# Supplementary material for: Total-evidence phylogeny reveals recent crown group radiation and biogeographical history of hamsters
Source: BMC Biol. 2026 Apr 9;24:117. doi: 10.1186/s12915-026-02581-z (PMC13173810; doi:10.1186/s12915-026-02581-z)
Supplement: Supplementary file 3 — Additional file 3: Nexus file (.nex) containing the morphological matrix used for the phylogenetic analyses, including descriptions of the characters and states. [file 12915_2026_2581_MOESM3_ESM.nex]

#NEXUS
[Additional file 3 for  
Total-evidence phylogeny reveals recent crown group radiation and biogeographical history of hamsters
Moritz Dirnberger1, Pablo Peláez-Campomanes2, Tiago R. Simões3, Raquel López-Antoñanzas1, 2
1Institut des Sciences de l’Évolution de Montpellier, Université de Montpellier, CNRS, IRD, 34095 Montpellier, France
2Departamento de Paleobiología, Museo Nacional de Ciencias Naturales-CSIC, Madrid, Spain
3Department of Ecology and Evolutionary Biology, Princeton University, Briger Hall, Princeton-NJ, 08544, USA.]

[written Fri Apr 25 16:58:30 CEST 2025 by Mesquite version 3.81 (build 955)]

BEGIN TAXA;
	TITLE Taxa;
	DIMENSIONS NTAX=83;
	TAXLABELS
		Eucricetodon_wangae Apocricetus_plinii Apocricetus_alberti Apocricetus_angustidens Apocricetus_barrierei Apocricetus_darderi Pseudocricetus_polgardiensis Pseudocricetus_orienteuropaeus Pseudocricetus_kormosi Hattomys_beetsi Hattomys_nazarii Hattomys_gargantua Neocricetodon_ambarrensis Neocricetodon_fahlbuschi Neocricetodon_moldavicus Neocricetodon_nestori Neocricetodon_browni Neocricetodon_progressus Neocricetodon_occidentalis Neocricetodon_hanae Neocricetodon_grangeri Neocricetodon_intermedius Neocricetodon_polonicus Neocricetodon_magnus Neocricetodon_similis Neocricetodon_skofleki Neocricetodon_shalaensis Collimys_transversus Collimys_gudrunae Collimys_hiri Collimys_longidens Collimys_dobosi Cricetulodon_complicidens Cricetulodon_hartenbergeri Cricetulodon_sabadellensis Cricetulodon_bugesiensis Cricetulodon_lucentensis Cricetulodon_meini Rotundomys_freiriensis Rotundomys_intimus Rotundomys_sabatieri Rotundomys_montisrotundi Rotundomys_bressanus Pseudocollimys_steiningeri Tragomys_macpheei Hypsocricetus_strimonis Sinocricetus_zdanskyi Sinocricetus_progressus Sinocricetus_major Nannocricetus_primitivus Nannocricetus_mongolicus Nannocricetus_qiui Colloides_xiaomingi Stylocricetus_meoticus Moldavimus_palatocristatus Moldavimus_simionescui Allocricetus_aylasevimae Allocricetus_primitivus Allocricetus_anterolophidens Allocricetus_bursae Allocricetus_ehiki Allocricetus_teilhardi Allocricetus_jesreelicus Cricetulus_mesolophidos Cricetulus_beremendensis Cricetulus_europaeus Cricetulus_gritzai Cricetulus_koufosi Cricetulus_barabensis Cricetulus_longicaudatus Phodopus_roborovskii Phodopus_campbelli Phodopus_sungorus Urocricetus_kamensis Mesocricetus_auratus Mesocricetus_brandti Mesocricetus_newtoni Mesocricetus_primitivus Tscherskia_triton Nothocricetulus_migratorius Allocricetulus_eversmanni Cricetus_cricetus Cricetus_lophidens 
	;

END;


BEGIN CHARACTERS;
	TITLE  Character_Matrix;
	DIMENSIONS  NCHAR=88;
	FORMAT DATATYPE = STANDARD RESPECTCASE GAP = - MISSING = ? SYMBOLS = "  0 1 2 3 4 5 6 7 8";
	CHARSTATELABELS 
		1 'Size (length M1):  (0) small, 1.0-1.8 mm; (1) medium size, > 1.8-2.6 mm; (2) large, > 2.6-3.2 mm; (3) very large, > 3.2 mm',
		2 'M1 oclussal labial outline:  (0) convex; (1) flat; (2) sinuous; (3) strongly lobate',
		3 'M1 anteromedial groove:  (0) very weak or absent; (1) halfway to the base of the tooth; (2) nearly reaching the base of the tooth',
		4 'Anterocone:  (0) absent; (1) single; (2) divided with both the anterocones similar in size; (3) divided with the lingual anterocone smaller than the labial one; (4) with the lingual one larger than the labial one; (5) single large derived from a divided anterocone, (6) crestiform',
		5 'M1 anterolophule:  (0) connected to the anteroloph; (1) connected to the lingual anterocone; (2) conected to the labial anterocone; (3) absent; (4) interrupted; (5) connected to the Melissiodon cusp',
		6 'M1 protolophule (position to the protocone):  (0) posterior; (1) double; (2) anterior; (3) middle; (4) absent',
		7 'M1 lingual anteroloph:  (0) present not continuous around the protocone; (1) weak or absent; (2) present continuous around the protocone; (3) present connected to the antero-labial side of the protocone;',
		8 'M1 lingual branch of the anterior cingulum:  (0) absent; (1) not connecting to the lingual cingulum; (2) continuous around the protocone; (3) present with t1; (4) absent with t1',
		9 'M1 posterior spur of the anterocone:  (0) absent; (1) present',
		10 'M1 backward paracone spur:  (0) very weak or absent; (1) short; (2) long longitudinal; (3) long oblique labially directed; (4) integrated in cusp',
		11 'M1 anterior spur of the metacone:  (0) very weak or absent; (1) present',
		12 'M1 prestyle or anterior ridge:  (0) absent; (1) present',
		13 'M1 mesoloph:  (0) long, reaching the labial border; (1) short or medium length; (2) very weak or absent; (3) long and interrupted',
		14 'M1 longitudinal crest:  (0) normal; (1) reduced or interrupted; (2) absent; (3) connection between paracone spur and anterior arm of the hypocone',
		15 'M1 metalophule (connection to the hypocone):  (0) anterior; (1) posterior; (2) middle; (3) double; (4) absent',
		16 'M1 roots:  (0) three; (1) four; (2) five; (3) two',
		17 'M2 longitudinal crest:  (0) normal longitudinal; (1) weakly developed; (2) absent; (3) new',
		18 'M2 lingual anteroloph:  (0) well developped not continuous around the protocone; (1) poorly developed; (2) absent; (3) well-developped continuous around the protocone; :  (0) well developped not continuous around the protocone; (1) poorly developed; (2) absent; (3) well-developped continuous around the protocone',
		19 'LM2/WM2:  (0) nearly square, < 1.2; (1) elongated, 1.2-1.5; (2) very elongated, > 1.5',
		20 'M2 protolophule (0) anterior (1) double (2) posterior (3) middle of the protocone (4) absent',
		21 'M2 backward paracone spur:  (0) absent; (1) short; (2) long longitudinal; (3) long very oblique, like a prolongation of the posterior arm of the paracone; (4) integrated in cusp joins the anterior arm of the hypocone',
		22 'M2 anterior metacone spur:  (0) absent; (1) present',
		23 'M2 mesoloph:  (0) long, reaching the labial border; (1) short or medium length; (2) weak or absent',
		24 'M2 metalophule (connection to the hypocone):  (0) anterior; (1) double; (2) posterior; (3) middle; (4) absent',
		25 'M2 roots:  (0) three; (1) four; (2) two',
		26 'LM1/LM3:  (0) < 1.5; (1) 1.5-2; (2) 2-2.5; (3) 2.5-3; (4) > 3',
		27 'LM3/WM3:  (0) > 1; (1) 1-0.8; (2) < 0.8',
		28 'M3 lingual anteroloph:  (0) poorly developed; (1) well-developed; (2) absent; (3) with t1',
		29 'M3 lingual branch of the anterior cingulum:  (0) absent; (1) present; (2) with t1; (3) t1 isolated',
		30 'M3 anterior ectoloph:  (0) absent; (1) present',
		31 'M3 protolophule:  (0) nearly transverse; (1) slightly anteriorly directed; (2) slightly posteriorly directed; (3) strongly posteriorly directed',
		32 'M3 anterior arm of the protolophule:  (0) connected to the anterior part of the protocone or the anteroloph; (1) connected to the middle of the protocone; (2) connected to the posterior side of the protocone; (3) absent (without connection)',
		33 'M3 backward paracone spur:  (0) absent; (1) poorly developed; (2) well-developed',
		34 'M3 mesoloph:  (0) long, reaching the labial border; (1) short or medium sized; (2) absent',
		35 'M3 central atoll:  (0) complete; (1) incomplete; (2) absent',
		36 'M3 neoentoloph:  (0) present; (1) incomplete; (2) absent',
		37 'M3 metalophule (connection to the hypocone):  (0) anterior; (1) posterior; (2) middle of hypocone; (3) absent; (4) double',
		38 'M3 metacone:  (0) well-developed; (1) reduced; (2) absent or included in crest',
		39 'M3 hypocone:  (0) labial to the protocone; (1) aligned on the lingual side with the protocone; (2) indistinct; (3) aligned with the protocone but in the middle of the tooth; (4) lingual to the protocone',
		40 'M3 hypocone:  (0) very reduced; (1) slightly reduced; (2) absent or included in crest',
		41 'M3 posteroloph:  (0) well-developed; (1) short but distinct; (2) very weak or absent fused with the metacone-hypocone',
		42 'm1 anteroconid:  (0) small single; (1) large single; (2) double; (3) integrated in prelobe; (4) multi-lobed crestiform',
		43 'm1 metaconid ridge:  (0) present; (1) absent',
		44 'm1 labial anterior cingulum:  (0) absent; (1) not connecting to the labial cingulum; (2) continuous around the protocone, connecting to the labial cingulum',
		45 'm1 labial anterolophid:  (0) well-developed; (1) poorly developed; (2) absent',
		46 'm1 lingual anterolophid:  (0) well-developed; (1) weak; (2) absent; (3) with accesory cuspid',
		47 'm1 ectostylid:  (0) weak or absent; (1) small; (2) large',
		48 'm1 labial spur of the anterolophulid:  (0) absent; (1) present',
		49 'm1 metalophulid:  (0) anterior connected to the anterolophulid; (1) double with anterior connected to the anterolophulid; (2) posterior; (3) middle to the protoconid; (4) absent; (5) anterior connected to the anteroconid; (6) double with anterior connected to the anteroconid; (7) double anterior + connected to the anteroconid; (8) triple',
		50 'm1 mesolophid:  (0) absent; (1) short to medium length; (2) long transverse, reaching the lingual border; (3) long oblique (X pattern); (4) branched',
		51 'm1:  (0) old longitudinal crest; (1) weak or reduced; (2) absent',
		52 'm1 ectomesolophid:  (0) absent; (1) present',
		53 'Relative size (Lm1/Lm3):  (0) <1.2, not reduced; (1) 1.2-1.4; (2) 1.4-1.6; (3) 1.6-2.0 reduced; (4) very reduced >2',
		54 'm2 lingual anterolophid:  (0) developed; (1) very weak or not developed',
		55 'm2 roots:  (0) two; (1) three with the anterior one divided; (2) three with the posterior one divided; (3) four',
		56 'm2 mesolophid:  (0) long, reaching the lingual border; (1) short to medium length; (2) absent; (3) connected to the metaconid base; (4) connected to the metaconid ridge',
		57 'm3 mesolophid:  (0) long, reaching the lingual border; (1) short to medium length; (2) absent; (3) connected to the metaconid base; (4) connected to the metaconid ridge',
		58 'm3 lingual anterolophid:  (0) well-developed; (1) weak or absent',
		59 'm3 entoconid-hypoconid:  (0) not very reduced; (1) very reduced; (2) extremely reduced',
		60 'm3 entoconid:  (0) large; (1) small but distinct; (2) very weak or absent',
		61 'm3 posterosinusid:  (0) large; (1) small; (2) absent',
		62 'm3 roots:  (0) two; (1) three; (2) one',
		63 'm3 Lm3/Wm3:  (0) 1.10-1.35; (1) <1.10; (2) >1.35',
		64 'm2 ectomesolophid:  (0) absent; (1) present',
		65 'm2:  (0) old longitudinal crest; (1) weak or reduced; (2) absent',
		66 'm3 labial anterolophid:  (0) long; (1) short or hanging; (2) very weak or absent; (3) A1',
		67 'm2 labial anterolophid:  (0) long; (1) short or hanging; (2) absent; (3) A1',
		68 'm1 spur of the posterior arm hypoconid:  (0) absent; (1) present',
		69 'm1 mesostylid:  (0) absent; (1) present',
		70 'm1 anterolophulid: (0) weak or absent; (1) connected to the anteroconid',
		71 'm1 longitudinal crest:  (0) labially situated; (1) central',
		72 'm1 posterior arm of the protoconid:  (0) not integrated into the murid and connected to the metalophulid II; (1) long and free; (2) short and free; (3) integrated to the longitudinal crest; (4) very short or absent; (5) long and connected to the anterior arm of the hypoconid; (6) long and connected to the metaconid ridge; (7) connected to the metalophulid II and the longitudinal crest',
		73 'm2 posterior arm of the protoconid:  (0) connected to the middle of the protoconid and to the metalophulid II; (1) long and free; (2) short and free; (3) connected to the longitudinal crest; (4) very short or absent; (5) long and connected to the anterior arm of the hypoconid; (6) long and connected to the metaconid ridge; (7) connected to the metalophulid II and longitudinal crest',
		74 'M1 anterior arm of protocone:  (0) short and connected to the protolophule I; (1) long and free; (2) long and connected to the anterocone; (3) short and free; (4) indistinct or absent; (5) connected to the anterolophule; (6) short and connected to the paraconule',
		75 'M1 mesostyle: (0) absent; (1) present',
		76 'M1 labial spur of the anterolophule:  (0) absent; (1) short or medium; (2) long; (3) connected to the paraconule',
		77 'M1 posterior spur of the metacone:  (0) absent; (1) present',
		78 'm1 hypolophulid: (0) posterior or incomplete; (1) transverse or directed towards the hypoconid; (2) connected to the longitudinal crest; (3) connected to the free part of the posterior arm; (4) weak or absent forming chevron with the hypoconid; (5) connected to the mesolophid',
		79 'm3 posterior arm of the protoconid: (0) not aligned with the entoconid; (1) directed and aligned with the entoconid',
		80 'M1 anterior spur of the labial anterocone: (0) absent; (1) present',
		81 'M1 anterior spur of the lingual anterocone: (0) absent; (1) present',
		82 'M1 anterior atoll: (0) absent; (1) present',
		83 'm1 roots: (0) two; (1) three',
		84 'M1 parastyle: (0) absent; (1) present',
		85 'M2 entomesoloph: (0) absent; (1) present',
		86 'm1 paralophulid (direct connection between posterior spur of lingual anteroconid and metalophulid): (0) absent; (1) present',
		87 'M1 labial posteroloph:  (0) long; (1) short; (2) posteroloph with t12; (3) nearly absent; (4) t12 isolated',
		88 'm3 small extra ridge between the middle of the long mesolophid and the metaconid: (0) absent; (1) present' ; 
	MATRIX
	Eucricetodon_wangae             1001(0 4)010(0 1)000100000000010000000000200000000000000210000011000000000010(0 1)00(0 1)10002000000000-
	Apocricetus_plinii              11121111100010?10001001(0 1 4)1100-00001220011(0 1)2112200000001?231000?0000000113350102010(0 1)?0000-
	Apocricetus_alberti             1112111110001041000100141100-000012230110410120000000102(2 3)100000000000113350112011100000-
	Apocricetus_angustidens         21121011100(0 1)104100?200141100-000012230110410120000000102(1 2 3)1000000000001133501120111000(0 1)0-
	Apocricetus_barrierei           21121011100(0 1)1041000(1 2)0014?100-00(0 3)012230110410120000000102(1 3)100000000000113350112011110010-
	Apocricetus_darderi             3112111-100110410002001(2 4)1002-00(0 3)1122301104101200010001013100002000000113350115011100010-
	Pseudocricetus_polgardiensis    1112111-(0 1)00000(1 3)000110001?101-0000122001112102200020000?010000?00000001133502020000?0001-
	Pseudocricetus_orienteuropaeus  11(1 2)2111-100010(1 4)(0 1)002100141001-0000122001112112200000000?(1 2)10000?00000001133501(0 1)20(0 1)(0 1)(0 1)?000(0 1)-
	Pseudocricetus_kormosi          1112111-1000101(0 1)001100111101-0000122001114102200000000?1(1 3)0000?00000001133501020(0 1)(0 1)0?0001-
	Hattomys_beetsi                 31121(0 1)111000001?000100121001-0000122301102100001010001?1(0 3)0000?01000001133501050111?00110
	Hattomys_nazarii                311211111010004?0011010(2 4)1001-000102230110(2 4)100001010001?101000?00000001133501150111?01100
	Hattomys_gargantua              3112111110100041010(1 2)0104100(0 2)-00(0 3)1022301102100001010001?(1 3)01000?00000001133501150111001100
	Neocricetodon_ambarrensis       1112111100001010000100111101-0000122001102100200010010?000000?00000001133501020110?0011(0 1)
	Neocricetodon_fahlbuschi        111211110000101(0 1)001101111001-00001220011021002000200010000000000000001133501020100010110
	Neocricetodon_moldavicus        11121(0 1)1100001010000100(0 1)1110(0 2)-00001220111021002000(0 1)0001?(0 1)01000?00000001133501020000?10110
	Neocricetodon_nestori           11121111000000110001001(0 1 4)1101-0000(1 2)22(0 3)111121012000200012000000100000011133511020000100110
	Neocricetodon_browni            111211110000001(0 1)001100(0 1)(1 2)1101-0000122(0 4)1111210120002000100(0 1)000000000000113351(1 2)02010(0 1)0(0 1)0110
	Neocricetodon_progressus        111211110000101(0 1)0011000(1 2)1101-00001220111021002000200100(0 1)100000000000(0 1)11335(0 1)(1 2)020(0 1)(0 1)00(0 1)001-
	Neocricetodon_occidentalis      11121(0 1)110000103(0 1)000100111101-00001220(1 2)1112100200020010?0(0 1)1000?00000011133501020100?(0 1)0010
	Neocricetodon_hanae             111211110000(0 1)01(0 1)000100(0 1)(1 2)1101-0000(0 1)22011102100(0 2)00020010?000000?00000011133502020000?(0 1)0010
	Neocricetodon_grangeri          0112111?00001011001100111101-0000122011102100200020010?000000?1000000113350(1 2)020000?10010
	Neocricetodon_intermedius       1112111100000041000100001001-000022200110(2 4)100000020011?001001?00000001133511020110?00000
	Neocricetodon_polonicus         011211110000004(0 1)001100001101-000012201111(2 4)1000000200110(0 1)00000000000001133512020100000000
	Neocricetodon_magnus            111211110000004(0 1)0001000(0 1)1001-0000?220111141000000200010000000000000001133502020000000100
	Neocricetodon_similis           11121111(0 1)000003(0 1)000100011101-0000122011102100200020(0 1)1(0 1)?000000?000000111335(0 1)2020100?10010
	Neocricetodon_skofleki          111211111000003(0 1)000100011101-000012201110410021002001000(0 1)000000000001113351202010(0 1)000010
	Neocricetodon_shalaensis        011211110000(0 1)010000100(0 1)1(0 1)001-0000122(0 4)11102100200020010?000000?00000011133502020100?00(0 1)1(0 1)
	Collimys_transversus            0106100-0000101?00020012?100-00(0 3)00224011021002010201?1?0???????(0 1)0?000113351202?000?1001?
	Collimys_gudrunae               1106100-00000010010200020000-00300224011021002010201110001000000000001133502020000010010
	Collimys_hiri                   1106100-00001010011200020002-00310221011021002010201110001000021000001133502020000010010
	Collimys_longidens              1106100-0000101?0(1 2)1200(0 1)2?102-0030022111102100201020(0 1)11?001000?00000001133512020000?10010
	Collimys_dobosi                 1106100-00001010010200020102-00300224011021002010201110001000000000001133502020000010010
	Cricetulodon_complicidens       01121111(0 1)000101000?100010??1-000012201(0 1)1021002000200?000(0 1)00000?00000(0 1)1133502020000010010
	Cricetulodon_hartenbergeri      110211110000101000010012?101-00001220111021002000100000310000?0000000113350002000000001-
	Cricetulodon_sabadellensis      110210110000101000010012(0 1)101-0000122001102100200000011021000000000000113350002000000001-
	Cricetulodon_bugesiensis        11021(0 1)11000010(1 4)?00010012?10(0 1)-0000122001102100200000001?220000?00000001133500020000?001(0 1)-
	Cricetulodon_lucentensis        11021(0 1)121000104103010011?11210100(1 2)22(0 3)200021122000(0 2)0020?(1 2)20111?00000001133501021111?0000-
	Cricetulodon_meini              11121111(0 1)000104?0001001(2 4)?102101001220111021022000100?0?(1 2)???????00?000113350102?110?0000?
	Rotundomys_freiriensis          ??06100-00?020??00020022??01-0030222101104100000?00010?221000?000100001335?0?20000?0003-
	Rotundomys_intimus              1106100-00002010011200221001-0030122101104100200500011022100000001000113350(0 1)02100000013-
	Rotundomys_sabatieri            1106100-0000201(0 1)001200(1 2)2(0 1)001-0030122101104100200500011022100000001000113350002100000013-
	Rotundomys_montisrotundi        1106100-0000201001020022(0 1)001-0030122101104100200500011?221000?0001000113350(0 1)021000?0013-
	Rotundomys_bressanus            1106100-0000201000120022(0 1)001-0030122101104101200500011022100000001000113350(0 1)02100000013-
	Pseudocollimys_steiningeri      0106100-0000(1 2)0100(1 2)1200(1 2)2010(0 2)-00(0 3)0122(1 3)0110?10020(0 1)0000100201011020000001133500020000000010
	Tragomys_macpheei               3112141-1211114?12142114(0 1)10(0 2)-1032102301102101200011011013100002011100113350115011100010-
	Hypsocricetus_strimonis         1112111-10011041001100141100-000012230110210020000000102(1 3)100002000000113350102011100000-
	Sinocricetus_zdanskyi           1112101-1000104(0 1)0001001(2 4)1101-0000(0 1)2200110210020000001(0 1)?101000?00000001133501020111?00000
	Sinocricetus_progressus         11121(0 1)1-100010110001001(1 2 4)1101-0000122011102100200000010?(2 3)00000?00000001133501020111000010
	Sinocricetus_major              2112111-0000101100010011?001-????????????21002000(1 2)0010?30?000?00000001133501020000000(0 1)10
	Nannocricetus_primitivus        0112101-000010(1 4)0000100120101-0000122(0 3)(0 1)1(0 1)12100?00000010?220000?000000011335000200000000(0 1)-
	Nannocricetus_mongolicus        1112101-10001041001100141101-0000122(0 3)0111210?000000010?220000?00000001133501020000?0000-
	Nannocricetus_qiui              1112101-100020100001001(2 4)?102-000012231111210000000001(0 1)?22000002000000113350102000000001-
	Colloides_xiaomingi             1106100-000020100(0 1 2)0200220002-00302224011021000000(0 1)0031022100000000000113350002000000011-
	Stylocricetus_meoticus          112211111200200100112020110211002222001102112200000000?210000?00000001133501020000?0000-
	Moldavimus_palatocristatus       0112111110001041000100141001-00001223011021011000000010331000000000001133500020000?0000-
	Moldavimus_simionescui           11121(0 1)1110001041001100141001-00001223011021011000000000330000000000001133500020000?0000-
	Allocricetus_aylasevimae        1112101-100010(1 4)?00010012?????????????????2100200000010?210??000000000(0 1)13?50102?000?0000-
	Allocricetus_primitivus         1112101-1000101100010012111??????????????21002000(0 1)0010?310000?00000001133501020000?0001-
	Allocricetus_anterolophidens    1112111-1001101100110012?001-00001223011021???00000000?210000?00000001133501020000?0000-
	Allocricetus_bursae             1112111-100(0 1)104(0 1)01010014?100-0000122301102101200000011?2(2 3)1000?00000001133501020000?0000-
	Allocricetus_ehiki              1112111-1001104(0 1)000100(1 2)(2 4)1100-0000122301102100200000010023000002000000113350102000000000-
	Allocricetus_teilhardi          21121(0 1)1-1000101?00010012?100-00001223011021???00000001?20(0 1)000?00000001133501020010?00000
	Allocricetus_jesreelicus        0112101-1000101?00?10012?0?1-0000122301102101200000000?210000??0000001133501020010?0000-
	Cricetulus_mesolophidos         11121111000010110001001(1 2)1001-0000122(0 3)11102100200020001?000000?00000001133501020000?00011
	Cricetulus_beremendensis        11121(0 1)1-1001104?00110014?101-000012230110(2 4)100200000011?211000?00000000133501020000?0001-
	Cricetulus_europaeus            1112111-1000101?001100(1 2)??101-000002200111(2 4)100200000000?1(0 1 3)1000?20000001133501020000?00000
	Cricetulus_gritzai              11121(0 1)1-1000101?0001001???0?-??00122??11?2100200010010??0(0 1)000?00000001133501020(0 1)(0 1)(0 1)?0000(0 1)
	Cricetulus_koufosi              1112101-1001101100010012110??10001223011021002000000?10210000??000000013350102011100000-
	Cricetulus_barabensis           0112101-1000104101010014?100-0000122321102112200000011?220000000000001133501020000?0000-
	Cricetulus_longicaudatus        0112101-1000(1 2)041011100241100-0000122321102112200000011022000000000000113350102000000000-
	Phodopus_roborovskii            0112111-10001041010100141(1 2)02-00001223111021022000000310221001?00000001133501021000?0000-
	Phodopus_campbelli              0112111-10001041001100141102-000012231110210120000002102210(0 1)100000000113350102100000000-
	Phodopus_sungorus               01121(0 1)1-100010410(0 1)0100141102-0000122311102102200000021?2210(0 1)1?00000001133501021000?0000-
	Urocricetus_kamensis            ?112101-1000104?00010024?100-0000122311102101200000021?221000?0000000113350102(0 1)000?0000-
	Mesocricetus_auratus            1112111-10001041021100141002-0000122(1 3)111121012000000010100000020000001133501020111000000
	Mesocricetus_brandti            1112111-10001041021100141002-00001223111121012000000000100000020000001133501020111000000
	Mesocricetus_newtoni            1112111-100010410211001(2 4)1002-00001223011121012000(0 1)0000011000002000000113350102011100000-
	Mesocricetus_primitivus         1112111-1000104?000100141001-00001223011021012000(0 1)00010110000000000001133501020???000?0-
	Tscherskia_triton               1112101-(0 1)0001041000100121101-000010231111(2 4)1002000000100(1 3)0000000000000113350102000000000(0 1)
	Nothocricetulus_migratorius     0112111-1000104101010014(0 1)102-000012231110210220000001102000000000000011335010211110(0 1)0000
	Allocricetulus_eversmanni       1112111-10001041010100141112-0000122301102101200000021022000000000000113350102100000000-
	Cricetus_cricetus               2112110-10001041010100141001-000012230110210120000000103(0 3)000000000000(0 1)133501020111000001
	Cricetus_lophidens              211211?-1010104?02110114?102-0000122301102101200000001023(0 1)000?20000001133501120000?0000-

;

END;
