# Supplementary material for: Total-evidence phylogeny reveals recent crown group radiation and biogeographical history of hamsters
Source: BMC Biol. 2026 Apr 9;24:117. doi: 10.1186/s12915-026-02581-z (PMC13173810; doi:10.1186/s12915-026-02581-z)
Supplement: Supplementary file 5 — Additional file 5: Nexus file (.nex) containing the concatenated alignments of the six gene sequences of the 13 extant cricetine species included in this study. [file 12915_2026_2581_MOESM5_ESM.nex]

#NEXUS
[Additional file 5 for  
Total-evidence phylogeny reveals recent crown group radiation and biogeographical history of hamsters
Moritz Dirnberger1, Pablo Peláez-Campomanes2, Tiago R. Simões3, Raquel López-Antoñanzas1, 2
1Institut des Sciences de l’Évolution de Montpellier, Université de Montpellier, CNRS, IRD, 34095 Montpellier, France
2Departamento de Paleobiología, Museo Nacional de Ciencias Naturales-CSIC, Madrid, Spain
3Department of Ecology and Evolutionary Biology, Princeton University, Briger Hall, Princeton-NJ, 08544, USA.]

[saved by seaview on Sun Mar 23 18:03:06 2025]

BEGIN DATA;
  DIMENSIONS NTAX=13 NCHAR=5828;
  FORMAT DATATYPE=DNA
  GAP=-
  ;
MATRIX
[1] Phodopus_roborovskii
CTTTGGATCCCTAATTGGACTATGTCTACTCATACAAATCCTAACTGGACTATTCCTAGC
TATACATTACACATCAGATACAACTACAGCATTCTCATCAGTAACACACATCTGCCGAGA
TGTTAACTATGGCTGACTCATTCGCTACCTACATGCAAACGGAGCCTCAATATTCTTTAT
CTGCTTATTCCTCCACGTTGGACGAGGTATTTACTACGGGTCATATACCATGGTAGAAAC
CTGAAACATCGGTATTATCCTCCTATTTATAGTCATAGCTACAGCATTTATAGGGTATGT
CCTACCATGGGGACAAATATCCTTCTGAGGCGCAACAGTAATTACAAACTTACTTTCAGC
TATCCCATACATTGGTACAACACTAGTTGAATGGATCTGAGGAGGCTTCTCAGTAGATAA
AGCCACACTTACACGCTTCTTCGCATTTCACTTTATTCTCCCATTCATTATCACAGCACT
AGTCCTAGTACACTTACTATTTCTACACGAAACAGGATCTAACAACCCAACAGGACTAAA
CTCAGACGCAGACAAAATCCCATTTCACCCATACTACACAATTAAAGACCTACTAGGAGT
GTTTCTATTATTAATTACATTAATAATTCTAGTACTATTCTTCCCAGACATCCTTGGAGA
TCCAGACAACTACACTTCCGCAAACCCACTAAACACCCCAGCACATATCAAACCAGAGTG
GTATATCTTATTTGCATATGCCATCCTCCGATCAATCCCAAACAAACTAGGAGGTGTACT
AGCCCTAATCCTCTCTATCTTAATCCTAGCAGTACTCCCACTCCTCCACACATCCAAACA
CCGAGCAATGACATTCCGACCACTGACACAATTTATATACTGACTACTAGTAGCCGACCT
ACTAATCCTAACCTGAATTGGAGGGCAGGTGAAGTACGCAGGTAGCCAGGTGGCTTCTAC
CAGCGAGGTTTTGAAGTACACACTGTTCCAGATCTTTGGCAAGACTGATCGCCCCGAAGC
CTCCCGCATCACTATACTCCTGACTGCTAGCCAGGAGCCCCCACGGTTGGCCAGGAATTT
GGTCCGTTATGTCCAGGGCCTGAAGAAGAAGAAGGTCATTGTGATCCCTGTAGGCATCGG
GCCACATGCCAGCGTGAAGCAGATCCGCCTCATTGAAAAGCAGGCCCCTGAAAACAAGGC
CTTTCTGCTCAGTGGGGTGGATGAACTGGAGCATAGAAGGGATGAAATAATCAGCTATGT
CTGTGACCTTGCCCCTGAGCCCCGAGCCCCTACTAAGCCTCCTCAGGTAGCACAAATCAC
CACAGGCCCAGGGACTTTTGCAGTGTCATCGCCTGGACCCAAGAGGAAGTCCATGGTTCT
GGATGTGGTGTTTGTCCTGGAGGGGTCCGATGAAGTTGGCGAAGCCAACTTCAATAAGAG
CAAGGAGTTCCTGGAGGAGGTAATACGGCACATGGATGTGAGTCAGGATGGTATCCACAT
CTCAGTGCTGCAGTATTCATACACGGTAACTATGGAGTACACCTTCAATGAAGCCCAGTC
CAAGGAGGATGTGTTGCGGCATGTGCGTGAGATCCGTTACCACGGTGGCAACAGAACCAA
CACTGGGCAGGCCCTGCAGTACCTTTCTGAGCATAGTTTCTCTCCCAGCCAGGGGGACCG
GGCACAGGCACCTAATCTGGTCTACATGGTCACAGCCCACGTGCTGACAGCTGGAGTGCA
GAGTTCCTTGAACGATCCACGCCTCTTCATCTCCTATGAGCCCAGTTCCCATGAGGCTCC
CCAGCAAGCACCAGCACTCACCAACCTCACCCGAGAAGAACTGCTGGCCCAGCTACAGAG
GAACATCCACCACGAGGTTCTTGAGGGCAACGTGGGTTACCTACGAGTGGATGACCTCCC
TGGCCAGGAGGTACTGAGTGAACTGGGGGGATTTTTGGTGGCCCATGTGTGGAAGCAGCT
AATGGACACCTCCTCCCTGGTGCTAGATCTCCGGCAGTGTGTAGGTGGTCATATTTCTGG
GATCCCTTATGTCATCTCCTACTTGCACCCTGGAAACACTGTTATGCACGTGGATACCAT
CTATGATCGCCCCTCTAATACCACCACTGAGATCTGGACCTTGCCGAAGGTCCTAGGGGA
GAGATACAGTGCCGGCAAAGATGTGGTAGTCCTCACCAGTGGACGTACTGGGGGCGTGGC
TGAGGACATCGCCTACATCCTCAAGCAGATGCGCAGGGCCATCGTGGTGGGTGAGCGGAC
GGAGGGGGGTGCCCTGGACCTCCAGAAGCTGAGAATAGGCCAGTCCAACTTCTTCCTCAC
AGTGCCTGTGTCCAGGTCCCTGGGGCCCCTGGGTGGAGGTGGCCAGACATGGGAAGGCAG
TGGAGTGCTACCCTGCGTGGGGACACCTGCAGAGCAGGCCCTAGAAAAGGCCCTGGCCAT
CCTCACCCTGCGCCGTGCCCTGCCAGGGGTTGTCCTCCGACTTCAGGAAGCCCTGCAGGA
CTATTATACACTGAGTTTATTGAGCTAGATATTGATGATGCAGATGAAAAAACTGAAGGG
TCAGACACAGACAGACTTCTAAGCAATGCCCGTGAGAAATCACTCAGTACCCTTGGAGCC
AAGGATGATGATTCTGGACGTACCAGCTGCTATGACCCTGACATTTTGGACACTGACTTC
CAGACCAGTGACATGTGTGATGGTACCTCAGAGTTTGCCCAGCCACAGAACTTAAAAAAA
GAAGCTGATCTCTTGTGCCTTGACCAGAAGACTCTGAAGAACTTGCCTTATGGTGCTCCC
CTTGGCTCTCTGCACCCCTGCAATCCCCCAACAGCGGAAGACAAACCACAGCCGCTTCTG
AATACTGAAATTGAATCAACCCACCAACCAGCCTCTACACAGAAGAGCAATCCCGCTATG
CTGGCAAACATCGACTTTTATGCCCAAGTAAGCGACATTACACCAGCAGGCAGTGTAGTC
CTTTCACCAGGCCAAAAGATGAAGGCAGGGATAGCCCAGTGCAACACACAGCCACAGCCA
GAGGTGGCTGTACCTTGCCAAGAAAATAACAACATGAACAGTGCCTACTTCTGTGAGTCA
GATGCCAAAAAGTGCATCGCTGTGGCTGCTCACTTGGAGGCCACGTCGTGTGTAAAACCA
AGCTTTAACCAGGAAGACATTTACATCACCACAGAAAGCCTTACTACTGCCCGGATGTCC
GAGACAGCAGAGCTTTCTCCAGATACTGAGATGCCTGTCCCAGACTACACTACGGTCCAC
ACCGTGCAGTCTCCACGGGGCCTTATACTCAACGCAACTGCTGAACATCTTGAATTCTCT
GGTAGTGAAGTGTCCTGCACAAGAGTGTAATGAGGAGGTGAGTCTGGAAAAATATAACCA
CCATGTCTCAAGCCACAAAGAGTCTAAAGAGGCTTTGGTGCATATTAATAAAGGGGGCCG
GCCTCGTCAACATCTCCTGTCCCTGACACGCAGGGCTCAGAAACATAGGCTGAGGGAGCT
CAAGATTCAAGTCAAAGAATTTGCTGACAAAGAAGAAGGTGGGGATGTGAAGTCTGTGTG
CTTGACCTTGTTCCTGCTGGCACTGAGGGCCAGGAATGAACACAGACAAGCTGATGAGCT
AGAGGCCATCATGCAGGGGCGGGGCTCTGGTCTGCAACCAGCTGTTTGCTTGGCCATCCG
TGTCAATACCTTCCTCAGCTGCAGCCAGTACCATAAGATGTACAGGACTGTGAAAGCCAT
CACTGGGAGGCAGATTTTTCAGCCTTTGCATGCTCTTCGAAATGCTGAGAAAGTACTTCT
GCCAGGCTACCACCCCTTTGAGTGGAAGCCCCCTCTGAAGAATGTGTCCTCCAGAACTGA
TGTTGGAATTATTGATGGGCTGTCTGGACTTGCCTCCTCTGTGGATGAATATCCAGTGGA
TACCATTGCAAAGAGGTTCCGCTATGATTCTGCTTTGGTGTCTGCTTTGATGGACATGGA
AGAAGATATCTTGGAAGGCATGAGATCCCAAGATCTTGACGACTACCTGAATGGTCCCTT
CACTGTAGTGGTAAAGGAGTCTTGTGATGGGATGGGGGATGTGAGTGAGAAGCATGGGAG
TGGACCCGCAGTTCCAGAAAAGGCGGTTCGTTTTTCATTCACAGTCATGAGAATTACAAT
AGATCATGGTTCACAGAATGTGAAGGTGTTTGAGGAACCCAAACCCAATTCTGAACTGTG
TTGCAAGCCATTGTGTCTCATGCTGGCAGATGAGTCCGACCACGAGACCCTGACTGCTAT
CCTAAGCCCACTCATTGCTGAAAGGGAGGCCATGAAGAGCAGTGAATTAATGCTGGAGAT
AGGAGGCATCCTCAGAACTTTCAAGTTCATCTTCAGGGGCACTGGATATGATGAAAAACT
TGTCCGGGAAGTAGAAGGCTTGGAAGCCTCTGGCTCAGTCTACATCTGTACTCTCTGTGA
TGCAACTCGTCTGGAAGCCTCTCAAAATCTTGTCTTCCACTCCATAACCAGAAGCCACAC
TGAGAACCTGGAACGCTATGAGGTTTGGCGGTCCAATCCCTATCACGAGTCAGTGGAAGA
ACTCCGGGACCGGGTGAAAGGGGTCTCTGCCAAACCTTTCATCGAAACGGTCCCTTCCAT
AGATGCACTCCATTGTGACATTGGCAACGCGGCTGAATTCTATAAGATTTTCCAGCTGGA
GATAGGGGAAGTGTATAAAAATCCCAATGCCTCTAAAGAGGAAAGGGCTTAGCCAGGAGC
CAACAGAACAGATGGGCTGAAAGTAAAGAAACATGTAATGACAGGCAGGTTCCCAGCACT
GAGGAAGAGGCAGGTCTGAATGCCGATTCCCTCTGTGGGGGGAGAAAACAGAGTAATCAG
AAAAGTCTGTGTCCAGAGGCTTCCAGAACTACCCAAGATGTTCCTTGGATGACACTAAAT
AGCAGCATTCAGAAAGTCAACGAGTGGTTTTCCAAAACTGGTGAAATGCTGACTTGTGGT
GGCACCCCTGACAGGAGGCGTGA------------------------GGTGGAAGTCCCA
AATGAAGTAGATGGATGCTCCAGGGTTCCAGGGGAAATGGACTTCGAGGCCTCCGATCCC
CATGATGCTTTAAAGTGTAAAAGTGAAAGAGACCTCTCCAAACCAGTAGAGAATAATATC
CGAGATAAAATATTTGGGAAAACGTATCAGAGAAAGGGAAGCCTCCCTCACTTGAACCAC
GTAACTGAAATTATTGGCACATTTACTGCAGAGCCACAGATAACACAAGAACACCCCTTC
ACAAATAAATTAAAACGTAAAAGGAGAACTACATGCCTTCATCCTGAGGATTTTATCAAG
AAAGCAGATTTAACAGTTACTCAAAAGACTCCTGAAAATCTAAATCAGGGAAGTGACCAA
ATGGAGCCAGATGGCCAAGTGATGGGTTTTACCAGTAATGGTCAGGAGAATGGAACACAA
GGGAATGATCTTCAGAAAGAGGAAAACGCAAATCCAGTGAAGTCCTTGGAAAAAGAGACT
GTTTTCACAACTAAAGTCAAACCTATAAGCAACAGTATAAGCGATTTGGAGCTAGAATTA
AATGTCCACAATTCAAAAACGCCTAAGAAAAATCRGCTGAGGAGGAAGTCTTCAACCAGA
TGTGTTCTTGCACTGGAACCAGTCAGTAGAAATCCAAGCCCACCTGCT------GAATTT
CAAATTGATAGTTGTAGCAGCAGTGAAGAAACAAAGAAA---------------------
CAAGAACA
[2] Phodopus_campbelli
TTTCGGCTCACTAATCGGATTATGCTTAGTCATGCAAATCTTAACTGGGTTATTCCTAGC
CATACATTATACATCAGACACAACAACAGCATTCTCATCAGTAACACATATCTGTCGAGA
CGTAAACTACGGATGACTTATCCGCTATCTACATGCTAACGGAGCTTCAATATTTTTCAT
TTGCTTATTTCTACACGTAGGACGAGGCATCTATTATGGATCTTACACTATAGTAGAAAC
CTGAAATATCGGAGTAGTTCTACTATTAACAGTTATAGCCACAGCATTTATAGGCTACGT
CCTACCATGAGGACAAATATCCTTCTGAGGGGCTACAGTAATTACAAATCTACTCTCAGC
TATCCCATACATCGGCACAACATTAGTAGAATGAATCTGAGGTGGCTTTTCAGTAGACAA
AGCCACACTCACACGATTCTTCGCATTCCACTTTATTCTCCCATTTATTATTACAGCACT
AGTCATAGTACACTTACTATTTCTCCACGAAACCGGTTCTAATAACCCATCAGGACTAAA
CTCAGATGCAGACAAAATTCCATTCCACCCCTACTATACAATTAAAGACCTGTTAGGTGT
ATTTCTACTATTAGTTGCCCTAATAATCTTAGTACTATTTTTCCCAGATATTTTAGGAGA
CCCAGACAACTACACCCCAGCAAACCCGCTCAACACCCCAGCACATATTAAACCAGAGTG
ATATTTTCTATTTGCTTACGCTATTCTTCGATCTATCCCAAACAAACTAGGAGGTGTCCT
GGCCCTTATTCTATCGATTCTTATTCTCTCCATCCTCCCCCTACTTCACACATCAAAACA
TCGAGCAATAACCTTCCGACCTCTAACACAATTCATATACTGACTTTTAGTAGCTGACTT
ACTAGTATTAACTTGAATCGGAGGACAGGTTAAGTATGCAGGTAGTCAGGTGGCCTCTAC
CAGCGAGGTTTTGAAGTACACACTGTTCCAGATCTTTGGCAGGACTGATCGCCCCGAAGC
CTCCCGCATCGCCATACTCCTGACTGCTAGCCAGGAGCCCCCACGGTTGGCCAGGAATTT
GGTCCGTTATGTCCAGGGCCTGAAGAAGAAGAAGGTCATTGTGATTCCCGTGGGCATTGG
GCCACATGCCAGCGTGAAGCAGATCCGCCTCATTGAAAAGCAGGCCCCTGAAAACAAGGC
CTTTCTGCTCAGTGGGGTGGACGAGCTGGAGCAGAGAAGGGATGAAATAATTAGCTATGT
CTGCGACCTTGCCCCTGAGCCCCCAGCCGCTACTAAGCCTCCCCAGGTAGCACAAATCAC
CACAGGTCCAGGGACCTTTGCGATGTCATCACCTGGGCCCAAGAGGAAGTCCATGGTTCT
GGATGTGGTGTTTGTCCTGGAGGGGTCAGATGAAGTTGGCGAAGCCAACTTCAATAAGAG
CAAGGAGTTCCTGGAGGAGGTAATACGGCACATGGACGTGAGTCAGGATGGTATCCACAT
CTCGGTGCTGCAGTATTCACACATGGTAACTGTGGAGTACACCTTCAATGAAGCCCAGTC
CAAGGAGGATGTGTTGCGGCATGTGCGAGAGATCCGTTACCACGGGGGCAACAGGACCAA
CAGTGGGCAGGCCCTGCAGTACCTTTCTGAGCATAGCTTCTCTCCCAGCCAGGGGGACCG
GGCACAGGCACCTAATCTGGTCTACATGGTCACA--------------------------
------------------------------------------------------------
------------------------------------------------------------
------------------------------------------------------------
------------------------------------------------------------
------------------------------------------------------------
------------------------------------------------------------
------------------------------------------------------------
------------------------------------------------------------
------------------------------------------------------------
------------------------------------------------------------
------------------------------------------------------------
------------------------------------------------------------
------------------------------------------------------------
------------------------------------------------------------
------------------------------------------------------------
------------------------------------------------------------
------------------------------------------------------------
------------------------------------------------------------
------------------------------------------------------------
------------------------------------------------------------
------------------------------------------------------------
------------------------------------------------------------
------------------------------------------------------------
------------------------------------------------------------
------------------------------------------------------------
------------------------------------------------------------
------------------------------------------------------------
------------------------------------------------------------
------------------------------------------------------------
------------------------------------------------------------
------------------------------------------------------------
------------------------------------------------------------
------------------------------------------------------------
------------------------------------------------------------
------------------------------------------------------------
------------------------------------------------------------
------------------------------------------------------------
------------------------------------------------------------
------------------------------------------------------------
------------------------------------------------------------
------------------------------------------------------------
------------------------------------------------------------
------------------------------------------------------------
------------------------------------------------------------
------------------------------------------------------------
------------------------------------------------------------
------------------------------------------------------------
------------------------------------------------------------
------------------------------------------------------------
------------------------------------------------------------
------------------------------------------------------------
------------------------------------------------------------
------------------------------------------------------------
------------------------------------------------------------
------------------------------------------------------------
------------------------------------------------------------
------------------------------------------------------------
------------------------------------------------------------
------------------------------------------------------------
------------------------------------------------------------
------------------------------------------------------------
------------------------------------------------------------
------------------------------------------------------------
------------------------------------------------------------
------------------------------------------------------------
------------------------------------------------------------
------------------------------------------------------------
------------------------------------------------------------
--------
[3] Phodopus_sungorus
TTTCGGCTCACTAATCGGATTATGCTTAATCATACAAATCCTAACTGGATTATTCCTAGC
CATACATTACACATCCGACACAACAACAGCATTCTCATCAGTAACACATATCTGTCGAGA
TGTAAACTACGGATGACTCATCCGCTATCTACACGCTAACGGAGCTTCAATATTTTTCAT
TTGCTTATTCCTACACGTAGGACGAGGCATCTATTATGGATCTTACACTATAGTAGAAAC
CTGAAATATCGGAGTAGTTCTACTATTAACAGTCATAGCCACAGCATTCATAGGCTACGT
ACTACCATGAGGACAAATATCCTTCTGAGGGGCTACAGTAATTACAAACCTGCTCTCAGC
TATCCCATACATCGGCACAACATTAGTAGAATGAATCTGAGGTGGTTTTTCAGTAGACAA
AGCCACACTCACACGATTCTTCGCATTCCACTTTATTCTCCCATTCATTATCACAGCACT
AGTCATAGTACACCTACTATTTCTTCACGAAACTGGTTCTAACAACCCATCAGGACTAAA
CTCAGACGCAGACAAAATTCCATTCCACCCCTACTATACAGTTAAAGACCTATTAGGTGT
ATTTCTACTATTAGTTACCCTAATAATTTTAGTATTGTTTTTCCCAGATATTTTAGGAGA
CCCAGACAACTACACCCCAGCAAACCCACTCAACACCCCAGCACATATTAAACCAGAGTG
ATATTTTCTATTCGCTTACGCTATTCTTCGATCTATCCCAAACAAACTAGGAGGTGTCCT
AGCCCTTATTCTATCAATTCTCATTCTCTCCATTCTCCCCCTACTCCATACATCAAAACA
TCGAGCAATAACCTTCCGACCACTAACACAATTCATATACTGACTTTTAGTGGCCGACTT
ACTAGTATTAACTTGAATCGGAGGACAGGTTAAGTATGCAGGTAGCCAGGTGGCTTCTAC
CAGCGAGGTTTTGAAGTACACACTGTTCCAGATCTTTGGCAGGACTGATCGCCCCGAAGC
CTCCCGCATCGCTATACTCCTGACTGCTAGCCAGGAGCCCCCACGGCTGGCCAGGAATTT
GGTCCGTTATGTCCAGGGCCTGAAGAAGAAGAAGGTCATTGTGATTCCCGTGGGCATTGG
GCCACATGCCAGCGTGAAGCAGATCCGCCTCATTGAAAAGCAGGCCCCTGAAAACAAGGC
CTTTCTGCTCAGTGGGGTGGACGAGCTGGAGCAGAGAAGGGATGAAATAATTAGCTATGT
CTGCGACCTTGCCCCTGAGCCCCCAGCCGCTACTAAGCCTCCCCAGGTAGCACAAATCAC
CACAGGTCCAGGGACCTTTGCGATGTCATCACCTGGGCCCAAGAGGAAGTCCATGGTTCT
GGATGTGGTGTTTGTCCTGGAGGGGTCAGATGAAGTTGGCGAAGCCAACTTCAATAAGAG
CAAGGAGTTCCTGGAGGAGGTAATACGGCACATGGACGTGAGTCAGGATGGTATCCACAT
CTCGGTGCTGCAGTATTCACACATGGTAACTGTGGAGTACACCTTCAATGAAGCCCAGTC
CAAGGAGGATGTGTTGCGGCATGTGCGAGAGATCCGTTACCACGGGGGCAACAGGACCAA
CAGTGGGCAGGCCCTGCAGTACCTTTCTGAGCATAGCTTCTCTCCCAGCCAGGGGGACCG
GGCACAGGCACCTAATCTGGTCTACATGGTCACAGCCCAAGTGNTGACAGCCGGAGTGCA
CAGCTCCTTGAATGACCCACGCCTCTTCATCTCCTATGAGCCCAGTTCCCACGAGGCTCC
CCAGCAAGCACCGGCACTCACCAACCTCACTCGAGAAGAACTGCTGGCCCAGCTACAGAG
GAACATCCACCACGAGGTTCTTGAGGGCAACGTGGGTTACCTACGGGTAGATGACCTCCC
TAGCCAGGAGGTACTGAGTGAGCTGGGGGAATTTTTGGTAGCCCATGTGTGGAAGCAGCT
AATGGACACCTCCTCCTTGGTGCTAGATCTCCGGCAGTGTGTGGGTGGTCATATTTCTGG
GATCCCTTATGTCATCTCCTACTTGCACCCTGGAAACACTGTTATGCACGTGGATACCAT
CTATGATCGCCCCTCTAATACCACCACTGAGATCTGGACCTTGCCAAAGGTCCTAGGGGA
GAGATACAGTGCCGGCAAAGATGTGGTAGTCCTCACCAGCGGACGGACTGGGGGCGTGGC
TGAGGATATCGCCTACATCCTCAAGCAGATGCGCAGGGCCATCGTGGTGGGTGAGCGGAC
CGAAGGGGGTGCCCTGGACCTCCAGAAGCTGAGAATAGGCCAGTCCAACTTCTTCCTCAC
AGTGCCCGTGTCCAGGTCCCTGGGGCCCCTGGGTGGAGGTGGCCAGACATGGGAAGGCAG
TGGAGTGCTACCCTGCGTGGGGACACCTGCAGAGCAGGCCCTAGAAAAGGCCCTGGCCAT
CCTCACCCTGCGCCGCGCTCTGCCAGGGGTGGTCCTCCGACTTCAGGAAGCCCTGCAGAA
CTATTACACGCTGAGTTTATTGAGCTAGATATTGATGATGCTGATGAAAAGACCGAAGAG
TCAGACACAGACAGACTTCTAAGCAATGCCCGTGAGAAATCACTCAGTACCCTTGGAGCC
AAGGATGATGATTCTGGACGCACCAGCTGCTATGACCCTGACATTTTGGACACCGACTTC
CAGACCAGTGACATGTGTGACAGTACCTCAGAGTTTGCCCAGCCACAGAAGTTAAAAAAA
GAAGCCGATCTCTTGTGCCTTGACCAGAAGAATCTGAAGAACTTGCCTTATGGTGCTCCC
CTTGGCTCTCTGCACCCCTGCATTTCGCCAACAGTGGAAGACAAACCACAGCTGCTTCTG
AATACAGAAACTGAGTCAACCCACCAACCCGCCTCTACACAGAAAAGCAATCCCGCTACA
CTGGCAAACATCGACTTTTATGCCCAAGTAAGCGACATTACACCAGCAGGCAGCGTAGTC
CTTTCACCAGGCCAAAAGATTAAGGCAGGGATAGTCCAGTGCAACACACAGCCACAGCCA
GAGGTGGTTGTACCCTGCCAAGAAAATAACAGCATAAACAGTGCCTACTTCTGTGAGTCA
GATGCCAAAAAGTGCATCACTGTGGCCGCTCACTTGGAGGCCGCGCCGTGTGTAAAACCA
AGCTTTAACCAGGAAGACATTTACATCACCACAGAAAGCCTTACTACTGCTCTGATGTCC
GAGACAGCAGAGCTTGCTCCCGATGCTGAGATGCCTGTCCCAGACTACACTACGGTCCAC
ACCGTGCAGTCTCCACGGGGCCTTATACTCAATGCAACTGCTGAACATCTTGAATTCTCT
GGTAGTGAAGTGTCCTGCACAAGAGTGTAATGAGGAGGTGAGTCTGGAAAAATATAACCA
CCATGTCTCAAGCCACAAAGAGTCTAAAGAAGCTTTGGTGCATATTAATAAAGGGGGTCG
GCCTCGTCAACATCTCCTGTCCCTGACACGCAGGGCTCAGAAACACAGGCTGAGGGAGCT
CAAGATTCAAGTCAAAGAATTTGCTGACAAAGAAGAAGGTGGGGATGTGAAGTCTGTGTG
CTTGACCTTGTTCCTGCTGGCACTGAGGGCCAGGAATGAACACAGACAAGCTGATGAGCT
AGAGGCCATCATGCAGGGGCGGGGCTCTGGTCTGCAACCAGCTGTTTGCTTGGCTATCCG
TGTCAATACCTTCCTCAGCTGCAGCCAGTACCATAAGATGTATAGGACTGTGAAAGCCAT
CACCGGGAGGCAGATTTTTCAGCCTTTGCATGCTCTTCGAAATGCTGAGAAAGTCCTTCT
GCCAGGCTACCACCCCTTTGAGTGGCAGCCCCCTCTGAAAAATGTGTCCTCCAGGACTGA
TGTTGGCATTATTGATGGGCTGTCTGGACTTGCCTCCTCTGTAGATGAATACCCAGTGGA
TACCATTGCAAAGAGGTTCCGCTATGATTCTGCTTTGGTGTCTGCTTTGATGGACATGGA
AGAAGATATCTTGGAAGGCATGAGATCCCAAGATCTTGATGACTACCTGAATGGTCCCTT
CACTGTGGTGGTAAAGGAGTCTTGTGATGGGATGGGGGATGTGAGTGAGAAGCATGGGAG
TGGGCCCGCAGTTCCAGAAAAGGCAGTTCGTTTTTCATTCACAGTCATGAGAATTACAAT
AGATCATGGTTCACAGAATGTGAAGGTGTTTGAGGAACCCAAACCCAATTCTGAACTGTG
TTGCAAGCCATTGTGTCTTATGCTGGCAGATGAGTCCGACCATGAGACCCTGACTGCTAT
CCTAAGCCCACTCATTGCTGAAAGGGAGGCCATGAAAAGCAGTGAATTAATGCTGGAGAT
GGGAGGCATCCTCAGAACTTTCAAGTTCATCTTCAGGGGCACTGGATATGATGAAAAACT
TGTCCGGGAAGTGGAAGGCTTGGAAGCCTCTGGCTCAGTCTACATCTGTACTCTCTGTGA
TGCCACTCGTCTGGAAGCCTCTCAAAATCTTGTCTTCCACTCCATAACCAGAAGCCACGC
TGAGAACCTGGAACGCTATGAGGTTTGGCGGTCCAATCCCTATCACGAGTCAGTGGAAGA
ACTCCGAGACCGGGTGAAAGGGGTCTCTGCCAAACCTTTCATCGAAACGGTTCCTTCCAT
AGATGCACTCCACTGTGACATTGGCAACGCGGCTGAATTCTATAAGATATTCCAGCTGGA
GATAGGGGAAGTGTATAAAAATCCCAATGCCTCTAAAGAGGAAAGGGCTTAGCCAGGAGC
CAACAGAACAGATGGGCTGAAAGTAAAGAAAGATGTAATGACAGGCAGGTTCCCAGCACT
GAGGAAAGGGCAGATCTGAATCCTGATCCCCTCTGTGGGGGGATAAAACAGAATAATCAG
AAAAGTCTGTGTCCAGAGACTTCCAGAGCTACCCAAGATGTTCCTTGGATGACACTAAAT
AGCAGCATTCAGAAAGTCAACGAGTGGTTTTCCAAAACTGGTGAAATGCTGACTTCTGAT
GGCCCATCTGACAGGAGCTGTGA------------------------GGAGGAAGCCCCA
AATGAAGAAGATGGATGCTCCAGGTTTCCAGGGGAAATGGACTTGGTGACCTCCCGTCCC
CATGATGCTTCAAAGTGTAAAAGTGAAAGAGACCTCTCCAAGCCAGTAGAGAACACTATC
CGAGATAAAATATTTGGGAAAACGTATCAGAGAAAGGGAAGCCTTCCTCACTTGAACCAT
GTAACTGAAATTATTGGCACATTCACGGCAGAGCCACAGATAACACAAGAACACCCCTTC
ACAAATAAATTAAAACGTAAAAGGAGAACTACATGCCTTCATCCTGAGGATTTTATCAAG
AAAGCAGATTTAACAGTTACTCAAAAGGCTCCTGAAAATCTGAATCAGGGAGGTGGCCAT
ATGGAGCCACATGGCCAAGTGGTGGGTTTTACCAGTAATGGTCAGGAGAATGGCGCACGA
GGGGATGGTCTCCAGAAAGAGGAGGACGCAGATCCAGTGAAGT---------------CT
GTTTTCACAACTAAAGTCCAGCCTATAAGCAACAGCATAAGCGATTTGGAGCTAGAATTA
AATGTCCACGACTCAAAAGCACCTAAGAAAAATCGGCTGAGGAGGAAGTCTTCAACTAGA
TGTGTTCTTGCACTGGAACCAGTCAGTAGGAATCCAAGCCCACCTGCTTGTAGTAAATTT
CAAATTGATAGTTGTAGCAGCAGTGAGGAAACAAAGAAACCATCCTAGCCGAGTACCAGT
CAAAAACA
[4] Urocricetus_kamensis
CTTCGGCTCCCTAATTGGACTCTGCCTAATTATACAAATCCTAACCGGCCTATTCCTAGC
CATACACTACACCTCAGATACCTCCACAGCATTCTCATCAGTAACACACATCTGTCGAGA
CGTAAACTATGGCTGACTAATCCGATATCTCCACGCCAATGGAGCCTCCATATTCTTCAT
CTGCTTATTCCTTCACGTAGGACGAGGTATTTACTACGGCTCCTACACTATAGTAGAAAC
ATGAAACATCGGTGTAATCCTACTACTTACAGTAATAGCTACAGCCTTTATAGGGTATGT
ACTTCCTTGAGGCCAAATATCATTTTGAGGAGCAACTGTAATTACCAACCTCTTATCAGC
AATTCCATACATCGGAACAACCTTAGTGGAATGAATCTGAGGTGGCTTCTCAGTAGACAA
AGCAACCTTAACCCGATTCTTCGCATTCCACTTTATCCTACCATTCATCATCACCGCACT
AGTACTAGTCCATCTCTTATTCCTACACGAAACAGGCTCAAATAACCCCTCAGGCCTTAA
CTCAGATGCAGACAAAATCCCATTCCACCCTTACTACACAATCAAAGACTTCCTAGGAGT
CCTCCTCCTTTTAATAGTTCTCGCAATTTTAGTATTGTTTTTCCCAGATGTTCTCGGAGA
CCCAGATAATTACACTCCTGCAAATCCTCTTAACACCCCAGCACACATTAAACCAGAATG
ATATTTTCTATTCGCATACGCCATTCTACGATCAATCCCCAACAAACTAGGAGGAGTGTT
AGCCCTAATCCTCTCCATCCTAATCTTAGCAGTCCTCCCACTACTACATACATCAAAACA
CCGGGCTATAACCTTCCGCCCATTAACACAAATCATATACTGAATCCTAGTGGCCGACCT
ACTTCTACTAACATGAATTGGTGGC---------------------CAGGTGGCCTCTAC
CAGCGAGGTTTTGAAGTACACACTGTTCCAGATCTTTAGCAAAATTGATCGCCCCGAAGC
CTCCCGCATCACTCTACTCTTGACTGCTAGCCAGGAGCCCCCACGGTTGGCCAAGAACTT
GGTCCGTTATGTCCAGGGCCTGAAGAAGAAGAAGGTCATTGTGATCCCCGTGGGCATTGG
GCCACATGCCAGCCTTAAGCAGATCCGCCTCATTGAAAAGCAGGCGCCTGAAAACAAGGC
CTTTCTGCTCAGTGGAGTGGATGAGCTGGAGCAGAGAAGGGATGAAATAATCAGCTACCT
CTGTGATCTTGCCCCTGAGCCCCGAGTCCCTACTAAGCCTCCCCAGGTAGCACAAATCAC
CACAGGTCCAGGGACCTTTGGGGTTTCATCACCTGGACCCAAGAGGAAGTCCATGGTTCT
GGATGTGGCGTTTGTCCTGGAGGGGTCAGACGAAGTTGGTGAAGCCAACTTCAATAAGAG
TAAGGAATTCCTGGAGGAGGTAATACGGCGCATGGATGTGAGCCAGGATGGTATCCACAT
CTCGGTGTTGCAGTATTCATACATGGTAACTGTGGAGTACACCTTCAATGAAGCCCAGTC
CAAGGAAGATGTGTTGCGGCATGTGCGAGAGATCCGTTACCATGGTGGCAACAGGACCAA
CACTGGGCAGGCCCTGCAGTACCTTTCTGAGCACAGCTTCTCTCCCAGCCAGGGGGACCG
GGACCGGGCAC-----------------------GCCCACGTGCTGACAGCCGGAGTGCA
GAGTTCCTTGAATGACCCACGCCTCTTCATCTCCTATGAGCCCAGCTCCCATGAGGCTCC
CCAGCAAGCACCGGCACTCACCAACCTCACCCGAGAAGAACTGCTGGCCCAGCTACAGAG
GAACATCCACCATGAGGTTCTTGAAGGCAATGTGGGTTACCTACGAGTGGATGACCTTCC
TGGTCAGGAGGTACTGAGTGAACTGGGGGATTTTTTGGTGGCCCATGTGTGGAGGCAGCT
CATGGGCACCTCCTCCTTGGTGTTAGATCTCAGGCACTGTGTGGGTGGTCACATCTCTGG
CATCCCTTATGTCATCTCCTACTTGCACCCTGGGAACACTGTTATGCACGTGGATACCAT
CTATGATCGACCCTCTAATACCACCACTGAGATCTGGACCTTGCCGAAGGTCCTAGGGGA
GAGATACAGTGCTGACAAAGATGTGGTAGTCCTCACCAGTGGATGTACTGGGGGTGTGGC
TGAGGACATCGCCTACATCCTCAAGCAGATGCGCAGGGCCATCGTGGTAGGTGAGCGGAC
CGAGGGGGGTGCTCTGGACCTCCAGAAGCTGAGAATAGGCCAGTCTAGCTTCTTCCTGAC
AGTGCCTGTGTCCAGGTCCCTGGGGCCCCTGGGTGGAGGTGGACAGACATGGGAAGGCAG
TGGAGTGCTGCCCTGCGTGGGGACACCTGCAGAACAGGCCCTAGAAAAGGCCCTGGCCAT
ACTCACCCTGCGCCGTGCCTTGCCAGGGGTTGTCCTCCGACTTCAGGAAGCCCTGCAGGA
CTATTACACGCTGAGTTTATTGAGCTAGATATTGATGATGCAGATGAAAAGACCGAAGGG
TCAGACACAGACAGACTTCTAAGCAATGCCCATGAGAAATCACTCAGTATCCTTGGAGCC
AAGGATGATGATTCTGGACGCACCAGCTGCTATGACCCTGACATTTTGGACACTGACTTC
CAGACCAGTGACACGTGTGATGGTACCTCAGAGTTTGCCCAGCCACGGAAGTTAAAAGAA
GAAGCCRATCTCTTGTGCCTTGACCAGAAGAATCTAAAGAACTCGCCTTATGGTGCTTCC
CTCGGTTCTCTGCACCCCTGCATTCCCCTWACAGCGGAAGACAAACCACAACTGCTTCTG
GGTAGTGAAATTGAATCAACCCACCAACCCGCCTCTACACAGATGAGCAATCCTGCTTCA
CTGGCAAACATCGACTTTTATGCCCAAGTAAGCGACATTACACCAGCAGGCAGTGTAGTT
CTTTCACCAGGCCAAAAGATTAAGGCAGGGATAGCACAGTGCAACACGCAGTCACAGCCG
GAGGTGGCTGCACCCTGCCAMGAAAATAACAGCATGAACAGTGCCTACTTCTGTGAGTCA
GATGCCAAAAAGTGCATCACTGTCACCCCTCACTTCGAGGCCACGTCGTGTGTAAAACCA
AGCTTTAACCAGGAAGATATTTACATCACCACAGAAAGCCTTACTACTGCCGGGATGTCC
GAGACAGCAGAGCTTGCTCCAGATGCTGAGATGCCTGTCCCAGACTACACCACGGTCCAC
ACCGTGCAGTCTCCACGGGGCCTTATACTCAACGCAACTGCTGAACATCTTGAATTCTCT
GATGGTGAAGTGTCCTGCACAAGAGTGTAATGAGGAGGTGAGCCTGGAAAAATATAACCA
CCATGTCTCAAGCCACAAAGAGTCTAAAGAGGCTTTGGTGCATATTAATAAAGGGGGCCG
GCCTCGTCAACACCTCCTGTCACTGACACGCAGGGCTCAGAAACATAGGCTGAGGGAGCT
CAAGGTTCAAGTCAAAGAATTTGCTGACAAAGAAGAAGGTGGAGATGTGAAGTCTGTGTG
CTTGACCTTGTTCCTGCTGGCCCTGAGGGCCAGGAATGAACACAGACAAGCTGATGAGCT
AGAGGCCATCATGCAGGGGCGGGGCTCTGGTCTGCAACCAGCTGTTTGCTTGGCCATCCG
TGTCAATACCTTCCTCAGCTGCAGCCAGTACCATAAGATGTACAGGACTGTGAAAGCCAT
CACCGGGAGGCAGATTTTTCAGCCTTTGCATGCTCTTCGAAATGCTGAGAAAGTCCTTCT
GCCAGGCTACCACCCCTTTGAGTGGCAGCCCCCTCTGAAGAATGTGTCCTCCAGAACTGA
TGTTGGAATTATTGATGGGCTGTCTGGACTTGCCTCCTCTGTGGATGAATACCCAGTGGA
TACCATTGCAAAGAGGTTCCGCTATGATTCTGCTTTGGTGTCTGCTTTGATGGACATGGA
AGAAGATATCTTGGAAGGCATGAGATCCCAAGATCTTGAAGACTACCTGAATGGCCCCTT
CACTGTAGTGGTAAAGGAGTCTTGTGATGGGATGGGGGATGTGAGTGAGAAGCATGGGAG
TGGGCCTGCAGTTCCAGAAAAGGCGGTTCGTTTTTCATTCACAGTCATGAGAATTACGAT
AGATCATGGCTCACAGAATGTGAAGGTGTTTGAGGAACCCAAACCCAATTCCGAACTGTG
TTGCAAGCCATTGTGTCTTATGCTGGCAGATGAGTCCGACCACGAGACCTTGACTGCTAT
CCTAAGCCCCCTCATTGCTGAAAGGGAGGCCATGAAGAGCAGTGAATTAATGCTGGAGAT
GGGAGGCATTCTCAGGACTTTCAAGTTCATCTTCAGGGGCACTGGATATGATGAAAAACT
TGTCCGGGAAGTAGAAGGCTTGGAAGCCTCTGGCTCAGTCTACATCTGTACTCTTTGTGA
TGCCACTCGTCTGGAAGCCTCTCAAAATCTTGTCTTCCACTCCATAACCAGAAGCCACGC
TGAGAACCTGGAGCGCTATGAGGTTTGGCGGTCCAATCCCTATCATGAGTCAGTGGAAGA
ACTCCGGGACAGGGTGAAAGGGGTCTCTGCCAAACCTTTCATTGAAACGGTCCCTTCCAT
AGATGCACTCCATTGTGACATTGGCAATGCGGCTGAATTCTATAAGATTTTCCAGCTGGA
GATAGGGGAAGTATATAAAAATCCCAATGCCTCTAAAGAGGAAAGGGCTTAGCCAGAAGC
CAACAGAACAGATGGGCTGAAAGTAAAGAAACATGTAATGATGGGCAGATTCCCAGCACC
GAGGAAAAGGTAGATCTGAATGCCGATTCCCTCTGTGGGAGAGCAAAACAGAATAATCAG
AAAAGTCTGTGTCCTGAGGCTTCTAGAACTACCCAAGATGTCCCTTGGATGACACTAAAT
AGCAGCATTCAGAAAGTCAACGAGTGGTTTTCCAAAACTGGTGAAATGCTAACTTCTGAC
GGCACATCTGACGGAAGGCATGAGCCAAATGCTGAAGCAGCTGTTTCGTTACAAGTTTCA
AATGAAGTAGATGGATGTTCCAGTTCTTCGAAGGAAATGGACTTAGTGGCCTCTGGTCCC
CATAATGCTTTAAAGTGTAAAAGTGAAAGAAACCTCTCCAAACCAGTAGAGAATAATATC
CGAGATAAAATATTTGGGAAAACGTATCAGAGAAAGGGAAGCCTCCCTCACTTGAACCAC
GTAACTGAGATTATAGGCACATTTACTGCAGAACCACAGATAACACAAGAACACCCCTTC
ACAAATAAATTAAAACGTAAAAGGAGAACTACATGCCTTCATCCTGAGGATTTTATCAAG
AAAGCAGATTTAACAGTTACTCAAAAGGCTCCTGAAAATATCAATCAGGGAACTGACCAA
GTGGAGCCAGATGGCCAAGTGATGGGTATTACCAGTAATGGTCAAGAGAATGAAACGCAA
GGTGGTAATCTTCAGAAAGAGAAAAATGCTAATCCAAGGAAGTCCTTGGAGAAAGAGTCT
GTTTTCACAACTAAAGGCAAACGTATAAGCAACAGTATAAGTGATTTGGAGCTAGAATTA
AATGTTCACAATTCAAAAGAACCTAAGAAAAATCGGCTGAGGAGGAAGTCTTCCACCAGG
TGTGTTCTTGCACTGGAACCAGTCGGTAGGAATCCAAGCCCACCTGCTTGTATTGAATTT
CAAATCGATAGTTGTAGCAGCAGTGAGGAAGCAAAGAGA---------------------
----AGCA
[5] Mesocricetus_auratus
CTTTGGATCCTTAATTGGACTTTGCCTAATTATTCAAATCCTTACAGGCCTATTCCTAGC
CATACACTATACATCAGACACTACTACAGCCTTCTCATCAGTAGCACATATTTGTCGAGA
CGTAAACTATGGTTGACTAATTCGCTATCTTCATGCTAATGGAGCTTCAATATTCTTTAT
TTGCTTATTTCTTCATGTCGGTCGGGGTATCTACTATGGCTCATATACTATAGTAGAAAC
TTGAAACGTTGGAATTGTTTTACTATTCGCAGTTATAGCTACAGCATTCGTAGGCTACGT
ACTACCATGAGGCCAAATATCATTTTGAGGAGCTACAGTCATCACTAATCTTCTATCAGC
TATCCCTTACATCGGCACAACTCTAGTAGAATGAATTTGAGGCGGGTTTTCAGTCGATAA
AGCCACACTAACTCGATTCTTTGCATTTCATTTCATTCTCCCATTTATTGTAACAGCACT
TGTTCTAGTTCACCTTCTATTCTTACATGAAACAGGATCTAATAACCCATCAGGCCTAAA
CTCAGATGCAGATAAAATCCCATTTCACCCTTATTATACAATTAAAGACCTCTTAGGTGT
ATTCCTACTATTGATTGCCCTCATAACTTTAGTATTGTTTTTCCCAGATGTTCTCGGAGA
CCCAGATAATTATACTCCTGCAAATCCACTTAATACTCCAGCACATATTAAACCAGAATG
ATATTTTCTATTCGCATACGCTATCTTACGATCTATCCCCAATAAACTAGGCGGAGTTCT
AGCTCTAATTCTCTCCATCCTAGTCCTAGCTGCTCTACCCCTTCTTCATACATCAAAACA
TCGAGCTATAATCTTCCGACCTATCACACAAACTATATACTGAATTCTAGTCGCAGACTT
ACTTTTACTAACTTGAATCGGAGGACAGGTTAAGTACGCAGGTAGCCAGGTGGCTTCTAC
CAGCGAGGTTTTGAAGTACACACTGTTCCAGATCTTTAGCAAAATTGATCGCCCTGAAGC
CTCCCGCATCACTCTACTCCTGACTGCTAGCCAGGAGCCCCCACGCTTGGCAAGGAATTT
GGTCCGTTACGTCCAGGGCCTGAAGAAGAAGAAGATCATTGTGATCCCTGTGGGCATTGG
GCCACATGTCAGCCTTAAGCAGATCCGCCTCATTGAAAAACAGGCCCCTGAAAACAAGGC
CTTTCTGCTCAGTGGGGTGGATGAGCTGGAGCAGAGAAGGGATGAAATAATTGGCTACCT
CTGCGACCTTGCCCCTGAGCCCCGAGCCCCTACTAAGCCTCCCCAGGCAGCTCGAATCAC
CACAGGTCCAGGGACTTTGGGGATTTCATCACCTGGACCCAAGAGGAAGTCCATGGTTCT
GGATGTGGTGTTTGTCCTGGAGGGGTCTGACGAAGTTGGTGAAGCCAGCTTCAATAAGAG
CAAGGAGTTCCTGGAGGAGGTGATACAGCGCATGGATGTCCGCCAGGATGGCATCCACAT
TTCGGTGCTGCAGTATTCATACATGGTAACTGTGGAGTACACCTTCAGGGAGGCCCAGTC
CAAGGAGGATGTGTTGCGGCATGTGCGAGAGATCCGTTACCACGGTGGCGACAGGACCAA
CACTGGGCAGGCCCTGCAGTACCTTTCTGAGCACAGCTTCTCTCCCAGCCAGGGGGACCG
GGACCAGGCACCTAATCTGGTCTACATGGTCACAGCCCAGGTGCTGACAGCCGGAGTGCA
GAGCTCCTTGAATGACCCACGCCTCTTCATCTCCTATGAGCCCAGTTCCCTTGAAGGTCC
CCAGCAAGCACCGGCACTCACCAACCTCACCCGAGAAGAGCTACTGGCCCAGCTGCAGAG
GAACATCCACCATGAGGTTCTCGAGGGCAATGTGGGTTACCTACGAGTGGATGACCTCCC
GGGCCAGGAGGTGCTGAGTGAACTGGGGGAGTTCTTGGTGGCCCACGTGTGGAGGCGGCT
CATGGGCACCTCCTCCTTGGTGCTAGATCTCCGGCACTGCACTGGTGGTCACATCTCCGG
GATCCCGTATGTCATCTCCTACTTGCACCCAGGGAACACTGTCACGCACGTGGATACCAT
CTATGATCGCCCCTCCAATACCACCACTGAGATCTGGACCTTGCCAAAGATCCTGGGGGA
GAGATACAGTGCCGACAAGGATGTGGTAGTCCTCACCAGTGGACGTACCGGGGGCGTGGC
TGAGGACATCGCCTACATCCTCAAGCAGATGCGCAGGGCCATCGTGGTGGGTGAGCGGAC
CGAGGGTGGAGCCCTGGACCTCCAGAAGCTGAGAATAGGCCAGTCCAACTTCTTCCTCAC
AGTGCCCGTGTCCAGGTCCCTGGGGCCCCTGGGCGGAGGTGGCCANACATGGGAAGGCAG
TGGAGTGCTGCCCTGCGTGGGGACACCTGCAGAGCAGGCCCTCGAAAAGGCCCTGGCCAT
CCTCACCCTGCGCCGTGCCCTGCCAGGGCTTGTCCTCCAACTGCAGGAAGCCCTGCAGGA
CTATTACACACTGAGTTTATTGAGCTAGATATTGACGATGCAGATGAAAAGACCGAAGGG
TCAGACACAGACAGACTTCTAAGCAATGCCGGTGAGAAACCCCTTAGTATCCTTGGAGTC
AAGGATGATGATTCTGGACGCACCAGCTGCTATGACCCTGACATTTTGGACACCGACTTC
CACACCAGTGACATGTGTGATGGTACCTCAGAGTTTGCTCAGTCACAGAAGTTAAAAGAG
GAAGCCAATCTCTTGTGCCTTGACCAGAAGAATCTAAAGAGCTCGCCTTATGGTGCTTCC
CTCGGCTCTCTGCACCCCTGCATGACCTTAACAGCGGAAGACAAACCACAGCCGCTTCTG
AGTAGTGAAATTGAGTCAACCCACCAACCCACCTCTACACAGAAGAGCAATCCGGTTTCA
CTGGCAAACATCGACTTTTATGCCCAAGTAAGCGACATTACACCAGCAGGCAGTGTAGTA
CTTTCCCCAGGCCAAAAGATTAAGGCAGGGATAGCCCAGTGCAACACACAGCCACAGCCG
GAGGCGGCTGCACCCTGCCAAGAAAATAACAGCATGAACAGTGCCTACTTCTGTGAGGCA
GATGTCAAAAAGTGCATCGCTATGGCCCCTCACTTGGAGGCCACGTCGTGTGTAAAACCA
AGCTTTAACCAGGAGGACATTTACATCACCACAGAAAGCCTTACTACTGCCCGAATGCCG
GAAACCGCAGAGCCTGCTCCGGATGCTGAGATACCTGTCCCAGACTACACCGCGGTCCAC
ACTGTGCAGTCTCCACGGGGCCTTATACTCAACGCAACTGCTGAACATCTTGAATTCTCT
GGTGGTGAAGTGTCCTGCACAAGAGTGCAATGAGGAGGTGAGTCTGGAAAAATATAACCA
CCACGTCTCAAGCCACAAAGAGTCTAAAGAGGCTTTGGTGCATATTAATAAAGGGGGCCG
TCCTCGTCAACATCTCCTGTCACTGACACGCAGGGCTCAGAAACACAGGCTTAGGGAGCT
CAAGATTCAAGTCAAAGAATTTGCTGATAAAGAAGAAGGGGGAGATGTGAAGTCTGTGTG
CTTGACCTTGTTCCTGCTGGCACTGAGGGCCAGGAATGAACACAGACAAGCTGATGAGCT
AGAGGCTATCATGCAGGGGCGGGGCTCTGGTCTGCAACCAGCTGTTTGCTTGGCCATCCG
TGTCAATACCTTCCTCAGCTGCAGCCAGTACCATAAGATGTACAGGACTGTGAAAGCTAT
CACCGGGAGGCAGATTTTTCAGCCTCTGCATGCTCTTCGAAATGCTGAGAAAGTCCTTCT
GCCGGGGTACCACCCCTTTGAGTGGCAGCCCCCTCTGAAGAATGTGTCCTCCAGAACTGA
TGTTGGGATTATTGATGGGCTGTCTGGGCTTGCCTCCTCTGTGGATGAATACCCAGTTGA
TACCATTGCGAAGAGGTTCCGCTATGATTCTGCTTTGGTGTCTGCTTTGATGGACATGGA
AGAAGATATCCTGGAAGGCATGAGATCCCAAGACCTTGACGACTANNNNNNNNNNNNNNN
NNNNNNNNNNNNNNNNNNNNNNNNNNNNNNNNNNNNNNNNNNNNNNNNNNNNNNNNNNNN
NNNNNNNNNNNNNNNNNNNNNNNNNNNNNNNNNNNNNNNNNNNNNNNNNNNNNNNNNNNN
NNNNNNNNNNNNNNNNNNNNNNNNNNNNNNNNNNNNNNNNNNNNNNNNNNNNNAACTGTG
TTGCAAGCCATTGTGTCTTATGCTGGCAGATGAGTCTGATCACGAGACACTGACTGCTAT
CCTAAGCCCCCTCATTGCTGAAAGGGAGGCCATGAAGAGCAGTGAATTAATGCTGGAGAT
GGGAGGCATCCTCAGGACTTTCAAGTTCATCTTCAGGGGCACTGGATATGATGAAAAACT
TGTCCGGGAAGTAGAAGGCTTGGAAGCCTCTGGCTCAGTCTACATCTGTACACTTTGTGA
TGCCACTCGTCTGGAAGCCTCTCAAAATCTTGTCTTCCACTCCATAACCAGAAGCCATGC
TGAGAACCTGGGGCGCTATGAGGTTTGGCGGTCCAATCCCTATCATGAGTCAGTGGAAGA
ACTCCGGGACCGGGTGAAAGGGGTCTCTGCCAAACCTTTCATTGAANNNNNNNNNNNNNN
NNNNNNACCCAA----GAGACTGTAGATGCAG------TTTGTGAGTTATTCCTTCTGAG
GAGAGG-------CATGAAGCTCTCAGGGCCTCTGAAGATGAAACGGCTTAACCAGGAGC
CAACAGAACAGATGGGCTGACAGTAAAGAAACATGTAATGATAGGCAGATTCCCAGCCCT
GAGAAAAAGGTAGATCTGAATGCTGATTCCCTCTGTGGGAGAAAAAAATGGAATAATCAG
AAAAGTCTGTGTCCTGAGAATTCTAGAGCTACCCAAGATGTTCCTTGGATGACACTGAAC
AGCAGCATTCAGAAAGTCAACGAGTGGTTTTCCAAAACAGGTGAAATGCTAACTYCTGAT
GGCACGTCTGACCGGAGGTGTGAGTCAAATGCTGAAGCAAATGTTGTGTTAGAAGTTTCA
GATGAAGTAGATGGATGCTCCAGTTCTTCAAAGGAAATGGACTTAATGGCCAATAACCCT
GATGATGCTTTAAAGGGTAAAAGTGAAAGAGACCTCTCCAAACCAGTAGAGAATAATATC
CGAGATAAAATATTTGGGAAAACGTATCAGAGAAAGGGAAGCCTCCCTCACTTGAACCAC
ATAACTGAAATTATAGGCACATTTACTCCAGAACCACAGATAACACAAGAACACCCCTTC
ACAAATAAATTAAAACGTAAAAGAAGAACTACATGCCTTCATCCTGAGGATTTTATCAAG
AAAACAGATTTAACAATTACTCAAAAGACTCCTGAAAATATAAATCAGGGAACTGACCAA
ATGGAGCCAGATGACCAAGTGATGGTTATTACCAGTAATGATCAAGAGAATAAAATACAA
GGTAATAATCTTCAGAAAGAGAAAAATGCTAATGCAATGAAGTCTTTGGAAAAAGAGTCT
GTTCTTACAACTAAAGCCAAGCCTGTAAGCAACAGTATAAGCGATTTGGAGCTAGAATTA
AATGTCCACAATTCAAATGCACCTAAGAAAAACGGGCTGAGGAGAAAGTCTTCAACCAGA
TGTGTTCTTGCACTGGAACCGGTCAGTAGGAATCCAAACCCACCTGCTTGTAAGAAGTNN
CAAATTGANAG----------AGTCAAGAACATTAGAAACAGTTCTAGCCAAGTACCAGT
CAAAAACA
[6] Mesocricetus_brandti
CTTTGGATCCTTAATTGGACTATGCTTAATTATTCAAATTCTTACAGGTTTATTCCTAGC
CATACACTACACATCAGATACTACTACAGCTTTTTCATCAGTTGCACATATCTGTCGAGA
CGTAAACTATGGGTGACTAATTCGCTATCTCCACGCTAATGGGGCTTCAATATTCTTTAT
CTGCCTATTCCTTCATGTCGGCCGAGGTATCTACTATGGCTCATACACTATAGTAGAAAC
TTGAAATGTTGGGATTATCCTCCTATTTACAGTCATAGCTACGGCTTTCATAGGCTATGT
TCTGCCATGAGGTCAAATATCATTTTGAGGAGCTACAGTTATTACTAACCTACTATCAGC
TATCCCGTATATCGGCACAACCTTAGTCGAATGAATTTGAGGAGGATTCTCAGTTGATAA
AGCTACACTAACTCGATTCTTCGCATTCCACTTTATCCTCCCATTCATTGTAACAGCCCT
AGTCCTAGTTCATCTCCTATTCTTACATGAAACAGGATCTAACAACCCATCAGGTTTAAA
CTCAGATGTAGACAAAATCCCATTTCATCCCTACTACACAATTAAAGATCTTTTAGGGGT
CCTTCTACTATTGATTGCTCTCATAATTTTAGTATTGTTTTTCCCAGATATTCTCGGAGA
CCCAGATAATTATACTCCTGCAAATCCACTTAATACTCCAGCACATATTAAACCAGAATG
ATATTTTCTATTCGCATATGCTATCTTACGATCAATTCCTAATAAACTGGGCGGAGTCCT
AGCCCTAATTCTCTCTATCTTAATCCTAGCCGTCCTACCCCTTCTTCATACATCAAAACA
CCGAGCCATAATCTTCCGACCTATTACACAAACAATATACTGAATCCTAGTCGCAGACCT
ACTTCTATTAACATGAATTGGAGGACAGGTTAAGTATGCAGGTAGCCAGGTGGCTTCTAC
CAGCGAGGTTTTAAAGTACACACTGTTCCAGATCTTTAGCAAAATCGATCGCCCTGAAGC
CTCCCGCATCACTCTACTCCTGACTGCTAGCCAGGAGCCCCCACGCTTGGCCAGGAATTT
GGTCCGTTATGTCCAGGGCCTGAAGAAGAAGAAGATCATTGTGATCCCTGTGGGCATTGG
GCCACACGTCAACCTTAAGCAGATCCGCCTCATTGAAAAACAGGCCCCTGAAAACAAGGC
CTTTCTGCTCAGTGGGGTGGATGAGCTGGAGCAGAGAAGGGATGAAATAATCGGCTACCT
CTGCGACCTTGCCCCTGAGCCCCGAGCCCCTACTAAGCCTCCCCAGGCAGCTCGAATCAC
CACAGGTCCAGGGACTTTGGGGATTTCATCACCTGGACCCAAGAGGAAGTCCATGGTTCT
GGATGTGGTGTTTGTCCTGGAGGGGTCTGATGAAGTTGGTGAAGCCAGCTTCAATAAGAG
CAAGGAGTTCCTGGAGGAGGTAATACGGCGCATGGATGTGAGCCAGGATGGCATCCACAT
TTCGGTGCTGCAGTATTCATACATGGTAACTGTGGAGTACACCTTCAGGGAGGCCCAGTC
CAAGGAGGATGTGTTGCGGCATGTGCGAGAGATCCGTTACCACGGTGGCAACAGGACCAA
CACTGGGCAGGCCCTGCAGTACCTTTCTGANCACAGCTTCTCTCCCAGCCAGGGGGACCG
GGACCAGGCACCTAATCTGGTCTACATGGTCACAGCCCAGGTGGTGACAGCCGGAGTGCA
GAGTTCCTTGAATGACCCGCGCCTCTTCATCTCCTATGAGCCCAGTTCCCATGAAGGTCC
CCAGCAAGCACCGGCACTCACCAACCTCACCCGAGAAGAGCTACTGGCCCAGCTGCAGAG
GAACATCCACCATGAGGTTCTCGAGGGCAATGTGGGTTACCTACGAGTGGATGACCTCCC
CGGCCAGGAGGTGCTGAGTGAACTGGGGGAGTTCCTGGTGGCCCACGTGTGGAGGCGGCT
CATGGGCACCTCCTCCTTGGTGCTAGATCTCCGGCACTGCGCTGGCGGCCACATCTCCGG
GATCCCGTATGTCATCTCCTACTTGCACCCAGGGAACACTGTCACGCACGTGGATACYAT
CTATGATCGCCCCTCCAATACCACCACTGAGATCTGGACCTTGCCGAAGATCCTGGGGGA
GAGATACAGTGCCGACAAGGATGTGGTAGTCCTCACCAGCGGACGTACCGGGGGCGTGGC
TGAGGAYATCGCCTACATCCTCAAGCAGATGCGCAGGGCCATCGTGGTGGGTGAGCGGAC
CGAGGGCGGCGCCCTGGACCTCCAGAAGCTGAGAATAGGCCAGTCCAACTTCTTCCTCAC
AGTGCCCGTGTCCAGGTCCCTGGGGCCCCTGGGCGGAGGTGGCCAGACATGGGAAGGCAG
TGGAGTGCTGCCCTGCGTGGGGACACCTGCGGAGCAGGCCCTCGAAAAGGCCCTGGCCAT
CCTCACCCTGCGCCGTGCCCTGCCAGGGCTTGTCCTCCAACTGCAGGAAGCCCTGCAGGA
CTATTACACGCT-----------------------------------------------G
TCAGACACAGACAGACTTCTAAGCAATGCCGGTGAGAAACCCCTCAGTATCCTTGGAGCC
AAGGATGATGATTCTGGACGCACCAGCTGCTATGACCCTGACATTTTGGACACCGACTTC
CACACCAGTGACATGTGTGATGGTACCTCAGAGTTTGCTCAGTCACAGAAGTTAAAAGAG
GAAGCCGATCTCTTGTGCCTTGACCAGAAGAATCTAAAGAGCTCGCCTTATGGTGCTTCC
CTCGGCTCTCTGCACCCCTGCATGACCCTAACAGCGGAAGACAAACCACAGCCGCTTCTG
AGTAGTGAAATTGAGTCAACCCACCAACCCACCTCTACACAAAAGAGCAATCCGGTTTCA
CTGGCAAACATCGACTTTTATGCCCAAGTAAGCGACATTACACCAGCAGGCAGTGTAGTA
CTTTCCCCAGGCCAAAAGATTAAGGCAGGGATAGCCCANTGCAACACACAGCCACAGCCG
GAGGCNGCTGCACCCTGCCAAGAAAATAACAGCATGAACAGTGCCTACTTCTGTGAGGCA
AATGTCAAAAAGTGCATCGCTATGNCCCCT------------------------------
------------------------------------------------------------
------------------------------------------------------------
------------------------------------------GAACATCTTGAATTCTCT
GGTGGTGAAGTGTCCTGCACAAGAGTGCAATGAGGAGGTGAGTCTGGAAAAATATAACCA
CCACGTCTCAAGCCACAAAGAATCTAAAGAGGCTTTGGTGCATATTAATAAAGGGGGCCG
TCCTCGTCAACATCTCCTGTCACTGACACGCAGGGCTCAGAAACACAGGCTCAGGGAGCT
CAAGATTCAAGTCAAAGAATTTGCTGATAAAGAAGAAGGGGGAGATGTGAAGTCTGTGTG
CTTGACCTTGTTCCTGCTGGCACTGAGGGCCAGGAATGAACACAGACAAGCTGATGAGCT
AGAGGCTATCATGCAGGGGCGGGGCTCTGGTCTGCAACCAGCTGTTTGCTTGGCTATCCG
TGTCAATACCTTCCTCAGCTGCAGCCAGTACCATAAGATGTACAGGACTGTGAAAGCTAT
CACCGGGAGGCAGATTTTTCAGCCTCTGCATGCTCTTCGWAATGCTGAGAAAGTCCTTCT
GCCGGGGTACCACCCCTTTGAGTGGCAGCCGCCTCTGAAGAATGTGTCCTCCAGAACTGA
TGTTGGGATTATTGATGGGCTGTCTGGGCTTGCCTCCTCTGTGGATGAATACCCAGTTGA
TACCATTGCGAAGAGGTTCCGCTATGATTCTGCTTTGGTGTCTGCTTTGATGGACATGGA
AGAAGATATCCTGGAAGGCATGAGATCCCAAGACCTTGACGACTACCTGAATGGCCCCTT
CACTGTAGTAGTGAAGGAGTCTTGTGATGGGATGGGAGATGTGAGTGAGAAACATGGGAG
TGGGCCTGCAGTTCCGGAAAAGGCGGTTCGCTTTTCTTTCACAGTCATGAGAATTACCAT
AGATCACGACTCGAAGAATGTGAAGGTGTTTGAGGAACCCAAACCCAATTCTGAACTGTG
TTGCAAGCCATTGTGTCTTATGCTGGCAGATGAGTCTGATCACGAGACACTGACTGCTAT
CCTAAGCCCCCTCATTGCTGAAAGGGAGGCCATGAAGAGCAGTGAATTAATGCTGGAGAT
GGGAGGCATCCTCAGGACTTTCAAGTTCATCTTCAGGGGCACTGGATATGATGAAAAACT
TGTCCGGGAAGTAGAAGGCTTGGAAGCCTCTGGCTCAGTCTACATCTGTACACTTTGTGA
TGCCACTCGTCTGGAAGCCTCTCAAAATCTTGTCTTCCACTCCATAACCAGAAGCCATGC
TGAGAACCTGGAGCGCTATGAAGTTTGGCGGTCCAATCCCTATCATGAGTCAGTGGAAGA
ACTCCGGGACCGGGTGAAAGGGGTCTCTGCCAAACCTTTCATTGAAACAGTCCCTTCCAT
AGATGCACTCCACTGTGATATTGGCAATGCGGCTGAATTCTATAAGATTTTCCAGCTGGA
GATAGGAGAAGTGTATAAAAATCCCAATGCCTCTAAGGAGGAAAGGGCTTAACCAGGAGC
CAACAGAACAGATGGGCTGACAGTAAAGAAACATGTAATGATAGGCAGATTCCCAGCACT
GAGAAAAAGGTAGATCTGAATGCTGATTCCCTCTGTGGGARAAAAAAATGGAATAATCAG
AGAAGTCTGTGTCCTGAGAATTCTAGAGCTACCCAAGATGTTCCTTGGATGACACTGAAC
AGCAGCATTCAGAAAGTCAACGAGTGGTTTTCCAAAACAGGTGAAATGCTAACTTCTGAT
GGCACRTCTGACAGGAGGCGTGAGTCAAATGCTGAAGCAAATGTTGTGTTAGAAGTTTCA
GATGAAGTARATGGATGCTCCAGTTCTTCAAAGGAAATGGACTTAGTGGCCTCTGACCTT
GATGATGCTTTAAAGGGTAAAAGTGAAAGAGACCTCTCCAAACCAGTAGAGAATAATATC
CGAGATAAAATATTTGGGAAAACGTATCAGAGAAAGGGAAGCCTCCCTCAYTTGAGCCAC
ATAACTGAAATTATAGGCACATTTACTCCAGAACCACAGATAACACAAGAACACCCCTTC
ACAAATAAATTAAAACGTAAAAGAAGAACTACATGCCTTCATCCTGAGGATTTTATCAAG
AAAACAGATTTAACAATTACTCAAAAGACTCCTGAAAATATAAATCAGGGAACTGACCAA
ATGGAGCCAGATGGCCAAGTGATAGTTATTACCAGTAATGATCAAGAGAATAAAATACAA
GGTAATAATCTACAGAAAGAGAAAAATGCTAATGCAATGAAGTCTTTGGAAAAAGAKTCT
GTTCTTACAACTAAAGCCAAGCCTGTAAGCAACAGTATAAGTGATTTGGAGCTAGAATTA
AATGTCCACAATTCAAATGCACCTAAGAAAAACAGGCTGAGGAGAAAGTCTTCAACCAGA
TGTGTTCTTGCACTGGAACCGGTCAGTAGGAATCCAAGCCCACCTGCTTGTAATGAATTT
CAAATTGATAGTTGTAGCAGCAGTGAAGAAACAAGGAAACAATTCCAACCAAACACCAGT
CAAGAACA
[7] Mesocricetus_newtoni
CTTTGGATCCCTAATCGGACTATGCTTAATTATTCAAATCCTTACAGGCTTATTCCTAGC
TATACATTACACATCAGACACCACCACAGCCTTTTCATCAGTAGCACATATCTGTCGAGA
CGTAAATTATGGGTGACTAATTCGCTATCTTCACGCTAATGGAGCCTCAATATTCTTTAT
CTGTTTATTTCTTCATGTCGGCCGAGGTATTTACTATGGTTCCTACACTATAGTAGAAAC
TTGAAATATTGGGATCATTCTCCTATTCACAGTCATAGCTACAGCCTTCATAGGCTACGT
ACTACCATGAGGTCAAATATCATTTTGAGGGGCTACAGTCATCACCAATCTATTATCAGC
TATCCCCTACATTGGCACAACCTTAGTCGAATGAATTTGAGGGGGGTTCTCAGTTGACAA
AGCTACACTAACCCGATTCTTCGCATTCCACTTCATCCTCCCATTCATTGTAACAGCCCT
AGTCCTAGTCCATCTTCTATTTTTACATGAAACAGGGTCTAACAATCCATCAGGCTTAAA
CTCAGATGTAGATAAAATTCCATTTCACCCCTACTATACAATCAAAGACCTTTTAGGGGT
TTTCCTACTATTGATTGTTCTCATAATTTTAGTATTGTTTTTCCCAGATGTTCTCGGAGA
CCCAGATAATTACACTCCTGCAAATCCACTTAATACTCCAGCACATATTAAACCAGAATG
ATACTTCCTATTCGCATATGCTATCCTACGATCAATCCCCAATAAACTTGGCGGTGTTCT
GGCTCTAATTCTCTCTATCTTAATCCTAGCTATCCTACCCCTTCTCCACACATCAAAACA
TCGAGCTATAATCTTCCGACCTATTACACAAACAATATATTGAATCCTAGTCGCAGATCT
GCTTTTACTAACATGAATTGGAGGACAGGTTAAGTATGCAGGTAGCCAGGTGGCTTCTAC
CAGCGAGGTTTTGAAGTACACACTGTTCCAGATCTTTAGCAAAATCGATCGCCCTGAAGC
CTCCCGCATCACTCTACTCCTGACTGCTAGCCAGGAGCCCCCACGCTTGGCCAGGAATTT
GGTCCGTTACGTCCAGGGCCTGAAGAAGAAGAAGATCACTGTGATCCCTGTGGGCATTGG
GCCACACGTCAGCCTTAAGCAGATCCGCCTCATTGAAAAACAGGCCCCTGAAAACAAGGC
CTTTCTGCTCAGTGGGGTGGATGAGCTGGAGCAGAGAAGGGATGAAATAATCGGCTACCT
CTGCGACCTTGCCCCTGAGCCCCGAGCCCCTACTAAGCCTCCCCAGGCAGCTCGAATCAC
CACGGGTCCAGGGACTTTGGGGATTTCATCACCTGGACCCAAGAGGAAGTCCATGGTTCT
GGATGTGGTGTTTGTCCTGGAGGGGTCTGACGAAGTTGGTGAAGCCAGCTTCAATAAGAG
CAAGGAGTTCCTGGAGGAGGTAATACGGCGCATGGATGTGAGCCAGGATGGCATCCACAT
TTCGGTGCTACAGTATTCATACATGGTAACTGTGGAGTACACCTTCAGGGAGGCCCAGTC
CAAGGAGGATGTGTTGCGGCATGTGCGAGAGATCCGTTACCACGGTGGCAACAGGACCAA
CACTGGGCAGGCCCTGCAGTACCTTTCTGAGCACAGCTTCTCTCCCAGCCAGGGGGACCG
GGACCAGGCACCTAATCTGGTCTACATGGTCACA--------------------------
------------------------------------------------------------
------------------------------------------------------------
------------------------------------------------------------
------------------------------------------------------------
------------------------------------------------------------
------------------------------------------------------------
------------------------------------------------------------
------------------------------------------------------------
------------------------------------------------------------
------------------------------------------------------------
------------------------------------------------------------
------------------------------------------------------------
------------------------------------------------------------
------------------------------------------------------------
------------------------------------------------------------
------------------------------------------------------------
------------------------------------------------------------
------------------------------------------------------------
------------------------------------------------------------
------------------------------------------------------------
------------------------------------------------------------
------------------------------------------------------------
------------------------------------------------------------
------------------------------------------------------------
------------------------------------------------------------
------------------------------------------------------------
------------------------------------------------------------
------------------------------------------------------------
------------------------------------------------------------
------------------------------------------------------------
------------------------------------------------------------
------------------------------------------------------------
------------------------------------------------------------
------------------------------------------------------------
------------------------------------------------------------
------------------------------------------------------------
------------------------------------------------------------
------------------------------------------------------------
------------------------------------------------------------
------------------------------------------------------------
------------------------------------------------------------
------------------------------------------------------------
------------------------------------------------------------
------------------------------------------------------------
------------------------------------------------------------
------------------------------------------------------------
------------------------------------------------------------
------------------------------------------------------------
------------------------------------------------------------
------------------------------------------------------------
------------------------------------------------------------
------------------------------------------------------------
------------------------------------------------------------
------------------------------------------------------------
------------------------------------------------------------
------------------------------------------------------------
------------------------------------------------------------
------------------------------------------------------------
------------------------------------------------------------
------------------------------------------------------------
------------------------------------------------------------
------------------------------------------------------------
------------------------------------------------------------
------------------------------------------------------------
------------------------------------------------------------
------------------------------------------------------------
------------------------------------------------------------
------------------------------------------------------------
--------
[8] Tscherskia_triton
CTTCGGGTCGCTAATCGGACTTTGCCTCATTATTCAAATTTTCACCGGTCTATTTTTAGC
TATACATTACACATCAGATACGACTACAGCCTTCTCATCCGTTGCTCATATCTGTCGAGA
CGTAAACTACGGATGACTAATTCGCTACCTCCACGCCAATGGGGCCTCCATATTTTTTAT
TTGCCTATTCCTCCACGTAGGCCGAGGAATTTACTATGGCTCATACACCATAATCGAAAC
CTGAAACGTAGGTATCATTCTCCTATTTGCAGTTATAGCGACAGCATTCATGGGCTATGT
TCTCCCTTGAGGGCAGATATCCTTCTGAGGGGCCACTGTTATTACTAATCTCCTATCAGC
CATCCCCTATGTCGGCCCCACACTAGTAGAATGAATCTGAGGGGGGTTCTCCGTAGACAA
GGCCACACTCACTCGATTTTTCGCATTTCACTTTATTCTCCCATTCATTATCGCTGCCCT
AGCAATAGTCCACCTGTTATTTCTTCATGAAACTGGTTCAAATAACCCAACAGGCCTGAA
CTCAAATGCAGATAAAATCCCATTCCACCCTTACTACACAATCAAAGACCTGCTTGGGGT
ATTCCTGCTATTAACTGTTCTCATAATTTTAGTATTATTTTTCCCAGATGTTCTCGGAGA
CCCTGATAATTTTACTCCTGCAAATCCACTTAATACTCCAGAACACATTAAACCGGAATG
ATATTTTCTATTCGCATACGCAATTTTACGGTCCATTCCTAACAAACTAGGAGGAGTTCT
AGCCCTTGTCCTATCTATCCTAGTTTTAGCCACTCTCCCTTTCCTCCACCTATCAAAACT
TCGTACTATAATTTTCCGCCCCATCACACAAGCTCTGTACTGAGCATTAGTAGCAGACCT
CCTCTTACTCACATGAATCGGAGGCCAGGTTAAGTATGCAGGTAGCCAGGTGGCCTCTAC
CAGCGAGGTTTTGAAGTACACACTGTTCCAGATCTTTGACAGAATTGATCGCCCTGAAGC
CTCCCGCATCACTCTACTCCTGACTGCTAGCCAGGAGCCCCCACGGTTGGCCAGGAATTT
GGTCCGTTATGTCCAGGGCCTAAAGCAGAAGAAGATCATTGTGATCCCCGTGGGTATTGG
GCCACATGCCAGCCTTAGGCAGATCCGCCTCATTGAAAAGCAGGCTCCTGAAAACAAGGC
CTTTCTGCTCAGTGGGGTGGATGAGCTGGAGCAGAGAAGGGATGAAATAATCAGCTACAT
CTGCGACCTTGCTCCTGAGCCCAGGGCCCCTACTAAGCGTCCCCAAGTAGCACAAATCAC
CACAGGTCCAGGGACCTTGGGGATTTCATCACCTGGACCCAAGAGGAAGTCTATGGTTCT
GGATGTGGTGTTTGTCCTGGAGGGGTCAGATGAAGTTGGTGAAGCTAACTTCAATAAGAG
CAAGGCATTCCTGGAGGAGGTAATTCGGCGCATGGATGTGAGTCAGGATGGCATCCACAT
CTCGGTGCTACAGTATTCATATACGGCAACTGTGGAGTACACCTTCAATGAAGCCCAGTC
CAAGGAGGATGTGTTGCGGCATGTGCGAGAGATCCGTTACCANGGTGGCAACAGGACCAA
CACTGGGCAGGCCCTGCAGTACCTTTCCGAGTACAGCTTCTCTCCCAGCCAGGGGGACCG
GGAACAGGCACCTAANTTGGTCTACTTGGTCACA------GTGCTGACTGCTGGAGTGCA
GAGTTCCTTGAATGACCCACGCCTCTTCATCTCTTATGAGCCCAGTTCCCTTGAGGCTCC
CCAGCAAGTACCAGCACTCACCAACTTCACCMGAGAAGAACTGCTGGACCAGCTACAGAG
GAGCATCCACCATGAGGTTCTTGAGGACAATGTGGGTTACCTTCGAGTGGACGATCTCCC
TGGCCAGGAGGTACTGAGTGAGCTGGGAGGGTTCTTGGTAGCCCATGTGTGGAGGCAGCT
CATGGGCACCTCCTCCTTGGTGCTAGATCTCCGGCACTGTGCTGGTGGTCACATCTCTGG
GATCCCTTATGTCATCTCCTACTTGCACCCTGGGAACACTGTCATGCACGTGGATACCAT
CTATGATCGCCCCTCTAATACCACCACTGAGATTTGGACCTTGCCAAAGGTCCTGGGGGA
GAGATACAGTGCTGACAAAGATGTGGTAGTCCTCACCAGTGGACRTACTGGGGGCGTGGC
TGAGGACATCGCCTACATCCTCAAGCAGATGCGCAGGGCCATCGTGGTGGGTGAGCGGAC
GGAGGGTGGTGCCCTGGACCTCCAGAAGCTGAGGATAGGCCAGTCCAACTTCTTCCTTAC
AGTGCCYGTGTCCAGGTCCCTGGGGCCCCTGGGTGGAGGTGGCCAGACATGGGAAGGCAG
TGGAGTGCTGCCCTGCGTGGGGACACCTGCAGAACAGGCCCTAGAAAAGGCCCTGGCCAT
CCTCACCCTGCGCCGTGCCCTGCCRGGGGTTGTCGTCCGACTGCAGAAAGCCCTGCAGGA
CTATTACACGCTGAGTTTATTGAGCTAGATATTGATGATGCAGATGAAAAGACCGAAGGG
TCAGACACAGACAGACTTCTAAGCAATGCCCGTGAGAAATCGCTCAGTATCCTTGGAGCC
AAGGATGATGATTCTGGACGCACCAGCTGCTATGACCCTGACATTTTAGACACCGACTTC
CACACCAGTGACATGTGTGATGGTACCTCAGAGGTTGCTCAGCCACAGAAGTTAAAAGGG
GAAGCCAATCTCTTGTGCCTTGACCAGAAGAATCTAAAGAATTCGCCTTATGGTGCTTCC
CTAGGCTCTCTGCACCCCTGCATTGCCCTAACAGCGGAAGACAGACCACAGCCGCTTCTG
AGTAGTGAAATTGAGTCAACTCACCAACCTGTCTCTACACAGATAAGCAGTCCCACTTCG
CTGGCAAACATCGACTTTTATGCCCAAGTAAGCGACATTACACCAGCAGGCAGTGTAGTC
CTTTCCCCAGGCCAAAAGATTAAGGCAGGGATAGCCCAGTGTAACACACAGCCACAGCCA
GAGGTGGCTGCACCCTGCCAAGAAAATAACAGCATGAACAGTGCCTACTTCTGTGAGTCA
GATGCCAAAAAGTGCATCGCTGTGGCCCCTCAGTTGGAGGCCACATCGTGTGTAAAACCA
AGCTTTAACCAGGAGGACATTTACATCACCACAGAAAGCCTTACTACTGCCCGGATGTCT
GAGACAACAGAGCTTGCTCCGGATGCTGAGATGCCTGTCCCAGACTACACCACGGTCCAC
ACTGTGCAGTCTCCACGGGTCCTTATACTSAACGCAACTGCT------------------
------------TCCTGCACAAGAGTGCAATGAGGAGGTGAGTCTGGAAAAATATAACCA
CCATGTTTCAAGCCACAAAGAGTNTAAAGAGGCTTTGGTGCATATTAATAAAGGAGGACG
CCCCCGTCAACATCTCCTGTCACTGACACGCAGGGCTCAGAAGCATAGGCTGAGGGAGCT
CAAGATTCTAGTCAAAGAATTTGCTGACAAAGAAGAAGGTGGAGATGTGAAGTCTGTGTG
CTTGACCTTGTTCCTGCTGGCACTGAGGGCCAGGAATGAACACAGACAAGCTGATGAGCT
AGAGGCTATCATGCAGGGGCGGGGCTCTGGTCTGCAACCAGCTGTTTGCTTGGCCATCCG
GGTCAATACCTTCCTCAGCTGCAGCCAGTACCATAAGATGTACAGGACTGTGAAAGCCAT
CACCGGGAGGCAGATTTTTCAGCCTCTGCATGCTCTTCGAAATGCTGAGAAAGTCCTTCT
GCCAGGCTACCACCCCTTTGAGTGGCAGCCCCCTCTRAAGAATGTGTCCTCTAGAACTGA
TGTTGGAATTATTGATGGGCTGTCTGGACTTGCCTCCTCTGTGGATGAATACCCAGTGGA
TACCATTGCAAAGAGGTTCCGCTATGATTCTGCTTTGGTGTCTGCTTTGATGGACATGGA
AGAAGATATCTTGGAAGGCATGAGATCCCAAGATCTTGAGGACTACCTGAATGGTCCCTT
CACTGTAGTGGTGAAGGAGTCTTGCGATGGGATGGGGGATGTGAGTGAGAAGCATGGGAG
TGGGCCTGCAGTCCCAGAAAAGGCGGTTCGTTTTTCATTCACAATCATGAGAATTACGAT
AGATCATGACTCGAAGAATGTGAAGGTGTTTGAGGAACCCAAACCCAATTCTGAACTGTG
TTGCAAGCCATTGTGTCTTATGCTGGCAGATGAGTCTGATCACGAGACCCTGACTGCTAT
CCTAAGCCCCCTCATTGCTGAAAGGGAGGCCATGAAGAGCAGTGAATTAATGCTGGAGAT
GGGAGGCATCCTCAGGACTTTCAAGTTCATCTTCAGGGGCACTGGCTATGATGAAAAACT
TGTCCGGGAAGTAGAAGGCTTGGAAGCCTCTGGCTCAGTCTACATCTGTACACTTTGTGA
TGCCACTCGTCTGGAAGCCTCTCAAAATCTTGTCTTCCACTCCATAACCAGAAGCCACGC
TGAGAACCTGGAGCGCTATGAGGTTTGGCGGTCCAATCCCTATCACGAGTCAGTGGAAGA
ACTCCGGGATCGGGTGAAAGGGGTCTCTGCCAAACCTTTCATCGAAACAGTCCCTTCCAT
AGATGCACTCCACTGTGATATTGGCAATGCGGCTGAATTCTATAAGATTTTCCAGCTGGA
GATAGGGGAAGTGTATAAAAATCCCAATGCCTCTAAAGAGGAAAGGGCTTAGCCAGGAGC
CAACAGAACAGATGGGCTGAAAGTAAAGAAACATGTAATGATAGGCAGATTCCCAGCACT
GAGAAAAAGGTAGATCCGAATGCTGATTCCTTCTGTGGGAGAAAAAAGTGGAATAATCAG
AAAAGTCTGTGTCCTGAGAAATCTAGAGCTACCCAGGATGTTCCTTGGGTGACACTGAAT
AGCAGCATTCAGAAAGTCAACGAGTGGTTTTCCAAAACTGGCGAAATGCTAACTTGTGAT
GGCGCATCTGACCGGAGGCAGGAGTCAGAAGCGGGGGCAGCTGTTGTGTTGGAAGTTTCC
AATGAAGAAGAGGGGTGTTCCAGTTCTTCAAAGGAAATGGACTTAGTGGCCTCTGATCCC
CACAATGCTTTAAAGTGTAAAAGTGAGAGAGACCTCTCCAAACCATTAGAGAGCACTATC
CGAGATAAAATATTTGGGAAAACGTATCAGAGAAAGGGAAGTCTCCCTCACTTGAACCAT
GTAACTGAAATTATAGGCACATTTATTGCAGAACCACAGATAACACAAGAACACCCCTTC
ACAAATAAATTAAAACGTAAAAGGAGAACTACATGCCTTCATCCTGAGGATTTTATCAAG
AAAGCAGATTTCACAGTTACTCAAAAAACTCCTGAAAATATAAATCAAGGAACTGACCAA
ATGGAGCCAGATGGCCAAGTGATGGATATTACCAGTACCGATCAAGAGAATGAAACACAA
GGTGATAATCTTGAGAAAGAGAAAAACGCTAATCCAATGAAGTCCTTGGAAAAAGAGTCT
GTTCCCACAACTAAAGCCAAACCTATAAGCAACAGTATAAGGGATTTGGAGCTAGAATTA
AAAGTCCATAATTCAAAGGCACCTAAGAAAAGTCGGCTGAGGAGCAAGTCTTCAACCAGA
TGTGTTCTTGCACTGGAACCAGTCAGTGGGAATCCAAGCCCACCTGCTTGTACTAAATTT
CAAATTGATAGTTGTAGCAGCAGTGAAGAAACACAGAAACAATTCCAACCAAACACCACT
CAAGAACA
[9] Cricetulus_barabensis
TTTCGGATCATTAATCGGTCTTTGTCTGTTTACACAAATTTTAACAGGATTATTCCTAGC
TATACATTACACATCAGATACTACTACAGCATTCTCATCAGTCACTCACATCTGTCGAGA
TGTTAACTACGGCTGACTAATCCGCTACCTACATGCTAATGGAGCTTCAATATTCTTTAT
CTGCCTATTCCTTCATGTAGGACGAGGAGTTTATTACGGTTCATACACTATAGTAGAAAC
TTGAAACGTAGGTATTGTCCTACTATTCACAGTAATGGCAACAGCATTTATAGGTTATGT
ACTACCATGAGGTCAAATATCATTCTGAGGGGCTACAGTAATCACTAACCTTTTATCAGC
TATCCCCTATATAGGCACCACTCTAGTAGAATGAATTTGAGGAGGATTTTCTGTAGACAA
AGCCACACTAACACGCTTCTTCGCATTCCACTTCATCCTACCATTCATTATCGCCGCCCT
AGCAATGGTTCATCTTCTGTTCCTACATGAAACTGGCTCTAATAACCCAACAGGCCTAGA
TTCTGACGCAGATAAAATTCCATTTCATCCCTACTACACGATTAAAGACCTACTAGGAGC
CCTTATGCTATTAATTGCTCTCATAACTTTAGTATTGTTTTTCCCAGATATTTTAGGAGA
CCCTGATAATTACACTCCTGCAAATCCACTCAATACTCCCGCACACATTAAACCAGAATG
ATACTTCCTATTCGCCTACGCTATCCTACGATCTATCCCAAATAAATTAGGAGGAGTCCT
AGCCCTAATCCTCTCTATCCTAATCCTAACAACTCTACCACTACTACACACATCCAAACT
TCGAACCATAGTTTTCCGACCTATTACACAAACTATATACTGACTATTAGTAGCTGACTT
ATTGCTCCTCACATGAATCGGAGGTCAGGTTAGGTACGCAGGTAGCCAGGTGGCCTCCAC
CAGCGAGGTTTTGAAGTACACACTGTTCCAGATCTTTGGCAGAATTGATCGCCCCGAAGC
CTCCCGCATCGTTCTGCTCCTGACTGCTAGCCAGGAGCCCCCGCGGTTGGCCAGGAATTT
GGTCCGTTATGTCCAGGGCCTGAAGCAGAAGAAGATCATTGTGATCCCCGTGGGAATTGG
GCCACATGCCAGCCTTAGGCAGGTCCGCCTCATTGAAAAGCAGGCCCCTGAAAACAAGGC
CTTTCTGCTCAGTGGGGTGGATGAGCTGGAGCAGAGAAGGGATGAAATAATTAGCTACCT
GTGCGACCTAGCCCCTGAGCCCAGAGCCCCTACTAAGCGTCCCCAGGTAGCACAAATCAC
CACAGGTCCAGGGACCTTGGGGATTTCATCACCTGGACCCAAGAGGAAGTCCATGGTTCT
GGATGTGGTGTTTGTCCTGGAGGGGTCGGACAAAGTGGGTGAAGCTAACTTCAATAAGAG
CAAGGAGTTCCTGGAGGAGGTAATTCGGCGCATGGATGTGAGCCAGGACGGCACCCACAT
CTCCGTGCTGCAGTATTCATACACGGCAACTGTGGAGTACACCTTCAATGAAGCCCAGTC
CAAGGAGGATGTGTTGCGGCATGTGCGAGAGATCCGTTACCACGGTGGCAACAGGACCAA
CACTGGGCAGGCCCTGCAGTACCTCTCCGAGTACAGCTTCTCTCCCAGCCAGGGGGACCG
GGAACAGGCACCTAATCTGGTCTACTTGGTCACAGCCCAGGTGCTGACAGCTGGAGWGCA
GAGTTCCTTGAATGACCCACGCCTCTTCATCTCCTATRAGCCCAGTTCCCTTGAAGCTYC
CCAGCAAGAACCAGCACTCACTAACTTCACCCGAGAAGAACTGCTGGACCAGCTACGGAG
GAGCATCCACCATGAGGTTCTTGAAGATAATGTGGGTTACCTACGAGTGGACGACCTCCC
TGGCCAGGAGGTACTGAGTGARCTGGGAGGGTTCTTGGTGGCCCATGTGTGGAGACAGCT
CATGGGCACCTCCTCCTTGGTGCTAGATCTCCGGCAATGTGCTGGTGGTCACATCTCTGG
GATCCCTTATGTCATCTCCTACTTGCAYCCTGGGAACACTGTCATGCACGTGGATACCAT
CTATGATCGCCCCTCTAATACCACCACTGAGATTTGGACCTTGCCGAAGGTCCTGGGCGA
GAGATACAGTGCCGACAAAGATGTGGTAGTCCTCACCAGTGGACGAACTGGGGGCGTGGC
TGAGGACATCGCCTACATCCTCAAGCAGATGCGCAGGGCCATCGTGGTGGGAGAGCGGAC
GGAGGGTGGGGCCCTGGACCTCCAGAAGCTGAGAATAGGCCAGTCCAACTTCTTCCTCAC
AGTGCCCGTGTCCAGGTCCCTGGGGCCCCTGGGTGGAGGTGGCCAGACATGGGAAGGCAG
TGGAGTGCTGCCCTGCGTGGGGACACCTGCAGAACAGGCCCTAGAAAAGGCCTTGGCCAT
TCTCACCCTGCGCCGTGCCCTGCCAGGGGTTGTCCTTCGACTACAGAAAGCCCTGCAGGA
CTATTACACTCTGAGTTTATTGAGCTRGATNTTGATGATGCAGATGAAAAGACTGAAGGG
TCAGACACAGACAGACTTCTAAGCAATGCCCGTGAGAAATCGCTCAGTATCCTTGGAGCC
AAGGATGATGATTCTGGACGTACCAGCTGCTATGACCCTGACATTTTGGACACCGACTTC
CACACCAGTGACATGTGTGATGGTACCTCAGAGTTTGCTCAGCCACAGAAGTTAAAAGAG
GAACCYGATCTCTTGTGCCTTGACCAGAAGAATCTAAAGAATTCGCCTTATGGTGCTTCC
CTAGGCTCTCTGCACCCCTGCATTGCCCTAACGGCGGAAGATAAACCACAGCCGCTTCCG
AGTAGTGAAATTGAGTCAACCCACCAACCTGTCTCTACACAGATAAGCAGTCCCGCTTCG
CTGGCAAACATCGACTTTTATGCCCAAGTAAGCGACATTACACCAGCAGGCAGTGTAGTC
CTTTCCCCAGGCCAAAAGATTAAGGCAGGGCTAGCCCAGTGCAACACACAGCCACAGCCG
GAGGTGGCTGCACCCTGCCAAGAAAATAACAGCATGAACAGTGCCTACTTCTGTGAGTCA
GATGCCAAAAAGTGCATCGCTGTGGCCCCTCACTTGGAGGCCACATCGTGTGTAAAACCA
AGCTTTAACCAGGAGGACATTTACATCACCACAGAAAGCCTTACTACTGCCCGGAAGTCC
GAGACAACAGAGCTTGCTCCGGATGCTGAGATGCCTGTCCCAGACTACACCACCGTCCAC
ACTGTGCAGTCTCCACGGGGCCTTATACTCAACGCAACTGCT-----------------T
GATGGTGAAGTGTCCTGCACAAGAGTGCAATGAGGAGGTGAGCCTGGAAAAATATAACCA
CCATGTTTCAAGCCACAAAGAGTNTAAAGAGTCTTTGGTGCATATTAATAAAGGAGGGCG
GCCTCGTCAACATCTCCTGTCACTGACACGCAGGGCTCAGAAACATAGGCTGAGGGAGCT
CAAGATTCAAGTCAAAGAATTTGCTGACAAAGAAGAAGGTGGAGATGTGAAATCTGTGTG
CTTGACCTTGTTCCTGCTGGCACTGAGGGCCAGGAATGAACACAGACAAGCTGATGAGCT
AGAGGCTATCATGCAGGGGCGGGGCTCTGGTCTGCAACCAGCTGTTTGCTTGGCCATCCG
GGTCAATACCTTTCTCAGCTGCAGCCAGTACCATAAGATGTACAGGACTGTGAAAGCCAT
CACCGGGAGGCAGATTTTTCAGCCTCTGCATGCTCTCCGAAATGCTGAGAAAGTCCTTCT
GCCAGGCTACCACCCCTTTGAGTGGCAGCCCCCTCTGAAGAATGTGTCCTCCAGAACTGA
TGTTGGAATTATTGACGGGCTGTCAGGACTCGCCTCCTCTGTGGATGAATACCCAGTGGA
TACCATTGCAAAGAGGTTCCGCTATGATTCTGCTTTGGTGTCTGCTTTGATGGACATGGA
AGAAGATATCTTGGAAGGCATGAGATCACAAGATCTTGATGACTACCTGAATGGTCCTTT
CACGGTAGTGGTGAAGGAGTCTTGCGATGGGATGGGGGATGTGAGTGAGAAGCATGGGAG
TGGGCCTGCAGTCCCAGAAAAGGCGGTTCGTTTTTCATTTACAGTCATGAGAATTACGAT
AGATCATGACTCGAAGAATGTGAAGGTGTTTGAGGAACCCAAACCCAATTCTGAACTGTG
TTGCAAGCCATTGTGTCTTATGCTGGCAGATGAGTCCGATCACGAGACCCTGACTGCTAT
CCTAAGCCCCCTCATTGCTGAAAGGGAAGCCATGAAGAGCAGTGAATTAATGCTTGAGAT
GGGAGGCATCCTCAGGACTTTCAAGTTCATCTTCAGGGGCACTGGATATGATGAAAAACT
TGTCCGGGAAGTAGAAGGCTTGGAAGCCTCTGGCTCAGTCTACATCTGTACACTTTGTGA
TGCCACTCGTCTGGAAGCCTCTCAAAATCTTGTCTTCCACTCCATAACCAGAAGCCATGC
TGAGAACCTGGAGCGCTATGAGGTTTGGCGGTCCAATCCCTATCACGAGTCAGTGGAAGA
ACTCCGGGATCGGGTGAAAGGGGTCTCTGCCAAACCTTTCATCGAAACAGTCCCTTCCAT
AGATGCACTCCACTGTGATATTGGCAATGCGGCTGAATTCTATAAGATTTTCCAGCTGGA
GATAGGGGAAGTGTATAAAAATCCCAATGCCTCTAAAGAGGAAAG---------------
--------------GGCTGAAAGTAAAGAAACATGTAATGATAGGCAGATTCCCAGCACT
GAGAAAAAGGTAGATCCAAATACTGATTCCTTCTGTGGGAGAAAAAAATGGAAAAATCAG
AAAAGTCTGTGTCCTGAGAATTCTAGAGCTACCCAGGATGTTCCTTGGATGACACTGAAT
AGCAGCATTCAGAAAGTCAACGAGTGGTTTTCCAAAACTGGTGAAATGCTAACTTGTGAT
GGCACATCTGACAGGAGGCATGAGTCAAATGCTGGAGCAGCTGTTGTGTTAGAAGTTTCA
GATGAAGTAGATGGATGTTCCAGTTCTTCAAAAGAAATGGACTTAGTGGCCTCTGATCCC
CATAATGCTTTAAAGTGTAAAAGTGAAAGAGACCTCTCCAAACCAGTAGAGAACAATATC
CGAGATAAAATATTTGGGAAAACGTATCAGAGAAAGGGAAGTCTCCCTCACTTGAACCAC
GTAACTGAAATTATAGGCACATTTATTGCAGAACCACAGATAACACAAGAACACCCCTTC
ACAAATAAATTAAAACGTAAAAGGAGAACTACATGCCTTCATCCTGAGGATTTTATCAAG
AAAGCAGATTTAACAGTTACTCAAAAGACTTCTAAAAATGTAAATCAAGGAACTGACCAA
ATGGAGCCAGATGGCCTAGTGATGGGTATTACCAGTAATGGTCAAGAGAATGAAACACAA
GGTAATAATCTTCAGAAAGAGAAAAATGCTAATCCAGTGAAGTCCTTGGAAAAGGGGTCT
GTTTCCACAACTAAAGCCAAAACTATAAGCAACAGTATAAGTGATTTGGAGCTAGAATTA
AATGTCCACAATTCACAGGCACCTAAGAAAAGTCGGCTGAGGAGGAAGTCTTCAACCAGA
TGTGTTCTTGCACTGGAACCAGTCAGTAGGAATCCAAGCCCACCTGCTTGTACTGAATTT
CAAATTGATAGTTGTAGCAGCAGTGAAGAAACAGAGAAACAATTCCAACCCAACACCAGT
CAAGAACA
[10] Cricetulus_longicaudatus
CTTCGGATCCTTAATTGGACTTTGTCTAATCACCCAAATCCTAACAGGATTATTCCTAGC
TATACATTACACATCAGATACAACTACAGCATTTTCATCGGTAACTCATATCTGCCGAGA
TGTTAATTACGGTTGACTTATCCGCTATCTTCACGCTAATGGAGCCTCAATATTCTTTAT
TTGCCTATTCATACACGTAGGTCGAGGAGTTTATTATGGATCTTACACTATAGTAGAAAC
CTGAAATGTAGGAATTGTCCTACTATTCGCAGTTATAGCAACAGCATTTATAGGTTACGT
CCTTCCATGAGGTCAAATGTCATTCTGAGGAGCTACTGTTATCACTAACCTTCTTTCAGC
TATCCCTTATATAGGTACTACCCTAGTTGAATGAATCTGAGGAGGCTTCTCTGTAGACAA
AGCTACTCTGACTCGATTCTTCGCATTCCACTTTATTTTACCATTTATTATCGCTGCTCT
AGCTATAGTTCACCTATTGTTCCTTCACGAAACAGGCTCTAATAATCCGACAGGTTTAAA
CTCTGATGCTGACAAAATCCCATTCCACCCTTACTACACAATTAAAGACCTTTTAGGAAT
CCTTCTGCTATTAATTGCTCTCATGACTTTAGTATTGTTTTTCCCTGATATTTTAGGAGA
CCCCGATAATTACACTCCTGCAAATCCACTTAATACTCCCGCACACATTAAACCAGAATG
ATACTTTCTATTCGCTTACGCTATCTTACGATCTATTCCTAATAAACTAGGGGGAGTTCT
AGCCCTTATCCTCTCAATCCTAATTCTCGCTACTTTACCTCTACTACATACATCTAAACT
TCGAACTATAATTTTCCGACCTATCACACAAACCATGTATTGACTATTAGTAGCAGACCT
TCTCCTCCTTACATGAATTGGAGGTCAGGTTAGGTACGCAGGTAGCCAGGTGGCCTCCAC
CAGCGAGGTTTTGAAGTACACACTGTTCCAGATCTTTGGCAGAATTGATCGCCCTGAAGC
CTCCCGCATCGTTCTACTCCTGACTGCTAGCCAGGAGCCCCCGCGGTTGGCCAGGAATTT
GGTCCGTTATGTCCAGGGCCTGAAGCAGAAGAAGATCATTGTGATCCCCGTGGGAATTGG
GCCACATGCCAGCCTTAGGCAGGTCCGCCTCATTGAAAAGCAGGCCCCTGAAAACAAGGC
CTTTCTGCTCAGTGGGGTGGATGAGCTGGAGCAGAGAAGGGATGAAATAATTAGCTACCT
CTGCGACCTAGCCCCTGAGCCCAGAGCCCCTACTAAGCGTCCCCAGGTAGCACAAATCAC
CACAGGTCCAGGGACCTTGGGGATTTCATCACCTGGACCCAAGAGGAAGTCCATGGTTCT
GGATGTGGTGTTTGTCCTGGAGGGGTCGGACGAAGTGGGTGAGGCTAACTTCAATAAGAG
CAAGGAGTTCCTGGAGGAGGTAATTCGGCGCATGGATGTGAGCCAGGATGGCACCCACAT
CTCCGTGCTGCAGTATTCATACACGGCAACTGTGGAGTACACCTTCAATGAAGCCCAGTC
CAAGGAGGATGTGTTGCGGCATGTGAGAGAGATCCGTTACCACGGTGGCAACAGGACCAA
CACCGGGCAGGCCCTGCAGTACCTCTCCGAGTACAGCTTCTCTCCCAGCCAGGGGGACCG
GGAACAGGCACCTAATCTGGTCTACTTGGTCACAGCCCAGGTGCTGACAGMTGGAGTGCA
GAGTTCCTTGAATGACCCACGCCTCTTCATCTCCTATGAGCCCAGTTCCCTTGAAGCTCC
CCAGCAAGAACCAGCACTCACTAACTTCACCCGAGAAGAACTGCTGGACCAGCTACGGAG
RAGCATCCACCATGAGGTTCTTGAAGATAATGTGGGTTACCTACGAGTGGACGACCTCCC
TGGCCAGGAGGTACTGAGTGAGCTGGGAGGGTTCTTGGTGGCCCATGTGTGGAGACAGCT
CATGGGCACCTCCTCCTTGGTGCTAGATCTCCGGCAATGTGCTGGTGGTCACATCTCTGG
GATCCCTTATGTCATCTCCTACTTGCACCCTGGGAACACTGTCATGCACGTGGATACCAT
CTATGATCGCCCCTCTAATACCACCACTGAGATTTGGACCTTGCCGAAGGTCCTGGGGGA
GAGATACAGTGCCGACAAAGATGTGGTAGTCCTCACCAGTGGACGAACTGGGGGCGTGGC
TGAGGACATCGCCTACATCCTCAAGCAGATGCGCAGGGCCATCGTGGTGGGAGAGCGGAC
GGAGGGTGGGGCCCTGGACCTCCAGAAGCTGAGAATAGGCCAGTCCAACTTCTTCCTCAC
AGTGCCCGTGTCCAGATCCCTGGGGCCCCTGGGTGGAGGTGGCCAGACATGGGAAGGCAG
TGGAGTGCTGCCCTGTGTGGGGACACCTGCAGAGCAGGCCCTAGAAAAGGCCTTGGCCAT
TCTCACCCTGCGCCGTGCCCTGCCAGGGGTTGTCCTTCGACTACAGAAAGCCCTGCAGGA
CTATTACACTCTGAGTTTATTGAGCTAGATATTGATGATGCAGATGAAAAGACCGAAGGG
TCAGACACAGACAGACTTCTAAGCAATGCCCGTGAGAAATCGCTCAGTATCCTTGGAGCC
AAGGATGATGATTCTGGACGTACCAGCTGCTATGACCCTGACATTTTGGACACCGACTTC
CACACCAGTGACATGTGTGATGGTACCTCAGAGTTTTCTCAGCCACAGAAGTTAAAAGAG
GAGCCCGATCTCTTGTGCCTTGACCAGAAGAATCTAAAGAATTTGCCTTATGGTGCTTCC
CTAGGCTCTCTGCACCCCTGCATTGCCCTAACGGCAGAAGACAAACCACAGCCGCTTCCG
AGTAGTGAAATTGAGTCAACCCACCAACCTGTCTCTACACAGATAAGCAGTCCCGCTTCG
CTGGCAAACATCGACTTTTATGCCCAAGTAAGCGACATTACACCAGCAGGCAGTGTAGTC
CTTTCCCCAGGCCAAAAGATTAAGGCAGGGCTAGCCCAGTGTAACACACAGCCACAGCCG
GAGGTGGCTGCACCCTGCCAAGAAAATAACAGCATGAACAGTGCCTACTTCTGTGAGTCA
GATGCCAAAAAGTGCATCGCTGTGGCCCCTCACTTGGAGGCCACATCGTGTGTAAAACCA
AGCTTTAACCAGGAGGACATTTACATCACCACAGAAAGCCTTACTACTGCCCGGAAGTCC
GAGACAACAGAGCTTGCTCCGGATGCTGAGATGCCTGTCCCAGACTACACCACCGTCCAC
ACTGTGCAGTCTCCACGGGGCCTTATACTCAACGCAACTGCTGAACGTCTTGAATTCTCT
GATGGTGAAGTGTCCTGCACAAGAGTGCAATGAGGAGGTGAGCCTGGAAAAATATAACCA
CCATGTTTCAAGCCACAAAGAGTCTAAAGAGTCTTTGGTGCATATTAATAAAGGAGGGCG
GCCTCGTCAACATCTCCTGTCACTGACACGCAGGGCTCAGAAACATAGGCTGAGGGAGCT
CAAGATTCAAGTCAAAGAATTTGCTGACAAAGAAGAAGGTGGAGATGTGAAATCTGTGTG
TTTGACCTTGTTCCTGCTGGCACTGAGGGCCAGGAATGAACACAGACAAGCTGATGAGCT
AGAGGCTATCATGCAGGGGCGGGGCTCTGGTCTGCAACCAGCTGTTTGCTTGGCCATCCG
GGTCAATACCTTTCTCAGCTGCAGCCAGTACCATAAGATGTACAGGACTGTGAAAGCCAT
CACCGGGAGGCAGATTTTTCAGCCTCTGCATGCTCTCCGAAATGCTGAGAAAGTCCTTCT
GCCAGGCTACCACCCCTTTGAGTGGCAGCCCCCTCTGAAGAATGTGTCCTCCAGAACTGA
TGTTGGAATTATTGATGGGCTGTCTGGACTCGCCTCCTCTGTGGATGAATACCCAGTGGA
TACCATTGCAAAGAGGTTCCGCTATGATTCTGCTTTGGTGTCTGCTTTGATGGACATGGA
AGAAGATATCTTGGAAGGCATGAGATCACAAGATCTTGATGACTACCTGAATGGTCCTTT
CACGGTAGTGGTGAAGGAGTCTTGCGATGGGATGGGGGATGTGAGTGAGAAGCATGGGAG
TGGGCCTGCAGTCCCAGAAAAGGCGGTTCGTTTTTCATTCACAGTCATGAGAATTACGAT
AGATCATGACTCGAAGAATGTGAAGGTGTTTGAGGAACCCAAACCCAATTCTGAACTGTG
TTGCAAGCCATTGTGTCTTATGCTGGCAGATGAGTCCGATCATGAGACCCTGACTGCTAT
CCTAAGCCCCCTCATTGCTGAAAGGGAAGCCATGAAGAGCAGTGAATTAATGCTGGAGAT
GGGAGGCATCCTCAGGACTTTCAAGTTCATCTTCAGGGGCACTGGATATGATGAAAAACT
TGTCCGGGAAGTAGAAGGCTTGGAAGCCTCTGGCTCAGTCTACATCTGTACACTTTGTGA
TGCCACTCGTCTAGAAGCCTCTCAAAATCTTGTCTTCCACTCCATAACCAGAAGCCATGC
TGAGAACCTGGAGCGCTATGAGGTTTGGCGGTCCAATCCCTATCACGAGTCAGTGGAAGA
ACTCCGGGATCGGGTGAAAGGGGTCTCTGCCAAACCTTTCATCGAAACAGTCCCTTCCAT
AGATGCACTCCACTGTGATATTGGCAATGCGGCTGAATTCTATAAGATTTTCCAGCTGGA
GATAGGGGAAGTGTATAAAAATCCCAATGCCTCTAAAGAGGAAAGGGCTTAGCCAGGAGC
CAACAGAACAGATGGGCTGAAAGTAAAGAAACATGTAATGATAGGCAGATTCCCAGCACT
GAGAAAAAGGTAGATCCGAATACTGATTCCTTCTGTGGGAGAAAAAAATGGAAAAATCAG
AAAAGTCTGTGTCCTGAGAATTCTAGAGCTACTCAGGATGTTCCTTGGATGACACTGAAT
AGCAGCATTCAGAAAGTCAACGAGTGGTTTTCCAAAACTGGTGAAATGCTAACTTGTGAT
GGCACATCTGACAGGAGGCATGAGTCAAATGCTGGAGCAGCTGTTGTGTTAGAAGTTTCA
GATGAAGTAGATGGATGTTTCAGTTCTTCAAAAGAAATGGACTTAGTGGCCTCTGATCCC
CATAATACTTTAAAGTGTAAAAGTGAAAGAGACCTCTCCAAACCAGTAGAGAACAATATC
CGAGATAAAATATTTGGGAAAACGTATCAGAGAAAGGGAAGTCTCCCTCACTTGAACCAC
GTAACTGAAATTATAGGCACATTTATTGCAGAACCACAGATAACACAAGAACACCCCTTC
ACAAATAAATTAAAACGTAAAAGGAGAACTACATGCCTTCATCCTGAGGATTTTATCAAG
AAAGCAGATTTAACAGTTACACAAAAGACTTCTAAAAATGTAAATCAAGGAACTGACCAA
ATGGAGCCAGATGGCCTAGTGATGGGTATTACCAGTAATGGTCAAGAGAATGAAACACAA
GGTAATAATCTTCAGAAAGAGAAAAATGCTAATCCAGTGAAGTCCTTGGAAAAGGGGTCT
GTTTCCACAACTAAAGCCAAACCTATAAGCAACAGTATAAGTGATTTGGAGCTAGAATTA
AATGTCCACAATTCACAGGCACCTAAGAAAAGTCGGCTGAGGAGGAAGTCTTCAACCAGA
TGTGTTCTTGCACTGGAACCAGTCAGTAGGAATCCAAGCCCACCTGCTTGTACTGAATTT
CAAATTGATAGTTGTAGCAGCAGTGAAGAAACAGAGAAATAATTCCAACCCAACTCCAGT
CAAGAACA
[11] Nothocricetulus_migratorius
CTTCGGATCCTTAATTGGCCTCTGTCTAGTCATCCAAATCCTAACAGGGTTATTCCTAGC
TATACACTATACATCAGATACAACAACCGCCTTTTCATCAGTTACCCACATCTGCCGAGA
CGTAAACTACGGCTGACTAATCCGCTACCTCCACGCCAACGGAGCTTCAATATTCTTTAT
CTGCTTATTCCTCCACGTAGGCCGCGGAATCTACTACGGATCCTACACTATAGTAGAAAC
ATGAAATGTAGGAATTGTCCTTCTATTCGCAGTAATAGCAACAGCATTTATGGGTTATGT
TCTCCCATGAGGACAAATATCATCCTGGGGGGCTACAGTAATCACCAATCTTCTCTCAGC
CATTCCCTACATCGGAACAACCTTAGTAGAATGAATTTGAGGAGGCTTTTCTGTAGATAA
AGCAACCCTCACCCGATTCTTCGCATTCCATTTCATTCTCCCCTTTATCATCGCTGCCCT
AGCCATAGTTCATCTCCTATTCCTCCACGAAACAGGCTCAAATAACCCCACAGGCCTTGA
TTCAGACGCAGATAAAATTCCATTTCACCCATATTATACAATCAAAGATCTCCTCGGGGT
TCTCCTGCTATTAATTGTTCTCATAATTTTAGTATTGTTTTTCCCGGATATTCTCGGAGA
CCCAGATAATTACACTCCTGCAAATCCACTCAATACTCCCGCACACATTAAACCAGAATG
ATATTTTCTATTCGCCTACGCTATCCTACGATCTATCCCCAATAAACTAGGTGGCGTTCT
AGCCCTCATTTTATCAATTCTTATTCTCACTACCCTACCTTTACTACACACATCAAAACT
CCGAGCTATAACCTTCCGCCCCATCACACAAACTATATACTGACTCCTAGTAGCAGACCT
CCTTCTACTTACATGAATTGGAGGTCAGGTTAAGTATGCAGGTAGCCAGGTGGCCTCCAC
CAGCGAGGTTTTGAAGTACACACTGTTCCAGATCTTTGGCAGAATTGATCGCCCTGAAGC
CTCCCGCATCACTCTACTCCTGACTGCTAGCCAGGAGCCCCCACGGTTGGCCAGGAATTT
GGTCCGTTATGTCCAGGGCCTGAAGCAGAAGAAGATCATTGTGATCCCTGTGGGTATTGG
GCCACATGCCAGCCTTAGGCAGATCCGCCTCATTGAAAAGCAGGCCCCTGAAAACAAAGC
CTTTCTGCTCAGTGGGGTAGATGAGCTGGAGCAGAGAAGGGATGAAATAATCAGCTACCT
CTGCGACCTTGCCCCTGAGCCCAGAGCCCCTACTAAGCGTCCCCAGGTAGCACAAATCAC
CACAGGTCCAGGGACCTTGGGGATTTCATCACCTGGACCCAAGAGGAAGTCCATGGTTCT
GGATGTGGTGTTTGTCCTGGAGGGGTCAGACGAAGTTGGTGAAGCTAACTTCAATAAGAG
CAAGGAGTTCCTGGAGGAGGTAATTCGGCGCATGGATGTGAGCCAGGACGGCATCCACAT
CTCGGTGCTGCAGTATTCATATGTGGCAACTGTGGAGTACACCTTCAATGAAACCCAGTC
CAAGGAGGATGTGTTGCGGCATGTGCGAGAGATCCGTTACCATGGTGGCAACAGGACCAA
CACTGGGCAGGCCCTGCAGTACCTTTCCGAGTACAGCTTCTCTCCCAGCCAGGGGGACCG
GGAACAGGCACCTAATCTGGTCTACTTGGTCACAGCCCAGGTGCTGACAGCTGGAGTGCA
GAGTTCCTTGAATGACCCACGCCTCTTCATCTCCTATGAGCCCAGTTCCCTTGAGGCTCC
CCAGCAAGAACCAGCACTCACCAACTTCACCCGAGAAGAACTGCTGGACCAGATACAGAG
GAACATCCACCATGAGGTTCTTGAGGACAATGTGGGTTACCTACGAGTGGACGACCTCCC
CAGYCAGGAGGTACTGAGTGAGCTGGGAGGGTTCTTGGTGGCCCATGTGTGGAGGCAGCT
CATGGGCACCTCCTCCTTGGTGCTAGATCTCAGGCACTGTGCTGGTGGTCACATCTCTGG
GATCCCTTATGTCATCTCCTATTTGCACCCTGGGAACACTGTCATGCATGTGGATACCAT
CTATGATCGCCCCTCTAATACCACCACGGAGATTTGGACCTTGCCGAAGGTTCTGGGGGA
GAGATACAGCGCCGACAAAGATGTGGTAGTCCTCACTAGTGGACGAACTGGGGGCGTGGC
TGAGGACATCGCCTACATCCTCAAGCAGATGCGCAGGGCCATCGTGGTGGGTGAGCGGAC
GGAGGGTGGTGCCCTGGACCTCCAGAAGCTGAGAATAGGCCAGTCCAACTTCTTCCTCAC
AGTGCCTGTGTCCAGGTCCCTGGGGCCCTTGGGTGGAGGTGGCCAGACATGGGAAGGCAG
TGGAGTGCTGCCCTGCGTGGGGACACCTGCAGAACAGGCCCTAGAAAAGGCCCTGGCCAT
TCTCACCCTGCGCCGTGCCCTGCCAGGGGTTGTCCTCCGACTGCAGAAAGCCCTGCAGGA
CTATTACACGCTRAGTTTATTGAGCTAGATATTGATGATGCAGATGAAAAGACCGAAGGG
TCAGACACAGACAGACTTCTAAGCAATGCCCGTGAGAAATCGCTCAGTATCCTTGGAGCC
AAGGATGATGATTCTGGACGCACCAGCTGCTATGACCCTGACATTTTGGACACCGACTTC
CACACCAGTGACATGTGTGATGGTACCTCAGAGTTTGCTCAGCCACAGAAGTTAAAAGAG
GAACCCAATCTCTTGTGCCTTGACCAGAAGAATCTAAAGAATTCGCCTTATGGTGCTTCC
CTAGGCTCTCTGCACCCCTGCATTGCCCTAACAGAGGAAGACAAACCACAGCCACTTCTG
AGTAGTGAAATTGAGTCAACCCACCAACCTGTCTCTACACAGATAAGCAGTCCCTCTTCG
CTGGCAAACATCGACTTTTATGCCCAAGTAAGCGACATTACACCAGCAGGCAGTGTAGTC
CTTTCCCCAGGCCAAAAGATTAAGGCAGGGCTAGCCCAGTGCAACACACAGCCACAGCCG
GAGGTGGCTGCACCCTGCCAAGAAAATAACAGCATGAACAGTGCCTACTTCTGTGAGTCA
GATGCCAAAAAGTGCATCGCTGTGGCCCCTCACTTGGAGGCCACATCATGTGTAAAACCA
AGCTTTAACCAGGAAGACATTTACATCACCACAGAAAGCCTTACTACTGCCCGGATGTCC
GAGACGACAGAGCTTGCTCCGGATGCTGAGATGCCTGTCCCAGACTACACCACGGTCCAC
ACTGTGCAGTCTCCACGGGGCCTTATACTCAACGCAACTGCTGAACGTCTTGAACTCTCT
GATGGTGAAGTGTCCTGCACAAGAGTGCAATGAGGAGGTGAGCCTGGAAAAATATAACCA
MCATGTTTCAAGCCACAAAGAGTCTAAAGAGGCTTTGGTGCATATTAATAAAGGAGGGCG
GCCTCGTCAACATCTCCTGTCACTGACACGCAGGGCCCAGAAACATAGGCTGAGGGAGCT
CAAGATTCAAGTCAAAGAGTTTGCTGACAAAGAAGAAGGCGGAGATGTGAAGTCTGTGTG
CTTGACCTTGTTCCTGCTAGCATTGAGGGCCAGGAATGAACACAGACAAGCTGATGAGCT
AGAGGCTATCATGCAGGGGCGGGGCTCTGGTCTGCAACCAGCTGTTTGCTTGGCCATCCG
GGTCAATACCTTCCTCAGCTGCAGCCAGTACCATAAGATGTACAGGACTGTGAAAGCTAT
CACCGGGAGGCAGATTTTTCAGCCTCTGCATGCTCTTCGAAATGCTGAGAAAGTCCTTCT
GCCAGGCTACCACCCCTTTGAGTGGCAGCCCCCTCTGAAGAATGTGTCTTCCAGAACTGA
TGTTGGAATTATTGATGGGCTGTCTGGACTTGCCTCCTCTGTGGATGAATACCCAGTGGA
TACCATTGCAAAGAGGTTCCGCTATGATTCTGCTTTGGTGTCTGCTTTGATGGACATGGA
AGAAGATATCTTGGAAGGCATGAGATCCCAAGATCTTGATGACTACCTGAATGGTCCTTT
CACTGTAGTGGTGAAGGAGTCTTGCGATGGGATGGGGGATGTGAGTGAGAAGCATGGGAG
TGGACCTGCAGTCCCAGAAAAGGCAGTTCGTTTTTCATTCACTGTCATGAGAATTACAAT
AGATCATGACTCGAAGAATGTGAAGGTGTTTGAGGAACCCAAACCCAATTCTGAACTGTG
TTGCAAGCCATTGTGTCTTATGCTGGCAGATGAGTCTGATCACGAGACCCTGACTGCTAT
CCTAAGCCCCCTCATTGCTGAAAGGGAAGCCATGAAGAGCAGTGAATTAATGCTGGAGAT
GGGAGGCATCCTCAGGACTTTCAAGTTCATCTTCAGGGGCACTGGATATGATGAAAAACT
TGTCCGGGAAGTAGAAGGTTTGGAAGCCTCTGGCTCAGTCTACATCTGTACACTTTGTGA
TGCCACTCGTCTGGAAGCCTCTCAAAATCTTGTCTTCCACTCCATAACCAGAAGCCATGC
TGAGAACCTGGAGCGCTATGAGGTTTGGCGGTCCAATCCCTATCACGAGTCAGTGGAAGA
ACTCCGGGATCGGGTGAAAGGGGTCTCTGCCAAACCTTTCATTGAAACAGTCCCTTCCAT
AGATGCACTCCATTGTGATATTGGCAATGCGGCTGAATTCTATAAGATTTTCCAGCTGGA
GATAGGGGAAGTGTATAAAAATCCCAATGCCTCTAAAGAGGAAAGGGCTTAGCCAGGAGC
CAACGGAACAGATGGGCTGAAAGTAAAGAAACATGTAATGATAGGCAGATTCCCAGCACT
GAGAAAAAGGTAGATCCGAATGCTGATTCCCTCTGTGGGAGGAAAAAATGGAATAATCAG
AAAAGTCTGTGTCCTGAGAATTCTAGAGCTACCCAGGATGTTCCTTGGATGACACTGAAT
AGCAGCATTCAAAAAGTCAACGAGTGGTTTTCCAAAACTGGTGAGATGCTAACTTGTGAC
GGCACATCTGACAGGAGGCATGAGTCAAATGCTGGAACAGCTGTTGTGTTCGAAGTTTCA
AGTGAAATAGATGGGTGTTCCAGTTCTTCAAAGGAAATGGACTTGGTGACCTCTGATCCC
CATAATGCTTCAAAGTGTAAAAGTGAAAGAGACCTCTCCAAACCAGTAGAAAACAATATC
CGAGATAAAATATTTGGGAAAACATATCAGAGAAAGGGAAGCCTCCCTCACTTGAACCAC
GTAACTGAAATTATAGGCACATTTATTGCAGAACCACAGATAACACAAGAACACCCCTTC
ACAAATAAATTAAAACGTAAACGGAGAACTACATGCCTTCATCCTGAGGATTTTATCAAG
AAAGCAGATTTAACAGTTACTCAAAAGACTTCTGAAAATGTAAATCAAGGAACTGACCAA
ATGGAGCCAGATGGCCAAGTGATGGGTATTACCAGTAATGGTCACGAGAATGAAACACAA
GGTAATAATCTTCAGAAAGAGAAAAATGCTAATTCAATGAAGTCCTTGGAAAAAGGGTCT
GTTTGCACAACTAAAACCAAACCTATAGGCAACAGTATAAGTGATTTGGAGCTAGAATTA
AATGTCCACAATTCACAGGCACCTAAGAAAAGTCGGCTGAGGAGAAAGTCTTCAACCAGA
TGTGTTCTTGCACTGGAACCAGTCAGTAGGAATCCAAGCCCACCTGCTTGTACTGAATTT
CAAATTGATAGTTGTAGCAGCAGTGAAGAAACAGAGAACCAATTCCAACCAAACACCAGT
CAAGAACA
[12] Allocricetulus_eversmanni
CTTCGGATCCTTAATTGGACTCTGCCTAATTGTCCAAATCCTAACAGGCTTATTTTTAGC
AATACATTACACATCTGACACCACCACAGCATTCTCATCAGTAACCCATATCTGTCGAGA
CGTAAACTACGGCTGACTAATCCGCTACCTTCACGCTAATGGAGCCTCAATATTCTTTAT
CTGTCTATTCCTCCACGTAGGTCGAGGGATTTACTATGGGTCCTATACCATAGTAGAGAC
CTGAAACGTGGGTATTATTCTCCTATTTACAGTAATAGCGACCGCATTCATAGGATACGT
CTTACCCTGAGGCCAAATATCTTTCTGAGGGGCCACTGTCATTACAAATCTCCTATCAGC
TGTCCCCTATATCGGCACTACCCTAGTAGAATGAATCTGAGGCGGCTTCTCCGTAGACAA
AGCTACCCTAACCCGATTCTTCGCATTTCATTTTATTCTCCCTTTCATTATTGCCGCCCT
CGCAATAGTTCACCTTCTTTTCCTCCATGAAACAGGCTCAAACAACCCAACGGGTCTCAA
CTCAGATGCTGACAAAATCCCATTCCATCCCTACTACACAATCAAAGACCTCCTTGGGGT
CTTCTTACTATTAATTGCTCTCATAACTTTAGTATTATTTTTCCCGGATATTCTCGGAGA
CCCAGATAATTATACTCCTGCAAATCCACTCAATACTCCCGCACACATTAAACCAGAATG
ATACTTCCTCTTCGCCTACGCAATCCTCCGTTCCATCCCCAACAAACTAGGAGGGGTCCT
AGCCTTAATCCTCTCAATTTTAATCCTCGCCACCCTGCCTCTCCTACACACATCCAAACT
CCGAGCCATAATCTTCCGTCCCATTACACAAGCCCTATACTGACTTCTAGTTGCAGACCT
CTTACTCCTCACCTGAATTGGAGGCCAGGTTAAGTATGCAGGTAGCCAGGTGGCCTCCAC
CAGTGAGGTTTTGAAGTACACACTGTTCCAGATCTTTGGCAGAATTGATCGCCCTGAAGC
CTCCCGCATCGTTCTACTCCTGACTGCTAGCCAGGAGCCCCCACGGTTGGCCAGGAATTT
GGTCCGTTATGTCCAGGGCCTGAAGCAGAAGAAGATCATTGTGATCCCCGTGGGTATTGG
GCCACATGCTAGCCTTAGGCAGGTCCGCCTCATTGAAAAGCAGGCCCCTGAAAACAAGGC
CTTTCTGCTCAGTGGGGTGGATGAGTTGGAGCAGAGGAGGGATGAAATAATCAGCTACCT
CTGCGACCTTGCCCCTGAGCCCAGAGCCCCTACTAAGCGTCCCCAGGTAGCACAAATCAC
CACAGGTCCAGGGACCTTGGGGATTTCATCACCTGGACCCAAGAGGAAGTCCATGGTTCT
GGATGTGGTGTTTGTCCTGGAGGGGTCAGACGAAGTTGGTGAAGCTAACTTCAATAAGAG
CAAGGAGTTCCTGGAGGAGGTAATTCGGCGCATGGATGTGAGCCAGGATGGCATCCACAT
CTCGGTGCTGCAGTATTCATACATGGCAACTGTGGAGTACACCTTCAATGAAACCCAGTC
CAAGGAGGATGTGTTGCAGCATGTGCGAGAGATCCGTTACCATGGTGGAAACAGGACCAA
CACCGGGCAGGCCCTGCAGTACCTTTCCGAGTACAGCTTCTCTCCCAGCCAGGGGGACCG
GGAACAGGCACCTAATCTGGTATACTTGGTCACAGCCCAGGTGCTGACAGCTGGAGTGCA
GAGTTCCTTGAATGACCCACGCCTCTTCATCTCCTATGAGCCCAGTTCCCTTGAGGCTCC
CCAGCAAGTACCAGCACTCACCAACTTCACCCGAGAAGAACTGCTGGACCAGCTACAGAG
GAGTATCCACCATGAGGTTCTTGAGGACAATGTGGGTTACCTACGAGTGGACGACCTCCC
CGGCCAGGAGGTACTGAGTGAGCTGGGAGGGTTCTTGGTGGCCCATGTGTGGAGGCAGCT
CATGGGCACCTCCTCCTTGGTGCTAGATCTCCGGCATTGTGCTGGTGGTCACATCTCTGG
RATCCCTTATGTCATCTCCTACTTGCACCCTGGGAACACTGTCATGCACGTGGATACCAT
CTATGATCGCCCCTCTAATACCACCACGGAGATTTGGACCTTGCCGAAGGTCCTGGGGGA
GAGATACAGTGCCGACAAAGATGTGGTAGTCCTCACCAGTGGACGAACTGGGGGCGTGGC
TGAGGACATCGCCTACATCCTCAAGCAGATGCGCAGGGCCATCGTGGTGGGGGAGCGGAC
GGAGGGTGGTGCCCTGGACCTCCAGAAGCTGAGAATAGGCCAGTCCAACTTCTTCCTCAC
AGTGCCCGTGTCCAGGTCCCTGGGGCCCCTGGGTGGAGGTGGCCAGACATGGGAAGGCAG
TGGAGTGCTGCCCTGCGTGGGGACACCTGCAGAACAGGCCCTAGAAAAGGCCCTGGCCAT
TCTCACCCTGCGCCGTGCCCTGCCAGGGGTTGTCCTCCGACTGCAGAAAGCCCTGCAGGA
CTATTACACGCTGAGTTTATTGAGCTAGATATTGATGATGCAGATGAAAAGACCGAAGGG
TCAGACACAGACAGACTTCTAAGCAATGCCCGTGAAAAATCGCTCAGTATCCTTGGAGCC
AAGGATGATGATTCTGGACGCACCAGCTGCTATGACCCTGACATTTTGGACACTGACTTC
CACACCAGTGACATGTGTGATGGTACCTCAGAGTTTGCTCAGCCACAGAAGTTAAAAGAG
GAACCCAATATCTTGTGCCTTGACCAGAAGAATCTAAAGAATTCGCCTTATGGTGCTTCC
CTAGGCTCTCTGCACCCCTGCATTGCCCTAACAGAGGAAGACAAACCACAGCCGCTTCTG
AGTGGTGAAATTGAGTCAACCCACCAACCTGTCTCTACACAGATAAGCAGTCCCGCTTCG
CTGGCAAACATCGACTTTTATGCCCAAGTAAGCGACATTACACCAGCAGGCAGTGTAGTC
CTTTCCCCAGGCCAAAAGATTAAGGCAGGGCTAGCCCAGTGCAACACACAGCCACAGCCG
GAGGTGGCTGCACCCTGTCAAGAAAATAACAGCATGAACAGTGCCTACTTCTGTGAGTCA
GATGCCAAAAAGTGCATCGCTGTGGCCCCTCCCCTGGAGGCCACATCGTGTGTAAAACCA
AGCTTTAACCAGGAGGACATTTACATCACCACAGAAAGCCTTACTACTGCCCGGATGTCC
GAGACAACAGAGCTTGCTCCGGATGCTGAGATGCCTGTCCCAGACTACACCACGGTCCAC
ACTGTGCAGTCTCCACGGGGCCTTATACTCAACGCAACTGCTGAACGTCTTGAATTCTCT
GATGGTGAAGTGTCCTGCACAAGAGTGCAATGAGGAGGTGAGTCTGGAAAAATATAACCA
GCATGTTTCAAGCCACAAAGAGTCTAAAGAGGCTTTGGTACATATTAATAAAGGAGGGCG
GCCTCGTCAACATCTCCTGTCACTGACACGCAGGGCTCAGAAACATAGGCTGAGGGAGCT
CAAGGTTCAAGTCAAAGAATTTGCTGACAAAGAGGAAGGTGGCGATGTGAAGTCTGTGTG
TTTGACCTTGTTCCTGCTGGCACTGAGGGCCAGGAATGAACACAGACAAGCTGATGAGCT
AGAGGCTATCATGCAGGGGCGGGGCTCTGGTCTGCAACCAGCTGTTTGCTTGGCCATCCG
GGTCAATACCTTCCTCAGCTGCAGCCAGTACCATAAGATGTACAGGACTGTGAAAGCCAT
CACCGGGAGGCAGATTTTTCAGCCTCTGCATGCTCTCCGAAATGCTGAGAAAGTCCTTCT
GCCAGGCTACCACCCCTTTGAGTGGCAGCCCCCTCTGAAGAATGTGTCCTCCAGAACTGA
TGTTGGAATTATTGATGGGCTGTCTGGACTTGCCTCCTCTGTGGATGAATACCCAGTGGA
TACCATTGCAAAGAGGTTCCGCTATGATTCTGCTTTGGTGTCTGCTTTGATGGACATGGA
AGAAGATATCTTGGAAGGCATGAGATCCCAAGATCTTGATGACTACCTGAATGGTCCTTT
CACTGTAGTGGTGAAGGAGTCTTGCGATGGGATGGGGGATGTGAGTGAGAAGCATGGGAG
TGGGCCTGCAGTCCCAGAAAAGGCAGTTCGTTTTTCATTCACAGTCATGAGAATTACGAT
AGATCATGACTCGAAGAATGTGAAGGTGTTTGAGGAACCCAAACCCAATTCTGAACTGTG
TTGCAAGCCATTGTGTCTTATGCTGGCAGATGAGTCTGATCATGAGACCCTGACTGCTAT
CCTAAGCCCCCTCATTGCTGAAAGGGAAGCCATGAAGAGCAGTGAATTAATGCTGGAGAT
GGGAGGCATCCTCAGGACTTTCAAGTTCATCTTCAGGGGCACTGGATATGATGAAAAACT
TGTCCGGGAAGTAGAAGGCTTGGAAGCCTCTGGCTCAGTCTACATCTGTACACTTTGTGA
TGCCACTCGTCTGGAAGCCTCTCAAAATCTTGTCTTCCACTCCATAACCAGAAGCCATGC
TGAGAACCTGGAGCGCTATGAGGTTTGGCGGTCCAATCCCTATCACGAGTCAGTGGAAGA
ACTCCGGGATCGGGTGAAAGGAGTCTCTGCCAAACCTTTCATCGAAACAGTCCCTTCCAT
AGATGCACTCCACTGTGATATTGGCAATGCGGCTGAATTCTATAAGATTTTCCAGTTGGA
GATAGGGGAAGTGTATAAAAATCCCAATGCCTCTAAAGAGGAAAGGGGTTAGCCNGGAGC
CAACAGAACAGATGGGCTGAAAGTAAAGAAACATGTAATGATAGGCAGATTCCCAGCACA
GAGAAAAAGGTAGATCCGAATGCTGATTCCCTCTGTGGGAGAAAAAAATGGAATAATCAG
AAAAGTCTGTGTCCTGAGAATTCTAGAGCTACCCAGGATGTTCCTTGGATGACACTGAAT
AGCAGCATTCAAAAAGTCAACGAGTGGTTTTCCAAAACTGGTGAAATGCTAACTTGTGAT
GGCACATCTGACAGGAGGCATGAGTCGAATGCTGGAGCAGCTGTTGTGTTAGAAGCTTCA
AATGAAATAGATGGATGTTCCAGTTCTTCAAAGGAAATGGACTTAGTGGCCCCTGATCCC
CATAATGCTTTAAAGTGTAAAAGTGAAAGAGACCTCTCCAAACCATTAGAAAACAATATC
CGAGATAAAATATTTGGGAAAACGTATCAGAGAAAGGGAAGTCTCCCTCACTTGAACCAC
GTAACTGAAATTATAGGCACATTTATTGCAGAACCACAGATAAAACAAGAACACCCCTTC
ACAAATAAATTAAAACGTAAAAGGAGAACTGCATGCCTTCATCCTGAGGATTTTATCAAG
AAAGCAGATTTAACAGTTACTGAAAAGACTTGTAAAAATATAAATCAAGGAACTGACCAA
ATGGAGCCAGATGGCCAACTGATGGGTATTACCAATAATGGTCAAGAGAATGAAACACAA
GGTAATAATCTTCAGAAAGAGAAAAATGCTAATTCAATGAAGCCCTTGGAAAAAGGGTCT
GTTTCCACAACTAAAGCCAAACCTATAAGCAACAGTATAAGTGATTTGGAACTAGAATTA
AATGTCCACAATTCACAGGCACCTAAGAAAAGTCGGCTGAGGAGGAAGTCTTCAACCAGA
TGTGTCCTTGCACTGGAACCAGTCAGTAGGAATCCAAGCCCACCTGCTTGTACTGAATTT
CAAATTGATAGTTGTAGCAGCAGTGAAGAAACAGAGAAACAATTCCAGCCAAACACCAGT
CAAGAACA
[13] Cricetus_cricetus
CTTTGGATCCCTCCTCGGCCTTTGCCTTATTATTCAAATCTTAACCGGTCTATTCCTAGC
CATACACTACACATCAGACACCACAACTGCATTCTCATCAGTAACTCACATCTGCCGGGA
TGTTAACTACGGCTGACTAATTCGCTACCTCCACGCCAATGGAGCTTCAATATTCTTTAT
CTGCCTATTCCTCCACGTAGGGCGGGGAATCTACTACGGATCATACGTTATAGTAGAGAC
ATGAAATTTAGGTATTGTTCTCCTATTTACAGTAATAGCAACAGCATTTATAGGCTACGT
ACTCCCATGAGGCCAAATATCCTTTTGAGGCGCTACAGTCATTACTAACCTCCTATCAGC
TATCCCTTACATCGGCACTACCCTAGTAGAATGAATCTGAGGTGGTTTCTCTGTAGACAA
AGCCACCCTCACACGATTCTTCGCATTCCACTTTATCCTCCCCTTCATCATCACAGCCCT
AGTGGTAGTTCACCTTCTATTTCTCCACGAAACCGGCTCCAACAACCCTACCGGCCTTAA
TTCAGACGCAGACAAAATTCCATTCCACCCCTACTACACAATCAAAGACCTTCTCGGAGT
ATTCCTACTATTAATTGCTCTCATAACTTTAGTATTATTTTTCCCGGATATTCTCGGAGA
CCCAGATAATTATACTCCTGCAAATCCACTCAATACTCCCGCACACATTAAACCAGAATG
ATACTTCCTATTCGCCTACGCAATCCTACGATCCATCCCCAATAAATTAGGAGGCGTACT
TGCCCTTATTCTCTCCATCCTAATTCTCGCCACCCTGCCACTCCTTCACACATCAAAACT
ACGAACCATAATCTTCCGCCCTATCACACAAGCCCTTTACTGAACCCTAGTGGCAGACCT
CCTCTTACTAACATGAATTGGGGGACAGGTTAAGTATGCAGGTAGCCAGGTGGCCTCCAC
CAGTGAGGTTTTGAAGTACACACTGTTCCAGATCTTTGGCAGAATTGATCGCCCTGAAGC
CTCCCGCATCGTTCTACTCCTGACTGCTAGCCAGGAGCCCCCACGGTTGGCCAGGAATTT
GGTCCGTTATGTCCAGGGCCTGAAGCAGAAGAAGATCATTGTGATCCCCGTGGGTATTGG
GCCACATGCCAGCCTTAGGCAGGTCCGCCTCATTGAAAAGCAGGCCCTTGAAAACAAGGC
CTTTCTGCTCAGTGGGGTGGATGAGTTGGAGCAGAGAAGGGATGAAATAATCAGCTACCT
CTGCGACCTTGCCCCTGAGCCCAGAGCCCCTACTAAGCGTCCCCAGGTAGCACAAATCAC
CACAGGTCCAGGGACCTTGGGGATTTCATCACCTGGACCCAAGAGGAAGTCCATGGTTCT
GGATGTGGTGTTTGTCCTGGAGGGGTCAGACGAAGTTGGTGAAGCTAACTTCAATAAGAG
CAAGGAGTTCCTGGAGAAGGTAATTCGGCGCATGGATGTGAGCCAGGATGGCATCCACAT
CTCGGTGCTGCAGTATTCATACCTGGCAACTGTGGAGTACACCTTCAATGAAACCCAGTC
CAAGGAGGATGTGTTGCGGCATGTGCGAGAGATCCGTTACCGCGGTGGCAACAGGACCAA
CACCGGGCAGGCCCTGCAGTACCTTTCCGAGTACAGCTTCTCTCCCAGCCAAGGGGACCG
GGAACAGGCACCTAATCTGGTCTACTTGGTCACAGCCCAGGTGCTGACAGCTGGAGWGCA
GAGTTCCTTGAATGACCCACGTCTCTTTATCTCCTATGAGCCCAGTTCCCTTGAGGCTCC
CCAGCAAGTACCAGCACTCACCAACTTCACCCGAGAAGAACTGCTGGACCAGCTACAAAG
GAGCATCCACCATGAGGTTCTTGAGGACAATGTGGGTTACCTACGAGTAGACGACCTCCC
CAGCCAGGAGGTACTGAGTGAGCTGGGAGGGTTCTTGGTGACCCATATGTGGAGGCAGCT
CATGGGCACCTCCTCCTTGGTGCTAGATCTCCGGCATTGTGCTGGTGGTCACATCTCTGG
GATCCCTTATGTCATCTCCTACTTGCACCCTGGGAATACTGTCATGCACGTGGATACCAT
CTATGATCGCCCCTCTAATACCACCACGGAGATTTGGACCTTGCCGAAGGTCCTAGGGGA
GAGATACAGTGCCGACAAAGATGTGGTAGTCCTCACCAGTGGACGAACTGGAGGCGTGGC
TGAAGACATCGCCTACATCCTCAAGCAGATGCGCAGGGCCATCGTGGTGGGTGAGCGGAC
GGAGGGTGGCGCCCTGGACCTCCAGAAGCTGAGAATAGGCCAGTCCAACTTCTTCCTCAC
AGTGCCCGTGTCCAGGTCCCTGGGGCCCCTGGGTGGAGGTGGCCAGACATGGGAAGGCAG
TGGAGTGCTGCCCTGCGTGGGGACACCTGCAGAACAGGCCCTAGAAAAGGCCCTGGCCAT
TCTCACCCTGCGCCGTGCCCTGCCAGGGGTTGTCCTCCGACTGCAGAAAGCCCTGCAGGA
CTATTACACGCT--GNTTATTGAGCTAGATATTGATGATGCAGATGAAAAGACTGAAGGG
TCAGACACAGATAGACTTCTAAGCAATGCCCGTGAGAAATCGCTCAGTATCCTTGGAGCC
AAGGATGATGATTCTGGACGCACCAGCTGCTATGACCCTGACATTTTGGACACCGACTTC
CACACCAGTGACATGTGTGATGGTACCTCAGAGTTTGCTCAGCCACAGAAGTTAAAAGAG
GAACCCAATCTCTTGTGCCTTGACCAGAAGAATCTAAAGAATTCGCCTTATGGTGCTTCC
CTAGGCTCTCTGCACCCCTGCATTGCCCTAACAGTGGAAGACAAACCTCAGCCGCTTCTG
AGTAGTGAAATTGAGTCAACCCAACAACCTGTCTCTACACAGATAAGCAGTCCCGCTTCG
CTGGCAAACATCGACTTTTATGCCCAAGTAAGCGACATTACACCAGCAGGCAGTGTAGTC
CTTTCCCCAGGTCAAAAGATTAAGGCAGGGCTAGCCCAGTGCAACACACAACCACAGCCG
GAGGTGGCTGCACCCTGCCAAGAAAATAACAGCATGAACAGTGCCTACTTCTGTGAGTCA
GATGCCAAAAAGTGCATCGCTGTGGCCCCTCACCTGGAGGCCACATCGTGTGTAAAACCA
AGCTTTAACCAGGAGGACATTTACATCACCACAGAAAGCCTTACTACTGCCCGGATGTCC
GAGACAACAGAGCTTGCTCCGGATGCTGAGATGCCTGTCCCAGACTACACCACGGTCCAC
ACTGTGCAGTCT------------------------------GAACGTCTTGAATTCTCT
GATGGTGAGGTGTCCTGCACAAGAGTGCAATGGGGAGGTGAGCCTGGAAAAATATAACCA
CCATATTTCAAGCCACAAAGAGTCTAAAGAGGCTTTGGTGCATATTAATAAAGGAGGGCG
GCCTCGTCAACATCTCCTGTCACTGACACGCAGGGCTCAGAAACATAGGCTGAGGGAGCT
CAAGATTCAAGTCAAAGAGTTTGCTGACAAAGAAGAAGGCGGAGATGTGAAGTCTGTGTG
CTTGACCTTGTTCCTGCTGGCACTGAGGGCCAGGAATGAACACAGACAAGCTGATGAGTT
AGAGGCTATCATGCAGGGGCGGGGCTCTGGTCTGCAACCAGCTGTCTGCTTGGCCATCCG
GGTCAATACCTTCCTCAGCTGCAGCCAGTACCATAAGATGTACAGGACTGTGAAAGCCAT
CACCGGGAGGCAGATTTTTCAGCCTCTGCATGCTCTTCGAAATGCTGAGAAAGTCCTTCT
GCCAGGCTACCACCCCTTTGAGTGGCAGCCCCCTCTGAAGAATGTGTCCTCCAGAACTGA
TGTTGGAATTATTGATGGACTGTCTGGACTTGCCTCCTCTGTGGATGAATACCCAGTGGA
TACCATTGCAAAGAGGTTCCGCTATGATTCTGCTTTGGTGTCTGCTTTGATGGACATGGA
AGAAGACATCTTGGAAGGCATGAGATCCCAAGATCTTGATGACTACCTGAATGGTCCTTT
TACTGTAGTGGTGAAGGAGTCTTGCGATGGGATGGGGGATGTGAGTGAGAAGCATGGGAG
TGGGCCTGCAGTCCCAGAAAAGGCGGTTCGTTTTTCATTCACAGTCATGAGAATTACAAT
AGATCATGACTCGAAGAATGTGAAGGTGTTTGAGGAACCCAAACCCAATTCTGAACTGTG
TTGCAAGCCTTTGTGTCTTATGCTGGCAGATGAGTCTGATCACGAGACCCTGACTGCTAT
CCTAAGCCCCCTCATTGCTGAAAGGGAAGCCATGAAGAGCAGTGAATTAATGCTGGAGAT
GGGAGGCATCCTCAGGACTTTCAAGTTCATCTTCAGGGGCACTGGATATGATGAAAAACT
TGTCCGGGAAGTAGAAGGCTTGGAAGCCTCTGGCTCAGTCTACATCTGTACACTTTGTGA
TGCCACTCGTCTGGAAGCCTCTCAAAATCTTGTCTTCCACTCCATAACCAGAAGCCATGC
TGAGAACCTAGAGCGCTATGAGGTTTGGCGGTCCAATCCCTATCACGAGTCAGTGGAAGA
ACTCCGGGATCGGGTGAAAGGGGTCTCTGCCAAACCTTTCATTGAAACAGTCCCTTCCAT
AGATGCACTCCACTGTGATATTGGCAATGCGGCTGAATTCTATAAGATTTTCCAGCTGGA
GATAGGGGAAGTGTATAAAAATCCCAATGCCTCTAAAGAGGAGAGGGCTTAGCCAGGAGC
CAACAGAACAGATGGGCTGAGAGTAAAGAAACATGTAATGATAGGCAGATTCCCAGCACA
GAGAAAAAGGTAGACCCAAATGCTGATTCCCTCTGTGGGAGAAAAAAATGGAATAATCAG
AAAAGTCTGTGTCCTGAGAATTCTAGAGCTACCCAGGATGTTCCTTGGATGACACTGAAT
AGCAGCATTCAAAAAGTCAACGAGTGGTTTTCCAAAACTGGTGAAATGCTAACTTGTGAT
GGCACATCTGACAGGAGGCATGGGTCAAATGCTGGAGCAGCTGTTGTGTTAGAAGCTTCA
AATGAAATAGATGAATGTTCCAGTTCTTCAAAGGAAATGGACTTAGTGGCCTCTGATCCC
CATAATGCTTTAAAGTGTAAAAGTGAAAGAGACCTCTCCAAACCAGTAGAAAACAATATC
CGAGATAAAATATTTGGGAAAACGTATCARAGAAAGGGAAGTCTCCCTCACTTGAACCAC
ATAACTGAAATTATAGGCACATTTATTGCAGAACCACAGATAACACAAGAACACCCCTTC
ACAAATAAATTAAAACGTAAAAGGAGAACTACATGCCTTCATCCTGAGGATTTTATAAAG
AAAGCAGATTTAACAGTTACTCCAAAGACTTGTGAAAATATAAATCAAGGAACTGACCAA
ATGGAGCCAGATGGCCAAGTGATGGGTATTACCAATAATGGTCAAGAGAATGAAACACAA
GGTAATAATCTTCAGAAAGAGAAGAATGCTAATTCAATGAAGTCCTTGGGCAAAGGGTCT
GTTTCCACAACTAAAGCCAAACCTATAAGCAACAGTATAAGTAATTTGGAGCTAGAATTA
AATGTCCACAATTCACAGGCACCTAAGAAAAGTCGGCTGAGGAGGAAGTCTTCAACCAGA
TGTGTTCTTGCACTGGAACCAGTCAGTAGGAATCCAAGCCCACCTGCTTGTACTGTATTT
CAAATTGATAGTTGTAGCAGCAGTGAAGAAACAGAGAAACAATTCCAACCAAACACCAGT
CAAGAACA
;
END;
