# Supplementary material for: Total-evidence phylogeny reveals recent crown group radiation and biogeographical history of hamsters
Source: BMC Biol. 2026 Apr 9;24:117. doi: 10.1186/s12915-026-02581-z (PMC13173810; doi:10.1186/s12915-026-02581-z)
Supplement: Supplementary file 6 — Additional file 6: Files S1–2. Files S1 – Input and output files of the IGR and WN total-evidence Bayesian inference analyses and the stepping-stone sampling, including all necessary information to reproduce the analyses, as well as resulting Bayes factors using marginal likelihoods from stepping-stone sampling and harmonic means. Files S2 – Input and output files of the additional phylogenetic and RoguePlot analyses described in Additional file 1, including all necessary information to reproduce the analyses. [file 12915_2026_2581_MOESM6_ESM.zip]

Archive with 46 entries (41 files):
- FilesS1-SteppingStoneSampling-TreeReconstructions/
- FilesS1-SteppingStoneSampling-TreeReconstructions/IGR/
- FilesS1-SteppingStoneSampling-TreeReconstructions/IGR/Comb_72t_BayesCal_IGR_MCT.t.con.tre
- FilesS1-SteppingStoneSampling-TreeReconstructions/IGR/Comb_72t_BayesCal_IGR_MRC.t.con.tre
- FilesS1-SteppingStoneSampling-TreeReconstructions/IGR/Comb_72t_IGR.nex
- FilesS1-SteppingStoneSampling-TreeReconstructions/IGR/Comb_72t_IGR_LOG.out
- FilesS1-SteppingStoneSampling-TreeReconstructions/SteppingStoneSampling/
- FilesS1-SteppingStoneSampling-TreeReconstructions/SteppingStoneSampling/BayesFactors.csv
- FilesS1-SteppingStoneSampling-TreeReconstructions/SteppingStoneSampling/Comb_72t_SS_IGR.log
- FilesS1-SteppingStoneSampling-TreeReconstructions/SteppingStoneSampling/Comb_72t_SS_IGR.nex
- FilesS1-SteppingStoneSampling-TreeReconstructions/SteppingStoneSampling/Comb_72t_SS_ILN.log
- FilesS1-SteppingStoneSampling-TreeReconstructions/SteppingStoneSampling/Comb_72t_SS_ILN.nex
- FilesS1-SteppingStoneSampling-TreeReconstructions/SteppingStoneSampling/Comb_72t_SS_TK02.log
- FilesS1-SteppingStoneSampling-TreeReconstructions/SteppingStoneSampling/Comb_72t_SS_TK02.nex
- FilesS1-SteppingStoneSampling-TreeReconstructions/SteppingStoneSampling/Comb_72t_SS_WN.log
- FilesS1-SteppingStoneSampling-TreeReconstructions/SteppingStoneSampling/Comb_72t_SS_WN.nex
- FilesS1-SteppingStoneSampling-TreeReconstructions/WN/
- FilesS1-SteppingStoneSampling-TreeReconstructions/WN/Comb_72t_BayesCal_WN_MCT.t.con.tre
- FilesS1-SteppingStoneSampling-TreeReconstructions/WN/Comb_72t_BayesCal_WN_MRC.t.con.tre
- FilesS1-SteppingStoneSampling-TreeReconstructions/WN/Comb_72t_WN.nex
- FilesS1-SteppingStoneSampling-TreeReconstructions/WN/Comb_72t_WN_LOG.out
- FilesS2-AnalysesAdditionalFile1/
- FilesS2-AnalysesAdditionalFile1/Comb_71t_BayesCal_IGR.nex
- FilesS2-AnalysesAdditionalFile1/Comb_71t_BayesCal_IGR_MCT.t.con.tre
- FilesS2-AnalysesAdditionalFile1/Comb_71t_BayesCal_IGR_MRC.t.con.tre
- FilesS2-AnalysesAdditionalFile1/Comb_71t_BayesCal_IGR_stdout.txt
- FilesS2-AnalysesAdditionalFile1/Comb_72t_Demo_Bayes.nex
- FilesS2-AnalysesAdditionalFile1/Comb_72t_Demo_BayesCal_IGR.nex
- FilesS2-AnalysesAdditionalFile1/Comb_72t_Demo_BayesCal_IGR_MCT.t.con.tre
- FilesS2-AnalysesAdditionalFile1/Comb_72t_Demo_BayesCal_IGR_MRC.t.con.tre
- FilesS2-AnalysesAdditionalFile1/Comb_72t_Demo_BayesCal_IGR_stdout.txt
- FilesS2-AnalysesAdditionalFile1/Comb_72t_Demo_Bayes_stdout.txt
- FilesS2-AnalysesAdditionalFile1/Comb_74t_Bayes.nex
- FilesS2-AnalysesAdditionalFile1/Comb_74t_BayesCal_IGR.nex
- FilesS2-AnalysesAdditionalFile1/Comb_74t_BayesCal_IGR_MCT.t.con.tre
- FilesS2-AnalysesAdditionalFile1/Comb_74t_BayesCal_IGR_MRC.t.con.tre
- FilesS2-AnalysesAdditionalFile1/Comb_74t_BayesCal_IGR_stdout.txt
- FilesS2-AnalysesAdditionalFile1/Comb_74t_Bayes_stdout.txt
- FilesS2-AnalysesAdditionalFile1/Cricetinae_Morph_IGR.nex
- FilesS2-AnalysesAdditionalFile1/Cricetinae_Morph_IGR_MCT.t.con.tre
- FilesS2-AnalysesAdditionalFile1/Cricetinae_Morph_IGR_MRC.t.con.tre
- FilesS2-AnalysesAdditionalFile1/Cricetinae_Morph_IGR_stdout.txt
- FilesS2-AnalysesAdditionalFile1/Cricetinae_Morph_NonClock.nex
- FilesS2-AnalysesAdditionalFile1/Cricetinae_Morph_NonClock_stdout.txt
- FilesS2-AnalysesAdditionalFile1/RoguePlots.R
- FilesS2-AnalysesAdditionalFile1/Rogueplots.txt
