# Supplementary material for: Total-evidence phylogeny reveals recent crown group radiation and biogeographical history of hamsters
Source: BMC Biol. 2026 Apr 9;24:117. doi: 10.1186/s12915-026-02581-z (PMC13173810; doi:10.1186/s12915-026-02581-z)
Supplement: Supplementary file 6 — Additional file 6: Files S1–2. Files S1 – Input and output files of the IGR and WN total-evidence Bayesian inference analyses and the stepping-stone sampling, including all necessary information to reproduce the analyses, as well as resulting Bayes factors using marginal likelihoods from stepping-stone sampling and harmonic means. Files S2 – Input and output files of the additional phylogenetic and RoguePlot analyses described in Additional file 1, including all necessary information to reproduce the analyses. [file 12915_2026_2581_MOESM6_ESM.zip › FilesS1-SteppingStoneSampling-TreeReconstructions/IGR/Comb_72t_IGR_LOG.out]

Loading simoes/mrbayes/3.2.7a
  Loading requirement: simoes/common/1.0


                            MrBayes 3.2.7a x86_64

                      (Bayesian Analysis of Phylogeny)

                             (Parallel version)
                         (16 processors available)

              Distributed under the GNU General Public License


               Type "help" or "help <command>" for information
                     on the commands that are available.

                   Type "about" for authorship and general
                       information about the program.


   Executing file "Comb_72t_IGR.nex"
   DOS line termination
   Longest line length = 5863
   Parsing file
   Expecting NEXUS formatted file
   Reading data block
      Allocated taxon set
      Allocated matrix
      Defining new matrix with 72 taxa and 5916 characters
      Data is Mixed
         Data for partition 1 is Dna
         Data for partition 2 is Standard
      There are a total of 2 default data divisions
      Data matrix is interleaved
      Gaps coded as -
      Missing data coded as ?
      Taxon  1 -> Eucricetodon_wangae
      Taxon  2 -> Apocricetus_alberti
      Taxon  3 -> Apocricetus_angustidens
      Taxon  4 -> Apocricetus_barrierei
      Taxon  5 -> Apocricetus_darderi
      Taxon  6 -> Pseudocricetus_orienteuropaeus
      Taxon  7 -> Pseudocricetus_kormosi
      Taxon  8 -> Hattomys_beetsi
      Taxon  9 -> Hattomys_nazarii
      Taxon 10 -> Hattomys_gargantua
      Taxon 11 -> Neocricetodon_ambarrensis
      Taxon 12 -> Neocricetodon_fahlbuschi
      Taxon 13 -> Neocricetodon_moldavicus
      Taxon 14 -> Neocricetodon_nestori
      Taxon 15 -> Neocricetodon_browni
      Taxon 16 -> Neocricetodon_hanae
      Taxon 17 -> Neocricetodon_grangeri
      Taxon 18 -> Neocricetodon_intermedius
      Taxon 19 -> Neocricetodon_polonicus
      Taxon 20 -> Neocricetodon_magnus
      Taxon 21 -> Neocricetodon_similis
      Taxon 22 -> Neocricetodon_skofleki
      Taxon 23 -> Neocricetodon_shalaensis
      Taxon 24 -> Collimys_transversus
      Taxon 25 -> Collimys_gudrunae
      Taxon 26 -> Collimys_hiri
      Taxon 27 -> Collimys_longidens
      Taxon 28 -> Collimys_dobosi
      Taxon 29 -> Cricetulodon_complicidens
      Taxon 30 -> Cricetulodon_sabadellensis
      Taxon 31 -> Cricetulodon_bugesiensis
      Taxon 32 -> Cricetulodon_lucentensis
      Taxon 33 -> Cricetulodon_meini
      Taxon 34 -> Rotundomys_freiriensis
      Taxon 35 -> Rotundomys_intimus
      Taxon 36 -> Rotundomys_sabatieri
      Taxon 37 -> Rotundomys_montisrotundi
      Taxon 38 -> Rotundomys_bressanus
      Taxon 39 -> Pseudocollimys_steiningeri
      Taxon 40 -> Tragomys_macpheei
      Taxon 41 -> Hypsocricetus_strimonis
      Taxon 42 -> Sinocricetus_major
      Taxon 43 -> Nannocricetus_primitivus
      Taxon 44 -> Nannocricetus_qiui
      Taxon 45 -> Colloides_xiaomingi
      Taxon 46 -> Stylocricetus_meoticus
      Taxon 47 -> Odessamys_palatocristatus
      Taxon 48 -> Odessamys_simionescui
      Taxon 49 -> Allocricetus_aylasevimae
      Taxon 50 -> Allocricetus_primitivus
      Taxon 51 -> Allocricetus_bursae
      Taxon 52 -> Allocricetus_ehiki
      Taxon 53 -> Allocricetus_teilhardi
      Taxon 54 -> Allocricetus_jesreelicus
      Taxon 55 -> Cricetulus_mesolophidos
      Taxon 56 -> Cricetulus_europaeus
      Taxon 57 -> Cricetulus_koufosi
      Taxon 58 -> Cricetulus_barabensis
      Taxon 59 -> Cricetulus_longicaudatus
      Taxon 60 -> Phodopus_roborovskii
      Taxon 61 -> Phodopus_campbelli
      Taxon 62 -> Phodopus_sungorus
      Taxon 63 -> Urocricetus_kamensis
      Taxon 64 -> Mesocricetus_auratus
      Taxon 65 -> Mesocricetus_brandti
      Taxon 66 -> Mesocricetus_newtoni
      Taxon 67 -> Mesocricetus_primitivus
      Taxon 68 -> Tscherskia_triton
      Taxon 69 -> Nothocricetulus_migratorius
      Taxon 70 -> Allocricetulus_eversmanni
      Taxon 71 -> Cricetus_cricetus
      Taxon 72 -> Cricetus_lophidens
      Successfully read matrix
      Setting default partition, dividing characters into 2 parts
      Setting model defaults
      Seed (for generating default start values) = 1747668681
      Setting output file names to "Comb_72t_IGR.nex.run<i>.<p|t>"
   Exiting data block
   Reading mrbayes block
      Setting autoclose to yes
      Setting nowarnings to yes
      Setting usebeagle to no
      Setting outgroup to taxon "Eucricetodon_wangae"
      Defining charset called 'dna1'
      Defining charset called 'dna2'
      Defining charset called 'dna3'
      Defining charset called 'morph'
      Defining partition called 'combined'
      Setting combined as the partition, dividing characters into 4 parts.
      Setting model defaults
      Seed (for generating default start values) = 1974621703
      Setting Nst to 2 for partition 1
      Setting Rates to Gamma for partition 1
      Successfully set likelihood model parameters to
      partition 1 (if applicable)
      Setting Nst to 6 for partition 2
      Setting Nst to 6 for partition 3
      Setting Rates to Gamma for partition 2
      Setting Rates to Gamma for partition 3
      Successfully set likelihood model parameters to
      partitions 2 and 3 (if applicable)
      Enabling Coding Variable for partition 4
      Setting Rates to Gamma for partition 4
      Successfully set likelihood model parameters to
      partition 4 (if applicable)
      Setting Ratepr to Variable [Dirichlet(..,1,..)] for partition 1
      Setting Ratepr to Variable [Dirichlet(..,1,..)] for partition 2
      Setting Ratepr to Variable [Dirichlet(..,1,..)] for partition 3
      Setting Ratepr to Variable [Dirichlet(..,1,..)] for partition 4
      Successfully set prior model parameters to all
      applicable data partitions 
      Unlinking
      Unlinking
      Setting outgroup to taxon "Eucricetodon_wangae"
      Defining constraint called 'ingroup'
      Setting Topologypr to Constraints for partition 1
      Setting Topologypr to Constraints for partition 2
      Setting Topologypr to Constraints for partition 3
      Setting Topologypr to Constraints for partition 4
      Successfully set prior model parameters to all
      applicable data partitions 
      Setting age of taxon 'Eucricetodon_wangae' to Uniform(33.00,35.00)
      Setting age of taxon 'Apocricetus_alberti' to Uniform(4.20,6.56)
      Setting age of taxon 'Apocricetus_angustidens' to Uniform(3.03,4.27)
      Setting age of taxon 'Apocricetus_barrierei' to Uniform(3.04,5.47)
      Setting age of taxon 'Apocricetus_darderi' to Uniform(3.60,5.33)
      Setting age of taxon 'Collimys_dobosi' to Uniform(11.10,12.20)
      Setting age of taxon 'Collimys_gudrunae' to Uniform(13.80,13.90)
      Setting age of taxon 'Collimys_hiri' to Uniform(11.30,11.60)
      Setting age of taxon 'Collimys_longidens' to Uniform(11.30,11.90)
      Setting age of taxon 'Collimys_transversus' to Uniform(13.80,13.90)
      Setting age of taxon 'Colloides_xiaomingi' to Uniform(7.65,11.20)
      Setting age of taxon 'Cricetulodon_bugesiensis' to Uniform(8.75,9.90)
      Setting age of taxon 'Cricetulodon_complicidens' to Uniform(9.60,9.78)
      Setting age of taxon 'Cricetulodon_lucentensis' to Uniform(6.89,7.17)
      Setting age of taxon 'Cricetulodon_meini' to Uniform(7.53,7.58)
      Setting age of taxon 'Cricetulodon_sabadellensis' to Uniform(9.12,9.98)
      Setting age of taxon 'Hattomys_beetsi' to Uniform(4.19,7.02)
      Setting age of taxon 'Hattomys_gargantua' to Uniform(4.19,7.02)
      Setting age of taxon 'Hattomys_nazarii' to Uniform(4.19,7.02)
      Setting age of taxon 'Hypsocricetus_strimonis' to Uniform(5.30,5.80)
      Setting age of taxon 'Nannocricetus_primitivus' to Uniform(7.54,11.60)
      Setting age of taxon 'Nannocricetus_qiui' to Fixed(4.42)
      Setting age of taxon 'Neocricetodon_ambarrensis' to Uniform(8.75,9.90)
      Setting age of taxon 'Neocricetodon_browni' to Uniform(5.30,7.68)
      Setting age of taxon 'Neocricetodon_fahlbuschi' to Uniform(7.60,9.11)
      Setting age of taxon 'Neocricetodon_grangeri' to Uniform(4.30,6.73)
      Setting age of taxon 'Neocricetodon_hanae' to Uniform(6.20,7.15)
      Setting age of taxon 'Neocricetodon_intermedius' to Uniform(3.18,4.95)
      Setting age of taxon 'Neocricetodon_magnus' to Uniform(3.18,5.47)
      Setting age of taxon 'Neocricetodon_moldavicus' to Uniform(9.79,9.94)
      Setting age of taxon 'Neocricetodon_nestori' to Uniform(6.40,6.70)
      Setting age of taxon 'Neocricetodon_polonicus' to Uniform(3.18,5.47)
      Setting age of taxon 'Neocricetodon_shalaensis' to Uniform(7.54,11.20)
      Setting age of taxon 'Neocricetodon_similis' to Uniform(3.60,6.50)
      Setting age of taxon 'Neocricetodon_skofleki' to Uniform(6.90,8.75)
      Setting age of taxon 'Odessamys_palatocristatus' to Uniform(3.18,4.27)
      Setting age of taxon 'Odessamys_simionescui' to Uniform(3.18,5.47)
      Setting age of taxon 'Pseudocollimys_steiningeri' to Uniform(8.90,9.10)
      Setting age of taxon 'Pseudocricetus_kormosi' to Uniform(5.60,7.02)
      Setting age of taxon 'Pseudocricetus_orienteuropaeus' to Uniform(6.04,7.68)
      Setting age of taxon 'Rotundomys_bressanus' to Uniform(8.00,9.90)
      Setting age of taxon 'Rotundomys_freiriensis' to Uniform(9.62,9.87)
      Setting age of taxon 'Rotundomys_intimus' to Uniform(8.75,9.71)
      Setting age of taxon 'Rotundomys_montisrotundi' to Uniform(8.75,9.90)
      Setting age of taxon 'Rotundomys_sabatieri' to Uniform(8.75,9.90)
      Setting age of taxon 'Sinocricetus_major' to Uniform(4.10,4.30)
      Setting age of taxon 'Stylocricetus_meoticus' to Uniform(5.33,7.68)
      Setting age of taxon 'Tragomys_macpheei' to Uniform(3.60,5.33)
      Setting age of taxon 'Allocricetus_aylasevimae' to Uniform(7.65,8.75)
      Setting age of taxon 'Allocricetus_primitivus' to Uniform(4.30,4.80)
      Setting age of taxon 'Allocricetus_bursae' to Uniform(0.01,5.47)
      Setting age of taxon 'Allocricetus_ehiki' to Uniform(0.13,5.23)
      Setting age of taxon 'Allocricetus_teilhardi' to Uniform(0.37,2.00)
      Setting age of taxon 'Allocricetus_jesreelicus' to Uniform(0.10,0.36)
      Setting age of taxon 'Cricetulus_mesolophidos' to Uniform(2.60,4.80)
      Setting age of taxon 'Cricetulus_europaeus' to Uniform(3.20,3.40)
      Setting age of taxon 'Cricetulus_koufosi' to Uniform(1.00,1.90)
      Setting age of taxon 'Mesocricetus_primitivus' to Uniform(1.20,5.40)
      Setting age of taxon 'Cricetus_lophidens' to Uniform(5.23,5.40)
      Setting Nodeagepr to Calibrated for partition 1
      Setting Nodeagepr to Calibrated for partition 2
      Setting Nodeagepr to Calibrated for partition 3
      Setting Nodeagepr to Calibrated for partition 4
      Successfully set prior model parameters to all
      applicable data partitions 
      Setting Brlenspr to Clock:Fossilization for partition 1
      Setting Brlenspr to Clock:Fossilization for partition 2
      Setting Brlenspr to Clock:Fossilization for partition 3
      Setting Brlenspr to Clock:Fossilization for partition 4
      Successfully set prior model parameters to all
      applicable data partitions 
      Setting Speciationpr to Exponential(1.00) for partition 1
      Setting Speciationpr to Exponential(1.00) for partition 2
      Setting Speciationpr to Exponential(1.00) for partition 3
      Setting Speciationpr to Exponential(1.00) for partition 4
      Successfully set prior model parameters to all
      applicable data partitions 
      Setting Extinctionpr to Beta(1.00,1.00) for partition 1
      Setting Extinctionpr to Beta(1.00,1.00) for partition 2
      Setting Extinctionpr to Beta(1.00,1.00) for partition 3
      Setting Extinctionpr to Beta(1.00,1.00) for partition 4
      Successfully set prior model parameters to all
      applicable data partitions 
      Setting Fossilizationpr to Beta(1.00,1.00) for partition 1
      Setting Fossilizationpr to Beta(1.00,1.00) for partition 2
      Setting Fossilizationpr to Beta(1.00,1.00) for partition 3
      Setting Fossilizationpr to Beta(1.00,1.00) for partition 4
      Successfully set prior model parameters to all
      applicable data partitions 
      Setting Sampleprob to 0.68400000 for partition 1
      Setting Sampleprob to 0.68400000 for partition 2
      Setting Sampleprob to 0.68400000 for partition 3
      Setting Sampleprob to 0.68400000 for partition 4
      Successfully set prior model parameters to all
      applicable data partitions 
      Setting SampleStrat to Diversity for partition 1
      Setting SampleStrat to Diversity for partition 2
      Setting SampleStrat to Diversity for partition 3
      Setting SampleStrat to Diversity for partition 4
      Successfully set prior model parameters to all
      applicable data partitions 
      Setting Treeagepr to Offsetexponential(33.00,41.20)
      Setting Treeagepr to Offsetexponential(33.00,41.20)
      Setting Treeagepr to Offsetexponential(33.00,41.20)
      Setting Treeagepr to Offsetexponential(33.00,41.20)
      Successfully set prior model parameters to all
      applicable data partitions 
      Setting Clockratepr to Lognormal(-1.80,1.18)
      Setting Clockratepr to Lognormal(-1.80,1.18)
      Setting Clockratepr to Lognormal(-1.80,1.18)
      Setting Clockratepr to Lognormal(-1.80,1.18)
      Successfully set prior model parameters to all
      applicable data partitions 
      Setting Clockvarpr to IGR for partition 1
      Setting Clockvarpr to IGR for partition 2
      Setting Clockvarpr to IGR for partition 3
      Setting Clockvarpr to IGR for partition 4
      Successfully set prior model parameters to all
      applicable data partitions 
      Setting IGRvarpr to Exponential(1.00) for partition 1
      Setting IGRvarpr to Exponential(1.00) for partition 2
      Setting IGRvarpr to Exponential(1.00) for partition 3
      Setting IGRvarpr to Exponential(1.00) for partition 4
      Successfully set prior model parameters to all
      applicable data partitions 
      Unlinking
      Linking
      Setting number of generations to 120000000
      Using relative burnin (a fraction of samples discarded).
      Setting burnin fraction to 0.25
      Setting print frequency to 1000
      Setting sample frequency to 1000
      Setting heating parameter to 0.008000
      Setting number of runs to 4
      Setting number of chains to 4
      Setting number of swaps per swapping cycle to 2
      Setting append to yes
      Setting chain output file names to "Comb_72t_IGR.nex.run<i>.<p/t>"
      Successfully set chain parameters
      Successfully set proposal parameters
      Successfully set proposal parameters
      Successfully set proposal parameters
      Successfully set proposal parameters
      Successfully set proposal parameters
      Successfully set proposal parameters
      Successfully set proposal parameters
      Successfully set proposal parameters
      Successfully set proposal parameters
      Successfully set proposal parameters
      Successfully set proposal parameters
      Successfully set proposal parameters
      Successfully set proposal parameters
      Successfully set proposal parameters
      Successfully set proposal parameters
      Successfully set proposal parameters
      Successfully set proposal parameters
      Moves that will be used by MCMC sampler (rel. proposal prob. > 0.0):

         1 -- Move        = Dirichlet(Tratio{1})
              Type        = Dirichlet proposal
              Parameter   = Tratio{1} [param. 1] (Transition and transversion rates)
              Tuningparam = alpha (Dirichlet parameter)
                    alpha = 50.000
              Targetrate  = 0.250
              Rel. prob.  = 1.0

         2 -- Move        = Dirichlet(Revmat{2})
              Type        = Dirichlet proposal
              Parameter   = Revmat{2} [param. 2] (Rates of reversible rate matrix)
              Tuningparam = alpha (Dirichlet parameter)
                    alpha = 100.000
              Targetrate  = 0.250
              Rel. prob.  = 0.5

         3 -- Move        = Slider(Revmat{2})
              Type        = Sliding window
              Parameter   = Revmat{2} [param. 2] (Rates of reversible rate matrix)
              Tuningparam = delta (Sliding window size)
                    delta = 0.150
              Targetrate  = 0.250
              Rel. prob.  = 0.5

         4 -- Move        = Dirichlet(Revmat{3})
              Type        = Dirichlet proposal
              Parameter   = Revmat{3} [param. 3] (Rates of reversible rate matrix)
              Tuningparam = alpha (Dirichlet parameter)
                    alpha = 100.000
              Targetrate  = 0.250
              Rel. prob.  = 0.5

         5 -- Move        = Slider(Revmat{3})
              Type        = Sliding window
              Parameter   = Revmat{3} [param. 3] (Rates of reversible rate matrix)
              Tuningparam = delta (Sliding window size)
                    delta = 0.150
              Targetrate  = 0.250
              Rel. prob.  = 0.5

         6 -- Move        = Dirichlet(Pi{1})
              Type        = Dirichlet proposal
              Parameter   = Pi{1} [param. 4] (Stationary state frequencies)
              Tuningparam = alpha (Dirichlet parameter)
                    alpha = 100.000
              Targetrate  = 0.250
              Rel. prob.  = 0.5

         7 -- Move        = Slider(Pi{1})
              Type        = Sliding window
              Parameter   = Pi{1} [param. 4] (Stationary state frequencies)
              Tuningparam = delta (Sliding window size)
                    delta = 0.200
              Targetrate  = 0.250
              Rel. prob.  = 0.5

         8 -- Move        = Dirichlet(Pi{2})
              Type        = Dirichlet proposal
              Parameter   = Pi{2} [param. 5] (Stationary state frequencies)
              Tuningparam = alpha (Dirichlet parameter)
                    alpha = 100.000
              Targetrate  = 0.250
              Rel. prob.  = 0.5

         9 -- Move        = Slider(Pi{2})
              Type        = Sliding window
              Parameter   = Pi{2} [param. 5] (Stationary state frequencies)
              Tuningparam = delta (Sliding window size)
                    delta = 0.200
              Targetrate  = 0.250
              Rel. prob.  = 0.5

        10 -- Move        = Dirichlet(Pi{3})
              Type        = Dirichlet proposal
              Parameter   = Pi{3} [param. 6] (Stationary state frequencies)
              Tuningparam = alpha (Dirichlet parameter)
                    alpha = 100.000
              Targetrate  = 0.250
              Rel. prob.  = 0.5

        11 -- Move        = Slider(Pi{3})
              Type        = Sliding window
              Parameter   = Pi{3} [param. 6] (Stationary state frequencies)
              Tuningparam = delta (Sliding window size)
                    delta = 0.200
              Targetrate  = 0.250
              Rel. prob.  = 0.5

        12 -- Move        = Multiplier(Alpha{1})
              Type        = Multiplier
              Parameter   = Alpha{1} [param. 8] (Shape of scaled gamma distribution of site rates)
              Tuningparam = lambda (Multiplier tuning parameter)
                   lambda = 0.811
              Targetrate  = 0.250
              Rel. prob.  = 1.0

        13 -- Move        = Multiplier(Alpha{2})
              Type        = Multiplier
              Parameter   = Alpha{2} [param. 9] (Shape of scaled gamma distribution of site rates)
              Tuningparam = lambda (Multiplier tuning parameter)
                   lambda = 0.811
              Targetrate  = 0.250
              Rel. prob.  = 1.0

        14 -- Move        = Multiplier(Alpha{3})
              Type        = Multiplier
              Parameter   = Alpha{3} [param. 10] (Shape of scaled gamma distribution of site rates)
              Tuningparam = lambda (Multiplier tuning parameter)
                   lambda = 0.811
              Targetrate  = 0.250
              Rel. prob.  = 1.0

        15 -- Move        = Multiplier(Alpha{4})
              Type        = Multiplier
              Parameter   = Alpha{4} [param. 11] (Shape of scaled gamma distribution of site rates)
              Tuningparam = lambda (Multiplier tuning parameter)
                   lambda = 0.811
              Targetrate  = 0.250
              Rel. prob.  = 1.0

        16 -- Move        = Dirichlet(Ratemultiplier{all})
              Type        = Dirichlet proposal
              Parameter   = Ratemultiplier{all} [param. 12] (Partition-specific rate multiplier)
              Tuningparam = alpha (Dirichlet parameter)
                    alpha = 50.000
              Targetrate  = 0.250
              Rel. prob.  = 2.0

        17 -- Move        = Slider(Ratemultiplier{all})
              Type        = Sliding window
              Parameter   = Ratemultiplier{all} [param. 12] (Partition-specific rate multiplier)
              Tuningparam = delta (Sliding window size)
                    delta = 0.050
              Targetrate  = 0.250
              Rel. prob.  = 2.0

        18 -- Move        = ExtSPRClock(Tau{all},V{all})
              Type        = Extending SPR for clock trees
              Parameters  = Tau{all} [param. 13] (Topology)
                            V{all} [param. 14] (Branch lengths)
              Tuningparam = p_ext (Extension probability)
                    p_ext = 0.500
              Rel. prob.  = 20.0

        19 -- Move        = NNIClock(Tau{all},V{all})
              Type        = NNI move for clock trees
              Parameters  = Tau{all} [param. 13] (Topology)
                            V{all} [param. 14] (Branch lengths)
              Rel. prob.  = 30.0

        20 -- Move        = ParsSPRClock(Tau{all},V{all})
              Type        = Parsimony-biased SPR for clock trees
              Parameters  = Tau{all} [param. 13] (Topology)
                            V{all} [param. 14] (Branch lengths)
              Tuningparam = warp (parsimony warp factor)
                     warp = 0.100
              Rel. prob.  = 1.0

        21 -- Move        = AddBranch(V{all})
              Type        = Add branch for FossilizedBD
              Parameters  = V{all} [param. 14] (Branch lengths)
                            IgrBrlens{1,2,3} [param. 20] (Branch lengths of IGR relaxed clock)
                            IgrBrlens{4} [param. 21] (Branch lengths of IGR relaxed clock)
              Rel. prob.  = 10.0

        22 -- Move        = DelBranch(V{all})
              Type        = Delete branch for FossilizedBD
              Parameters  = V{all} [param. 14] (Branch lengths)
                            IgrBrlens{1,2,3} [param. 20] (Branch lengths of IGR relaxed clock)
                            IgrBrlens{4} [param. 21] (Branch lengths of IGR relaxed clock)
              Rel. prob.  = 10.0

        23 -- Move        = NodesliderClock(V{all})
              Type        = Node depth window slider (clock-constrained)
              Parameters  = V{all} [param. 14] (Branch lengths)
                            IgrBrlens{1,2,3} [param. 20] (Branch lengths of IGR relaxed clock)
                            IgrBrlens{4} [param. 21] (Branch lengths of IGR relaxed clock)
              Tuningparam = delta (Window size)
                    delta = 1.000
              Targetrate  = 0.250
              Rel. prob.  = 40.0

        24 -- Move        = TreeStretch(V{all})
              Type        = Tree stretch
              Parameters  = V{all} [param. 14] (Branch lengths)
                            IgrBrlens{1,2,3} [param. 20] (Branch lengths of IGR relaxed clock)
                            IgrBrlens{4} [param. 21] (Branch lengths of IGR relaxed clock)
              Tuningparam = lambda (Multiplier tuning parameter)
                   lambda = 0.020
              Targetrate  = 0.250
              Rel. prob.  = 40.0

        25 -- Move        = Slider(Net_speciation{all})
              Type        = Sliding window
              Parameter   = Net_speciation{all} [param. 15] (Speciation rate)
              Tuningparam = delta (Sliding window size)
                    delta = 0.100
              Targetrate  = 0.250
              Rel. prob.  = 3.0

        26 -- Move        = Multiplier(Net_speciation{all})
              Type        = Multiplier
              Parameter   = Net_speciation{all} [param. 15] (Speciation rate)
              Tuningparam = lambda (Multiplier tuning parameter)
                   lambda = 0.811
              Targetrate  = 0.250
              Rel. prob.  = 3.0

        27 -- Move        = Slider(Relative_extinction{all})
              Type        = Sliding window
              Parameter   = Relative_extinction{all} [param. 16] (Extinction rate)
              Tuningparam = delta (Sliding window size)
                    delta = 0.100
              Targetrate  = 0.250
              Rel. prob.  = 3.0

        28 -- Move        = Slider(Relative_fossilization{all})
              Type        = Sliding window
              Parameter   = Relative_fossilization{all} [param. 17] (Fossilization rate)
              Tuningparam = delta (Sliding window size)
                    delta = 0.100
              Targetrate  = 0.250
              Rel. prob.  = 3.0

        29 -- Move        = Multiplier(IGRvar{1,2,3})
              Type        = Multiplier
              Parameters  = IGRvar{1,2,3} [param. 18] (Variance of IGR model branch rates)
                            IgrBrlens{1,2,3} [param. 20] (Branch lengths of IGR relaxed clock)
              Tuningparam = lambda (Multiplier tuning parameter)
                   lambda = 0.811
              Targetrate  = 0.250
              Rel. prob.  = 25.0

        30 -- Move        = Multiplier(IGRvar{4})
              Type        = Multiplier
              Parameters  = IGRvar{4} [param. 19] (Variance of IGR model branch rates)
                            IgrBrlens{4} [param. 21] (Branch lengths of IGR relaxed clock)
              Tuningparam = lambda (Multiplier tuning parameter)
                   lambda = 0.811
              Targetrate  = 0.250
              Rel. prob.  = 8.0

        31 -- Move        = Multiplier(IgrBrlens{1,2,3})
              Type        = Multiplier
              Parameter   = IgrBrlens{1,2,3} [param. 20] (Branch lengths of IGR relaxed clock)
              Tuningparam = lambda (Multiplier tuning parameter)
                   lambda = 0.191
              Targetrate  = 0.250
              Rel. prob.  = 25.0

        32 -- Move        = Multiplier(IgrBrlens{4})
              Type        = Multiplier
              Parameter   = IgrBrlens{4} [param. 21] (Branch lengths of IGR relaxed clock)
              Tuningparam = lambda (Multiplier tuning parameter)
                   lambda = 0.191
              Targetrate  = 0.250
              Rel. prob.  = 8.0

        33 -- Move        = Multiplier(Clockrate{all})
              Type        = Multiplier
              Parameter   = Clockrate{all} [param. 22] (Base rate of clock)
              Tuningparam = lambda (Multiplier tuning parameter)
                   lambda = 0.811
              Targetrate  = 0.250
              Rel. prob.  = 40.0

      Use 'Showmoves allavailable=yes' to see a list of all available moves
      Active parameters: 

                             Partition(s)
         Parameters          1  2  3  4
         ------------------------------
         Tratio              1  .  .  .
         Revmat              .  2  3  .
         Statefreq           4  5  6  7
         Shape               8  9 10 11
         Ratemultiplier     12 12 12 12
         Topology           13 13 13 13
         Brlens             14 14 14 14
         Speciationrate     15 15 15 15
         Extinctionrate     16 16 16 16
         Fossilizationrate  17 17 17 17
         IGRvar             18 18 18 19
         IGRbranchrates     20 20 20 21
         Clockrate          22 22 22 22
         ------------------------------

         Parameters can be linked or unlinked across partitions using 'link' and 'unlink'

         1 --  Parameter  = Tratio{1}
               Type       = Transition and transversion rates
               Prior      = Beta(1.00,1.00)
               Partition  = 1
               Moves      = Dirichlet(Tratio{1}) <prob 1.0>
               Startvals  = (1.000)

         2 --  Parameter  = Revmat{2}
               Type       = Rates of reversible rate matrix
               Prior      = Dirichlet(1.00,1.00,1.00,1.00,1.00,1.00)
               Partition  = 2
               Moves      = Dirichlet(Revmat{2}) <prob 0.5>, Slider(Revmat{2}) <prob 0.5>
               Startvals  = (0.167,0.167,0.167,0.167,0.167,0.167)

         3 --  Parameter  = Revmat{3}
               Type       = Rates of reversible rate matrix
               Prior      = Dirichlet(1.00,1.00,1.00,1.00,1.00,1.00)
               Partition  = 3
               Moves      = Dirichlet(Revmat{3}) <prob 0.5>, Slider(Revmat{3}) <prob 0.5>
               Startvals  = (0.167,0.167,0.167,0.167,0.167,0.167)

         4 --  Parameter  = Pi{1}
               Type       = Stationary state frequencies
               Prior      = Dirichlet
               Partition  = 1
               Moves      = Dirichlet(Pi{1}) <prob 0.5>, Slider(Pi{1}) <prob 0.5>
               Startvals  = (0.250,0.250,0.250,0.250)

         5 --  Parameter  = Pi{2}
               Type       = Stationary state frequencies
               Prior      = Dirichlet
               Partition  = 2
               Moves      = Dirichlet(Pi{2}) <prob 0.5>, Slider(Pi{2}) <prob 0.5>
               Startvals  = (0.250,0.250,0.250,0.250)

         6 --  Parameter  = Pi{3}
               Type       = Stationary state frequencies
               Prior      = Dirichlet
               Partition  = 3
               Moves      = Dirichlet(Pi{3}) <prob 0.5>, Slider(Pi{3}) <prob 0.5>
               Startvals  = (0.250,0.250,0.250,0.250)

         7 --  Parameter  = Alpha_symdir{4}
               Type       = Symmetric diricihlet distribution alpha_i parameter
               Prior      = Symmetric dirichlet with all parameters fixed to infinity
               Partition  = 4

         8 --  Parameter  = Alpha{1}
               Type       = Shape of scaled gamma distribution of site rates
               Prior      = Exponential(1.00)
               Partition  = 1
               Moves      = Multiplier(Alpha{1}) <prob 1.0>
               Startvals  = (1.000)

         9 --  Parameter  = Alpha{2}
               Type       = Shape of scaled gamma distribution of site rates
               Prior      = Exponential(1.00)
               Partition  = 2
               Moves      = Multiplier(Alpha{2}) <prob 1.0>
               Startvals  = (1.000)

        10 --  Parameter  = Alpha{3}
               Type       = Shape of scaled gamma distribution of site rates
               Prior      = Exponential(1.00)
               Partition  = 3
               Moves      = Multiplier(Alpha{3}) <prob 1.0>
               Startvals  = (1.000)

        11 --  Parameter  = Alpha{4}
               Type       = Shape of scaled gamma distribution of site rates
               Prior      = Exponential(1.00)
               Partition  = 4
               Moves      = Multiplier(Alpha{4}) <prob 1.0>
               Startvals  = (1.000)

        12 --  Parameter  = Ratemultiplier{all}
               Type       = Partition-specific rate multiplier
               Prior      = Dirichlet(1.00,1.00,1.00,1.00)
               Partitions = All
               Moves      = Dirichlet(Ratemultiplier{all}) <prob 2.0>, 
                            Slider(Ratemultiplier{all}) <prob 2.0>
               Startvals  = (1.000,1.000,1.000,1.000)

        13 --  Parameter  = Tau{all}
               Type       = Topology
               Prior      = Prior on topology obeys the following constraints:
                            -- Hard constraint "ingroup"
               Partitions = All
               Subparam.  = V{all}
               Moves      = ExtSPRClock(Tau{all},V{all}) <prob 20.0>, 
                            NNIClock(Tau{all},V{all}) <prob 30.0>, 
                            ParsSPRClock(Tau{all},V{all}) <prob 1.0>
               Startvals  = tree 'mcmc.tree_1'  [run 1, chain 1]
                            tree 'mcmc.tree_2'  [run 1, chain 2]
                            tree 'mcmc.tree_3'  [run 1, chain 3]
                            tree 'mcmc.tree_4'  [run 1, chain 4]
                            tree 'mcmc.tree_5'  [run 2, chain 1]
                            tree 'mcmc.tree_6'  [run 2, chain 2]
                            tree 'mcmc.tree_7'  [run 2, chain 3]
                            tree 'mcmc.tree_8'  [run 2, chain 4]
                            tree 'mcmc.tree_9'  [run 3, chain 1]
                            tree 'mcmc.tree_10'  [run 3, chain 2]
                            tree 'mcmc.tree_11'  [run 3, chain 3]
                            tree 'mcmc.tree_12'  [run 3, chain 4]
                            tree 'mcmc.tree_13'  [run 4, chain 1]
                            tree 'mcmc.tree_14'  [run 4, chain 2]
                            tree 'mcmc.tree_15'  [run 4, chain 3]
                            tree 'mcmc.tree_16'  [run 4, chain 4]

        14 --  Parameter  = V{all}
               Type       = Branch lengths
               Prior      = Clock:Fossilization
                            Node depths are constrained by the following age constraints:
                            -- The age of terminal "Eucricetodon_wangae" is Uniform(33.00,35.00)
                            -- The age of terminal "Apocricetus_alberti" is Uniform(4.20,6.56)
                            -- The age of terminal "Apocricetus_angustidens" is Uniform(3.03,4.27)
                            -- The age of terminal "Apocricetus_barrierei" is Uniform(3.04,5.47)
                            -- The age of terminal "Apocricetus_darderi" is Uniform(3.60,5.33)
                            -- The age of terminal "Pseudocricetus_orienteuropaeus" is Uniform(6.04,7.68)
                            -- The age of terminal "Pseudocricetus_kormosi" is Uniform(5.60,7.02)
                            -- The age of terminal "Hattomys_beetsi" is Uniform(4.19,7.02)
                            -- The age of terminal "Hattomys_nazarii" is Uniform(4.19,7.02)
                            -- The age of terminal "Hattomys_gargantua" is Uniform(4.19,7.02)
                            -- The age of terminal "Neocricetodon_ambarrensis" is Uniform(8.75,9.90)
                            -- The age of terminal "Neocricetodon_fahlbuschi" is Uniform(7.60,9.11)
                            -- The age of terminal "Neocricetodon_moldavicus" is Uniform(9.79,9.94)
                            -- The age of terminal "Neocricetodon_nestori" is Uniform(6.40,6.70)
                            -- The age of terminal "Neocricetodon_browni" is Uniform(5.30,7.68)
                            -- The age of terminal "Neocricetodon_hanae" is Uniform(6.20,7.15)
                            -- The age of terminal "Neocricetodon_grangeri" is Uniform(4.30,6.73)
                            -- The age of terminal "Neocricetodon_intermedius" is Uniform(3.18,4.95)
                            -- The age of terminal "Neocricetodon_polonicus" is Uniform(3.18,5.47)
                            -- The age of terminal "Neocricetodon_magnus" is Uniform(3.18,5.47)
                            -- The age of terminal "Neocricetodon_similis" is Uniform(3.60,6.50)
                            -- The age of terminal "Neocricetodon_skofleki" is Uniform(6.90,8.75)
                            -- The age of terminal "Neocricetodon_shalaensis" is Uniform(7.54,11.20)
                            -- The age of terminal "Collimys_transversus" is Uniform(13.80,13.90)
                            -- The age of terminal "Collimys_gudrunae" is Uniform(13.80,13.90)
                            -- The age of terminal "Collimys_hiri" is Uniform(11.30,11.60)
                            -- The age of terminal "Collimys_longidens" is Uniform(11.30,11.90)
                            -- The age of terminal "Collimys_dobosi" is Uniform(11.10,12.20)
                            -- The age of terminal "Cricetulodon_complicidens" is Uniform(9.60,9.78)
                            -- The age of terminal "Cricetulodon_sabadellensis" is Uniform(9.12,9.98)
                            -- The age of terminal "Cricetulodon_bugesiensis" is Uniform(8.75,9.90)
                            -- The age of terminal "Cricetulodon_lucentensis" is Uniform(6.89,7.17)
                            -- The age of terminal "Cricetulodon_meini" is Uniform(7.53,7.58)
                            -- The age of terminal "Rotundomys_freiriensis" is Uniform(9.62,9.87)
                            -- The age of terminal "Rotundomys_intimus" is Uniform(8.75,9.71)
                            -- The age of terminal "Rotundomys_sabatieri" is Uniform(8.75,9.90)
                            -- The age of terminal "Rotundomys_montisrotundi" is Uniform(8.75,9.90)
                            -- The age of terminal "Rotundomys_bressanus" is Uniform(8.00,9.90)
                            -- The age of terminal "Pseudocollimys_steiningeri" is Uniform(8.90,9.10)
                            -- The age of terminal "Tragomys_macpheei" is Uniform(3.60,5.33)
                            -- The age of terminal "Hypsocricetus_strimonis" is Uniform(5.30,5.80)
                            -- The age of terminal "Sinocricetus_major" is Uniform(4.10,4.30)
                            -- The age of terminal "Nannocricetus_primitivus" is Uniform(7.54,11.60)
                            -- The age of terminal "Nannocricetus_qiui" is Fixed(4.42)
                            -- The age of terminal "Colloides_xiaomingi" is Uniform(7.65,11.20)
                            -- The age of terminal "Stylocricetus_meoticus" is Uniform(5.33,7.68)
                            -- The age of terminal "Odessamys_palatocristatus" is Uniform(3.18,4.27)
                            -- The age of terminal "Odessamys_simionescui" is Uniform(3.18,5.47)
                            -- The age of terminal "Allocricetus_aylasevimae" is Uniform(7.65,8.75)
                            -- The age of terminal "Allocricetus_primitivus" is Uniform(4.30,4.80)
                            -- The age of terminal "Allocricetus_bursae" is Uniform(0.01,5.47)
                            -- The age of terminal "Allocricetus_ehiki" is Uniform(0.13,5.23)
                            -- The age of terminal "Allocricetus_teilhardi" is Uniform(0.37,2.00)
                            -- The age of terminal "Allocricetus_jesreelicus" is Uniform(0.10,0.36)
                            -- The age of terminal "Cricetulus_mesolophidos" is Uniform(2.60,4.80)
                            -- The age of terminal "Cricetulus_europaeus" is Uniform(3.20,3.40)
                            -- The age of terminal "Cricetulus_koufosi" is Uniform(1.00,1.90)
                            -- The age of terminal "Mesocricetus_primitivus" is Uniform(1.20,5.40)
                            -- The age of terminal "Cricetus_lophidens" is Uniform(5.23,5.40)
                            -- Tree age has a Offsetexponential(33.00,41.20) distribution
               Partitions = All
               Subparams  = IgrBrlens{1,2,3} and IgrBrlens{4}
               Moves      = AddBranch(V{all}) <prob 10.0>, DelBranch(V{all}) <prob 10.0>, 
                            NodesliderClock(V{all}) <prob 40.0>, TreeStretch(V{all}) <prob 40.0>
               Startvals  = tree 'mcmc.tree_1'  [run 1, chain 1]
                            tree 'mcmc.tree_2'  [run 1, chain 2]
                            tree 'mcmc.tree_3'  [run 1, chain 3]
                            tree 'mcmc.tree_4'  [run 1, chain 4]
                            tree 'mcmc.tree_5'  [run 2, chain 1]
                            tree 'mcmc.tree_6'  [run 2, chain 2]
                            tree 'mcmc.tree_7'  [run 2, chain 3]
                            tree 'mcmc.tree_8'  [run 2, chain 4]
                            tree 'mcmc.tree_9'  [run 3, chain 1]
                            tree 'mcmc.tree_10'  [run 3, chain 2]
                            tree 'mcmc.tree_11'  [run 3, chain 3]
                            tree 'mcmc.tree_12'  [run 3, chain 4]
                            tree 'mcmc.tree_13'  [run 4, chain 1]
                            tree 'mcmc.tree_14'  [run 4, chain 2]
                            tree 'mcmc.tree_15'  [run 4, chain 3]
                            tree 'mcmc.tree_16'  [run 4, chain 4]

        15 --  Parameter  = Net_speciation{all}
               Type       = Speciation rate
               Prior      = Exponential(1.00)
               Partitions = All
               Moves      = Slider(Net_speciation{all}) <prob 3.0>, 
                            Multiplier(Net_speciation{all}) <prob 3.0>
               Startvals  = (0.300)

        16 --  Parameter  = Relative_extinction{all}
               Type       = Extinction rate
               Prior      = Beta(1.00,1.00)
               Partitions = All
               Moves      = Slider(Relative_extinction{all}) <prob 3.0>
               Startvals  = (0.200)

        17 --  Parameter  = Relative_fossilization{all}
               Type       = Fossilization rate
               Prior      = Beta(1.00,1.00)
               Partitions = All
               Moves      = Slider(Relative_fossilization{all}) <prob 3.0>
               Startvals  = (0.100)

        18 --  Parameter  = IGRvar{1,2,3}
               Type       = Variance of IGR model branch rates
               Prior      = Exponential(1.00)
               Partitions = 1, 2, and 3
               Subparam.  = IgrBrlens{1,2,3}
               Moves      = Multiplier(IGRvar{1,2,3}) <prob 25.0>
               Startvals  = (1.000)

        19 --  Parameter  = IGRvar{4}
               Type       = Variance of IGR model branch rates
               Prior      = Exponential(1.00)
               Partition  = 4
               Subparam.  = IgrBrlens{4}
               Moves      = Multiplier(IGRvar{4}) <prob 8.0>
               Startvals  = (1.000)

        20 --  Parameter  = IgrBrlens{1,2,3}
               Type       = Branch lengths of IGR relaxed clock
               Prior      = Gamma (expectation = 1.0, variance = IGRvar{1,2,3}) 
               Partitions = 1, 2, and 3

        21 --  Parameter  = IgrBrlens{4}
               Type       = Branch lengths of IGR relaxed clock
               Prior      = Gamma (expectation = 1.0, variance = IGRvar{4}) 
               Partition  = 4

        22 --  Parameter  = Clockrate{all}
               Type       = Base rate of clock
               Prior      = Lognormal(-1.80,1.18)
                            The clock rate varies according to an independent gamma model
               Partitions = All
               Moves      = Multiplier(Clockrate{all}) <prob 40.0>
               Startvals  = (0.165)

      Running Markov chain
      MCMC stamp = 9770033355
      Seed = 1057288710
      Swapseed = 1747668681
      Model settings:

         Settings for partition 1 --
            Datatype  = DNA
            Nucmodel  = 4by4
            Nst       = 2
                        Transition and transversion  rates, expressed
                        as proportions of the rate sum, have a
                        Beta(1.00,1.00) prior
            Covarion  = No
            # States  = 4
                        State frequencies have a Dirichlet prior
                        (1.00,1.00,1.00,1.00)
            Rates     = Gamma
                        The distribution is approximated using 4 categories.
                        Shape parameter is exponentially
                        distributed with parameter (1.00).

         Settings for partition 2 --
            Datatype  = DNA
            Nucmodel  = 4by4
            Nst       = 6
                        Substitution rates, expressed as proportions
                        of the rate sum, have a Dirichlet prior
                        (1.00,1.00,1.00,1.00,1.00,1.00)
            Covarion  = No
            # States  = 4
                        State frequencies have a Dirichlet prior
                        (1.00,1.00,1.00,1.00)
            Rates     = Gamma
                        The distribution is approximated using 4 categories.
                        Shape parameter is exponentially
                        distributed with parameter (1.00).

         Settings for partition 3 --
            Datatype  = DNA
            Nucmodel  = 4by4
            Nst       = 6
                        Substitution rates, expressed as proportions
                        of the rate sum, have a Dirichlet prior
                        (1.00,1.00,1.00,1.00,1.00,1.00)
            Covarion  = No
            # States  = 4
                        State frequencies have a Dirichlet prior
                        (1.00,1.00,1.00,1.00)
            Rates     = Gamma
                        The distribution is approximated using 4 categories.
                        Shape parameter is exponentially
                        distributed with parameter (1.00).

         Settings for partition 4 --
            Datatype  = Standard
            Coding    = Variable
            # States  = Variable, up to 24
                        State frequencies are fixed to be equal
            Rates     = Gamma
                        The distribution is approximated using 4 categories.
                        Shape parameter is exponentially
                        distributed with parameter (1.00).

      Active parameters: 

                             Partition(s)
         Parameters          1  2  3  4
         ------------------------------
         Tratio              1  .  .  .
         Revmat              .  2  3  .
         Statefreq           4  5  6  7
         Shape               8  9 10 11
         Ratemultiplier     12 12 12 12
         Topology           13 13 13 13
         Brlens             14 14 14 14
         Speciationrate     15 15 15 15
         Extinctionrate     16 16 16 16
         Fossilizationrate  17 17 17 17
         IGRvar             18 18 18 19
         IGRbranchrates     20 20 20 21
         Clockrate          22 22 22 22
         ------------------------------

         Parameters can be linked or unlinked across partitions using 'link' and 'unlink'

         1 --  Parameter  = Tratio{1}
               Type       = Transition and transversion rates
               Prior      = Beta(1.00,1.00)
               Partition  = 1

         2 --  Parameter  = Revmat{2}
               Type       = Rates of reversible rate matrix
               Prior      = Dirichlet(1.00,1.00,1.00,1.00,1.00,1.00)
               Partition  = 2

         3 --  Parameter  = Revmat{3}
               Type       = Rates of reversible rate matrix
               Prior      = Dirichlet(1.00,1.00,1.00,1.00,1.00,1.00)
               Partition  = 3

         4 --  Parameter  = Pi{1}
               Type       = Stationary state frequencies
               Prior      = Dirichlet
               Partition  = 1

         5 --  Parameter  = Pi{2}
               Type       = Stationary state frequencies
               Prior      = Dirichlet
               Partition  = 2

         6 --  Parameter  = Pi{3}
               Type       = Stationary state frequencies
               Prior      = Dirichlet
               Partition  = 3

         7 --  Parameter  = Alpha_symdir{4}
               Type       = Symmetric diricihlet distribution alpha_i parameter
               Prior      = Symmetric dirichlet with all parameters fixed to infinity
               Partition  = 4

         8 --  Parameter  = Alpha{1}
               Type       = Shape of scaled gamma distribution of site rates
               Prior      = Exponential(1.00)
               Partition  = 1

         9 --  Parameter  = Alpha{2}
               Type       = Shape of scaled gamma distribution of site rates
               Prior      = Exponential(1.00)
               Partition  = 2

        10 --  Parameter  = Alpha{3}
               Type       = Shape of scaled gamma distribution of site rates
               Prior      = Exponential(1.00)
               Partition  = 3

        11 --  Parameter  = Alpha{4}
               Type       = Shape of scaled gamma distribution of site rates
               Prior      = Exponential(1.00)
               Partition  = 4

        12 --  Parameter  = Ratemultiplier{all}
               Type       = Partition-specific rate multiplier
               Prior      = Dirichlet(1.00,1.00,1.00,1.00)
               Partitions = All

        13 --  Parameter  = Tau{all}
               Type       = Topology
               Prior      = Prior on topology obeys the following constraints:
                            -- Hard constraint "ingroup"
               Partitions = All
               Subparam.  = V{all}

        14 --  Parameter  = V{all}
               Type       = Branch lengths
               Prior      = Clock:Fossilization
                            Node depths are constrained by the following age constraints:
                            -- The age of terminal "Eucricetodon_wangae" is Uniform(33.00,35.00)
                            -- The age of terminal "Apocricetus_alberti" is Uniform(4.20,6.56)
                            -- The age of terminal "Apocricetus_angustidens" is Uniform(3.03,4.27)
                            -- The age of terminal "Apocricetus_barrierei" is Uniform(3.04,5.47)
                            -- The age of terminal "Apocricetus_darderi" is Uniform(3.60,5.33)
                            -- The age of terminal "Pseudocricetus_orienteuropaeus" is Uniform(6.04,7.68)
                            -- The age of terminal "Pseudocricetus_kormosi" is Uniform(5.60,7.02)
                            -- The age of terminal "Hattomys_beetsi" is Uniform(4.19,7.02)
                            -- The age of terminal "Hattomys_nazarii" is Uniform(4.19,7.02)
                            -- The age of terminal "Hattomys_gargantua" is Uniform(4.19,7.02)
                            -- The age of terminal "Neocricetodon_ambarrensis" is Uniform(8.75,9.90)
                            -- The age of terminal "Neocricetodon_fahlbuschi" is Uniform(7.60,9.11)
                            -- The age of terminal "Neocricetodon_moldavicus" is Uniform(9.79,9.94)
                            -- The age of terminal "Neocricetodon_nestori" is Uniform(6.40,6.70)
                            -- The age of terminal "Neocricetodon_browni" is Uniform(5.30,7.68)
                            -- The age of terminal "Neocricetodon_hanae" is Uniform(6.20,7.15)
                            -- The age of terminal "Neocricetodon_grangeri" is Uniform(4.30,6.73)
                            -- The age of terminal "Neocricetodon_intermedius" is Uniform(3.18,4.95)
                            -- The age of terminal "Neocricetodon_polonicus" is Uniform(3.18,5.47)
                            -- The age of terminal "Neocricetodon_magnus" is Uniform(3.18,5.47)
                            -- The age of terminal "Neocricetodon_similis" is Uniform(3.60,6.50)
                            -- The age of terminal "Neocricetodon_skofleki" is Uniform(6.90,8.75)
                            -- The age of terminal "Neocricetodon_shalaensis" is Uniform(7.54,11.20)
                            -- The age of terminal "Collimys_transversus" is Uniform(13.80,13.90)
                            -- The age of terminal "Collimys_gudrunae" is Uniform(13.80,13.90)
                            -- The age of terminal "Collimys_hiri" is Uniform(11.30,11.60)
                            -- The age of terminal "Collimys_longidens" is Uniform(11.30,11.90)
                            -- The age of terminal "Collimys_dobosi" is Uniform(11.10,12.20)
                            -- The age of terminal "Cricetulodon_complicidens" is Uniform(9.60,9.78)
                            -- The age of terminal "Cricetulodon_sabadellensis" is Uniform(9.12,9.98)
                            -- The age of terminal "Cricetulodon_bugesiensis" is Uniform(8.75,9.90)
                            -- The age of terminal "Cricetulodon_lucentensis" is Uniform(6.89,7.17)
                            -- The age of terminal "Cricetulodon_meini" is Uniform(7.53,7.58)
                            -- The age of terminal "Rotundomys_freiriensis" is Uniform(9.62,9.87)
                            -- The age of terminal "Rotundomys_intimus" is Uniform(8.75,9.71)
                            -- The age of terminal "Rotundomys_sabatieri" is Uniform(8.75,9.90)
                            -- The age of terminal "Rotundomys_montisrotundi" is Uniform(8.75,9.90)
                            -- The age of terminal "Rotundomys_bressanus" is Uniform(8.00,9.90)
                            -- The age of terminal "Pseudocollimys_steiningeri" is Uniform(8.90,9.10)
                            -- The age of terminal "Tragomys_macpheei" is Uniform(3.60,5.33)
                            -- The age of terminal "Hypsocricetus_strimonis" is Uniform(5.30,5.80)
                            -- The age of terminal "Sinocricetus_major" is Uniform(4.10,4.30)
                            -- The age of terminal "Nannocricetus_primitivus" is Uniform(7.54,11.60)
                            -- The age of terminal "Nannocricetus_qiui" is Fixed(4.42)
                            -- The age of terminal "Colloides_xiaomingi" is Uniform(7.65,11.20)
                            -- The age of terminal "Stylocricetus_meoticus" is Uniform(5.33,7.68)
                            -- The age of terminal "Odessamys_palatocristatus" is Uniform(3.18,4.27)
                            -- The age of terminal "Odessamys_simionescui" is Uniform(3.18,5.47)
                            -- The age of terminal "Allocricetus_aylasevimae" is Uniform(7.65,8.75)
                            -- The age of terminal "Allocricetus_primitivus" is Uniform(4.30,4.80)
                            -- The age of terminal "Allocricetus_bursae" is Uniform(0.01,5.47)
                            -- The age of terminal "Allocricetus_ehiki" is Uniform(0.13,5.23)
                            -- The age of terminal "Allocricetus_teilhardi" is Uniform(0.37,2.00)
                            -- The age of terminal "Allocricetus_jesreelicus" is Uniform(0.10,0.36)
                            -- The age of terminal "Cricetulus_mesolophidos" is Uniform(2.60,4.80)
                            -- The age of terminal "Cricetulus_europaeus" is Uniform(3.20,3.40)
                            -- The age of terminal "Cricetulus_koufosi" is Uniform(1.00,1.90)
                            -- The age of terminal "Mesocricetus_primitivus" is Uniform(1.20,5.40)
                            -- The age of terminal "Cricetus_lophidens" is Uniform(5.23,5.40)
                            -- Tree age has a Offsetexponential(33.00,41.20) distribution
               Partitions = All
               Subparams  = IgrBrlens{1,2,3} and IgrBrlens{4}

        15 --  Parameter  = Net_speciation{all}
               Type       = Speciation rate
               Prior      = Exponential(1.00)
               Partitions = All

        16 --  Parameter  = Relative_extinction{all}
               Type       = Extinction rate
               Prior      = Beta(1.00,1.00)
               Partitions = All

        17 --  Parameter  = Relative_fossilization{all}
               Type       = Fossilization rate
               Prior      = Beta(1.00,1.00)
               Partitions = All

        18 --  Parameter  = IGRvar{1,2,3}
               Type       = Variance of IGR model branch rates
               Prior      = Exponential(1.00)
               Partitions = 1, 2, and 3
               Subparam.  = IgrBrlens{1,2,3}

        19 --  Parameter  = IGRvar{4}
               Type       = Variance of IGR model branch rates
               Prior      = Exponential(1.00)
               Partition  = 4
               Subparam.  = IgrBrlens{4}

        20 --  Parameter  = IgrBrlens{1,2,3}
               Type       = Branch lengths of IGR relaxed clock
               Prior      = Gamma (expectation = 1.0, variance = IGRvar{1,2,3}) 
               Partitions = 1, 2, and 3

        21 --  Parameter  = IgrBrlens{4}
               Type       = Branch lengths of IGR relaxed clock
               Prior      = Gamma (expectation = 1.0, variance = IGRvar{4}) 
               Partition  = 4

        22 --  Parameter  = Clockrate{all}
               Type       = Base rate of clock
               Prior      = Lognormal(-1.80,1.18)
                            The clock rate varies according to an independent gamma model
               Partitions = All


      Number of chains per MPI processor = 1

      The MCMC sampler will use the following moves:
         With prob.  Chain will use move
            0.35 %   Dirichlet(Tratio{1})
            0.18 %   Dirichlet(Revmat{2})
            0.18 %   Slider(Revmat{2})
            0.18 %   Dirichlet(Revmat{3})
            0.18 %   Slider(Revmat{3})
            0.18 %   Dirichlet(Pi{1})
            0.18 %   Slider(Pi{1})
            0.18 %   Dirichlet(Pi{2})
            0.18 %   Slider(Pi{2})
            0.18 %   Dirichlet(Pi{3})
            0.18 %   Slider(Pi{3})
            0.35 %   Multiplier(Alpha{1})
            0.35 %   Multiplier(Alpha{2})
            0.35 %   Multiplier(Alpha{3})
            0.35 %   Multiplier(Alpha{4})
            0.71 %   Dirichlet(Ratemultiplier{all})
            0.71 %   Slider(Ratemultiplier{all})
            7.07 %   ExtSPRClock(Tau{all},V{all})
           10.60 %   NNIClock(Tau{all},V{all})
            0.35 %   ParsSPRClock(Tau{all},V{all})
            3.53 %   AddBranch(V{all})
            3.53 %   DelBranch(V{all})
           14.13 %   NodesliderClock(V{all})
           14.13 %   TreeStretch(V{all})
            1.06 %   Slider(Net_speciation{all})
            1.06 %   Multiplier(Net_speciation{all})
            1.06 %   Slider(Relative_extinction{all})
            1.06 %   Slider(Relative_fossilization{all})
            8.83 %   Multiplier(IGRvar{1,2,3})
            2.83 %   Multiplier(IGRvar{4})
            8.83 %   Multiplier(IgrBrlens{1,2,3})
            2.83 %   Multiplier(IgrBrlens{4})
           14.13 %   Multiplier(Clockrate{all})

      Division 1 has 256 unique site patterns
      Division 2 has 531 unique site patterns
      Division 3 has 215 unique site patterns
      Division 4 has 84 unique site patterns
      Initializing conditional likelihoods
      Using standard FMA likelihood calculator for division 1 (single-precision)
      Using standard FMA likelihood calculator for division 2 (single-precision)
      Using standard FMA likelihood calculator for division 3 (single-precision)
      Using standard non-SSE likelihood calculator for division 4 (single-precision)
      Getting values from previous run

      Executing file "Comb_72t_IGR.nex.ckp"...

   UNIX line termination
   Longest line length = 15221
   Parsing file
   Expecting NEXUS formatted file
   Reading trees block
      Successfully read tree 'mcmc.tree_1'
      Successfully read tree 'mcmc.tree_2'
      Successfully read tree 'mcmc.tree_3'
      Successfully read tree 'mcmc.tree_4'
      Successfully read tree 'mcmc.tree_5'
      Successfully read tree 'mcmc.tree_6'
      Successfully read tree 'mcmc.tree_7'
      Successfully read tree 'mcmc.tree_8'
      Successfully read tree 'mcmc.tree_9'
      Successfully read tree 'mcmc.tree_10'
      Successfully read tree 'mcmc.tree_11'
      Successfully read tree 'mcmc.tree_12'
      Successfully read tree 'mcmc.tree_13'
      Successfully read tree 'mcmc.tree_14'
      Successfully read tree 'mcmc.tree_15'
      Successfully read tree 'mcmc.tree_16'
   Exiting trees block
   Reading mrbayes block
      Successfully set starting values
      Successfully set proposal parameters
   Exiting mrbayes block
   Reached end of file

   Returning execution to calling file ...

      Using samples up to generation 80000000 from previous analysis.

      Initial log likelihoods and log prior probs for run 1:
         Chain 1 -- -20116.495527 -- 427.454498

      There are 15 more chains on other processor(s)


      Using a relative burnin of 25.0 % for diagnostics

      Chain results (continued from previous run; 120000000 generations requested):

      80001000 -- [-20125.052] [...15 remote chains...] -- 22:13:18
      80002000 -- [-20133.302] [...15 remote chains...] -- 16:39:57
      80003000 -- [-20146.641] [...15 remote chains...] -- 18:31:01
      80004000 -- (-20148.067) [...15 remote chains...] -- 19:26:33
      80005000 -- (-20148.358) [...15 remote chains...] -- 17:46:32

      Average standard deviation of split frequencies: 0.012031

      80006000 -- [-20141.998] [...15 remote chains...] -- 181:27:15
      80007000 -- [-20149.349] [...15 remote chains...] -- 158:42:08
      80008000 -- [-20141.709] [...15 remote chains...] -- 141:38:17
      80009000 -- (-20139.856) [...15 remote chains...] -- 127:07:54
      80010000 -- [-20158.303] [...15 remote chains...] -- 116:38:15

      Average standard deviation of split frequencies: 0.012037

      80011000 -- (-20158.217) [...15 remote chains...] -- 108:03:03
      80012000 -- [-20157.067] [...15 remote chains...] -- 99:58:12
      80013000 -- [-20146.405] [...15 remote chains...] -- 93:59:11
      80014000 -- [-20155.235] [...15 remote chains...] -- 88:51:28
      80015000 -- [-20158.193] [...15 remote chains...] -- 83:40:20

      Average standard deviation of split frequencies: 0.012043

      80016000 -- (-20157.846) [...15 remote chains...] -- 79:49:45
      80017000 -- (-20152.840) [...15 remote chains...] -- 76:26:17
      80018000 -- (-20143.839) [...15 remote chains...] -- 72:48:24
      80019000 -- (-20132.692) [...15 remote chains...] -- 70:08:31
      80020000 -- [-20130.285] [...15 remote chains...] -- 67:11:19

      Average standard deviation of split frequencies: 0.012048

      80021000 -- [-20140.408] [...15 remote chains...] -- 65:02:42
      80022000 -- (-20137.745) [...15 remote chains...] -- 63:05:47
      80023000 -- (-20141.350) [...15 remote chains...] -- 60:50:04
      80024000 -- (-20149.654) [...15 remote chains...] -- 59:13:25
      80025000 -- [-20153.335] [...15 remote chains...] -- 57:44:30

      Average standard deviation of split frequencies: 0.012052

      80026000 -- [-20158.827] [...15 remote chains...] -- 55:56:47
      80027000 -- [-20141.635] [...15 remote chains...] -- 54:41:44
      80028000 -- [-20140.872] [...15 remote chains...] -- 53:32:02
      80029000 -- (-20141.350) [...15 remote chains...] -- 52:04:10
      80030000 -- [-20126.806] [...15 remote chains...] -- 51:04:22

      Average standard deviation of split frequencies: 0.012056

      80031000 -- [-20138.366] [...15 remote chains...] -- 50:08:25
      80032000 -- [-20129.257] [...15 remote chains...] -- 48:55:08
      80033000 -- [-20126.335] [...15 remote chains...] -- 48:06:30
      80034000 -- [-20130.035] [...15 remote chains...] -- 47:20:43
      80035000 -- [-20130.254] [...15 remote chains...] -- 46:18:31

      Average standard deviation of split frequencies: 0.012056

      80036000 -- (-20124.717) [...15 remote chains...] -- 45:38:16
      80037000 -- [-20129.998] [...15 remote chains...] -- 45:00:12
      80038000 -- [-20127.243] [...15 remote chains...] -- 44:06:36
      80039000 -- (-20134.633) [...15 remote chains...] -- 43:32:50
      80040000 -- [-20144.562] [...15 remote chains...] -- 43:00:45

      Average standard deviation of split frequencies: 0.012060

      80041000 -- [-20144.418] [...15 remote chains...] -- 42:13:59
      80042000 -- [-20133.681] [...15 remote chains...] -- 41:45:18
      80043000 -- [-20123.522] [...15 remote chains...] -- 41:02:27
      80044000 -- [-20124.106] [...15 remote chains...] -- 40:36:42
      80045000 -- (-20116.810) [...15 remote chains...] -- 40:12:05

      Average standard deviation of split frequencies: 0.012064

      80046000 -- (-20118.981) [...15 remote chains...] -- 39:34:04
      80047000 -- (-20121.221) [...15 remote chains...] -- 39:11:50
      80048000 -- [-20119.203] [...15 remote chains...] -- 38:50:32
      80049000 -- [-20126.874] [...15 remote chains...] -- 38:30:05
      80050000 -- [-20128.093] [...15 remote chains...] -- 37:57:09

      Average standard deviation of split frequencies: 0.012065

      80051000 -- [-20129.435] [...15 remote chains...] -- 37:38:33
      80052000 -- [-20140.323] [...15 remote chains...] -- 37:20:40
      80053000 -- [-20144.984] [...15 remote chains...] -- 36:50:54
      80054000 -- [-20132.847] [...15 remote chains...] -- 36:34:33
      80055000 -- [-20145.361] [...15 remote chains...] -- 36:18:49

      Average standard deviation of split frequencies: 0.012069

      80056000 -- [-20145.719] [...15 remote chains...] -- 35:51:44
      80057000 -- [-20144.471] [...15 remote chains...] -- 35:37:18
      80058000 -- [-20155.984] [...15 remote chains...] -- 35:23:21
      80059000 -- [-20139.011] [...15 remote chains...] -- 34:58:35
      80060000 -- [-20141.300] [...15 remote chains...] -- 34:45:45

      Average standard deviation of split frequencies: 0.012072

      80061000 -- [-20141.167] [...15 remote chains...] -- 34:33:20
      80062000 -- [-20140.108] [...15 remote chains...] -- 34:10:34
      80063000 -- [-20134.761] [...15 remote chains...] -- 33:59:06
      80064000 -- [-20132.026] [...15 remote chains...] -- 33:48:00
      80065000 -- [-20127.238] [...15 remote chains...] -- 33:26:59

      Average standard deviation of split frequencies: 0.012075

      80066000 -- [-20142.322] [...15 remote chains...] -- 33:16:42
      80067000 -- [-20145.751] [...15 remote chains...] -- 33:06:42
      80068000 -- [-20144.732] [...15 remote chains...] -- 32:47:14
      80069000 -- [-20129.852] [...15 remote chains...] -- 32:37:58
      80070000 -- [-20139.782] [...15 remote chains...] -- 32:28:57

      Average standard deviation of split frequencies: 0.012079

      80071000 -- [-20145.679] [...15 remote chains...] -- 32:10:50
      80072000 -- (-20132.045) [...15 remote chains...] -- 32:02:27
      80073000 -- [-20116.670] [...15 remote chains...] -- 31:54:18
      80074000 -- [-20139.177] [...15 remote chains...] -- 31:46:22
      80075000 -- [-20129.159] [...15 remote chains...] -- 31:29:47

      Average standard deviation of split frequencies: 0.012082

      80076000 -- (-20123.496) [...15 remote chains...] -- 31:22:22
      80077000 -- (-20132.772) [...15 remote chains...] -- 31:15:10
      80078000 -- [-20123.200] [...15 remote chains...] -- 30:59:36
      80079000 -- [-20123.415] [...15 remote chains...] -- 30:52:52
      80080000 -- [-20135.410] [...15 remote chains...] -- 30:46:18

      Average standard deviation of split frequencies: 0.012085

      80081000 -- [-20139.024] [...15 remote chains...] -- 30:31:40
      80082000 -- (-20123.862) [...15 remote chains...] -- 30:25:31
      80083000 -- [-20120.460] [...15 remote chains...] -- 30:19:30
      80084000 -- [-20132.975] [...15 remote chains...] -- 30:05:43
      80085000 -- [-20129.344] [...15 remote chains...] -- 30:00:05

      Average standard deviation of split frequencies: 0.012089

      80086000 -- [-20138.134] [...15 remote chains...] -- 29:54:34
      80087000 -- [-20138.803] [...15 remote chains...] -- 29:41:33
      80088000 -- [-20146.745] [...15 remote chains...] -- 29:36:23
      80089000 -- (-20143.122) [...15 remote chains...] -- 29:31:19
      80090000 -- [-20158.203] [...15 remote chains...] -- 29:26:23

      Average standard deviation of split frequencies: 0.012093

      80091000 -- (-20138.534) [...15 remote chains...] -- 29:14:14
      80092000 -- [-20142.175] [...15 remote chains...] -- 29:09:35
      80093000 -- (-20146.224) [...15 remote chains...] -- 29:05:02
      80094000 -- [-20153.064] [...15 remote chains...] -- 29:00:34
      80095000 -- (-20141.646) [...15 remote chains...] -- 28:49:13

      Average standard deviation of split frequencies: 0.012099

      80096000 -- [-20146.652] [...15 remote chains...] -- 28:45:01
      80097000 -- (-20131.006) [...15 remote chains...] -- 28:40:54
      80098000 -- [-20144.724] [...15 remote chains...] -- 28:30:05
      80099000 -- [-20140.852] [...15 remote chains...] -- 28:26:12
      80100000 -- (-20143.433) [...15 remote chains...] -- 28:22:24

      Average standard deviation of split frequencies: 0.012104

      80101000 -- (-20150.515) [...15 remote chains...] -- 28:12:05
      80102000 -- [-20149.941] [...15 remote chains...] -- 28:08:29
      80103000 -- (-20151.778) [...15 remote chains...] -- 28:04:58
      80104000 -- [-20133.455] [...15 remote chains...] -- 28:01:30
      80105000 -- [-20134.042] [...15 remote chains...] -- 27:51:47

      Average standard deviation of split frequencies: 0.012108

      80106000 -- (-20130.487) [...15 remote chains...] -- 27:48:31
      80107000 -- [-20139.066] [...15 remote chains...] -- 27:45:18
      80108000 -- [-20137.621] [...15 remote chains...] -- 27:36:00
      80109000 -- [-20136.126] [...15 remote chains...] -- 27:32:58
      80110000 -- (-20140.819) [...15 remote chains...] -- 27:29:59

      Average standard deviation of split frequencies: 0.012112

      80111000 -- (-20137.798) [...15 remote chains...] -- 27:27:04
      80112000 -- [-20135.355] [...15 remote chains...] -- 27:18:15
      80113000 -- (-20125.234) [...15 remote chains...] -- 27:15:29
      80114000 -- (-20129.117) [...15 remote chains...] -- 27:12:45
      80115000 -- (-20128.135) [...15 remote chains...] -- 27:10:04

      Average standard deviation of split frequencies: 0.012116

      80116000 -- [-20131.733] [...15 remote chains...] -- 27:01:43
      80117000 -- (-20146.785) [...15 remote chains...] -- 26:59:10
      80118000 -- [-20146.738] [...15 remote chains...] -- 26:51:03
      80119000 -- (-20146.609) [...15 remote chains...] -- 26:48:38
      80120000 -- [-20142.640] [...15 remote chains...] -- 26:46:16

      Average standard deviation of split frequencies: 0.012134

      80121000 -- [-20145.603] [...15 remote chains...] -- 26:38:27
      80122000 -- [-20143.001] [...15 remote chains...] -- 26:36:12
      80123000 -- [-20143.429] [...15 remote chains...] -- 26:33:59
      80124000 -- [-20140.870] [...15 remote chains...] -- 26:31:49
      80125000 -- [-20147.035] [...15 remote chains...] -- 26:24:22

      Average standard deviation of split frequencies: 0.012139

      80126000 -- (-20140.168) [...15 remote chains...] -- 26:22:18
      80127000 -- (-20143.974) [...15 remote chains...] -- 26:20:16
      80128000 -- [-20146.235] [...15 remote chains...] -- 26:13:04
      80129000 -- (-20142.012) [...15 remote chains...] -- 26:11:08
      80130000 -- [-20136.205] [...15 remote chains...] -- 26:09:14

      Average standard deviation of split frequencies: 0.012145

      80131000 -- (-20134.361) [...15 remote chains...] -- 26:02:17
      80132000 -- [-20142.555] [...15 remote chains...] -- 26:00:29
      80133000 -- (-20141.336) [...15 remote chains...] -- 25:58:42
      80134000 -- [-20142.829] [...15 remote chains...] -- 25:56:57
      80135000 -- (-20140.686) [...15 remote chains...] -- 25:50:18

      Average standard deviation of split frequencies: 0.012151

      80136000 -- [-20143.427] [...15 remote chains...] -- 25:48:38
      80137000 -- (-20140.984) [...15 remote chains...] -- 25:46:59
      80138000 -- [-20136.253] [...15 remote chains...] -- 25:45:22
      80139000 -- [-20136.603] [...15 remote chains...] -- 25:38:59
      80140000 -- [-20139.175] [...15 remote chains...] -- 25:37:27

      Average standard deviation of split frequencies: 0.012155

      80141000 -- [-20127.720] [...15 remote chains...] -- 25:35:56
      80142000 -- [-20134.109] [...15 remote chains...] -- 25:34:26
      80143000 -- [-20147.629] [...15 remote chains...] -- 25:28:18
      80144000 -- (-20160.296) [...15 remote chains...] -- 25:26:53
      80145000 -- [-20159.386] [...15 remote chains...] -- 25:25:29

      Average standard deviation of split frequencies: 0.012160

      80146000 -- (-20141.895) [...15 remote chains...] -- 25:19:32
      80147000 -- [-20132.295] [...15 remote chains...] -- 25:18:12
      80148000 -- (-20131.293) [...15 remote chains...] -- 25:16:53
      80149000 -- [-20138.021] [...15 remote chains...] -- 25:15:35
      80150000 -- [-20125.430] [...15 remote chains...] -- 25:09:52

      Average standard deviation of split frequencies: 0.012165

      80151000 -- [-20131.977] [...15 remote chains...] -- 25:08:37
      80152000 -- (-20132.743) [...15 remote chains...] -- 25:07:24
      80153000 -- [-20127.214] [...15 remote chains...] -- 25:01:51
      80154000 -- [-20129.490] [...15 remote chains...] -- 25:00:41
      80155000 -- [-20124.259] [...15 remote chains...] -- 24:59:32

      Average standard deviation of split frequencies: 0.012170

      80156000 -- (-20128.858) [...15 remote chains...] -- 24:54:09
      80157000 -- [-20136.333] [...15 remote chains...] -- 24:53:03
      80158000 -- [-20134.794] [...15 remote chains...] -- 24:51:58
      80159000 -- [-20145.081] [...15 remote chains...] -- 24:50:54
      80160000 -- [-20139.811] [...15 remote chains...] -- 24:45:42

      Average standard deviation of split frequencies: 0.012176

      80161000 -- [-20138.683] [...15 remote chains...] -- 24:44:40
      80162000 -- (-20144.597) [...15 remote chains...] -- 24:43:40
      80163000 -- [-20141.656] [...15 remote chains...] -- 24:38:36
      80164000 -- [-20148.566] [...15 remote chains...] -- 24:37:39
      80165000 -- [-20140.739] [...15 remote chains...] -- 24:36:42

      Average standard deviation of split frequencies: 0.012180

      80166000 -- [-20146.900] [...15 remote chains...] -- 24:35:46
      80167000 -- [-20147.511] [...15 remote chains...] -- 24:30:52
      80168000 -- [-20139.695] [...15 remote chains...] -- 24:29:59
      80169000 -- [-20131.964] [...15 remote chains...] -- 24:29:06
      80170000 -- [-20134.021] [...15 remote chains...] -- 24:24:20

      Average standard deviation of split frequencies: 0.012187

      80171000 -- [-20138.253] [...15 remote chains...] -- 24:23:30
      80172000 -- (-20154.933) [...15 remote chains...] -- 24:22:40
      80173000 -- [-20155.037] [...15 remote chains...] -- 24:18:01
      80174000 -- [-20147.979] [...15 remote chains...] -- 24:17:14
      80175000 -- (-20149.677) [...15 remote chains...] -- 24:16:27

      Average standard deviation of split frequencies: 0.012194

      80176000 -- (-20136.876) [...15 remote chains...] -- 24:15:41
      80177000 -- [-20141.760] [...15 remote chains...] -- 24:14:55
      80178000 -- [-20138.815] [...15 remote chains...] -- 24:10:26
      80179000 -- [-20136.106] [...15 remote chains...] -- 24:09:43
      80180000 -- [-20137.361] [...15 remote chains...] -- 24:05:19

      Average standard deviation of split frequencies: 0.012199

      80181000 -- (-20129.411) [...15 remote chains...] -- 24:04:37
      80182000 -- [-20128.947] [...15 remote chains...] -- 24:03:56
      80183000 -- (-20138.647) [...15 remote chains...] -- 24:03:16
      80184000 -- [-20137.389] [...15 remote chains...] -- 24:02:36
      80185000 -- (-20135.041) [...15 remote chains...] -- 23:58:21

      Average standard deviation of split frequencies: 0.012205

      80186000 -- [-20141.095] [...15 remote chains...] -- 23:57:43
      80187000 -- [-20125.480] [...15 remote chains...] -- 23:57:06
      80188000 -- (-20138.739) [...15 remote chains...] -- 23:52:56
      80189000 -- [-20141.462] [...15 remote chains...] -- 23:52:21
      80190000 -- (-20137.466) [...15 remote chains...] -- 23:51:45

      Average standard deviation of split frequencies: 0.012211

      80191000 -- (-20126.346) [...15 remote chains...] -- 23:47:42
      80192000 -- [-20140.782] [...15 remote chains...] -- 23:47:08
      80193000 -- (-20131.066) [...15 remote chains...] -- 23:46:35
      80194000 -- [-20130.322] [...15 remote chains...] -- 23:46:02
      80195000 -- (-20127.532) [...15 remote chains...] -- 23:42:05

      Average standard deviation of split frequencies: 0.012216

      80196000 -- [-20131.024] [...15 remote chains...] -- 23:41:34
      80197000 -- [-20135.118] [...15 remote chains...] -- 23:41:03
      80198000 -- [-20132.224] [...15 remote chains...] -- 23:40:32
      80199000 -- [-20140.804] [...15 remote chains...] -- 23:36:42
      80200000 -- (-20135.597) [...15 remote chains...] -- 23:36:13

      Average standard deviation of split frequencies: 0.012222

      80201000 -- [-20135.698] [...15 remote chains...] -- 23:35:44
      80202000 -- [-20132.230] [...15 remote chains...] -- 23:35:15
      80203000 -- [-20141.352] [...15 remote chains...] -- 23:31:31
      80204000 -- [-20146.542] [...15 remote chains...] -- 23:31:04
      80205000 -- [-20145.049] [...15 remote chains...] -- 23:30:37

      Average standard deviation of split frequencies: 0.012226

      80206000 -- [-20136.635] [...15 remote chains...] -- 23:26:57
      80207000 -- [-20138.610] [...15 remote chains...] -- 23:26:31
      80208000 -- [-20130.282] [...15 remote chains...] -- 23:26:06
      80209000 -- (-20129.020) [...15 remote chains...] -- 23:25:41
      80210000 -- [-20128.026] [...15 remote chains...] -- 23:22:07

      Average standard deviation of split frequencies: 0.012232

      80211000 -- (-20131.424) [...15 remote chains...] -- 23:21:43
      80212000 -- [-20138.518] [...15 remote chains...] -- 23:21:20
      80213000 -- [-20135.624] [...15 remote chains...] -- 23:20:57
      80214000 -- [-20132.018] [...15 remote chains...] -- 23:17:28
      80215000 -- [-20142.771] [...15 remote chains...] -- 23:17:06

      Average standard deviation of split frequencies: 0.012240

      80216000 -- (-20143.121) [...15 remote chains...] -- 23:16:44
      80217000 -- (-20122.339) [...15 remote chains...] -- 23:13:19
      80218000 -- [-20131.227] [...15 remote chains...] -- 23:12:58
      80219000 -- [-20125.220] [...15 remote chains...] -- 23:12:38
      80220000 -- [-20130.326] [...15 remote chains...] -- 23:12:18

      Average standard deviation of split frequencies: 0.012246

      80221000 -- (-20123.622) [...15 remote chains...] -- 23:08:57
      80222000 -- [-20128.868] [...15 remote chains...] -- 23:08:38
      80223000 -- [-20138.063] [...15 remote chains...] -- 23:08:19
      80224000 -- (-20120.438) [...15 remote chains...] -- 23:08:01
      80225000 -- (-20121.952) [...15 remote chains...] -- 23:04:45

      Average standard deviation of split frequencies: 0.012251

      80226000 -- [-20129.643] [...15 remote chains...] -- 23:04:27
      80227000 -- (-20128.007) [...15 remote chains...] -- 23:04:10
      80228000 -- [-20113.072] [...15 remote chains...] -- 23:00:58
      80229000 -- (-20118.790) [...15 remote chains...] -- 23:00:41
      80230000 -- (-20120.804) [...15 remote chains...] -- 23:00:25

      Average standard deviation of split frequencies: 0.012255

      80231000 -- [-20114.533] [...15 remote chains...] -- 23:00:09
      80232000 -- (-20129.288) [...15 remote chains...] -- 22:57:01
      80233000 -- [-20121.642] [...15 remote chains...] -- 22:56:46
      80234000 -- [-20126.485] [...15 remote chains...] -- 22:56:30
      80235000 -- (-20128.381) [...15 remote chains...] -- 22:56:15

      Average standard deviation of split frequencies: 0.012259

      80236000 -- [-20131.571] [...15 remote chains...] -- 22:53:12
      80237000 -- (-20128.961) [...15 remote chains...] -- 22:52:58
      80238000 -- [-20125.027] [...15 remote chains...] -- 22:52:44
      80239000 -- (-20127.745) [...15 remote chains...] -- 22:52:30
      80240000 -- (-20136.143) [...15 remote chains...] -- 22:49:30

      Average standard deviation of split frequencies: 0.012261

      80241000 -- (-20135.332) [...15 remote chains...] -- 22:49:17
      80242000 -- (-20123.117) [...15 remote chains...] -- 22:49:04
      80243000 -- [-20132.379] [...15 remote chains...] -- 22:48:51
      80244000 -- [-20138.733] [...15 remote chains...] -- 22:45:56
      80245000 -- [-20136.084] [...15 remote chains...] -- 22:45:43

      Average standard deviation of split frequencies: 0.012264

      80246000 -- (-20146.424) [...15 remote chains...] -- 22:45:32
      80247000 -- (-20152.665) [...15 remote chains...] -- 22:45:20
      80248000 -- [-20139.090] [...15 remote chains...] -- 22:45:08
      80249000 -- [-20142.189] [...15 remote chains...] -- 22:42:16
      80250000 -- (-20132.866) [...15 remote chains...] -- 22:42:06

      Average standard deviation of split frequencies: 0.012270

      80251000 -- [-20124.681] [...15 remote chains...] -- 22:41:55
      80252000 -- [-20126.086] [...15 remote chains...] -- 22:41:44
      80253000 -- (-20139.105) [...15 remote chains...] -- 22:38:56
      80254000 -- [-20135.374] [...15 remote chains...] -- 22:38:46
      80255000 -- [-20145.674] [...15 remote chains...] -- 22:38:36

      Average standard deviation of split frequencies: 0.012272

      80256000 -- (-20149.908) [...15 remote chains...] -- 22:35:51
      80257000 -- (-20139.437) [...15 remote chains...] -- 22:35:41
      80258000 -- (-20130.231) [...15 remote chains...] -- 22:35:32
      80259000 -- [-20133.569] [...15 remote chains...] -- 22:35:23
      80260000 -- [-20133.384] [...15 remote chains...] -- 22:32:41

      Average standard deviation of split frequencies: 0.012276

      80261000 -- [-20122.540] [...15 remote chains...] -- 22:32:32
      80262000 -- [-20125.980] [...15 remote chains...] -- 22:32:24
      80263000 -- [-20121.139] [...15 remote chains...] -- 22:32:16
      80264000 -- [-20134.418] [...15 remote chains...] -- 22:29:37
      80265000 -- [-20137.823] [...15 remote chains...] -- 22:29:29

      Average standard deviation of split frequencies: 0.012277

      80266000 -- (-20144.461) [...15 remote chains...] -- 22:29:21
      80267000 -- (-20144.420) [...15 remote chains...] -- 22:29:14
      80268000 -- (-20150.906) [...15 remote chains...] -- 22:29:06
      80269000 -- [-20160.912] [...15 remote chains...] -- 22:26:31
      80270000 -- [-20140.153] [...15 remote chains...] -- 22:26:24

      Average standard deviation of split frequencies: 0.012280

      80271000 -- [-20149.432] [...15 remote chains...] -- 22:26:17
      80272000 -- [-20133.504] [...15 remote chains...] -- 22:26:10
      80273000 -- [-20128.194] [...15 remote chains...] -- 22:23:38
      80274000 -- [-20131.780] [...15 remote chains...] -- 22:23:31
      80275000 -- [-20130.917] [...15 remote chains...] -- 22:23:25

      Average standard deviation of split frequencies: 0.012283

      80276000 -- [-20133.471] [...15 remote chains...] -- 22:20:55
      80277000 -- [-20131.337] [...15 remote chains...] -- 22:20:49
      80278000 -- [-20125.172] [...15 remote chains...] -- 22:20:44
      80279000 -- [-20118.620] [...15 remote chains...] -- 22:20:38
      80280000 -- [-20121.929] [...15 remote chains...] -- 22:20:33

      Average standard deviation of split frequencies: 0.012284

      80281000 -- [-20129.550] [...15 remote chains...] -- 22:18:06
      80282000 -- [-20135.028] [...15 remote chains...] -- 22:18:01
      80283000 -- [-20136.458] [...15 remote chains...] -- 22:17:56
      80284000 -- (-20129.784) [...15 remote chains...] -- 22:17:51
      80285000 -- [-20129.167] [...15 remote chains...] -- 22:15:26

      Average standard deviation of split frequencies: 0.012287

      80286000 -- (-20135.293) [...15 remote chains...] -- 22:15:22
      80287000 -- (-20143.733) [...15 remote chains...] -- 22:15:17
      80288000 -- [-20137.175] [...15 remote chains...] -- 22:15:13
      80289000 -- (-20131.675) [...15 remote chains...] -- 22:12:51
      80290000 -- (-20132.122) [...15 remote chains...] -- 22:12:47

      Average standard deviation of split frequencies: 0.012287

      80291000 -- (-20138.227) [...15 remote chains...] -- 22:12:43
      80292000 -- (-20147.924) [...15 remote chains...] -- 22:10:23
      80293000 -- (-20142.127) [...15 remote chains...] -- 22:10:20
      80294000 -- [-20135.227] [...15 remote chains...] -- 22:10:17
      80295000 -- [-20132.712] [...15 remote chains...] -- 22:10:13

      Average standard deviation of split frequencies: 0.012289

      80296000 -- [-20135.558] [...15 remote chains...] -- 22:07:56
      80297000 -- (-20147.617) [...15 remote chains...] -- 22:07:53
      80298000 -- [-20148.930] [...15 remote chains...] -- 22:07:50
      80299000 -- [-20136.190] [...15 remote chains...] -- 22:07:47
      80300000 -- [-20143.617] [...15 remote chains...] -- 22:05:32

      Average standard deviation of split frequencies: 0.012295

      80301000 -- (-20148.891) [...15 remote chains...] -- 22:05:29
      80302000 -- (-20140.471) [...15 remote chains...] -- 22:05:27
      80303000 -- [-20134.575] [...15 remote chains...] -- 22:05:25
      80304000 -- [-20139.626] [...15 remote chains...] -- 22:03:12
      80305000 -- (-20139.562) [...15 remote chains...] -- 22:03:10

      Average standard deviation of split frequencies: 0.012301

      80306000 -- [-20146.193] [...15 remote chains...] -- 22:03:08
      80307000 -- [-20142.460] [...15 remote chains...] -- 22:03:06
      80308000 -- (-20145.996) [...15 remote chains...] -- 22:00:55
      80309000 -- (-20144.153) [...15 remote chains...] -- 22:00:53
      80310000 -- (-20141.866) [...15 remote chains...] -- 22:00:51

      Average standard deviation of split frequencies: 0.012304

      80311000 -- (-20142.886) [...15 remote chains...] -- 21:58:42
      80312000 -- [-20145.918] [...15 remote chains...] -- 21:58:41
      80313000 -- [-20143.831] [...15 remote chains...] -- 21:58:40
      80314000 -- [-20143.377] [...15 remote chains...] -- 21:58:39
      80315000 -- [-20133.499] [...15 remote chains...] -- 21:56:32

      Average standard deviation of split frequencies: 0.012307

      80316000 -- (-20143.650) [...15 remote chains...] -- 21:56:31
      80317000 -- (-20144.651) [...15 remote chains...] -- 21:56:30
      80318000 -- [-20134.400] [...15 remote chains...] -- 21:56:29
      80319000 -- [-20129.193] [...15 remote chains...] -- 21:54:24
      80320000 -- [-20134.127] [...15 remote chains...] -- 21:54:24

      Average standard deviation of split frequencies: 0.012313

      80321000 -- [-20139.424] [...15 remote chains...] -- 21:54:23
      80322000 -- [-20152.114] [...15 remote chains...] -- 21:54:23
      80323000 -- [-20151.785] [...15 remote chains...] -- 21:54:22
      80324000 -- [-20138.339] [...15 remote chains...] -- 21:54:22
      80325000 -- (-20140.296) [...15 remote chains...] -- 21:52:19

      Average standard deviation of split frequencies: 0.012316

      80326000 -- [-20160.037] [...15 remote chains...] -- 21:52:19
      80327000 -- [-20147.962] [...15 remote chains...] -- 21:52:19
      80328000 -- [-20152.729] [...15 remote chains...] -- 21:50:18
      80329000 -- [-20147.803] [...15 remote chains...] -- 21:50:18
      80330000 -- [-20143.805] [...15 remote chains...] -- 21:50:18

      Average standard deviation of split frequencies: 0.012321

      80331000 -- [-20136.302] [...15 remote chains...] -- 21:50:18
      80332000 -- [-20133.138] [...15 remote chains...] -- 21:48:19
      80333000 -- (-20152.922) [...15 remote chains...] -- 21:48:20
      80334000 -- [-20148.299] [...15 remote chains...] -- 21:48:20
      80335000 -- [-20145.987] [...15 remote chains...] -- 21:48:21

      Average standard deviation of split frequencies: 0.012323

      80336000 -- (-20146.944) [...15 remote chains...] -- 21:46:23
      80337000 -- (-20142.828) [...15 remote chains...] -- 21:46:24
      80338000 -- (-20139.221) [...15 remote chains...] -- 21:46:25
      80339000 -- (-20147.488) [...15 remote chains...] -- 21:46:26
      80340000 -- (-20146.866) [...15 remote chains...] -- 21:46:26

      Average standard deviation of split frequencies: 0.012325

      80341000 -- [-20139.224] [...15 remote chains...] -- 21:44:31
      80342000 -- [-20143.422] [...15 remote chains...] -- 21:44:32
      80343000 -- [-20139.757] [...15 remote chains...] -- 21:44:33
      80344000 -- (-20136.142) [...15 remote chains...] -- 21:44:34
      80345000 -- (-20138.180) [...15 remote chains...] -- 21:44:35

      Average standard deviation of split frequencies: 0.012328

      80346000 -- [-20136.146] [...15 remote chains...] -- 21:42:41
      80347000 -- [-20134.695] [...15 remote chains...] -- 21:42:43
      80348000 -- [-20147.898] [...15 remote chains...] -- 21:42:44
      80349000 -- [-20149.906] [...15 remote chains...] -- 21:42:45
      80350000 -- (-20137.605) [...15 remote chains...] -- 21:40:53

      Average standard deviation of split frequencies: 0.012332

      80351000 -- [-20151.124] [...15 remote chains...] -- 21:40:55
      80352000 -- (-20148.254) [...15 remote chains...] -- 21:40:57
      80353000 -- (-20150.591) [...15 remote chains...] -- 21:40:58
      80354000 -- [-20142.779] [...15 remote chains...] -- 21:41:00
      80355000 -- [-20147.068] [...15 remote chains...] -- 21:41:01

      Average standard deviation of split frequencies: 0.012335

      80356000 -- (-20152.284) [...15 remote chains...] -- 21:39:11
      80357000 -- [-20150.683] [...15 remote chains...] -- 21:39:13
      80358000 -- [-20143.075] [...15 remote chains...] -- 21:39:15
      80359000 -- [-20148.336] [...15 remote chains...] -- 21:37:26
      80360000 -- [-20144.118] [...15 remote chains...] -- 21:37:28

      Average standard deviation of split frequencies: 0.012338

      80361000 -- [-20140.257] [...15 remote chains...] -- 21:37:30
      80362000 -- [-20156.673] [...15 remote chains...] -- 21:37:32
      80363000 -- (-20132.691) [...15 remote chains...] -- 21:37:34
      80364000 -- (-20133.045) [...15 remote chains...] -- 21:35:47
      80365000 -- [-20142.660] [...15 remote chains...] -- 21:35:49

      Average standard deviation of split frequencies: 0.012341

      80366000 -- (-20143.832) [...15 remote chains...] -- 21:35:51
      80367000 -- [-20140.234] [...15 remote chains...] -- 21:35:54
      80368000 -- [-20137.548] [...15 remote chains...] -- 21:34:08
      80369000 -- [-20147.993] [...15 remote chains...] -- 21:34:10
      80370000 -- [-20143.738] [...15 remote chains...] -- 21:34:13

      Average standard deviation of split frequencies: 0.012346

      80371000 -- [-20137.634] [...15 remote chains...] -- 21:34:15
      80372000 -- [-20151.177] [...15 remote chains...] -- 21:32:31
      80373000 -- [-20153.089] [...15 remote chains...] -- 21:32:34
      80374000 -- [-20152.175] [...15 remote chains...] -- 21:32:36
      80375000 -- [-20166.091] [...15 remote chains...] -- 21:32:39

      Average standard deviation of split frequencies: 0.012352

      80376000 -- (-20156.915) [...15 remote chains...] -- 21:30:56
      80377000 -- [-20153.175] [...15 remote chains...] -- 21:30:59
      80378000 -- (-20149.921) [...15 remote chains...] -- 21:31:02
      80379000 -- [-20153.683] [...15 remote chains...] -- 21:31:04
      80380000 -- (-20145.434) [...15 remote chains...] -- 21:29:23

      Average standard deviation of split frequencies: 0.012356

      80381000 -- (-20145.485) [...15 remote chains...] -- 21:29:26
      80382000 -- [-20152.106] [...15 remote chains...] -- 21:29:29
      80383000 -- [-20158.506] [...15 remote chains...] -- 21:29:32
      80384000 -- [-20150.633] [...15 remote chains...] -- 21:27:51
      80385000 -- (-20156.094) [...15 remote chains...] -- 21:27:54

      Average standard deviation of split frequencies: 0.012359

      80386000 -- [-20150.026] [...15 remote chains...] -- 21:27:58
      80387000 -- [-20146.478] [...15 remote chains...] -- 21:28:01
      80388000 -- [-20142.993] [...15 remote chains...] -- 21:28:04
      80389000 -- [-20139.704] [...15 remote chains...] -- 21:28:07
      80390000 -- [-20146.331] [...15 remote chains...] -- 21:26:28

      Average standard deviation of split frequencies: 0.012360

      80391000 -- [-20149.885] [...15 remote chains...] -- 21:26:31
      80392000 -- [-20143.366] [...15 remote chains...] -- 21:26:35
      80393000 -- [-20149.298] [...15 remote chains...] -- 21:26:38
      80394000 -- (-20144.286) [...15 remote chains...] -- 21:25:01
      80395000 -- [-20142.588] [...15 remote chains...] -- 21:25:04

      Average standard deviation of split frequencies: 0.012360

      80396000 -- (-20144.901) [...15 remote chains...] -- 21:25:07
      80397000 -- [-20144.939] [...15 remote chains...] -- 21:25:11
      80398000 -- [-20147.819] [...15 remote chains...] -- 21:23:34
      80399000 -- [-20152.200] [...15 remote chains...] -- 21:23:38
      80400000 -- (-20146.846) [...15 remote chains...] -- 21:23:42

      Average standard deviation of split frequencies: 0.012360

      80401000 -- [-20133.662] [...15 remote chains...] -- 21:23:45
      80402000 -- [-20156.515] [...15 remote chains...] -- 21:23:48
      80403000 -- (-20152.099) [...15 remote chains...] -- 21:22:14
      80404000 -- [-20143.238] [...15 remote chains...] -- 21:22:17
      80405000 -- [-20148.884] [...15 remote chains...] -- 21:22:21

      Average standard deviation of split frequencies: 0.012362

      80406000 -- [-20149.164] [...15 remote chains...] -- 21:22:24
      80407000 -- (-20141.778) [...15 remote chains...] -- 21:20:51
      80408000 -- [-20141.878] [...15 remote chains...] -- 21:20:55
      80409000 -- (-20141.453) [...15 remote chains...] -- 21:20:58
      80410000 -- (-20145.918) [...15 remote chains...] -- 21:21:02

      Average standard deviation of split frequencies: 0.012365

      80411000 -- [-20142.280] [...15 remote chains...] -- 21:19:29
      80412000 -- (-20130.563) [...15 remote chains...] -- 21:19:33
      80413000 -- [-20129.546] [...15 remote chains...] -- 21:19:37
      80414000 -- [-20132.052] [...15 remote chains...] -- 21:19:41
      80415000 -- [-20133.917] [...15 remote chains...] -- 21:18:09

      Average standard deviation of split frequencies: 0.012368

      80416000 -- [-20134.119] [...15 remote chains...] -- 21:18:14
      80417000 -- [-20137.321] [...15 remote chains...] -- 21:18:17
      80418000 -- [-20134.999] [...15 remote chains...] -- 21:18:21
      80419000 -- [-20143.360] [...15 remote chains...] -- 21:16:51
      80420000 -- (-20149.224) [...15 remote chains...] -- 21:16:55

      Average standard deviation of split frequencies: 0.012371

      80421000 -- [-20144.488] [...15 remote chains...] -- 21:16:59
      80422000 -- [-20161.682] [...15 remote chains...] -- 21:17:03
      80423000 -- [-20155.893] [...15 remote chains...] -- 21:15:34
      80424000 -- (-20153.299) [...15 remote chains...] -- 21:15:38
      80425000 -- (-20150.275) [...15 remote chains...] -- 21:15:42

      Average standard deviation of split frequencies: 0.012376

      80426000 -- [-20147.178] [...15 remote chains...] -- 21:15:46
      80427000 -- [-20140.223] [...15 remote chains...] -- 21:15:51
      80428000 -- (-20155.784) [...15 remote chains...] -- 21:14:22
      80429000 -- (-20161.506) [...15 remote chains...] -- 21:14:27
      80430000 -- (-20159.575) [...15 remote chains...] -- 21:14:31

      Average standard deviation of split frequencies: 0.012381

      80431000 -- (-20158.862) [...15 remote chains...] -- 21:14:35
      80432000 -- [-20161.452] [...15 remote chains...] -- 21:13:08
      80433000 -- [-20157.865] [...15 remote chains...] -- 21:13:12
      80434000 -- [-20157.815] [...15 remote chains...] -- 21:13:17
      80435000 -- [-20149.391] [...15 remote chains...] -- 21:13:21

      Average standard deviation of split frequencies: 0.012384

      80436000 -- [-20150.017] [...15 remote chains...] -- 21:11:54
      80437000 -- [-20154.304] [...15 remote chains...] -- 21:11:59
      80438000 -- (-20147.793) [...15 remote chains...] -- 21:12:03
      80439000 -- [-20147.426] [...15 remote chains...] -- 21:12:08
      80440000 -- (-20144.533) [...15 remote chains...] -- 21:10:42

      Average standard deviation of split frequencies: 0.012389

      80441000 -- (-20139.497) [...15 remote chains...] -- 21:10:47
      80442000 -- [-20144.933] [...15 remote chains...] -- 21:10:52
      80443000 -- (-20139.829) [...15 remote chains...] -- 21:09:27
      80444000 -- (-20148.084) [...15 remote chains...] -- 21:09:32
      80445000 -- [-20151.884] [...15 remote chains...] -- 21:09:36

      Average standard deviation of split frequencies: 0.012393

      80446000 -- [-20151.997] [...15 remote chains...] -- 21:09:41
      80447000 -- (-20148.842) [...15 remote chains...] -- 21:09:45
      80448000 -- [-20140.460] [...15 remote chains...] -- 21:09:50
      80449000 -- [-20143.829] [...15 remote chains...] -- 21:08:27
      80450000 -- [-20143.646] [...15 remote chains...] -- 21:08:31

      Average standard deviation of split frequencies: 0.012397

      80451000 -- [-20137.685] [...15 remote chains...] -- 21:08:36
      80452000 -- [-20136.633] [...15 remote chains...] -- 21:08:41
      80453000 -- (-20135.849) [...15 remote chains...] -- 21:07:18
      80454000 -- [-20143.680] [...15 remote chains...] -- 21:07:23
      80455000 -- [-20132.681] [...15 remote chains...] -- 21:07:28

      Average standard deviation of split frequencies: 0.012400

      80456000 -- [-20129.911] [...15 remote chains...] -- 21:07:32
      80457000 -- (-20132.656) [...15 remote chains...] -- 21:06:11
      80458000 -- [-20133.074] [...15 remote chains...] -- 21:06:15
      80459000 -- [-20126.001] [...15 remote chains...] -- 21:06:20
      80460000 -- (-20135.437) [...15 remote chains...] -- 21:06:25

      Average standard deviation of split frequencies: 0.012402

      80461000 -- (-20134.485) [...15 remote chains...] -- 21:05:04
      80462000 -- [-20146.254] [...15 remote chains...] -- 21:05:09
      80463000 -- (-20151.502) [...15 remote chains...] -- 21:05:14
      80464000 -- (-20138.428) [...15 remote chains...] -- 21:05:19
      80465000 -- (-20142.624) [...15 remote chains...] -- 21:03:59

      Average standard deviation of split frequencies: 0.012461

      80466000 -- (-20139.709) [...15 remote chains...] -- 21:04:04
      80467000 -- [-20139.033] [...15 remote chains...] -- 21:04:09
      80468000 -- [-20145.820] [...15 remote chains...] -- 21:04:14
      80469000 -- [-20151.498] [...15 remote chains...] -- 21:02:54
      80470000 -- [-20155.452] [...15 remote chains...] -- 21:02:59

      Average standard deviation of split frequencies: 0.012461

      80471000 -- [-20138.699] [...15 remote chains...] -- 21:03:04
      80472000 -- [-20133.966] [...15 remote chains...] -- 21:01:46
      80473000 -- (-20129.296) [...15 remote chains...] -- 21:01:51
      80474000 -- [-20130.458] [...15 remote chains...] -- 21:01:56
      80475000 -- [-20141.140] [...15 remote chains...] -- 21:02:01

      Average standard deviation of split frequencies: 0.012462

      80476000 -- [-20142.058] [...15 remote chains...] -- 21:02:06
      80477000 -- [-20167.756] [...15 remote chains...] -- 21:00:48
      80478000 -- (-20157.616) [...15 remote chains...] -- 21:00:54
      80479000 -- (-20152.939) [...15 remote chains...] -- 21:00:59
      80480000 -- [-20150.178] [...15 remote chains...] -- 21:01:04

      Average standard deviation of split frequencies: 0.012467

      80481000 -- [-20149.027] [...15 remote chains...] -- 20:59:47
      80482000 -- (-20153.358) [...15 remote chains...] -- 20:59:52
      80483000 -- [-20147.380] [...15 remote chains...] -- 20:59:57
      80484000 -- [-20150.152] [...15 remote chains...] -- 21:00:02
      80485000 -- [-20150.536] [...15 remote chains...] -- 21:00:08

      Average standard deviation of split frequencies: 0.012469

      80486000 -- [-20139.222] [...15 remote chains...] -- 20:58:51
      80487000 -- (-20147.345) [...15 remote chains...] -- 20:58:57
      80488000 -- [-20137.519] [...15 remote chains...] -- 20:59:02
      80489000 -- [-20147.542] [...15 remote chains...] -- 20:59:07
      80490000 -- [-20145.191] [...15 remote chains...] -- 20:59:12

      Average standard deviation of split frequencies: 0.012471

      80491000 -- (-20154.632) [...15 remote chains...] -- 20:57:57
      80492000 -- [-20144.908] [...15 remote chains...] -- 20:58:02
      80493000 -- [-20141.229] [...15 remote chains...] -- 20:58:08
      80494000 -- (-20140.523) [...15 remote chains...] -- 20:58:13
      80495000 -- [-20148.126] [...15 remote chains...] -- 20:56:58

      Average standard deviation of split frequencies: 0.012474

      80496000 -- (-20149.971) [...15 remote chains...] -- 20:57:03
      80497000 -- [-20140.017] [...15 remote chains...] -- 20:57:09
      80498000 -- [-20144.367] [...15 remote chains...] -- 20:57:14
      80499000 -- [-20148.135] [...15 remote chains...] -- 20:57:19
      80500000 -- [-20141.631] [...15 remote chains...] -- 20:57:25

      Average standard deviation of split frequencies: 0.012475

      80501000 -- (-20145.470) [...15 remote chains...] -- 20:56:11
      80502000 -- [-20133.851] [...15 remote chains...] -- 20:56:16
      80503000 -- [-20138.173] [...15 remote chains...] -- 20:56:21
      80504000 -- (-20139.378) [...15 remote chains...] -- 20:56:27
      80505000 -- [-20146.314] [...15 remote chains...] -- 20:55:14

      Average standard deviation of split frequencies: 0.012477

      80506000 -- (-20153.753) [...15 remote chains...] -- 20:55:19
      80507000 -- [-20147.728] [...15 remote chains...] -- 20:55:24
      80508000 -- [-20157.961] [...15 remote chains...] -- 20:55:30
      80509000 -- [-20142.170] [...15 remote chains...] -- 20:54:17
      80510000 -- [-20154.605] [...15 remote chains...] -- 20:54:23

      Average standard deviation of split frequencies: 0.012478

      80511000 -- [-20148.573] [...15 remote chains...] -- 20:54:28
      80512000 -- (-20142.088) [...15 remote chains...] -- 20:54:34
      80513000 -- (-20127.886) [...15 remote chains...] -- 20:54:39
      80514000 -- [-20131.414] [...15 remote chains...] -- 20:53:27
      80515000 -- [-20138.860] [...15 remote chains...] -- 20:53:33

      Average standard deviation of split frequencies: 0.012479

      80516000 -- [-20132.087] [...15 remote chains...] -- 20:53:38
      80517000 -- (-20135.644) [...15 remote chains...] -- 20:53:43
      80518000 -- [-20139.444] [...15 remote chains...] -- 20:52:32
      80519000 -- (-20143.703) [...15 remote chains...] -- 20:52:38
      80520000 -- [-20152.522] [...15 remote chains...] -- 20:52:43

      Average standard deviation of split frequencies: 0.012479

      80521000 -- [-20154.839] [...15 remote chains...] -- 20:52:49
      80522000 -- (-20141.499) [...15 remote chains...] -- 20:51:38
      80523000 -- [-20142.659] [...15 remote chains...] -- 20:51:44
      80524000 -- [-20144.464] [...15 remote chains...] -- 20:51:49
      80525000 -- [-20146.230] [...15 remote chains...] -- 20:51:55

      Average standard deviation of split frequencies: 0.012480

      80526000 -- [-20150.205] [...15 remote chains...] -- 20:52:00
      80527000 -- [-20135.127] [...15 remote chains...] -- 20:50:51
      80528000 -- [-20141.606] [...15 remote chains...] -- 20:50:56
      80529000 -- [-20140.476] [...15 remote chains...] -- 20:51:02
      80530000 -- (-20136.509) [...15 remote chains...] -- 20:51:07

      Average standard deviation of split frequencies: 0.012480

      80531000 -- [-20121.451] [...15 remote chains...] -- 20:49:58
      80532000 -- (-20131.537) [...15 remote chains...] -- 20:50:04
      80533000 -- [-20123.045] [...15 remote chains...] -- 20:50:09
      80534000 -- [-20127.955] [...15 remote chains...] -- 20:50:14
      80535000 -- [-20141.926] [...15 remote chains...] -- 20:50:20

      Average standard deviation of split frequencies: 0.012482

      80536000 -- (-20142.452) [...15 remote chains...] -- 20:49:12
      80537000 -- (-20136.699) [...15 remote chains...] -- 20:49:17
      80538000 -- [-20133.372] [...15 remote chains...] -- 20:49:23
      80539000 -- (-20137.083) [...15 remote chains...] -- 20:49:28
      80540000 -- [-20146.443] [...15 remote chains...] -- 20:49:34

      Average standard deviation of split frequencies: 0.012486

      80541000 -- (-20151.874) [...15 remote chains...] -- 20:48:26
      80542000 -- (-20151.242) [...15 remote chains...] -- 20:48:31
      80543000 -- [-20150.554] [...15 remote chains...] -- 20:48:37
      80544000 -- (-20142.567) [...15 remote chains...] -- 20:48:42
      80545000 -- [-20140.071] [...15 remote chains...] -- 20:48:48

      Average standard deviation of split frequencies: 0.012487

      80546000 -- [-20140.250] [...15 remote chains...] -- 20:47:41
      80547000 -- [-20147.886] [...15 remote chains...] -- 20:47:46
      80548000 -- [-20148.031] [...15 remote chains...] -- 20:47:52
      80549000 -- [-20149.940] [...15 remote chains...] -- 20:47:57
      80550000 -- (-20136.126) [...15 remote chains...] -- 20:46:51

      Average standard deviation of split frequencies: 0.012487

      80551000 -- [-20140.952] [...15 remote chains...] -- 20:46:57
      80552000 -- [-20134.552] [...15 remote chains...] -- 20:47:02
      80553000 -- [-20131.153] [...15 remote chains...] -- 20:45:56
      80554000 -- (-20130.554) [...15 remote chains...] -- 20:46:02
      80555000 -- [-20137.280] [...15 remote chains...] -- 20:46:07

      Average standard deviation of split frequencies: 0.012490

      80556000 -- (-20124.070) [...15 remote chains...] -- 20:46:13
      80557000 -- [-20135.201] [...15 remote chains...] -- 20:45:08
      80558000 -- [-20132.363] [...15 remote chains...] -- 20:45:13
      80559000 -- (-20143.908) [...15 remote chains...] -- 20:45:19
      80560000 -- (-20144.236) [...15 remote chains...] -- 20:45:24

      Average standard deviation of split frequencies: 0.012491

      80561000 -- [-20137.683] [...15 remote chains...] -- 20:44:19
      80562000 -- (-20125.426) [...15 remote chains...] -- 20:44:25
      80563000 -- (-20130.216) [...15 remote chains...] -- 20:44:31
      80564000 -- (-20132.427) [...15 remote chains...] -- 20:44:36
      80565000 -- (-20133.287) [...15 remote chains...] -- 20:43:32

      Average standard deviation of split frequencies: 0.012495

      80566000 -- (-20143.335) [...15 remote chains...] -- 20:43:38
      80567000 -- (-20135.426) [...15 remote chains...] -- 20:43:43
      80568000 -- (-20144.938) [...15 remote chains...] -- 20:43:49
      80569000 -- [-20147.585] [...15 remote chains...] -- 20:42:45
      80570000 -- [-20147.093] [...15 remote chains...] -- 20:42:51

      Average standard deviation of split frequencies: 0.012496

      80571000 -- (-20139.583) [...15 remote chains...] -- 20:42:56
      80572000 -- (-20155.905) [...15 remote chains...] -- 20:43:02
      80573000 -- (-20146.411) [...15 remote chains...] -- 20:41:59
      80574000 -- [-20136.665] [...15 remote chains...] -- 20:42:04
      80575000 -- [-20135.977] [...15 remote chains...] -- 20:42:10

      Average standard deviation of split frequencies: 0.012500

      80576000 -- [-20138.646] [...15 remote chains...] -- 20:42:16
      80577000 -- [-20131.150] [...15 remote chains...] -- 20:41:13
      80578000 -- (-20143.931) [...15 remote chains...] -- 20:41:18
      80579000 -- [-20138.934] [...15 remote chains...] -- 20:41:24
      80580000 -- [-20140.161] [...15 remote chains...] -- 20:41:30

      Average standard deviation of split frequencies: 0.012502

      80581000 -- [-20139.863] [...15 remote chains...] -- 20:41:35
      80582000 -- [-20131.412] [...15 remote chains...] -- 20:40:33
      80583000 -- [-20123.969] [...15 remote chains...] -- 20:40:39
      80584000 -- [-20129.983] [...15 remote chains...] -- 20:40:44
      80585000 -- (-20138.214) [...15 remote chains...] -- 20:40:50

      Average standard deviation of split frequencies: 0.012502

      80586000 -- (-20132.644) [...15 remote chains...] -- 20:39:48
      80587000 -- (-20127.216) [...15 remote chains...] -- 20:39:54
      80588000 -- [-20151.759] [...15 remote chains...] -- 20:40:00
      80589000 -- [-20141.357] [...15 remote chains...] -- 20:40:05
      80590000 -- [-20141.788] [...15 remote chains...] -- 20:39:04

      Average standard deviation of split frequencies: 0.012504

      80591000 -- [-20129.298] [...15 remote chains...] -- 20:39:10
      80592000 -- [-20124.136] [...15 remote chains...] -- 20:39:15
      80593000 -- [-20129.322] [...15 remote chains...] -- 20:39:21
      80594000 -- [-20129.815] [...15 remote chains...] -- 20:39:27
      80595000 -- [-20127.866] [...15 remote chains...] -- 20:38:26

      Average standard deviation of split frequencies: 0.012503

      80596000 -- [-20137.107] [...15 remote chains...] -- 20:38:32
      80597000 -- [-20127.017] [...15 remote chains...] -- 20:38:37
      80598000 -- [-20135.044] [...15 remote chains...] -- 20:38:43
      80599000 -- [-20147.183] [...15 remote chains...] -- 20:38:49
      80600000 -- [-20144.722] [...15 remote chains...] -- 20:37:49

      Average standard deviation of split frequencies: 0.012505

      80601000 -- [-20128.074] [...15 remote chains...] -- 20:37:54
      80602000 -- [-20126.735] [...15 remote chains...] -- 20:38:00
      80603000 -- (-20125.963) [...15 remote chains...] -- 20:38:05
      80604000 -- [-20122.726] [...15 remote chains...] -- 20:38:11
      80605000 -- [-20131.488] [...15 remote chains...] -- 20:37:11

      Average standard deviation of split frequencies: 0.012506

      80606000 -- [-20125.373] [...15 remote chains...] -- 20:37:17
      80607000 -- (-20127.757) [...15 remote chains...] -- 20:37:23
      80608000 -- (-20132.568) [...15 remote chains...] -- 20:37:28
      80609000 -- [-20150.480] [...15 remote chains...] -- 20:37:34
      80610000 -- (-20132.015) [...15 remote chains...] -- 20:36:35

      Average standard deviation of split frequencies: 0.012510

      80611000 -- [-20134.713] [...15 remote chains...] -- 20:36:40
      80612000 -- (-20145.717) [...15 remote chains...] -- 20:36:46
      80613000 -- [-20150.185] [...15 remote chains...] -- 20:35:47
      80614000 -- [-20144.026] [...15 remote chains...] -- 20:35:53
      80615000 -- [-20144.073] [...15 remote chains...] -- 20:35:59

      Average standard deviation of split frequencies: 0.012515

      80616000 -- [-20133.048] [...15 remote chains...] -- 20:36:04
      80617000 -- (-20140.074) [...15 remote chains...] -- 20:36:10
      80618000 -- (-20125.873) [...15 remote chains...] -- 20:35:12
      80619000 -- (-20125.126) [...15 remote chains...] -- 20:35:17
      80620000 -- (-20123.384) [...15 remote chains...] -- 20:35:23

      Average standard deviation of split frequencies: 0.012519

      80621000 -- [-20116.067] [...15 remote chains...] -- 20:35:28
      80622000 -- (-20115.393) [...15 remote chains...] -- 20:35:34
      80623000 -- (-20113.669) [...15 remote chains...] -- 20:35:40
      80624000 -- [-20117.265] [...15 remote chains...] -- 20:34:42
      80625000 -- [-20124.005] [...15 remote chains...] -- 20:34:48

      Average standard deviation of split frequencies: 0.012523

      80626000 -- [-20136.530] [...15 remote chains...] -- 20:34:53
      80627000 -- [-20117.146] [...15 remote chains...] -- 20:34:59
      80628000 -- [-20129.603] [...15 remote chains...] -- 20:34:01
      80629000 -- (-20127.327) [...15 remote chains...] -- 20:34:07
      80630000 -- (-20145.910) [...15 remote chains...] -- 20:34:13

      Average standard deviation of split frequencies: 0.012525

      80631000 -- (-20135.735) [...15 remote chains...] -- 20:34:18
      80632000 -- (-20133.707) [...15 remote chains...] -- 20:34:24
      80633000 -- (-20131.233) [...15 remote chains...] -- 20:33:27
      80634000 -- [-20136.316] [...15 remote chains...] -- 20:33:33
      80635000 -- (-20129.118) [...15 remote chains...] -- 20:33:38

      Average standard deviation of split frequencies: 0.012454

      80636000 -- (-20137.420) [...15 remote chains...] -- 20:33:44
      80637000 -- [-20138.420] [...15 remote chains...] -- 20:33:49
      80638000 -- (-20130.051) [...15 remote chains...] -- 20:32:53
      80639000 -- (-20124.586) [...15 remote chains...] -- 20:32:58
      80640000 -- (-20133.406) [...15 remote chains...] -- 20:33:04

      Average standard deviation of split frequencies: 0.012533

      80641000 -- [-20127.654] [...15 remote chains...] -- 20:33:10
      80642000 -- (-20130.094) [...15 remote chains...] -- 20:32:14
      80643000 -- (-20137.273) [...15 remote chains...] -- 20:32:19
      80644000 -- [-20124.492] [...15 remote chains...] -- 20:32:25
      80645000 -- (-20131.929) [...15 remote chains...] -- 20:32:30

      Average standard deviation of split frequencies: 0.012535

      80646000 -- (-20119.713) [...15 remote chains...] -- 20:32:36
      80647000 -- (-20127.512) [...15 remote chains...] -- 20:31:40
      80648000 -- (-20121.162) [...15 remote chains...] -- 20:31:46
      80649000 -- (-20134.591) [...15 remote chains...] -- 20:31:51
      80650000 -- [-20134.720] [...15 remote chains...] -- 20:31:57

      Average standard deviation of split frequencies: 0.012538

      80651000 -- (-20145.456) [...15 remote chains...] -- 20:32:02
      80652000 -- (-20145.809) [...15 remote chains...] -- 20:31:08
      80653000 -- (-20139.343) [...15 remote chains...] -- 20:31:13
      80654000 -- (-20140.996) [...15 remote chains...] -- 20:31:19
      80655000 -- [-20126.284] [...15 remote chains...] -- 20:31:24

      Average standard deviation of split frequencies: 0.012541

      80656000 -- [-20119.232] [...15 remote chains...] -- 20:30:29
      80657000 -- (-20125.719) [...15 remote chains...] -- 20:30:35
      80658000 -- (-20137.116) [...15 remote chains...] -- 20:30:40
      80659000 -- [-20130.308] [...15 remote chains...] -- 20:30:46
      80660000 -- [-20124.912] [...15 remote chains...] -- 20:30:51

      Average standard deviation of split frequencies: 0.012544

      80661000 -- (-20138.234) [...15 remote chains...] -- 20:30:57
      80662000 -- (-20143.952) [...15 remote chains...] -- 20:30:03
      80663000 -- [-20141.414] [...15 remote chains...] -- 20:30:08
      80664000 -- (-20124.817) [...15 remote chains...] -- 20:30:14
      80665000 -- (-20121.829) [...15 remote chains...] -- 20:30:19

      Average standard deviation of split frequencies: 0.012547

      80666000 -- [-20126.189] [...15 remote chains...] -- 20:29:26
      80667000 -- (-20133.016) [...15 remote chains...] -- 20:29:31
      80668000 -- (-20129.274) [...15 remote chains...] -- 20:29:36
      80669000 -- [-20132.572] [...15 remote chains...] -- 20:29:42
      80670000 -- [-20140.331] [...15 remote chains...] -- 20:29:47

      Average standard deviation of split frequencies: 0.012476

      80671000 -- [-20134.730] [...15 remote chains...] -- 20:28:54
      80672000 -- (-20137.242) [...15 remote chains...] -- 20:29:00
      80673000 -- [-20124.770] [...15 remote chains...] -- 20:29:05
      80674000 -- [-20123.454] [...15 remote chains...] -- 20:28:12
      80675000 -- [-20138.302] [...15 remote chains...] -- 20:28:17

      Average standard deviation of split frequencies: 0.012555

      80676000 -- (-20127.622) [...15 remote chains...] -- 20:28:23
      80677000 -- [-20132.950] [...15 remote chains...] -- 20:28:28
      80678000 -- (-20140.085) [...15 remote chains...] -- 20:28:34
      80679000 -- [-20131.401] [...15 remote chains...] -- 20:27:41
      80680000 -- [-20138.004] [...15 remote chains...] -- 20:27:47

      Average standard deviation of split frequencies: 0.012558

      80681000 -- (-20135.359) [...15 remote chains...] -- 20:27:52
      80682000 -- (-20131.459) [...15 remote chains...] -- 20:27:58
      80683000 -- (-20118.428) [...15 remote chains...] -- 20:27:05
      80684000 -- (-20120.278) [...15 remote chains...] -- 20:27:11
      80685000 -- (-20117.775) [...15 remote chains...] -- 20:27:16

      Average standard deviation of split frequencies: 0.012560

      80686000 -- (-20123.726) [...15 remote chains...] -- 20:27:22
      80687000 -- [-20124.831] [...15 remote chains...] -- 20:27:27
      80688000 -- [-20132.140] [...15 remote chains...] -- 20:26:35
      80689000 -- (-20127.389) [...15 remote chains...] -- 20:26:41
      80690000 -- (-20117.864) [...15 remote chains...] -- 20:26:46

      Average standard deviation of split frequencies: 0.012561

      80691000 -- (-20130.299) [...15 remote chains...] -- 20:26:51
      80692000 -- (-20125.928) [...15 remote chains...] -- 20:26:57
      80693000 -- [-20132.983] [...15 remote chains...] -- 20:26:05
      80694000 -- [-20125.057] [...15 remote chains...] -- 20:26:11
      80695000 -- [-20125.561] [...15 remote chains...] -- 20:26:16

      Average standard deviation of split frequencies: 0.012564

      80696000 -- (-20117.754) [...15 remote chains...] -- 20:26:22
      80697000 -- (-20132.469) [...15 remote chains...] -- 20:25:31
      80698000 -- (-20137.976) [...15 remote chains...] -- 20:25:36
      80699000 -- [-20138.932] [...15 remote chains...] -- 20:25:41
      80700000 -- [-20134.978] [...15 remote chains...] -- 20:25:47

      Average standard deviation of split frequencies: 0.012568

      80701000 -- (-20127.461) [...15 remote chains...] -- 20:25:52
      80702000 -- [-20113.385] [...15 remote chains...] -- 20:25:01
      80703000 -- (-20117.856) [...15 remote chains...] -- 20:25:07
      80704000 -- (-20127.153) [...15 remote chains...] -- 20:25:12
      80705000 -- [-20121.235] [...15 remote chains...] -- 20:25:17

      Average standard deviation of split frequencies: 0.012572

      80706000 -- [-20129.176] [...15 remote chains...] -- 20:24:27
      80707000 -- (-20121.797) [...15 remote chains...] -- 20:24:32
      80708000 -- [-20137.810] [...15 remote chains...] -- 20:24:38
      80709000 -- (-20130.137) [...15 remote chains...] -- 20:24:43
      80710000 -- (-20125.748) [...15 remote chains...] -- 20:24:48

      Average standard deviation of split frequencies: 0.012576

      80711000 -- (-20121.602) [...15 remote chains...] -- 20:23:58
      80712000 -- (-20132.943) [...15 remote chains...] -- 20:24:04
      80713000 -- (-20123.274) [...15 remote chains...] -- 20:24:09
      80714000 -- (-20133.833) [...15 remote chains...] -- 20:24:14
      80715000 -- (-20135.993) [...15 remote chains...] -- 20:24:20

      Average standard deviation of split frequencies: 0.012576

      80716000 -- (-20134.109) [...15 remote chains...] -- 20:23:30
      80717000 -- [-20139.168] [...15 remote chains...] -- 20:23:35
      80718000 -- (-20136.971) [...15 remote chains...] -- 20:23:41
      80719000 -- [-20134.458] [...15 remote chains...] -- 20:23:46
      80720000 -- [-20135.696] [...15 remote chains...] -- 20:22:57

      Average standard deviation of split frequencies: 0.012575

      80721000 -- [-20142.870] [...15 remote chains...] -- 20:23:02
      80722000 -- (-20142.936) [...15 remote chains...] -- 20:23:07
      80723000 -- [-20137.946] [...15 remote chains...] -- 20:23:13
      80724000 -- (-20134.142) [...15 remote chains...] -- 20:22:24
      80725000 -- (-20135.279) [...15 remote chains...] -- 20:22:29

      Average standard deviation of split frequencies: 0.012575

      80726000 -- (-20135.483) [...15 remote chains...] -- 20:22:34
      80727000 -- (-20132.504) [...15 remote chains...] -- 20:22:40
      80728000 -- (-20130.238) [...15 remote chains...] -- 20:22:45
      80729000 -- (-20142.021) [...15 remote chains...] -- 20:21:56
      80730000 -- (-20149.068) [...15 remote chains...] -- 20:22:01

      Average standard deviation of split frequencies: 0.012576

      80731000 -- [-20148.115] [...15 remote chains...] -- 20:22:07
      80732000 -- (-20141.399) [...15 remote chains...] -- 20:22:12
      80733000 -- [-20128.783] [...15 remote chains...] -- 20:22:17
      80734000 -- [-20141.803] [...15 remote chains...] -- 20:21:29
      80735000 -- (-20152.080) [...15 remote chains...] -- 20:21:34

      Average standard deviation of split frequencies: 0.012578

      80736000 -- [-20128.085] [...15 remote chains...] -- 20:21:39
      80737000 -- (-20129.052) [...15 remote chains...] -- 20:21:45
      80738000 -- (-20132.505) [...15 remote chains...] -- 20:20:57
      80739000 -- [-20135.812] [...15 remote chains...] -- 20:21:02
      80740000 -- (-20143.600) [...15 remote chains...] -- 20:21:07

      Average standard deviation of split frequencies: 0.012578

      80741000 -- (-20133.534) [...15 remote chains...] -- 20:21:12
      80742000 -- [-20117.368] [...15 remote chains...] -- 20:20:25
      80743000 -- (-20127.529) [...15 remote chains...] -- 20:20:30
      80744000 -- (-20126.184) [...15 remote chains...] -- 20:20:35
      80745000 -- [-20121.866] [...15 remote chains...] -- 20:20:40

      Average standard deviation of split frequencies: 0.012578

      80746000 -- [-20124.447] [...15 remote chains...] -- 20:19:53
      80747000 -- (-20131.353) [...15 remote chains...] -- 20:19:58
      80748000 -- (-20121.170) [...15 remote chains...] -- 20:20:03
      80749000 -- [-20130.270] [...15 remote chains...] -- 20:20:09
      80750000 -- (-20122.377) [...15 remote chains...] -- 20:20:14

      Average standard deviation of split frequencies: 0.012577

      80751000 -- (-20132.457) [...15 remote chains...] -- 20:19:27
      80752000 -- (-20138.953) [...15 remote chains...] -- 20:19:32
      80753000 -- (-20144.467) [...15 remote chains...] -- 20:19:37
      80754000 -- [-20131.051] [...15 remote chains...] -- 20:19:42
      80755000 -- [-20122.820] [...15 remote chains...] -- 20:18:56

      Average standard deviation of split frequencies: 0.012578

      80756000 -- [-20127.334] [...15 remote chains...] -- 20:19:01
      80757000 -- (-20128.798) [...15 remote chains...] -- 20:19:06
      80758000 -- [-20138.766] [...15 remote chains...] -- 20:19:11
      80759000 -- (-20129.500) [...15 remote chains...] -- 20:19:16
      80760000 -- (-20122.707) [...15 remote chains...] -- 20:18:30

      Average standard deviation of split frequencies: 0.012578

      80761000 -- (-20135.226) [...15 remote chains...] -- 20:18:35
      80762000 -- (-20141.605) [...15 remote chains...] -- 20:18:40
      80763000 -- [-20142.501] [...15 remote chains...] -- 20:18:45
      80764000 -- [-20151.330] [...15 remote chains...] -- 20:17:59
      80765000 -- [-20134.301] [...15 remote chains...] -- 20:18:04

      Average standard deviation of split frequencies: 0.012580

      80766000 -- (-20141.225) [...15 remote chains...] -- 20:18:09
      80767000 -- (-20130.077) [...15 remote chains...] -- 20:18:15
      80768000 -- [-20139.850] [...15 remote chains...] -- 20:18:20
      80769000 -- [-20132.511] [...15 remote chains...] -- 20:17:34
      80770000 -- [-20140.464] [...15 remote chains...] -- 20:17:39

      Average standard deviation of split frequencies: 0.012582

      80771000 -- (-20140.243) [...15 remote chains...] -- 20:17:44
      80772000 -- (-20146.939) [...15 remote chains...] -- 20:17:49
      80773000 -- (-20139.948) [...15 remote chains...] -- 20:17:54
      80774000 -- (-20150.222) [...15 remote chains...] -- 20:17:09
      80775000 -- [-20145.738] [...15 remote chains...] -- 20:17:14

      Average standard deviation of split frequencies: 0.012584

      80776000 -- (-20144.536) [...15 remote chains...] -- 20:17:19
      80777000 -- (-20131.563) [...15 remote chains...] -- 20:17:24
      80778000 -- (-20133.533) [...15 remote chains...] -- 20:16:39
      80779000 -- [-20140.675] [...15 remote chains...] -- 20:16:44
      80780000 -- (-20131.890) [...15 remote chains...] -- 20:16:49

      Average standard deviation of split frequencies: 0.012585

      80781000 -- (-20143.368) [...15 remote chains...] -- 20:16:54
      80782000 -- (-20131.229) [...15 remote chains...] -- 20:16:09
      80783000 -- [-20142.892] [...15 remote chains...] -- 20:16:14
      80784000 -- (-20141.376) [...15 remote chains...] -- 20:16:19
      80785000 -- (-20156.681) [...15 remote chains...] -- 20:16:24

      Average standard deviation of split frequencies: 0.012587

      80786000 -- (-20137.255) [...15 remote chains...] -- 20:16:29
      80787000 -- (-20144.074) [...15 remote chains...] -- 20:15:45
      80788000 -- [-20141.784] [...15 remote chains...] -- 20:15:50
      80789000 -- [-20145.292] [...15 remote chains...] -- 20:15:55
      80790000 -- (-20137.596) [...15 remote chains...] -- 20:16:00

      Average standard deviation of split frequencies: 0.012587

      80791000 -- (-20132.338) [...15 remote chains...] -- 20:15:15
      80792000 -- [-20130.716] [...15 remote chains...] -- 20:15:20
      80793000 -- (-20134.959) [...15 remote chains...] -- 20:15:26
      80794000 -- [-20138.155] [...15 remote chains...] -- 20:15:31
      80795000 -- (-20141.485) [...15 remote chains...] -- 20:15:36

      Average standard deviation of split frequencies: 0.012589

      80796000 -- (-20144.208) [...15 remote chains...] -- 20:14:51
      80797000 -- [-20136.222] [...15 remote chains...] -- 20:14:56
      80798000 -- [-20132.845] [...15 remote chains...] -- 20:15:01
      80799000 -- (-20142.198) [...15 remote chains...] -- 20:15:06
      80800000 -- (-20136.463) [...15 remote chains...] -- 20:15:12

      Average standard deviation of split frequencies: 0.012589

      80801000 -- [-20129.617] [...15 remote chains...] -- 20:15:16
      80802000 -- [-20137.714] [...15 remote chains...] -- 20:14:33
      80803000 -- (-20136.530) [...15 remote chains...] -- 20:14:38
      80804000 -- (-20132.580) [...15 remote chains...] -- 20:14:43
      80805000 -- [-20128.182] [...15 remote chains...] -- 20:14:48

      Average standard deviation of split frequencies: 0.012588

      80806000 -- [-20136.386] [...15 remote chains...] -- 20:14:04
      80807000 -- (-20134.128) [...15 remote chains...] -- 20:14:09
      80808000 -- (-20136.718) [...15 remote chains...] -- 20:14:14
      80809000 -- [-20146.933] [...15 remote chains...] -- 20:14:19
      80810000 -- [-20143.434] [...15 remote chains...] -- 20:13:35

      Average standard deviation of split frequencies: 0.012587

      80811000 -- (-20136.120) [...15 remote chains...] -- 20:13:40
      80812000 -- (-20146.272) [...15 remote chains...] -- 20:13:45
      80813000 -- (-20148.735) [...15 remote chains...] -- 20:13:50
      80814000 -- (-20146.678) [...15 remote chains...] -- 20:13:55
      80815000 -- (-20154.647) [...15 remote chains...] -- 20:14:00

      Average standard deviation of split frequencies: 0.012587

      80816000 -- (-20134.433) [...15 remote chains...] -- 20:13:17
      80817000 -- (-20133.412) [...15 remote chains...] -- 20:13:22
      80818000 -- (-20140.892) [...15 remote chains...] -- 20:13:27
      80819000 -- (-20154.807) [...15 remote chains...] -- 20:13:32
      80820000 -- [-20142.557] [...15 remote chains...] -- 20:12:49

      Average standard deviation of split frequencies: 0.012588

      80821000 -- (-20140.930) [...15 remote chains...] -- 20:12:54
      80822000 -- (-20146.562) [...15 remote chains...] -- 20:12:59
      80823000 -- [-20139.818] [...15 remote chains...] -- 20:13:04
      80824000 -- (-20145.267) [...15 remote chains...] -- 20:13:09
      80825000 -- (-20144.041) [...15 remote chains...] -- 20:12:26

      Average standard deviation of split frequencies: 0.012587

      80826000 -- (-20134.982) [...15 remote chains...] -- 20:12:31
      80827000 -- (-20127.144) [...15 remote chains...] -- 20:12:36
      80828000 -- (-20151.063) [...15 remote chains...] -- 20:12:41
      80829000 -- (-20141.966) [...15 remote chains...] -- 20:11:59
      80830000 -- [-20134.647] [...15 remote chains...] -- 20:12:04

      Average standard deviation of split frequencies: 0.012588

      80831000 -- (-20129.757) [...15 remote chains...] -- 20:12:08
      80832000 -- (-20127.465) [...15 remote chains...] -- 20:12:13
      80833000 -- (-20124.495) [...15 remote chains...] -- 20:11:31
      80834000 -- [-20125.959] [...15 remote chains...] -- 20:11:36
      80835000 -- [-20127.890] [...15 remote chains...] -- 20:11:41

      Average standard deviation of split frequencies: 0.012590

      80836000 -- [-20126.288] [...15 remote chains...] -- 20:11:46
      80837000 -- [-20135.550] [...15 remote chains...] -- 20:11:51
      80838000 -- [-20128.925] [...15 remote chains...] -- 20:11:09
      80839000 -- (-20125.951) [...15 remote chains...] -- 20:11:14
      80840000 -- (-20133.534) [...15 remote chains...] -- 20:11:19

      Average standard deviation of split frequencies: 0.012593

      80841000 -- (-20141.008) [...15 remote chains...] -- 20:11:23
      80842000 -- (-20143.801) [...15 remote chains...] -- 20:10:42
      80843000 -- (-20141.765) [...15 remote chains...] -- 20:10:47
      80844000 -- [-20151.290] [...15 remote chains...] -- 20:10:52
      80845000 -- (-20153.374) [...15 remote chains...] -- 20:10:56

      Average standard deviation of split frequencies: 0.012595

      80846000 -- [-20136.517] [...15 remote chains...] -- 20:11:01
      80847000 -- [-20134.942] [...15 remote chains...] -- 20:10:20
      80848000 -- [-20141.457] [...15 remote chains...] -- 20:10:25
      80849000 -- (-20135.372) [...15 remote chains...] -- 20:10:29
      80850000 -- [-20129.756] [...15 remote chains...] -- 20:10:34

      Average standard deviation of split frequencies: 0.012595

      80851000 -- (-20128.114) [...15 remote chains...] -- 20:10:39
      80852000 -- (-20134.360) [...15 remote chains...] -- 20:09:58
      80853000 -- (-20131.532) [...15 remote chains...] -- 20:10:03
      80854000 -- [-20127.931] [...15 remote chains...] -- 20:10:08
      80855000 -- (-20139.288) [...15 remote chains...] -- 20:10:12

      Average standard deviation of split frequencies: 0.012595

      80856000 -- (-20134.796) [...15 remote chains...] -- 20:10:17
      80857000 -- (-20140.990) [...15 remote chains...] -- 20:10:22
      80858000 -- (-20136.355) [...15 remote chains...] -- 20:09:41
      80859000 -- [-20132.460] [...15 remote chains...] -- 20:09:46
      80860000 -- (-20138.474) [...15 remote chains...] -- 20:09:51

      Average standard deviation of split frequencies: 0.012596

      80861000 -- [-20142.157] [...15 remote chains...] -- 20:09:55
      80862000 -- [-20139.783] [...15 remote chains...] -- 20:10:00
      80863000 -- [-20148.177] [...15 remote chains...] -- 20:09:19
      80864000 -- [-20131.711] [...15 remote chains...] -- 20:09:24
      80865000 -- (-20141.282) [...15 remote chains...] -- 20:09:29

      Average standard deviation of split frequencies: 0.012598

      80866000 -- [-20139.295] [...15 remote chains...] -- 20:09:34
      80867000 -- [-20135.928] [...15 remote chains...] -- 20:08:53
      80868000 -- (-20143.943) [...15 remote chains...] -- 20:08:58
      80869000 -- (-20137.085) [...15 remote chains...] -- 20:09:03
      80870000 -- (-20129.300) [...15 remote chains...] -- 20:09:07

      Average standard deviation of split frequencies: 0.012599

      80871000 -- [-20141.580] [...15 remote chains...] -- 20:08:27
      80872000 -- (-20136.938) [...15 remote chains...] -- 20:08:32
      80873000 -- (-20138.345) [...15 remote chains...] -- 20:08:37
      80874000 -- [-20130.604] [...15 remote chains...] -- 20:08:41
      80875000 -- [-20128.091] [...15 remote chains...] -- 20:08:46

      Average standard deviation of split frequencies: 0.012600

      80876000 -- [-20126.215] [...15 remote chains...] -- 20:08:06
      80877000 -- [-20133.438] [...15 remote chains...] -- 20:08:11
      80878000 -- [-20116.825] [...15 remote chains...] -- 20:08:16
      80879000 -- [-20122.692] [...15 remote chains...] -- 20:08:20
      80880000 -- (-20132.454) [...15 remote chains...] -- 20:07:40

      Average standard deviation of split frequencies: 0.012603

      80881000 -- (-20137.568) [...15 remote chains...] -- 20:07:45
      80882000 -- (-20138.845) [...15 remote chains...] -- 20:07:50
      80883000 -- (-20140.424) [...15 remote chains...] -- 20:07:54
      80884000 -- (-20144.463) [...15 remote chains...] -- 20:07:59
      80885000 -- (-20156.011) [...15 remote chains...] -- 20:07:20

      Average standard deviation of split frequencies: 0.012605

      80886000 -- (-20156.268) [...15 remote chains...] -- 20:07:24
      80887000 -- (-20153.639) [...15 remote chains...] -- 20:07:29
      80888000 -- [-20144.697] [...15 remote chains...] -- 20:07:34
      80889000 -- (-20144.887) [...15 remote chains...] -- 20:07:38
      80890000 -- (-20139.918) [...15 remote chains...] -- 20:06:59

      Average standard deviation of split frequencies: 0.012607

      80891000 -- (-20131.831) [...15 remote chains...] -- 20:07:04
      80892000 -- [-20143.273] [...15 remote chains...] -- 20:07:08
      80893000 -- [-20132.223] [...15 remote chains...] -- 20:07:13
      80894000 -- (-20138.044) [...15 remote chains...] -- 20:07:17
      80895000 -- [-20136.070] [...15 remote chains...] -- 20:06:38

      Average standard deviation of split frequencies: 0.012605

      80896000 -- (-20129.979) [...15 remote chains...] -- 20:06:43
      80897000 -- (-20132.868) [...15 remote chains...] -- 20:06:48
      80898000 -- (-20139.084) [...15 remote chains...] -- 20:06:52
      80899000 -- (-20146.655) [...15 remote chains...] -- 20:06:57
      80900000 -- (-20139.687) [...15 remote chains...] -- 20:06:18

      Average standard deviation of split frequencies: 0.012604

      80901000 -- [-20136.609] [...15 remote chains...] -- 20:06:23
      80902000 -- [-20130.769] [...15 remote chains...] -- 20:06:27
      80903000 -- (-20141.792) [...15 remote chains...] -- 20:06:32
      80904000 -- [-20141.347] [...15 remote chains...] -- 20:06:36
      80905000 -- (-20151.124) [...15 remote chains...] -- 20:05:58

      Average standard deviation of split frequencies: 0.012604

      80906000 -- (-20138.317) [...15 remote chains...] -- 20:06:02
      80907000 -- (-20144.220) [...15 remote chains...] -- 20:06:07
      80908000 -- (-20155.004) [...15 remote chains...] -- 20:06:11
      80909000 -- [-20148.340] [...15 remote chains...] -- 20:06:16
      80910000 -- (-20143.245) [...15 remote chains...] -- 20:05:37

      Average standard deviation of split frequencies: 0.012604

      80911000 -- [-20150.540] [...15 remote chains...] -- 20:05:42
      80912000 -- (-20150.505) [...15 remote chains...] -- 20:05:47
      80913000 -- (-20152.450) [...15 remote chains...] -- 20:05:51
      80914000 -- (-20142.823) [...15 remote chains...] -- 20:05:13
      80915000 -- (-20138.848) [...15 remote chains...] -- 20:05:17

      Average standard deviation of split frequencies: 0.012598

      80916000 -- (-20144.602) [...15 remote chains...] -- 20:05:22
      80917000 -- (-20143.138) [...15 remote chains...] -- 20:05:26
      80918000 -- (-20145.857) [...15 remote chains...] -- 20:05:31
      80919000 -- [-20136.423] [...15 remote chains...] -- 20:04:53
      80920000 -- [-20120.552] [...15 remote chains...] -- 20:04:58

      Average standard deviation of split frequencies: 0.012594

      80921000 -- (-20118.085) [...15 remote chains...] -- 20:05:02
      80922000 -- (-20137.044) [...15 remote chains...] -- 20:05:07
      80923000 -- (-20130.980) [...15 remote chains...] -- 20:04:29
      80924000 -- (-20143.898) [...15 remote chains...] -- 20:04:33
      80925000 -- (-20148.556) [...15 remote chains...] -- 20:04:38

      Average standard deviation of split frequencies: 0.012591

      80926000 -- (-20149.350) [...15 remote chains...] -- 20:04:42
      80927000 -- (-20144.074) [...15 remote chains...] -- 20:04:05
      80928000 -- (-20145.256) [...15 remote chains...] -- 20:04:09
      80929000 -- (-20143.291) [...15 remote chains...] -- 20:04:14
      80930000 -- [-20138.398] [...15 remote chains...] -- 20:04:18

      Average standard deviation of split frequencies: 0.012590

      80931000 -- (-20152.381) [...15 remote chains...] -- 20:04:22
      80932000 -- [-20156.173] [...15 remote chains...] -- 20:03:45
      80933000 -- (-20145.749) [...15 remote chains...] -- 20:03:49
      80934000 -- (-20153.869) [...15 remote chains...] -- 20:03:54
      80935000 -- (-20141.111) [...15 remote chains...] -- 20:03:58

      Average standard deviation of split frequencies: 0.012585

      80936000 -- [-20137.500] [...15 remote chains...] -- 20:04:03
      80937000 -- [-20140.898] [...15 remote chains...] -- 20:03:26
      80938000 -- [-20126.325] [...15 remote chains...] -- 20:03:30
      80939000 -- (-20117.252) [...15 remote chains...] -- 20:03:35
      80940000 -- (-20132.396) [...15 remote chains...] -- 20:03:39

      Average standard deviation of split frequencies: 0.012582

      80941000 -- (-20134.031) [...15 remote chains...] -- 20:03:02
      80942000 -- [-20142.539] [...15 remote chains...] -- 20:03:06
      80943000 -- [-20132.717] [...15 remote chains...] -- 20:03:11
      80944000 -- (-20126.661) [...15 remote chains...] -- 20:03:15
      80945000 -- (-20133.111) [...15 remote chains...] -- 20:03:20

      Average standard deviation of split frequencies: 0.012580

      80946000 -- (-20127.235) [...15 remote chains...] -- 20:02:43
      80947000 -- [-20124.508] [...15 remote chains...] -- 20:02:47
      80948000 -- (-20130.341) [...15 remote chains...] -- 20:02:52
      80949000 -- [-20127.469] [...15 remote chains...] -- 20:02:56
      80950000 -- (-20127.995) [...15 remote chains...] -- 20:03:00

      Average standard deviation of split frequencies: 0.012579

      80951000 -- (-20142.301) [...15 remote chains...] -- 20:02:24
      80952000 -- (-20120.265) [...15 remote chains...] -- 20:02:28
      80953000 -- [-20112.055] [...15 remote chains...] -- 20:02:32
      80954000 -- (-20122.230) [...15 remote chains...] -- 20:02:37
      80955000 -- (-20120.033) [...15 remote chains...] -- 20:02:41

      Average standard deviation of split frequencies: 0.012575

      80956000 -- [-20128.492] [...15 remote chains...] -- 20:02:05
      80957000 -- [-20114.927] [...15 remote chains...] -- 20:02:09
      80958000 -- (-20124.663) [...15 remote chains...] -- 20:02:13
      80959000 -- (-20127.603) [...15 remote chains...] -- 20:02:18
      80960000 -- (-20131.429) [...15 remote chains...] -- 20:01:42

      Average standard deviation of split frequencies: 0.012572

      80961000 -- (-20132.737) [...15 remote chains...] -- 20:01:46
      80962000 -- (-20119.557) [...15 remote chains...] -- 20:01:50
      80963000 -- (-20117.693) [...15 remote chains...] -- 20:01:55
      80964000 -- (-20124.698) [...15 remote chains...] -- 20:01:59
      80965000 -- [-20134.389] [...15 remote chains...] -- 20:01:23

      Average standard deviation of split frequencies: 0.012569

      80966000 -- (-20141.419) [...15 remote chains...] -- 20:01:27
      80967000 -- (-20147.664) [...15 remote chains...] -- 20:01:31
      80968000 -- (-20128.508) [...15 remote chains...] -- 20:01:36
      80969000 -- [-20129.980] [...15 remote chains...] -- 20:01:00
      80970000 -- (-20120.983) [...15 remote chains...] -- 20:01:04

      Average standard deviation of split frequencies: 0.012569

      80971000 -- (-20132.171) [...15 remote chains...] -- 20:01:08
      80972000 -- [-20140.988] [...15 remote chains...] -- 20:01:13
      80973000 -- (-20137.396) [...15 remote chains...] -- 20:01:17
      80974000 -- [-20139.955] [...15 remote chains...] -- 20:00:41
      80975000 -- (-20141.214) [...15 remote chains...] -- 20:00:46

      Average standard deviation of split frequencies: 0.012564

      80976000 -- (-20146.558) [...15 remote chains...] -- 20:00:50
      80977000 -- [-20132.109] [...15 remote chains...] -- 20:00:54
      80978000 -- (-20130.808) [...15 remote chains...] -- 20:00:19
      80979000 -- (-20131.960) [...15 remote chains...] -- 20:00:23
      80980000 -- [-20135.111] [...15 remote chains...] -- 20:00:27

      Average standard deviation of split frequencies: 0.012562

      80981000 -- [-20120.543] [...15 remote chains...] -- 20:00:32
      80982000 -- [-20115.912] [...15 remote chains...] -- 20:00:36
      80983000 -- (-20113.000) [...15 remote chains...] -- 20:00:40
      80984000 -- (-20124.326) [...15 remote chains...] -- 20:00:05
      80985000 -- (-20131.410) [...15 remote chains...] -- 20:00:09

      Average standard deviation of split frequencies: 0.012559

      80986000 -- (-20126.135) [...15 remote chains...] -- 20:00:13
      80987000 -- [-20113.274] [...15 remote chains...] -- 20:00:17
      80988000 -- [-20110.986] [...15 remote chains...] -- 20:00:22
      80989000 -- [-20118.910] [...15 remote chains...] -- 20:00:26
      80990000 -- (-20131.547) [...15 remote chains...] -- 19:59:51

      Average standard deviation of split frequencies: 0.012554

      80991000 -- (-20134.597) [...15 remote chains...] -- 19:59:55
      80992000 -- (-20132.887) [...15 remote chains...] -- 19:59:59
      80993000 -- [-20127.682] [...15 remote chains...] -- 20:00:03
      80994000 -- [-20127.093] [...15 remote chains...] -- 20:00:08
      80995000 -- [-20129.087] [...15 remote chains...] -- 19:59:33

      Average standard deviation of split frequencies: 0.012550

      80996000 -- [-20136.919] [...15 remote chains...] -- 19:59:37
      80997000 -- [-20126.747] [...15 remote chains...] -- 19:59:41
      80998000 -- (-20124.224) [...15 remote chains...] -- 19:59:45
      80999000 -- [-20132.852] [...15 remote chains...] -- 19:59:10
      81000000 -- (-20126.445) [...15 remote chains...] -- 19:59:15

      Average standard deviation of split frequencies: 0.012548

      81001000 -- (-20129.342) [...15 remote chains...] -- 19:59:19
      81002000 -- (-20126.843) [...15 remote chains...] -- 19:59:23
      81003000 -- (-20127.830) [...15 remote chains...] -- 19:59:27
      81004000 -- (-20114.553) [...15 remote chains...] -- 19:59:31
      81005000 -- (-20119.642) [...15 remote chains...] -- 19:58:57

      Average standard deviation of split frequencies: 0.012547

      81006000 -- (-20116.887) [...15 remote chains...] -- 19:59:01
      81007000 -- (-20111.952) [...15 remote chains...] -- 19:59:05
      81008000 -- (-20116.887) [...15 remote chains...] -- 19:59:09
      81009000 -- (-20125.569) [...15 remote chains...] -- 19:58:35
      81010000 -- (-20128.397) [...15 remote chains...] -- 19:58:39

      Average standard deviation of split frequencies: 0.012546

      81011000 -- (-20136.549) [...15 remote chains...] -- 19:58:43
      81012000 -- [-20135.980] [...15 remote chains...] -- 19:58:47
      81013000 -- [-20129.381] [...15 remote chains...] -- 19:58:51
      81014000 -- (-20139.531) [...15 remote chains...] -- 19:58:17
      81015000 -- (-20137.327) [...15 remote chains...] -- 19:58:21

      Average standard deviation of split frequencies: 0.012545

      81016000 -- (-20140.745) [...15 remote chains...] -- 19:58:25
      81017000 -- (-20140.195) [...15 remote chains...] -- 19:58:29
      81018000 -- (-20135.864) [...15 remote chains...] -- 19:58:33
      81019000 -- [-20135.926] [...15 remote chains...] -- 19:57:59
      81020000 -- [-20145.093] [...15 remote chains...] -- 19:58:03

      Average standard deviation of split frequencies: 0.012544

      81021000 -- (-20145.566) [...15 remote chains...] -- 19:58:07
      81022000 -- (-20143.798) [...15 remote chains...] -- 19:58:11
      81023000 -- (-20141.058) [...15 remote chains...] -- 19:58:15
      81024000 -- [-20142.147] [...15 remote chains...] -- 19:57:42
      81025000 -- [-20144.308] [...15 remote chains...] -- 19:57:46

      Average standard deviation of split frequencies: 0.012541

      81026000 -- [-20140.119] [...15 remote chains...] -- 19:57:50
      81027000 -- [-20144.746] [...15 remote chains...] -- 19:57:54
      81028000 -- (-20144.662) [...15 remote chains...] -- 19:57:58
      81029000 -- [-20137.823] [...15 remote chains...] -- 19:57:24
      81030000 -- (-20152.562) [...15 remote chains...] -- 19:57:28

      Average standard deviation of split frequencies: 0.012539

      81031000 -- (-20138.095) [...15 remote chains...] -- 19:57:32
      81032000 -- (-20139.680) [...15 remote chains...] -- 19:57:36
      81033000 -- (-20139.448) [...15 remote chains...] -- 19:57:40
      81034000 -- (-20150.409) [...15 remote chains...] -- 19:57:07
      81035000 -- [-20154.939] [...15 remote chains...] -- 19:57:11

      Average standard deviation of split frequencies: 0.012535

      81036000 -- (-20153.677) [...15 remote chains...] -- 19:57:15
      81037000 -- [-20148.397] [...15 remote chains...] -- 19:57:19
      81038000 -- [-20142.732] [...15 remote chains...] -- 19:57:23
      81039000 -- (-20145.483) [...15 remote chains...] -- 19:56:49
      81040000 -- [-20138.785] [...15 remote chains...] -- 19:56:53

      Average standard deviation of split frequencies: 0.012533

      81041000 -- (-20134.788) [...15 remote chains...] -- 19:56:57
      81042000 -- (-20136.430) [...15 remote chains...] -- 19:57:01
      81043000 -- (-20140.105) [...15 remote chains...] -- 19:56:28
      81044000 -- [-20137.882] [...15 remote chains...] -- 19:56:32
      81045000 -- (-20144.502) [...15 remote chains...] -- 19:56:36

      Average standard deviation of split frequencies: 0.012531

      81046000 -- (-20142.989) [...15 remote chains...] -- 19:56:40
      81047000 -- [-20151.957] [...15 remote chains...] -- 19:56:44
      81048000 -- (-20146.637) [...15 remote chains...] -- 19:56:11
      81049000 -- (-20139.086) [...15 remote chains...] -- 19:56:15
      81050000 -- (-20159.654) [...15 remote chains...] -- 19:56:19

      Average standard deviation of split frequencies: 0.012531

      81051000 -- (-20134.943) [...15 remote chains...] -- 19:56:23
      81052000 -- [-20141.357] [...15 remote chains...] -- 19:56:27
      81053000 -- (-20131.903) [...15 remote chains...] -- 19:55:54
      81054000 -- [-20135.643] [...15 remote chains...] -- 19:55:58
      81055000 -- (-20139.524) [...15 remote chains...] -- 19:56:02

      Average standard deviation of split frequencies: 0.012530

      81056000 -- [-20147.714] [...15 remote chains...] -- 19:56:06
      81057000 -- (-20156.147) [...15 remote chains...] -- 19:55:33
      81058000 -- (-20157.344) [...15 remote chains...] -- 19:55:37
      81059000 -- (-20157.471) [...15 remote chains...] -- 19:55:41
      81060000 -- (-20153.249) [...15 remote chains...] -- 19:55:45

      Average standard deviation of split frequencies: 0.012530

      81061000 -- [-20146.671] [...15 remote chains...] -- 19:55:49
      81062000 -- (-20130.965) [...15 remote chains...] -- 19:55:52
      81063000 -- (-20133.466) [...15 remote chains...] -- 19:55:56
      81064000 -- (-20125.263) [...15 remote chains...] -- 19:55:24
      81065000 -- [-20123.598] [...15 remote chains...] -- 19:55:28

      Average standard deviation of split frequencies: 0.012453

      81066000 -- (-20124.460) [...15 remote chains...] -- 19:55:32
      81067000 -- (-20129.468) [...15 remote chains...] -- 19:55:35
      81068000 -- [-20124.767] [...15 remote chains...] -- 19:55:39
      81069000 -- [-20127.087] [...15 remote chains...] -- 19:55:07
      81070000 -- (-20130.822) [...15 remote chains...] -- 19:55:11

      Average standard deviation of split frequencies: 0.012527

      81071000 -- [-20136.189] [...15 remote chains...] -- 19:55:15
      81072000 -- (-20130.235) [...15 remote chains...] -- 19:55:19
      81073000 -- (-20129.419) [...15 remote chains...] -- 19:55:22
      81074000 -- (-20120.956) [...15 remote chains...] -- 19:54:50
      81075000 -- (-20127.874) [...15 remote chains...] -- 19:54:54

      Average standard deviation of split frequencies: 0.012448

      81076000 -- (-20131.907) [...15 remote chains...] -- 19:54:58
      81077000 -- (-20135.379) [...15 remote chains...] -- 19:55:02
      81078000 -- (-20142.876) [...15 remote chains...] -- 19:55:06
      81079000 -- [-20134.530] [...15 remote chains...] -- 19:55:09
      81080000 -- (-20138.360) [...15 remote chains...] -- 19:54:37

      Average standard deviation of split frequencies: 0.012444

      81081000 -- (-20135.949) [...15 remote chains...] -- 19:54:41
      81082000 -- [-20130.424] [...15 remote chains...] -- 19:54:45
      81083000 -- (-20125.747) [...15 remote chains...] -- 19:54:49
      81084000 -- (-20138.112) [...15 remote chains...] -- 19:54:53
      81085000 -- (-20130.426) [...15 remote chains...] -- 19:54:20

      Average standard deviation of split frequencies: 0.012442

      81086000 -- (-20128.193) [...15 remote chains...] -- 19:54:24
      81087000 -- (-20134.804) [...15 remote chains...] -- 19:54:28
      81088000 -- (-20132.592) [...15 remote chains...] -- 19:54:32
      81089000 -- (-20148.718) [...15 remote chains...] -- 19:54:36
      81090000 -- (-20144.949) [...15 remote chains...] -- 19:54:40

      Average standard deviation of split frequencies: 0.012437

      81091000 -- (-20150.368) [...15 remote chains...] -- 19:54:08
      81092000 -- [-20150.904] [...15 remote chains...] -- 19:54:12
      81093000 -- (-20144.924) [...15 remote chains...] -- 19:54:15
      81094000 -- (-20152.228) [...15 remote chains...] -- 19:54:19
      81095000 -- [-20137.472] [...15 remote chains...] -- 19:54:23

      Average standard deviation of split frequencies: 0.012509

      81096000 -- [-20134.240] [...15 remote chains...] -- 19:53:51
      81097000 -- (-20143.766) [...15 remote chains...] -- 19:53:55
      81098000 -- [-20137.761] [...15 remote chains...] -- 19:53:59
      81099000 -- [-20155.104] [...15 remote chains...] -- 19:54:02
      81100000 -- (-20160.561) [...15 remote chains...] -- 19:53:31

      Average standard deviation of split frequencies: 0.012428

      81101000 -- (-20158.460) [...15 remote chains...] -- 19:53:35
      81102000 -- (-20154.667) [...15 remote chains...] -- 19:53:38
      81103000 -- (-20146.675) [...15 remote chains...] -- 19:53:42
      81104000 -- (-20132.573) [...15 remote chains...] -- 19:53:46
      81105000 -- (-20146.014) [...15 remote chains...] -- 19:53:14

      Average standard deviation of split frequencies: 0.012427

      81106000 -- (-20142.296) [...15 remote chains...] -- 19:53:18
      81107000 -- (-20156.038) [...15 remote chains...] -- 19:53:22
      81108000 -- (-20144.142) [...15 remote chains...] -- 19:53:26
      81109000 -- (-20149.906) [...15 remote chains...] -- 19:52:54
      81110000 -- (-20143.743) [...15 remote chains...] -- 19:52:58

      Average standard deviation of split frequencies: 0.012425

      81111000 -- (-20129.859) [...15 remote chains...] -- 19:53:02
      81112000 -- (-20134.217) [...15 remote chains...] -- 19:53:06
      81113000 -- (-20135.360) [...15 remote chains...] -- 19:53:09
      81114000 -- [-20138.312] [...15 remote chains...] -- 19:52:38
      81115000 -- [-20132.214] [...15 remote chains...] -- 19:52:42

      Average standard deviation of split frequencies: 0.012422

      81116000 -- (-20133.756) [...15 remote chains...] -- 19:52:46
      81117000 -- [-20131.223] [...15 remote chains...] -- 19:52:49
      81118000 -- [-20135.570] [...15 remote chains...] -- 19:52:53
      81119000 -- (-20142.655) [...15 remote chains...] -- 19:52:22
      81120000 -- [-20129.370] [...15 remote chains...] -- 19:52:26

      Average standard deviation of split frequencies: 0.012420

      81121000 -- (-20131.348) [...15 remote chains...] -- 19:52:29
      81122000 -- (-20134.450) [...15 remote chains...] -- 19:52:33
      81123000 -- (-20133.815) [...15 remote chains...] -- 19:52:37
      81124000 -- [-20146.941] [...15 remote chains...] -- 19:52:06
      81125000 -- (-20132.864) [...15 remote chains...] -- 19:52:10

      Average standard deviation of split frequencies: 0.012418

      81126000 -- (-20130.202) [...15 remote chains...] -- 19:52:13
      81127000 -- (-20129.823) [...15 remote chains...] -- 19:52:17
      81128000 -- (-20134.578) [...15 remote chains...] -- 19:51:46
      81129000 -- (-20144.859) [...15 remote chains...] -- 19:51:50
      81130000 -- (-20132.891) [...15 remote chains...] -- 19:51:53

      Average standard deviation of split frequencies: 0.012417

      81131000 -- (-20143.380) [...15 remote chains...] -- 19:51:57
      81132000 -- (-20139.421) [...15 remote chains...] -- 19:52:01
      81133000 -- (-20141.785) [...15 remote chains...] -- 19:52:04
      81134000 -- (-20132.023) [...15 remote chains...] -- 19:51:34
      81135000 -- (-20134.913) [...15 remote chains...] -- 19:51:37

      Average standard deviation of split frequencies: 0.012416

      81136000 -- (-20128.712) [...15 remote chains...] -- 19:51:41
      81137000 -- (-20124.757) [...15 remote chains...] -- 19:51:11
      81138000 -- (-20131.239) [...15 remote chains...] -- 19:51:14
      81139000 -- (-20129.932) [...15 remote chains...] -- 19:51:18
      81140000 -- [-20137.210] [...15 remote chains...] -- 19:51:21

      Average standard deviation of split frequencies: 0.012414

      81141000 -- [-20130.563] [...15 remote chains...] -- 19:51:25
      81142000 -- [-20128.114] [...15 remote chains...] -- 19:50:55
      81143000 -- (-20129.555) [...15 remote chains...] -- 19:50:58
      81144000 -- (-20133.938) [...15 remote chains...] -- 19:51:02
      81145000 -- (-20132.666) [...15 remote chains...] -- 19:51:06

      Average standard deviation of split frequencies: 0.012411

      81146000 -- (-20130.046) [...15 remote chains...] -- 19:51:09
      81147000 -- (-20142.382) [...15 remote chains...] -- 19:50:39
      81148000 -- (-20147.542) [...15 remote chains...] -- 19:50:43
      81149000 -- [-20139.148] [...15 remote chains...] -- 19:50:46
      81150000 -- (-20139.472) [...15 remote chains...] -- 19:50:50

      Average standard deviation of split frequencies: 0.012409

      81151000 -- [-20148.035] [...15 remote chains...] -- 19:50:53
      81152000 -- (-20144.256) [...15 remote chains...] -- 19:50:23
      81153000 -- (-20144.693) [...15 remote chains...] -- 19:50:27
      81154000 -- (-20144.404) [...15 remote chains...] -- 19:50:30
      81155000 -- (-20132.318) [...15 remote chains...] -- 19:50:34

      Average standard deviation of split frequencies: 0.012407

      81156000 -- [-20127.344] [...15 remote chains...] -- 19:50:38
      81157000 -- (-20127.229) [...15 remote chains...] -- 19:50:08
      81158000 -- (-20136.507) [...15 remote chains...] -- 19:50:11
      81159000 -- [-20134.622] [...15 remote chains...] -- 19:50:15
      81160000 -- (-20125.308) [...15 remote chains...] -- 19:50:18

      Average standard deviation of split frequencies: 0.012406

      81161000 -- (-20120.751) [...15 remote chains...] -- 19:49:48
      81162000 -- (-20119.647) [...15 remote chains...] -- 19:49:52
      81163000 -- (-20123.192) [...15 remote chains...] -- 19:49:55
      81164000 -- [-20120.404] [...15 remote chains...] -- 19:49:59
      81165000 -- (-20134.979) [...15 remote chains...] -- 19:50:03

      Average standard deviation of split frequencies: 0.012403

      81166000 -- (-20145.649) [...15 remote chains...] -- 19:49:33
      81167000 -- (-20149.015) [...15 remote chains...] -- 19:49:36
      81168000 -- (-20146.315) [...15 remote chains...] -- 19:49:40
      81169000 -- (-20138.111) [...15 remote chains...] -- 19:49:43
      81170000 -- [-20142.373] [...15 remote chains...] -- 19:49:14

      Average standard deviation of split frequencies: 0.012400

      81171000 -- (-20141.892) [...15 remote chains...] -- 19:49:17
      81172000 -- [-20135.416] [...15 remote chains...] -- 19:49:21
      81173000 -- [-20133.516] [...15 remote chains...] -- 19:49:24
      81174000 -- (-20134.970) [...15 remote chains...] -- 19:48:55
      81175000 -- (-20147.372) [...15 remote chains...] -- 19:48:58

      Average standard deviation of split frequencies: 0.012397

      81176000 -- (-20141.398) [...15 remote chains...] -- 19:49:02
      81177000 -- (-20151.901) [...15 remote chains...] -- 19:49:05
      81178000 -- (-20143.945) [...15 remote chains...] -- 19:49:09
      81179000 -- (-20138.579) [...15 remote chains...] -- 19:48:40
      81180000 -- (-20147.805) [...15 remote chains...] -- 19:48:43

      Average standard deviation of split frequencies: 0.012397

      81181000 -- [-20134.326] [...15 remote chains...] -- 19:48:47
      81182000 -- (-20136.161) [...15 remote chains...] -- 19:48:50
      81183000 -- [-20127.734] [...15 remote chains...] -- 19:48:54
      81184000 -- (-20127.595) [...15 remote chains...] -- 19:48:24
      81185000 -- (-20119.185) [...15 remote chains...] -- 19:48:28

      Average standard deviation of split frequencies: 0.012397

      81186000 -- [-20120.629] [...15 remote chains...] -- 19:48:31
      81187000 -- (-20119.078) [...15 remote chains...] -- 19:48:35
      81188000 -- [-20127.701] [...15 remote chains...] -- 19:48:38
      81189000 -- (-20129.082) [...15 remote chains...] -- 19:48:09
      81190000 -- (-20140.818) [...15 remote chains...] -- 19:48:12

      Average standard deviation of split frequencies: 0.012394

      81191000 -- (-20129.681) [...15 remote chains...] -- 19:48:16
      81192000 -- (-20124.379) [...15 remote chains...] -- 19:48:19
      81193000 -- [-20134.046] [...15 remote chains...] -- 19:47:50
      81194000 -- (-20126.000) [...15 remote chains...] -- 19:47:54
      81195000 -- (-20121.330) [...15 remote chains...] -- 19:47:57

      Average standard deviation of split frequencies: 0.012392

      81196000 -- (-20126.976) [...15 remote chains...] -- 19:48:01
      81197000 -- (-20121.832) [...15 remote chains...] -- 19:48:04
      81198000 -- (-20126.859) [...15 remote chains...] -- 19:47:35
      81199000 -- [-20117.156] [...15 remote chains...] -- 19:47:39
      81200000 -- (-20123.672) [...15 remote chains...] -- 19:47:42

      Average standard deviation of split frequencies: 0.012389

      81201000 -- (-20125.222) [...15 remote chains...] -- 19:47:46
      81202000 -- (-20129.437) [...15 remote chains...] -- 19:47:49
      81203000 -- (-20124.083) [...15 remote chains...] -- 19:47:20
      81204000 -- [-20137.296] [...15 remote chains...] -- 19:47:24
      81205000 -- (-20141.555) [...15 remote chains...] -- 19:47:27

      Average standard deviation of split frequencies: 0.012387

      81206000 -- [-20141.716] [...15 remote chains...] -- 19:47:31
      81207000 -- (-20137.227) [...15 remote chains...] -- 19:47:34
      81208000 -- [-20128.373] [...15 remote chains...] -- 19:47:05
      81209000 -- (-20119.916) [...15 remote chains...] -- 19:47:09
      81210000 -- (-20127.913) [...15 remote chains...] -- 19:47:12

      Average standard deviation of split frequencies: 0.012386

      81211000 -- (-20137.401) [...15 remote chains...] -- 19:47:15
      81212000 -- (-20136.631) [...15 remote chains...] -- 19:47:19
      81213000 -- [-20132.654] [...15 remote chains...] -- 19:46:50
      81214000 -- (-20138.559) [...15 remote chains...] -- 19:46:54
      81215000 -- (-20141.222) [...15 remote chains...] -- 19:46:57

      Average standard deviation of split frequencies: 0.012384

      81216000 -- (-20129.379) [...15 remote chains...] -- 19:47:00
      81217000 -- [-20124.606] [...15 remote chains...] -- 19:47:04
      81218000 -- (-20135.001) [...15 remote chains...] -- 19:46:35
      81219000 -- (-20134.605) [...15 remote chains...] -- 19:46:39
      81220000 -- (-20129.126) [...15 remote chains...] -- 19:46:42

      Average standard deviation of split frequencies: 0.012383

      81221000 -- [-20131.058] [...15 remote chains...] -- 19:46:45
      81222000 -- (-20125.756) [...15 remote chains...] -- 19:46:17
      81223000 -- (-20136.402) [...15 remote chains...] -- 19:46:21
      81224000 -- [-20128.887] [...15 remote chains...] -- 19:46:24
      81225000 -- [-20115.106] [...15 remote chains...] -- 19:46:27

      Average standard deviation of split frequencies: 0.012382

      81226000 -- (-20136.727) [...15 remote chains...] -- 19:46:31
      81227000 -- [-20135.565] [...15 remote chains...] -- 19:46:02
      81228000 -- (-20141.790) [...15 remote chains...] -- 19:46:06
      81229000 -- (-20153.201) [...15 remote chains...] -- 19:46:09
      81230000 -- (-20146.075) [...15 remote chains...] -- 19:46:12

      Average standard deviation of split frequencies: 0.012382

      81231000 -- [-20153.977] [...15 remote chains...] -- 19:45:44
      81232000 -- (-20133.245) [...15 remote chains...] -- 19:45:48
      81233000 -- (-20152.363) [...15 remote chains...] -- 19:45:51
      81234000 -- (-20146.728) [...15 remote chains...] -- 19:45:54
      81235000 -- (-20148.248) [...15 remote chains...] -- 19:45:58

      Average standard deviation of split frequencies: 0.012381

      81236000 -- (-20140.216) [...15 remote chains...] -- 19:45:30
      81237000 -- (-20152.305) [...15 remote chains...] -- 19:45:33
      81238000 -- [-20135.578] [...15 remote chains...] -- 19:45:36
      81239000 -- [-20127.352] [...15 remote chains...] -- 19:45:08
      81240000 -- (-20123.551) [...15 remote chains...] -- 19:45:12

      Average standard deviation of split frequencies: 0.012454

      81241000 -- (-20133.473) [...15 remote chains...] -- 19:45:15
      81242000 -- (-20120.077) [...15 remote chains...] -- 19:45:18
      81243000 -- (-20133.617) [...15 remote chains...] -- 19:45:22
      81244000 -- [-20139.444] [...15 remote chains...] -- 19:45:25
      81245000 -- [-20129.700] [...15 remote chains...] -- 19:44:57

      Average standard deviation of split frequencies: 0.012378

      81246000 -- (-20139.628) [...15 remote chains...] -- 19:45:00
      81247000 -- (-20138.280) [...15 remote chains...] -- 19:45:04
      81248000 -- (-20143.300) [...15 remote chains...] -- 19:45:07
      81249000 -- (-20145.423) [...15 remote chains...] -- 19:44:39
      81250000 -- (-20138.194) [...15 remote chains...] -- 19:44:43

      Average standard deviation of split frequencies: 0.012376

      81251000 -- (-20140.176) [...15 remote chains...] -- 19:44:46
      81252000 -- [-20136.973] [...15 remote chains...] -- 19:44:49
      81253000 -- (-20133.897) [...15 remote chains...] -- 19:44:52
      81254000 -- [-20140.047] [...15 remote chains...] -- 19:44:56
      81255000 -- (-20137.183) [...15 remote chains...] -- 19:44:28

      Average standard deviation of split frequencies: 0.012450

      81256000 -- [-20139.179] [...15 remote chains...] -- 19:44:31
      81257000 -- [-20151.320] [...15 remote chains...] -- 19:44:35
      81258000 -- (-20145.660) [...15 remote chains...] -- 19:44:38
      81259000 -- (-20142.189) [...15 remote chains...] -- 19:44:10
      81260000 -- (-20136.540) [...15 remote chains...] -- 19:44:14

      Average standard deviation of split frequencies: 0.012446

      81261000 -- (-20139.213) [...15 remote chains...] -- 19:44:17
      81262000 -- (-20132.976) [...15 remote chains...] -- 19:44:20
      81263000 -- (-20128.949) [...15 remote chains...] -- 19:44:23
      81264000 -- (-20125.903) [...15 remote chains...] -- 19:43:56
      81265000 -- [-20133.418] [...15 remote chains...] -- 19:43:59

      Average standard deviation of split frequencies: 0.012443

      81266000 -- [-20128.548] [...15 remote chains...] -- 19:44:02
      81267000 -- (-20128.657) [...15 remote chains...] -- 19:44:06
      81268000 -- [-20127.353] [...15 remote chains...] -- 19:44:09
      81269000 -- (-20138.412) [...15 remote chains...] -- 19:44:12
      81270000 -- (-20128.568) [...15 remote chains...] -- 19:43:45

      Average standard deviation of split frequencies: 0.012440

      81271000 -- (-20139.519) [...15 remote chains...] -- 19:43:48
      81272000 -- (-20141.151) [...15 remote chains...] -- 19:43:51
      81273000 -- (-20148.352) [...15 remote chains...] -- 19:43:54
      81274000 -- [-20137.774] [...15 remote chains...] -- 19:43:58
      81275000 -- (-20131.719) [...15 remote chains...] -- 19:44:01

      Average standard deviation of split frequencies: 0.012435

      81276000 -- (-20138.445) [...15 remote chains...] -- 19:43:34
      81277000 -- (-20141.366) [...15 remote chains...] -- 19:43:37
      81278000 -- [-20129.027] [...15 remote chains...] -- 19:43:40
      81279000 -- [-20136.426] [...15 remote chains...] -- 19:43:43
      81280000 -- [-20138.981] [...15 remote chains...] -- 19:43:16

      Average standard deviation of split frequencies: 0.012430

      81281000 -- (-20150.679) [...15 remote chains...] -- 19:43:19
      81282000 -- (-20136.741) [...15 remote chains...] -- 19:43:23
      81283000 -- (-20130.190) [...15 remote chains...] -- 19:43:26
      81284000 -- (-20121.256) [...15 remote chains...] -- 19:43:29
      81285000 -- (-20128.818) [...15 remote chains...] -- 19:43:02

      Average standard deviation of split frequencies: 0.012424

      81286000 -- (-20141.569) [...15 remote chains...] -- 19:43:05
      81287000 -- [-20130.304] [...15 remote chains...] -- 19:43:08
      81288000 -- (-20123.405) [...15 remote chains...] -- 19:43:12
      81289000 -- (-20123.305) [...15 remote chains...] -- 19:43:15
      81290000 -- [-20126.281] [...15 remote chains...] -- 19:42:48

      Average standard deviation of split frequencies: 0.012421

      81291000 -- [-20123.105] [...15 remote chains...] -- 19:42:51
      81292000 -- (-20131.451) [...15 remote chains...] -- 19:42:54
      81293000 -- (-20138.471) [...15 remote chains...] -- 19:42:57
      81294000 -- (-20133.972) [...15 remote chains...] -- 19:43:00
      81295000 -- [-20127.837] [...15 remote chains...] -- 19:42:34

      Average standard deviation of split frequencies: 0.012419

      81296000 -- [-20125.091] [...15 remote chains...] -- 19:42:37
      81297000 -- [-20122.709] [...15 remote chains...] -- 19:42:40
      81298000 -- (-20118.003) [...15 remote chains...] -- 19:42:43
      81299000 -- (-20117.680) [...15 remote chains...] -- 19:42:16
      81300000 -- [-20128.066] [...15 remote chains...] -- 19:42:20

      Average standard deviation of split frequencies: 0.012412

      81301000 -- [-20118.775] [...15 remote chains...] -- 19:42:23
      81302000 -- (-20126.130) [...15 remote chains...] -- 19:42:26
      81303000 -- (-20127.395) [...15 remote chains...] -- 19:42:29
      81304000 -- [-20128.026] [...15 remote chains...] -- 19:42:32
      81305000 -- (-20140.789) [...15 remote chains...] -- 19:42:06

      Average standard deviation of split frequencies: 0.012410

      81306000 -- (-20135.433) [...15 remote chains...] -- 19:42:09
      81307000 -- (-20124.405) [...15 remote chains...] -- 19:42:12
      81308000 -- [-20142.074] [...15 remote chains...] -- 19:42:15
      81309000 -- (-20139.022) [...15 remote chains...] -- 19:41:48
      81310000 -- (-20134.604) [...15 remote chains...] -- 19:41:51

      Average standard deviation of split frequencies: 0.012407

      81311000 -- [-20137.570] [...15 remote chains...] -- 19:41:55
      81312000 -- [-20140.794] [...15 remote chains...] -- 19:41:58
      81313000 -- (-20131.379) [...15 remote chains...] -- 19:42:01
      81314000 -- [-20152.386] [...15 remote chains...] -- 19:42:04
      81315000 -- (-20139.863) [...15 remote chains...] -- 19:41:37

      Average standard deviation of split frequencies: 0.012401

      81316000 -- (-20143.942) [...15 remote chains...] -- 19:41:41
      81317000 -- (-20136.671) [...15 remote chains...] -- 19:41:44
      81318000 -- (-20134.201) [...15 remote chains...] -- 19:41:47
      81319000 -- (-20140.567) [...15 remote chains...] -- 19:41:20
      81320000 -- (-20136.217) [...15 remote chains...] -- 19:41:24

      Average standard deviation of split frequencies: 0.012396

      81321000 -- (-20140.220) [...15 remote chains...] -- 19:41:27
      81322000 -- [-20136.837] [...15 remote chains...] -- 19:41:30
      81323000 -- (-20137.576) [...15 remote chains...] -- 19:41:33
      81324000 -- [-20132.535] [...15 remote chains...] -- 19:41:07
      81325000 -- [-20136.101] [...15 remote chains...] -- 19:41:10

      Average standard deviation of split frequencies: 0.012394

      81326000 -- (-20137.463) [...15 remote chains...] -- 19:41:13
      81327000 -- (-20132.660) [...15 remote chains...] -- 19:41:16
      81328000 -- (-20137.754) [...15 remote chains...] -- 19:41:19
      81329000 -- (-20136.321) [...15 remote chains...] -- 19:40:53
      81330000 -- (-20126.352) [...15 remote chains...] -- 19:40:56

      Average standard deviation of split frequencies: 0.012390

      81331000 -- [-20131.818] [...15 remote chains...] -- 19:40:59
      81332000 -- (-20113.769) [...15 remote chains...] -- 19:41:02
      81333000 -- [-20114.148] [...15 remote chains...] -- 19:41:05
      81334000 -- [-20109.615] [...15 remote chains...] -- 19:40:39
      81335000 -- (-20122.567) [...15 remote chains...] -- 19:40:42

      Average standard deviation of split frequencies: 0.012389

      81336000 -- (-20117.100) [...15 remote chains...] -- 19:40:45
      81337000 -- [-20119.626] [...15 remote chains...] -- 19:40:48
      81338000 -- (-20124.187) [...15 remote chains...] -- 19:40:22
      81339000 -- (-20123.364) [...15 remote chains...] -- 19:40:25
      81340000 -- (-20129.728) [...15 remote chains...] -- 19:40:28

      Average standard deviation of split frequencies: 0.012385

      81341000 -- (-20131.968) [...15 remote chains...] -- 19:40:31
      81342000 -- [-20125.774] [...15 remote chains...] -- 19:40:05
      81343000 -- (-20138.768) [...15 remote chains...] -- 19:40:08
      81344000 -- (-20141.613) [...15 remote chains...] -- 19:40:11
      81345000 -- (-20121.215) [...15 remote chains...] -- 19:40:14

      Average standard deviation of split frequencies: 0.012380

      81346000 -- (-20122.780) [...15 remote chains...] -- 19:40:17
      81347000 -- (-20124.365) [...15 remote chains...] -- 19:39:52
      81348000 -- (-20123.281) [...15 remote chains...] -- 19:39:55
      81349000 -- (-20126.378) [...15 remote chains...] -- 19:39:58
      81350000 -- [-20127.888] [...15 remote chains...] -- 19:40:01

      Average standard deviation of split frequencies: 0.012375

      81351000 -- [-20148.688] [...15 remote chains...] -- 19:39:35
      81352000 -- [-20139.264] [...15 remote chains...] -- 19:39:38
      81353000 -- (-20135.544) [...15 remote chains...] -- 19:39:41
      81354000 -- (-20136.315) [...15 remote chains...] -- 19:39:44
      81355000 -- (-20132.745) [...15 remote chains...] -- 19:39:47

      Average standard deviation of split frequencies: 0.012370

      81356000 -- (-20126.910) [...15 remote chains...] -- 19:39:21
      81357000 -- (-20119.426) [...15 remote chains...] -- 19:39:24
      81358000 -- (-20122.675) [...15 remote chains...] -- 19:39:27
      81359000 -- (-20123.591) [...15 remote chains...] -- 19:39:30
      81360000 -- (-20133.575) [...15 remote chains...] -- 19:39:33

      Average standard deviation of split frequencies: 0.012367

      81361000 -- (-20135.801) [...15 remote chains...] -- 19:39:36
      81362000 -- (-20138.710) [...15 remote chains...] -- 19:39:11
      81363000 -- (-20128.777) [...15 remote chains...] -- 19:39:14
      81364000 -- [-20142.120] [...15 remote chains...] -- 19:39:17
      81365000 -- (-20129.411) [...15 remote chains...] -- 19:39:20

      Average standard deviation of split frequencies: 0.012364

      81366000 -- [-20137.754] [...15 remote chains...] -- 19:39:23
      81367000 -- (-20129.732) [...15 remote chains...] -- 19:38:57
      81368000 -- (-20127.875) [...15 remote chains...] -- 19:39:00
      81369000 -- [-20129.558] [...15 remote chains...] -- 19:39:03
      81370000 -- (-20130.847) [...15 remote chains...] -- 19:39:06

      Average standard deviation of split frequencies: 0.012362

      81371000 -- [-20126.458] [...15 remote chains...] -- 19:38:41
      81372000 -- (-20129.260) [...15 remote chains...] -- 19:38:44
      81373000 -- [-20120.738] [...15 remote chains...] -- 19:38:47
      81374000 -- (-20124.156) [...15 remote chains...] -- 19:38:49
      81375000 -- (-20123.459) [...15 remote chains...] -- 19:38:52

      Average standard deviation of split frequencies: 0.012357

      81376000 -- (-20120.424) [...15 remote chains...] -- 19:38:55
      81377000 -- [-20125.717] [...15 remote chains...] -- 19:38:58
      81378000 -- (-20121.423) [...15 remote chains...] -- 19:38:33
      81379000 -- (-20128.558) [...15 remote chains...] -- 19:38:36
      81380000 -- (-20122.950) [...15 remote chains...] -- 19:38:39

      Average standard deviation of split frequencies: 0.012353

      81381000 -- (-20131.944) [...15 remote chains...] -- 19:38:42
      81382000 -- (-20132.063) [...15 remote chains...] -- 19:38:17
      81383000 -- (-20129.201) [...15 remote chains...] -- 19:38:20
      81384000 -- [-20134.602] [...15 remote chains...] -- 19:38:22
      81385000 -- (-20125.174) [...15 remote chains...] -- 19:38:25

      Average standard deviation of split frequencies: 0.012350

      81386000 -- [-20127.857] [...15 remote chains...] -- 19:38:00
      81387000 -- (-20129.313) [...15 remote chains...] -- 19:38:03
      81388000 -- (-20134.380) [...15 remote chains...] -- 19:38:06
      81389000 -- [-20133.610] [...15 remote chains...] -- 19:38:09
      81390000 -- [-20139.507] [...15 remote chains...] -- 19:38:12

      Average standard deviation of split frequencies: 0.012348

      81391000 -- (-20130.713) [...15 remote chains...] -- 19:37:47
      81392000 -- (-20120.832) [...15 remote chains...] -- 19:37:50
      81393000 -- [-20121.210] [...15 remote chains...] -- 19:37:53
      81394000 -- [-20129.789] [...15 remote chains...] -- 19:37:56
      81395000 -- [-20140.895] [...15 remote chains...] -- 19:37:31

      Average standard deviation of split frequencies: 0.012344

      81396000 -- (-20141.209) [...15 remote chains...] -- 19:37:34
      81397000 -- (-20134.345) [...15 remote chains...] -- 19:37:37
      81398000 -- (-20141.195) [...15 remote chains...] -- 19:37:39
      81399000 -- (-20135.935) [...15 remote chains...] -- 19:37:15
      81400000 -- (-20139.315) [...15 remote chains...] -- 19:37:18

      Average standard deviation of split frequencies: 0.012341

      81401000 -- (-20133.466) [...15 remote chains...] -- 19:37:20
      81402000 -- (-20129.901) [...15 remote chains...] -- 19:37:23
      81403000 -- [-20129.717] [...15 remote chains...] -- 19:37:26
      81404000 -- [-20145.340] [...15 remote chains...] -- 19:37:01
      81405000 -- (-20129.796) [...15 remote chains...] -- 19:37:04

      Average standard deviation of split frequencies: 0.012338

      81406000 -- (-20134.593) [...15 remote chains...] -- 19:37:07
      81407000 -- (-20134.899) [...15 remote chains...] -- 19:37:10
      81408000 -- [-20138.169] [...15 remote chains...] -- 19:37:13
      81409000 -- [-20137.461] [...15 remote chains...] -- 19:37:16
      81410000 -- (-20134.791) [...15 remote chains...] -- 19:36:51

      Average standard deviation of split frequencies: 0.012335

      81411000 -- (-20136.568) [...15 remote chains...] -- 19:36:54
      81412000 -- (-20149.685) [...15 remote chains...] -- 19:36:57
      81413000 -- (-20140.353) [...15 remote chains...] -- 19:36:59
      81414000 -- (-20133.970) [...15 remote chains...] -- 19:37:02
      81415000 -- (-20129.703) [...15 remote chains...] -- 19:36:38

      Average standard deviation of split frequencies: 0.012329

      81416000 -- [-20132.531] [...15 remote chains...] -- 19:36:41
      81417000 -- (-20128.870) [...15 remote chains...] -- 19:36:43
      81418000 -- (-20135.220) [...15 remote chains...] -- 19:36:46
      81419000 -- (-20127.080) [...15 remote chains...] -- 19:36:49
      81420000 -- [-20132.798] [...15 remote chains...] -- 19:36:25

      Average standard deviation of split frequencies: 0.012325

      81421000 -- (-20137.478) [...15 remote chains...] -- 19:36:27
      81422000 -- (-20139.638) [...15 remote chains...] -- 19:36:30
      81423000 -- [-20141.239] [...15 remote chains...] -- 19:36:33
      81424000 -- [-20135.361] [...15 remote chains...] -- 19:36:09
      81425000 -- (-20126.946) [...15 remote chains...] -- 19:36:11

      Average standard deviation of split frequencies: 0.012320

      81426000 -- (-20129.393) [...15 remote chains...] -- 19:36:14
      81427000 -- [-20126.796] [...15 remote chains...] -- 19:36:17
      81428000 -- (-20134.424) [...15 remote chains...] -- 19:36:20
      81429000 -- (-20132.741) [...15 remote chains...] -- 19:35:56
      81430000 -- [-20136.164] [...15 remote chains...] -- 19:35:58

      Average standard deviation of split frequencies: 0.012315

      81431000 -- (-20138.986) [...15 remote chains...] -- 19:36:01
      81432000 -- (-20121.380) [...15 remote chains...] -- 19:36:04
      81433000 -- (-20126.404) [...15 remote chains...] -- 19:35:40
      81434000 -- (-20126.769) [...15 remote chains...] -- 19:35:42
      81435000 -- (-20128.542) [...15 remote chains...] -- 19:35:45

      Average standard deviation of split frequencies: 0.012312

      81436000 -- [-20121.700] [...15 remote chains...] -- 19:35:48
      81437000 -- [-20128.927] [...15 remote chains...] -- 19:35:24
      81438000 -- [-20118.303] [...15 remote chains...] -- 19:35:27
      81439000 -- (-20128.482) [...15 remote chains...] -- 19:35:29
      81440000 -- (-20143.915) [...15 remote chains...] -- 19:35:32

      Average standard deviation of split frequencies: 0.012309

      81441000 -- (-20146.077) [...15 remote chains...] -- 19:35:35
      81442000 -- [-20132.762] [...15 remote chains...] -- 19:35:38
      81443000 -- [-20126.562] [...15 remote chains...] -- 19:35:14
      81444000 -- [-20132.062] [...15 remote chains...] -- 19:35:16
      81445000 -- (-20128.150) [...15 remote chains...] -- 19:35:19

      Average standard deviation of split frequencies: 0.012308

      81446000 -- (-20129.474) [...15 remote chains...] -- 19:35:22
      81447000 -- (-20132.112) [...15 remote chains...] -- 19:35:25
      81448000 -- (-20142.483) [...15 remote chains...] -- 19:35:01
      81449000 -- (-20145.647) [...15 remote chains...] -- 19:35:03
      81450000 -- (-20133.098) [...15 remote chains...] -- 19:35:06

      Average standard deviation of split frequencies: 0.012307

      81451000 -- (-20132.263) [...15 remote chains...] -- 19:35:09
      81452000 -- [-20131.585] [...15 remote chains...] -- 19:35:12
      81453000 -- (-20134.714) [...15 remote chains...] -- 19:34:48
      81454000 -- (-20131.702) [...15 remote chains...] -- 19:34:50
      81455000 -- (-20139.813) [...15 remote chains...] -- 19:34:53

      Average standard deviation of split frequencies: 0.012304

      81456000 -- (-20141.159) [...15 remote chains...] -- 19:34:56
      81457000 -- [-20152.687] [...15 remote chains...] -- 19:34:59
      81458000 -- (-20151.597) [...15 remote chains...] -- 19:34:35
      81459000 -- (-20138.290) [...15 remote chains...] -- 19:34:37
      81460000 -- (-20138.458) [...15 remote chains...] -- 19:34:40

      Average standard deviation of split frequencies: 0.012303

      81461000 -- [-20143.415] [...15 remote chains...] -- 19:34:43
      81462000 -- (-20148.826) [...15 remote chains...] -- 19:34:19
      81463000 -- (-20133.099) [...15 remote chains...] -- 19:34:22
      81464000 -- (-20145.896) [...15 remote chains...] -- 19:34:25
      81465000 -- (-20139.618) [...15 remote chains...] -- 19:34:27

      Average standard deviation of split frequencies: 0.012298

      81466000 -- (-20122.683) [...15 remote chains...] -- 19:34:30
      81467000 -- (-20133.326) [...15 remote chains...] -- 19:34:06
      81468000 -- (-20129.236) [...15 remote chains...] -- 19:34:09
      81469000 -- (-20150.128) [...15 remote chains...] -- 19:34:12
      81470000 -- (-20146.620) [...15 remote chains...] -- 19:34:14

      Average standard deviation of split frequencies: 0.012295

      81471000 -- (-20139.213) [...15 remote chains...] -- 19:34:17
      81472000 -- [-20144.469] [...15 remote chains...] -- 19:34:20
      81473000 -- (-20134.716) [...15 remote chains...] -- 19:33:56
      81474000 -- (-20144.211) [...15 remote chains...] -- 19:33:59
      81475000 -- (-20135.474) [...15 remote chains...] -- 19:34:01

      Average standard deviation of split frequencies: 0.012290

      81476000 -- (-20134.235) [...15 remote chains...] -- 19:34:04
      81477000 -- (-20143.539) [...15 remote chains...] -- 19:33:41
      81478000 -- (-20135.447) [...15 remote chains...] -- 19:33:43
      81479000 -- (-20132.038) [...15 remote chains...] -- 19:33:46
      81480000 -- (-20143.867) [...15 remote chains...] -- 19:33:49

      Average standard deviation of split frequencies: 0.012287

      81481000 -- [-20136.194] [...15 remote chains...] -- 19:33:51
      81482000 -- [-20139.355] [...15 remote chains...] -- 19:33:28
      81483000 -- (-20132.521) [...15 remote chains...] -- 19:33:31
      81484000 -- (-20143.937) [...15 remote chains...] -- 19:33:33
      81485000 -- (-20148.874) [...15 remote chains...] -- 19:33:36

      Average standard deviation of split frequencies: 0.012284

      81486000 -- [-20141.231] [...15 remote chains...] -- 19:33:38
      81487000 -- [-20133.671] [...15 remote chains...] -- 19:33:15
      81488000 -- (-20132.266) [...15 remote chains...] -- 19:33:18
      81489000 -- (-20133.002) [...15 remote chains...] -- 19:33:20
      81490000 -- (-20132.505) [...15 remote chains...] -- 19:33:23

      Average standard deviation of split frequencies: 0.012279

      81491000 -- (-20139.134) [...15 remote chains...] -- 19:33:00
      81492000 -- [-20130.442] [...15 remote chains...] -- 19:33:02
      81493000 -- (-20131.975) [...15 remote chains...] -- 19:33:05
      81494000 -- (-20127.117) [...15 remote chains...] -- 19:33:08
      81495000 -- (-20116.712) [...15 remote chains...] -- 19:33:10

      Average standard deviation of split frequencies: 0.012272

      81496000 -- [-20118.117] [...15 remote chains...] -- 19:32:47
      81497000 -- (-20130.310) [...15 remote chains...] -- 19:32:50
      81498000 -- [-20124.654] [...15 remote chains...] -- 19:32:52
      81499000 -- (-20117.213) [...15 remote chains...] -- 19:32:55
      81500000 -- (-20139.235) [...15 remote chains...] -- 19:32:32

      Average standard deviation of split frequencies: 0.012268

      81501000 -- (-20130.498) [...15 remote chains...] -- 19:32:34
      81502000 -- [-20135.886] [...15 remote chains...] -- 19:32:37
      81503000 -- [-20136.948] [...15 remote chains...] -- 19:32:40
      81504000 -- [-20131.458] [...15 remote chains...] -- 19:32:42
      81505000 -- (-20125.342) [...15 remote chains...] -- 19:32:19

      Average standard deviation of split frequencies: 0.012264

      81506000 -- (-20129.863) [...15 remote chains...] -- 19:32:22
      81507000 -- (-20133.435) [...15 remote chains...] -- 19:32:24
      81508000 -- [-20132.651] [...15 remote chains...] -- 19:32:27
      81509000 -- [-20137.496] [...15 remote chains...] -- 19:32:30
      81510000 -- [-20132.213] [...15 remote chains...] -- 19:32:07

      Average standard deviation of split frequencies: 0.012262

      81511000 -- [-20127.260] [...15 remote chains...] -- 19:32:09
      81512000 -- (-20126.273) [...15 remote chains...] -- 19:32:12
      81513000 -- [-20122.816] [...15 remote chains...] -- 19:32:14
      81514000 -- [-20128.848] [...15 remote chains...] -- 19:32:17
      81515000 -- (-20140.041) [...15 remote chains...] -- 19:31:54

      Average standard deviation of split frequencies: 0.012258

      81516000 -- [-20131.234] [...15 remote chains...] -- 19:31:57
      81517000 -- [-20139.293] [...15 remote chains...] -- 19:31:59
      81518000 -- (-20142.260) [...15 remote chains...] -- 19:32:02
      81519000 -- (-20143.602) [...15 remote chains...] -- 19:31:39
      81520000 -- [-20126.068] [...15 remote chains...] -- 19:31:41

      Average standard deviation of split frequencies: 0.012256

      81521000 -- [-20116.406] [...15 remote chains...] -- 19:31:44
      81522000 -- [-20124.340] [...15 remote chains...] -- 19:31:47
      81523000 -- (-20128.532) [...15 remote chains...] -- 19:31:49
      81524000 -- (-20137.645) [...15 remote chains...] -- 19:31:26
      81525000 -- (-20134.379) [...15 remote chains...] -- 19:31:29

      Average standard deviation of split frequencies: 0.012254

      81526000 -- [-20128.198] [...15 remote chains...] -- 19:31:31
      81527000 -- (-20114.092) [...15 remote chains...] -- 19:31:34
      81528000 -- (-20121.832) [...15 remote chains...] -- 19:31:37
      81529000 -- [-20129.161] [...15 remote chains...] -- 19:31:14
      81530000 -- [-20140.963] [...15 remote chains...] -- 19:31:16

      Average standard deviation of split frequencies: 0.012250

      81531000 -- [-20139.099] [...15 remote chains...] -- 19:31:19
      81532000 -- [-20140.745] [...15 remote chains...] -- 19:31:21
      81533000 -- (-20138.987) [...15 remote chains...] -- 19:30:59
      81534000 -- [-20137.853] [...15 remote chains...] -- 19:31:01
      81535000 -- (-20139.553) [...15 remote chains...] -- 19:31:04

      Average standard deviation of split frequencies: 0.012245

      81536000 -- (-20132.981) [...15 remote chains...] -- 19:31:06
      81537000 -- [-20133.416] [...15 remote chains...] -- 19:30:44
      81538000 -- (-20131.827) [...15 remote chains...] -- 19:30:46
      81539000 -- (-20141.245) [...15 remote chains...] -- 19:30:49
      81540000 -- [-20126.082] [...15 remote chains...] -- 19:30:51

      Average standard deviation of split frequencies: 0.012242

      81541000 -- (-20134.569) [...15 remote chains...] -- 19:30:54
      81542000 -- (-20128.208) [...15 remote chains...] -- 19:30:31
      81543000 -- (-20128.739) [...15 remote chains...] -- 19:30:34
      81544000 -- [-20144.858] [...15 remote chains...] -- 19:30:36
      81545000 -- (-20152.612) [...15 remote chains...] -- 19:30:39

      Average standard deviation of split frequencies: 0.012237

      81546000 -- [-20133.730] [...15 remote chains...] -- 19:30:17
      81547000 -- (-20150.557) [...15 remote chains...] -- 19:30:19
      81548000 -- (-20142.003) [...15 remote chains...] -- 19:30:22
      81549000 -- (-20131.618) [...15 remote chains...] -- 19:30:24
      81550000 -- [-20141.915] [...15 remote chains...] -- 19:30:27

      Average standard deviation of split frequencies: 0.012233

      81551000 -- [-20144.362] [...15 remote chains...] -- 19:30:04
      81552000 -- (-20140.279) [...15 remote chains...] -- 19:30:07
      81553000 -- [-20133.841] [...15 remote chains...] -- 19:30:09
      81554000 -- [-20125.873] [...15 remote chains...] -- 19:30:12
      81555000 -- [-20140.777] [...15 remote chains...] -- 19:30:14

      Average standard deviation of split frequencies: 0.012229

      81556000 -- (-20141.578) [...15 remote chains...] -- 19:29:52
      81557000 -- [-20134.914] [...15 remote chains...] -- 19:29:54
      81558000 -- (-20143.621) [...15 remote chains...] -- 19:29:57
      81559000 -- (-20148.751) [...15 remote chains...] -- 19:29:59
      81560000 -- (-20146.712) [...15 remote chains...] -- 19:29:37

      Average standard deviation of split frequencies: 0.012224

      81561000 -- (-20151.677) [...15 remote chains...] -- 19:29:40
      81562000 -- [-20140.641] [...15 remote chains...] -- 19:29:42
      81563000 -- (-20128.662) [...15 remote chains...] -- 19:29:45
      81564000 -- [-20147.663] [...15 remote chains...] -- 19:29:47
      81565000 -- [-20139.550] [...15 remote chains...] -- 19:29:25

      Average standard deviation of split frequencies: 0.012220

      81566000 -- [-20124.826] [...15 remote chains...] -- 19:29:27
      81567000 -- [-20131.401] [...15 remote chains...] -- 19:29:30
      81568000 -- (-20142.346) [...15 remote chains...] -- 19:29:32
      81569000 -- [-20150.298] [...15 remote chains...] -- 19:29:35
      81570000 -- (-20152.911) [...15 remote chains...] -- 19:29:13

      Average standard deviation of split frequencies: 0.012216

      81571000 -- (-20152.040) [...15 remote chains...] -- 19:29:15
      81572000 -- (-20143.145) [...15 remote chains...] -- 19:29:17
      81573000 -- (-20146.007) [...15 remote chains...] -- 19:29:20
      81574000 -- (-20138.742) [...15 remote chains...] -- 19:29:22
      81575000 -- (-20133.785) [...15 remote chains...] -- 19:29:00

      Average standard deviation of split frequencies: 0.012215

      81576000 -- [-20135.159] [...15 remote chains...] -- 19:29:03
      81577000 -- [-20135.991] [...15 remote chains...] -- 19:29:05
      81578000 -- (-20133.366) [...15 remote chains...] -- 19:29:08
      81579000 -- (-20149.572) [...15 remote chains...] -- 19:29:10
      81580000 -- (-20134.401) [...15 remote chains...] -- 19:28:48

      Average standard deviation of split frequencies: 0.012212

      81581000 -- [-20133.601] [...15 remote chains...] -- 19:28:51
      81582000 -- (-20128.163) [...15 remote chains...] -- 19:28:53
      81583000 -- [-20137.599] [...15 remote chains...] -- 19:28:31
      81584000 -- [-20125.792] [...15 remote chains...] -- 19:28:34
      81585000 -- [-20117.603] [...15 remote chains...] -- 19:28:36

      Average standard deviation of split frequencies: 0.012208

      81586000 -- (-20133.547) [...15 remote chains...] -- 19:28:38
      81587000 -- (-20130.951) [...15 remote chains...] -- 19:28:41
      81588000 -- (-20136.509) [...15 remote chains...] -- 19:28:19
      81589000 -- (-20128.925) [...15 remote chains...] -- 19:28:21
      81590000 -- (-20138.614) [...15 remote chains...] -- 19:28:24

      Average standard deviation of split frequencies: 0.012204

      81591000 -- (-20124.818) [...15 remote chains...] -- 19:28:26
      81592000 -- (-20126.479) [...15 remote chains...] -- 19:28:29
      81593000 -- (-20137.400) [...15 remote chains...] -- 19:28:07
      81594000 -- (-20124.486) [...15 remote chains...] -- 19:28:09
      81595000 -- [-20137.101] [...15 remote chains...] -- 19:28:12

      Average standard deviation of split frequencies: 0.012201

      81596000 -- [-20146.833] [...15 remote chains...] -- 19:28:14
      81597000 -- (-20138.610) [...15 remote chains...] -- 19:28:16
      81598000 -- [-20142.149] [...15 remote chains...] -- 19:27:55
      81599000 -- (-20140.053) [...15 remote chains...] -- 19:27:57
      81600000 -- (-20128.974) [...15 remote chains...] -- 19:28:00

      Average standard deviation of split frequencies: 0.012199

      81601000 -- [-20133.389] [...15 remote chains...] -- 19:28:02
      81602000 -- (-20125.421) [...15 remote chains...] -- 19:27:40
      81603000 -- (-20126.688) [...15 remote chains...] -- 19:27:43
      81604000 -- (-20130.040) [...15 remote chains...] -- 19:27:45
      81605000 -- [-20141.084] [...15 remote chains...] -- 19:27:47

      Average standard deviation of split frequencies: 0.012196

      81606000 -- (-20124.019) [...15 remote chains...] -- 19:27:26
      81607000 -- (-20131.305) [...15 remote chains...] -- 19:27:28
      81608000 -- [-20118.976] [...15 remote chains...] -- 19:27:31
      81609000 -- [-20132.474] [...15 remote chains...] -- 19:27:33
      81610000 -- [-20133.368] [...15 remote chains...] -- 19:27:35

      Average standard deviation of split frequencies: 0.012194

      81611000 -- [-20146.581] [...15 remote chains...] -- 19:27:14
      81612000 -- [-20139.003] [...15 remote chains...] -- 19:27:16
      81613000 -- (-20125.997) [...15 remote chains...] -- 19:27:19
      81614000 -- (-20126.154) [...15 remote chains...] -- 19:27:21
      81615000 -- [-20123.514] [...15 remote chains...] -- 19:27:23

      Average standard deviation of split frequencies: 0.012189

      81616000 -- [-20125.177] [...15 remote chains...] -- 19:27:02
      81617000 -- (-20120.905) [...15 remote chains...] -- 19:27:04
      81618000 -- (-20126.177) [...15 remote chains...] -- 19:27:06
      81619000 -- (-20134.716) [...15 remote chains...] -- 19:27:09
      81620000 -- (-20127.146) [...15 remote chains...] -- 19:26:47

      Average standard deviation of split frequencies: 0.012189

      81621000 -- (-20134.761) [...15 remote chains...] -- 19:26:50
      81622000 -- (-20135.445) [...15 remote chains...] -- 19:26:52
      81623000 -- [-20117.372] [...15 remote chains...] -- 19:26:54
      81624000 -- (-20122.253) [...15 remote chains...] -- 19:26:57
      81625000 -- (-20138.181) [...15 remote chains...] -- 19:26:59

      Average standard deviation of split frequencies: 0.012187

      81626000 -- (-20128.578) [...15 remote chains...] -- 19:26:38
      81627000 -- [-20127.593] [...15 remote chains...] -- 19:26:40
      81628000 -- [-20138.036] [...15 remote chains...] -- 19:26:42
      81629000 -- [-20129.407] [...15 remote chains...] -- 19:26:45
      81630000 -- (-20140.738) [...15 remote chains...] -- 19:26:24

      Average standard deviation of split frequencies: 0.012184

      81631000 -- (-20137.648) [...15 remote chains...] -- 19:26:26
      81632000 -- (-20137.870) [...15 remote chains...] -- 19:26:28
      81633000 -- [-20127.820] [...15 remote chains...] -- 19:26:30
      81634000 -- (-20132.981) [...15 remote chains...] -- 19:26:09
      81635000 -- [-20125.723] [...15 remote chains...] -- 19:26:12

      Average standard deviation of split frequencies: 0.012179

      81636000 -- (-20128.837) [...15 remote chains...] -- 19:26:14
      81637000 -- [-20121.235] [...15 remote chains...] -- 19:26:16
      81638000 -- [-20122.293] [...15 remote chains...] -- 19:26:19
      81639000 -- [-20136.382] [...15 remote chains...] -- 19:25:57
      81640000 -- [-20122.277] [...15 remote chains...] -- 19:26:00

      Average standard deviation of split frequencies: 0.012175

      81641000 -- (-20128.100) [...15 remote chains...] -- 19:26:02
      81642000 -- (-20132.562) [...15 remote chains...] -- 19:26:04
      81643000 -- [-20131.647] [...15 remote chains...] -- 19:26:07
      81644000 -- [-20126.104] [...15 remote chains...] -- 19:25:46
      81645000 -- [-20130.016] [...15 remote chains...] -- 19:25:48

      Average standard deviation of split frequencies: 0.012171

      81646000 -- [-20135.926] [...15 remote chains...] -- 19:25:50
      81647000 -- (-20135.972) [...15 remote chains...] -- 19:25:52
      81648000 -- (-20144.890) [...15 remote chains...] -- 19:25:55
      81649000 -- (-20137.395) [...15 remote chains...] -- 19:25:34
      81650000 -- [-20147.962] [...15 remote chains...] -- 19:25:36

      Average standard deviation of split frequencies: 0.012166

      81651000 -- (-20145.265) [...15 remote chains...] -- 19:25:38
      81652000 -- [-20134.579] [...15 remote chains...] -- 19:25:40
      81653000 -- [-20148.125] [...15 remote chains...] -- 19:25:43
      81654000 -- (-20139.534) [...15 remote chains...] -- 19:25:22
      81655000 -- [-20137.366] [...15 remote chains...] -- 19:25:24

      Average standard deviation of split frequencies: 0.012161

      81656000 -- [-20145.511] [...15 remote chains...] -- 19:25:26
      81657000 -- (-20152.277) [...15 remote chains...] -- 19:25:29
      81658000 -- [-20152.371] [...15 remote chains...] -- 19:25:31
      81659000 -- [-20148.344] [...15 remote chains...] -- 19:25:10
      81660000 -- [-20134.868] [...15 remote chains...] -- 19:25:12

      Average standard deviation of split frequencies: 0.012155

      81661000 -- [-20130.170] [...15 remote chains...] -- 19:25:15
      81662000 -- (-20131.733) [...15 remote chains...] -- 19:25:17
      81663000 -- (-20133.567) [...15 remote chains...] -- 19:25:19
      81664000 -- (-20133.335) [...15 remote chains...] -- 19:24:58
      81665000 -- (-20135.135) [...15 remote chains...] -- 19:25:00

      Average standard deviation of split frequencies: 0.012150

      81666000 -- [-20127.559] [...15 remote chains...] -- 19:25:03
      81667000 -- (-20137.981) [...15 remote chains...] -- 19:25:05
      81668000 -- (-20135.231) [...15 remote chains...] -- 19:24:44
      81669000 -- [-20127.290] [...15 remote chains...] -- 19:24:46
      81670000 -- [-20133.467] [...15 remote chains...] -- 19:24:49

      Average standard deviation of split frequencies: 0.012146

      81671000 -- (-20136.946) [...15 remote chains...] -- 19:24:51
      81672000 -- (-20130.475) [...15 remote chains...] -- 19:24:30
      81673000 -- [-20129.431] [...15 remote chains...] -- 19:24:32
      81674000 -- [-20138.411] [...15 remote chains...] -- 19:24:35
      81675000 -- (-20139.306) [...15 remote chains...] -- 19:24:37

      Average standard deviation of split frequencies: 0.012143

      81676000 -- (-20135.566) [...15 remote chains...] -- 19:24:16
      81677000 -- [-20132.143] [...15 remote chains...] -- 19:24:18
      81678000 -- (-20133.215) [...15 remote chains...] -- 19:24:21
      81679000 -- (-20134.809) [...15 remote chains...] -- 19:24:23
      81680000 -- [-20125.746] [...15 remote chains...] -- 19:24:25

      Average standard deviation of split frequencies: 0.012139

      81681000 -- (-20132.063) [...15 remote chains...] -- 19:24:04
      81682000 -- [-20140.323] [...15 remote chains...] -- 19:24:07
      81683000 -- [-20161.272] [...15 remote chains...] -- 19:24:09
      81684000 -- [-20157.538] [...15 remote chains...] -- 19:24:11
      81685000 -- [-20150.977] [...15 remote chains...] -- 19:23:51

      Average standard deviation of split frequencies: 0.012135

      81686000 -- (-20143.114) [...15 remote chains...] -- 19:23:53
      81687000 -- [-20134.299] [...15 remote chains...] -- 19:23:55
      81688000 -- [-20126.037] [...15 remote chains...] -- 19:23:57
      81689000 -- (-20133.427) [...15 remote chains...] -- 19:23:59
      81690000 -- [-20139.713] [...15 remote chains...] -- 19:23:39

      Average standard deviation of split frequencies: 0.012132

      81691000 -- [-20140.510] [...15 remote chains...] -- 19:23:41
      81692000 -- [-20132.180] [...15 remote chains...] -- 19:23:43
      81693000 -- (-20131.524) [...15 remote chains...] -- 19:23:45
      81694000 -- [-20128.530] [...15 remote chains...] -- 19:23:25
      81695000 -- [-20120.873] [...15 remote chains...] -- 19:23:27

      Average standard deviation of split frequencies: 0.012126

      81696000 -- (-20126.470) [...15 remote chains...] -- 19:23:29
      81697000 -- [-20126.040] [...15 remote chains...] -- 19:23:32
      81698000 -- [-20123.712] [...15 remote chains...] -- 19:23:34
      81699000 -- (-20130.493) [...15 remote chains...] -- 19:23:13
      81700000 -- (-20136.540) [...15 remote chains...] -- 19:23:16

      Average standard deviation of split frequencies: 0.012122

      81701000 -- (-20131.250) [...15 remote chains...] -- 19:23:18
      81702000 -- (-20130.845) [...15 remote chains...] -- 19:23:20
      81703000 -- [-20123.622] [...15 remote chains...] -- 19:23:22
      81704000 -- [-20129.941] [...15 remote chains...] -- 19:23:02
      81705000 -- (-20136.152) [...15 remote chains...] -- 19:23:04

      Average standard deviation of split frequencies: 0.012119

      81706000 -- (-20132.723) [...15 remote chains...] -- 19:23:06
      81707000 -- (-20122.636) [...15 remote chains...] -- 19:23:08
      81708000 -- (-20123.443) [...15 remote chains...] -- 19:22:48
      81709000 -- [-20118.829] [...15 remote chains...] -- 19:22:50
      81710000 -- (-20117.402) [...15 remote chains...] -- 19:22:52

      Average standard deviation of split frequencies: 0.012116

      81711000 -- [-20126.845] [...15 remote chains...] -- 19:22:55
      81712000 -- (-20130.415) [...15 remote chains...] -- 19:22:57
      81713000 -- [-20136.535] [...15 remote chains...] -- 19:22:36
      81714000 -- (-20133.464) [...15 remote chains...] -- 19:22:39
      81715000 -- (-20129.458) [...15 remote chains...] -- 19:22:41

      Average standard deviation of split frequencies: 0.012114

      81716000 -- (-20129.373) [...15 remote chains...] -- 19:22:43
      81717000 -- (-20133.233) [...15 remote chains...] -- 19:22:45
      81718000 -- (-20127.726) [...15 remote chains...] -- 19:22:47
      81719000 -- [-20131.775] [...15 remote chains...] -- 19:22:27
      81720000 -- (-20132.407) [...15 remote chains...] -- 19:22:29

      Average standard deviation of split frequencies: 0.012111

      81721000 -- (-20139.119) [...15 remote chains...] -- 19:22:31
      81722000 -- [-20131.346] [...15 remote chains...] -- 19:22:33
      81723000 -- (-20139.128) [...15 remote chains...] -- 19:22:36
      81724000 -- [-20132.647] [...15 remote chains...] -- 19:22:16
      81725000 -- (-20133.012) [...15 remote chains...] -- 19:22:18

      Average standard deviation of split frequencies: 0.012106

      81726000 -- [-20131.506] [...15 remote chains...] -- 19:22:20
      81727000 -- (-20125.351) [...15 remote chains...] -- 19:22:22
      81728000 -- [-20127.426] [...15 remote chains...] -- 19:22:24
      81729000 -- (-20128.403) [...15 remote chains...] -- 19:22:04
      81730000 -- (-20137.320) [...15 remote chains...] -- 19:22:06

      Average standard deviation of split frequencies: 0.012100

      81731000 -- [-20141.084] [...15 remote chains...] -- 19:22:08
      81732000 -- [-20130.762] [...15 remote chains...] -- 19:22:10
      81733000 -- [-20145.019] [...15 remote chains...] -- 19:22:12
      81734000 -- (-20130.035) [...15 remote chains...] -- 19:21:52
      81735000 -- (-20139.207) [...15 remote chains...] -- 19:21:55

      Average standard deviation of split frequencies: 0.012095

      81736000 -- (-20135.186) [...15 remote chains...] -- 19:21:57
      81737000 -- [-20125.929] [...15 remote chains...] -- 19:21:59
      81738000 -- [-20133.070] [...15 remote chains...] -- 19:22:01
      81739000 -- [-20131.014] [...15 remote chains...] -- 19:21:41
      81740000 -- [-20139.527] [...15 remote chains...] -- 19:21:43

      Average standard deviation of split frequencies: 0.012092

      81741000 -- (-20144.053) [...15 remote chains...] -- 19:21:45
      81742000 -- (-20139.370) [...15 remote chains...] -- 19:21:47
      81743000 -- (-20142.581) [...15 remote chains...] -- 19:21:49
      81744000 -- [-20133.022] [...15 remote chains...] -- 19:21:29
      81745000 -- (-20139.771) [...15 remote chains...] -- 19:21:32

      Average standard deviation of split frequencies: 0.012085

      81746000 -- [-20139.514] [...15 remote chains...] -- 19:21:34
      81747000 -- (-20128.809) [...15 remote chains...] -- 19:21:36
      81748000 -- [-20129.842] [...15 remote chains...] -- 19:21:38
      81749000 -- (-20145.391) [...15 remote chains...] -- 19:21:40
      81750000 -- [-20138.198] [...15 remote chains...] -- 19:21:20

      Average standard deviation of split frequencies: 0.012079

      81751000 -- (-20137.361) [...15 remote chains...] -- 19:21:22
      81752000 -- (-20139.903) [...15 remote chains...] -- 19:21:24
      81753000 -- (-20138.801) [...15 remote chains...] -- 19:21:26
      81754000 -- (-20132.053) [...15 remote chains...] -- 19:21:07
      81755000 -- [-20135.333] [...15 remote chains...] -- 19:21:09

      Average standard deviation of split frequencies: 0.012074

      81756000 -- [-20137.329] [...15 remote chains...] -- 19:21:11
      81757000 -- [-20136.195] [...15 remote chains...] -- 19:21:13
      81758000 -- (-20126.620) [...15 remote chains...] -- 19:20:53
      81759000 -- (-20129.809) [...15 remote chains...] -- 19:20:55
      81760000 -- [-20133.888] [...15 remote chains...] -- 19:20:57

      Average standard deviation of split frequencies: 0.012070

      81761000 -- [-20136.205] [...15 remote chains...] -- 19:20:59
      81762000 -- (-20132.834) [...15 remote chains...] -- 19:21:01
      81763000 -- (-20116.053) [...15 remote chains...] -- 19:20:42
      81764000 -- (-20140.695) [...15 remote chains...] -- 19:20:44
      81765000 -- [-20135.650] [...15 remote chains...] -- 19:20:46

      Average standard deviation of split frequencies: 0.012064

      81766000 -- [-20139.238] [...15 remote chains...] -- 19:20:48
      81767000 -- [-20137.181] [...15 remote chains...] -- 19:20:28
      81768000 -- [-20136.032] [...15 remote chains...] -- 19:20:30
      81769000 -- [-20134.545] [...15 remote chains...] -- 19:20:32
      81770000 -- [-20137.350] [...15 remote chains...] -- 19:20:34

      Average standard deviation of split frequencies: 0.012060

      81771000 -- [-20141.484] [...15 remote chains...] -- 19:20:36
      81772000 -- (-20128.685) [...15 remote chains...] -- 19:20:38
      81773000 -- (-20134.817) [...15 remote chains...] -- 19:20:19
      81774000 -- [-20129.431] [...15 remote chains...] -- 19:20:21
      81775000 -- [-20135.513] [...15 remote chains...] -- 19:20:23

      Average standard deviation of split frequencies: 0.012057

      81776000 -- [-20140.498] [...15 remote chains...] -- 19:20:25
      81777000 -- (-20128.171) [...15 remote chains...] -- 19:20:27
      81778000 -- (-20127.750) [...15 remote chains...] -- 19:20:07
      81779000 -- [-20122.722] [...15 remote chains...] -- 19:20:09
      81780000 -- (-20119.351) [...15 remote chains...] -- 19:20:11

      Average standard deviation of split frequencies: 0.012051

      81781000 -- [-20117.521] [...15 remote chains...] -- 19:20:13
      81782000 -- (-20125.776) [...15 remote chains...] -- 19:20:15
      81783000 -- (-20131.995) [...15 remote chains...] -- 19:20:17
      81784000 -- (-20125.787) [...15 remote chains...] -- 19:19:58
      81785000 -- [-20137.316] [...15 remote chains...] -- 19:20:00

      Average standard deviation of split frequencies: 0.012044

      81786000 -- [-20134.780] [...15 remote chains...] -- 19:20:02
      81787000 -- [-20130.359] [...15 remote chains...] -- 19:20:04
      81788000 -- (-20136.232) [...15 remote chains...] -- 19:20:06
      81789000 -- (-20128.325) [...15 remote chains...] -- 19:19:47
      81790000 -- (-20124.438) [...15 remote chains...] -- 19:19:49

      Average standard deviation of split frequencies: 0.012041

      81791000 -- (-20139.646) [...15 remote chains...] -- 19:19:51
      81792000 -- [-20130.502] [...15 remote chains...] -- 19:19:53
      81793000 -- [-20144.351] [...15 remote chains...] -- 19:19:55
      81794000 -- [-20143.329] [...15 remote chains...] -- 19:19:35
      81795000 -- (-20151.144) [...15 remote chains...] -- 19:19:37

      Average standard deviation of split frequencies: 0.012035

      81796000 -- [-20134.361] [...15 remote chains...] -- 19:19:39
      81797000 -- (-20130.524) [...15 remote chains...] -- 19:19:41
      81798000 -- (-20138.325) [...15 remote chains...] -- 19:19:43
      81799000 -- [-20126.420] [...15 remote chains...] -- 19:19:24
      81800000 -- [-20125.760] [...15 remote chains...] -- 19:19:26

      Average standard deviation of split frequencies: 0.012032

      81801000 -- (-20124.798) [...15 remote chains...] -- 19:19:28
      81802000 -- (-20137.238) [...15 remote chains...] -- 19:19:30
      81803000 -- (-20131.737) [...15 remote chains...] -- 19:19:11
      81804000 -- (-20130.111) [...15 remote chains...] -- 19:19:13
      81805000 -- [-20129.433] [...15 remote chains...] -- 19:19:15

      Average standard deviation of split frequencies: 0.012030

      81806000 -- [-20128.014] [...15 remote chains...] -- 19:19:17
      81807000 -- (-20130.295) [...15 remote chains...] -- 19:19:19
      81808000 -- [-20137.381] [...15 remote chains...] -- 19:18:59
      81809000 -- [-20144.708] [...15 remote chains...] -- 19:19:01
      81810000 -- [-20136.778] [...15 remote chains...] -- 19:19:03

      Average standard deviation of split frequencies: 0.012027

      81811000 -- [-20135.172] [...15 remote chains...] -- 19:19:05
      81812000 -- (-20123.333) [...15 remote chains...] -- 19:19:07
      81813000 -- (-20126.747) [...15 remote chains...] -- 19:19:09
      81814000 -- (-20124.115) [...15 remote chains...] -- 19:19:11
      81815000 -- (-20129.142) [...15 remote chains...] -- 19:18:52

      Average standard deviation of split frequencies: 0.012023

      81816000 -- [-20128.233] [...15 remote chains...] -- 19:18:54
      81817000 -- [-20126.757] [...15 remote chains...] -- 19:18:56
      81818000 -- [-20121.641] [...15 remote chains...] -- 19:18:58
      81819000 -- (-20121.037) [...15 remote chains...] -- 19:18:39
      81820000 -- (-20122.332) [...15 remote chains...] -- 19:18:41

      Average standard deviation of split frequencies: 0.012019

      81821000 -- (-20137.436) [...15 remote chains...] -- 19:18:43
      81822000 -- (-20120.823) [...15 remote chains...] -- 19:18:45
      81823000 -- [-20131.821] [...15 remote chains...] -- 19:18:26
      81824000 -- (-20135.723) [...15 remote chains...] -- 19:18:27
      81825000 -- [-20129.148] [...15 remote chains...] -- 19:18:29

      Average standard deviation of split frequencies: 0.012016

      81826000 -- [-20120.873] [...15 remote chains...] -- 19:18:31
      81827000 -- (-20134.086) [...15 remote chains...] -- 19:18:33
      81828000 -- [-20134.062] [...15 remote chains...] -- 19:18:35
      81829000 -- [-20129.437] [...15 remote chains...] -- 19:18:16
      81830000 -- [-20126.319] [...15 remote chains...] -- 19:18:18

      Average standard deviation of split frequencies: 0.012012

      81831000 -- (-20129.283) [...15 remote chains...] -- 19:18:20
      81832000 -- (-20136.899) [...15 remote chains...] -- 19:18:22
      81833000 -- [-20125.186] [...15 remote chains...] -- 19:18:24
      81834000 -- [-20115.568] [...15 remote chains...] -- 19:18:26
      81835000 -- (-20121.385) [...15 remote chains...] -- 19:18:07

      Average standard deviation of split frequencies: 0.012009

      81836000 -- (-20118.986) [...15 remote chains...] -- 19:18:09
      81837000 -- (-20123.842) [...15 remote chains...] -- 19:18:11
      81838000 -- (-20136.842) [...15 remote chains...] -- 19:18:13
      81839000 -- (-20138.138) [...15 remote chains...] -- 19:18:14
      81840000 -- (-20139.789) [...15 remote chains...] -- 19:17:56

      Average standard deviation of split frequencies: 0.012006

      81841000 -- (-20136.162) [...15 remote chains...] -- 19:17:57
      81842000 -- (-20124.092) [...15 remote chains...] -- 19:17:59
      81843000 -- (-20122.935) [...15 remote chains...] -- 19:18:01
      81844000 -- [-20124.298] [...15 remote chains...] -- 19:17:42
      81845000 -- (-20133.846) [...15 remote chains...] -- 19:17:44

      Average standard deviation of split frequencies: 0.012003

      81846000 -- (-20125.370) [...15 remote chains...] -- 19:17:46
      81847000 -- (-20120.251) [...15 remote chains...] -- 19:17:48
      81848000 -- (-20112.200) [...15 remote chains...] -- 19:17:50
      81849000 -- (-20112.674) [...15 remote chains...] -- 19:17:52
      81850000 -- (-20121.904) [...15 remote chains...] -- 19:17:33

      Average standard deviation of split frequencies: 0.012000

      81851000 -- (-20124.492) [...15 remote chains...] -- 19:17:35
      81852000 -- (-20125.501) [...15 remote chains...] -- 19:17:37
      81853000 -- (-20131.883) [...15 remote chains...] -- 19:17:39
      81854000 -- (-20128.498) [...15 remote chains...] -- 19:17:20
      81855000 -- (-20127.319) [...15 remote chains...] -- 19:17:22

      Average standard deviation of split frequencies: 0.011997

      81856000 -- [-20125.425] [...15 remote chains...] -- 19:17:24
      81857000 -- (-20131.035) [...15 remote chains...] -- 19:17:26
      81858000 -- (-20134.270) [...15 remote chains...] -- 19:17:28
      81859000 -- (-20130.553) [...15 remote chains...] -- 19:17:29
      81860000 -- (-20119.569) [...15 remote chains...] -- 19:17:31

      Average standard deviation of split frequencies: 0.011994

      81861000 -- [-20116.720] [...15 remote chains...] -- 19:17:13
      81862000 -- (-20123.997) [...15 remote chains...] -- 19:17:14
      81863000 -- [-20124.897] [...15 remote chains...] -- 19:17:16
      81864000 -- (-20122.568) [...15 remote chains...] -- 19:17:18
      81865000 -- (-20124.418) [...15 remote chains...] -- 19:17:20

      Average standard deviation of split frequencies: 0.011993

      81866000 -- [-20119.568] [...15 remote chains...] -- 19:17:22
      81867000 -- (-20118.847) [...15 remote chains...] -- 19:17:03
      81868000 -- (-20120.858) [...15 remote chains...] -- 19:17:05
      81869000 -- (-20123.407) [...15 remote chains...] -- 19:17:07
      81870000 -- [-20123.990] [...15 remote chains...] -- 19:17:09

      Average standard deviation of split frequencies: 0.011989

      81871000 -- [-20125.887] [...15 remote chains...] -- 19:17:11
      81872000 -- (-20127.069) [...15 remote chains...] -- 19:16:52
      81873000 -- (-20129.808) [...15 remote chains...] -- 19:16:54
      81874000 -- (-20127.163) [...15 remote chains...] -- 19:16:56
      81875000 -- [-20134.038] [...15 remote chains...] -- 19:16:58

      Average standard deviation of split frequencies: 0.011985

      81876000 -- [-20125.247] [...15 remote chains...] -- 19:16:59
      81877000 -- (-20120.563) [...15 remote chains...] -- 19:16:41
      81878000 -- [-20123.178] [...15 remote chains...] -- 19:16:43
      81879000 -- [-20124.807] [...15 remote chains...] -- 19:16:44
      81880000 -- [-20130.861] [...15 remote chains...] -- 19:16:46

      Average standard deviation of split frequencies: 0.011982

      81881000 -- [-20128.289] [...15 remote chains...] -- 19:16:48
      81882000 -- (-20126.941) [...15 remote chains...] -- 19:16:30
      81883000 -- (-20125.076) [...15 remote chains...] -- 19:16:31
      81884000 -- [-20123.981] [...15 remote chains...] -- 19:16:33
      81885000 -- (-20135.813) [...15 remote chains...] -- 19:16:35

      Average standard deviation of split frequencies: 0.011984

      81886000 -- (-20134.925) [...15 remote chains...] -- 19:16:17
      81887000 -- (-20135.437) [...15 remote chains...] -- 19:16:18
      81888000 -- [-20136.546] [...15 remote chains...] -- 19:16:20
      81889000 -- (-20145.643) [...15 remote chains...] -- 19:16:22
      81890000 -- [-20149.519] [...15 remote chains...] -- 19:16:24

      Average standard deviation of split frequencies: 0.011982

      81891000 -- [-20129.457] [...15 remote chains...] -- 19:16:06
      81892000 -- (-20130.104) [...15 remote chains...] -- 19:16:07
      81893000 -- [-20130.357] [...15 remote chains...] -- 19:16:09
      81894000 -- (-20128.792) [...15 remote chains...] -- 19:16:11
      81895000 -- [-20131.386] [...15 remote chains...] -- 19:16:13

      Average standard deviation of split frequencies: 0.011980

      81896000 -- [-20148.648] [...15 remote chains...] -- 19:15:54
      81897000 -- [-20149.266] [...15 remote chains...] -- 19:15:56
      81898000 -- (-20149.514) [...15 remote chains...] -- 19:15:58
      81899000 -- (-20132.960) [...15 remote chains...] -- 19:16:00
      81900000 -- (-20144.341) [...15 remote chains...] -- 19:16:02

      Average standard deviation of split frequencies: 0.011979

      81901000 -- [-20131.761] [...15 remote chains...] -- 19:16:03
      81902000 -- (-20129.963) [...15 remote chains...] -- 19:15:45
      81903000 -- (-20140.591) [...15 remote chains...] -- 19:15:47
      81904000 -- [-20137.398] [...15 remote chains...] -- 19:15:49
      81905000 -- [-20143.996] [...15 remote chains...] -- 19:15:50

      Average standard deviation of split frequencies: 0.011978

      81906000 -- [-20135.996] [...15 remote chains...] -- 19:15:32
      81907000 -- (-20131.426) [...15 remote chains...] -- 19:15:34
      81908000 -- (-20136.288) [...15 remote chains...] -- 19:15:36
      81909000 -- [-20134.291] [...15 remote chains...] -- 19:15:37
      81910000 -- (-20131.908) [...15 remote chains...] -- 19:15:39

      Average standard deviation of split frequencies: 0.011976

      81911000 -- (-20130.391) [...15 remote chains...] -- 19:15:41
      81912000 -- [-20131.596] [...15 remote chains...] -- 19:15:23
      81913000 -- (-20133.922) [...15 remote chains...] -- 19:15:25
      81914000 -- [-20132.665] [...15 remote chains...] -- 19:15:26
      81915000 -- (-20139.788) [...15 remote chains...] -- 19:15:28

      Average standard deviation of split frequencies: 0.011977

      81916000 -- (-20129.858) [...15 remote chains...] -- 19:15:30
      81917000 -- [-20134.452] [...15 remote chains...] -- 19:15:12
      81918000 -- (-20133.605) [...15 remote chains...] -- 19:15:14
      81919000 -- (-20130.417) [...15 remote chains...] -- 19:15:15
      81920000 -- (-20137.547) [...15 remote chains...] -- 19:15:17

      Average standard deviation of split frequencies: 0.011976

      81921000 -- (-20134.027) [...15 remote chains...] -- 19:15:19
      81922000 -- [-20126.778] [...15 remote chains...] -- 19:15:01
      81923000 -- (-20157.121) [...15 remote chains...] -- 19:15:02
      81924000 -- [-20144.444] [...15 remote chains...] -- 19:15:04
      81925000 -- (-20140.389) [...15 remote chains...] -- 19:15:06

      Average standard deviation of split frequencies: 0.011974

      81926000 -- [-20145.347] [...15 remote chains...] -- 19:14:48
      81927000 -- (-20146.877) [...15 remote chains...] -- 19:14:50
      81928000 -- (-20147.986) [...15 remote chains...] -- 19:14:51
      81929000 -- [-20140.163] [...15 remote chains...] -- 19:14:53
      81930000 -- (-20129.545) [...15 remote chains...] -- 19:14:55

      Average standard deviation of split frequencies: 0.011972

      81931000 -- (-20124.134) [...15 remote chains...] -- 19:14:37
      81932000 -- [-20128.090] [...15 remote chains...] -- 19:14:39
      81933000 -- [-20129.008] [...15 remote chains...] -- 19:14:40
      81934000 -- [-20128.665] [...15 remote chains...] -- 19:14:42
      81935000 -- (-20130.110) [...15 remote chains...] -- 19:14:44

      Average standard deviation of split frequencies: 0.011968

      81936000 -- [-20131.029] [...15 remote chains...] -- 19:14:26
      81937000 -- [-20143.798] [...15 remote chains...] -- 19:14:27
      81938000 -- [-20143.336] [...15 remote chains...] -- 19:14:29
      81939000 -- (-20137.086) [...15 remote chains...] -- 19:14:31
      81940000 -- [-20139.405] [...15 remote chains...] -- 19:14:33

      Average standard deviation of split frequencies: 0.011970

      81941000 -- [-20149.732] [...15 remote chains...] -- 19:14:15
      81942000 -- (-20142.033) [...15 remote chains...] -- 19:14:16
      81943000 -- [-20133.087] [...15 remote chains...] -- 19:14:18
      81944000 -- [-20138.709] [...15 remote chains...] -- 19:14:20
      81945000 -- (-20136.471) [...15 remote chains...] -- 19:14:02

      Average standard deviation of split frequencies: 0.011969

      81946000 -- (-20138.169) [...15 remote chains...] -- 19:14:04
      81947000 -- (-20132.997) [...15 remote chains...] -- 19:14:05
      81948000 -- [-20126.514] [...15 remote chains...] -- 19:14:07
      81949000 -- [-20122.524] [...15 remote chains...] -- 19:14:09
      81950000 -- [-20116.965] [...15 remote chains...] -- 19:14:11

      Average standard deviation of split frequencies: 0.011969

      81951000 -- (-20122.727) [...15 remote chains...] -- 19:13:53
      81952000 -- [-20125.613] [...15 remote chains...] -- 19:13:54
      81953000 -- [-20122.798] [...15 remote chains...] -- 19:13:56
      81954000 -- [-20127.866] [...15 remote chains...] -- 19:13:58
      81955000 -- (-20132.510) [...15 remote chains...] -- 19:13:40

      Average standard deviation of split frequencies: 0.011969

      81956000 -- [-20133.876] [...15 remote chains...] -- 19:13:42
      81957000 -- [-20129.739] [...15 remote chains...] -- 19:13:43
      81958000 -- (-20130.929) [...15 remote chains...] -- 19:13:45
      81959000 -- [-20144.080] [...15 remote chains...] -- 19:13:47
      81960000 -- [-20128.731] [...15 remote chains...] -- 19:13:29

      Average standard deviation of split frequencies: 0.011970

      81961000 -- (-20140.377) [...15 remote chains...] -- 19:13:31
      81962000 -- [-20133.774] [...15 remote chains...] -- 19:13:32
      81963000 -- (-20122.018) [...15 remote chains...] -- 19:13:34
      81964000 -- [-20127.119] [...15 remote chains...] -- 19:13:36
      81965000 -- [-20120.037] [...15 remote chains...] -- 19:13:37

      Average standard deviation of split frequencies: 0.011969

      81966000 -- [-20119.202] [...15 remote chains...] -- 19:13:20
      81967000 -- (-20135.570) [...15 remote chains...] -- 19:13:21
      81968000 -- [-20136.322] [...15 remote chains...] -- 19:13:23
      81969000 -- [-20139.163] [...15 remote chains...] -- 19:13:25
      81970000 -- [-20146.868] [...15 remote chains...] -- 19:13:26

      Average standard deviation of split frequencies: 0.011967

      81971000 -- [-20138.663] [...15 remote chains...] -- 19:13:09
      81972000 -- [-20148.683] [...15 remote chains...] -- 19:13:10
      81973000 -- (-20151.550) [...15 remote chains...] -- 19:13:12
      81974000 -- (-20145.283) [...15 remote chains...] -- 19:13:14
      81975000 -- [-20139.645] [...15 remote chains...] -- 19:12:56

      Average standard deviation of split frequencies: 0.011965

      81976000 -- (-20143.184) [...15 remote chains...] -- 19:12:58
      81977000 -- [-20141.069] [...15 remote chains...] -- 19:12:59
      81978000 -- (-20143.126) [...15 remote chains...] -- 19:13:01
      81979000 -- (-20148.715) [...15 remote chains...] -- 19:12:44
      81980000 -- (-20156.533) [...15 remote chains...] -- 19:12:45

      Average standard deviation of split frequencies: 0.011963

      81981000 -- (-20146.481) [...15 remote chains...] -- 19:12:47
      81982000 -- [-20135.841] [...15 remote chains...] -- 19:12:48
      81983000 -- [-20137.232] [...15 remote chains...] -- 19:12:50
      81984000 -- [-20132.023] [...15 remote chains...] -- 19:12:33
      81985000 -- [-20139.429] [...15 remote chains...] -- 19:12:34

      Average standard deviation of split frequencies: 0.011962

      81986000 -- [-20142.133] [...15 remote chains...] -- 19:12:36
      81987000 -- [-20128.885] [...15 remote chains...] -- 19:12:38
      81988000 -- (-20140.991) [...15 remote chains...] -- 19:12:39
      81989000 -- [-20143.366] [...15 remote chains...] -- 19:12:41
      81990000 -- [-20140.449] [...15 remote chains...] -- 19:12:23

      Average standard deviation of split frequencies: 0.011959

      81991000 -- (-20134.997) [...15 remote chains...] -- 19:12:25
      81992000 -- [-20128.716] [...15 remote chains...] -- 19:12:27
      81993000 -- [-20130.489] [...15 remote chains...] -- 19:12:28
      81994000 -- (-20136.709) [...15 remote chains...] -- 19:12:30
      81995000 -- [-20141.682] [...15 remote chains...] -- 19:12:12

      Average standard deviation of split frequencies: 0.011958

      81996000 -- [-20134.266] [...15 remote chains...] -- 19:12:14
      81997000 -- [-20139.678] [...15 remote chains...] -- 19:12:16
      81998000 -- (-20149.399) [...15 remote chains...] -- 19:12:17
      81999000 -- (-20146.125) [...15 remote chains...] -- 19:12:19
      82000000 -- [-20152.115] [...15 remote chains...] -- 19:12:02

      Average standard deviation of split frequencies: 0.011955

      82001000 -- [-20152.894] [...15 remote chains...] -- 19:12:03
      82002000 -- (-20142.502) [...15 remote chains...] -- 19:12:05
      82003000 -- [-20136.959] [...15 remote chains...] -- 19:12:06
      82004000 -- (-20131.929) [...15 remote chains...] -- 19:12:08
      82005000 -- [-20135.874] [...15 remote chains...] -- 19:11:51

      Average standard deviation of split frequencies: 0.011952

      82006000 -- (-20142.267) [...15 remote chains...] -- 19:11:52
      82007000 -- [-20128.841] [...15 remote chains...] -- 19:11:54
      82008000 -- (-20141.617) [...15 remote chains...] -- 19:11:55
      82009000 -- (-20145.916) [...15 remote chains...] -- 19:11:57
      82010000 -- (-20141.595) [...15 remote chains...] -- 19:11:40

      Average standard deviation of split frequencies: 0.011949

      82011000 -- (-20136.268) [...15 remote chains...] -- 19:11:41
      82012000 -- (-20151.884) [...15 remote chains...] -- 19:11:43
      82013000 -- (-20148.823) [...15 remote chains...] -- 19:11:45
      82014000 -- [-20148.000] [...15 remote chains...] -- 19:11:46
      82015000 -- (-20149.931) [...15 remote chains...] -- 19:11:29

      Average standard deviation of split frequencies: 0.011946

      82016000 -- (-20148.635) [...15 remote chains...] -- 19:11:30
      82017000 -- [-20144.898] [...15 remote chains...] -- 19:11:32
      82018000 -- (-20126.798) [...15 remote chains...] -- 19:11:34
      82019000 -- [-20130.098] [...15 remote chains...] -- 19:11:35
      82020000 -- [-20128.927] [...15 remote chains...] -- 19:11:18

      Average standard deviation of split frequencies: 0.011945

      82021000 -- (-20128.255) [...15 remote chains...] -- 19:11:20
      82022000 -- (-20137.193) [...15 remote chains...] -- 19:11:21
      82023000 -- (-20135.323) [...15 remote chains...] -- 19:11:23
      82024000 -- [-20129.701] [...15 remote chains...] -- 19:11:24
      82025000 -- [-20136.194] [...15 remote chains...] -- 19:11:07

      Average standard deviation of split frequencies: 0.011945

      82026000 -- [-20147.927] [...15 remote chains...] -- 19:11:09
      82027000 -- [-20137.293] [...15 remote chains...] -- 19:11:10
      82028000 -- (-20134.671) [...15 remote chains...] -- 19:11:12
      82029000 -- (-20133.484) [...15 remote chains...] -- 19:11:13
      82030000 -- [-20126.319] [...15 remote chains...] -- 19:11:15

      Average standard deviation of split frequencies: 0.011943

      82031000 -- [-20135.625] [...15 remote chains...] -- 19:10:58
      82032000 -- [-20153.028] [...15 remote chains...] -- 19:10:59
      82033000 -- [-20137.495] [...15 remote chains...] -- 19:11:01
      82034000 -- [-20145.951] [...15 remote chains...] -- 19:11:03
      82035000 -- (-20127.139) [...15 remote chains...] -- 19:11:04

      Average standard deviation of split frequencies: 0.011942

      82036000 -- (-20123.564) [...15 remote chains...] -- 19:10:47
      82037000 -- (-20127.718) [...15 remote chains...] -- 19:10:49
      82038000 -- (-20129.279) [...15 remote chains...] -- 19:10:50
      82039000 -- (-20138.773) [...15 remote chains...] -- 19:10:52
      82040000 -- [-20136.700] [...15 remote chains...] -- 19:10:53

      Average standard deviation of split frequencies: 0.011941

      82041000 -- [-20138.411] [...15 remote chains...] -- 19:10:36
      82042000 -- (-20131.453) [...15 remote chains...] -- 19:10:38
      82043000 -- [-20134.390] [...15 remote chains...] -- 19:10:39
      82044000 -- (-20146.727) [...15 remote chains...] -- 19:10:41
      82045000 -- [-20142.047] [...15 remote chains...] -- 19:10:42

      Average standard deviation of split frequencies: 0.011940

      82046000 -- [-20140.736] [...15 remote chains...] -- 19:10:25
      82047000 -- (-20144.494) [...15 remote chains...] -- 19:10:27
      82048000 -- (-20141.698) [...15 remote chains...] -- 19:10:28
      82049000 -- [-20148.536] [...15 remote chains...] -- 19:10:30
      82050000 -- [-20139.361] [...15 remote chains...] -- 19:10:31

      Average standard deviation of split frequencies: 0.011937

      82051000 -- (-20128.788) [...15 remote chains...] -- 19:10:15
      82052000 -- (-20138.120) [...15 remote chains...] -- 19:10:16
      82053000 -- [-20139.464] [...15 remote chains...] -- 19:10:18
      82054000 -- (-20131.597) [...15 remote chains...] -- 19:10:19
      82055000 -- (-20150.675) [...15 remote chains...] -- 19:10:21

      Average standard deviation of split frequencies: 0.011933

      82056000 -- [-20136.143] [...15 remote chains...] -- 19:10:04
      82057000 -- [-20132.997] [...15 remote chains...] -- 19:10:05
      82058000 -- (-20130.695) [...15 remote chains...] -- 19:10:07
      82059000 -- (-20133.064) [...15 remote chains...] -- 19:10:08
      82060000 -- (-20121.381) [...15 remote chains...] -- 19:09:51

      Average standard deviation of split frequencies: 0.011931

      82061000 -- (-20124.850) [...15 remote chains...] -- 19:09:53
      82062000 -- (-20127.466) [...15 remote chains...] -- 19:09:54
      82063000 -- (-20138.796) [...15 remote chains...] -- 19:09:56
      82064000 -- (-20146.776) [...15 remote chains...] -- 19:09:57
      82065000 -- (-20142.883) [...15 remote chains...] -- 19:09:41

      Average standard deviation of split frequencies: 0.011929

      82066000 -- (-20134.717) [...15 remote chains...] -- 19:09:42
      82067000 -- (-20125.932) [...15 remote chains...] -- 19:09:44
      82068000 -- (-20127.393) [...15 remote chains...] -- 19:09:45
      82069000 -- [-20122.466] [...15 remote chains...] -- 19:09:47
      82070000 -- (-20119.624) [...15 remote chains...] -- 19:09:30

      Average standard deviation of split frequencies: 0.011929

      82071000 -- (-20128.837) [...15 remote chains...] -- 19:09:31
      82072000 -- (-20134.750) [...15 remote chains...] -- 19:09:33
      82073000 -- [-20118.044] [...15 remote chains...] -- 19:09:34
      82074000 -- (-20124.163) [...15 remote chains...] -- 19:09:36
      82075000 -- [-20135.852] [...15 remote chains...] -- 19:09:19

      Average standard deviation of split frequencies: 0.011930

      82076000 -- (-20131.836) [...15 remote chains...] -- 19:09:21
      82077000 -- [-20122.601] [...15 remote chains...] -- 19:09:22
      82078000 -- [-20131.541] [...15 remote chains...] -- 19:09:24
      82079000 -- (-20130.477) [...15 remote chains...] -- 19:09:25
      82080000 -- (-20130.638) [...15 remote chains...] -- 19:09:27

      Average standard deviation of split frequencies: 0.011931

      82081000 -- (-20124.774) [...15 remote chains...] -- 19:09:10
      82082000 -- (-20135.285) [...15 remote chains...] -- 19:09:11
      82083000 -- (-20133.989) [...15 remote chains...] -- 19:09:13
      82084000 -- (-20128.924) [...15 remote chains...] -- 19:09:14
      82085000 -- (-20128.222) [...15 remote chains...] -- 19:09:16

      Average standard deviation of split frequencies: 0.011933

      82086000 -- [-20131.568] [...15 remote chains...] -- 19:08:59
      82087000 -- (-20127.865) [...15 remote chains...] -- 19:09:00
      82088000 -- (-20125.785) [...15 remote chains...] -- 19:09:02
      82089000 -- (-20124.741) [...15 remote chains...] -- 19:09:03
      82090000 -- [-20120.006] [...15 remote chains...] -- 19:09:05

      Average standard deviation of split frequencies: 0.011932

      82091000 -- (-20129.007) [...15 remote chains...] -- 19:08:48
      82092000 -- (-20130.237) [...15 remote chains...] -- 19:08:50
      82093000 -- (-20139.842) [...15 remote chains...] -- 19:08:51
      82094000 -- (-20148.264) [...15 remote chains...] -- 19:08:53
      82095000 -- [-20119.242] [...15 remote chains...] -- 19:08:54

      Average standard deviation of split frequencies: 0.011931

      82096000 -- (-20125.313) [...15 remote chains...] -- 19:08:38
      82097000 -- (-20141.722) [...15 remote chains...] -- 19:08:39
      82098000 -- [-20147.842] [...15 remote chains...] -- 19:08:40
      82099000 -- [-20135.067] [...15 remote chains...] -- 19:08:42
      82100000 -- (-20144.033) [...15 remote chains...] -- 19:08:43

      Average standard deviation of split frequencies: 0.011931

      82101000 -- (-20137.096) [...15 remote chains...] -- 19:08:45
      82102000 -- (-20135.466) [...15 remote chains...] -- 19:08:28
      82103000 -- [-20139.020] [...15 remote chains...] -- 19:08:30
      82104000 -- (-20134.803) [...15 remote chains...] -- 19:08:31
      82105000 -- (-20125.232) [...15 remote chains...] -- 19:08:33

      Average standard deviation of split frequencies: 0.011929

      82106000 -- (-20130.286) [...15 remote chains...] -- 19:08:34
      82107000 -- (-20121.805) [...15 remote chains...] -- 19:08:17
      82108000 -- [-20124.489] [...15 remote chains...] -- 19:08:19
      82109000 -- (-20133.357) [...15 remote chains...] -- 19:08:20
      82110000 -- [-20138.066] [...15 remote chains...] -- 19:08:22

      Average standard deviation of split frequencies: 0.011930

      82111000 -- [-20130.981] [...15 remote chains...] -- 19:08:23
      82112000 -- (-20130.813) [...15 remote chains...] -- 19:08:25
      82113000 -- [-20150.340] [...15 remote chains...] -- 19:08:08
      82114000 -- (-20141.597) [...15 remote chains...] -- 19:08:10
      82115000 -- (-20141.145) [...15 remote chains...] -- 19:08:11

      Average standard deviation of split frequencies: 0.011931

      82116000 -- [-20139.729] [...15 remote chains...] -- 19:08:13
      82117000 -- (-20126.714) [...15 remote chains...] -- 19:08:14
      82118000 -- (-20131.277) [...15 remote chains...] -- 19:07:57
      82119000 -- [-20130.533] [...15 remote chains...] -- 19:07:59
      82120000 -- (-20131.887) [...15 remote chains...] -- 19:08:00

      Average standard deviation of split frequencies: 0.011935

      82121000 -- (-20127.809) [...15 remote chains...] -- 19:08:02
      82122000 -- (-20133.004) [...15 remote chains...] -- 19:07:45
      82123000 -- [-20127.379] [...15 remote chains...] -- 19:07:47
      82124000 -- (-20124.718) [...15 remote chains...] -- 19:07:48
      82125000 -- [-20141.936] [...15 remote chains...] -- 19:07:50

      Average standard deviation of split frequencies: 0.011936

      82126000 -- (-20132.524) [...15 remote chains...] -- 19:07:51
      82127000 -- (-20129.705) [...15 remote chains...] -- 19:07:35
      82128000 -- (-20132.967) [...15 remote chains...] -- 19:07:36
      82129000 -- (-20124.711) [...15 remote chains...] -- 19:07:37
      82130000 -- (-20123.637) [...15 remote chains...] -- 19:07:39

      Average standard deviation of split frequencies: 0.011935

      82131000 -- [-20132.168] [...15 remote chains...] -- 19:07:40
      82132000 -- (-20129.356) [...15 remote chains...] -- 19:07:24
      82133000 -- (-20145.114) [...15 remote chains...] -- 19:07:25
      82134000 -- (-20134.486) [...15 remote chains...] -- 19:07:27
      82135000 -- (-20131.138) [...15 remote chains...] -- 19:07:28

      Average standard deviation of split frequencies: 0.011933

      82136000 -- (-20129.971) [...15 remote chains...] -- 19:07:30
      82137000 -- (-20130.663) [...15 remote chains...] -- 19:07:31
      82138000 -- [-20110.316] [...15 remote chains...] -- 19:07:15
      82139000 -- (-20114.497) [...15 remote chains...] -- 19:07:16
      82140000 -- [-20127.837] [...15 remote chains...] -- 19:07:17

      Average standard deviation of split frequencies: 0.011936

      82141000 -- (-20120.720) [...15 remote chains...] -- 19:07:19
      82142000 -- (-20122.192) [...15 remote chains...] -- 19:07:20
      82143000 -- (-20121.649) [...15 remote chains...] -- 19:07:04
      82144000 -- (-20120.796) [...15 remote chains...] -- 19:07:05
      82145000 -- (-20123.712) [...15 remote chains...] -- 19:07:07

      Average standard deviation of split frequencies: 0.011935

      82146000 -- [-20116.165] [...15 remote chains...] -- 19:07:08
      82147000 -- (-20110.992) [...15 remote chains...] -- 19:07:10
      82148000 -- (-20115.336) [...15 remote chains...] -- 19:07:11
      82149000 -- (-20104.693) [...15 remote chains...] -- 19:07:12
      82150000 -- (-20108.275) [...15 remote chains...] -- 19:06:56

      Average standard deviation of split frequencies: 0.011938

      82151000 -- (-20111.919) [...15 remote chains...] -- 19:06:57
      82152000 -- (-20115.658) [...15 remote chains...] -- 19:06:59
      82153000 -- (-20127.848) [...15 remote chains...] -- 19:07:00
      82154000 -- (-20123.043) [...15 remote chains...] -- 19:06:44
      82155000 -- [-20130.474] [...15 remote chains...] -- 19:06:45

      Average standard deviation of split frequencies: 0.011936

      82156000 -- (-20135.816) [...15 remote chains...] -- 19:06:47
      82157000 -- (-20128.818) [...15 remote chains...] -- 19:06:48
      82158000 -- [-20124.946] [...15 remote chains...] -- 19:06:50
      82159000 -- [-20131.241] [...15 remote chains...] -- 19:06:33
      82160000 -- (-20122.906) [...15 remote chains...] -- 19:06:35

      Average standard deviation of split frequencies: 0.011933

      82161000 -- [-20126.163] [...15 remote chains...] -- 19:06:36
      82162000 -- (-20129.049) [...15 remote chains...] -- 19:06:37
      82163000 -- [-20134.875] [...15 remote chains...] -- 19:06:39
      82164000 -- (-20130.749) [...15 remote chains...] -- 19:06:23
      82165000 -- (-20136.376) [...15 remote chains...] -- 19:06:24

      Average standard deviation of split frequencies: 0.011931

      82166000 -- (-20125.333) [...15 remote chains...] -- 19:06:25
      82167000 -- (-20127.329) [...15 remote chains...] -- 19:06:27
      82168000 -- [-20131.552] [...15 remote chains...] -- 19:06:28
      82169000 -- (-20143.948) [...15 remote chains...] -- 19:06:29
      82170000 -- [-20133.562] [...15 remote chains...] -- 19:06:13

      Average standard deviation of split frequencies: 0.011930

      82171000 -- (-20134.794) [...15 remote chains...] -- 19:06:15
      82172000 -- (-20125.164) [...15 remote chains...] -- 19:06:16
      82173000 -- (-20131.528) [...15 remote chains...] -- 19:06:17
      82174000 -- (-20119.095) [...15 remote chains...] -- 19:06:19
      82175000 -- [-20114.795] [...15 remote chains...] -- 19:06:03

      Average standard deviation of split frequencies: 0.011928

      82176000 -- (-20113.677) [...15 remote chains...] -- 19:06:04
      82177000 -- (-20122.904) [...15 remote chains...] -- 19:06:05
      82178000 -- (-20133.272) [...15 remote chains...] -- 19:06:07
      82179000 -- [-20126.805] [...15 remote chains...] -- 19:05:51
      82180000 -- (-20128.680) [...15 remote chains...] -- 19:05:52

      Average standard deviation of split frequencies: 0.011926

      82181000 -- (-20126.648) [...15 remote chains...] -- 19:05:53
      82182000 -- (-20122.771) [...15 remote chains...] -- 19:05:55
      82183000 -- (-20110.982) [...15 remote chains...] -- 19:05:56
      82184000 -- (-20122.332) [...15 remote chains...] -- 19:05:40
      82185000 -- (-20132.870) [...15 remote chains...] -- 19:05:41

      Average standard deviation of split frequencies: 0.011924

      82186000 -- (-20147.981) [...15 remote chains...] -- 19:05:43
      82187000 -- (-20143.288) [...15 remote chains...] -- 19:05:27
      82188000 -- (-20132.480) [...15 remote chains...] -- 19:05:28
      82189000 -- (-20139.025) [...15 remote chains...] -- 19:05:29
      82190000 -- (-20135.686) [...15 remote chains...] -- 19:05:31

      Average standard deviation of split frequencies: 0.011922

      82191000 -- (-20133.235) [...15 remote chains...] -- 19:05:15
      82192000 -- (-20133.132) [...15 remote chains...] -- 19:05:16
      82193000 -- (-20135.509) [...15 remote chains...] -- 19:05:18
      82194000 -- (-20135.454) [...15 remote chains...] -- 19:05:19
      82195000 -- (-20118.537) [...15 remote chains...] -- 19:05:20

      Average standard deviation of split frequencies: 0.011921

      82196000 -- (-20120.745) [...15 remote chains...] -- 19:05:04
      82197000 -- (-20112.585) [...15 remote chains...] -- 19:05:06
      82198000 -- (-20124.562) [...15 remote chains...] -- 19:05:07
      82199000 -- (-20132.728) [...15 remote chains...] -- 19:05:08
      82200000 -- (-20119.647) [...15 remote chains...] -- 19:05:10

      Average standard deviation of split frequencies: 0.011921

      82201000 -- (-20120.828) [...15 remote chains...] -- 19:04:54
      82202000 -- (-20127.337) [...15 remote chains...] -- 19:04:55
      82203000 -- (-20122.101) [...15 remote chains...] -- 19:04:56
      82204000 -- [-20135.600] [...15 remote chains...] -- 19:04:58
      82205000 -- [-20128.660] [...15 remote chains...] -- 19:04:42

      Average standard deviation of split frequencies: 0.011920

      82206000 -- (-20119.350) [...15 remote chains...] -- 19:04:43
      82207000 -- (-20121.652) [...15 remote chains...] -- 19:04:44
      82208000 -- [-20120.073] [...15 remote chains...] -- 19:04:46
      82209000 -- (-20126.164) [...15 remote chains...] -- 19:04:47
      82210000 -- (-20122.610) [...15 remote chains...] -- 19:04:31

      Average standard deviation of split frequencies: 0.011919

      82211000 -- [-20119.499] [...15 remote chains...] -- 19:04:33
      82212000 -- (-20123.062) [...15 remote chains...] -- 19:04:34
      82213000 -- [-20125.724] [...15 remote chains...] -- 19:04:35
      82214000 -- [-20119.260] [...15 remote chains...] -- 19:04:36
      82215000 -- [-20113.957] [...15 remote chains...] -- 19:04:21

      Average standard deviation of split frequencies: 0.011920

      82216000 -- [-20122.853] [...15 remote chains...] -- 19:04:22
      82217000 -- (-20127.234) [...15 remote chains...] -- 19:04:23
      82218000 -- [-20123.171] [...15 remote chains...] -- 19:04:25
      82219000 -- (-20134.992) [...15 remote chains...] -- 19:04:09
      82220000 -- (-20127.008) [...15 remote chains...] -- 19:04:10

      Average standard deviation of split frequencies: 0.011921

      82221000 -- [-20118.330] [...15 remote chains...] -- 19:04:11
      82222000 -- (-20127.567) [...15 remote chains...] -- 19:04:13
      82223000 -- (-20111.370) [...15 remote chains...] -- 19:03:57
      82224000 -- [-20118.069] [...15 remote chains...] -- 19:03:58
      82225000 -- (-20126.024) [...15 remote chains...] -- 19:04:00

      Average standard deviation of split frequencies: 0.011921

      82226000 -- (-20128.372) [...15 remote chains...] -- 19:04:01
      82227000 -- (-20132.543) [...15 remote chains...] -- 19:04:02
      82228000 -- (-20119.706) [...15 remote chains...] -- 19:03:47
      82229000 -- [-20123.945] [...15 remote chains...] -- 19:03:48
      82230000 -- (-20123.374) [...15 remote chains...] -- 19:03:49

      Average standard deviation of split frequencies: 0.011921

      82231000 -- (-20125.750) [...15 remote chains...] -- 19:03:50
      82232000 -- (-20123.341) [...15 remote chains...] -- 19:03:52
      82233000 -- [-20132.526] [...15 remote chains...] -- 19:03:36
      82234000 -- (-20120.788) [...15 remote chains...] -- 19:03:37
      82235000 -- (-20132.524) [...15 remote chains...] -- 19:03:39

      Average standard deviation of split frequencies: 0.011922

      82236000 -- (-20124.254) [...15 remote chains...] -- 19:03:40
      82237000 -- [-20130.892] [...15 remote chains...] -- 19:03:41
      82238000 -- [-20125.895] [...15 remote chains...] -- 19:03:26
      82239000 -- (-20137.996) [...15 remote chains...] -- 19:03:27
      82240000 -- [-20123.981] [...15 remote chains...] -- 19:03:28

      Average standard deviation of split frequencies: 0.011922

      82241000 -- [-20118.506] [...15 remote chains...] -- 19:03:29
      82242000 -- [-20120.753] [...15 remote chains...] -- 19:03:14
      82243000 -- [-20126.541] [...15 remote chains...] -- 19:03:15
      82244000 -- (-20125.920) [...15 remote chains...] -- 19:03:16
      82245000 -- [-20128.723] [...15 remote chains...] -- 19:03:18

      Average standard deviation of split frequencies: 0.011922

      82246000 -- [-20140.634] [...15 remote chains...] -- 19:03:19
      82247000 -- (-20124.861) [...15 remote chains...] -- 19:03:20
      82248000 -- (-20131.783) [...15 remote chains...] -- 19:03:05
      82249000 -- (-20129.744) [...15 remote chains...] -- 19:03:06
      82250000 -- (-20124.783) [...15 remote chains...] -- 19:03:07

      Average standard deviation of split frequencies: 0.011924

      82251000 -- (-20125.042) [...15 remote chains...] -- 19:03:25
      82252000 -- (-20133.693) [...15 remote chains...] -- 19:03:26
      82253000 -- (-20125.892) [...15 remote chains...] -- 19:03:11
      82254000 -- [-20118.314] [...15 remote chains...] -- 19:03:12
      82255000 -- (-20126.926) [...15 remote chains...] -- 19:03:13

      Average standard deviation of split frequencies: 0.011925

      82256000 -- (-20126.628) [...15 remote chains...] -- 19:03:15
      82257000 -- (-20119.480) [...15 remote chains...] -- 19:03:16
      82258000 -- (-20128.356) [...15 remote chains...] -- 19:03:00
      82259000 -- (-20136.071) [...15 remote chains...] -- 19:03:02
      82260000 -- (-20132.342) [...15 remote chains...] -- 19:03:03

      Average standard deviation of split frequencies: 0.011929

      82261000 -- (-20118.220) [...15 remote chains...] -- 19:03:04
      82262000 -- (-20125.810) [...15 remote chains...] -- 19:03:05
      82263000 -- (-20130.778) [...15 remote chains...] -- 19:02:50
      82264000 -- (-20128.927) [...15 remote chains...] -- 19:02:51
      82265000 -- (-20118.210) [...15 remote chains...] -- 19:02:52

      Average standard deviation of split frequencies: 0.011931

      82266000 -- [-20120.672] [...15 remote chains...] -- 19:02:53
      82267000 -- (-20126.686) [...15 remote chains...] -- 19:02:55
      82268000 -- [-20133.099] [...15 remote chains...] -- 19:02:39
      82269000 -- (-20141.838) [...15 remote chains...] -- 19:02:41
      82270000 -- (-20141.532) [...15 remote chains...] -- 19:02:42

      Average standard deviation of split frequencies: 0.011932

      82271000 -- [-20134.251] [...15 remote chains...] -- 19:02:43
      82272000 -- (-20139.232) [...15 remote chains...] -- 19:02:44
      82273000 -- (-20155.131) [...15 remote chains...] -- 19:02:29
      82274000 -- [-20125.032] [...15 remote chains...] -- 19:02:30
      82275000 -- (-20118.719) [...15 remote chains...] -- 19:02:31

      Average standard deviation of split frequencies: 0.011934

      82276000 -- [-20130.319] [...15 remote chains...] -- 19:02:32
      82277000 -- [-20131.776] [...15 remote chains...] -- 19:02:34
      82278000 -- (-20142.903) [...15 remote chains...] -- 19:02:18
      82279000 -- (-20121.929) [...15 remote chains...] -- 19:02:20
      82280000 -- [-20128.389] [...15 remote chains...] -- 19:02:21

      Average standard deviation of split frequencies: 0.011936

      82281000 -- [-20128.114] [...15 remote chains...] -- 19:02:22
      82282000 -- (-20126.299) [...15 remote chains...] -- 19:02:23
      82283000 -- (-20122.912) [...15 remote chains...] -- 19:02:08
      82284000 -- (-20134.317) [...15 remote chains...] -- 19:02:09
      82285000 -- [-20131.110] [...15 remote chains...] -- 19:02:10

      Average standard deviation of split frequencies: 0.011936

      82286000 -- [-20134.424] [...15 remote chains...] -- 19:02:11
      82287000 -- (-20124.085) [...15 remote chains...] -- 19:02:13
      82288000 -- (-20124.626) [...15 remote chains...] -- 19:01:57
      82289000 -- [-20113.244] [...15 remote chains...] -- 19:01:59
      82290000 -- (-20125.982) [...15 remote chains...] -- 19:02:00

      Average standard deviation of split frequencies: 0.011939

      82291000 -- (-20142.573) [...15 remote chains...] -- 19:02:01
      82292000 -- [-20135.346] [...15 remote chains...] -- 19:02:02
      82293000 -- (-20139.475) [...15 remote chains...] -- 19:01:47
      82294000 -- (-20136.554) [...15 remote chains...] -- 19:01:48
      82295000 -- (-20132.605) [...15 remote chains...] -- 19:01:49

      Average standard deviation of split frequencies: 0.011940

      82296000 -- [-20132.040] [...15 remote chains...] -- 19:01:50
      82297000 -- (-20119.878) [...15 remote chains...] -- 19:01:52
      82298000 -- [-20118.104] [...15 remote chains...] -- 19:01:36
      82299000 -- (-20118.603) [...15 remote chains...] -- 19:01:38
      82300000 -- (-20131.843) [...15 remote chains...] -- 19:01:39

      Average standard deviation of split frequencies: 0.011939

      82301000 -- (-20126.842) [...15 remote chains...] -- 19:01:40
      82302000 -- [-20120.893] [...15 remote chains...] -- 19:01:41
      82303000 -- [-20122.325] [...15 remote chains...] -- 19:01:42
      82304000 -- [-20117.305] [...15 remote chains...] -- 19:01:27
      82305000 -- [-20125.236] [...15 remote chains...] -- 19:01:28

      Average standard deviation of split frequencies: 0.011939

      82306000 -- (-20140.061) [...15 remote chains...] -- 19:01:29
      82307000 -- (-20130.589) [...15 remote chains...] -- 19:01:31
      82308000 -- (-20123.417) [...15 remote chains...] -- 19:01:32
      82309000 -- (-20120.473) [...15 remote chains...] -- 19:01:33
      82310000 -- (-20119.218) [...15 remote chains...] -- 19:01:34

      Average standard deviation of split frequencies: 0.011939

      82311000 -- (-20120.562) [...15 remote chains...] -- 19:01:19
      82312000 -- [-20123.845] [...15 remote chains...] -- 19:01:20
      82313000 -- (-20131.220) [...15 remote chains...] -- 19:01:21
      82314000 -- [-20121.042] [...15 remote chains...] -- 19:01:22
      82315000 -- (-20132.226) [...15 remote chains...] -- 19:01:24

      Average standard deviation of split frequencies: 0.011939

      82316000 -- (-20128.385) [...15 remote chains...] -- 19:01:09
      82317000 -- (-20135.460) [...15 remote chains...] -- 19:01:10
      82318000 -- [-20124.073] [...15 remote chains...] -- 19:01:11
      82319000 -- (-20126.778) [...15 remote chains...] -- 19:01:12
      82320000 -- [-20131.144] [...15 remote chains...] -- 19:01:13

      Average standard deviation of split frequencies: 0.011939

      82321000 -- [-20134.200] [...15 remote chains...] -- 19:00:58
      82322000 -- (-20134.053) [...15 remote chains...] -- 19:00:59
      82323000 -- (-20126.906) [...15 remote chains...] -- 19:01:00
      82324000 -- [-20115.561] [...15 remote chains...] -- 19:01:02
      82325000 -- (-20127.061) [...15 remote chains...] -- 19:01:03

      Average standard deviation of split frequencies: 0.011940

      82326000 -- (-20124.032) [...15 remote chains...] -- 19:01:04
      82327000 -- (-20127.052) [...15 remote chains...] -- 19:00:49
      82328000 -- (-20146.770) [...15 remote chains...] -- 19:00:50
      82329000 -- (-20135.498) [...15 remote chains...] -- 19:00:51
      82330000 -- (-20132.246) [...15 remote chains...] -- 19:00:52

      Average standard deviation of split frequencies: 0.011942

      82331000 -- [-20123.327] [...15 remote chains...] -- 19:00:53
      82332000 -- (-20126.085) [...15 remote chains...] -- 19:00:38
      82333000 -- (-20137.347) [...15 remote chains...] -- 19:00:39
      82334000 -- (-20129.490) [...15 remote chains...] -- 19:00:41
      82335000 -- [-20130.604] [...15 remote chains...] -- 19:00:42

      Average standard deviation of split frequencies: 0.011940

      82336000 -- (-20123.358) [...15 remote chains...] -- 19:00:43
      82337000 -- (-20120.359) [...15 remote chains...] -- 19:00:28
      82338000 -- [-20127.880] [...15 remote chains...] -- 19:00:29
      82339000 -- (-20122.921) [...15 remote chains...] -- 19:00:30
      82340000 -- [-20127.042] [...15 remote chains...] -- 19:00:31

      Average standard deviation of split frequencies: 0.011941

      82341000 -- (-20117.839) [...15 remote chains...] -- 19:00:32
      82342000 -- [-20118.819] [...15 remote chains...] -- 19:00:17
      82343000 -- (-20128.296) [...15 remote chains...] -- 19:00:19
      82344000 -- [-20128.489] [...15 remote chains...] -- 19:00:20
      82345000 -- (-20124.877) [...15 remote chains...] -- 19:00:21

      Average standard deviation of split frequencies: 0.011943

      82346000 -- (-20135.242) [...15 remote chains...] -- 19:00:22
      82347000 -- [-20125.711] [...15 remote chains...] -- 19:00:23
      82348000 -- (-20128.780) [...15 remote chains...] -- 19:00:08
      82349000 -- (-20126.637) [...15 remote chains...] -- 19:00:09
      82350000 -- [-20133.035] [...15 remote chains...] -- 19:00:10

      Average standard deviation of split frequencies: 0.011945

      82351000 -- (-20124.527) [...15 remote chains...] -- 19:00:11
      82352000 -- (-20126.313) [...15 remote chains...] -- 19:00:13
      82353000 -- [-20121.182] [...15 remote chains...] -- 19:00:14
      82354000 -- [-20131.330] [...15 remote chains...] -- 18:59:59
      82355000 -- (-20143.043) [...15 remote chains...] -- 19:00:00

      Average standard deviation of split frequencies: 0.011948

      82356000 -- (-20131.726) [...15 remote chains...] -- 19:00:01
      82357000 -- (-20131.570) [...15 remote chains...] -- 19:00:02
      82358000 -- (-20125.651) [...15 remote chains...] -- 19:00:03
      82359000 -- [-20120.772] [...15 remote chains...] -- 19:00:04
      82360000 -- [-20124.935] [...15 remote chains...] -- 18:59:49

      Average standard deviation of split frequencies: 0.011950

      82361000 -- [-20127.270] [...15 remote chains...] -- 18:59:51
      82362000 -- (-20137.861) [...15 remote chains...] -- 18:59:52
      82363000 -- (-20142.249) [...15 remote chains...] -- 18:59:53
      82364000 -- (-20139.664) [...15 remote chains...] -- 18:59:54
      82365000 -- [-20134.039] [...15 remote chains...] -- 18:59:39

      Average standard deviation of split frequencies: 0.011950

      82366000 -- (-20138.840) [...15 remote chains...] -- 18:59:40
      82367000 -- (-20121.432) [...15 remote chains...] -- 18:59:41
      82368000 -- (-20128.833) [...15 remote chains...] -- 18:59:42
      82369000 -- (-20125.720) [...15 remote chains...] -- 18:59:43
      82370000 -- (-20125.101) [...15 remote chains...] -- 18:59:29

      Average standard deviation of split frequencies: 0.011949

      82371000 -- [-20134.031] [...15 remote chains...] -- 18:59:30
      82372000 -- (-20129.301) [...15 remote chains...] -- 18:59:31
      82373000 -- [-20136.375] [...15 remote chains...] -- 18:59:32
      82374000 -- (-20134.243) [...15 remote chains...] -- 18:59:33
      82375000 -- [-20127.452] [...15 remote chains...] -- 18:59:34

      Average standard deviation of split frequencies: 0.011951

      82376000 -- (-20138.557) [...15 remote chains...] -- 18:59:19
      82377000 -- (-20127.886) [...15 remote chains...] -- 18:59:20
      82378000 -- (-20120.882) [...15 remote chains...] -- 18:59:21
      82379000 -- [-20128.448] [...15 remote chains...] -- 18:59:23
      82380000 -- (-20124.920) [...15 remote chains...] -- 18:59:24

      Average standard deviation of split frequencies: 0.011952

      82381000 -- [-20119.037] [...15 remote chains...] -- 18:59:09
      82382000 -- [-20137.480] [...15 remote chains...] -- 18:59:10
      82383000 -- (-20133.613) [...15 remote chains...] -- 18:59:11
      82384000 -- (-20123.374) [...15 remote chains...] -- 18:59:12
      82385000 -- [-20133.715] [...15 remote chains...] -- 18:59:13

      Average standard deviation of split frequencies: 0.011954

      82386000 -- (-20130.179) [...15 remote chains...] -- 18:58:58
      82387000 -- (-20131.025) [...15 remote chains...] -- 18:59:00
      82388000 -- (-20129.177) [...15 remote chains...] -- 18:59:01
      82389000 -- (-20133.557) [...15 remote chains...] -- 18:59:02
      82390000 -- (-20137.445) [...15 remote chains...] -- 18:58:47

      Average standard deviation of split frequencies: 0.011955

      82391000 -- (-20135.886) [...15 remote chains...] -- 18:58:48
      82392000 -- [-20132.791] [...15 remote chains...] -- 18:58:49
      82393000 -- (-20137.560) [...15 remote chains...] -- 18:58:50
      82394000 -- (-20129.128) [...15 remote chains...] -- 18:58:51
      82395000 -- [-20135.817] [...15 remote chains...] -- 18:58:37

      Average standard deviation of split frequencies: 0.011956

      82396000 -- (-20136.107) [...15 remote chains...] -- 18:58:38
      82397000 -- (-20135.080) [...15 remote chains...] -- 18:58:39
      82398000 -- [-20131.411] [...15 remote chains...] -- 18:58:40
      82399000 -- (-20133.232) [...15 remote chains...] -- 18:58:41
      82400000 -- (-20138.629) [...15 remote chains...] -- 18:58:42

      Average standard deviation of split frequencies: 0.011956

      82401000 -- (-20144.453) [...15 remote chains...] -- 18:58:43
      82402000 -- (-20134.021) [...15 remote chains...] -- 18:58:28
      82403000 -- (-20122.941) [...15 remote chains...] -- 18:58:29
      82404000 -- (-20125.748) [...15 remote chains...] -- 18:58:30
      82405000 -- (-20133.810) [...15 remote chains...] -- 18:58:31

      Average standard deviation of split frequencies: 0.011954

      82406000 -- [-20128.915] [...15 remote chains...] -- 18:58:17
      82407000 -- [-20134.890] [...15 remote chains...] -- 18:58:18
      82408000 -- [-20132.964] [...15 remote chains...] -- 18:58:19
      82409000 -- [-20131.117] [...15 remote chains...] -- 18:58:20
      82410000 -- [-20132.313] [...15 remote chains...] -- 18:58:21

      Average standard deviation of split frequencies: 0.011957

      82411000 -- [-20121.564] [...15 remote chains...] -- 18:58:06
      82412000 -- [-20118.879] [...15 remote chains...] -- 18:58:07
      82413000 -- (-20117.654) [...15 remote chains...] -- 18:58:09
      82414000 -- (-20110.711) [...15 remote chains...] -- 18:58:10
      82415000 -- [-20116.609] [...15 remote chains...] -- 18:57:55

      Average standard deviation of split frequencies: 0.011958

      82416000 -- [-20118.198] [...15 remote chains...] -- 18:57:56
      82417000 -- (-20125.585) [...15 remote chains...] -- 18:57:57
      82418000 -- (-20131.034) [...15 remote chains...] -- 18:57:58
      82419000 -- (-20131.686) [...15 remote chains...] -- 18:57:59
      82420000 -- (-20131.125) [...15 remote chains...] -- 18:57:45

      Average standard deviation of split frequencies: 0.011958

      82421000 -- [-20122.215] [...15 remote chains...] -- 18:57:46
      82422000 -- (-20116.253) [...15 remote chains...] -- 18:57:47
      82423000 -- [-20130.762] [...15 remote chains...] -- 18:57:48
      82424000 -- (-20120.034) [...15 remote chains...] -- 18:57:49
      82425000 -- (-20136.518) [...15 remote chains...] -- 18:57:50

      Average standard deviation of split frequencies: 0.011960

      82426000 -- [-20132.853] [...15 remote chains...] -- 18:57:35
      82427000 -- [-20129.449] [...15 remote chains...] -- 18:57:36
      82428000 -- (-20125.569) [...15 remote chains...] -- 18:57:37
      82429000 -- [-20134.210] [...15 remote chains...] -- 18:57:38
      82430000 -- (-20126.964) [...15 remote chains...] -- 18:57:39

      Average standard deviation of split frequencies: 0.011962

      82431000 -- [-20118.012] [...15 remote chains...] -- 18:57:40
      82432000 -- (-20117.439) [...15 remote chains...] -- 18:57:26
      82433000 -- (-20124.328) [...15 remote chains...] -- 18:57:27
      82434000 -- [-20121.395] [...15 remote chains...] -- 18:57:28
      82435000 -- [-20115.253] [...15 remote chains...] -- 18:57:29

      Average standard deviation of split frequencies: 0.011962

      82436000 -- (-20122.582) [...15 remote chains...] -- 18:57:30
      82437000 -- (-20125.264) [...15 remote chains...] -- 18:57:31
      82438000 -- (-20115.350) [...15 remote chains...] -- 18:57:17
      82439000 -- (-20131.454) [...15 remote chains...] -- 18:57:18
      82440000 -- (-20128.434) [...15 remote chains...] -- 18:57:19

      Average standard deviation of split frequencies: 0.011964

      82441000 -- (-20126.979) [...15 remote chains...] -- 18:57:20
      82442000 -- [-20110.123] [...15 remote chains...] -- 18:57:21
      82443000 -- (-20127.077) [...15 remote chains...] -- 18:57:06
      82444000 -- (-20124.427) [...15 remote chains...] -- 18:57:07
      82445000 -- [-20132.075] [...15 remote chains...] -- 18:57:08

      Average standard deviation of split frequencies: 0.011967

      82446000 -- [-20127.057] [...15 remote chains...] -- 18:57:09
      82447000 -- [-20123.845] [...15 remote chains...] -- 18:57:10
      82448000 -- (-20133.672) [...15 remote chains...] -- 18:57:11
      82449000 -- (-20139.188) [...15 remote chains...] -- 18:56:57
      82450000 -- [-20140.036] [...15 remote chains...] -- 18:56:58

      Average standard deviation of split frequencies: 0.011968

      82451000 -- (-20143.341) [...15 remote chains...] -- 18:56:59
      82452000 -- (-20146.644) [...15 remote chains...] -- 18:57:00
      82453000 -- (-20139.465) [...15 remote chains...] -- 18:57:01
      82454000 -- [-20156.620] [...15 remote chains...] -- 18:57:02
      82455000 -- (-20135.591) [...15 remote chains...] -- 18:56:48

      Average standard deviation of split frequencies: 0.011969

      82456000 -- (-20136.200) [...15 remote chains...] -- 18:56:49
      82457000 -- [-20127.554] [...15 remote chains...] -- 18:56:49
      82458000 -- [-20141.119] [...15 remote chains...] -- 18:56:50
      82459000 -- (-20135.113) [...15 remote chains...] -- 18:56:36
      82460000 -- [-20127.785] [...15 remote chains...] -- 18:56:37

      Average standard deviation of split frequencies: 0.011968

      82461000 -- [-20130.684] [...15 remote chains...] -- 18:56:38
      82462000 -- (-20124.022) [...15 remote chains...] -- 18:56:39
      82463000 -- (-20122.316) [...15 remote chains...] -- 18:56:40
      82464000 -- [-20114.126] [...15 remote chains...] -- 18:56:41
      82465000 -- [-20128.365] [...15 remote chains...] -- 18:56:27

      Average standard deviation of split frequencies: 0.011968

      82466000 -- (-20130.812) [...15 remote chains...] -- 18:56:28
      82467000 -- [-20126.341] [...15 remote chains...] -- 18:56:29
      82468000 -- (-20122.955) [...15 remote chains...] -- 18:56:30
      82469000 -- (-20131.494) [...15 remote chains...] -- 18:56:31
      82470000 -- (-20147.367) [...15 remote chains...] -- 18:56:16

      Average standard deviation of split frequencies: 0.011969

      82471000 -- (-20139.016) [...15 remote chains...] -- 18:56:17
      82472000 -- [-20138.984] [...15 remote chains...] -- 18:56:18
      82473000 -- [-20141.596] [...15 remote chains...] -- 18:56:19
      82474000 -- (-20120.898) [...15 remote chains...] -- 18:56:20
      82475000 -- (-20128.047) [...15 remote chains...] -- 18:56:21

      Average standard deviation of split frequencies: 0.011970

      82476000 -- [-20119.546] [...15 remote chains...] -- 18:56:07
      82477000 -- (-20124.006) [...15 remote chains...] -- 18:56:08
      82478000 -- (-20117.080) [...15 remote chains...] -- 18:56:09
      82479000 -- (-20121.478) [...15 remote chains...] -- 18:56:10
      82480000 -- (-20119.161) [...15 remote chains...] -- 18:56:11

      Average standard deviation of split frequencies: 0.011971

      82481000 -- (-20127.645) [...15 remote chains...] -- 18:55:57
      82482000 -- [-20120.720] [...15 remote chains...] -- 18:55:58
      82483000 -- [-20128.491] [...15 remote chains...] -- 18:55:59
      82484000 -- [-20123.233] [...15 remote chains...] -- 18:56:00
      82485000 -- [-20121.571] [...15 remote chains...] -- 18:56:01

      Average standard deviation of split frequencies: 0.011972

      82486000 -- (-20136.656) [...15 remote chains...] -- 18:55:46
      82487000 -- (-20125.888) [...15 remote chains...] -- 18:55:47
      82488000 -- [-20127.840] [...15 remote chains...] -- 18:55:48
      82489000 -- (-20130.100) [...15 remote chains...] -- 18:55:49
      82490000 -- [-20132.280] [...15 remote chains...] -- 18:55:50

      Average standard deviation of split frequencies: 0.011972

      82491000 -- [-20121.368] [...15 remote chains...] -- 18:55:36
      82492000 -- [-20122.895] [...15 remote chains...] -- 18:55:37
      82493000 -- (-20135.167) [...15 remote chains...] -- 18:55:38
      82494000 -- (-20146.705) [...15 remote chains...] -- 18:55:39
      82495000 -- [-20131.749] [...15 remote chains...] -- 18:55:40

      Average standard deviation of split frequencies: 0.011974

      82496000 -- (-20133.728) [...15 remote chains...] -- 18:55:41
      82497000 -- (-20133.278) [...15 remote chains...] -- 18:55:27
      82498000 -- [-20119.928] [...15 remote chains...] -- 18:55:28
      82499000 -- [-20126.715] [...15 remote chains...] -- 18:55:29
      82500000 -- (-20134.701) [...15 remote chains...] -- 18:55:30

      Average standard deviation of split frequencies: 0.011976

      82501000 -- (-20124.496) [...15 remote chains...] -- 18:55:30
      82502000 -- (-20136.300) [...15 remote chains...] -- 18:55:16
      82503000 -- [-20140.645] [...15 remote chains...] -- 18:55:17
      82504000 -- [-20131.490] [...15 remote chains...] -- 18:55:18
      82505000 -- (-20136.592) [...15 remote chains...] -- 18:55:19

      Average standard deviation of split frequencies: 0.011977

      82506000 -- (-20126.559) [...15 remote chains...] -- 18:55:20
      82507000 -- [-20136.256] [...15 remote chains...] -- 18:55:06
      82508000 -- [-20132.145] [...15 remote chains...] -- 18:55:07
      82509000 -- (-20129.326) [...15 remote chains...] -- 18:55:08
      82510000 -- (-20144.522) [...15 remote chains...] -- 18:55:09

      Average standard deviation of split frequencies: 0.011976

      82511000 -- [-20147.414] [...15 remote chains...] -- 18:55:10
      82512000 -- (-20143.202) [...15 remote chains...] -- 18:54:56
      82513000 -- (-20137.491) [...15 remote chains...] -- 18:54:57
      82514000 -- (-20137.741) [...15 remote chains...] -- 18:54:58
      82515000 -- [-20136.490] [...15 remote chains...] -- 18:54:58

      Average standard deviation of split frequencies: 0.011977

      82516000 -- [-20132.083] [...15 remote chains...] -- 18:54:59
      82517000 -- (-20136.964) [...15 remote chains...] -- 18:54:45
      82518000 -- (-20133.451) [...15 remote chains...] -- 18:54:46
      82519000 -- (-20135.764) [...15 remote chains...] -- 18:54:47
      82520000 -- (-20131.035) [...15 remote chains...] -- 18:54:48

      Average standard deviation of split frequencies: 0.011977

      82521000 -- (-20125.805) [...15 remote chains...] -- 18:54:34
      82522000 -- [-20132.598] [...15 remote chains...] -- 18:54:35
      82523000 -- (-20137.805) [...15 remote chains...] -- 18:54:36
      82524000 -- [-20131.227] [...15 remote chains...] -- 18:54:37
      82525000 -- [-20130.056] [...15 remote chains...] -- 18:54:38

      Average standard deviation of split frequencies: 0.011977

      82526000 -- [-20144.846] [...15 remote chains...] -- 18:54:24
      82527000 -- [-20148.923] [...15 remote chains...] -- 18:54:25
      82528000 -- (-20129.945) [...15 remote chains...] -- 18:54:26
      82529000 -- [-20131.984] [...15 remote chains...] -- 18:54:27
      82530000 -- (-20145.803) [...15 remote chains...] -- 18:54:28

      Average standard deviation of split frequencies: 0.011978

      82531000 -- [-20149.442] [...15 remote chains...] -- 18:54:28
      82532000 -- (-20145.687) [...15 remote chains...] -- 18:54:15
      82533000 -- (-20145.654) [...15 remote chains...] -- 18:54:15
      82534000 -- [-20140.613] [...15 remote chains...] -- 18:54:16
      82535000 -- (-20130.185) [...15 remote chains...] -- 18:54:17

      Average standard deviation of split frequencies: 0.011978

      82536000 -- (-20125.062) [...15 remote chains...] -- 18:54:18
      82537000 -- [-20129.228] [...15 remote chains...] -- 18:54:19
      82538000 -- (-20133.598) [...15 remote chains...] -- 18:54:05
      82539000 -- (-20137.192) [...15 remote chains...] -- 18:54:06
      82540000 -- (-20134.946) [...15 remote chains...] -- 18:54:07

      Average standard deviation of split frequencies: 0.011982

      82541000 -- (-20140.046) [...15 remote chains...] -- 18:54:08
      82542000 -- [-20135.936] [...15 remote chains...] -- 18:54:09
      82543000 -- (-20138.710) [...15 remote chains...] -- 18:53:55
      82544000 -- (-20137.720) [...15 remote chains...] -- 18:53:56
      82545000 -- (-20127.277) [...15 remote chains...] -- 18:53:57

      Average standard deviation of split frequencies: 0.011985

      82546000 -- [-20117.847] [...15 remote chains...] -- 18:53:58
      82547000 -- [-20124.750] [...15 remote chains...] -- 18:53:58
      82548000 -- (-20124.958) [...15 remote chains...] -- 18:53:59
      82549000 -- (-20137.752) [...15 remote chains...] -- 18:53:45
      82550000 -- [-20131.952] [...15 remote chains...] -- 18:53:46

      Average standard deviation of split frequencies: 0.011988

      82551000 -- (-20154.237) [...15 remote chains...] -- 18:53:47
      82552000 -- [-20143.612] [...15 remote chains...] -- 18:53:48
      82553000 -- (-20136.068) [...15 remote chains...] -- 18:53:34
      82554000 -- (-20137.368) [...15 remote chains...] -- 18:53:35
      82555000 -- (-20131.195) [...15 remote chains...] -- 18:53:36

      Average standard deviation of split frequencies: 0.011989

      82556000 -- [-20131.077] [...15 remote chains...] -- 18:53:37
      82557000 -- (-20124.763) [...15 remote chains...] -- 18:53:38
      82558000 -- [-20123.408] [...15 remote chains...] -- 18:53:39
      82559000 -- (-20124.682) [...15 remote chains...] -- 18:53:25
      82560000 -- [-20128.856] [...15 remote chains...] -- 18:53:26

      Average standard deviation of split frequencies: 0.011992

      82561000 -- [-20121.986] [...15 remote chains...] -- 18:53:27
      82562000 -- (-20122.427) [...15 remote chains...] -- 18:53:27
      82563000 -- (-20120.277) [...15 remote chains...] -- 18:53:28
      82564000 -- (-20124.175) [...15 remote chains...] -- 18:53:15
      82565000 -- (-20135.051) [...15 remote chains...] -- 18:53:15

      Average standard deviation of split frequencies: 0.011994

      82566000 -- [-20141.127] [...15 remote chains...] -- 18:53:16
      82567000 -- (-20142.547) [...15 remote chains...] -- 18:53:17
      82568000 -- (-20138.303) [...15 remote chains...] -- 18:53:18
      82569000 -- (-20135.672) [...15 remote chains...] -- 18:53:04
      82570000 -- (-20124.124) [...15 remote chains...] -- 18:53:05

      Average standard deviation of split frequencies: 0.011997

      82571000 -- [-20123.093] [...15 remote chains...] -- 18:53:06
      82572000 -- (-20126.661) [...15 remote chains...] -- 18:53:07
      82573000 -- (-20136.320) [...15 remote chains...] -- 18:53:08
      82574000 -- [-20135.879] [...15 remote chains...] -- 18:53:09
      82575000 -- [-20123.695] [...15 remote chains...] -- 18:53:09

      Average standard deviation of split frequencies: 0.012000

      82576000 -- (-20129.921) [...15 remote chains...] -- 18:53:10
      82577000 -- (-20133.464) [...15 remote chains...] -- 18:52:57
      82578000 -- (-20128.056) [...15 remote chains...] -- 18:52:57
      82579000 -- (-20122.579) [...15 remote chains...] -- 18:52:58
      82580000 -- (-20130.936) [...15 remote chains...] -- 18:52:59

      Average standard deviation of split frequencies: 0.012000

      82581000 -- (-20123.945) [...15 remote chains...] -- 18:53:00
      82582000 -- [-20118.135] [...15 remote chains...] -- 18:53:01
      82583000 -- [-20117.582] [...15 remote chains...] -- 18:52:47
      82584000 -- (-20127.385) [...15 remote chains...] -- 18:52:48
      82585000 -- (-20132.345) [...15 remote chains...] -- 18:52:49

      Average standard deviation of split frequencies: 0.012004

      82586000 -- (-20130.712) [...15 remote chains...] -- 18:52:50
      82587000 -- (-20130.064) [...15 remote chains...] -- 18:52:51
      82588000 -- (-20136.673) [...15 remote chains...] -- 18:52:37
      82589000 -- [-20146.251] [...15 remote chains...] -- 18:52:38
      82590000 -- (-20127.768) [...15 remote chains...] -- 18:52:39

      Average standard deviation of split frequencies: 0.012006

      82591000 -- [-20130.158] [...15 remote chains...] -- 18:52:39
      82592000 -- [-20145.619] [...15 remote chains...] -- 18:52:40
      82593000 -- (-20136.770) [...15 remote chains...] -- 18:52:27
      82594000 -- (-20137.879) [...15 remote chains...] -- 18:52:27
      82595000 -- (-20126.473) [...15 remote chains...] -- 18:52:28

      Average standard deviation of split frequencies: 0.012009

      82596000 -- (-20129.802) [...15 remote chains...] -- 18:52:29
      82597000 -- (-20140.108) [...15 remote chains...] -- 18:52:16
      82598000 -- [-20142.047] [...15 remote chains...] -- 18:52:16
      82599000 -- (-20131.598) [...15 remote chains...] -- 18:52:17
      82600000 -- [-20136.883] [...15 remote chains...] -- 18:52:18

      Average standard deviation of split frequencies: 0.012010

      82601000 -- (-20143.552) [...15 remote chains...] -- 18:52:19
      82602000 -- (-20138.165) [...15 remote chains...] -- 18:52:05
      82603000 -- (-20135.084) [...15 remote chains...] -- 18:52:06
      82604000 -- [-20131.951] [...15 remote chains...] -- 18:52:07
      82605000 -- [-20150.469] [...15 remote chains...] -- 18:51:53

      Average standard deviation of split frequencies: 0.012010

      82606000 -- [-20134.503] [...15 remote chains...] -- 18:51:54
      82607000 -- (-20130.803) [...15 remote chains...] -- 18:51:55
      82608000 -- [-20138.679] [...15 remote chains...] -- 18:51:56
      82609000 -- (-20128.761) [...15 remote chains...] -- 18:51:57
      82610000 -- [-20126.090] [...15 remote chains...] -- 18:51:58

      Average standard deviation of split frequencies: 0.012010

      82611000 -- [-20147.992] [...15 remote chains...] -- 18:51:58
      82612000 -- (-20141.155) [...15 remote chains...] -- 18:51:59
      82613000 -- [-20134.481] [...15 remote chains...] -- 18:51:46
      82614000 -- (-20135.691) [...15 remote chains...] -- 18:51:46
      82615000 -- (-20122.577) [...15 remote chains...] -- 18:51:47

      Average standard deviation of split frequencies: 0.012011

      82616000 -- (-20127.166) [...15 remote chains...] -- 18:51:48
      82617000 -- [-20129.877] [...15 remote chains...] -- 18:51:49
      82618000 -- [-20132.666] [...15 remote chains...] -- 18:51:35
      82619000 -- (-20145.424) [...15 remote chains...] -- 18:51:36
      82620000 -- [-20138.461] [...15 remote chains...] -- 18:51:37

      Average standard deviation of split frequencies: 0.012013

      82621000 -- (-20131.169) [...15 remote chains...] -- 18:51:38
      82622000 -- (-20132.044) [...15 remote chains...] -- 18:51:39
      82623000 -- [-20137.664] [...15 remote chains...] -- 18:51:25
      82624000 -- (-20129.051) [...15 remote chains...] -- 18:51:26
      82625000 -- [-20149.092] [...15 remote chains...] -- 18:51:27

      Average standard deviation of split frequencies: 0.012015

      82626000 -- [-20137.190] [...15 remote chains...] -- 18:51:28
      82627000 -- (-20132.918) [...15 remote chains...] -- 18:51:28
      82628000 -- [-20130.191] [...15 remote chains...] -- 18:51:15
      82629000 -- (-20135.626) [...15 remote chains...] -- 18:51:16
      82630000 -- (-20138.912) [...15 remote chains...] -- 18:51:16

      Average standard deviation of split frequencies: 0.012019

      82631000 -- (-20149.714) [...15 remote chains...] -- 18:51:17
      82632000 -- [-20145.418] [...15 remote chains...] -- 18:51:18
      82633000 -- [-20148.027] [...15 remote chains...] -- 18:51:19
      82634000 -- (-20148.280) [...15 remote chains...] -- 18:51:05
      82635000 -- [-20141.370] [...15 remote chains...] -- 18:51:06

      Average standard deviation of split frequencies: 0.012022

      82636000 -- [-20143.638] [...15 remote chains...] -- 18:51:07
      82637000 -- [-20140.240] [...15 remote chains...] -- 18:51:08
      82638000 -- [-20138.367] [...15 remote chains...] -- 18:51:09
      82639000 -- [-20126.559] [...15 remote chains...] -- 18:51:09
      82640000 -- (-20122.372) [...15 remote chains...] -- 18:50:56

      Average standard deviation of split frequencies: 0.012024

      82641000 -- [-20130.497] [...15 remote chains...] -- 18:50:57
      82642000 -- [-20135.184] [...15 remote chains...] -- 18:50:58
      82643000 -- (-20132.760) [...15 remote chains...] -- 18:50:58
      82644000 -- [-20140.179] [...15 remote chains...] -- 18:50:59
      82645000 -- (-20132.736) [...15 remote chains...] -- 18:50:46

      Average standard deviation of split frequencies: 0.012027

      82646000 -- [-20126.560] [...15 remote chains...] -- 18:50:47
      82647000 -- [-20119.259] [...15 remote chains...] -- 18:50:47
      82648000 -- [-20118.150] [...15 remote chains...] -- 18:50:48
      82649000 -- [-20120.171] [...15 remote chains...] -- 18:50:49
      82650000 -- (-20121.366) [...15 remote chains...] -- 18:50:36

      Average standard deviation of split frequencies: 0.012031

      82651000 -- [-20115.633] [...15 remote chains...] -- 18:50:36
      82652000 -- (-20106.730) [...15 remote chains...] -- 18:50:37
      82653000 -- (-20114.571) [...15 remote chains...] -- 18:50:38
      82654000 -- (-20115.797) [...15 remote chains...] -- 18:50:39
      82655000 -- (-20116.863) [...15 remote chains...] -- 18:50:39

      Average standard deviation of split frequencies: 0.012032

      82656000 -- (-20116.200) [...15 remote chains...] -- 18:50:26
      82657000 -- (-20123.376) [...15 remote chains...] -- 18:50:27
      82658000 -- (-20120.211) [...15 remote chains...] -- 18:50:28
      82659000 -- [-20118.099] [...15 remote chains...] -- 18:50:28
      82660000 -- (-20129.026) [...15 remote chains...] -- 18:50:29

      Average standard deviation of split frequencies: 0.012034

      82661000 -- (-20122.277) [...15 remote chains...] -- 18:50:30
      82662000 -- (-20124.719) [...15 remote chains...] -- 18:50:17
      82663000 -- (-20122.183) [...15 remote chains...] -- 18:50:17
      82664000 -- (-20119.570) [...15 remote chains...] -- 18:50:18
      82665000 -- (-20122.384) [...15 remote chains...] -- 18:50:19

      Average standard deviation of split frequencies: 0.012036

      82666000 -- (-20123.290) [...15 remote chains...] -- 18:50:20
      82667000 -- [-20117.643] [...15 remote chains...] -- 18:50:06
      82668000 -- [-20121.591] [...15 remote chains...] -- 18:50:07
      82669000 -- [-20120.092] [...15 remote chains...] -- 18:50:08
      82670000 -- [-20117.324] [...15 remote chains...] -- 18:50:09

      Average standard deviation of split frequencies: 0.012035

      82671000 -- [-20119.237] [...15 remote chains...] -- 18:50:09
      82672000 -- (-20128.675) [...15 remote chains...] -- 18:50:10
      82673000 -- [-20140.519] [...15 remote chains...] -- 18:50:11
      82674000 -- [-20140.548] [...15 remote chains...] -- 18:49:58
      82675000 -- [-20138.750] [...15 remote chains...] -- 18:49:58

      Average standard deviation of split frequencies: 0.012035

      82676000 -- (-20133.729) [...15 remote chains...] -- 18:49:59
      82677000 -- (-20129.956) [...15 remote chains...] -- 18:50:00
      82678000 -- [-20129.171] [...15 remote chains...] -- 18:49:47
      82679000 -- [-20119.456] [...15 remote chains...] -- 18:49:47
      82680000 -- [-20128.614] [...15 remote chains...] -- 18:49:48

      Average standard deviation of split frequencies: 0.012035

      82681000 -- [-20125.953] [...15 remote chains...] -- 18:49:49
      82682000 -- [-20123.247] [...15 remote chains...] -- 18:49:50
      82683000 -- (-20126.116) [...15 remote chains...] -- 18:49:37
      82684000 -- [-20136.754] [...15 remote chains...] -- 18:49:37
      82685000 -- (-20128.825) [...15 remote chains...] -- 18:49:38

      Average standard deviation of split frequencies: 0.012036

      82686000 -- [-20136.787] [...15 remote chains...] -- 18:49:39
      82687000 -- [-20133.979] [...15 remote chains...] -- 18:49:39
      82688000 -- [-20116.796] [...15 remote chains...] -- 18:49:26
      82689000 -- [-20130.550] [...15 remote chains...] -- 18:49:27
      82690000 -- (-20129.546) [...15 remote chains...] -- 18:49:28

      Average standard deviation of split frequencies: 0.012039

      82691000 -- (-20130.449) [...15 remote chains...] -- 18:49:29
      82692000 -- (-20143.937) [...15 remote chains...] -- 18:49:29
      82693000 -- (-20135.722) [...15 remote chains...] -- 18:49:16
      82694000 -- (-20141.198) [...15 remote chains...] -- 18:49:17
      82695000 -- [-20127.333] [...15 remote chains...] -- 18:49:18

      Average standard deviation of split frequencies: 0.012043

      82696000 -- (-20136.314) [...15 remote chains...] -- 18:49:18
      82697000 -- [-20131.568] [...15 remote chains...] -- 18:49:05
      82698000 -- (-20134.847) [...15 remote chains...] -- 18:49:06
      82699000 -- [-20137.332] [...15 remote chains...] -- 18:49:07
      82700000 -- [-20132.512] [...15 remote chains...] -- 18:49:07

      Average standard deviation of split frequencies: 0.012046

      82701000 -- (-20146.012) [...15 remote chains...] -- 18:49:08
      82702000 -- [-20139.753] [...15 remote chains...] -- 18:48:55
      82703000 -- [-20134.819] [...15 remote chains...] -- 18:48:56
      82704000 -- (-20127.921) [...15 remote chains...] -- 18:48:56
      82705000 -- [-20123.551] [...15 remote chains...] -- 18:48:57

      Average standard deviation of split frequencies: 0.012048

      82706000 -- [-20133.523] [...15 remote chains...] -- 18:48:58
      82707000 -- (-20128.957) [...15 remote chains...] -- 18:48:59
      82708000 -- (-20122.879) [...15 remote chains...] -- 18:48:46
      82709000 -- [-20127.464] [...15 remote chains...] -- 18:48:46
      82710000 -- (-20120.931) [...15 remote chains...] -- 18:48:47

      Average standard deviation of split frequencies: 0.012050

      82711000 -- (-20133.840) [...15 remote chains...] -- 18:48:48
      82712000 -- (-20134.255) [...15 remote chains...] -- 18:48:48
      82713000 -- [-20140.868] [...15 remote chains...] -- 18:48:35
      82714000 -- (-20139.746) [...15 remote chains...] -- 18:48:36
      82715000 -- (-20127.295) [...15 remote chains...] -- 18:48:37

      Average standard deviation of split frequencies: 0.012050

      82716000 -- [-20130.100] [...15 remote chains...] -- 18:48:37
      82717000 -- [-20136.551] [...15 remote chains...] -- 18:48:38
      82718000 -- (-20130.155) [...15 remote chains...] -- 18:48:39
      82719000 -- [-20131.872] [...15 remote chains...] -- 18:48:26
      82720000 -- [-20139.393] [...15 remote chains...] -- 18:48:27

      Average standard deviation of split frequencies: 0.012052

      82721000 -- (-20144.059) [...15 remote chains...] -- 18:48:27
      82722000 -- [-20141.579] [...15 remote chains...] -- 18:48:28
      82723000 -- (-20148.847) [...15 remote chains...] -- 18:48:29
      82724000 -- (-20151.298) [...15 remote chains...] -- 18:48:29
      82725000 -- (-20138.644) [...15 remote chains...] -- 18:48:16

      Average standard deviation of split frequencies: 0.012053

      82726000 -- [-20136.953] [...15 remote chains...] -- 18:48:17
      82727000 -- [-20128.757] [...15 remote chains...] -- 18:48:18
      82728000 -- (-20116.330) [...15 remote chains...] -- 18:48:18
      82729000 -- (-20116.800) [...15 remote chains...] -- 18:48:19
      82730000 -- (-20116.366) [...15 remote chains...] -- 18:48:20

      Average standard deviation of split frequencies: 0.012055

      82731000 -- [-20116.289] [...15 remote chains...] -- 18:48:07
      82732000 -- [-20121.253] [...15 remote chains...] -- 18:48:08
      82733000 -- (-20127.403) [...15 remote chains...] -- 18:48:08
      82734000 -- (-20128.735) [...15 remote chains...] -- 18:48:09
      82735000 -- [-20134.110] [...15 remote chains...] -- 18:48:10

      Average standard deviation of split frequencies: 0.012054

      82736000 -- [-20135.935] [...15 remote chains...] -- 18:48:10
      82737000 -- [-20136.171] [...15 remote chains...] -- 18:47:57
      82738000 -- (-20125.292) [...15 remote chains...] -- 18:47:58
      82739000 -- (-20138.426) [...15 remote chains...] -- 18:47:59
      82740000 -- (-20131.202) [...15 remote chains...] -- 18:47:59

      Average standard deviation of split frequencies: 0.012055

      82741000 -- (-20129.836) [...15 remote chains...] -- 18:47:47
      82742000 -- (-20131.566) [...15 remote chains...] -- 18:47:47
      82743000 -- [-20129.950] [...15 remote chains...] -- 18:47:48
      82744000 -- (-20136.520) [...15 remote chains...] -- 18:47:49
      82745000 -- [-20137.075] [...15 remote chains...] -- 18:47:36

      Average standard deviation of split frequencies: 0.012052

      82746000 -- [-20129.726] [...15 remote chains...] -- 18:47:36
      82747000 -- [-20140.517] [...15 remote chains...] -- 18:47:37
      82748000 -- [-20141.979] [...15 remote chains...] -- 18:47:38
      82749000 -- [-20133.771] [...15 remote chains...] -- 18:47:38
      82750000 -- (-20127.198) [...15 remote chains...] -- 18:47:39

      Average standard deviation of split frequencies: 0.012054

      82751000 -- [-20131.810] [...15 remote chains...] -- 18:47:26
      82752000 -- (-20128.973) [...15 remote chains...] -- 18:47:27
      82753000 -- (-20134.968) [...15 remote chains...] -- 18:47:28
      82754000 -- (-20130.975) [...15 remote chains...] -- 18:47:28
      82755000 -- (-20124.752) [...15 remote chains...] -- 18:47:15

      Average standard deviation of split frequencies: 0.012049

      82756000 -- (-20129.381) [...15 remote chains...] -- 18:47:16
      82757000 -- (-20132.853) [...15 remote chains...] -- 18:47:17
      82758000 -- [-20132.400] [...15 remote chains...] -- 18:47:17
      82759000 -- [-20134.012] [...15 remote chains...] -- 18:47:18
      82760000 -- (-20139.939) [...15 remote chains...] -- 18:47:19

      Average standard deviation of split frequencies: 0.012051

      82761000 -- (-20129.897) [...15 remote chains...] -- 18:47:06
      82762000 -- (-20127.632) [...15 remote chains...] -- 18:47:07
      82763000 -- (-20131.778) [...15 remote chains...] -- 18:47:07
      82764000 -- [-20123.874] [...15 remote chains...] -- 18:47:08
      82765000 -- (-20128.547) [...15 remote chains...] -- 18:46:55

      Average standard deviation of split frequencies: 0.012050

      82766000 -- (-20116.609) [...15 remote chains...] -- 18:46:56
      82767000 -- (-20120.171) [...15 remote chains...] -- 18:46:56
      82768000 -- [-20118.887] [...15 remote chains...] -- 18:46:57
      82769000 -- (-20114.013) [...15 remote chains...] -- 18:46:58
      82770000 -- (-20119.375) [...15 remote chains...] -- 18:46:45

      Average standard deviation of split frequencies: 0.012049

      82771000 -- (-20117.388) [...15 remote chains...] -- 18:46:46
      82772000 -- [-20132.769] [...15 remote chains...] -- 18:46:46
      82773000 -- [-20124.698] [...15 remote chains...] -- 18:46:47
      82774000 -- [-20134.741] [...15 remote chains...] -- 18:46:47
      82775000 -- (-20124.898) [...15 remote chains...] -- 18:46:35

      Average standard deviation of split frequencies: 0.012048

      82776000 -- (-20118.470) [...15 remote chains...] -- 18:46:35
      82777000 -- (-20116.475) [...15 remote chains...] -- 18:46:36
      82778000 -- [-20129.652] [...15 remote chains...] -- 18:46:37
      82779000 -- [-20132.771] [...15 remote chains...] -- 18:46:37
      82780000 -- (-20130.969) [...15 remote chains...] -- 18:46:38

      Average standard deviation of split frequencies: 0.012048

      82781000 -- [-20122.484] [...15 remote chains...] -- 18:46:25
      82782000 -- [-20123.165] [...15 remote chains...] -- 18:46:26
      82783000 -- (-20120.439) [...15 remote chains...] -- 18:46:27
      82784000 -- (-20121.526) [...15 remote chains...] -- 18:46:27
      82785000 -- (-20123.484) [...15 remote chains...] -- 18:46:28

      Average standard deviation of split frequencies: 0.012049

      82786000 -- (-20118.853) [...15 remote chains...] -- 18:46:15
      82787000 -- (-20125.765) [...15 remote chains...] -- 18:46:16
      82788000 -- (-20124.185) [...15 remote chains...] -- 18:46:16
      82789000 -- [-20118.726] [...15 remote chains...] -- 18:46:17
      82790000 -- (-20125.292) [...15 remote chains...] -- 18:46:18

      Average standard deviation of split frequencies: 0.012047

      82791000 -- [-20130.944] [...15 remote chains...] -- 18:46:05
      82792000 -- [-20129.033] [...15 remote chains...] -- 18:46:06
      82793000 -- (-20133.096) [...15 remote chains...] -- 18:46:06
      82794000 -- (-20122.229) [...15 remote chains...] -- 18:46:07
      82795000 -- (-20124.759) [...15 remote chains...] -- 18:45:54

      Average standard deviation of split frequencies: 0.012049

      82796000 -- [-20140.677] [...15 remote chains...] -- 18:45:55
      82797000 -- (-20145.025) [...15 remote chains...] -- 18:45:55
      82798000 -- [-20128.829] [...15 remote chains...] -- 18:45:56
      82799000 -- [-20133.234] [...15 remote chains...] -- 18:45:57
      82800000 -- (-20118.054) [...15 remote chains...] -- 18:45:57

      Average standard deviation of split frequencies: 0.012047

      82801000 -- (-20117.309) [...15 remote chains...] -- 18:45:45
      82802000 -- (-20126.928) [...15 remote chains...] -- 18:45:45
      82803000 -- (-20121.991) [...15 remote chains...] -- 18:45:46
      82804000 -- [-20116.089] [...15 remote chains...] -- 18:45:47
      82805000 -- [-20119.291] [...15 remote chains...] -- 18:45:47

      Average standard deviation of split frequencies: 0.012048

      82806000 -- (-20125.596) [...15 remote chains...] -- 18:45:35
      82807000 -- [-20114.157] [...15 remote chains...] -- 18:45:35
      82808000 -- (-20113.775) [...15 remote chains...] -- 18:45:36
      82809000 -- (-20125.422) [...15 remote chains...] -- 18:45:36
      82810000 -- (-20125.223) [...15 remote chains...] -- 18:45:37

      Average standard deviation of split frequencies: 0.012046

      82811000 -- [-20139.645] [...15 remote chains...] -- 18:45:24
      82812000 -- [-20126.620] [...15 remote chains...] -- 18:45:25
      82813000 -- [-20125.985] [...15 remote chains...] -- 18:45:26
      82814000 -- (-20128.892) [...15 remote chains...] -- 18:45:26
      82815000 -- (-20132.696) [...15 remote chains...] -- 18:45:27

      Average standard deviation of split frequencies: 0.012046

      82816000 -- (-20127.128) [...15 remote chains...] -- 18:45:14
      82817000 -- (-20124.729) [...15 remote chains...] -- 18:45:15
      82818000 -- (-20122.050) [...15 remote chains...] -- 18:45:16
      82819000 -- (-20115.276) [...15 remote chains...] -- 18:45:16
      82820000 -- (-20108.980) [...15 remote chains...] -- 18:45:17

      Average standard deviation of split frequencies: 0.012045

      82821000 -- [-20126.836] [...15 remote chains...] -- 18:45:04
      82822000 -- (-20120.972) [...15 remote chains...] -- 18:45:05
      82823000 -- [-20134.909] [...15 remote chains...] -- 18:45:05
      82824000 -- (-20133.112) [...15 remote chains...] -- 18:45:06
      82825000 -- (-20124.341) [...15 remote chains...] -- 18:45:07

      Average standard deviation of split frequencies: 0.012041

      82826000 -- (-20129.539) [...15 remote chains...] -- 18:45:07
      82827000 -- [-20128.675] [...15 remote chains...] -- 18:44:55
      82828000 -- (-20130.991) [...15 remote chains...] -- 18:44:55
      82829000 -- [-20142.968] [...15 remote chains...] -- 18:44:56
      82830000 -- (-20141.530) [...15 remote chains...] -- 18:44:57

      Average standard deviation of split frequencies: 0.012038

      82831000 -- [-20136.833] [...15 remote chains...] -- 18:44:44
      82832000 -- [-20135.603] [...15 remote chains...] -- 18:44:45
      82833000 -- (-20133.320) [...15 remote chains...] -- 18:44:45
      82834000 -- (-20133.048) [...15 remote chains...] -- 18:44:46
      82835000 -- (-20127.326) [...15 remote chains...] -- 18:44:46

      Average standard deviation of split frequencies: 0.012034

      82836000 -- (-20116.804) [...15 remote chains...] -- 18:44:47
      82837000 -- (-20122.162) [...15 remote chains...] -- 18:44:35
      82838000 -- [-20122.484] [...15 remote chains...] -- 18:44:35
      82839000 -- [-20123.518] [...15 remote chains...] -- 18:44:36
      82840000 -- [-20123.418] [...15 remote chains...] -- 18:44:36

      Average standard deviation of split frequencies: 0.012035

      82841000 -- (-20116.521) [...15 remote chains...] -- 18:44:37
      82842000 -- [-20113.082] [...15 remote chains...] -- 18:44:24
      82843000 -- (-20119.774) [...15 remote chains...] -- 18:44:25
      82844000 -- (-20114.963) [...15 remote chains...] -- 18:44:26
      82845000 -- (-20127.983) [...15 remote chains...] -- 18:44:26

      Average standard deviation of split frequencies: 0.012033

      82846000 -- (-20127.528) [...15 remote chains...] -- 18:44:14
      82847000 -- (-20124.828) [...15 remote chains...] -- 18:44:14
      82848000 -- (-20120.806) [...15 remote chains...] -- 18:44:15
      82849000 -- [-20117.813] [...15 remote chains...] -- 18:44:15
      82850000 -- (-20123.242) [...15 remote chains...] -- 18:44:16

      Average standard deviation of split frequencies: 0.012031

      82851000 -- (-20136.413) [...15 remote chains...] -- 18:44:17
      82852000 -- (-20139.233) [...15 remote chains...] -- 18:44:04
      82853000 -- (-20132.752) [...15 remote chains...] -- 18:44:05
      82854000 -- (-20127.203) [...15 remote chains...] -- 18:44:05
      82855000 -- [-20126.609] [...15 remote chains...] -- 18:44:06

      Average standard deviation of split frequencies: 0.012030

      82856000 -- (-20116.239) [...15 remote chains...] -- 18:43:54
      82857000 -- (-20111.018) [...15 remote chains...] -- 18:43:54
      82858000 -- (-20112.899) [...15 remote chains...] -- 18:43:55
      82859000 -- [-20112.430] [...15 remote chains...] -- 18:43:55
      82860000 -- (-20115.337) [...15 remote chains...] -- 18:43:56

      Average standard deviation of split frequencies: 0.012027

      82861000 -- (-20120.898) [...15 remote chains...] -- 18:43:56
      82862000 -- [-20115.211] [...15 remote chains...] -- 18:43:44
      82863000 -- (-20125.259) [...15 remote chains...] -- 18:43:45
      82864000 -- (-20125.248) [...15 remote chains...] -- 18:43:45
      82865000 -- [-20122.525] [...15 remote chains...] -- 18:43:46

      Average standard deviation of split frequencies: 0.012024

      82866000 -- (-20132.783) [...15 remote chains...] -- 18:43:46
      82867000 -- (-20122.300) [...15 remote chains...] -- 18:43:34
      82868000 -- (-20122.729) [...15 remote chains...] -- 18:43:35
      82869000 -- (-20117.120) [...15 remote chains...] -- 18:43:35
      82870000 -- [-20115.252] [...15 remote chains...] -- 18:43:36

      Average standard deviation of split frequencies: 0.011981

      82871000 -- (-20125.062) [...15 remote chains...] -- 18:43:36
      82872000 -- [-20115.453] [...15 remote chains...] -- 18:43:24
      82873000 -- (-20127.725) [...15 remote chains...] -- 18:43:24
      82874000 -- (-20126.687) [...15 remote chains...] -- 18:43:25
      82875000 -- (-20126.906) [...15 remote chains...] -- 18:43:26

      Average standard deviation of split frequencies: 0.011979

      82876000 -- (-20117.786) [...15 remote chains...] -- 18:43:26
      82877000 -- (-20117.071) [...15 remote chains...] -- 18:43:14
      82878000 -- (-20124.112) [...15 remote chains...] -- 18:43:14
      82879000 -- (-20117.327) [...15 remote chains...] -- 18:43:15
      82880000 -- [-20120.649] [...15 remote chains...] -- 18:43:16

      Average standard deviation of split frequencies: 0.011975

      82881000 -- (-20114.939) [...15 remote chains...] -- 18:43:16
      82882000 -- [-20112.559] [...15 remote chains...] -- 18:43:04
      82883000 -- (-20119.187) [...15 remote chains...] -- 18:43:04
      82884000 -- (-20122.456) [...15 remote chains...] -- 18:43:05
      82885000 -- [-20126.538] [...15 remote chains...] -- 18:43:05

      Average standard deviation of split frequencies: 0.011973

      82886000 -- [-20145.829] [...15 remote chains...] -- 18:43:06
      82887000 -- [-20145.042] [...15 remote chains...] -- 18:42:54
      82888000 -- (-20127.433) [...15 remote chains...] -- 18:42:54
      82889000 -- (-20124.342) [...15 remote chains...] -- 18:42:55
      82890000 -- (-20120.037) [...15 remote chains...] -- 18:42:55

      Average standard deviation of split frequencies: 0.011973

      82891000 -- [-20131.463] [...15 remote chains...] -- 18:42:43
      82892000 -- (-20115.441) [...15 remote chains...] -- 18:42:44
      82893000 -- (-20120.719) [...15 remote chains...] -- 18:42:44
      82894000 -- (-20114.037) [...15 remote chains...] -- 18:42:45
      82895000 -- (-20119.065) [...15 remote chains...] -- 18:42:45

      Average standard deviation of split frequencies: 0.011970

      82896000 -- [-20122.386] [...15 remote chains...] -- 18:42:33
      82897000 -- (-20113.979) [...15 remote chains...] -- 18:42:34
      82898000 -- [-20116.988] [...15 remote chains...] -- 18:42:34
      82899000 -- (-20117.624) [...15 remote chains...] -- 18:42:35
      82900000 -- [-20125.053] [...15 remote chains...] -- 18:42:35

      Average standard deviation of split frequencies: 0.011969

      82901000 -- (-20123.872) [...15 remote chains...] -- 18:42:23
      82902000 -- [-20126.875] [...15 remote chains...] -- 18:42:23
      82903000 -- [-20123.993] [...15 remote chains...] -- 18:42:24
      82904000 -- [-20114.086] [...15 remote chains...] -- 18:42:25
      82905000 -- (-20113.629) [...15 remote chains...] -- 18:42:12

      Average standard deviation of split frequencies: 0.011970

      82906000 -- (-20114.718) [...15 remote chains...] -- 18:42:13
      82907000 -- (-20118.806) [...15 remote chains...] -- 18:42:13
      82908000 -- (-20128.015) [...15 remote chains...] -- 18:42:14
      82909000 -- (-20125.659) [...15 remote chains...] -- 18:42:15
      82910000 -- (-20129.092) [...15 remote chains...] -- 18:42:15

      Average standard deviation of split frequencies: 0.011972

      82911000 -- (-20129.740) [...15 remote chains...] -- 18:42:03
      82912000 -- (-20120.124) [...15 remote chains...] -- 18:42:03
      82913000 -- [-20125.868] [...15 remote chains...] -- 18:42:04
      82914000 -- (-20138.371) [...15 remote chains...] -- 18:42:04
      82915000 -- (-20132.652) [...15 remote chains...] -- 18:42:05

      Average standard deviation of split frequencies: 0.011971

      82916000 -- (-20142.788) [...15 remote chains...] -- 18:41:53
      82917000 -- [-20125.699] [...15 remote chains...] -- 18:41:53
      82918000 -- (-20129.547) [...15 remote chains...] -- 18:41:54
      82919000 -- (-20125.944) [...15 remote chains...] -- 18:41:54
      82920000 -- (-20132.387) [...15 remote chains...] -- 18:41:55

      Average standard deviation of split frequencies: 0.011973

      82921000 -- [-20132.174] [...15 remote chains...] -- 18:41:43
      82922000 -- (-20124.421) [...15 remote chains...] -- 18:41:43
      82923000 -- [-20127.344] [...15 remote chains...] -- 18:41:44
      82924000 -- (-20134.332) [...15 remote chains...] -- 18:41:44
      82925000 -- (-20145.534) [...15 remote chains...] -- 18:41:45

      Average standard deviation of split frequencies: 0.011976

      82926000 -- (-20148.676) [...15 remote chains...] -- 18:41:33
      82927000 -- [-20130.335] [...15 remote chains...] -- 18:41:33
      82928000 -- [-20122.375] [...15 remote chains...] -- 18:41:34
      82929000 -- (-20121.200) [...15 remote chains...] -- 18:41:34
      82930000 -- (-20129.896) [...15 remote chains...] -- 18:41:35

      Average standard deviation of split frequencies: 0.011975

      82931000 -- (-20120.675) [...15 remote chains...] -- 18:41:23
      82932000 -- (-20117.775) [...15 remote chains...] -- 18:41:23
      82933000 -- (-20114.547) [...15 remote chains...] -- 18:41:24
      82934000 -- (-20118.892) [...15 remote chains...] -- 18:41:24
      82935000 -- (-20111.658) [...15 remote chains...] -- 18:41:25

      Average standard deviation of split frequencies: 0.011975

      82936000 -- (-20113.847) [...15 remote chains...] -- 18:41:25
      82937000 -- (-20113.016) [...15 remote chains...] -- 18:41:13
      82938000 -- (-20116.762) [...15 remote chains...] -- 18:41:14
      82939000 -- (-20124.439) [...15 remote chains...] -- 18:41:14
      82940000 -- (-20123.393) [...15 remote chains...] -- 18:41:15

      Average standard deviation of split frequencies: 0.011973

      82941000 -- (-20123.421) [...15 remote chains...] -- 18:41:15
      82942000 -- [-20131.143] [...15 remote chains...] -- 18:41:03
      82943000 -- (-20126.626) [...15 remote chains...] -- 18:41:04
      82944000 -- (-20119.037) [...15 remote chains...] -- 18:41:04
      82945000 -- (-20126.546) [...15 remote chains...] -- 18:41:05

      Average standard deviation of split frequencies: 0.011971

      82946000 -- [-20114.446] [...15 remote chains...] -- 18:41:05
      82947000 -- (-20115.038) [...15 remote chains...] -- 18:40:53
      82948000 -- [-20118.762] [...15 remote chains...] -- 18:40:54
      82949000 -- [-20116.854] [...15 remote chains...] -- 18:40:54
      82950000 -- (-20119.995) [...15 remote chains...] -- 18:40:55

      Average standard deviation of split frequencies: 0.011973

      82951000 -- (-20119.141) [...15 remote chains...] -- 18:40:55
      82952000 -- (-20122.508) [...15 remote chains...] -- 18:40:43
      82953000 -- (-20125.508) [...15 remote chains...] -- 18:40:44
      82954000 -- (-20128.142) [...15 remote chains...] -- 18:40:44
      82955000 -- [-20130.080] [...15 remote chains...] -- 18:40:45

      Average standard deviation of split frequencies: 0.011973

      82956000 -- (-20127.066) [...15 remote chains...] -- 18:40:45
      82957000 -- (-20123.561) [...15 remote chains...] -- 18:40:33
      82958000 -- (-20121.764) [...15 remote chains...] -- 18:40:34
      82959000 -- (-20124.489) [...15 remote chains...] -- 18:40:34
      82960000 -- (-20129.729) [...15 remote chains...] -- 18:40:35

      Average standard deviation of split frequencies: 0.011973

      82961000 -- (-20124.498) [...15 remote chains...] -- 18:40:35
      82962000 -- (-20128.566) [...15 remote chains...] -- 18:40:23
      82963000 -- (-20129.079) [...15 remote chains...] -- 18:40:24
      82964000 -- (-20122.861) [...15 remote chains...] -- 18:40:24
      82965000 -- (-20132.500) [...15 remote chains...] -- 18:40:25

      Average standard deviation of split frequencies: 0.011975

      82966000 -- (-20137.732) [...15 remote chains...] -- 18:40:13
      82967000 -- [-20121.281] [...15 remote chains...] -- 18:40:13
      82968000 -- (-20136.661) [...15 remote chains...] -- 18:40:14
      82969000 -- (-20132.254) [...15 remote chains...] -- 18:40:14
      82970000 -- (-20129.439) [...15 remote chains...] -- 18:40:02

      Average standard deviation of split frequencies: 0.011972

      82971000 -- (-20122.161) [...15 remote chains...] -- 18:40:03
      82972000 -- (-20135.639) [...15 remote chains...] -- 18:40:03
      82973000 -- (-20124.062) [...15 remote chains...] -- 18:40:04
      82974000 -- (-20118.333) [...15 remote chains...] -- 18:40:04
      82975000 -- (-20113.763) [...15 remote chains...] -- 18:39:52

      Average standard deviation of split frequencies: 0.011970

      82976000 -- (-20106.705) [...15 remote chains...] -- 18:39:53
      82977000 -- (-20109.817) [...15 remote chains...] -- 18:39:53
      82978000 -- (-20109.603) [...15 remote chains...] -- 18:39:54
      82979000 -- (-20118.223) [...15 remote chains...] -- 18:39:42
      82980000 -- (-20112.506) [...15 remote chains...] -- 18:39:42

      Average standard deviation of split frequencies: 0.011967

      82981000 -- (-20110.463) [...15 remote chains...] -- 18:39:43
      82982000 -- (-20114.180) [...15 remote chains...] -- 18:39:43
      82983000 -- [-20110.597] [...15 remote chains...] -- 18:39:44
      82984000 -- (-20114.441) [...15 remote chains...] -- 18:39:32
      82985000 -- [-20125.426] [...15 remote chains...] -- 18:39:32

      Average standard deviation of split frequencies: 0.011966

      82986000 -- (-20123.202) [...15 remote chains...] -- 18:39:33
      82987000 -- (-20131.988) [...15 remote chains...] -- 18:39:33
      82988000 -- (-20123.100) [...15 remote chains...] -- 18:39:34
      82989000 -- (-20119.657) [...15 remote chains...] -- 18:39:22
      82990000 -- (-20111.495) [...15 remote chains...] -- 18:39:22

      Average standard deviation of split frequencies: 0.011966

      82991000 -- [-20113.325] [...15 remote chains...] -- 18:39:23
      82992000 -- (-20115.061) [...15 remote chains...] -- 18:39:23
      82993000 -- (-20111.791) [...15 remote chains...] -- 18:39:24
      82994000 -- (-20115.442) [...15 remote chains...] -- 18:39:24
      82995000 -- [-20119.518] [...15 remote chains...] -- 18:39:12

      Average standard deviation of split frequencies: 0.011965

      82996000 -- (-20118.801) [...15 remote chains...] -- 18:39:13
      82997000 -- [-20114.379] [...15 remote chains...] -- 18:39:13
      82998000 -- (-20113.853) [...15 remote chains...] -- 18:39:14
      82999000 -- [-20118.411] [...15 remote chains...] -- 18:39:14
      83000000 -- [-20117.939] [...15 remote chains...] -- 18:39:02

      Average standard deviation of split frequencies: 0.011968

      83001000 -- [-20120.212] [...15 remote chains...] -- 18:39:03
      83002000 -- (-20133.055) [...15 remote chains...] -- 18:39:03
      83003000 -- (-20130.836) [...15 remote chains...] -- 18:39:04
      83004000 -- [-20121.491] [...15 remote chains...] -- 18:39:04
      83005000 -- (-20119.217) [...15 remote chains...] -- 18:38:52

      Average standard deviation of split frequencies: 0.011971

      83006000 -- (-20127.466) [...15 remote chains...] -- 18:38:53
      83007000 -- (-20129.364) [...15 remote chains...] -- 18:38:53
      83008000 -- (-20135.521) [...15 remote chains...] -- 18:38:54
      83009000 -- (-20134.743) [...15 remote chains...] -- 18:38:54
      83010000 -- [-20112.042] [...15 remote chains...] -- 18:38:55

      Average standard deviation of split frequencies: 0.011969

      83011000 -- (-20111.500) [...15 remote chains...] -- 18:38:43
      83012000 -- [-20123.208] [...15 remote chains...] -- 18:38:43
      83013000 -- [-20125.183] [...15 remote chains...] -- 18:38:44
      83014000 -- (-20131.094) [...15 remote chains...] -- 18:38:44
      83015000 -- (-20127.648) [...15 remote chains...] -- 18:38:32

      Average standard deviation of split frequencies: 0.011966

      83016000 -- (-20147.595) [...15 remote chains...] -- 18:38:33
      83017000 -- (-20147.136) [...15 remote chains...] -- 18:38:33
      83018000 -- (-20125.408) [...15 remote chains...] -- 18:38:34
      83019000 -- [-20140.390] [...15 remote chains...] -- 18:38:34
      83020000 -- (-20136.584) [...15 remote chains...] -- 18:38:22

      Average standard deviation of split frequencies: 0.011969

      83021000 -- [-20134.221] [...15 remote chains...] -- 18:38:23
      83022000 -- [-20127.013] [...15 remote chains...] -- 18:38:23
      83023000 -- [-20107.078] [...15 remote chains...] -- 18:38:24
      83024000 -- [-20115.251] [...15 remote chains...] -- 18:38:24
      83025000 -- (-20118.328) [...15 remote chains...] -- 18:38:25

      Average standard deviation of split frequencies: 0.011969

      83026000 -- [-20118.089] [...15 remote chains...] -- 18:38:13
      83027000 -- (-20125.196) [...15 remote chains...] -- 18:38:13
      83028000 -- (-20125.295) [...15 remote chains...] -- 18:38:14
      83029000 -- [-20107.027] [...15 remote chains...] -- 18:38:14
      83030000 -- [-20110.068] [...15 remote chains...] -- 18:38:15

      Average standard deviation of split frequencies: 0.011967

      83031000 -- [-20119.786] [...15 remote chains...] -- 18:38:03
      83032000 -- (-20129.232) [...15 remote chains...] -- 18:38:03
      83033000 -- (-20119.854) [...15 remote chains...] -- 18:38:04
      83034000 -- (-20117.710) [...15 remote chains...] -- 18:38:04
      83035000 -- (-20116.826) [...15 remote chains...] -- 18:38:05

      Average standard deviation of split frequencies: 0.011965

      83036000 -- (-20125.190) [...15 remote chains...] -- 18:37:53
      83037000 -- (-20125.259) [...15 remote chains...] -- 18:37:53
      83038000 -- [-20124.557] [...15 remote chains...] -- 18:37:54
      83039000 -- [-20134.080] [...15 remote chains...] -- 18:37:54
      83040000 -- (-20135.883) [...15 remote chains...] -- 18:37:42

      Average standard deviation of split frequencies: 0.011965

      83041000 -- (-20118.108) [...15 remote chains...] -- 18:37:43
      83042000 -- (-20128.822) [...15 remote chains...] -- 18:37:43
      83043000 -- [-20129.229] [...15 remote chains...] -- 18:37:44
      83044000 -- (-20121.376) [...15 remote chains...] -- 18:37:44
      83045000 -- [-20127.134] [...15 remote chains...] -- 18:37:32

      Average standard deviation of split frequencies: 0.011965

      83046000 -- (-20117.964) [...15 remote chains...] -- 18:37:33
      83047000 -- [-20126.975] [...15 remote chains...] -- 18:37:33
      83048000 -- (-20127.612) [...15 remote chains...] -- 18:37:34
      83049000 -- (-20129.163) [...15 remote chains...] -- 18:37:34
      83050000 -- [-20132.216] [...15 remote chains...] -- 18:37:23

      Average standard deviation of split frequencies: 0.011966

      83051000 -- [-20137.538] [...15 remote chains...] -- 18:37:23
      83052000 -- (-20135.346) [...15 remote chains...] -- 18:37:23
      83053000 -- [-20142.821] [...15 remote chains...] -- 18:37:24
      83054000 -- (-20142.836) [...15 remote chains...] -- 18:37:24
      83055000 -- (-20142.759) [...15 remote chains...] -- 18:37:13

      Average standard deviation of split frequencies: 0.011966

      83056000 -- (-20157.805) [...15 remote chains...] -- 18:37:13
      83057000 -- (-20144.149) [...15 remote chains...] -- 18:37:13
      83058000 -- [-20145.673] [...15 remote chains...] -- 18:37:14
      83059000 -- (-20127.239) [...15 remote chains...] -- 18:37:14
      83060000 -- [-20116.624] [...15 remote chains...] -- 18:37:15

      Average standard deviation of split frequencies: 0.011967

      83061000 -- [-20109.617] [...15 remote chains...] -- 18:37:03
      83062000 -- [-20117.487] [...15 remote chains...] -- 18:37:04
      83063000 -- (-20108.722) [...15 remote chains...] -- 18:37:04
      83064000 -- [-20112.125] [...15 remote chains...] -- 18:37:04
      83065000 -- [-20122.920] [...15 remote chains...] -- 18:37:05

      Average standard deviation of split frequencies: 0.011967

      83066000 -- (-20133.084) [...15 remote chains...] -- 18:36:53
      83067000 -- (-20117.742) [...15 remote chains...] -- 18:36:54
      83068000 -- [-20118.399] [...15 remote chains...] -- 18:36:54
      83069000 -- (-20110.621) [...15 remote chains...] -- 18:36:54
      83070000 -- (-20112.824) [...15 remote chains...] -- 18:36:43

      Average standard deviation of split frequencies: 0.011966

      83071000 -- [-20121.792] [...15 remote chains...] -- 18:36:43
      83072000 -- (-20119.347) [...15 remote chains...] -- 18:36:44
      83073000 -- (-20114.271) [...15 remote chains...] -- 18:36:44
      83074000 -- (-20130.098) [...15 remote chains...] -- 18:36:44
      83075000 -- (-20131.578) [...15 remote chains...] -- 18:36:33

      Average standard deviation of split frequencies: 0.011966

      83076000 -- (-20140.225) [...15 remote chains...] -- 18:36:33
      83077000 -- (-20130.986) [...15 remote chains...] -- 18:36:34
      83078000 -- (-20134.516) [...15 remote chains...] -- 18:36:34
      83079000 -- (-20125.335) [...15 remote chains...] -- 18:36:35
      83080000 -- (-20136.708) [...15 remote chains...] -- 18:36:23

      Average standard deviation of split frequencies: 0.011965

      83081000 -- [-20133.188] [...15 remote chains...] -- 18:36:23
      83082000 -- (-20120.318) [...15 remote chains...] -- 18:36:24
      83083000 -- (-20127.832) [...15 remote chains...] -- 18:36:24
      83084000 -- (-20115.375) [...15 remote chains...] -- 18:36:25
      83085000 -- (-20113.513) [...15 remote chains...] -- 18:36:13

      Average standard deviation of split frequencies: 0.011967

      83086000 -- (-20121.082) [...15 remote chains...] -- 18:36:13
      83087000 -- (-20132.637) [...15 remote chains...] -- 18:36:14
      83088000 -- (-20139.037) [...15 remote chains...] -- 18:36:14
      83089000 -- (-20125.537) [...15 remote chains...] -- 18:36:03
      83090000 -- (-20125.995) [...15 remote chains...] -- 18:36:03

      Average standard deviation of split frequencies: 0.011966

      83091000 -- (-20118.424) [...15 remote chains...] -- 18:36:03
      83092000 -- (-20121.949) [...15 remote chains...] -- 18:36:04
      83093000 -- [-20123.274] [...15 remote chains...] -- 18:36:04
      83094000 -- (-20124.874) [...15 remote chains...] -- 18:35:53
      83095000 -- [-20120.756] [...15 remote chains...] -- 18:35:53

      Average standard deviation of split frequencies: 0.011964

      83096000 -- (-20124.434) [...15 remote chains...] -- 18:35:54
      83097000 -- [-20125.044] [...15 remote chains...] -- 18:35:54
      83098000 -- [-20133.458] [...15 remote chains...] -- 18:35:54
      83099000 -- [-20144.317] [...15 remote chains...] -- 18:35:55
      83100000 -- (-20133.433) [...15 remote chains...] -- 18:35:43

      Average standard deviation of split frequencies: 0.011963

      83101000 -- (-20129.151) [...15 remote chains...] -- 18:35:44
      83102000 -- (-20126.733) [...15 remote chains...] -- 18:35:44
      83103000 -- (-20135.631) [...15 remote chains...] -- 18:35:44
      83104000 -- (-20126.530) [...15 remote chains...] -- 18:35:45
      83105000 -- (-20130.526) [...15 remote chains...] -- 18:35:45

      Average standard deviation of split frequencies: 0.011962

      83106000 -- (-20136.326) [...15 remote chains...] -- 18:35:34
      83107000 -- (-20121.437) [...15 remote chains...] -- 18:35:34
      83108000 -- [-20120.942] [...15 remote chains...] -- 18:35:35
      83109000 -- (-20124.966) [...15 remote chains...] -- 18:35:35
      83110000 -- (-20118.695) [...15 remote chains...] -- 18:35:35

      Average standard deviation of split frequencies: 0.011960

      83111000 -- (-20127.557) [...15 remote chains...] -- 18:35:24
      83112000 -- (-20122.605) [...15 remote chains...] -- 18:35:24
      83113000 -- (-20115.236) [...15 remote chains...] -- 18:35:25
      83114000 -- [-20126.795] [...15 remote chains...] -- 18:35:25
      83115000 -- (-20125.628) [...15 remote chains...] -- 18:35:25

      Average standard deviation of split frequencies: 0.011960

      83116000 -- (-20116.115) [...15 remote chains...] -- 18:35:14
      83117000 -- (-20118.032) [...15 remote chains...] -- 18:35:14
      83118000 -- (-20135.410) [...15 remote chains...] -- 18:35:15
      83119000 -- (-20125.840) [...15 remote chains...] -- 18:35:15
      83120000 -- [-20115.917] [...15 remote chains...] -- 18:35:15

      Average standard deviation of split frequencies: 0.011962

      83121000 -- (-20119.257) [...15 remote chains...] -- 18:35:04
      83122000 -- [-20123.476] [...15 remote chains...] -- 18:35:04
      83123000 -- (-20113.800) [...15 remote chains...] -- 18:35:05
      83124000 -- [-20114.011] [...15 remote chains...] -- 18:35:05
      83125000 -- (-20114.468) [...15 remote chains...] -- 18:35:06

      Average standard deviation of split frequencies: 0.011964

      83126000 -- (-20131.325) [...15 remote chains...] -- 18:35:06
      83127000 -- [-20128.181] [...15 remote chains...] -- 18:34:54
      83128000 -- (-20121.215) [...15 remote chains...] -- 18:34:55
      83129000 -- (-20117.620) [...15 remote chains...] -- 18:34:55
      83130000 -- (-20121.256) [...15 remote chains...] -- 18:34:56

      Average standard deviation of split frequencies: 0.011964

      83131000 -- (-20123.737) [...15 remote chains...] -- 18:34:56
      83132000 -- (-20126.644) [...15 remote chains...] -- 18:34:45
      83133000 -- (-20131.258) [...15 remote chains...] -- 18:34:45
      83134000 -- (-20136.125) [...15 remote chains...] -- 18:34:45
      83135000 -- [-20140.161] [...15 remote chains...] -- 18:34:46

      Average standard deviation of split frequencies: 0.011965

      83136000 -- (-20124.688) [...15 remote chains...] -- 18:34:46
      83137000 -- [-20120.595] [...15 remote chains...] -- 18:34:46
      83138000 -- [-20120.232] [...15 remote chains...] -- 18:34:35
      83139000 -- (-20122.170) [...15 remote chains...] -- 18:34:35
      83140000 -- (-20119.842) [...15 remote chains...] -- 18:34:36

      Average standard deviation of split frequencies: 0.011966

      83141000 -- (-20123.461) [...15 remote chains...] -- 18:34:36
      83142000 -- [-20130.687] [...15 remote chains...] -- 18:34:25
      83143000 -- (-20125.232) [...15 remote chains...] -- 18:34:25
      83144000 -- (-20133.171) [...15 remote chains...] -- 18:34:25
      83145000 -- [-20133.066] [...15 remote chains...] -- 18:34:26

      Average standard deviation of split frequencies: 0.011971

      83146000 -- (-20138.283) [...15 remote chains...] -- 18:34:26
      83147000 -- (-20126.568) [...15 remote chains...] -- 18:34:15
      83148000 -- (-20134.098) [...15 remote chains...] -- 18:34:15
      83149000 -- (-20142.486) [...15 remote chains...] -- 18:34:16
      83150000 -- (-20133.189) [...15 remote chains...] -- 18:34:16

      Average standard deviation of split frequencies: 0.011971

      83151000 -- [-20133.729] [...15 remote chains...] -- 18:34:16
      83152000 -- (-20129.367) [...15 remote chains...] -- 18:34:17
      83153000 -- (-20134.945) [...15 remote chains...] -- 18:34:05
      83154000 -- (-20134.234) [...15 remote chains...] -- 18:34:06
      83155000 -- (-20140.756) [...15 remote chains...] -- 18:34:06

      Average standard deviation of split frequencies: 0.011972

      83156000 -- (-20137.640) [...15 remote chains...] -- 18:34:06
      83157000 -- (-20134.872) [...15 remote chains...] -- 18:34:07
      83158000 -- [-20137.331] [...15 remote chains...] -- 18:34:07
      83159000 -- (-20137.870) [...15 remote chains...] -- 18:33:56
      83160000 -- (-20144.674) [...15 remote chains...] -- 18:33:56

      Average standard deviation of split frequencies: 0.011972

      83161000 -- (-20144.701) [...15 remote chains...] -- 18:33:56
      83162000 -- [-20143.700] [...15 remote chains...] -- 18:33:57
      83163000 -- (-20132.842) [...15 remote chains...] -- 18:33:57
      83164000 -- (-20138.873) [...15 remote chains...] -- 18:33:58
      83165000 -- (-20135.730) [...15 remote chains...] -- 18:33:58

      Average standard deviation of split frequencies: 0.011971

      83166000 -- (-20135.914) [...15 remote chains...] -- 18:33:47
      83167000 -- (-20133.706) [...15 remote chains...] -- 18:33:47
      83168000 -- (-20131.011) [...15 remote chains...] -- 18:33:47
      83169000 -- (-20131.661) [...15 remote chains...] -- 18:33:48
      83170000 -- (-20132.333) [...15 remote chains...] -- 18:33:48

      Average standard deviation of split frequencies: 0.011972

      83171000 -- (-20139.668) [...15 remote chains...] -- 18:33:37
      83172000 -- (-20129.123) [...15 remote chains...] -- 18:33:37
      83173000 -- [-20132.664] [...15 remote chains...] -- 18:33:37
      83174000 -- (-20127.000) [...15 remote chains...] -- 18:33:38
      83175000 -- (-20131.863) [...15 remote chains...] -- 18:33:26

      Average standard deviation of split frequencies: 0.011973

      83176000 -- (-20128.622) [...15 remote chains...] -- 18:33:27
      83177000 -- (-20118.210) [...15 remote chains...] -- 18:33:27
      83178000 -- (-20125.719) [...15 remote chains...] -- 18:33:27
      83179000 -- [-20124.700] [...15 remote chains...] -- 18:33:28
      83180000 -- (-20120.514) [...15 remote chains...] -- 18:33:28

      Average standard deviation of split frequencies: 0.011974

      83181000 -- [-20111.044] [...15 remote chains...] -- 18:33:17
      83182000 -- (-20110.798) [...15 remote chains...] -- 18:33:17
      83183000 -- (-20113.088) [...15 remote chains...] -- 18:33:18
      83184000 -- (-20118.784) [...15 remote chains...] -- 18:33:18
      83185000 -- (-20117.232) [...15 remote chains...] -- 18:33:18

      Average standard deviation of split frequencies: 0.011975

      83186000 -- (-20127.623) [...15 remote chains...] -- 18:33:07
      83187000 -- (-20114.362) [...15 remote chains...] -- 18:33:07
      83188000 -- (-20122.277) [...15 remote chains...] -- 18:33:08
      83189000 -- (-20115.599) [...15 remote chains...] -- 18:33:08
      83190000 -- (-20119.043) [...15 remote chains...] -- 18:33:08

      Average standard deviation of split frequencies: 0.011978

      83191000 -- (-20121.635) [...15 remote chains...] -- 18:33:09
      83192000 -- (-20111.105) [...15 remote chains...] -- 18:32:57
      83193000 -- [-20110.621] [...15 remote chains...] -- 18:32:58
      83194000 -- (-20115.146) [...15 remote chains...] -- 18:32:58
      83195000 -- (-20114.924) [...15 remote chains...] -- 18:32:58

      Average standard deviation of split frequencies: 0.011982

      83196000 -- (-20122.512) [...15 remote chains...] -- 18:32:47
      83197000 -- (-20122.817) [...15 remote chains...] -- 18:32:48
      83198000 -- (-20123.706) [...15 remote chains...] -- 18:32:48
      83199000 -- (-20124.921) [...15 remote chains...] -- 18:32:48
      83200000 -- (-20131.355) [...15 remote chains...] -- 18:32:49

      Average standard deviation of split frequencies: 0.011984

      83201000 -- [-20121.172] [...15 remote chains...] -- 18:32:49
      83202000 -- (-20121.571) [...15 remote chains...] -- 18:32:38
      83203000 -- (-20116.695) [...15 remote chains...] -- 18:32:38
      83204000 -- (-20111.026) [...15 remote chains...] -- 18:32:38
      83205000 -- (-20113.380) [...15 remote chains...] -- 18:32:39

      Average standard deviation of split frequencies: 0.011986

      83206000 -- (-20118.904) [...15 remote chains...] -- 18:32:39
      83207000 -- (-20098.083) [...15 remote chains...] -- 18:32:28
      83208000 -- (-20109.528) [...15 remote chains...] -- 18:32:28
      83209000 -- (-20113.258) [...15 remote chains...] -- 18:32:28
      83210000 -- (-20113.584) [...15 remote chains...] -- 18:32:29

      Average standard deviation of split frequencies: 0.011987

      83211000 -- (-20118.484) [...15 remote chains...] -- 18:32:29
      83212000 -- [-20115.275] [...15 remote chains...] -- 18:32:18
      83213000 -- (-20120.308) [...15 remote chains...] -- 18:32:18
      83214000 -- (-20117.507) [...15 remote chains...] -- 18:32:19
      83215000 -- (-20127.178) [...15 remote chains...] -- 18:32:19

      Average standard deviation of split frequencies: 0.011991

      83216000 -- (-20122.447) [...15 remote chains...] -- 18:32:08
      83217000 -- (-20117.418) [...15 remote chains...] -- 18:32:08
      83218000 -- (-20122.722) [...15 remote chains...] -- 18:32:08
      83219000 -- [-20134.457] [...15 remote chains...] -- 18:32:09
      83220000 -- (-20121.734) [...15 remote chains...] -- 18:32:09

      Average standard deviation of split frequencies: 0.011993

      83221000 -- (-20140.848) [...15 remote chains...] -- 18:32:09
      83222000 -- (-20125.341) [...15 remote chains...] -- 18:31:58
      83223000 -- (-20122.918) [...15 remote chains...] -- 18:31:58
      83224000 -- [-20124.245] [...15 remote chains...] -- 18:31:59
      83225000 -- (-20126.056) [...15 remote chains...] -- 18:31:59

      Average standard deviation of split frequencies: 0.011996

      83226000 -- (-20132.011) [...15 remote chains...] -- 18:31:59
      83227000 -- (-20133.981) [...15 remote chains...] -- 18:31:48
      83228000 -- (-20122.609) [...15 remote chains...] -- 18:31:49
      83229000 -- (-20126.033) [...15 remote chains...] -- 18:31:49
      83230000 -- (-20119.209) [...15 remote chains...] -- 18:31:49

      Average standard deviation of split frequencies: 0.011993

      83231000 -- [-20132.640] [...15 remote chains...] -- 18:31:49
      83232000 -- (-20121.599) [...15 remote chains...] -- 18:31:50
      83233000 -- (-20109.404) [...15 remote chains...] -- 18:31:39
      83234000 -- (-20112.538) [...15 remote chains...] -- 18:31:39
      83235000 -- (-20117.851) [...15 remote chains...] -- 18:31:39

      Average standard deviation of split frequencies: 0.011995

      83236000 -- (-20109.140) [...15 remote chains...] -- 18:31:40
      83237000 -- (-20105.529) [...15 remote chains...] -- 18:31:29
      83238000 -- (-20101.163) [...15 remote chains...] -- 18:31:29
      83239000 -- (-20113.236) [...15 remote chains...] -- 18:31:29
      83240000 -- (-20113.009) [...15 remote chains...] -- 18:31:29

      Average standard deviation of split frequencies: 0.011998

      83241000 -- (-20105.766) [...15 remote chains...] -- 18:31:30
      83242000 -- (-20109.831) [...15 remote chains...] -- 18:31:30
      83243000 -- [-20102.037] [...15 remote chains...] -- 18:31:19
      83244000 -- [-20114.334] [...15 remote chains...] -- 18:31:19
      83245000 -- (-20111.044) [...15 remote chains...] -- 18:31:20

      Average standard deviation of split frequencies: 0.012002

      83246000 -- (-20117.992) [...15 remote chains...] -- 18:31:20
      83247000 -- (-20117.944) [...15 remote chains...] -- 18:31:20
      83248000 -- (-20125.431) [...15 remote chains...] -- 18:31:09
      83249000 -- (-20124.030) [...15 remote chains...] -- 18:31:09
      83250000 -- (-20115.322) [...15 remote chains...] -- 18:31:10

      Average standard deviation of split frequencies: 0.012005

      83251000 -- (-20110.445) [...15 remote chains...] -- 18:31:10
      83252000 -- (-20104.157) [...15 remote chains...] -- 18:30:59
      83253000 -- (-20104.529) [...15 remote chains...] -- 18:30:59
      83254000 -- (-20098.655) [...15 remote chains...] -- 18:30:59
      83255000 -- (-20110.361) [...15 remote chains...] -- 18:31:00

      Average standard deviation of split frequencies: 0.012009

      83256000 -- (-20117.606) [...15 remote chains...] -- 18:31:00
      83257000 -- (-20126.620) [...15 remote chains...] -- 18:31:00
      83258000 -- (-20118.683) [...15 remote chains...] -- 18:30:49
      83259000 -- (-20119.467) [...15 remote chains...] -- 18:30:50
      83260000 -- (-20114.441) [...15 remote chains...] -- 18:30:50

      Average standard deviation of split frequencies: 0.012013

      83261000 -- (-20115.120) [...15 remote chains...] -- 18:30:50
      83262000 -- (-20110.159) [...15 remote chains...] -- 18:30:50
      83263000 -- (-20111.717) [...15 remote chains...] -- 18:30:51
      83264000 -- (-20113.231) [...15 remote chains...] -- 18:30:51
      83265000 -- [-20111.877] [...15 remote chains...] -- 18:30:40

      Average standard deviation of split frequencies: 0.012019

      83266000 -- (-20115.948) [...15 remote chains...] -- 18:30:40
      83267000 -- (-20110.541) [...15 remote chains...] -- 18:30:41
      83268000 -- (-20124.856) [...15 remote chains...] -- 18:30:41
      83269000 -- (-20120.995) [...15 remote chains...] -- 18:30:41
      83270000 -- (-20121.841) [...15 remote chains...] -- 18:30:41

      Average standard deviation of split frequencies: 0.012024

      83271000 -- (-20132.791) [...15 remote chains...] -- 18:30:30
      83272000 -- (-20127.293) [...15 remote chains...] -- 18:30:31
      83273000 -- (-20125.830) [...15 remote chains...] -- 18:30:31
      83274000 -- (-20126.149) [...15 remote chains...] -- 18:30:31
      83275000 -- (-20141.805) [...15 remote chains...] -- 18:30:32

      Average standard deviation of split frequencies: 0.012027

      83276000 -- (-20119.072) [...15 remote chains...] -- 18:30:21
      83277000 -- (-20132.135) [...15 remote chains...] -- 18:30:21
      83278000 -- (-20118.359) [...15 remote chains...] -- 18:30:21
      83279000 -- [-20118.161] [...15 remote chains...] -- 18:30:21
      83280000 -- (-20119.664) [...15 remote chains...] -- 18:30:22

      Average standard deviation of split frequencies: 0.012030

      83281000 -- (-20121.061) [...15 remote chains...] -- 18:30:22
      83282000 -- [-20124.288] [...15 remote chains...] -- 18:30:11
      83283000 -- [-20123.607] [...15 remote chains...] -- 18:30:11
      83284000 -- (-20124.237) [...15 remote chains...] -- 18:30:12
      83285000 -- (-20127.707) [...15 remote chains...] -- 18:30:12

      Average standard deviation of split frequencies: 0.012032

      83286000 -- (-20116.957) [...15 remote chains...] -- 18:30:12
      83287000 -- (-20121.249) [...15 remote chains...] -- 18:30:01
      83288000 -- (-20119.465) [...15 remote chains...] -- 18:30:01
      83289000 -- (-20119.029) [...15 remote chains...] -- 18:30:02
      83290000 -- (-20109.545) [...15 remote chains...] -- 18:30:02

      Average standard deviation of split frequencies: 0.012036

      83291000 -- [-20109.534] [...15 remote chains...] -- 18:30:02
      83292000 -- (-20116.314) [...15 remote chains...] -- 18:30:02
      83293000 -- (-20114.763) [...15 remote chains...] -- 18:29:52
      83294000 -- (-20114.433) [...15 remote chains...] -- 18:29:52
      83295000 -- (-20119.870) [...15 remote chains...] -- 18:29:52

      Average standard deviation of split frequencies: 0.012057

      83296000 -- (-20113.967) [...15 remote chains...] -- 18:29:52
      83297000 -- (-20121.426) [...15 remote chains...] -- 18:29:53
      83298000 -- (-20120.419) [...15 remote chains...] -- 18:29:42
      83299000 -- [-20118.563] [...15 remote chains...] -- 18:29:42
      83300000 -- (-20112.275) [...15 remote chains...] -- 18:29:42

      Average standard deviation of split frequencies: 0.012061

      83301000 -- (-20119.038) [...15 remote chains...] -- 18:29:42
      83302000 -- (-20110.108) [...15 remote chains...] -- 18:29:43
      83303000 -- (-20112.971) [...15 remote chains...] -- 18:29:32
      83304000 -- (-20117.271) [...15 remote chains...] -- 18:29:32
      83305000 -- (-20127.891) [...15 remote chains...] -- 18:29:32

      Average standard deviation of split frequencies: 0.012065

      83306000 -- (-20125.666) [...15 remote chains...] -- 18:29:33
      83307000 -- (-20127.686) [...15 remote chains...] -- 18:29:33
      83308000 -- (-20122.751) [...15 remote chains...] -- 18:29:22
      83309000 -- (-20120.767) [...15 remote chains...] -- 18:29:22
      83310000 -- (-20112.997) [...15 remote chains...] -- 18:29:22

      Average standard deviation of split frequencies: 0.012068

      83311000 -- (-20110.672) [...15 remote chains...] -- 18:29:23
      83312000 -- (-20114.085) [...15 remote chains...] -- 18:29:23
      83313000 -- (-20120.747) [...15 remote chains...] -- 18:29:12
      83314000 -- (-20116.905) [...15 remote chains...] -- 18:29:12
      83315000 -- (-20128.757) [...15 remote chains...] -- 18:29:13

      Average standard deviation of split frequencies: 0.012071

      83316000 -- (-20127.750) [...15 remote chains...] -- 18:29:13
      83317000 -- (-20127.233) [...15 remote chains...] -- 18:29:13
      83318000 -- (-20119.991) [...15 remote chains...] -- 18:29:02
      83319000 -- [-20106.007] [...15 remote chains...] -- 18:29:03
      83320000 -- (-20111.503) [...15 remote chains...] -- 18:29:03

      Average standard deviation of split frequencies: 0.012073

      83321000 -- (-20133.521) [...15 remote chains...] -- 18:29:03
      83322000 -- (-20116.495) [...15 remote chains...] -- 18:29:03
      83323000 -- (-20108.258) [...15 remote chains...] -- 18:28:52
      83324000 -- [-20115.365] [...15 remote chains...] -- 18:28:53
      83325000 -- (-20108.971) [...15 remote chains...] -- 18:28:53

      Average standard deviation of split frequencies: 0.012077

      83326000 -- [-20109.292] [...15 remote chains...] -- 18:28:53
      83327000 -- [-20117.441] [...15 remote chains...] -- 18:28:42
      83328000 -- [-20116.804] [...15 remote chains...] -- 18:28:43
      83329000 -- [-20111.693] [...15 remote chains...] -- 18:28:43
      83330000 -- (-20112.052) [...15 remote chains...] -- 18:28:43

      Average standard deviation of split frequencies: 0.012080

      83331000 -- (-20123.715) [...15 remote chains...] -- 18:28:32
      83332000 -- [-20126.151] [...15 remote chains...] -- 18:28:33
      83333000 -- [-20117.337] [...15 remote chains...] -- 18:28:33
      83334000 -- (-20116.762) [...15 remote chains...] -- 18:28:33
      83335000 -- (-20118.910) [...15 remote chains...] -- 18:28:22

      Average standard deviation of split frequencies: 0.012082

      83336000 -- (-20126.665) [...15 remote chains...] -- 18:28:22
      83337000 -- (-20132.143) [...15 remote chains...] -- 18:28:23
      83338000 -- (-20118.959) [...15 remote chains...] -- 18:28:23
      83339000 -- (-20113.256) [...15 remote chains...] -- 18:28:23
      83340000 -- (-20109.406) [...15 remote chains...] -- 18:28:12

      Average standard deviation of split frequencies: 0.012085

      83341000 -- (-20107.041) [...15 remote chains...] -- 18:28:13
      83342000 -- (-20109.911) [...15 remote chains...] -- 18:28:13
      83343000 -- [-20114.720] [...15 remote chains...] -- 18:28:13
      83344000 -- (-20122.008) [...15 remote chains...] -- 18:28:02
      83345000 -- (-20127.519) [...15 remote chains...] -- 18:28:03

      Average standard deviation of split frequencies: 0.012086

      83346000 -- (-20127.441) [...15 remote chains...] -- 18:28:03
      83347000 -- (-20127.935) [...15 remote chains...] -- 18:28:03
      83348000 -- (-20131.402) [...15 remote chains...] -- 18:28:03
      83349000 -- (-20119.339) [...15 remote chains...] -- 18:27:53
      83350000 -- (-20113.293) [...15 remote chains...] -- 18:27:53

      Average standard deviation of split frequencies: 0.012088

      83351000 -- (-20104.690) [...15 remote chains...] -- 18:27:53
      83352000 -- (-20105.232) [...15 remote chains...] -- 18:27:53
      83353000 -- (-20103.795) [...15 remote chains...] -- 18:27:53
      83354000 -- (-20102.984) [...15 remote chains...] -- 18:27:54
      83355000 -- (-20104.023) [...15 remote chains...] -- 18:27:43

      Average standard deviation of split frequencies: 0.012090

      83356000 -- (-20117.264) [...15 remote chains...] -- 18:27:43
      83357000 -- (-20124.335) [...15 remote chains...] -- 18:27:43
      83358000 -- (-20117.892) [...15 remote chains...] -- 18:27:44
      83359000 -- (-20118.413) [...15 remote chains...] -- 18:27:44
      83360000 -- (-20116.889) [...15 remote chains...] -- 18:27:33

      Average standard deviation of split frequencies: 0.012091

      83361000 -- (-20117.483) [...15 remote chains...] -- 18:27:33
      83362000 -- (-20117.029) [...15 remote chains...] -- 18:27:34
      83363000 -- (-20137.108) [...15 remote chains...] -- 18:27:34
      83364000 -- (-20117.934) [...15 remote chains...] -- 18:27:34
      83365000 -- (-20111.557) [...15 remote chains...] -- 18:27:23

      Average standard deviation of split frequencies: 0.012091

      83366000 -- [-20109.518] [...15 remote chains...] -- 18:27:24
      83367000 -- (-20113.484) [...15 remote chains...] -- 18:27:24
      83368000 -- (-20119.748) [...15 remote chains...] -- 18:27:24
      83369000 -- [-20123.605] [...15 remote chains...] -- 18:27:24
      83370000 -- (-20126.613) [...15 remote chains...] -- 18:27:13

      Average standard deviation of split frequencies: 0.012092

      83371000 -- [-20126.786] [...15 remote chains...] -- 18:27:14
      83372000 -- [-20117.989] [...15 remote chains...] -- 18:27:14
      83373000 -- [-20113.258] [...15 remote chains...] -- 18:27:14
      83374000 -- (-20112.946) [...15 remote chains...] -- 18:27:14
      83375000 -- (-20112.268) [...15 remote chains...] -- 18:27:04

      Average standard deviation of split frequencies: 0.012093

      83376000 -- (-20113.637) [...15 remote chains...] -- 18:27:04
      83377000 -- (-20106.528) [...15 remote chains...] -- 18:27:04
      83378000 -- [-20105.726] [...15 remote chains...] -- 18:27:04
      83379000 -- [-20115.181] [...15 remote chains...] -- 18:27:05
      83380000 -- [-20104.814] [...15 remote chains...] -- 18:26:54

      Average standard deviation of split frequencies: 0.012096

      83381000 -- [-20105.211] [...15 remote chains...] -- 18:26:54
      83382000 -- (-20100.994) [...15 remote chains...] -- 18:26:54
      83383000 -- [-20110.150] [...15 remote chains...] -- 18:26:54
      83384000 -- (-20101.640) [...15 remote chains...] -- 18:26:44
      83385000 -- [-20102.017] [...15 remote chains...] -- 18:26:44

      Average standard deviation of split frequencies: 0.012097

      83386000 -- (-20107.802) [...15 remote chains...] -- 18:26:44
      83387000 -- (-20103.361) [...15 remote chains...] -- 18:26:44
      83388000 -- (-20100.951) [...15 remote chains...] -- 18:26:45
      83389000 -- [-20102.038] [...15 remote chains...] -- 18:26:34
      83390000 -- (-20112.019) [...15 remote chains...] -- 18:26:34

      Average standard deviation of split frequencies: 0.012100

      83391000 -- (-20116.073) [...15 remote chains...] -- 18:26:34
      83392000 -- [-20111.816] [...15 remote chains...] -- 18:26:35
      83393000 -- [-20114.551] [...15 remote chains...] -- 18:26:35
      83394000 -- (-20112.777) [...15 remote chains...] -- 18:26:24
      83395000 -- (-20116.880) [...15 remote chains...] -- 18:26:24

      Average standard deviation of split frequencies: 0.012103

      83396000 -- [-20104.001] [...15 remote chains...] -- 18:26:25
      83397000 -- [-20113.098] [...15 remote chains...] -- 18:26:25
      83398000 -- (-20123.596) [...15 remote chains...] -- 18:26:25
      83399000 -- [-20119.136] [...15 remote chains...] -- 18:26:14
      83400000 -- (-20122.319) [...15 remote chains...] -- 18:26:15

      Average standard deviation of split frequencies: 0.012107

      83401000 -- (-20117.017) [...15 remote chains...] -- 18:26:15
      83402000 -- [-20112.674] [...15 remote chains...] -- 18:26:15
      83403000 -- (-20110.084) [...15 remote chains...] -- 18:26:15
      83404000 -- (-20112.944) [...15 remote chains...] -- 18:26:15
      83405000 -- [-20111.241] [...15 remote chains...] -- 18:26:05

      Average standard deviation of split frequencies: 0.012108

      83406000 -- (-20113.119) [...15 remote chains...] -- 18:26:05
      83407000 -- [-20122.151] [...15 remote chains...] -- 18:26:05
      83408000 -- (-20115.361) [...15 remote chains...] -- 18:26:05
      83409000 -- (-20115.631) [...15 remote chains...] -- 18:26:06
      83410000 -- [-20109.088] [...15 remote chains...] -- 18:25:55

      Average standard deviation of split frequencies: 0.012111

      83411000 -- (-20102.160) [...15 remote chains...] -- 18:25:55
      83412000 -- (-20102.933) [...15 remote chains...] -- 18:25:55
      83413000 -- (-20112.372) [...15 remote chains...] -- 18:25:56
      83414000 -- (-20109.943) [...15 remote chains...] -- 18:25:56
      83415000 -- (-20123.992) [...15 remote chains...] -- 18:25:56

      Average standard deviation of split frequencies: 0.012115

      83416000 -- (-20108.012) [...15 remote chains...] -- 18:25:45
      83417000 -- [-20116.696] [...15 remote chains...] -- 18:25:46
      83418000 -- [-20124.178] [...15 remote chains...] -- 18:25:46
      83419000 -- [-20106.282] [...15 remote chains...] -- 18:25:46
      83420000 -- [-20111.719] [...15 remote chains...] -- 18:25:46

      Average standard deviation of split frequencies: 0.012120

      83421000 -- [-20126.717] [...15 remote chains...] -- 18:25:36
      83422000 -- (-20129.442) [...15 remote chains...] -- 18:25:36
      83423000 -- (-20115.059) [...15 remote chains...] -- 18:25:36
      83424000 -- (-20106.729) [...15 remote chains...] -- 18:25:36
      83425000 -- (-20112.147) [...15 remote chains...] -- 18:25:36

      Average standard deviation of split frequencies: 0.012124

      83426000 -- (-20108.265) [...15 remote chains...] -- 18:25:26
      83427000 -- (-20118.289) [...15 remote chains...] -- 18:25:26
      83428000 -- (-20121.583) [...15 remote chains...] -- 18:25:26
      83429000 -- [-20108.917] [...15 remote chains...] -- 18:25:26
      83430000 -- [-20117.701] [...15 remote chains...] -- 18:25:27

      Average standard deviation of split frequencies: 0.012127

      83431000 -- (-20105.060) [...15 remote chains...] -- 18:25:16
      83432000 -- [-20096.239] [...15 remote chains...] -- 18:25:16
      83433000 -- [-20105.788] [...15 remote chains...] -- 18:25:16
      83434000 -- (-20107.124) [...15 remote chains...] -- 18:25:17
      83435000 -- (-20107.333) [...15 remote chains...] -- 18:25:17

      Average standard deviation of split frequencies: 0.012129

      83436000 -- (-20113.177) [...15 remote chains...] -- 18:25:06
      83437000 -- [-20105.523] [...15 remote chains...] -- 18:25:07
      83438000 -- (-20112.373) [...15 remote chains...] -- 18:25:07
      83439000 -- (-20104.749) [...15 remote chains...] -- 18:25:07
      83440000 -- (-20112.894) [...15 remote chains...] -- 18:25:07

      Average standard deviation of split frequencies: 0.012130

      83441000 -- (-20114.221) [...15 remote chains...] -- 18:25:07
      83442000 -- [-20110.532] [...15 remote chains...] -- 18:25:07
      83443000 -- (-20115.212) [...15 remote chains...] -- 18:24:57
      83444000 -- (-20111.813) [...15 remote chains...] -- 18:24:57
      83445000 -- [-20108.381] [...15 remote chains...] -- 18:24:57

      Average standard deviation of split frequencies: 0.012135

      83446000 -- (-20116.371) [...15 remote chains...] -- 18:24:57
      83447000 -- (-20115.351) [...15 remote chains...] -- 18:24:58
      83448000 -- [-20113.236] [...15 remote chains...] -- 18:24:47
      83449000 -- (-20111.277) [...15 remote chains...] -- 18:24:47
      83450000 -- [-20099.722] [...15 remote chains...] -- 18:24:47

      Average standard deviation of split frequencies: 0.012137

      83451000 -- [-20102.918] [...15 remote chains...] -- 18:24:48
      83452000 -- (-20108.599) [...15 remote chains...] -- 18:24:48
      83453000 -- [-20110.978] [...15 remote chains...] -- 18:24:37
      83454000 -- (-20123.220) [...15 remote chains...] -- 18:24:37
      83455000 -- [-20116.797] [...15 remote chains...] -- 18:24:38

      Average standard deviation of split frequencies: 0.012141

      83456000 -- (-20104.997) [...15 remote chains...] -- 18:24:38
      83457000 -- (-20111.555) [...15 remote chains...] -- 18:24:38
      83458000 -- (-20104.782) [...15 remote chains...] -- 18:24:38
      83459000 -- (-20112.999) [...15 remote chains...] -- 18:24:28
      83460000 -- (-20106.966) [...15 remote chains...] -- 18:24:28

      Average standard deviation of split frequencies: 0.012146

      83461000 -- (-20111.133) [...15 remote chains...] -- 18:24:28
      83462000 -- [-20122.264] [...15 remote chains...] -- 18:24:28
      83463000 -- [-20121.028] [...15 remote chains...] -- 18:24:28
      83464000 -- (-20117.117) [...15 remote chains...] -- 18:24:18
      83465000 -- (-20115.232) [...15 remote chains...] -- 18:24:18

      Average standard deviation of split frequencies: 0.012148

      83466000 -- [-20116.966] [...15 remote chains...] -- 18:24:18
      83467000 -- [-20118.263] [...15 remote chains...] -- 18:24:18
      83468000 -- (-20129.753) [...15 remote chains...] -- 18:24:19
      83469000 -- [-20107.732] [...15 remote chains...] -- 18:24:08
      83470000 -- (-20110.548) [...15 remote chains...] -- 18:24:08

      Average standard deviation of split frequencies: 0.012149

      83471000 -- (-20116.890) [...15 remote chains...] -- 18:24:08
      83472000 -- (-20132.327) [...15 remote chains...] -- 18:24:09
      83473000 -- (-20123.191) [...15 remote chains...] -- 18:24:09
      83474000 -- [-20113.472] [...15 remote chains...] -- 18:23:58
      83475000 -- (-20102.891) [...15 remote chains...] -- 18:23:59

      Average standard deviation of split frequencies: 0.012153

      83476000 -- [-20110.593] [...15 remote chains...] -- 18:23:59
      83477000 -- [-20113.938] [...15 remote chains...] -- 18:23:59
      83478000 -- [-20108.750] [...15 remote chains...] -- 18:23:59
      83479000 -- (-20112.963) [...15 remote chains...] -- 18:23:49
      83480000 -- (-20120.861) [...15 remote chains...] -- 18:23:49

      Average standard deviation of split frequencies: 0.012155

      83481000 -- [-20122.373] [...15 remote chains...] -- 18:23:49
      83482000 -- (-20132.545) [...15 remote chains...] -- 18:23:49
      83483000 -- (-20135.276) [...15 remote chains...] -- 18:23:49
      83484000 -- (-20127.702) [...15 remote chains...] -- 18:23:39
      83485000 -- [-20126.781] [...15 remote chains...] -- 18:23:39

      Average standard deviation of split frequencies: 0.012158

      83486000 -- (-20128.332) [...15 remote chains...] -- 18:23:39
      83487000 -- (-20112.468) [...15 remote chains...] -- 18:23:39
      83488000 -- (-20111.601) [...15 remote chains...] -- 18:23:29
      83489000 -- [-20115.038] [...15 remote chains...] -- 18:23:29
      83490000 -- (-20108.572) [...15 remote chains...] -- 18:23:29

      Average standard deviation of split frequencies: 0.012159

      83491000 -- (-20122.432) [...15 remote chains...] -- 18:23:29
      83492000 -- (-20117.785) [...15 remote chains...] -- 18:23:29
      83493000 -- (-20122.055) [...15 remote chains...] -- 18:23:19
      83494000 -- (-20114.758) [...15 remote chains...] -- 18:23:19
      83495000 -- (-20118.272) [...15 remote chains...] -- 18:23:19

      Average standard deviation of split frequencies: 0.012161

      83496000 -- (-20133.927) [...15 remote chains...] -- 18:23:20
      83497000 -- [-20135.518] [...15 remote chains...] -- 18:23:09
      83498000 -- [-20126.799] [...15 remote chains...] -- 18:23:09
      83499000 -- (-20131.241) [...15 remote chains...] -- 18:23:10
      83500000 -- [-20129.751] [...15 remote chains...] -- 18:23:10

      Average standard deviation of split frequencies: 0.012163

      83501000 -- (-20136.257) [...15 remote chains...] -- 18:23:10
      83502000 -- (-20122.429) [...15 remote chains...] -- 18:22:59
      83503000 -- [-20125.991] [...15 remote chains...] -- 18:23:00
      83504000 -- (-20115.426) [...15 remote chains...] -- 18:23:00
      83505000 -- (-20122.522) [...15 remote chains...] -- 18:23:00

      Average standard deviation of split frequencies: 0.012167

      83506000 -- [-20126.495] [...15 remote chains...] -- 18:23:00
      83507000 -- (-20120.751) [...15 remote chains...] -- 18:22:50
      83508000 -- [-20126.726] [...15 remote chains...] -- 18:22:50
      83509000 -- (-20128.169) [...15 remote chains...] -- 18:22:50
      83510000 -- (-20119.447) [...15 remote chains...] -- 18:22:50

      Average standard deviation of split frequencies: 0.012171

      83511000 -- (-20122.148) [...15 remote chains...] -- 18:22:50
      83512000 -- (-20127.179) [...15 remote chains...] -- 18:22:50
      83513000 -- (-20116.087) [...15 remote chains...] -- 18:22:40
      83514000 -- (-20130.900) [...15 remote chains...] -- 18:22:40
      83515000 -- [-20121.642] [...15 remote chains...] -- 18:22:40

      Average standard deviation of split frequencies: 0.012176

      83516000 -- [-20108.351] [...15 remote chains...] -- 18:22:40
      83517000 -- [-20114.252] [...15 remote chains...] -- 18:22:41
      83518000 -- [-20117.349] [...15 remote chains...] -- 18:22:30
      83519000 -- (-20123.528) [...15 remote chains...] -- 18:22:30
      83520000 -- (-20126.850) [...15 remote chains...] -- 18:22:31

      Average standard deviation of split frequencies: 0.012179

      83521000 -- [-20135.716] [...15 remote chains...] -- 18:22:31
      83522000 -- (-20118.238) [...15 remote chains...] -- 18:22:31
      83523000 -- (-20115.587) [...15 remote chains...] -- 18:22:31
      83524000 -- (-20129.702) [...15 remote chains...] -- 18:22:31
      83525000 -- [-20126.187] [...15 remote chains...] -- 18:22:21

      Average standard deviation of split frequencies: 0.012182

      83526000 -- (-20122.687) [...15 remote chains...] -- 18:22:21
      83527000 -- (-20117.828) [...15 remote chains...] -- 18:22:21
      83528000 -- (-20115.585) [...15 remote chains...] -- 18:22:21
      83529000 -- (-20107.189) [...15 remote chains...] -- 18:22:21
      83530000 -- (-20135.575) [...15 remote chains...] -- 18:22:11

      Average standard deviation of split frequencies: 0.012184

      83531000 -- [-20119.783] [...15 remote chains...] -- 18:22:11
      83532000 -- (-20115.087) [...15 remote chains...] -- 18:22:11
      83533000 -- [-20121.958] [...15 remote chains...] -- 18:22:11
      83534000 -- (-20137.962) [...15 remote chains...] -- 18:22:12
      83535000 -- (-20120.788) [...15 remote chains...] -- 18:22:01

      Average standard deviation of split frequencies: 0.012189

      83536000 -- (-20112.689) [...15 remote chains...] -- 18:22:01
      83537000 -- [-20116.203] [...15 remote chains...] -- 18:22:02
      83538000 -- (-20109.415) [...15 remote chains...] -- 18:22:02
      83539000 -- [-20107.650] [...15 remote chains...] -- 18:22:02
      83540000 -- (-20118.589) [...15 remote chains...] -- 18:21:52

      Average standard deviation of split frequencies: 0.012192

      83541000 -- [-20119.377] [...15 remote chains...] -- 18:21:52
      83542000 -- (-20134.384) [...15 remote chains...] -- 18:21:52
      83543000 -- (-20131.730) [...15 remote chains...] -- 18:21:52
      83544000 -- [-20125.818] [...15 remote chains...] -- 18:21:42
      83545000 -- [-20120.260] [...15 remote chains...] -- 18:21:42

      Average standard deviation of split frequencies: 0.012196

      83546000 -- (-20117.828) [...15 remote chains...] -- 18:21:42
      83547000 -- (-20123.113) [...15 remote chains...] -- 18:21:42
      83548000 -- (-20119.730) [...15 remote chains...] -- 18:21:42
      83549000 -- (-20107.792) [...15 remote chains...] -- 18:21:42
      83550000 -- (-20124.393) [...15 remote chains...] -- 18:21:42

      Average standard deviation of split frequencies: 0.012197

      83551000 -- (-20115.482) [...15 remote chains...] -- 18:21:32
      83552000 -- (-20113.332) [...15 remote chains...] -- 18:21:32
      83553000 -- (-20118.098) [...15 remote chains...] -- 18:21:32
      83554000 -- [-20114.014] [...15 remote chains...] -- 18:21:32
      83555000 -- (-20124.805) [...15 remote chains...] -- 18:21:33

      Average standard deviation of split frequencies: 0.012198

      83556000 -- (-20135.205) [...15 remote chains...] -- 18:21:22
      83557000 -- [-20124.335] [...15 remote chains...] -- 18:21:23
      83558000 -- (-20122.922) [...15 remote chains...] -- 18:21:23
      83559000 -- (-20109.398) [...15 remote chains...] -- 18:21:23
      83560000 -- [-20109.488] [...15 remote chains...] -- 18:21:23

      Average standard deviation of split frequencies: 0.012201

      83561000 -- (-20120.495) [...15 remote chains...] -- 18:21:23
      83562000 -- [-20121.069] [...15 remote chains...] -- 18:21:13
      83563000 -- [-20110.939] [...15 remote chains...] -- 18:21:13
      83564000 -- (-20123.661) [...15 remote chains...] -- 18:21:13
      83565000 -- (-20123.502) [...15 remote chains...] -- 18:21:13

      Average standard deviation of split frequencies: 0.012203

      83566000 -- (-20124.434) [...15 remote chains...] -- 18:21:03
      83567000 -- [-20115.438] [...15 remote chains...] -- 18:21:03
      83568000 -- (-20114.865) [...15 remote chains...] -- 18:21:03
      83569000 -- (-20114.789) [...15 remote chains...] -- 18:21:03
      83570000 -- (-20103.012) [...15 remote chains...] -- 18:20:53

      Average standard deviation of split frequencies: 0.012203

      83571000 -- (-20108.369) [...15 remote chains...] -- 18:20:53
      83572000 -- (-20120.522) [...15 remote chains...] -- 18:20:53
      83573000 -- (-20118.001) [...15 remote chains...] -- 18:20:53
      83574000 -- [-20117.690] [...15 remote chains...] -- 18:20:53
      83575000 -- [-20114.691] [...15 remote chains...] -- 18:20:54

      Average standard deviation of split frequencies: 0.012204

      83576000 -- [-20130.601] [...15 remote chains...] -- 18:20:43
      83577000 -- [-20122.411] [...15 remote chains...] -- 18:20:44
      83578000 -- (-20110.196) [...15 remote chains...] -- 18:20:44
      83579000 -- (-20117.234) [...15 remote chains...] -- 18:20:44
      83580000 -- [-20114.658] [...15 remote chains...] -- 18:20:44

      Average standard deviation of split frequencies: 0.012205

      83581000 -- (-20108.777) [...15 remote chains...] -- 18:20:44
      83582000 -- [-20111.138] [...15 remote chains...] -- 18:20:34
      83583000 -- (-20119.090) [...15 remote chains...] -- 18:20:34
      83584000 -- [-20120.868] [...15 remote chains...] -- 18:20:34
      83585000 -- (-20116.241) [...15 remote chains...] -- 18:20:34

      Average standard deviation of split frequencies: 0.012208

      83586000 -- (-20119.534) [...15 remote chains...] -- 18:20:34
      83587000 -- (-20122.653) [...15 remote chains...] -- 18:20:34
      83588000 -- (-20116.629) [...15 remote chains...] -- 18:20:24
      83589000 -- [-20120.691] [...15 remote chains...] -- 18:20:24
      83590000 -- (-20121.495) [...15 remote chains...] -- 18:20:24

      Average standard deviation of split frequencies: 0.012209

      83591000 -- [-20116.705] [...15 remote chains...] -- 18:20:24
      83592000 -- (-20115.124) [...15 remote chains...] -- 18:20:24
      83593000 -- (-20121.006) [...15 remote chains...] -- 18:20:25
      83594000 -- [-20121.197] [...15 remote chains...] -- 18:20:25
      83595000 -- (-20110.490) [...15 remote chains...] -- 18:20:15

      Average standard deviation of split frequencies: 0.012211

      83596000 -- [-20121.235] [...15 remote chains...] -- 18:20:15
      83597000 -- (-20113.772) [...15 remote chains...] -- 18:20:15
      83598000 -- (-20131.103) [...15 remote chains...] -- 18:20:15
      83599000 -- (-20126.469) [...15 remote chains...] -- 18:20:15
      83600000 -- (-20118.911) [...15 remote chains...] -- 18:20:05

      Average standard deviation of split frequencies: 0.012216

      83601000 -- [-20119.186] [...15 remote chains...] -- 18:20:05
      83602000 -- (-20134.873) [...15 remote chains...] -- 18:20:05
      83603000 -- (-20124.960) [...15 remote chains...] -- 18:20:05
      83604000 -- [-20122.072] [...15 remote chains...] -- 18:20:05
      83605000 -- [-20132.009] [...15 remote chains...] -- 18:20:05

      Average standard deviation of split frequencies: 0.012218

      83606000 -- [-20128.721] [...15 remote chains...] -- 18:19:55
      83607000 -- (-20120.382) [...15 remote chains...] -- 18:19:55
      83608000 -- (-20124.837) [...15 remote chains...] -- 18:19:55
      83609000 -- [-20118.914] [...15 remote chains...] -- 18:19:55
      83610000 -- (-20114.697) [...15 remote chains...] -- 18:19:55

      Average standard deviation of split frequencies: 0.012220

      83611000 -- [-20128.802] [...15 remote chains...] -- 18:19:45
      83612000 -- (-20125.330) [...15 remote chains...] -- 18:19:45
      83613000 -- (-20121.954) [...15 remote chains...] -- 18:19:46
      83614000 -- [-20133.181] [...15 remote chains...] -- 18:19:46
      83615000 -- (-20123.530) [...15 remote chains...] -- 18:19:36

      Average standard deviation of split frequencies: 0.012220

      83616000 -- (-20123.704) [...15 remote chains...] -- 18:19:36
      83617000 -- [-20126.090] [...15 remote chains...] -- 18:19:36
      83618000 -- (-20119.511) [...15 remote chains...] -- 18:19:36
      83619000 -- (-20128.962) [...15 remote chains...] -- 18:19:36
      83620000 -- (-20127.621) [...15 remote chains...] -- 18:19:26

      Average standard deviation of split frequencies: 0.012223

      83621000 -- (-20140.307) [...15 remote chains...] -- 18:19:26
      83622000 -- (-20124.666) [...15 remote chains...] -- 18:19:26
      83623000 -- (-20126.878) [...15 remote chains...] -- 18:19:26
      83624000 -- [-20121.353] [...15 remote chains...] -- 18:19:26
      83625000 -- [-20120.638] [...15 remote chains...] -- 18:19:16

      Average standard deviation of split frequencies: 0.012224

      83626000 -- (-20128.233) [...15 remote chains...] -- 18:19:16
      83627000 -- (-20125.089) [...15 remote chains...] -- 18:19:16
      83628000 -- (-20123.569) [...15 remote chains...] -- 18:19:16
      83629000 -- (-20119.674) [...15 remote chains...] -- 18:19:16
      83630000 -- (-20117.295) [...15 remote chains...] -- 18:19:06

      Average standard deviation of split frequencies: 0.012227

      83631000 -- [-20119.492] [...15 remote chains...] -- 18:19:06
      83632000 -- (-20117.171) [...15 remote chains...] -- 18:19:07
      83633000 -- (-20119.034) [...15 remote chains...] -- 18:19:07
      83634000 -- (-20115.635) [...15 remote chains...] -- 18:18:57
      83635000 -- (-20114.374) [...15 remote chains...] -- 18:18:57

      Average standard deviation of split frequencies: 0.012230

      83636000 -- [-20117.010] [...15 remote chains...] -- 18:18:57
      83637000 -- [-20119.910] [...15 remote chains...] -- 18:18:57
      83638000 -- [-20129.184] [...15 remote chains...] -- 18:18:57
      83639000 -- [-20131.662] [...15 remote chains...] -- 18:18:47
      83640000 -- (-20118.832) [...15 remote chains...] -- 18:18:47

      Average standard deviation of split frequencies: 0.012232

      83641000 -- (-20118.535) [...15 remote chains...] -- 18:18:47
      83642000 -- [-20114.535] [...15 remote chains...] -- 18:18:47
      83643000 -- (-20110.379) [...15 remote chains...] -- 18:18:47
      83644000 -- (-20123.186) [...15 remote chains...] -- 18:18:47
      83645000 -- (-20113.724) [...15 remote chains...] -- 18:18:37

      Average standard deviation of split frequencies: 0.012237

      83646000 -- (-20137.109) [...15 remote chains...] -- 18:18:37
      83647000 -- [-20123.184] [...15 remote chains...] -- 18:18:37
      83648000 -- (-20128.944) [...15 remote chains...] -- 18:18:37
      83649000 -- (-20125.566) [...15 remote chains...] -- 18:18:27
      83650000 -- (-20130.578) [...15 remote chains...] -- 18:18:28

      Average standard deviation of split frequencies: 0.012241

      83651000 -- (-20116.969) [...15 remote chains...] -- 18:18:28
      83652000 -- (-20115.927) [...15 remote chains...] -- 18:18:28
      83653000 -- [-20126.223] [...15 remote chains...] -- 18:18:28
      83654000 -- (-20123.076) [...15 remote chains...] -- 18:18:28
      83655000 -- (-20116.134) [...15 remote chains...] -- 18:18:28

      Average standard deviation of split frequencies: 0.012242

      83656000 -- [-20118.320] [...15 remote chains...] -- 18:18:18
      83657000 -- (-20115.020) [...15 remote chains...] -- 18:18:18
      83658000 -- (-20125.055) [...15 remote chains...] -- 18:18:18
      83659000 -- (-20122.725) [...15 remote chains...] -- 18:18:18
      83660000 -- (-20111.190) [...15 remote chains...] -- 18:18:18

      Average standard deviation of split frequencies: 0.012243

      83661000 -- [-20123.654] [...15 remote chains...] -- 18:18:18
      83662000 -- [-20125.370] [...15 remote chains...] -- 18:18:08
      83663000 -- (-20128.395) [...15 remote chains...] -- 18:18:08
      83664000 -- (-20115.016) [...15 remote chains...] -- 18:18:08
      83665000 -- (-20127.592) [...15 remote chains...] -- 18:18:08

      Average standard deviation of split frequencies: 0.012245

      83666000 -- [-20130.959] [...15 remote chains...] -- 18:17:58
      83667000 -- (-20126.874) [...15 remote chains...] -- 18:17:58
      83668000 -- (-20135.146) [...15 remote chains...] -- 18:17:58
      83669000 -- (-20130.794) [...15 remote chains...] -- 18:17:59
      83670000 -- (-20122.560) [...15 remote chains...] -- 18:17:59

      Average standard deviation of split frequencies: 0.012245

      83671000 -- (-20122.981) [...15 remote chains...] -- 18:17:49
      83672000 -- (-20122.224) [...15 remote chains...] -- 18:17:49
      83673000 -- (-20126.216) [...15 remote chains...] -- 18:17:49
      83674000 -- (-20122.389) [...15 remote chains...] -- 18:17:49
      83675000 -- [-20128.686] [...15 remote chains...] -- 18:17:49

      Average standard deviation of split frequencies: 0.012247

      83676000 -- [-20130.353] [...15 remote chains...] -- 18:17:39
      83677000 -- (-20119.122) [...15 remote chains...] -- 18:17:39
      83678000 -- [-20119.605] [...15 remote chains...] -- 18:17:39
      83679000 -- [-20120.998] [...15 remote chains...] -- 18:17:39
      83680000 -- [-20116.302] [...15 remote chains...] -- 18:17:39

      Average standard deviation of split frequencies: 0.012247

      83681000 -- (-20102.527) [...15 remote chains...] -- 18:17:29
      83682000 -- (-20110.327) [...15 remote chains...] -- 18:17:29
      83683000 -- [-20120.816] [...15 remote chains...] -- 18:17:29
      83684000 -- [-20122.740] [...15 remote chains...] -- 18:17:29
      83685000 -- (-20124.130) [...15 remote chains...] -- 18:17:29

      Average standard deviation of split frequencies: 0.012248

      83686000 -- (-20123.852) [...15 remote chains...] -- 18:17:29
      83687000 -- [-20121.187] [...15 remote chains...] -- 18:17:20
      83688000 -- [-20127.639] [...15 remote chains...] -- 18:17:20
      83689000 -- (-20120.472) [...15 remote chains...] -- 18:17:20
      83690000 -- [-20118.583] [...15 remote chains...] -- 18:17:20

      Average standard deviation of split frequencies: 0.012248

      83691000 -- [-20130.136] [...15 remote chains...] -- 18:17:20
      83692000 -- (-20137.058) [...15 remote chains...] -- 18:17:20
      83693000 -- (-20134.930) [...15 remote chains...] -- 18:17:20
      83694000 -- [-20133.222] [...15 remote chains...] -- 18:17:20
      83695000 -- (-20125.522) [...15 remote chains...] -- 18:17:20

      Average standard deviation of split frequencies: 0.012250

      83696000 -- [-20126.834] [...15 remote chains...] -- 18:17:20
      83697000 -- (-20131.864) [...15 remote chains...] -- 18:17:20
      83698000 -- (-20124.926) [...15 remote chains...] -- 18:17:10
      83699000 -- [-20124.556] [...15 remote chains...] -- 18:17:10
      83700000 -- (-20124.573) [...15 remote chains...] -- 18:17:10

      Average standard deviation of split frequencies: 0.012252

      83701000 -- [-20130.475] [...15 remote chains...] -- 18:17:10
      83702000 -- [-20135.335] [...15 remote chains...] -- 18:17:10
      83703000 -- [-20133.813] [...15 remote chains...] -- 18:17:10
      83704000 -- [-20132.473] [...15 remote chains...] -- 18:17:00
      83705000 -- [-20122.015] [...15 remote chains...] -- 18:17:00

      Average standard deviation of split frequencies: 0.012254

      83706000 -- (-20111.612) [...15 remote chains...] -- 18:17:00
      83707000 -- [-20113.649] [...15 remote chains...] -- 18:17:00
      83708000 -- [-20108.216] [...15 remote chains...] -- 18:16:51
      83709000 -- [-20116.269] [...15 remote chains...] -- 18:16:51
      83710000 -- [-20117.067] [...15 remote chains...] -- 18:16:51

      Average standard deviation of split frequencies: 0.012255

      83711000 -- [-20114.646] [...15 remote chains...] -- 18:16:51
      83712000 -- [-20125.732] [...15 remote chains...] -- 18:16:51
      83713000 -- (-20120.284) [...15 remote chains...] -- 18:16:51
      83714000 -- [-20106.186] [...15 remote chains...] -- 18:16:51
      83715000 -- [-20102.242] [...15 remote chains...] -- 18:16:41

      Average standard deviation of split frequencies: 0.012257

      83716000 -- (-20112.719) [...15 remote chains...] -- 18:16:41
      83717000 -- (-20117.802) [...15 remote chains...] -- 18:16:41
      83718000 -- [-20120.459] [...15 remote chains...] -- 18:16:41
      83719000 -- [-20117.107] [...15 remote chains...] -- 18:16:41
      83720000 -- (-20111.507) [...15 remote chains...] -- 18:16:31

      Average standard deviation of split frequencies: 0.012259

      83721000 -- (-20119.034) [...15 remote chains...] -- 18:16:31
      83722000 -- [-20121.569] [...15 remote chains...] -- 18:16:31
      83723000 -- (-20118.245) [...15 remote chains...] -- 18:16:31
      83724000 -- (-20120.296) [...15 remote chains...] -- 18:16:31
      83725000 -- [-20116.372] [...15 remote chains...] -- 18:16:21

      Average standard deviation of split frequencies: 0.012259

      83726000 -- (-20124.347) [...15 remote chains...] -- 18:16:21
      83727000 -- (-20119.572) [...15 remote chains...] -- 18:16:21
      83728000 -- [-20121.131] [...15 remote chains...] -- 18:16:21
      83729000 -- [-20128.127] [...15 remote chains...] -- 18:16:12
      83730000 -- (-20128.018) [...15 remote chains...] -- 18:16:12

      Average standard deviation of split frequencies: 0.012260

      83731000 -- [-20123.899] [...15 remote chains...] -- 18:16:12
      83732000 -- (-20125.502) [...15 remote chains...] -- 18:16:12
      83733000 -- [-20134.877] [...15 remote chains...] -- 18:16:12
      83734000 -- [-20134.662] [...15 remote chains...] -- 18:16:02
      83735000 -- (-20114.504) [...15 remote chains...] -- 18:16:02

      Average standard deviation of split frequencies: 0.012261

      83736000 -- (-20113.707) [...15 remote chains...] -- 18:16:02
      83737000 -- (-20123.726) [...15 remote chains...] -- 18:16:02
      83738000 -- (-20115.807) [...15 remote chains...] -- 18:16:02
      83739000 -- (-20111.071) [...15 remote chains...] -- 18:15:52
      83740000 -- [-20110.748] [...15 remote chains...] -- 18:15:52

      Average standard deviation of split frequencies: 0.012264

      83741000 -- (-20117.717) [...15 remote chains...] -- 18:15:52
      83742000 -- (-20121.255) [...15 remote chains...] -- 18:15:52
      83743000 -- [-20130.639] [...15 remote chains...] -- 18:15:52
      83744000 -- (-20125.317) [...15 remote chains...] -- 18:15:43
      83745000 -- (-20117.396) [...15 remote chains...] -- 18:15:43

      Average standard deviation of split frequencies: 0.012267

      83746000 -- (-20118.581) [...15 remote chains...] -- 18:15:43
      83747000 -- [-20124.096] [...15 remote chains...] -- 18:15:43
      83748000 -- (-20116.255) [...15 remote chains...] -- 18:15:33
      83749000 -- (-20125.355) [...15 remote chains...] -- 18:15:33
      83750000 -- (-20115.671) [...15 remote chains...] -- 18:15:33

      Average standard deviation of split frequencies: 0.012268

      83751000 -- (-20106.287) [...15 remote chains...] -- 18:15:33
      83752000 -- (-20118.174) [...15 remote chains...] -- 18:15:33
      83753000 -- (-20117.101) [...15 remote chains...] -- 18:15:23
      83754000 -- (-20113.591) [...15 remote chains...] -- 18:15:23
      83755000 -- (-20112.740) [...15 remote chains...] -- 18:15:23

      Average standard deviation of split frequencies: 0.012269

      83756000 -- [-20117.757] [...15 remote chains...] -- 18:15:23
      83757000 -- [-20116.177] [...15 remote chains...] -- 18:15:23
      83758000 -- (-20114.474) [...15 remote chains...] -- 18:15:13
      83759000 -- [-20113.100] [...15 remote chains...] -- 18:15:13
      83760000 -- (-20123.285) [...15 remote chains...] -- 18:15:13

      Average standard deviation of split frequencies: 0.012272

      83761000 -- [-20123.176] [...15 remote chains...] -- 18:15:13
      83762000 -- (-20115.085) [...15 remote chains...] -- 18:15:04
      83763000 -- (-20103.882) [...15 remote chains...] -- 18:15:04
      83764000 -- [-20105.645] [...15 remote chains...] -- 18:15:04
      83765000 -- (-20111.733) [...15 remote chains...] -- 18:15:04

      Average standard deviation of split frequencies: 0.012271

      83766000 -- (-20112.074) [...15 remote chains...] -- 18:15:04
      83767000 -- [-20117.503] [...15 remote chains...] -- 18:15:04
      83768000 -- (-20113.227) [...15 remote chains...] -- 18:15:04
      83769000 -- (-20116.166) [...15 remote chains...] -- 18:14:54
      83770000 -- (-20117.925) [...15 remote chains...] -- 18:14:54

      Average standard deviation of split frequencies: 0.012271

      83771000 -- (-20127.104) [...15 remote chains...] -- 18:14:54
      83772000 -- [-20135.473] [...15 remote chains...] -- 18:14:54
      83773000 -- (-20127.472) [...15 remote chains...] -- 18:14:54
      83774000 -- (-20124.581) [...15 remote chains...] -- 18:14:44
      83775000 -- (-20112.429) [...15 remote chains...] -- 18:14:44

      Average standard deviation of split frequencies: 0.012271

      83776000 -- [-20121.386] [...15 remote chains...] -- 18:14:44
      83777000 -- [-20121.050] [...15 remote chains...] -- 18:14:44
      83778000 -- (-20124.843) [...15 remote chains...] -- 18:14:44
      83779000 -- (-20118.671) [...15 remote chains...] -- 18:14:35
      83780000 -- [-20128.036] [...15 remote chains...] -- 18:14:35

      Average standard deviation of split frequencies: 0.012273

      83781000 -- (-20132.412) [...15 remote chains...] -- 18:14:35
      83782000 -- [-20121.000] [...15 remote chains...] -- 18:14:35
      83783000 -- [-20127.945] [...15 remote chains...] -- 18:14:35
      83784000 -- [-20128.529] [...15 remote chains...] -- 18:14:25
      83785000 -- (-20124.691) [...15 remote chains...] -- 18:14:25

      Average standard deviation of split frequencies: 0.012276

      83786000 -- [-20137.810] [...15 remote chains...] -- 18:14:25
      83787000 -- (-20126.211) [...15 remote chains...] -- 18:14:25
      83788000 -- [-20149.506] [...15 remote chains...] -- 18:14:15
      83789000 -- (-20138.361) [...15 remote chains...] -- 18:14:15
      83790000 -- (-20126.942) [...15 remote chains...] -- 18:14:15

      Average standard deviation of split frequencies: 0.012279

      83791000 -- [-20124.733] [...15 remote chains...] -- 18:14:15
      83792000 -- [-20135.969] [...15 remote chains...] -- 18:14:06
      83793000 -- (-20126.611) [...15 remote chains...] -- 18:14:06
      83794000 -- (-20147.801) [...15 remote chains...] -- 18:14:06
      83795000 -- [-20125.555] [...15 remote chains...] -- 18:14:06

      Average standard deviation of split frequencies: 0.012281

      83796000 -- [-20116.397] [...15 remote chains...] -- 18:13:56
      83797000 -- (-20126.313) [...15 remote chains...] -- 18:13:56
      83798000 -- (-20131.336) [...15 remote chains...] -- 18:13:56
      83799000 -- [-20130.096] [...15 remote chains...] -- 18:13:56
      83800000 -- [-20129.582] [...15 remote chains...] -- 18:13:56

      Average standard deviation of split frequencies: 0.012284

      83801000 -- (-20125.370) [...15 remote chains...] -- 18:13:46
      83802000 -- (-20138.779) [...15 remote chains...] -- 18:13:46
      83803000 -- [-20124.689] [...15 remote chains...] -- 18:13:46
      83804000 -- (-20126.177) [...15 remote chains...] -- 18:13:46
      83805000 -- (-20122.979) [...15 remote chains...] -- 18:13:37

      Average standard deviation of split frequencies: 0.012286

      83806000 -- (-20118.215) [...15 remote chains...] -- 18:13:37
      83807000 -- [-20124.721] [...15 remote chains...] -- 18:13:37
      83808000 -- (-20118.482) [...15 remote chains...] -- 18:13:37
      83809000 -- (-20120.674) [...15 remote chains...] -- 18:13:36
      83810000 -- [-20116.666] [...15 remote chains...] -- 18:13:27

      Average standard deviation of split frequencies: 0.012285

      83811000 -- [-20116.739] [...15 remote chains...] -- 18:13:27
      83812000 -- (-20113.071) [...15 remote chains...] -- 18:13:27
      83813000 -- [-20108.900] [...15 remote chains...] -- 18:13:27
      83814000 -- (-20122.306) [...15 remote chains...] -- 18:13:27
      83815000 -- (-20114.794) [...15 remote chains...] -- 18:13:27

      Average standard deviation of split frequencies: 0.012285

      83816000 -- (-20111.321) [...15 remote chains...] -- 18:13:17
      83817000 -- [-20107.344] [...15 remote chains...] -- 18:13:17
      83818000 -- [-20113.912] [...15 remote chains...] -- 18:13:17
      83819000 -- [-20122.033] [...15 remote chains...] -- 18:13:17
      83820000 -- [-20121.540] [...15 remote chains...] -- 18:13:08

      Average standard deviation of split frequencies: 0.012284

      83821000 -- [-20129.680] [...15 remote chains...] -- 18:13:08
      83822000 -- (-20125.628) [...15 remote chains...] -- 18:13:08
      83823000 -- [-20116.750] [...15 remote chains...] -- 18:13:07
      83824000 -- (-20114.792) [...15 remote chains...] -- 18:12:58
      83825000 -- (-20123.562) [...15 remote chains...] -- 18:12:58

      Average standard deviation of split frequencies: 0.012282

      83826000 -- (-20109.610) [...15 remote chains...] -- 18:12:58
      83827000 -- [-20118.307] [...15 remote chains...] -- 18:12:58
      83828000 -- [-20119.200] [...15 remote chains...] -- 18:12:58
      83829000 -- [-20116.669] [...15 remote chains...] -- 18:12:58
      83830000 -- [-20112.565] [...15 remote chains...] -- 18:12:48

      Average standard deviation of split frequencies: 0.012281

      83831000 -- [-20116.436] [...15 remote chains...] -- 18:12:48
      83832000 -- [-20109.688] [...15 remote chains...] -- 18:12:48
      83833000 -- (-20114.869) [...15 remote chains...] -- 18:12:48
      83834000 -- [-20118.603] [...15 remote chains...] -- 18:12:48
      83835000 -- [-20122.746] [...15 remote chains...] -- 18:12:39

      Average standard deviation of split frequencies: 0.012279

      83836000 -- (-20117.756) [...15 remote chains...] -- 18:12:39
      83837000 -- [-20113.208] [...15 remote chains...] -- 18:12:38
      83838000 -- [-20119.701] [...15 remote chains...] -- 18:12:38
      83839000 -- (-20127.590) [...15 remote chains...] -- 18:12:38
      83840000 -- (-20120.212) [...15 remote chains...] -- 18:12:38

      Average standard deviation of split frequencies: 0.012277

      83841000 -- [-20111.945] [...15 remote chains...] -- 18:12:29
      83842000 -- [-20122.778] [...15 remote chains...] -- 18:12:29
      83843000 -- [-20117.328] [...15 remote chains...] -- 18:12:29
      83844000 -- [-20122.393] [...15 remote chains...] -- 18:12:29
      83845000 -- [-20116.943] [...15 remote chains...] -- 18:12:29

      Average standard deviation of split frequencies: 0.012279

      83846000 -- (-20122.550) [...15 remote chains...] -- 18:12:19
      83847000 -- [-20120.162] [...15 remote chains...] -- 18:12:19
      83848000 -- (-20117.202) [...15 remote chains...] -- 18:12:19
      83849000 -- (-20109.999) [...15 remote chains...] -- 18:12:10
      83850000 -- (-20108.687) [...15 remote chains...] -- 18:12:10

      Average standard deviation of split frequencies: 0.012279

      83851000 -- [-20109.200] [...15 remote chains...] -- 18:12:10
      83852000 -- [-20120.620] [...15 remote chains...] -- 18:12:09
      83853000 -- [-20113.110] [...15 remote chains...] -- 18:12:00
      83854000 -- (-20121.578) [...15 remote chains...] -- 18:12:00
      83855000 -- [-20126.123] [...15 remote chains...] -- 18:12:00

      Average standard deviation of split frequencies: 0.012281

      83856000 -- (-20133.799) [...15 remote chains...] -- 18:12:00
      83857000 -- (-20128.606) [...15 remote chains...] -- 18:12:00
      83858000 -- [-20122.582] [...15 remote chains...] -- 18:11:50
      83859000 -- (-20126.858) [...15 remote chains...] -- 18:11:50
      83860000 -- (-20128.589) [...15 remote chains...] -- 18:11:50

      Average standard deviation of split frequencies: 0.012281

      83861000 -- (-20111.761) [...15 remote chains...] -- 18:11:50
      83862000 -- [-20112.459] [...15 remote chains...] -- 18:11:50
      83863000 -- (-20118.766) [...15 remote chains...] -- 18:11:41
      83864000 -- (-20121.565) [...15 remote chains...] -- 18:11:41
      83865000 -- (-20123.919) [...15 remote chains...] -- 18:11:41

      Average standard deviation of split frequencies: 0.012282

      83866000 -- (-20132.181) [...15 remote chains...] -- 18:11:41
      83867000 -- (-20127.291) [...15 remote chains...] -- 18:11:31
      83868000 -- [-20120.340] [...15 remote chains...] -- 18:11:31
      83869000 -- (-20119.014) [...15 remote chains...] -- 18:11:31
      83870000 -- [-20123.338] [...15 remote chains...] -- 18:11:31

      Average standard deviation of split frequencies: 0.012284

      83871000 -- [-20120.290] [...15 remote chains...] -- 18:11:31
      83872000 -- [-20134.359] [...15 remote chains...] -- 18:11:31
      83873000 -- [-20131.078] [...15 remote chains...] -- 18:11:21
      83874000 -- (-20129.036) [...15 remote chains...] -- 18:11:21
      83875000 -- [-20123.000] [...15 remote chains...] -- 18:11:21

      Average standard deviation of split frequencies: 0.012285

      83876000 -- (-20119.361) [...15 remote chains...] -- 18:11:21
      83877000 -- (-20120.331) [...15 remote chains...] -- 18:11:21
      83878000 -- [-20120.187] [...15 remote chains...] -- 18:11:21
      83879000 -- (-20144.117) [...15 remote chains...] -- 18:11:12
      83880000 -- [-20136.259] [...15 remote chains...] -- 18:11:12

      Average standard deviation of split frequencies: 0.012286

      83881000 -- [-20118.478] [...15 remote chains...] -- 18:11:12
      83882000 -- [-20122.790] [...15 remote chains...] -- 18:11:12
      83883000 -- (-20123.130) [...15 remote chains...] -- 18:11:02
      83884000 -- (-20116.489) [...15 remote chains...] -- 18:11:02
      83885000 -- (-20121.373) [...15 remote chains...] -- 18:11:02

      Average standard deviation of split frequencies: 0.012287

      83886000 -- (-20129.308) [...15 remote chains...] -- 18:11:02
      83887000 -- [-20121.893] [...15 remote chains...] -- 18:11:02
      83888000 -- (-20121.391) [...15 remote chains...] -- 18:11:02
      83889000 -- (-20119.778) [...15 remote chains...] -- 18:10:52
      83890000 -- (-20119.783) [...15 remote chains...] -- 18:10:52

      Average standard deviation of split frequencies: 0.012289

      83891000 -- (-20119.833) [...15 remote chains...] -- 18:10:52
      83892000 -- [-20118.972] [...15 remote chains...] -- 18:10:52
      83893000 -- [-20131.124] [...15 remote chains...] -- 18:10:52
      83894000 -- [-20125.733] [...15 remote chains...] -- 18:10:52
      83895000 -- (-20127.275) [...15 remote chains...] -- 18:10:43

      Average standard deviation of split frequencies: 0.012291

      83896000 -- (-20131.776) [...15 remote chains...] -- 18:10:43
      83897000 -- (-20127.825) [...15 remote chains...] -- 18:10:43
      83898000 -- (-20129.257) [...15 remote chains...] -- 18:10:42
      83899000 -- [-20133.661] [...15 remote chains...] -- 18:10:33
      83900000 -- (-20135.054) [...15 remote chains...] -- 18:10:33

      Average standard deviation of split frequencies: 0.012292

      83901000 -- [-20126.055] [...15 remote chains...] -- 18:10:33
      83902000 -- [-20120.310] [...15 remote chains...] -- 18:10:33
      83903000 -- [-20123.060] [...15 remote chains...] -- 18:10:24
      83904000 -- [-20134.868] [...15 remote chains...] -- 18:10:24
      83905000 -- (-20127.120) [...15 remote chains...] -- 18:10:23

      Average standard deviation of split frequencies: 0.012293

      83906000 -- (-20125.648) [...15 remote chains...] -- 18:10:23
      83907000 -- (-20132.767) [...15 remote chains...] -- 18:10:23
      83908000 -- (-20137.056) [...15 remote chains...] -- 18:10:14
      83909000 -- (-20136.717) [...15 remote chains...] -- 18:10:14
      83910000 -- (-20123.165) [...15 remote chains...] -- 18:10:14

      Average standard deviation of split frequencies: 0.012295

      83911000 -- [-20117.799] [...15 remote chains...] -- 18:10:14
      83912000 -- (-20125.950) [...15 remote chains...] -- 18:10:14
      83913000 -- [-20116.935] [...15 remote chains...] -- 18:10:04
      83914000 -- [-20117.143] [...15 remote chains...] -- 18:10:04
      83915000 -- (-20119.289) [...15 remote chains...] -- 18:10:04

      Average standard deviation of split frequencies: 0.012298

      83916000 -- (-20110.801) [...15 remote chains...] -- 18:10:04
      83917000 -- (-20117.441) [...15 remote chains...] -- 18:09:55
      83918000 -- [-20114.943] [...15 remote chains...] -- 18:09:55
      83919000 -- (-20119.880) [...15 remote chains...] -- 18:09:55
      83920000 -- (-20119.010) [...15 remote chains...] -- 18:09:55

      Average standard deviation of split frequencies: 0.012301

      83921000 -- (-20120.787) [...15 remote chains...] -- 18:09:54
      83922000 -- (-20114.762) [...15 remote chains...] -- 18:09:45
      83923000 -- [-20118.350] [...15 remote chains...] -- 18:09:45
      83924000 -- (-20113.727) [...15 remote chains...] -- 18:09:45
      83925000 -- [-20113.458] [...15 remote chains...] -- 18:09:45

      Average standard deviation of split frequencies: 0.012302

      83926000 -- (-20117.102) [...15 remote chains...] -- 18:09:36
      83927000 -- (-20121.001) [...15 remote chains...] -- 18:09:35
      83928000 -- [-20109.807] [...15 remote chains...] -- 18:09:35
      83929000 -- (-20110.507) [...15 remote chains...] -- 18:09:35
      83930000 -- [-20121.682] [...15 remote chains...] -- 18:09:35

      Average standard deviation of split frequencies: 0.012304

      83931000 -- [-20131.031] [...15 remote chains...] -- 18:09:26
      83932000 -- [-20117.743] [...15 remote chains...] -- 18:09:26
      83933000 -- [-20125.878] [...15 remote chains...] -- 18:09:26
      83934000 -- [-20122.978] [...15 remote chains...] -- 18:09:26
      83935000 -- (-20116.375) [...15 remote chains...] -- 18:09:26

      Average standard deviation of split frequencies: 0.012306

      83936000 -- (-20118.671) [...15 remote chains...] -- 18:09:16
      83937000 -- [-20117.866] [...15 remote chains...] -- 18:09:16
      83938000 -- (-20114.697) [...15 remote chains...] -- 18:09:16
      83939000 -- (-20127.225) [...15 remote chains...] -- 18:09:16
      83940000 -- (-20122.049) [...15 remote chains...] -- 18:09:16

      Average standard deviation of split frequencies: 0.012309

      83941000 -- (-20117.887) [...15 remote chains...] -- 18:09:07
      83942000 -- (-20120.503) [...15 remote chains...] -- 18:09:07
      83943000 -- [-20126.691] [...15 remote chains...] -- 18:09:07
      83944000 -- (-20126.953) [...15 remote chains...] -- 18:09:06
      83945000 -- (-20128.305) [...15 remote chains...] -- 18:09:06

      Average standard deviation of split frequencies: 0.012312

      83946000 -- (-20123.734) [...15 remote chains...] -- 18:08:57
      83947000 -- [-20115.360] [...15 remote chains...] -- 18:08:57
      83948000 -- (-20124.439) [...15 remote chains...] -- 18:08:57
      83949000 -- [-20134.216] [...15 remote chains...] -- 18:08:57
      83950000 -- [-20141.001] [...15 remote chains...] -- 18:08:48

      Average standard deviation of split frequencies: 0.012316

      83951000 -- (-20123.275) [...15 remote chains...] -- 18:08:47
      83952000 -- [-20121.120] [...15 remote chains...] -- 18:08:47
      83953000 -- [-20124.291] [...15 remote chains...] -- 18:08:47
      83954000 -- (-20120.722) [...15 remote chains...] -- 18:08:47
      83955000 -- (-20125.860) [...15 remote chains...] -- 18:08:38

      Average standard deviation of split frequencies: 0.012320

      83956000 -- (-20122.180) [...15 remote chains...] -- 18:08:38
      83957000 -- (-20134.104) [...15 remote chains...] -- 18:08:38
      83958000 -- (-20120.297) [...15 remote chains...] -- 18:08:38
      83959000 -- (-20120.962) [...15 remote chains...] -- 18:08:38
      83960000 -- (-20120.724) [...15 remote chains...] -- 18:08:28

      Average standard deviation of split frequencies: 0.012323

      83961000 -- [-20120.316] [...15 remote chains...] -- 18:08:28
      83962000 -- [-20125.904] [...15 remote chains...] -- 18:08:28
      83963000 -- (-20107.049) [...15 remote chains...] -- 18:08:28
      83964000 -- [-20112.872] [...15 remote chains...] -- 18:08:28
      83965000 -- (-20124.019) [...15 remote chains...] -- 18:08:19

      Average standard deviation of split frequencies: 0.012323

      83966000 -- (-20106.290) [...15 remote chains...] -- 18:08:19
      83967000 -- [-20112.906] [...15 remote chains...] -- 18:08:19
      83968000 -- [-20119.263] [...15 remote chains...] -- 18:08:18
      83969000 -- (-20119.461) [...15 remote chains...] -- 18:08:09
      83970000 -- (-20120.870) [...15 remote chains...] -- 18:08:09

      Average standard deviation of split frequencies: 0.012325

      83971000 -- [-20117.039] [...15 remote chains...] -- 18:08:09
      83972000 -- [-20122.033] [...15 remote chains...] -- 18:08:09
      83973000 -- [-20117.353] [...15 remote chains...] -- 18:08:00
      83974000 -- [-20126.762] [...15 remote chains...] -- 18:08:00
      83975000 -- (-20138.771) [...15 remote chains...] -- 18:08:00

      Average standard deviation of split frequencies: 0.012323

      83976000 -- (-20128.887) [...15 remote chains...] -- 18:07:59
      83977000 -- (-20116.203) [...15 remote chains...] -- 18:07:59
      83978000 -- (-20135.832) [...15 remote chains...] -- 18:07:50
      83979000 -- (-20111.458) [...15 remote chains...] -- 18:07:50
      83980000 -- [-20114.672] [...15 remote chains...] -- 18:07:50

      Average standard deviation of split frequencies: 0.012324

      83981000 -- [-20116.731] [...15 remote chains...] -- 18:07:50
      83982000 -- [-20109.799] [...15 remote chains...] -- 18:07:41
      83983000 -- [-20104.814] [...15 remote chains...] -- 18:07:41
      83984000 -- [-20104.716] [...15 remote chains...] -- 18:07:40
      83985000 -- [-20119.153] [...15 remote chains...] -- 18:07:40

      Average standard deviation of split frequencies: 0.012326

      83986000 -- [-20122.711] [...15 remote chains...] -- 18:07:40
      83987000 -- [-20121.187] [...15 remote chains...] -- 18:07:40
      83988000 -- [-20120.001] [...15 remote chains...] -- 18:07:31
      83989000 -- (-20119.333) [...15 remote chains...] -- 18:07:31
      83990000 -- [-20125.371] [...15 remote chains...] -- 18:07:31

      Average standard deviation of split frequencies: 0.012327

      83991000 -- (-20117.307) [...15 remote chains...] -- 18:07:31
      83992000 -- (-20115.992) [...15 remote chains...] -- 18:07:30
      83993000 -- (-20118.324) [...15 remote chains...] -- 18:07:21
      83994000 -- (-20128.556) [...15 remote chains...] -- 18:07:21
      83995000 -- [-20112.874] [...15 remote chains...] -- 18:07:21

      Average standard deviation of split frequencies: 0.012327

      83996000 -- [-20111.995] [...15 remote chains...] -- 18:07:21
      83997000 -- (-20113.788) [...15 remote chains...] -- 18:07:12
      83998000 -- [-20117.045] [...15 remote chains...] -- 18:07:12
      83999000 -- (-20116.545) [...15 remote chains...] -- 18:07:12
      84000000 -- [-20115.120] [...15 remote chains...] -- 18:07:12

      Average standard deviation of split frequencies: 0.012328

      84001000 -- (-20126.717) [...15 remote chains...] -- 18:07:11
      84002000 -- (-20125.392) [...15 remote chains...] -- 18:07:02
      84003000 -- (-20123.666) [...15 remote chains...] -- 18:07:02
      84004000 -- (-20126.244) [...15 remote chains...] -- 18:07:02
      84005000 -- [-20118.416] [...15 remote chains...] -- 18:07:02

      Average standard deviation of split frequencies: 0.012326

      84006000 -- [-20107.173] [...15 remote chains...] -- 18:06:53
      84007000 -- (-20111.759) [...15 remote chains...] -- 18:06:53
      84008000 -- (-20115.654) [...15 remote chains...] -- 18:06:53
      84009000 -- [-20107.974] [...15 remote chains...] -- 18:06:52
      84010000 -- [-20113.650] [...15 remote chains...] -- 18:06:52

      Average standard deviation of split frequencies: 0.012326

      84011000 -- [-20117.160] [...15 remote chains...] -- 18:06:43
      84012000 -- (-20115.515) [...15 remote chains...] -- 18:06:43
      84013000 -- [-20123.313] [...15 remote chains...] -- 18:06:43
      84014000 -- (-20123.411) [...15 remote chains...] -- 18:06:43
      84015000 -- [-20124.067] [...15 remote chains...] -- 18:06:43

      Average standard deviation of split frequencies: 0.012326

      84016000 -- (-20129.255) [...15 remote chains...] -- 18:06:34
      84017000 -- [-20126.218] [...15 remote chains...] -- 18:06:33
      84018000 -- (-20127.048) [...15 remote chains...] -- 18:06:33
      84019000 -- [-20126.408] [...15 remote chains...] -- 18:06:33
      84020000 -- [-20122.042] [...15 remote chains...] -- 18:06:33

      Average standard deviation of split frequencies: 0.012327

      84021000 -- [-20120.271] [...15 remote chains...] -- 18:06:24
      84022000 -- (-20121.700) [...15 remote chains...] -- 18:06:24
      84023000 -- [-20113.417] [...15 remote chains...] -- 18:06:24
      84024000 -- (-20115.265) [...15 remote chains...] -- 18:06:24
      84025000 -- (-20124.141) [...15 remote chains...] -- 18:06:24

      Average standard deviation of split frequencies: 0.012327

      84026000 -- [-20123.988] [...15 remote chains...] -- 18:06:14
      84027000 -- (-20124.904) [...15 remote chains...] -- 18:06:14
      84028000 -- [-20109.295] [...15 remote chains...] -- 18:06:14
      84029000 -- [-20114.275] [...15 remote chains...] -- 18:06:14
      84030000 -- (-20119.923) [...15 remote chains...] -- 18:06:14

      Average standard deviation of split frequencies: 0.012328

      84031000 -- (-20125.108) [...15 remote chains...] -- 18:06:05
      84032000 -- (-20111.392) [...15 remote chains...] -- 18:06:05
      84033000 -- [-20110.266] [...15 remote chains...] -- 18:06:05
      84034000 -- [-20104.929] [...15 remote chains...] -- 18:06:04
      84035000 -- (-20107.643) [...15 remote chains...] -- 18:06:04

      Average standard deviation of split frequencies: 0.012328

      84036000 -- (-20107.282) [...15 remote chains...] -- 18:05:55
      84037000 -- [-20117.524] [...15 remote chains...] -- 18:05:55
      84038000 -- [-20111.007] [...15 remote chains...] -- 18:05:55
      84039000 -- (-20112.656) [...15 remote chains...] -- 18:05:55
      84040000 -- [-20117.468] [...15 remote chains...] -- 18:05:55

      Average standard deviation of split frequencies: 0.012329

      84041000 -- (-20116.686) [...15 remote chains...] -- 18:05:46
      84042000 -- (-20121.457) [...15 remote chains...] -- 18:05:46
      84043000 -- (-20130.051) [...15 remote chains...] -- 18:05:45
      84044000 -- (-20122.234) [...15 remote chains...] -- 18:05:45
      84045000 -- [-20121.735] [...15 remote chains...] -- 18:05:36

      Average standard deviation of split frequencies: 0.012328

      84046000 -- [-20120.707] [...15 remote chains...] -- 18:05:36
      84047000 -- [-20118.744] [...15 remote chains...] -- 18:05:36
      84048000 -- [-20118.724] [...15 remote chains...] -- 18:05:36
      84049000 -- [-20117.592] [...15 remote chains...] -- 18:05:36
      84050000 -- (-20111.617) [...15 remote chains...] -- 18:05:36

      Average standard deviation of split frequencies: 0.012329

      84051000 -- (-20111.165) [...15 remote chains...] -- 18:05:35
      84052000 -- (-20118.821) [...15 remote chains...] -- 18:05:26
      84053000 -- (-20120.302) [...15 remote chains...] -- 18:05:26
      84054000 -- [-20116.699] [...15 remote chains...] -- 18:05:26
      84055000 -- [-20117.458] [...15 remote chains...] -- 18:05:26

      Average standard deviation of split frequencies: 0.012330

      84056000 -- [-20117.398] [...15 remote chains...] -- 18:05:17
      84057000 -- (-20124.935) [...15 remote chains...] -- 18:05:17
      84058000 -- [-20127.762] [...15 remote chains...] -- 18:05:17
      84059000 -- [-20129.889] [...15 remote chains...] -- 18:05:17
      84060000 -- [-20122.694] [...15 remote chains...] -- 18:05:16

      Average standard deviation of split frequencies: 0.012333

      84061000 -- (-20109.649) [...15 remote chains...] -- 18:05:07
      84062000 -- (-20110.823) [...15 remote chains...] -- 18:05:07
      84063000 -- (-20117.927) [...15 remote chains...] -- 18:05:07
      84064000 -- [-20118.900] [...15 remote chains...] -- 18:05:07
      84065000 -- (-20117.779) [...15 remote chains...] -- 18:05:07

      Average standard deviation of split frequencies: 0.012333

      84066000 -- [-20116.955] [...15 remote chains...] -- 18:04:58
      84067000 -- (-20125.606) [...15 remote chains...] -- 18:04:58
      84068000 -- [-20122.136] [...15 remote chains...] -- 18:04:58
      84069000 -- (-20124.090) [...15 remote chains...] -- 18:04:57
      84070000 -- [-20128.485] [...15 remote chains...] -- 18:04:57

      Average standard deviation of split frequencies: 0.012333

      84071000 -- [-20122.332] [...15 remote chains...] -- 18:04:48
      84072000 -- [-20114.275] [...15 remote chains...] -- 18:04:48
      84073000 -- (-20122.813) [...15 remote chains...] -- 18:04:48
      84074000 -- (-20122.199) [...15 remote chains...] -- 18:04:48
      84075000 -- (-20124.534) [...15 remote chains...] -- 18:04:48

      Average standard deviation of split frequencies: 0.012334

      84076000 -- (-20135.760) [...15 remote chains...] -- 18:04:48
      84077000 -- [-20129.462] [...15 remote chains...] -- 18:04:39
      84078000 -- (-20130.245) [...15 remote chains...] -- 18:04:38
      84079000 -- [-20129.327] [...15 remote chains...] -- 18:04:38
      84080000 -- [-20141.363] [...15 remote chains...] -- 18:04:38

      Average standard deviation of split frequencies: 0.012335

      84081000 -- (-20122.391) [...15 remote chains...] -- 18:04:38
      84082000 -- [-20124.782] [...15 remote chains...] -- 18:04:29
      84083000 -- (-20116.607) [...15 remote chains...] -- 18:04:29
      84084000 -- (-20123.922) [...15 remote chains...] -- 18:04:29
      84085000 -- [-20133.411] [...15 remote chains...] -- 18:04:29

      Average standard deviation of split frequencies: 0.012336

      84086000 -- [-20125.770] [...15 remote chains...] -- 18:04:20
      84087000 -- [-20120.283] [...15 remote chains...] -- 18:04:19
      84088000 -- (-20126.515) [...15 remote chains...] -- 18:04:19
      84089000 -- (-20121.940) [...15 remote chains...] -- 18:04:19
      84090000 -- (-20119.515) [...15 remote chains...] -- 18:04:19

      Average standard deviation of split frequencies: 0.012337

      84091000 -- [-20128.158] [...15 remote chains...] -- 18:04:19
      84092000 -- (-20126.446) [...15 remote chains...] -- 18:04:10
      84093000 -- (-20132.344) [...15 remote chains...] -- 18:04:10
      84094000 -- [-20117.026] [...15 remote chains...] -- 18:04:10
      84095000 -- (-20126.006) [...15 remote chains...] -- 18:04:09

      Average standard deviation of split frequencies: 0.012336

      84096000 -- [-20126.536] [...15 remote chains...] -- 18:04:09
      84097000 -- (-20130.927) [...15 remote chains...] -- 18:04:00
      84098000 -- (-20115.404) [...15 remote chains...] -- 18:04:00
      84099000 -- (-20114.934) [...15 remote chains...] -- 18:04:00
      84100000 -- (-20111.352) [...15 remote chains...] -- 18:04:00

      Average standard deviation of split frequencies: 0.012337

      84101000 -- [-20119.131] [...15 remote chains...] -- 18:03:51
      84102000 -- [-20122.616] [...15 remote chains...] -- 18:03:51
      84103000 -- (-20122.540) [...15 remote chains...] -- 18:03:51
      84104000 -- (-20124.390) [...15 remote chains...] -- 18:03:50
      84105000 -- (-20131.068) [...15 remote chains...] -- 18:03:50

      Average standard deviation of split frequencies: 0.012337

      84106000 -- [-20137.856] [...15 remote chains...] -- 18:03:41
      84107000 -- [-20129.205] [...15 remote chains...] -- 18:03:41
      84108000 -- (-20125.576) [...15 remote chains...] -- 18:03:41
      84109000 -- (-20113.130) [...15 remote chains...] -- 18:03:41
      84110000 -- [-20115.405] [...15 remote chains...] -- 18:03:41

      Average standard deviation of split frequencies: 0.012336

      84111000 -- [-20107.307] [...15 remote chains...] -- 18:03:32
      84112000 -- [-20113.652] [...15 remote chains...] -- 18:03:32
      84113000 -- [-20117.044] [...15 remote chains...] -- 18:03:31
      84114000 -- [-20105.199] [...15 remote chains...] -- 18:03:31
      84115000 -- (-20102.651) [...15 remote chains...] -- 18:03:22

      Average standard deviation of split frequencies: 0.012333

      84116000 -- (-20107.034) [...15 remote chains...] -- 18:03:22
      84117000 -- [-20120.683] [...15 remote chains...] -- 18:03:22
      84118000 -- (-20116.768) [...15 remote chains...] -- 18:03:22
      84119000 -- (-20120.036) [...15 remote chains...] -- 18:03:13
      84120000 -- [-20122.004] [...15 remote chains...] -- 18:03:13

      Average standard deviation of split frequencies: 0.012333

      84121000 -- (-20129.413) [...15 remote chains...] -- 18:03:13
      84122000 -- [-20126.877] [...15 remote chains...] -- 18:03:12
      84123000 -- (-20126.306) [...15 remote chains...] -- 18:03:12
      84124000 -- (-20128.457) [...15 remote chains...] -- 18:03:03
      84125000 -- [-20126.842] [...15 remote chains...] -- 18:03:03

      Average standard deviation of split frequencies: 0.012332

      84126000 -- (-20135.427) [...15 remote chains...] -- 18:03:03
      84127000 -- [-20140.996] [...15 remote chains...] -- 18:03:03
      84128000 -- [-20128.485] [...15 remote chains...] -- 18:03:03
      84129000 -- [-20124.600] [...15 remote chains...] -- 18:03:03
      84130000 -- [-20136.544] [...15 remote chains...] -- 18:03:02

      Average standard deviation of split frequencies: 0.012297

      84131000 -- [-20129.370] [...15 remote chains...] -- 18:02:54
      84132000 -- (-20120.697) [...15 remote chains...] -- 18:02:53
      84133000 -- (-20123.677) [...15 remote chains...] -- 18:02:53
      84134000 -- (-20114.579) [...15 remote chains...] -- 18:02:53
      84135000 -- [-20128.047] [...15 remote chains...] -- 18:02:53

      Average standard deviation of split frequencies: 0.012298

      84136000 -- [-20130.950] [...15 remote chains...] -- 18:02:44
      84137000 -- [-20134.504] [...15 remote chains...] -- 18:02:44
      84138000 -- [-20129.106] [...15 remote chains...] -- 18:02:44
      84139000 -- [-20131.818] [...15 remote chains...] -- 18:02:43
      84140000 -- [-20130.448] [...15 remote chains...] -- 18:02:43

      Average standard deviation of split frequencies: 0.012296

      84141000 -- (-20127.137) [...15 remote chains...] -- 18:02:34
      84142000 -- [-20124.712] [...15 remote chains...] -- 18:02:34
      84143000 -- [-20123.496] [...15 remote chains...] -- 18:02:34
      84144000 -- (-20124.966) [...15 remote chains...] -- 18:02:34
      84145000 -- (-20128.761) [...15 remote chains...] -- 18:02:34

      Average standard deviation of split frequencies: 0.012295

      84146000 -- (-20121.721) [...15 remote chains...] -- 18:02:25
      84147000 -- [-20109.930] [...15 remote chains...] -- 18:02:25
      84148000 -- (-20118.431) [...15 remote chains...] -- 18:02:25
      84149000 -- [-20123.607] [...15 remote chains...] -- 18:02:24
      84150000 -- (-20118.701) [...15 remote chains...] -- 18:02:24

      Average standard deviation of split frequencies: 0.012293

      84151000 -- (-20116.106) [...15 remote chains...] -- 18:02:15
      84152000 -- (-20113.502) [...15 remote chains...] -- 18:02:15
      84153000 -- (-20106.291) [...15 remote chains...] -- 18:02:15
      84154000 -- (-20108.713) [...15 remote chains...] -- 18:02:15
      84155000 -- (-20121.420) [...15 remote chains...] -- 18:02:15

      Average standard deviation of split frequencies: 0.012293

      84156000 -- (-20118.673) [...15 remote chains...] -- 18:02:06
      84157000 -- [-20123.419] [...15 remote chains...] -- 18:02:06
      84158000 -- [-20126.501] [...15 remote chains...] -- 18:02:05
      84159000 -- (-20123.818) [...15 remote chains...] -- 18:02:05
      84160000 -- (-20117.912) [...15 remote chains...] -- 18:02:05

      Average standard deviation of split frequencies: 0.012292

      84161000 -- [-20126.816] [...15 remote chains...] -- 18:01:56
      84162000 -- (-20131.944) [...15 remote chains...] -- 18:01:56
      84163000 -- (-20136.614) [...15 remote chains...] -- 18:01:56
      84164000 -- [-20132.941] [...15 remote chains...] -- 18:01:56
      84165000 -- (-20129.369) [...15 remote chains...] -- 18:01:47

      Average standard deviation of split frequencies: 0.012291

      84166000 -- [-20132.800] [...15 remote chains...] -- 18:01:47
      84167000 -- (-20135.365) [...15 remote chains...] -- 18:01:47
      84168000 -- (-20129.958) [...15 remote chains...] -- 18:01:46
      84169000 -- (-20143.137) [...15 remote chains...] -- 18:01:46
      84170000 -- [-20135.297] [...15 remote chains...] -- 18:01:37

      Average standard deviation of split frequencies: 0.012294

      84171000 -- (-20120.480) [...15 remote chains...] -- 18:01:37
      84172000 -- (-20129.611) [...15 remote chains...] -- 18:01:37
      84173000 -- [-20130.683] [...15 remote chains...] -- 18:01:37
      84174000 -- [-20129.739] [...15 remote chains...] -- 18:01:28
      84175000 -- [-20119.172] [...15 remote chains...] -- 18:01:28

      Average standard deviation of split frequencies: 0.012296

      84176000 -- [-20127.537] [...15 remote chains...] -- 18:01:28
      84177000 -- (-20127.195) [...15 remote chains...] -- 18:01:27
      84178000 -- [-20128.372] [...15 remote chains...] -- 18:01:19
      84179000 -- [-20131.975] [...15 remote chains...] -- 18:01:18
      84180000 -- [-20120.540] [...15 remote chains...] -- 18:01:18

      Average standard deviation of split frequencies: 0.012297

      84181000 -- [-20125.393] [...15 remote chains...] -- 18:01:18
[truncated: 3,350,969 more chars]
