# Supplementary material for: Total-evidence phylogeny reveals recent crown group radiation and biogeographical history of hamsters
Source: BMC Biol. 2026 Apr 9;24:117. doi: 10.1186/s12915-026-02581-z (PMC13173810; doi:10.1186/s12915-026-02581-z)
Supplement: Supplementary file 6 — Additional file 6: Files S1–2. Files S1 – Input and output files of the IGR and WN total-evidence Bayesian inference analyses and the stepping-stone sampling, including all necessary information to reproduce the analyses, as well as resulting Bayes factors using marginal likelihoods from stepping-stone sampling and harmonic means. Files S2 – Input and output files of the additional phylogenetic and RoguePlot analyses described in Additional file 1, including all necessary information to reproduce the analyses. [file 12915_2026_2581_MOESM6_ESM.zip › FilesS1-SteppingStoneSampling-TreeReconstructions/SteppingStoneSampling/BayesFactors.csv]

clock model	lnL (Harmonic Mean)	Bayes Factors	lnL (Stepping-Stone sampling)	Bayes Factors
IGR	-20176	-5.6	-19949.68	0
ILN	-20173.16	0	-20108.63	-317.9
WN (IGR of v.<3.2.8)	-20176.11	-5.82	-19958.31	-17.26
TK02	-20195.85	-45.3	-19971.57	-43.78
