# Supplementary material for: Total-evidence phylogeny reveals recent crown group radiation and biogeographical history of hamsters
Source: BMC Biol. 2026 Apr 9;24:117. doi: 10.1186/s12915-026-02581-z (PMC13173810; doi:10.1186/s12915-026-02581-z)
Supplement: Supplementary file 6 — Additional file 6: Files S1–2. Files S1 – Input and output files of the IGR and WN total-evidence Bayesian inference analyses and the stepping-stone sampling, including all necessary information to reproduce the analyses, as well as resulting Bayes factors using marginal likelihoods from stepping-stone sampling and harmonic means. Files S2 – Input and output files of the additional phylogenetic and RoguePlot analyses described in Additional file 1, including all necessary information to reproduce the analyses. [file 12915_2026_2581_MOESM6_ESM.zip › FilesS1-SteppingStoneSampling-TreeReconstructions/WN/Comb_72t_WN_LOG.out]

Loading simoes/mrbayes/3.2.7a
  Loading requirement: simoes/common/1.0


                            MrBayes 3.2.7a x86_64

                      (Bayesian Analysis of Phylogeny)

                             (Parallel version)
                         (16 processors available)

              Distributed under the GNU General Public License


               Type "help" or "help <command>" for information
                     on the commands that are available.

                   Type "about" for authorship and general
                       information about the program.


   Executing file "Comb_72t_WN.nex"
   DOS line termination
   Longest line length = 5863
   Parsing file
   Expecting NEXUS formatted file
   Reading data block
      Allocated taxon set
      Allocated matrix
      Defining new matrix with 72 taxa and 5916 characters
      Data is Mixed
         Data for partition 1 is Dna
         Data for partition 2 is Standard
      There are a total of 2 default data divisions
      Data matrix is interleaved
      Gaps coded as -
      Missing data coded as ?
      Taxon  1 -> Eucricetodon_wangae
      Taxon  2 -> Apocricetus_alberti
      Taxon  3 -> Apocricetus_angustidens
      Taxon  4 -> Apocricetus_barrierei
      Taxon  5 -> Apocricetus_darderi
      Taxon  6 -> Pseudocricetus_orienteuropaeus
      Taxon  7 -> Pseudocricetus_kormosi
      Taxon  8 -> Hattomys_beetsi
      Taxon  9 -> Hattomys_nazarii
      Taxon 10 -> Hattomys_gargantua
      Taxon 11 -> Neocricetodon_ambarrensis
      Taxon 12 -> Neocricetodon_fahlbuschi
      Taxon 13 -> Neocricetodon_moldavicus
      Taxon 14 -> Neocricetodon_nestori
      Taxon 15 -> Neocricetodon_browni
      Taxon 16 -> Neocricetodon_hanae
      Taxon 17 -> Neocricetodon_grangeri
      Taxon 18 -> Neocricetodon_intermedius
      Taxon 19 -> Neocricetodon_polonicus
      Taxon 20 -> Neocricetodon_magnus
      Taxon 21 -> Neocricetodon_similis
      Taxon 22 -> Neocricetodon_skofleki
      Taxon 23 -> Neocricetodon_shalaensis
      Taxon 24 -> Collimys_transversus
      Taxon 25 -> Collimys_gudrunae
      Taxon 26 -> Collimys_hiri
      Taxon 27 -> Collimys_longidens
      Taxon 28 -> Collimys_dobosi
      Taxon 29 -> Cricetulodon_complicidens
      Taxon 30 -> Cricetulodon_sabadellensis
      Taxon 31 -> Cricetulodon_bugesiensis
      Taxon 32 -> Cricetulodon_lucentensis
      Taxon 33 -> Cricetulodon_meini
      Taxon 34 -> Rotundomys_freiriensis
      Taxon 35 -> Rotundomys_intimus
      Taxon 36 -> Rotundomys_sabatieri
      Taxon 37 -> Rotundomys_montisrotundi
      Taxon 38 -> Rotundomys_bressanus
      Taxon 39 -> Pseudocollimys_steiningeri
      Taxon 40 -> Tragomys_macpheei
      Taxon 41 -> Hypsocricetus_strimonis
      Taxon 42 -> Sinocricetus_major
      Taxon 43 -> Nannocricetus_primitivus
      Taxon 44 -> Nannocricetus_qiui
      Taxon 45 -> Colloides_xiaomingi
      Taxon 46 -> Stylocricetus_meoticus
      Taxon 47 -> Odessamys_palatocristatus
      Taxon 48 -> Odessamys_simionescui
      Taxon 49 -> Allocricetus_aylasevimae
      Taxon 50 -> Allocricetus_primitivus
      Taxon 51 -> Allocricetus_bursae
      Taxon 52 -> Allocricetus_ehiki
      Taxon 53 -> Allocricetus_teilhardi
      Taxon 54 -> Allocricetus_jesreelicus
      Taxon 55 -> Cricetulus_mesolophidos
      Taxon 56 -> Cricetulus_europaeus
      Taxon 57 -> Cricetulus_koufosi
      Taxon 58 -> Cricetulus_barabensis
      Taxon 59 -> Cricetulus_longicaudatus
      Taxon 60 -> Phodopus_roborovskii
      Taxon 61 -> Phodopus_campbelli
      Taxon 62 -> Phodopus_sungorus
      Taxon 63 -> Urocricetus_kamensis
      Taxon 64 -> Mesocricetus_auratus
      Taxon 65 -> Mesocricetus_brandti
      Taxon 66 -> Mesocricetus_newtoni
      Taxon 67 -> Mesocricetus_primitivus
      Taxon 68 -> Tscherskia_triton
      Taxon 69 -> Nothocricetulus_migratorius
      Taxon 70 -> Allocricetulus_eversmanni
      Taxon 71 -> Cricetus_cricetus
      Taxon 72 -> Cricetus_lophidens
      Successfully read matrix
      Setting default partition, dividing characters into 2 parts
      Setting model defaults
      Seed (for generating default start values) = 1747668747
      Setting output file names to "Comb_72t_WN.nex.run<i>.<p|t>"
   Exiting data block
   Reading mrbayes block
      Setting autoclose to yes
      Setting nowarnings to yes
      Setting usebeagle to no
      Setting outgroup to taxon "Eucricetodon_wangae"
      Defining charset called 'dna1'
      Defining charset called 'dna2'
      Defining charset called 'dna3'
      Defining charset called 'morph'
      Defining partition called 'combined'
      Setting combined as the partition, dividing characters into 4 parts.
      Setting model defaults
      Seed (for generating default start values) = 1172521506
      Setting Nst to 2 for partition 1
      Setting Rates to Gamma for partition 1
      Successfully set likelihood model parameters to
      partition 1 (if applicable)
      Setting Nst to 6 for partition 2
      Setting Nst to 6 for partition 3
      Setting Rates to Gamma for partition 2
      Setting Rates to Gamma for partition 3
      Successfully set likelihood model parameters to
      partitions 2 and 3 (if applicable)
      Enabling Coding Variable for partition 4
      Setting Rates to Gamma for partition 4
      Successfully set likelihood model parameters to
      partition 4 (if applicable)
      Setting Ratepr to Variable [Dirichlet(..,1,..)] for partition 1
      Setting Ratepr to Variable [Dirichlet(..,1,..)] for partition 2
      Setting Ratepr to Variable [Dirichlet(..,1,..)] for partition 3
      Setting Ratepr to Variable [Dirichlet(..,1,..)] for partition 4
      Successfully set prior model parameters to all
      applicable data partitions 
      Unlinking
      Unlinking
      Setting outgroup to taxon "Eucricetodon_wangae"
      Defining constraint called 'ingroup'
      Setting Topologypr to Constraints for partition 1
      Setting Topologypr to Constraints for partition 2
      Setting Topologypr to Constraints for partition 3
      Setting Topologypr to Constraints for partition 4
      Successfully set prior model parameters to all
      applicable data partitions 
      Setting age of taxon 'Eucricetodon_wangae' to Uniform(33.00,35.00)
      Setting age of taxon 'Apocricetus_alberti' to Uniform(4.20,6.56)
      Setting age of taxon 'Apocricetus_angustidens' to Uniform(3.03,4.27)
      Setting age of taxon 'Apocricetus_barrierei' to Uniform(3.04,5.47)
      Setting age of taxon 'Apocricetus_darderi' to Uniform(3.60,5.33)
      Setting age of taxon 'Collimys_dobosi' to Uniform(11.10,12.20)
      Setting age of taxon 'Collimys_gudrunae' to Uniform(13.80,13.90)
      Setting age of taxon 'Collimys_hiri' to Uniform(11.30,11.60)
      Setting age of taxon 'Collimys_longidens' to Uniform(11.30,11.90)
      Setting age of taxon 'Collimys_transversus' to Uniform(13.80,13.90)
      Setting age of taxon 'Colloides_xiaomingi' to Uniform(7.65,11.20)
      Setting age of taxon 'Cricetulodon_bugesiensis' to Uniform(8.75,9.90)
      Setting age of taxon 'Cricetulodon_complicidens' to Uniform(9.60,9.78)
      Setting age of taxon 'Cricetulodon_lucentensis' to Uniform(6.89,7.17)
      Setting age of taxon 'Cricetulodon_meini' to Uniform(7.53,7.58)
      Setting age of taxon 'Cricetulodon_sabadellensis' to Uniform(9.12,9.98)
      Setting age of taxon 'Hattomys_beetsi' to Uniform(4.19,7.02)
      Setting age of taxon 'Hattomys_gargantua' to Uniform(4.19,7.02)
      Setting age of taxon 'Hattomys_nazarii' to Uniform(4.19,7.02)
      Setting age of taxon 'Hypsocricetus_strimonis' to Uniform(5.30,5.80)
      Setting age of taxon 'Nannocricetus_primitivus' to Uniform(7.54,11.60)
      Setting age of taxon 'Nannocricetus_qiui' to Fixed(4.42)
      Setting age of taxon 'Neocricetodon_ambarrensis' to Uniform(8.75,9.90)
      Setting age of taxon 'Neocricetodon_browni' to Uniform(5.30,7.68)
      Setting age of taxon 'Neocricetodon_fahlbuschi' to Uniform(7.60,9.11)
      Setting age of taxon 'Neocricetodon_grangeri' to Uniform(4.30,6.73)
      Setting age of taxon 'Neocricetodon_hanae' to Uniform(6.20,7.15)
      Setting age of taxon 'Neocricetodon_intermedius' to Uniform(3.18,4.95)
      Setting age of taxon 'Neocricetodon_magnus' to Uniform(3.18,5.47)
      Setting age of taxon 'Neocricetodon_moldavicus' to Uniform(9.79,9.94)
      Setting age of taxon 'Neocricetodon_nestori' to Uniform(6.40,6.70)
      Setting age of taxon 'Neocricetodon_polonicus' to Uniform(3.18,5.47)
      Setting age of taxon 'Neocricetodon_shalaensis' to Uniform(7.54,11.20)
      Setting age of taxon 'Neocricetodon_similis' to Uniform(3.60,6.50)
      Setting age of taxon 'Neocricetodon_skofleki' to Uniform(6.90,8.75)
      Setting age of taxon 'Odessamys_palatocristatus' to Uniform(3.18,4.27)
      Setting age of taxon 'Odessamys_simionescui' to Uniform(3.18,5.47)
      Setting age of taxon 'Pseudocollimys_steiningeri' to Uniform(8.90,9.10)
      Setting age of taxon 'Pseudocricetus_kormosi' to Uniform(5.60,7.02)
      Setting age of taxon 'Pseudocricetus_orienteuropaeus' to Uniform(6.04,7.68)
      Setting age of taxon 'Rotundomys_bressanus' to Uniform(8.00,9.90)
      Setting age of taxon 'Rotundomys_freiriensis' to Uniform(9.62,9.87)
      Setting age of taxon 'Rotundomys_intimus' to Uniform(8.75,9.71)
      Setting age of taxon 'Rotundomys_montisrotundi' to Uniform(8.75,9.90)
      Setting age of taxon 'Rotundomys_sabatieri' to Uniform(8.75,9.90)
      Setting age of taxon 'Sinocricetus_major' to Uniform(4.10,4.30)
      Setting age of taxon 'Stylocricetus_meoticus' to Uniform(5.33,7.68)
      Setting age of taxon 'Tragomys_macpheei' to Uniform(3.60,5.33)
      Setting age of taxon 'Allocricetus_aylasevimae' to Uniform(7.65,8.75)
      Setting age of taxon 'Allocricetus_primitivus' to Uniform(4.30,4.80)
      Setting age of taxon 'Allocricetus_bursae' to Uniform(0.01,5.47)
      Setting age of taxon 'Allocricetus_ehiki' to Uniform(0.13,5.23)
      Setting age of taxon 'Allocricetus_teilhardi' to Uniform(0.37,2.00)
      Setting age of taxon 'Allocricetus_jesreelicus' to Uniform(0.10,0.36)
      Setting age of taxon 'Cricetulus_mesolophidos' to Uniform(2.60,4.80)
      Setting age of taxon 'Cricetulus_europaeus' to Uniform(3.20,3.40)
      Setting age of taxon 'Cricetulus_koufosi' to Uniform(1.00,1.90)
      Setting age of taxon 'Mesocricetus_primitivus' to Uniform(1.20,5.40)
      Setting age of taxon 'Cricetus_lophidens' to Uniform(5.23,5.40)
      Setting Nodeagepr to Calibrated for partition 1
      Setting Nodeagepr to Calibrated for partition 2
      Setting Nodeagepr to Calibrated for partition 3
      Setting Nodeagepr to Calibrated for partition 4
      Successfully set prior model parameters to all
      applicable data partitions 
      Setting Brlenspr to Clock:Fossilization for partition 1
      Setting Brlenspr to Clock:Fossilization for partition 2
      Setting Brlenspr to Clock:Fossilization for partition 3
      Setting Brlenspr to Clock:Fossilization for partition 4
      Successfully set prior model parameters to all
      applicable data partitions 
      Setting Speciationpr to Exponential(1.00) for partition 1
      Setting Speciationpr to Exponential(1.00) for partition 2
      Setting Speciationpr to Exponential(1.00) for partition 3
      Setting Speciationpr to Exponential(1.00) for partition 4
      Successfully set prior model parameters to all
      applicable data partitions 
      Setting Extinctionpr to Beta(1.00,1.00) for partition 1
      Setting Extinctionpr to Beta(1.00,1.00) for partition 2
      Setting Extinctionpr to Beta(1.00,1.00) for partition 3
      Setting Extinctionpr to Beta(1.00,1.00) for partition 4
      Successfully set prior model parameters to all
      applicable data partitions 
      Setting Fossilizationpr to Beta(1.00,1.00) for partition 1
      Setting Fossilizationpr to Beta(1.00,1.00) for partition 2
      Setting Fossilizationpr to Beta(1.00,1.00) for partition 3
      Setting Fossilizationpr to Beta(1.00,1.00) for partition 4
      Successfully set prior model parameters to all
      applicable data partitions 
      Setting Sampleprob to 0.68400000 for partition 1
      Setting Sampleprob to 0.68400000 for partition 2
      Setting Sampleprob to 0.68400000 for partition 3
      Setting Sampleprob to 0.68400000 for partition 4
      Successfully set prior model parameters to all
      applicable data partitions 
      Setting SampleStrat to Diversity for partition 1
      Setting SampleStrat to Diversity for partition 2
      Setting SampleStrat to Diversity for partition 3
      Setting SampleStrat to Diversity for partition 4
      Successfully set prior model parameters to all
      applicable data partitions 
      Setting Treeagepr to Offsetexponential(33.00,41.20)
      Setting Treeagepr to Offsetexponential(33.00,41.20)
      Setting Treeagepr to Offsetexponential(33.00,41.20)
      Setting Treeagepr to Offsetexponential(33.00,41.20)
      Successfully set prior model parameters to all
      applicable data partitions 
      Setting Clockratepr to Lognormal(-1.80,1.18)
      Setting Clockratepr to Lognormal(-1.80,1.18)
      Setting Clockratepr to Lognormal(-1.80,1.18)
      Setting Clockratepr to Lognormal(-1.80,1.18)
      Successfully set prior model parameters to all
      applicable data partitions 
      Setting Clockvarpr to WN for partition 1
      Setting Clockvarpr to WN for partition 2
      Setting Clockvarpr to WN for partition 3
      Setting Clockvarpr to WN for partition 4
      Successfully set prior model parameters to all
      applicable data partitions 
      Setting WNvarpr to Exponential(1.00) for partition 1
      Setting WNvarpr to Exponential(1.00) for partition 2
      Setting WNvarpr to Exponential(1.00) for partition 3
      Setting WNvarpr to Exponential(1.00) for partition 4
      Successfully set prior model parameters to all
      applicable data partitions 
      Unlinking
      Linking
      Setting number of generations to 120000000
      Using relative burnin (a fraction of samples discarded).
      Setting burnin fraction to 0.25
      Setting print frequency to 1000
      Setting sample frequency to 1000
      Setting heating parameter to 0.008000
      Setting number of runs to 4
      Setting number of chains to 4
      Setting number of swaps per swapping cycle to 2
      Setting append to yes
      Setting chain output file names to "Comb_72t_WN.nex.run<i>.<p/t>"
      Successfully set chain parameters
      Successfully set proposal parameters
      Successfully set proposal parameters
      Successfully set proposal parameters
      Successfully set proposal parameters
      Successfully set proposal parameters
      Successfully set proposal parameters
      Successfully set proposal parameters
      Successfully set proposal parameters
      Successfully set proposal parameters
      Successfully set proposal parameters
      Successfully set proposal parameters
      Successfully set proposal parameters
      Successfully set proposal parameters
      Successfully set proposal parameters
      Successfully set proposal parameters
      Successfully set proposal parameters
      Successfully set proposal parameters
      Moves that will be used by MCMC sampler (rel. proposal prob. > 0.0):

         1 -- Move        = Dirichlet(Tratio{1})
              Type        = Dirichlet proposal
              Parameter   = Tratio{1} [param. 1] (Transition and transversion rates)
              Tuningparam = alpha (Dirichlet parameter)
                    alpha = 50.000
              Targetrate  = 0.250
              Rel. prob.  = 1.0

         2 -- Move        = Dirichlet(Revmat{2})
              Type        = Dirichlet proposal
              Parameter   = Revmat{2} [param. 2] (Rates of reversible rate matrix)
              Tuningparam = alpha (Dirichlet parameter)
                    alpha = 100.000
              Targetrate  = 0.250
              Rel. prob.  = 0.5

         3 -- Move        = Slider(Revmat{2})
              Type        = Sliding window
              Parameter   = Revmat{2} [param. 2] (Rates of reversible rate matrix)
              Tuningparam = delta (Sliding window size)
                    delta = 0.150
              Targetrate  = 0.250
              Rel. prob.  = 0.5

         4 -- Move        = Dirichlet(Revmat{3})
              Type        = Dirichlet proposal
              Parameter   = Revmat{3} [param. 3] (Rates of reversible rate matrix)
              Tuningparam = alpha (Dirichlet parameter)
                    alpha = 100.000
              Targetrate  = 0.250
              Rel. prob.  = 0.5

         5 -- Move        = Slider(Revmat{3})
              Type        = Sliding window
              Parameter   = Revmat{3} [param. 3] (Rates of reversible rate matrix)
              Tuningparam = delta (Sliding window size)
                    delta = 0.150
              Targetrate  = 0.250
              Rel. prob.  = 0.5

         6 -- Move        = Dirichlet(Pi{1})
              Type        = Dirichlet proposal
              Parameter   = Pi{1} [param. 4] (Stationary state frequencies)
              Tuningparam = alpha (Dirichlet parameter)
                    alpha = 100.000
              Targetrate  = 0.250
              Rel. prob.  = 0.5

         7 -- Move        = Slider(Pi{1})
              Type        = Sliding window
              Parameter   = Pi{1} [param. 4] (Stationary state frequencies)
              Tuningparam = delta (Sliding window size)
                    delta = 0.200
              Targetrate  = 0.250
              Rel. prob.  = 0.5

         8 -- Move        = Dirichlet(Pi{2})
              Type        = Dirichlet proposal
              Parameter   = Pi{2} [param. 5] (Stationary state frequencies)
              Tuningparam = alpha (Dirichlet parameter)
                    alpha = 100.000
              Targetrate  = 0.250
              Rel. prob.  = 0.5

         9 -- Move        = Slider(Pi{2})
              Type        = Sliding window
              Parameter   = Pi{2} [param. 5] (Stationary state frequencies)
              Tuningparam = delta (Sliding window size)
                    delta = 0.200
              Targetrate  = 0.250
              Rel. prob.  = 0.5

        10 -- Move        = Dirichlet(Pi{3})
              Type        = Dirichlet proposal
              Parameter   = Pi{3} [param. 6] (Stationary state frequencies)
              Tuningparam = alpha (Dirichlet parameter)
                    alpha = 100.000
              Targetrate  = 0.250
              Rel. prob.  = 0.5

        11 -- Move        = Slider(Pi{3})
              Type        = Sliding window
              Parameter   = Pi{3} [param. 6] (Stationary state frequencies)
              Tuningparam = delta (Sliding window size)
                    delta = 0.200
              Targetrate  = 0.250
              Rel. prob.  = 0.5

        12 -- Move        = Multiplier(Alpha{1})
              Type        = Multiplier
              Parameter   = Alpha{1} [param. 8] (Shape of scaled gamma distribution of site rates)
              Tuningparam = lambda (Multiplier tuning parameter)
                   lambda = 0.811
              Targetrate  = 0.250
              Rel. prob.  = 1.0

        13 -- Move        = Multiplier(Alpha{2})
              Type        = Multiplier
              Parameter   = Alpha{2} [param. 9] (Shape of scaled gamma distribution of site rates)
              Tuningparam = lambda (Multiplier tuning parameter)
                   lambda = 0.811
              Targetrate  = 0.250
              Rel. prob.  = 1.0

        14 -- Move        = Multiplier(Alpha{3})
              Type        = Multiplier
              Parameter   = Alpha{3} [param. 10] (Shape of scaled gamma distribution of site rates)
              Tuningparam = lambda (Multiplier tuning parameter)
                   lambda = 0.811
              Targetrate  = 0.250
              Rel. prob.  = 1.0

        15 -- Move        = Multiplier(Alpha{4})
              Type        = Multiplier
              Parameter   = Alpha{4} [param. 11] (Shape of scaled gamma distribution of site rates)
              Tuningparam = lambda (Multiplier tuning parameter)
                   lambda = 0.811
              Targetrate  = 0.250
              Rel. prob.  = 1.0

        16 -- Move        = Dirichlet(Ratemultiplier{all})
              Type        = Dirichlet proposal
              Parameter   = Ratemultiplier{all} [param. 12] (Partition-specific rate multiplier)
              Tuningparam = alpha (Dirichlet parameter)
                    alpha = 50.000
              Targetrate  = 0.250
              Rel. prob.  = 2.0

        17 -- Move        = Slider(Ratemultiplier{all})
              Type        = Sliding window
              Parameter   = Ratemultiplier{all} [param. 12] (Partition-specific rate multiplier)
              Tuningparam = delta (Sliding window size)
                    delta = 0.050
              Targetrate  = 0.250
              Rel. prob.  = 2.0

        18 -- Move        = ExtSPRClock(Tau{all},V{all})
              Type        = Extending SPR for clock trees
              Parameters  = Tau{all} [param. 13] (Topology)
                            V{all} [param. 14] (Branch lengths)
              Tuningparam = p_ext (Extension probability)
                    p_ext = 0.500
              Rel. prob.  = 20.0

        19 -- Move        = NNIClock(Tau{all},V{all})
              Type        = NNI move for clock trees
              Parameters  = Tau{all} [param. 13] (Topology)
                            V{all} [param. 14] (Branch lengths)
              Rel. prob.  = 30.0

        20 -- Move        = ParsSPRClock(Tau{all},V{all})
              Type        = Parsimony-biased SPR for clock trees
              Parameters  = Tau{all} [param. 13] (Topology)
                            V{all} [param. 14] (Branch lengths)
              Tuningparam = warp (parsimony warp factor)
                     warp = 0.100
              Rel. prob.  = 1.0

        21 -- Move        = AddBranch(V{all})
              Type        = Add branch for FossilizedBD
              Parameters  = V{all} [param. 14] (Branch lengths)
                            WNBrlens{1,2,3} [param. 21] (Branch lengths of WN relaxed clock)
                            WNBrlens{4} [param. 22] (Branch lengths of WN relaxed clock)
              Rel. prob.  = 10.0

        22 -- Move        = DelBranch(V{all})
              Type        = Delete branch for FossilizedBD
              Parameters  = V{all} [param. 14] (Branch lengths)
                            WNBrlens{1,2,3} [param. 21] (Branch lengths of WN relaxed clock)
                            WNBrlens{4} [param. 22] (Branch lengths of WN relaxed clock)
              Rel. prob.  = 10.0

        23 -- Move        = NodesliderClock(V{all})
              Type        = Node depth window slider (clock-constrained)
              Parameters  = V{all} [param. 14] (Branch lengths)
                            WNBrlens{1,2,3} [param. 21] (Branch lengths of WN relaxed clock)
                            WNBrlens{4} [param. 22] (Branch lengths of WN relaxed clock)
              Tuningparam = delta (Window size)
                    delta = 1.000
              Targetrate  = 0.250
              Rel. prob.  = 40.0

        24 -- Move        = TreeStretch(V{all})
              Type        = Tree stretch
              Parameters  = V{all} [param. 14] (Branch lengths)
                            WNBrlens{1,2,3} [param. 21] (Branch lengths of WN relaxed clock)
                            WNBrlens{4} [param. 22] (Branch lengths of WN relaxed clock)
              Tuningparam = lambda (Multiplier tuning parameter)
                   lambda = 0.020
              Targetrate  = 0.250
              Rel. prob.  = 40.0

        25 -- Move        = Slider(Net_speciation{all})
              Type        = Sliding window
              Parameter   = Net_speciation{all} [param. 15] (Speciation rate)
              Tuningparam = delta (Sliding window size)
                    delta = 0.100
              Targetrate  = 0.250
              Rel. prob.  = 3.0

        26 -- Move        = Multiplier(Net_speciation{all})
              Type        = Multiplier
              Parameter   = Net_speciation{all} [param. 15] (Speciation rate)
              Tuningparam = lambda (Multiplier tuning parameter)
                   lambda = 0.811
              Targetrate  = 0.250
              Rel. prob.  = 3.0

        27 -- Move        = Slider(Relative_extinction{all})
              Type        = Sliding window
              Parameter   = Relative_extinction{all} [param. 16] (Extinction rate)
              Tuningparam = delta (Sliding window size)
                    delta = 0.100
              Targetrate  = 0.250
              Rel. prob.  = 3.0

        28 -- Move        = Slider(Relative_fossilization{all})
              Type        = Sliding window
              Parameter   = Relative_fossilization{all} [param. 17] (Fossilization rate)
              Tuningparam = delta (Sliding window size)
                    delta = 0.100
              Targetrate  = 0.250
              Rel. prob.  = 3.0

        29 -- Move        = Multiplier(Clockrate{all})
              Type        = Multiplier
              Parameter   = Clockrate{all} [param. 18] (Base rate of clock)
              Tuningparam = lambda (Multiplier tuning parameter)
                   lambda = 0.811
              Targetrate  = 0.250
              Rel. prob.  = 40.0

        30 -- Move        = Multiplier(WNvar{1,2,3})
              Type        = Multiplier
              Parameters  = WNvar{1,2,3} [param. 19] (Variance of WN model branch rates)
                            WNBrlens{1,2,3} [param. 21] (Branch lengths of WN relaxed clock)
              Tuningparam = lambda (Multiplier tuning parameter)
                   lambda = 0.811
              Targetrate  = 0.250
              Rel. prob.  = 25.0

        31 -- Move        = Multiplier(WNvar{4})
              Type        = Multiplier
              Parameters  = WNvar{4} [param. 20] (Variance of WN model branch rates)
                            WNBrlens{4} [param. 22] (Branch lengths of WN relaxed clock)
              Tuningparam = lambda (Multiplier tuning parameter)
                   lambda = 0.811
              Targetrate  = 0.250
              Rel. prob.  = 8.0

        32 -- Move        = Multiplier(WNBrlens{1,2,3})
              Type        = Multiplier
              Parameter   = WNBrlens{1,2,3} [param. 21] (Branch lengths of WN relaxed clock)
              Tuningparam = lambda (Multiplier tuning parameter)
                   lambda = 0.191
              Targetrate  = 0.250
              Rel. prob.  = 25.0

        33 -- Move        = Multiplier(WNBrlens{4})
              Type        = Multiplier
              Parameter   = WNBrlens{4} [param. 22] (Branch lengths of WN relaxed clock)
              Tuningparam = lambda (Multiplier tuning parameter)
                   lambda = 0.191
              Targetrate  = 0.250
              Rel. prob.  = 8.0

      Use 'Showmoves allavailable=yes' to see a list of all available moves
      Active parameters: 

                             Partition(s)
         Parameters          1  2  3  4
         ------------------------------
         Tratio              1  .  .  .
         Revmat              .  2  3  .
         Statefreq           4  5  6  7
         Shape               8  9 10 11
         Ratemultiplier     12 12 12 12
         Topology           13 13 13 13
         Brlens             14 14 14 14
         Speciationrate     15 15 15 15
         Extinctionrate     16 16 16 16
         Fossilizationrate  17 17 17 17
         Clockrate          18 18 18 18
         WNvar              19 19 19 20
         WNbranchrates      21 21 21 22
         ------------------------------

         Parameters can be linked or unlinked across partitions using 'link' and 'unlink'

         1 --  Parameter  = Tratio{1}
               Type       = Transition and transversion rates
               Prior      = Beta(1.00,1.00)
               Partition  = 1
               Moves      = Dirichlet(Tratio{1}) <prob 1.0>
               Startvals  = (1.000)

         2 --  Parameter  = Revmat{2}
               Type       = Rates of reversible rate matrix
               Prior      = Dirichlet(1.00,1.00,1.00,1.00,1.00,1.00)
               Partition  = 2
               Moves      = Dirichlet(Revmat{2}) <prob 0.5>, Slider(Revmat{2}) <prob 0.5>
               Startvals  = (0.167,0.167,0.167,0.167,0.167,0.167)

         3 --  Parameter  = Revmat{3}
               Type       = Rates of reversible rate matrix
               Prior      = Dirichlet(1.00,1.00,1.00,1.00,1.00,1.00)
               Partition  = 3
               Moves      = Dirichlet(Revmat{3}) <prob 0.5>, Slider(Revmat{3}) <prob 0.5>
               Startvals  = (0.167,0.167,0.167,0.167,0.167,0.167)

         4 --  Parameter  = Pi{1}
               Type       = Stationary state frequencies
               Prior      = Dirichlet
               Partition  = 1
               Moves      = Dirichlet(Pi{1}) <prob 0.5>, Slider(Pi{1}) <prob 0.5>
               Startvals  = (0.250,0.250,0.250,0.250)

         5 --  Parameter  = Pi{2}
               Type       = Stationary state frequencies
               Prior      = Dirichlet
               Partition  = 2
               Moves      = Dirichlet(Pi{2}) <prob 0.5>, Slider(Pi{2}) <prob 0.5>
               Startvals  = (0.250,0.250,0.250,0.250)

         6 --  Parameter  = Pi{3}
               Type       = Stationary state frequencies
               Prior      = Dirichlet
               Partition  = 3
               Moves      = Dirichlet(Pi{3}) <prob 0.5>, Slider(Pi{3}) <prob 0.5>
               Startvals  = (0.250,0.250,0.250,0.250)

         7 --  Parameter  = Alpha_symdir{4}
               Type       = Symmetric diricihlet distribution alpha_i parameter
               Prior      = Symmetric dirichlet with all parameters fixed to infinity
               Partition  = 4

         8 --  Parameter  = Alpha{1}
               Type       = Shape of scaled gamma distribution of site rates
               Prior      = Exponential(1.00)
               Partition  = 1
               Moves      = Multiplier(Alpha{1}) <prob 1.0>
               Startvals  = (1.000)

         9 --  Parameter  = Alpha{2}
               Type       = Shape of scaled gamma distribution of site rates
               Prior      = Exponential(1.00)
               Partition  = 2
               Moves      = Multiplier(Alpha{2}) <prob 1.0>
               Startvals  = (1.000)

        10 --  Parameter  = Alpha{3}
               Type       = Shape of scaled gamma distribution of site rates
               Prior      = Exponential(1.00)
               Partition  = 3
               Moves      = Multiplier(Alpha{3}) <prob 1.0>
               Startvals  = (1.000)

        11 --  Parameter  = Alpha{4}
               Type       = Shape of scaled gamma distribution of site rates
               Prior      = Exponential(1.00)
               Partition  = 4
               Moves      = Multiplier(Alpha{4}) <prob 1.0>
               Startvals  = (1.000)

        12 --  Parameter  = Ratemultiplier{all}
               Type       = Partition-specific rate multiplier
               Prior      = Dirichlet(1.00,1.00,1.00,1.00)
               Partitions = All
               Moves      = Dirichlet(Ratemultiplier{all}) <prob 2.0>, 
                            Slider(Ratemultiplier{all}) <prob 2.0>
               Startvals  = (1.000,1.000,1.000,1.000)

        13 --  Parameter  = Tau{all}
               Type       = Topology
               Prior      = Prior on topology obeys the following constraints:
                            -- Hard constraint "ingroup"
               Partitions = All
               Subparam.  = V{all}
               Moves      = ExtSPRClock(Tau{all},V{all}) <prob 20.0>, 
                            NNIClock(Tau{all},V{all}) <prob 30.0>, 
                            ParsSPRClock(Tau{all},V{all}) <prob 1.0>
               Startvals  = tree 'mcmc.tree_1'  [run 1, chain 1]
                            tree 'mcmc.tree_2'  [run 1, chain 2]
                            tree 'mcmc.tree_3'  [run 1, chain 3]
                            tree 'mcmc.tree_4'  [run 1, chain 4]
                            tree 'mcmc.tree_5'  [run 2, chain 1]
                            tree 'mcmc.tree_6'  [run 2, chain 2]
                            tree 'mcmc.tree_7'  [run 2, chain 3]
                            tree 'mcmc.tree_8'  [run 2, chain 4]
                            tree 'mcmc.tree_9'  [run 3, chain 1]
                            tree 'mcmc.tree_10'  [run 3, chain 2]
                            tree 'mcmc.tree_11'  [run 3, chain 3]
                            tree 'mcmc.tree_12'  [run 3, chain 4]
                            tree 'mcmc.tree_13'  [run 4, chain 1]
                            tree 'mcmc.tree_14'  [run 4, chain 2]
                            tree 'mcmc.tree_15'  [run 4, chain 3]
                            tree 'mcmc.tree_16'  [run 4, chain 4]

        14 --  Parameter  = V{all}
               Type       = Branch lengths
               Prior      = Clock:Fossilization
                            Node depths are constrained by the following age constraints:
                            -- The age of terminal "Eucricetodon_wangae" is Uniform(33.00,35.00)
                            -- The age of terminal "Apocricetus_alberti" is Uniform(4.20,6.56)
                            -- The age of terminal "Apocricetus_angustidens" is Uniform(3.03,4.27)
                            -- The age of terminal "Apocricetus_barrierei" is Uniform(3.04,5.47)
                            -- The age of terminal "Apocricetus_darderi" is Uniform(3.60,5.33)
                            -- The age of terminal "Pseudocricetus_orienteuropaeus" is Uniform(6.04,7.68)
                            -- The age of terminal "Pseudocricetus_kormosi" is Uniform(5.60,7.02)
                            -- The age of terminal "Hattomys_beetsi" is Uniform(4.19,7.02)
                            -- The age of terminal "Hattomys_nazarii" is Uniform(4.19,7.02)
                            -- The age of terminal "Hattomys_gargantua" is Uniform(4.19,7.02)
                            -- The age of terminal "Neocricetodon_ambarrensis" is Uniform(8.75,9.90)
                            -- The age of terminal "Neocricetodon_fahlbuschi" is Uniform(7.60,9.11)
                            -- The age of terminal "Neocricetodon_moldavicus" is Uniform(9.79,9.94)
                            -- The age of terminal "Neocricetodon_nestori" is Uniform(6.40,6.70)
                            -- The age of terminal "Neocricetodon_browni" is Uniform(5.30,7.68)
                            -- The age of terminal "Neocricetodon_hanae" is Uniform(6.20,7.15)
                            -- The age of terminal "Neocricetodon_grangeri" is Uniform(4.30,6.73)
                            -- The age of terminal "Neocricetodon_intermedius" is Uniform(3.18,4.95)
                            -- The age of terminal "Neocricetodon_polonicus" is Uniform(3.18,5.47)
                            -- The age of terminal "Neocricetodon_magnus" is Uniform(3.18,5.47)
                            -- The age of terminal "Neocricetodon_similis" is Uniform(3.60,6.50)
                            -- The age of terminal "Neocricetodon_skofleki" is Uniform(6.90,8.75)
                            -- The age of terminal "Neocricetodon_shalaensis" is Uniform(7.54,11.20)
                            -- The age of terminal "Collimys_transversus" is Uniform(13.80,13.90)
                            -- The age of terminal "Collimys_gudrunae" is Uniform(13.80,13.90)
                            -- The age of terminal "Collimys_hiri" is Uniform(11.30,11.60)
                            -- The age of terminal "Collimys_longidens" is Uniform(11.30,11.90)
                            -- The age of terminal "Collimys_dobosi" is Uniform(11.10,12.20)
                            -- The age of terminal "Cricetulodon_complicidens" is Uniform(9.60,9.78)
                            -- The age of terminal "Cricetulodon_sabadellensis" is Uniform(9.12,9.98)
                            -- The age of terminal "Cricetulodon_bugesiensis" is Uniform(8.75,9.90)
                            -- The age of terminal "Cricetulodon_lucentensis" is Uniform(6.89,7.17)
                            -- The age of terminal "Cricetulodon_meini" is Uniform(7.53,7.58)
                            -- The age of terminal "Rotundomys_freiriensis" is Uniform(9.62,9.87)
                            -- The age of terminal "Rotundomys_intimus" is Uniform(8.75,9.71)
                            -- The age of terminal "Rotundomys_sabatieri" is Uniform(8.75,9.90)
                            -- The age of terminal "Rotundomys_montisrotundi" is Uniform(8.75,9.90)
                            -- The age of terminal "Rotundomys_bressanus" is Uniform(8.00,9.90)
                            -- The age of terminal "Pseudocollimys_steiningeri" is Uniform(8.90,9.10)
                            -- The age of terminal "Tragomys_macpheei" is Uniform(3.60,5.33)
                            -- The age of terminal "Hypsocricetus_strimonis" is Uniform(5.30,5.80)
                            -- The age of terminal "Sinocricetus_major" is Uniform(4.10,4.30)
                            -- The age of terminal "Nannocricetus_primitivus" is Uniform(7.54,11.60)
                            -- The age of terminal "Nannocricetus_qiui" is Fixed(4.42)
                            -- The age of terminal "Colloides_xiaomingi" is Uniform(7.65,11.20)
                            -- The age of terminal "Stylocricetus_meoticus" is Uniform(5.33,7.68)
                            -- The age of terminal "Odessamys_palatocristatus" is Uniform(3.18,4.27)
                            -- The age of terminal "Odessamys_simionescui" is Uniform(3.18,5.47)
                            -- The age of terminal "Allocricetus_aylasevimae" is Uniform(7.65,8.75)
                            -- The age of terminal "Allocricetus_primitivus" is Uniform(4.30,4.80)
                            -- The age of terminal "Allocricetus_bursae" is Uniform(0.01,5.47)
                            -- The age of terminal "Allocricetus_ehiki" is Uniform(0.13,5.23)
                            -- The age of terminal "Allocricetus_teilhardi" is Uniform(0.37,2.00)
                            -- The age of terminal "Allocricetus_jesreelicus" is Uniform(0.10,0.36)
                            -- The age of terminal "Cricetulus_mesolophidos" is Uniform(2.60,4.80)
                            -- The age of terminal "Cricetulus_europaeus" is Uniform(3.20,3.40)
                            -- The age of terminal "Cricetulus_koufosi" is Uniform(1.00,1.90)
                            -- The age of terminal "Mesocricetus_primitivus" is Uniform(1.20,5.40)
                            -- The age of terminal "Cricetus_lophidens" is Uniform(5.23,5.40)
                            -- Tree age has a Offsetexponential(33.00,41.20) distribution
               Partitions = All
               Subparams  = WNBrlens{1,2,3} and WNBrlens{4}
               Moves      = AddBranch(V{all}) <prob 10.0>, DelBranch(V{all}) <prob 10.0>, 
                            NodesliderClock(V{all}) <prob 40.0>, TreeStretch(V{all}) <prob 40.0>
               Startvals  = tree 'mcmc.tree_1'  [run 1, chain 1]
                            tree 'mcmc.tree_2'  [run 1, chain 2]
                            tree 'mcmc.tree_3'  [run 1, chain 3]
                            tree 'mcmc.tree_4'  [run 1, chain 4]
                            tree 'mcmc.tree_5'  [run 2, chain 1]
                            tree 'mcmc.tree_6'  [run 2, chain 2]
                            tree 'mcmc.tree_7'  [run 2, chain 3]
                            tree 'mcmc.tree_8'  [run 2, chain 4]
                            tree 'mcmc.tree_9'  [run 3, chain 1]
                            tree 'mcmc.tree_10'  [run 3, chain 2]
                            tree 'mcmc.tree_11'  [run 3, chain 3]
                            tree 'mcmc.tree_12'  [run 3, chain 4]
                            tree 'mcmc.tree_13'  [run 4, chain 1]
                            tree 'mcmc.tree_14'  [run 4, chain 2]
                            tree 'mcmc.tree_15'  [run 4, chain 3]
                            tree 'mcmc.tree_16'  [run 4, chain 4]

        15 --  Parameter  = Net_speciation{all}
               Type       = Speciation rate
               Prior      = Exponential(1.00)
               Partitions = All
               Moves      = Slider(Net_speciation{all}) <prob 3.0>, 
                            Multiplier(Net_speciation{all}) <prob 3.0>
               Startvals  = (0.300)

        16 --  Parameter  = Relative_extinction{all}
               Type       = Extinction rate
               Prior      = Beta(1.00,1.00)
               Partitions = All
               Moves      = Slider(Relative_extinction{all}) <prob 3.0>
               Startvals  = (0.200)

        17 --  Parameter  = Relative_fossilization{all}
               Type       = Fossilization rate
               Prior      = Beta(1.00,1.00)
               Partitions = All
               Moves      = Slider(Relative_fossilization{all}) <prob 3.0>
               Startvals  = (0.100)

        18 --  Parameter  = Clockrate{all}
               Type       = Base rate of clock
               Prior      = Lognormal(-1.80,1.18)
                            The clock rate varies according to a white noise model
               Partitions = All
               Moves      = Multiplier(Clockrate{all}) <prob 40.0>
               Startvals  = (0.165)

        19 --  Parameter  = WNvar{1,2,3}
               Type       = Variance of WN model branch rates
               Prior      = Exponential(1.00)
               Partitions = 1, 2, and 3
               Subparam.  = WNBrlens{1,2,3}
               Moves      = Multiplier(WNvar{1,2,3}) <prob 25.0>
               Startvals  = (1.000)

        20 --  Parameter  = WNvar{4}
               Type       = Variance of WN model branch rates
               Prior      = Exponential(1.00)
               Partition  = 4
               Subparam.  = WNBrlens{4}
               Moves      = Multiplier(WNvar{4}) <prob 8.0>
               Startvals  = (1.000)

        21 --  Parameter  = WNBrlens{1,2,3}
               Type       = Branch lengths of WN relaxed clock
               Prior      = Gamma (expectation = 1.0, variance = WNvar{1,2,3} / v) 
                               [v is branch length (t * c)]
               Partitions = 1, 2, and 3

        22 --  Parameter  = WNBrlens{4}
               Type       = Branch lengths of WN relaxed clock
               Prior      = Gamma (expectation = 1.0, variance = WNvar{4} / v) 
                               [v is branch length (t * c)]
               Partition  = 4

      Running Markov chain
      MCMC stamp = 9363284142
      Seed = 1249732510
      Swapseed = 1747668747
      Model settings:

         Settings for partition 1 --
            Datatype  = DNA
            Nucmodel  = 4by4
            Nst       = 2
                        Transition and transversion  rates, expressed
                        as proportions of the rate sum, have a
                        Beta(1.00,1.00) prior
            Covarion  = No
            # States  = 4
                        State frequencies have a Dirichlet prior
                        (1.00,1.00,1.00,1.00)
            Rates     = Gamma
                        The distribution is approximated using 4 categories.
                        Shape parameter is exponentially
                        distributed with parameter (1.00).

         Settings for partition 2 --
            Datatype  = DNA
            Nucmodel  = 4by4
            Nst       = 6
                        Substitution rates, expressed as proportions
                        of the rate sum, have a Dirichlet prior
                        (1.00,1.00,1.00,1.00,1.00,1.00)
            Covarion  = No
            # States  = 4
                        State frequencies have a Dirichlet prior
                        (1.00,1.00,1.00,1.00)
            Rates     = Gamma
                        The distribution is approximated using 4 categories.
                        Shape parameter is exponentially
                        distributed with parameter (1.00).

         Settings for partition 3 --
            Datatype  = DNA
            Nucmodel  = 4by4
            Nst       = 6
                        Substitution rates, expressed as proportions
                        of the rate sum, have a Dirichlet prior
                        (1.00,1.00,1.00,1.00,1.00,1.00)
            Covarion  = No
            # States  = 4
                        State frequencies have a Dirichlet prior
                        (1.00,1.00,1.00,1.00)
            Rates     = Gamma
                        The distribution is approximated using 4 categories.
                        Shape parameter is exponentially
                        distributed with parameter (1.00).

         Settings for partition 4 --
            Datatype  = Standard
            Coding    = Variable
            # States  = Variable, up to 24
                        State frequencies are fixed to be equal
            Rates     = Gamma
                        The distribution is approximated using 4 categories.
                        Shape parameter is exponentially
                        distributed with parameter (1.00).

      Active parameters: 

                             Partition(s)
         Parameters          1  2  3  4
         ------------------------------
         Tratio              1  .  .  .
         Revmat              .  2  3  .
         Statefreq           4  5  6  7
         Shape               8  9 10 11
         Ratemultiplier     12 12 12 12
         Topology           13 13 13 13
         Brlens             14 14 14 14
         Speciationrate     15 15 15 15
         Extinctionrate     16 16 16 16
         Fossilizationrate  17 17 17 17
         Clockrate          18 18 18 18
         WNvar              19 19 19 20
         WNbranchrates      21 21 21 22
         ------------------------------

         Parameters can be linked or unlinked across partitions using 'link' and 'unlink'

         1 --  Parameter  = Tratio{1}
               Type       = Transition and transversion rates
               Prior      = Beta(1.00,1.00)
               Partition  = 1

         2 --  Parameter  = Revmat{2}
               Type       = Rates of reversible rate matrix
               Prior      = Dirichlet(1.00,1.00,1.00,1.00,1.00,1.00)
               Partition  = 2

         3 --  Parameter  = Revmat{3}
               Type       = Rates of reversible rate matrix
               Prior      = Dirichlet(1.00,1.00,1.00,1.00,1.00,1.00)
               Partition  = 3

         4 --  Parameter  = Pi{1}
               Type       = Stationary state frequencies
               Prior      = Dirichlet
               Partition  = 1

         5 --  Parameter  = Pi{2}
               Type       = Stationary state frequencies
               Prior      = Dirichlet
               Partition  = 2

         6 --  Parameter  = Pi{3}
               Type       = Stationary state frequencies
               Prior      = Dirichlet
               Partition  = 3

         7 --  Parameter  = Alpha_symdir{4}
               Type       = Symmetric diricihlet distribution alpha_i parameter
               Prior      = Symmetric dirichlet with all parameters fixed to infinity
               Partition  = 4

         8 --  Parameter  = Alpha{1}
               Type       = Shape of scaled gamma distribution of site rates
               Prior      = Exponential(1.00)
               Partition  = 1

         9 --  Parameter  = Alpha{2}
               Type       = Shape of scaled gamma distribution of site rates
               Prior      = Exponential(1.00)
               Partition  = 2

        10 --  Parameter  = Alpha{3}
               Type       = Shape of scaled gamma distribution of site rates
               Prior      = Exponential(1.00)
               Partition  = 3

        11 --  Parameter  = Alpha{4}
               Type       = Shape of scaled gamma distribution of site rates
               Prior      = Exponential(1.00)
               Partition  = 4

        12 --  Parameter  = Ratemultiplier{all}
               Type       = Partition-specific rate multiplier
               Prior      = Dirichlet(1.00,1.00,1.00,1.00)
               Partitions = All

        13 --  Parameter  = Tau{all}
               Type       = Topology
               Prior      = Prior on topology obeys the following constraints:
                            -- Hard constraint "ingroup"
               Partitions = All
               Subparam.  = V{all}

        14 --  Parameter  = V{all}
               Type       = Branch lengths
               Prior      = Clock:Fossilization
                            Node depths are constrained by the following age constraints:
                            -- The age of terminal "Eucricetodon_wangae" is Uniform(33.00,35.00)
                            -- The age of terminal "Apocricetus_alberti" is Uniform(4.20,6.56)
                            -- The age of terminal "Apocricetus_angustidens" is Uniform(3.03,4.27)
                            -- The age of terminal "Apocricetus_barrierei" is Uniform(3.04,5.47)
                            -- The age of terminal "Apocricetus_darderi" is Uniform(3.60,5.33)
                            -- The age of terminal "Pseudocricetus_orienteuropaeus" is Uniform(6.04,7.68)
                            -- The age of terminal "Pseudocricetus_kormosi" is Uniform(5.60,7.02)
                            -- The age of terminal "Hattomys_beetsi" is Uniform(4.19,7.02)
                            -- The age of terminal "Hattomys_nazarii" is Uniform(4.19,7.02)
                            -- The age of terminal "Hattomys_gargantua" is Uniform(4.19,7.02)
                            -- The age of terminal "Neocricetodon_ambarrensis" is Uniform(8.75,9.90)
                            -- The age of terminal "Neocricetodon_fahlbuschi" is Uniform(7.60,9.11)
                            -- The age of terminal "Neocricetodon_moldavicus" is Uniform(9.79,9.94)
                            -- The age of terminal "Neocricetodon_nestori" is Uniform(6.40,6.70)
                            -- The age of terminal "Neocricetodon_browni" is Uniform(5.30,7.68)
                            -- The age of terminal "Neocricetodon_hanae" is Uniform(6.20,7.15)
                            -- The age of terminal "Neocricetodon_grangeri" is Uniform(4.30,6.73)
                            -- The age of terminal "Neocricetodon_intermedius" is Uniform(3.18,4.95)
                            -- The age of terminal "Neocricetodon_polonicus" is Uniform(3.18,5.47)
                            -- The age of terminal "Neocricetodon_magnus" is Uniform(3.18,5.47)
                            -- The age of terminal "Neocricetodon_similis" is Uniform(3.60,6.50)
                            -- The age of terminal "Neocricetodon_skofleki" is Uniform(6.90,8.75)
                            -- The age of terminal "Neocricetodon_shalaensis" is Uniform(7.54,11.20)
                            -- The age of terminal "Collimys_transversus" is Uniform(13.80,13.90)
                            -- The age of terminal "Collimys_gudrunae" is Uniform(13.80,13.90)
                            -- The age of terminal "Collimys_hiri" is Uniform(11.30,11.60)
                            -- The age of terminal "Collimys_longidens" is Uniform(11.30,11.90)
                            -- The age of terminal "Collimys_dobosi" is Uniform(11.10,12.20)
                            -- The age of terminal "Cricetulodon_complicidens" is Uniform(9.60,9.78)
                            -- The age of terminal "Cricetulodon_sabadellensis" is Uniform(9.12,9.98)
                            -- The age of terminal "Cricetulodon_bugesiensis" is Uniform(8.75,9.90)
                            -- The age of terminal "Cricetulodon_lucentensis" is Uniform(6.89,7.17)
                            -- The age of terminal "Cricetulodon_meini" is Uniform(7.53,7.58)
                            -- The age of terminal "Rotundomys_freiriensis" is Uniform(9.62,9.87)
                            -- The age of terminal "Rotundomys_intimus" is Uniform(8.75,9.71)
                            -- The age of terminal "Rotundomys_sabatieri" is Uniform(8.75,9.90)
                            -- The age of terminal "Rotundomys_montisrotundi" is Uniform(8.75,9.90)
                            -- The age of terminal "Rotundomys_bressanus" is Uniform(8.00,9.90)
                            -- The age of terminal "Pseudocollimys_steiningeri" is Uniform(8.90,9.10)
                            -- The age of terminal "Tragomys_macpheei" is Uniform(3.60,5.33)
                            -- The age of terminal "Hypsocricetus_strimonis" is Uniform(5.30,5.80)
                            -- The age of terminal "Sinocricetus_major" is Uniform(4.10,4.30)
                            -- The age of terminal "Nannocricetus_primitivus" is Uniform(7.54,11.60)
                            -- The age of terminal "Nannocricetus_qiui" is Fixed(4.42)
                            -- The age of terminal "Colloides_xiaomingi" is Uniform(7.65,11.20)
                            -- The age of terminal "Stylocricetus_meoticus" is Uniform(5.33,7.68)
                            -- The age of terminal "Odessamys_palatocristatus" is Uniform(3.18,4.27)
                            -- The age of terminal "Odessamys_simionescui" is Uniform(3.18,5.47)
                            -- The age of terminal "Allocricetus_aylasevimae" is Uniform(7.65,8.75)
                            -- The age of terminal "Allocricetus_primitivus" is Uniform(4.30,4.80)
                            -- The age of terminal "Allocricetus_bursae" is Uniform(0.01,5.47)
                            -- The age of terminal "Allocricetus_ehiki" is Uniform(0.13,5.23)
                            -- The age of terminal "Allocricetus_teilhardi" is Uniform(0.37,2.00)
                            -- The age of terminal "Allocricetus_jesreelicus" is Uniform(0.10,0.36)
                            -- The age of terminal "Cricetulus_mesolophidos" is Uniform(2.60,4.80)
                            -- The age of terminal "Cricetulus_europaeus" is Uniform(3.20,3.40)
                            -- The age of terminal "Cricetulus_koufosi" is Uniform(1.00,1.90)
                            -- The age of terminal "Mesocricetus_primitivus" is Uniform(1.20,5.40)
                            -- The age of terminal "Cricetus_lophidens" is Uniform(5.23,5.40)
                            -- Tree age has a Offsetexponential(33.00,41.20) distribution
               Partitions = All
               Subparams  = WNBrlens{1,2,3} and WNBrlens{4}

        15 --  Parameter  = Net_speciation{all}
               Type       = Speciation rate
               Prior      = Exponential(1.00)
               Partitions = All

        16 --  Parameter  = Relative_extinction{all}
               Type       = Extinction rate
               Prior      = Beta(1.00,1.00)
               Partitions = All

        17 --  Parameter  = Relative_fossilization{all}
               Type       = Fossilization rate
               Prior      = Beta(1.00,1.00)
               Partitions = All

        18 --  Parameter  = Clockrate{all}
               Type       = Base rate of clock
               Prior      = Lognormal(-1.80,1.18)
                            The clock rate varies according to a white noise model
               Partitions = All

        19 --  Parameter  = WNvar{1,2,3}
               Type       = Variance of WN model branch rates
               Prior      = Exponential(1.00)
               Partitions = 1, 2, and 3
               Subparam.  = WNBrlens{1,2,3}

        20 --  Parameter  = WNvar{4}
               Type       = Variance of WN model branch rates
               Prior      = Exponential(1.00)
               Partition  = 4
               Subparam.  = WNBrlens{4}

        21 --  Parameter  = WNBrlens{1,2,3}
               Type       = Branch lengths of WN relaxed clock
               Prior      = Gamma (expectation = 1.0, variance = WNvar{1,2,3} / v) 
                               [v is branch length (t * c)]
               Partitions = 1, 2, and 3

        22 --  Parameter  = WNBrlens{4}
               Type       = Branch lengths of WN relaxed clock
               Prior      = Gamma (expectation = 1.0, variance = WNvar{4} / v) 
                               [v is branch length (t * c)]
               Partition  = 4


      Number of chains per MPI processor = 1

      The MCMC sampler will use the following moves:
         With prob.  Chain will use move
            0.35 %   Dirichlet(Tratio{1})
            0.18 %   Dirichlet(Revmat{2})
            0.18 %   Slider(Revmat{2})
            0.18 %   Dirichlet(Revmat{3})
            0.18 %   Slider(Revmat{3})
            0.18 %   Dirichlet(Pi{1})
            0.18 %   Slider(Pi{1})
            0.18 %   Dirichlet(Pi{2})
            0.18 %   Slider(Pi{2})
            0.18 %   Dirichlet(Pi{3})
            0.18 %   Slider(Pi{3})
            0.35 %   Multiplier(Alpha{1})
            0.35 %   Multiplier(Alpha{2})
            0.35 %   Multiplier(Alpha{3})
            0.35 %   Multiplier(Alpha{4})
            0.71 %   Dirichlet(Ratemultiplier{all})
            0.71 %   Slider(Ratemultiplier{all})
            7.07 %   ExtSPRClock(Tau{all},V{all})
           10.60 %   NNIClock(Tau{all},V{all})
            0.35 %   ParsSPRClock(Tau{all},V{all})
            3.53 %   AddBranch(V{all})
            3.53 %   DelBranch(V{all})
           14.13 %   NodesliderClock(V{all})
           14.13 %   TreeStretch(V{all})
            1.06 %   Slider(Net_speciation{all})
            1.06 %   Multiplier(Net_speciation{all})
            1.06 %   Slider(Relative_extinction{all})
            1.06 %   Slider(Relative_fossilization{all})
           14.13 %   Multiplier(Clockrate{all})
            8.83 %   Multiplier(WNvar{1,2,3})
            2.83 %   Multiplier(WNvar{4})
            8.83 %   Multiplier(WNBrlens{1,2,3})
            2.83 %   Multiplier(WNBrlens{4})

      Division 1 has 256 unique site patterns
      Division 2 has 531 unique site patterns
      Division 3 has 215 unique site patterns
      Division 4 has 84 unique site patterns
      Initializing conditional likelihoods
      Using standard FMA likelihood calculator for division 1 (single-precision)
      Using standard FMA likelihood calculator for division 2 (single-precision)
      Using standard FMA likelihood calculator for division 3 (single-precision)
      Using standard non-SSE likelihood calculator for division 4 (single-precision)
      Getting values from previous run

      Executing file "Comb_72t_WN.nex.ckp"...

   UNIX line termination
   Longest line length = 14935
   Parsing file
   Expecting NEXUS formatted file
   Reading trees block
      Successfully read tree 'mcmc.tree_1'
      Successfully read tree 'mcmc.tree_2'
      Successfully read tree 'mcmc.tree_3'
      Successfully read tree 'mcmc.tree_4'
      Successfully read tree 'mcmc.tree_5'
      Successfully read tree 'mcmc.tree_6'
      Successfully read tree 'mcmc.tree_7'
      Successfully read tree 'mcmc.tree_8'
      Successfully read tree 'mcmc.tree_9'
      Successfully read tree 'mcmc.tree_10'
      Successfully read tree 'mcmc.tree_11'
      Successfully read tree 'mcmc.tree_12'
      Successfully read tree 'mcmc.tree_13'
      Successfully read tree 'mcmc.tree_14'
      Successfully read tree 'mcmc.tree_15'
      Successfully read tree 'mcmc.tree_16'
   Exiting trees block
   Reading mrbayes block
      Successfully set starting values
      Successfully set proposal parameters
   Exiting mrbayes block
   Reached end of file

   Returning execution to calling file ...

      Using samples up to generation 80000000 from previous analysis.

      Initial log likelihoods and log prior probs for run 1:
         Chain 1 -- -20121.108594 -- 229.146115

      There are 15 more chains on other processor(s)


      Using a relative burnin of 25.0 % for diagnostics

      Chain results (continued from previous run; 120000000 generations requested):

      80001000 -- [-20121.157] [...15 remote chains...] -- 22:13:18
      80002000 -- (-20128.575) [...15 remote chains...] -- 16:39:57
      80003000 -- (-20138.349) [...15 remote chains...] -- 18:31:01
      80004000 -- [-20134.794] [...15 remote chains...] -- 19:26:33
      80005000 -- (-20135.711) [...15 remote chains...] -- 17:46:32

      Average standard deviation of split frequencies: 0.014850

      80006000 -- [-20139.017] [...15 remote chains...] -- 175:53:58
      80007000 -- [-20130.898] [...15 remote chains...] -- 153:56:28
      80008000 -- (-20116.341) [...15 remote chains...] -- 137:28:21
      80009000 -- (-20120.971) [...15 remote chains...] -- 123:25:44
      80010000 -- (-20116.448) [...15 remote chains...] -- 113:18:18

      Average standard deviation of split frequencies: 0.014851

      80011000 -- (-20111.198) [...15 remote chains...] -- 104:00:42
      80012000 -- (-20112.396) [...15 remote chains...] -- 97:11:35
      80013000 -- (-20121.453) [...15 remote chains...] -- 90:34:07
      80014000 -- (-20131.489) [...15 remote chains...] -- 85:41:03
      80015000 -- (-20132.625) [...15 remote chains...] -- 81:27:03

      Average standard deviation of split frequencies: 0.014854

      80016000 -- (-20132.061) [...15 remote chains...] -- 77:03:09
      80017000 -- (-20137.042) [...15 remote chains...] -- 73:49:29
      80018000 -- [-20136.046] [...15 remote chains...] -- 70:20:19
      80019000 -- [-20126.808] [...15 remote chains...] -- 67:48:14
      80020000 -- [-20135.733] [...15 remote chains...] -- 65:31:22

      Average standard deviation of split frequencies: 0.014854

      80021000 -- (-20136.658) [...15 remote chains...] -- 62:55:47
      80022000 -- [-20130.830] [...15 remote chains...] -- 61:04:39
      80023000 -- [-20125.716] [...15 remote chains...] -- 58:54:11
      80024000 -- (-20130.799) [...15 remote chains...] -- 57:22:22
      80025000 -- (-20123.158) [...15 remote chains...] -- 55:57:54

      Average standard deviation of split frequencies: 0.014856

      80026000 -- (-20123.567) [...15 remote chains...] -- 54:14:17
      80027000 -- [-20117.673] [...15 remote chains...] -- 53:03:02
      80028000 -- (-20115.711) [...15 remote chains...] -- 51:33:04
      80029000 -- [-20122.056] [...15 remote chains...] -- 50:32:16
      80030000 -- (-20126.145) [...15 remote chains...] -- 49:35:32

      Average standard deviation of split frequencies: 0.014857

      80031000 -- [-20122.612] [...15 remote chains...] -- 48:20:58
      80032000 -- (-20131.018) [...15 remote chains...] -- 47:31:53
      80033000 -- (-20138.352) [...15 remote chains...] -- 46:25:34
      80034000 -- (-20125.577) [...15 remote chains...] -- 45:42:45
      80035000 -- (-20123.520) [...15 remote chains...] -- 45:02:23

      Average standard deviation of split frequencies: 0.014856

      80036000 -- (-20124.970) [...15 remote chains...] -- 44:05:45
      80037000 -- (-20124.704) [...15 remote chains...] -- 43:30:11
      80038000 -- [-20117.542] [...15 remote chains...] -- 42:38:58
      80039000 -- (-20118.000) [...15 remote chains...] -- 42:07:26
      80040000 -- (-20117.948) [...15 remote chains...] -- 41:37:30

      Average standard deviation of split frequencies: 0.014858

      80041000 -- (-20117.864) [...15 remote chains...] -- 40:52:46
      80042000 -- (-20122.423) [...15 remote chains...] -- 40:26:01
      80043000 -- [-20123.315] [...15 remote chains...] -- 39:45:01
      80044000 -- (-20123.498) [...15 remote chains...] -- 39:21:02
      80045000 -- [-20129.373] [...15 remote chains...] -- 38:43:18

      Average standard deviation of split frequencies: 0.014860

      80046000 -- [-20134.852] [...15 remote chains...] -- 38:21:41
      80047000 -- (-20132.299) [...15 remote chains...] -- 38:01:00
      80048000 -- (-20125.229) [...15 remote chains...] -- 37:27:18
      80049000 -- (-20117.906) [...15 remote chains...] -- 37:08:33
      80050000 -- [-20119.530] [...15 remote chains...] -- 36:37:15

      Average standard deviation of split frequencies: 0.014861

      80051000 -- [-20117.399] [...15 remote chains...] -- 36:20:13
      80052000 -- (-20125.343) [...15 remote chains...] -- 36:03:51
      80053000 -- [-20124.342] [...15 remote chains...] -- 35:35:31
      80054000 -- (-20125.946) [...15 remote chains...] -- 35:20:35
      80055000 -- (-20123.141) [...15 remote chains...] -- 34:54:05

      Average standard deviation of split frequencies: 0.014861

      80056000 -- (-20120.979) [...15 remote chains...] -- 34:40:25
      80057000 -- (-20133.388) [...15 remote chains...] -- 34:27:13
      80058000 -- (-20123.609) [...15 remote chains...] -- 34:03:00
      80059000 -- [-20136.454] [...15 remote chains...] -- 33:50:53
      80060000 -- [-20134.605] [...15 remote chains...] -- 33:28:05

      Average standard deviation of split frequencies: 0.014862

      80061000 -- (-20134.681) [...15 remote chains...] -- 33:16:57
      80062000 -- [-20131.002] [...15 remote chains...] -- 33:06:09
      80063000 -- (-20119.717) [...15 remote chains...] -- 32:45:09
      80064000 -- (-20122.228) [...15 remote chains...] -- 32:35:12
      80065000 -- (-20132.907) [...15 remote chains...] -- 32:15:18

      Average standard deviation of split frequencies: 0.014864

      80066000 -- (-20124.375) [...15 remote chains...] -- 32:06:06
      80067000 -- [-20132.903] [...15 remote chains...] -- 31:57:10
      80068000 -- [-20125.737] [...15 remote chains...] -- 31:38:43
      80069000 -- (-20137.489) [...15 remote chains...] -- 31:30:27
      80070000 -- [-20142.593] [...15 remote chains...] -- 31:12:54

      Average standard deviation of split frequencies: 0.014865

      80071000 -- (-20132.614) [...15 remote chains...] -- 31:05:13
      80072000 -- [-20123.436] [...15 remote chains...] -- 30:57:45
      80073000 -- (-20131.182) [...15 remote chains...] -- 30:41:22
      80074000 -- (-20138.194) [...15 remote chains...] -- 30:34:26
      80075000 -- [-20130.840] [...15 remote chains...] -- 30:18:48

      Average standard deviation of split frequencies: 0.014865

      80076000 -- (-20141.915) [...15 remote chains...] -- 30:12:20
      80077000 -- [-20141.986] [...15 remote chains...] -- 29:57:23
      80078000 -- [-20147.690] [...15 remote chains...] -- 29:51:22
      80079000 -- (-20133.224) [...15 remote chains...] -- 29:45:29
      80080000 -- (-20130.287) [...15 remote chains...] -- 29:31:27

      Average standard deviation of split frequencies: 0.014866

      80081000 -- (-20130.831) [...15 remote chains...] -- 29:25:57
      80082000 -- [-20143.612] [...15 remote chains...] -- 29:12:29
      80083000 -- (-20126.348) [...15 remote chains...] -- 29:07:22
      80084000 -- [-20124.935] [...15 remote chains...] -- 29:02:21
      80085000 -- (-20117.769) [...15 remote chains...] -- 28:49:39

      Average standard deviation of split frequencies: 0.014869

      80086000 -- (-20109.801) [...15 remote chains...] -- 28:44:57
      80087000 -- (-20127.317) [...15 remote chains...] -- 28:32:44
      80088000 -- [-20117.715] [...15 remote chains...] -- 28:28:21
      80089000 -- (-20126.878) [...15 remote chains...] -- 28:24:03
      80090000 -- [-20127.637] [...15 remote chains...] -- 28:12:28

      Average standard deviation of split frequencies: 0.014866

      80091000 -- (-20125.466) [...15 remote chains...] -- 28:08:27
      80092000 -- (-20126.662) [...15 remote chains...] -- 27:57:17
      80093000 -- (-20123.377) [...15 remote chains...] -- 27:53:31
      80094000 -- [-20133.461] [...15 remote chains...] -- 27:49:49
      80095000 -- (-20130.071) [...15 remote chains...] -- 27:39:12

      Average standard deviation of split frequencies: 0.014870

      80096000 -- (-20134.882) [...15 remote chains...] -- 27:35:44
      80097000 -- (-20126.865) [...15 remote chains...] -- 27:25:29
      80098000 -- (-20130.883) [...15 remote chains...] -- 27:22:13
      80099000 -- [-20136.845] [...15 remote chains...] -- 27:19:01
      80100000 -- (-20138.972) [...15 remote chains...] -- 27:09:15

      Average standard deviation of split frequencies: 0.014871

      80101000 -- (-20134.042) [...15 remote chains...] -- 27:06:14
      80102000 -- (-20130.980) [...15 remote chains...] -- 27:03:18
      80103000 -- (-20127.204) [...15 remote chains...] -- 26:53:57
      80104000 -- (-20119.221) [...15 remote chains...] -- 26:51:11
      80105000 -- (-20123.305) [...15 remote chains...] -- 26:42:07

      Average standard deviation of split frequencies: 0.014876

      80106000 -- (-20122.078) [...15 remote chains...] -- 26:39:31
      80107000 -- (-20125.660) [...15 remote chains...] -- 26:36:57
      80108000 -- [-20131.284] [...15 remote chains...] -- 26:28:17
      80109000 -- [-20129.494] [...15 remote chains...] -- 26:25:52
      80110000 -- [-20139.817] [...15 remote chains...] -- 26:17:28

      Average standard deviation of split frequencies: 0.014879

      80111000 -- (-20138.819) [...15 remote chains...] -- 26:15:11
      80112000 -- (-20136.304) [...15 remote chains...] -- 26:12:57
      80113000 -- (-20131.513) [...15 remote chains...] -- 26:04:53
      80114000 -- (-20128.630) [...15 remote chains...] -- 26:02:47
      80115000 -- (-20130.044) [...15 remote chains...] -- 25:54:56

      Average standard deviation of split frequencies: 0.014885

      80116000 -- [-20133.295] [...15 remote chains...] -- 25:52:57
      80117000 -- (-20140.413) [...15 remote chains...] -- 25:51:00
      80118000 -- (-20142.548) [...15 remote chains...] -- 25:43:27
      80119000 -- (-20132.914) [...15 remote chains...] -- 25:41:37
      80120000 -- (-20125.421) [...15 remote chains...] -- 25:39:48

      Average standard deviation of split frequencies: 0.014888

      80121000 -- (-20122.412) [...15 remote chains...] -- 25:32:32
      80122000 -- (-20125.078) [...15 remote chains...] -- 25:30:50
      80123000 -- [-20115.768] [...15 remote chains...] -- 25:23:45
      80124000 -- [-20123.575] [...15 remote chains...] -- 25:22:08
      80125000 -- (-20127.715) [...15 remote chains...] -- 25:20:34

      Average standard deviation of split frequencies: 0.014890

      80126000 -- (-20134.708) [...15 remote chains...] -- 25:13:44
      80127000 -- (-20138.005) [...15 remote chains...] -- 25:12:14
      80128000 -- (-20140.056) [...15 remote chains...] -- 25:10:46
      80129000 -- [-20143.847] [...15 remote chains...] -- 25:04:10
      80130000 -- (-20136.807) [...15 remote chains...] -- 25:02:47

      Average standard deviation of split frequencies: 0.014893

      80131000 -- (-20139.302) [...15 remote chains...] -- 24:56:21
      80132000 -- [-20135.008] [...15 remote chains...] -- 24:55:03
      80133000 -- (-20145.765) [...15 remote chains...] -- 24:53:45
      80134000 -- (-20148.804) [...15 remote chains...] -- 24:47:32
      80135000 -- (-20140.635) [...15 remote chains...] -- 24:46:19

      Average standard deviation of split frequencies: 0.014896

      80136000 -- (-20133.085) [...15 remote chains...] -- 24:40:14
      80137000 -- (-20131.471) [...15 remote chains...] -- 24:39:06
      80138000 -- (-20131.009) [...15 remote chains...] -- 24:37:58
      80139000 -- (-20137.715) [...15 remote chains...] -- 24:32:05
      80140000 -- [-20140.407] [...15 remote chains...] -- 24:31:01

      Average standard deviation of split frequencies: 0.014900

      80141000 -- (-20138.786) [...15 remote chains...] -- 24:29:58
      80142000 -- (-20134.476) [...15 remote chains...] -- 24:24:16
      80143000 -- (-20148.199) [...15 remote chains...] -- 24:23:16
      80144000 -- [-20137.313] [...15 remote chains...] -- 24:17:41
      80145000 -- (-20136.396) [...15 remote chains...] -- 24:16:46

      Average standard deviation of split frequencies: 0.014906

      80146000 -- (-20142.516) [...15 remote chains...] -- 24:15:51
      80147000 -- (-20142.628) [...15 remote chains...] -- 24:10:25
      80148000 -- [-20142.625] [...15 remote chains...] -- 24:09:34
      80149000 -- (-20145.789) [...15 remote chains...] -- 24:08:43
      80150000 -- [-20129.992] [...15 remote chains...] -- 24:03:27

      Average standard deviation of split frequencies: 0.014909

      80151000 -- [-20132.433] [...15 remote chains...] -- 24:02:39
      80152000 -- (-20146.566) [...15 remote chains...] -- 24:01:52
      80153000 -- [-20139.899] [...15 remote chains...] -- 23:56:44
      80154000 -- (-20144.640) [...15 remote chains...] -- 23:56:00
      80155000 -- (-20144.076) [...15 remote chains...] -- 23:55:16

      Average standard deviation of split frequencies: 0.014913

      80156000 -- [-20130.641] [...15 remote chains...] -- 23:50:17
      80157000 -- (-20148.157) [...15 remote chains...] -- 23:49:36
      80158000 -- (-20138.029) [...15 remote chains...] -- 23:44:43
      80159000 -- (-20134.354) [...15 remote chains...] -- 23:44:05
      80160000 -- (-20129.814) [...15 remote chains...] -- 23:43:27

      Average standard deviation of split frequencies: 0.014917

      80161000 -- [-20134.713] [...15 remote chains...] -- 23:38:41
      80162000 -- (-20145.237) [...15 remote chains...] -- 23:38:06
      80163000 -- (-20142.222) [...15 remote chains...] -- 23:37:30
      80164000 -- (-20143.415) [...15 remote chains...] -- 23:32:52
      80165000 -- (-20150.847) [...15 remote chains...] -- 23:32:19

      Average standard deviation of split frequencies: 0.014922

      80166000 -- [-20141.818] [...15 remote chains...] -- 23:31:47
      80167000 -- [-20147.484] [...15 remote chains...] -- 23:27:16
      80168000 -- (-20135.852) [...15 remote chains...] -- 23:26:45
      80169000 -- (-20154.584) [...15 remote chains...] -- 23:26:15
      80170000 -- (-20142.176) [...15 remote chains...] -- 23:21:51

      Average standard deviation of split frequencies: 0.014926

      80171000 -- (-20139.502) [...15 remote chains...] -- 23:21:23
      80172000 -- (-20151.487) [...15 remote chains...] -- 23:17:04
      80173000 -- (-20154.485) [...15 remote chains...] -- 23:16:37
      80174000 -- (-20162.174) [...15 remote chains...] -- 23:16:11
      80175000 -- (-20150.206) [...15 remote chains...] -- 23:11:58

      Average standard deviation of split frequencies: 0.014932

      80176000 -- (-20142.922) [...15 remote chains...] -- 23:11:34
      80177000 -- [-20149.404] [...15 remote chains...] -- 23:11:10
      80178000 -- [-20148.508] [...15 remote chains...] -- 23:07:03
      80179000 -- (-20146.304) [...15 remote chains...] -- 23:06:41
      80180000 -- (-20143.174) [...15 remote chains...] -- 23:06:19

      Average standard deviation of split frequencies: 0.014933

      80181000 -- (-20144.405) [...15 remote chains...] -- 23:02:17
      80182000 -- (-20144.831) [...15 remote chains...] -- 23:01:57
      80183000 -- [-20140.899] [...15 remote chains...] -- 23:01:37
      80184000 -- (-20157.251) [...15 remote chains...] -- 22:57:41
      80185000 -- (-20154.821) [...15 remote chains...] -- 22:57:23

      Average standard deviation of split frequencies: 0.014934

      80186000 -- (-20150.791) [...15 remote chains...] -- 22:53:30
      80187000 -- [-20147.674] [...15 remote chains...] -- 22:53:13
      80188000 -- (-20150.821) [...15 remote chains...] -- 22:52:56
      80189000 -- (-20151.730) [...15 remote chains...] -- 22:49:09
      80190000 -- (-20148.366) [...15 remote chains...] -- 22:48:54

      Average standard deviation of split frequencies: 0.014937

      80191000 -- (-20145.013) [...15 remote chains...] -- 22:48:39
      80192000 -- [-20144.179] [...15 remote chains...] -- 22:44:56
      80193000 -- [-20157.810] [...15 remote chains...] -- 22:44:42
      80194000 -- (-20158.525) [...15 remote chains...] -- 22:44:29
      80195000 -- [-20155.561] [...15 remote chains...] -- 22:40:51

      Average standard deviation of split frequencies: 0.014936

      80196000 -- (-20153.586) [...15 remote chains...] -- 22:40:38
      80197000 -- (-20146.866) [...15 remote chains...] -- 22:40:26
      80198000 -- (-20144.133) [...15 remote chains...] -- 22:36:53
      80199000 -- (-20143.592) [...15 remote chains...] -- 22:36:42
      80200000 -- (-20142.547) [...15 remote chains...] -- 22:36:31

      Average standard deviation of split frequencies: 0.014937

      80201000 -- (-20140.848) [...15 remote chains...] -- 22:33:02
      80202000 -- (-20142.831) [...15 remote chains...] -- 22:32:52
      80203000 -- (-20140.133) [...15 remote chains...] -- 22:32:42
      80204000 -- (-20126.441) [...15 remote chains...] -- 22:29:17
      80205000 -- [-20138.542] [...15 remote chains...] -- 22:29:08

      Average standard deviation of split frequencies: 0.014940

      80206000 -- (-20130.126) [...15 remote chains...] -- 22:29:00
      80207000 -- (-20139.749) [...15 remote chains...] -- 22:25:39
      80208000 -- (-20143.743) [...15 remote chains...] -- 22:25:31
      80209000 -- (-20137.724) [...15 remote chains...] -- 22:25:24
      80210000 -- (-20136.574) [...15 remote chains...] -- 22:22:07

      Average standard deviation of split frequencies: 0.014943

      80211000 -- (-20142.339) [...15 remote chains...] -- 22:22:00
      80212000 -- (-20132.571) [...15 remote chains...] -- 22:21:54
      80213000 -- [-20135.568] [...15 remote chains...] -- 22:21:47
      80214000 -- (-20141.567) [...15 remote chains...] -- 22:18:35
      80215000 -- (-20147.810) [...15 remote chains...] -- 22:18:30

      Average standard deviation of split frequencies: 0.014943

      80216000 -- (-20137.885) [...15 remote chains...] -- 22:18:24
      80217000 -- [-20129.513] [...15 remote chains...] -- 22:15:15
      80218000 -- (-20134.383) [...15 remote chains...] -- 22:15:11
      80219000 -- [-20132.436] [...15 remote chains...] -- 22:15:06
      80220000 -- [-20137.730] [...15 remote chains...] -- 22:12:01

      Average standard deviation of split frequencies: 0.014942

      80221000 -- (-20133.396) [...15 remote chains...] -- 22:11:57
      80222000 -- [-20136.478] [...15 remote chains...] -- 22:11:54
      80223000 -- (-20124.259) [...15 remote chains...] -- 22:08:52
      80224000 -- (-20128.290) [...15 remote chains...] -- 22:08:49
      80225000 -- (-20132.268) [...15 remote chains...] -- 22:05:50

      Average standard deviation of split frequencies: 0.014945

      80226000 -- [-20136.463] [...15 remote chains...] -- 22:05:48
      80227000 -- (-20143.556) [...15 remote chains...] -- 22:05:46
      80228000 -- (-20143.751) [...15 remote chains...] -- 22:05:44
      80229000 -- (-20150.920) [...15 remote chains...] -- 22:02:48
      80230000 -- (-20141.637) [...15 remote chains...] -- 22:02:47

      Average standard deviation of split frequencies: 0.014947

      80231000 -- [-20133.567] [...15 remote chains...] -- 22:02:45
      80232000 -- (-20141.004) [...15 remote chains...] -- 21:59:53
      80233000 -- (-20146.403) [...15 remote chains...] -- 21:59:52
      80234000 -- (-20144.450) [...15 remote chains...] -- 21:59:52
      80235000 -- (-20141.574) [...15 remote chains...] -- 21:57:02

      Average standard deviation of split frequencies: 0.014947

      80236000 -- (-20140.893) [...15 remote chains...] -- 21:57:02
      80237000 -- [-20142.434] [...15 remote chains...] -- 21:57:02
      80238000 -- [-20152.195] [...15 remote chains...] -- 21:54:15
      80239000 -- (-20159.640) [...15 remote chains...] -- 21:54:16
      80240000 -- [-20143.067] [...15 remote chains...] -- 21:54:17

      Average standard deviation of split frequencies: 0.014949

      80241000 -- (-20140.815) [...15 remote chains...] -- 21:51:33
      80242000 -- [-20137.706] [...15 remote chains...] -- 21:51:34
      80243000 -- (-20137.721) [...15 remote chains...] -- 21:48:52
      80244000 -- (-20133.966) [...15 remote chains...] -- 21:48:54
      80245000 -- (-20139.926) [...15 remote chains...] -- 21:48:56

      Average standard deviation of split frequencies: 0.014949

      80246000 -- (-20131.861) [...15 remote chains...] -- 21:46:16
      80247000 -- (-20133.543) [...15 remote chains...] -- 21:46:19
      80248000 -- (-20132.727) [...15 remote chains...] -- 21:46:21
      80249000 -- (-20123.200) [...15 remote chains...] -- 21:43:44
      80250000 -- (-20128.666) [...15 remote chains...] -- 21:43:48

      Average standard deviation of split frequencies: 0.014952

      80251000 -- (-20140.490) [...15 remote chains...] -- 21:43:51
      80252000 -- [-20144.091] [...15 remote chains...] -- 21:41:16
      80253000 -- [-20147.776] [...15 remote chains...] -- 21:41:20
      80254000 -- [-20148.124] [...15 remote chains...] -- 21:41:23
      80255000 -- (-20146.154) [...15 remote chains...] -- 21:38:51

      Average standard deviation of split frequencies: 0.014953

      80256000 -- [-20144.605] [...15 remote chains...] -- 21:38:55
      80257000 -- (-20150.929) [...15 remote chains...] -- 21:38:59
      80258000 -- [-20158.545] [...15 remote chains...] -- 21:36:29
      80259000 -- (-20145.371) [...15 remote chains...] -- 21:36:34
      80260000 -- [-20143.250] [...15 remote chains...] -- 21:36:38

      Average standard deviation of split frequencies: 0.014951

      80261000 -- (-20144.915) [...15 remote chains...] -- 21:34:10
      80262000 -- [-20140.078] [...15 remote chains...] -- 21:34:15
      80263000 -- (-20142.576) [...15 remote chains...] -- 21:31:49
      80264000 -- (-20144.125) [...15 remote chains...] -- 21:31:55
      80265000 -- [-20150.381] [...15 remote chains...] -- 21:32:00

      Average standard deviation of split frequencies: 0.014950

      80266000 -- (-20150.111) [...15 remote chains...] -- 21:29:36
      80267000 -- (-20154.860) [...15 remote chains...] -- 21:29:42
      80268000 -- [-20152.323] [...15 remote chains...] -- 21:29:48
      80269000 -- (-20144.505) [...15 remote chains...] -- 21:27:26
      80270000 -- (-20154.641) [...15 remote chains...] -- 21:27:32

      Average standard deviation of split frequencies: 0.014952

      80271000 -- [-20156.434] [...15 remote chains...] -- 21:27:38
      80272000 -- (-20147.273) [...15 remote chains...] -- 21:25:19
      80273000 -- (-20153.252) [...15 remote chains...] -- 21:25:25
      80274000 -- (-20144.922) [...15 remote chains...] -- 21:25:32
      80275000 -- (-20142.164) [...15 remote chains...] -- 21:23:14

      Average standard deviation of split frequencies: 0.014953

      80276000 -- [-20130.984] [...15 remote chains...] -- 21:23:21
      80277000 -- (-20138.457) [...15 remote chains...] -- 21:23:28
      80278000 -- (-20143.157) [...15 remote chains...] -- 21:21:12
      80279000 -- (-20148.115) [...15 remote chains...] -- 21:21:19
      80280000 -- (-20136.662) [...15 remote chains...] -- 21:21:26

      Average standard deviation of split frequencies: 0.014954

      80281000 -- (-20143.862) [...15 remote chains...] -- 21:19:12
      80282000 -- [-20138.642] [...15 remote chains...] -- 21:19:19
      80283000 -- (-20143.326) [...15 remote chains...] -- 21:17:07
      80284000 -- (-20137.289) [...15 remote chains...] -- 21:17:15
      80285000 -- [-20129.365] [...15 remote chains...] -- 21:17:22

      Average standard deviation of split frequencies: 0.014953

      80286000 -- (-20119.815) [...15 remote chains...] -- 21:17:30
      80287000 -- [-20114.649] [...15 remote chains...] -- 21:15:20
      80288000 -- (-20118.078) [...15 remote chains...] -- 21:15:28
      80289000 -- [-20122.316] [...15 remote chains...] -- 21:15:36
      80290000 -- [-20127.567] [...15 remote chains...] -- 21:13:27

      Average standard deviation of split frequencies: 0.014952

      80291000 -- (-20135.696) [...15 remote chains...] -- 21:13:35
      80292000 -- (-20131.124) [...15 remote chains...] -- 21:13:44
      80293000 -- (-20139.471) [...15 remote chains...] -- 21:11:37
      80294000 -- [-20127.486] [...15 remote chains...] -- 21:11:45
      80295000 -- (-20133.272) [...15 remote chains...] -- 21:11:54

      Average standard deviation of split frequencies: 0.014953

      80296000 -- (-20146.258) [...15 remote chains...] -- 21:12:02
      80297000 -- [-20126.887] [...15 remote chains...] -- 21:09:57
      80298000 -- [-20135.657] [...15 remote chains...] -- 21:10:06
      80299000 -- [-20124.062] [...15 remote chains...] -- 21:10:15
      80300000 -- (-20134.105) [...15 remote chains...] -- 21:08:11

      Average standard deviation of split frequencies: 0.014952

      80301000 -- [-20129.627] [...15 remote chains...] -- 21:08:20
      80302000 -- [-20130.487] [...15 remote chains...] -- 21:06:18
      80303000 -- [-20126.758] [...15 remote chains...] -- 21:06:27
      80304000 -- [-20140.259] [...15 remote chains...] -- 21:06:36
      80305000 -- (-20143.563) [...15 remote chains...] -- 21:06:46

      Average standard deviation of split frequencies: 0.014952

      80306000 -- (-20136.570) [...15 remote chains...] -- 21:04:45
      80307000 -- (-20134.574) [...15 remote chains...] -- 21:04:55
      80308000 -- (-20143.625) [...15 remote chains...] -- 21:05:04
      80309000 -- [-20148.301] [...15 remote chains...] -- 21:03:05
      80310000 -- [-20152.972] [...15 remote chains...] -- 21:03:15

      Average standard deviation of split frequencies: 0.014956

      80311000 -- (-20150.125) [...15 remote chains...] -- 21:03:24
      80312000 -- [-20149.020] [...15 remote chains...] -- 21:03:34
      80313000 -- (-20137.487) [...15 remote chains...] -- 21:01:36
      80314000 -- [-20139.216] [...15 remote chains...] -- 21:01:46
      80315000 -- [-20135.330] [...15 remote chains...] -- 21:01:56

      Average standard deviation of split frequencies: 0.014957

      80316000 -- (-20143.055) [...15 remote chains...] -- 21:00:00
      80317000 -- [-20134.803] [...15 remote chains...] -- 21:00:10
      80318000 -- (-20131.457) [...15 remote chains...] -- 21:00:20
      80319000 -- [-20140.250] [...15 remote chains...] -- 21:00:30
      80320000 -- (-20133.357) [...15 remote chains...] -- 20:58:36

      Average standard deviation of split frequencies: 0.014958

      80321000 -- (-20124.421) [...15 remote chains...] -- 20:58:46
      80322000 -- [-20126.284] [...15 remote chains...] -- 20:58:56
      80323000 -- (-20128.751) [...15 remote chains...] -- 20:57:03
      80324000 -- (-20127.462) [...15 remote chains...] -- 20:57:13
      80325000 -- (-20127.906) [...15 remote chains...] -- 20:57:23

      Average standard deviation of split frequencies: 0.014959

      80326000 -- [-20119.019] [...15 remote chains...] -- 20:55:31
      80327000 -- [-20124.359] [...15 remote chains...] -- 20:55:42
      80328000 -- [-20123.701] [...15 remote chains...] -- 20:55:52
      80329000 -- [-20124.438] [...15 remote chains...] -- 20:54:02
      80330000 -- (-20127.457) [...15 remote chains...] -- 20:54:12

      Average standard deviation of split frequencies: 0.014960

      80331000 -- (-20129.746) [...15 remote chains...] -- 20:54:23
      80332000 -- [-20134.604] [...15 remote chains...] -- 20:54:33
      80333000 -- [-20135.373] [...15 remote chains...] -- 20:52:44
      80334000 -- [-20122.700] [...15 remote chains...] -- 20:52:55
      80335000 -- (-20129.958) [...15 remote chains...] -- 20:51:07

      Average standard deviation of split frequencies: 0.014960

      80336000 -- [-20131.139] [...15 remote chains...] -- 20:51:18
      80337000 -- (-20137.358) [...15 remote chains...] -- 20:51:29
      80338000 -- (-20137.295) [...15 remote chains...] -- 20:51:39
      80339000 -- [-20127.425] [...15 remote chains...] -- 20:49:53
      80340000 -- [-20138.833] [...15 remote chains...] -- 20:50:04

      Average standard deviation of split frequencies: 0.014961

      80341000 -- (-20126.510) [...15 remote chains...] -- 20:48:18
      80342000 -- (-20130.313) [...15 remote chains...] -- 20:48:29
      80343000 -- (-20144.444) [...15 remote chains...] -- 20:48:40
      80344000 -- (-20145.078) [...15 remote chains...] -- 20:48:51
      80345000 -- (-20139.962) [...15 remote chains...] -- 20:47:07

      Average standard deviation of split frequencies: 0.014964

      80346000 -- [-20135.578] [...15 remote chains...] -- 20:47:18
      80347000 -- [-20135.534] [...15 remote chains...] -- 20:47:29
      80348000 -- (-20138.053) [...15 remote chains...] -- 20:45:46
      80349000 -- (-20137.745) [...15 remote chains...] -- 20:45:57
      80350000 -- (-20135.582) [...15 remote chains...] -- 20:46:08

      Average standard deviation of split frequencies: 0.014964

      80351000 -- (-20125.848) [...15 remote chains...] -- 20:44:26
      80352000 -- [-20135.806] [...15 remote chains...] -- 20:44:37
      80353000 -- [-20126.478] [...15 remote chains...] -- 20:44:49
      80354000 -- [-20123.528] [...15 remote chains...] -- 20:43:08
      80355000 -- (-20126.644) [...15 remote chains...] -- 20:43:19

      Average standard deviation of split frequencies: 0.014962

      80356000 -- [-20125.291] [...15 remote chains...] -- 20:43:30
      80357000 -- (-20129.225) [...15 remote chains...] -- 20:43:42
      80358000 -- (-20137.930) [...15 remote chains...] -- 20:42:02
      80359000 -- [-20129.131] [...15 remote chains...] -- 20:42:13
      80360000 -- [-20128.087] [...15 remote chains...] -- 20:42:25

      Average standard deviation of split frequencies: 0.014960

      80361000 -- [-20127.055] [...15 remote chains...] -- 20:40:46
      80362000 -- [-20123.989] [...15 remote chains...] -- 20:40:58
      80363000 -- [-20130.088] [...15 remote chains...] -- 20:41:09
      80364000 -- [-20122.986] [...15 remote chains...] -- 20:39:31
      80365000 -- (-20130.443) [...15 remote chains...] -- 20:39:43

      Average standard deviation of split frequencies: 0.014958

      80366000 -- [-20135.251] [...15 remote chains...] -- 20:39:54
      80367000 -- [-20136.223] [...15 remote chains...] -- 20:38:18
      80368000 -- (-20136.531) [...15 remote chains...] -- 20:38:30
      80369000 -- (-20138.642) [...15 remote chains...] -- 20:38:41
      80370000 -- [-20130.903] [...15 remote chains...] -- 20:38:53

      Average standard deviation of split frequencies: 0.014958

      80371000 -- [-20130.082] [...15 remote chains...] -- 20:37:17
      80372000 -- (-20137.395) [...15 remote chains...] -- 20:37:29
      80373000 -- [-20125.950] [...15 remote chains...] -- 20:37:40
      80374000 -- (-20128.813) [...15 remote chains...] -- 20:37:52
      80375000 -- [-20123.510] [...15 remote chains...] -- 20:36:18

      Average standard deviation of split frequencies: 0.014957

      80376000 -- (-20126.503) [...15 remote chains...] -- 20:36:29
      80377000 -- (-20123.110) [...15 remote chains...] -- 20:36:41
      80378000 -- [-20132.693] [...15 remote chains...] -- 20:35:07
      80379000 -- (-20127.735) [...15 remote chains...] -- 20:35:19
      80380000 -- (-20138.215) [...15 remote chains...] -- 20:35:31

      Average standard deviation of split frequencies: 0.014958

      80381000 -- (-20138.849) [...15 remote chains...] -- 20:33:58
      80382000 -- (-20146.849) [...15 remote chains...] -- 20:34:10
      80383000 -- [-20138.409] [...15 remote chains...] -- 20:34:22
      80384000 -- (-20137.988) [...15 remote chains...] -- 20:32:50
      80385000 -- (-20131.601) [...15 remote chains...] -- 20:33:02

      Average standard deviation of split frequencies: 0.014962

      80386000 -- (-20138.845) [...15 remote chains...] -- 20:33:14
      80387000 -- (-20144.676) [...15 remote chains...] -- 20:31:43
      80388000 -- [-20145.847] [...15 remote chains...] -- 20:31:55
      80389000 -- [-20145.534] [...15 remote chains...] -- 20:32:06
      80390000 -- (-20146.299) [...15 remote chains...] -- 20:32:18

      Average standard deviation of split frequencies: 0.014964

      80391000 -- (-20143.281) [...15 remote chains...] -- 20:30:49
      80392000 -- (-20143.082) [...15 remote chains...] -- 20:31:00
      80393000 -- [-20137.664] [...15 remote chains...] -- 20:31:12
      80394000 -- (-20133.088) [...15 remote chains...] -- 20:29:43
      80395000 -- (-20130.983) [...15 remote chains...] -- 20:29:55

      Average standard deviation of split frequencies: 0.014966

      80396000 -- (-20136.342) [...15 remote chains...] -- 20:30:07
      80397000 -- (-20128.773) [...15 remote chains...] -- 20:28:39
      80398000 -- [-20131.025] [...15 remote chains...] -- 20:28:51
      80399000 -- [-20131.449] [...15 remote chains...] -- 20:29:03
      80400000 -- (-20137.537) [...15 remote chains...] -- 20:27:36

      Average standard deviation of split frequencies: 0.014967

      80401000 -- [-20135.069] [...15 remote chains...] -- 20:27:47
      80402000 -- [-20126.875] [...15 remote chains...] -- 20:27:59
      80403000 -- [-20120.239] [...15 remote chains...] -- 20:28:11
      80404000 -- (-20123.504) [...15 remote chains...] -- 20:26:45
      80405000 -- (-20123.873) [...15 remote chains...] -- 20:26:57

      Average standard deviation of split frequencies: 0.014966

      80406000 -- [-20121.751] [...15 remote chains...] -- 20:27:09
      80407000 -- [-20123.198] [...15 remote chains...] -- 20:25:43
      80408000 -- (-20130.295) [...15 remote chains...] -- 20:25:55
      80409000 -- (-20131.565) [...15 remote chains...] -- 20:26:07
      80410000 -- (-20143.162) [...15 remote chains...] -- 20:26:19

      Average standard deviation of split frequencies: 0.014968

      80411000 -- (-20133.744) [...15 remote chains...] -- 20:24:54
      80412000 -- [-20131.772] [...15 remote chains...] -- 20:25:06
      80413000 -- [-20136.413] [...15 remote chains...] -- 20:25:18
      80414000 -- (-20141.343) [...15 remote chains...] -- 20:25:30
      80415000 -- (-20128.477) [...15 remote chains...] -- 20:24:06

      Average standard deviation of split frequencies: 0.014971

      80416000 -- (-20124.201) [...15 remote chains...] -- 20:24:18
      80417000 -- [-20135.977] [...15 remote chains...] -- 20:24:30
      80418000 -- [-20140.108] [...15 remote chains...] -- 20:24:42
      80419000 -- (-20131.185) [...15 remote chains...] -- 20:23:19
      80420000 -- (-20134.389) [...15 remote chains...] -- 20:23:31

      Average standard deviation of split frequencies: 0.014970

      80421000 -- (-20128.757) [...15 remote chains...] -- 20:23:43
      80422000 -- (-20130.771) [...15 remote chains...] -- 20:23:55
      80423000 -- [-20142.517] [...15 remote chains...] -- 20:22:33
      80424000 -- [-20140.663] [...15 remote chains...] -- 20:22:44
      80425000 -- (-20135.234) [...15 remote chains...] -- 20:22:56

      Average standard deviation of split frequencies: 0.014972

      80426000 -- (-20128.103) [...15 remote chains...] -- 20:21:35
      80427000 -- (-20131.448) [...15 remote chains...] -- 20:21:47
      80428000 -- [-20138.870] [...15 remote chains...] -- 20:21:59
      80429000 -- (-20137.380) [...15 remote chains...] -- 20:22:10
      80430000 -- (-20136.472) [...15 remote chains...] -- 20:20:50

      Average standard deviation of split frequencies: 0.014974

      80431000 -- (-20141.145) [...15 remote chains...] -- 20:21:02
      80432000 -- (-20135.271) [...15 remote chains...] -- 20:21:14
      80433000 -- (-20131.271) [...15 remote chains...] -- 20:19:54
      80434000 -- [-20131.089] [...15 remote chains...] -- 20:20:06
      80435000 -- (-20120.107) [...15 remote chains...] -- 20:20:17

      Average standard deviation of split frequencies: 0.014974

      80436000 -- (-20117.717) [...15 remote chains...] -- 20:18:58
      80437000 -- [-20122.179] [...15 remote chains...] -- 20:19:10
      80438000 -- (-20130.336) [...15 remote chains...] -- 20:19:22
      80439000 -- (-20137.981) [...15 remote chains...] -- 20:18:04
      80440000 -- [-20119.981] [...15 remote chains...] -- 20:18:16

      Average standard deviation of split frequencies: 0.014973

      80441000 -- (-20126.172) [...15 remote chains...] -- 20:18:27
      80442000 -- [-20131.143] [...15 remote chains...] -- 20:17:10
      80443000 -- [-20134.100] [...15 remote chains...] -- 20:17:22
      80444000 -- [-20131.576] [...15 remote chains...] -- 20:17:33
      80445000 -- (-20139.057) [...15 remote chains...] -- 20:17:45

      Average standard deviation of split frequencies: 0.014975

      80446000 -- (-20128.378) [...15 remote chains...] -- 20:17:57
      80447000 -- (-20142.806) [...15 remote chains...] -- 20:16:40
      80448000 -- (-20132.272) [...15 remote chains...] -- 20:16:52
      80449000 -- (-20131.114) [...15 remote chains...] -- 20:17:04
      80450000 -- [-20135.487] [...15 remote chains...] -- 20:17:15

      Average standard deviation of split frequencies: 0.014976

      80451000 -- [-20132.784] [...15 remote chains...] -- 20:15:59
      80452000 -- (-20140.038) [...15 remote chains...] -- 20:16:11
      80453000 -- (-20145.968) [...15 remote chains...] -- 20:16:22
      80454000 -- (-20138.550) [...15 remote chains...] -- 20:16:34
      80455000 -- (-20137.024) [...15 remote chains...] -- 20:15:19

      Average standard deviation of split frequencies: 0.014977

      80456000 -- [-20127.453] [...15 remote chains...] -- 20:15:30
      80457000 -- [-20128.182] [...15 remote chains...] -- 20:15:42
      80458000 -- [-20141.144] [...15 remote chains...] -- 20:15:54
      80459000 -- (-20127.013) [...15 remote chains...] -- 20:14:39
      80460000 -- (-20134.242) [...15 remote chains...] -- 20:14:51

      Average standard deviation of split frequencies: 0.014980

      80461000 -- (-20130.275) [...15 remote chains...] -- 20:15:02
      80462000 -- (-20128.735) [...15 remote chains...] -- 20:15:14
      80463000 -- [-20131.006] [...15 remote chains...] -- 20:14:00
      80464000 -- (-20132.084) [...15 remote chains...] -- 20:14:11
      80465000 -- [-20139.085] [...15 remote chains...] -- 20:14:23

      Average standard deviation of split frequencies: 0.014978

      80466000 -- [-20142.978] [...15 remote chains...] -- 20:14:34
      80467000 -- (-20129.686) [...15 remote chains...] -- 20:13:21
      80468000 -- [-20130.261] [...15 remote chains...] -- 20:13:33
      80469000 -- [-20132.741] [...15 remote chains...] -- 20:13:44
      80470000 -- (-20148.703) [...15 remote chains...] -- 20:13:56

      Average standard deviation of split frequencies: 0.014976

      80471000 -- (-20138.288) [...15 remote chains...] -- 20:12:43
      80472000 -- (-20150.598) [...15 remote chains...] -- 20:12:55
      80473000 -- [-20141.997] [...15 remote chains...] -- 20:13:06
      80474000 -- (-20136.066) [...15 remote chains...] -- 20:13:17
      80475000 -- (-20142.069) [...15 remote chains...] -- 20:12:06

      Average standard deviation of split frequencies: 0.014974

      80476000 -- (-20146.141) [...15 remote chains...] -- 20:12:17
      80477000 -- (-20136.677) [...15 remote chains...] -- 20:12:28
      80478000 -- (-20137.549) [...15 remote chains...] -- 20:11:17
      80479000 -- [-20143.192] [...15 remote chains...] -- 20:11:28
      80480000 -- (-20153.679) [...15 remote chains...] -- 20:11:40

      Average standard deviation of split frequencies: 0.014975

      80481000 -- (-20144.576) [...15 remote chains...] -- 20:11:51
      80482000 -- (-20149.568) [...15 remote chains...] -- 20:10:40
      80483000 -- (-20141.795) [...15 remote chains...] -- 20:10:52
      80484000 -- (-20134.436) [...15 remote chains...] -- 20:11:03
      80485000 -- [-20139.826] [...15 remote chains...] -- 20:11:15

      Average standard deviation of split frequencies: 0.014975

      80486000 -- [-20136.354] [...15 remote chains...] -- 20:10:04
      80487000 -- (-20136.080) [...15 remote chains...] -- 20:10:16
      80488000 -- (-20130.076) [...15 remote chains...] -- 20:10:27
      80489000 -- (-20143.690) [...15 remote chains...] -- 20:10:38
      80490000 -- [-20147.581] [...15 remote chains...] -- 20:09:29

      Average standard deviation of split frequencies: 0.014975

      80491000 -- [-20148.073] [...15 remote chains...] -- 20:09:40
      80492000 -- [-20154.688] [...15 remote chains...] -- 20:09:51
      80493000 -- (-20151.284) [...15 remote chains...] -- 20:10:03
      80494000 -- (-20157.097) [...15 remote chains...] -- 20:08:54
      80495000 -- [-20153.454] [...15 remote chains...] -- 20:09:05

      Average standard deviation of split frequencies: 0.014974

      80496000 -- (-20146.957) [...15 remote chains...] -- 20:09:16
      80497000 -- [-20135.587] [...15 remote chains...] -- 20:09:27
      80498000 -- [-20138.318] [...15 remote chains...] -- 20:08:19
      80499000 -- (-20148.447) [...15 remote chains...] -- 20:08:30
      80500000 -- (-20155.311) [...15 remote chains...] -- 20:08:42

      Average standard deviation of split frequencies: 0.014975

      80501000 -- (-20150.679) [...15 remote chains...] -- 20:07:34
      80502000 -- (-20147.548) [...15 remote chains...] -- 20:07:45
      80503000 -- (-20149.671) [...15 remote chains...] -- 20:07:56
      80504000 -- (-20136.939) [...15 remote chains...] -- 20:08:07
      80505000 -- (-20146.340) [...15 remote chains...] -- 20:07:00

      Average standard deviation of split frequencies: 0.014973

      80506000 -- (-20147.986) [...15 remote chains...] -- 20:07:11
      80507000 -- (-20157.973) [...15 remote chains...] -- 20:07:22
      80508000 -- (-20140.415) [...15 remote chains...] -- 20:06:16
      80509000 -- (-20138.354) [...15 remote chains...] -- 20:06:27
      80510000 -- [-20138.110] [...15 remote chains...] -- 20:06:38

      Average standard deviation of split frequencies: 0.014972

      80511000 -- (-20134.832) [...15 remote chains...] -- 20:06:49
      80512000 -- (-20129.102) [...15 remote chains...] -- 20:05:43
      80513000 -- [-20135.069] [...15 remote chains...] -- 20:05:54
      80514000 -- [-20141.403] [...15 remote chains...] -- 20:06:05
      80515000 -- (-20143.367) [...15 remote chains...] -- 20:06:16

      Average standard deviation of split frequencies: 0.014968

      80516000 -- [-20148.383] [...15 remote chains...] -- 20:05:10
      80517000 -- [-20146.579] [...15 remote chains...] -- 20:05:21
      80518000 -- [-20147.803] [...15 remote chains...] -- 20:05:32
      80519000 -- (-20145.397) [...15 remote chains...] -- 20:05:43
      80520000 -- (-20148.968) [...15 remote chains...] -- 20:04:38

      Average standard deviation of split frequencies: 0.014965

      80521000 -- (-20138.409) [...15 remote chains...] -- 20:04:49
      80522000 -- (-20134.353) [...15 remote chains...] -- 20:05:00
      80523000 -- (-20129.474) [...15 remote chains...] -- 20:03:56
      80524000 -- (-20140.060) [...15 remote chains...] -- 20:04:07
      80525000 -- [-20131.251] [...15 remote chains...] -- 20:04:18

      Average standard deviation of split frequencies: 0.014964

      80526000 -- [-20134.792] [...15 remote chains...] -- 20:04:28
      80527000 -- (-20139.408) [...15 remote chains...] -- 20:03:24
      80528000 -- (-20134.135) [...15 remote chains...] -- 20:03:35
      80529000 -- (-20137.331) [...15 remote chains...] -- 20:03:46
      80530000 -- (-20138.185) [...15 remote chains...] -- 20:02:43

      Average standard deviation of split frequencies: 0.014962

      80531000 -- (-20130.295) [...15 remote chains...] -- 20:02:54
      80532000 -- (-20142.388) [...15 remote chains...] -- 20:03:04
      80533000 -- (-20136.085) [...15 remote chains...] -- 20:03:15
      80534000 -- [-20142.540] [...15 remote chains...] -- 20:02:12
      80535000 -- (-20127.754) [...15 remote chains...] -- 20:02:23

      Average standard deviation of split frequencies: 0.014963

      80536000 -- (-20130.032) [...15 remote chains...] -- 20:02:34
      80537000 -- (-20132.732) [...15 remote chains...] -- 20:02:45
      80538000 -- (-20133.034) [...15 remote chains...] -- 20:01:42
      80539000 -- [-20139.759] [...15 remote chains...] -- 20:01:53
      80540000 -- [-20132.301] [...15 remote chains...] -- 20:02:04

      Average standard deviation of split frequencies: 0.014960

      80541000 -- [-20131.546] [...15 remote chains...] -- 20:02:14
      80542000 -- [-20138.297] [...15 remote chains...] -- 20:01:12
      80543000 -- [-20141.799] [...15 remote chains...] -- 20:01:23
      80544000 -- [-20134.437] [...15 remote chains...] -- 20:01:34
      80545000 -- (-20139.851) [...15 remote chains...] -- 20:01:44

      Average standard deviation of split frequencies: 0.014958

      80546000 -- [-20133.573] [...15 remote chains...] -- 20:01:55
      80547000 -- (-20118.356) [...15 remote chains...] -- 20:00:54
      80548000 -- [-20125.589] [...15 remote chains...] -- 20:01:04
      80549000 -- [-20132.092] [...15 remote chains...] -- 20:01:15
      80550000 -- (-20127.798) [...15 remote chains...] -- 20:01:25

      Average standard deviation of split frequencies: 0.014957

      80551000 -- (-20133.381) [...15 remote chains...] -- 20:00:24
      80552000 -- [-20134.881] [...15 remote chains...] -- 20:00:35
      80553000 -- (-20131.690) [...15 remote chains...] -- 20:00:46
      80554000 -- (-20125.206) [...15 remote chains...] -- 20:00:56
      80555000 -- [-20125.636] [...15 remote chains...] -- 19:59:56

      Average standard deviation of split frequencies: 0.014956

      80556000 -- [-20130.512] [...15 remote chains...] -- 20:00:06
      80557000 -- (-20136.154) [...15 remote chains...] -- 20:00:17
      80558000 -- [-20119.490] [...15 remote chains...] -- 20:00:27
      80559000 -- (-20125.120) [...15 remote chains...] -- 19:59:27
      80560000 -- (-20119.775) [...15 remote chains...] -- 19:59:38

      Average standard deviation of split frequencies: 0.014955

      80561000 -- [-20112.064] [...15 remote chains...] -- 19:59:48
      80562000 -- (-20131.174) [...15 remote chains...] -- 19:58:48
      80563000 -- [-20123.186] [...15 remote chains...] -- 19:58:59
      80564000 -- (-20136.762) [...15 remote chains...] -- 19:59:09
      80565000 -- (-20132.221) [...15 remote chains...] -- 19:59:20

      Average standard deviation of split frequencies: 0.014955

      80566000 -- [-20131.099] [...15 remote chains...] -- 19:58:20
      80567000 -- (-20127.805) [...15 remote chains...] -- 19:58:31
      80568000 -- (-20125.710) [...15 remote chains...] -- 19:58:41
      80569000 -- (-20128.170) [...15 remote chains...] -- 19:58:52
      80570000 -- [-20116.348] [...15 remote chains...] -- 19:57:53

      Average standard deviation of split frequencies: 0.014954

      80571000 -- (-20124.998) [...15 remote chains...] -- 19:58:03
      80572000 -- [-20127.294] [...15 remote chains...] -- 19:58:14
      80573000 -- (-20122.826) [...15 remote chains...] -- 19:58:24
      80574000 -- (-20121.947) [...15 remote chains...] -- 19:57:25
      80575000 -- (-20128.107) [...15 remote chains...] -- 19:57:36

      Average standard deviation of split frequencies: 0.014954

      80576000 -- (-20124.050) [...15 remote chains...] -- 19:57:46
      80577000 -- [-20123.801] [...15 remote chains...] -- 19:56:48
      80578000 -- (-20121.154) [...15 remote chains...] -- 19:56:58
      80579000 -- (-20131.814) [...15 remote chains...] -- 19:57:09
      80580000 -- [-20121.039] [...15 remote chains...] -- 19:56:11

      Average standard deviation of split frequencies: 0.014955

      80581000 -- (-20122.420) [...15 remote chains...] -- 19:56:21
      80582000 -- [-20118.737] [...15 remote chains...] -- 19:56:32
      80583000 -- [-20118.709] [...15 remote chains...] -- 19:56:42
      80584000 -- [-20135.253] [...15 remote chains...] -- 19:55:45
      80585000 -- [-20121.376] [...15 remote chains...] -- 19:55:55

      Average standard deviation of split frequencies: 0.014954

      80586000 -- (-20125.064) [...15 remote chains...] -- 19:56:05
      80587000 -- (-20127.191) [...15 remote chains...] -- 19:56:15
      80588000 -- (-20126.340) [...15 remote chains...] -- 19:55:19
      80589000 -- (-20134.517) [...15 remote chains...] -- 19:55:29
      80590000 -- (-20139.334) [...15 remote chains...] -- 19:55:39

      Average standard deviation of split frequencies: 0.014956

      80591000 -- [-20128.300] [...15 remote chains...] -- 19:54:43
      80592000 -- [-20121.671] [...15 remote chains...] -- 19:54:53
      80593000 -- (-20137.192) [...15 remote chains...] -- 19:55:03
      80594000 -- (-20117.904) [...15 remote chains...] -- 19:55:13
      80595000 -- [-20121.113] [...15 remote chains...] -- 19:54:17

      Average standard deviation of split frequencies: 0.014959

      80596000 -- (-20118.558) [...15 remote chains...] -- 19:54:27
      80597000 -- [-20120.633] [...15 remote chains...] -- 19:54:37
      80598000 -- (-20120.482) [...15 remote chains...] -- 19:54:47
      80599000 -- [-20113.225] [...15 remote chains...] -- 19:53:52
      80600000 -- [-20114.760] [...15 remote chains...] -- 19:54:02

      Average standard deviation of split frequencies: 0.014956

      80601000 -- (-20114.599) [...15 remote chains...] -- 19:54:12
      80602000 -- (-20118.341) [...15 remote chains...] -- 19:54:22
      80603000 -- (-20119.704) [...15 remote chains...] -- 19:53:27
      80604000 -- [-20119.153] [...15 remote chains...] -- 19:53:37
      80605000 -- [-20114.527] [...15 remote chains...] -- 19:53:47

      Average standard deviation of split frequencies: 0.014954

      80606000 -- (-20123.957) [...15 remote chains...] -- 19:52:52
      80607000 -- [-20126.901] [...15 remote chains...] -- 19:53:02
      80608000 -- [-20122.102] [...15 remote chains...] -- 19:53:12
      80609000 -- (-20126.437) [...15 remote chains...] -- 19:53:22
      80610000 -- (-20127.777) [...15 remote chains...] -- 19:52:27

      Average standard deviation of split frequencies: 0.014954

      80611000 -- (-20132.002) [...15 remote chains...] -- 19:52:37
      80612000 -- [-20124.180] [...15 remote chains...] -- 19:52:47
      80613000 -- (-20118.118) [...15 remote chains...] -- 19:51:53
      80614000 -- (-20111.488) [...15 remote chains...] -- 19:52:03
      80615000 -- (-20121.733) [...15 remote chains...] -- 19:52:13

      Average standard deviation of split frequencies: 0.014950

      80616000 -- [-20120.920] [...15 remote chains...] -- 19:52:23
      80617000 -- [-20133.021] [...15 remote chains...] -- 19:52:33
      80618000 -- (-20131.354) [...15 remote chains...] -- 19:51:39
      80619000 -- (-20134.114) [...15 remote chains...] -- 19:51:49
      80620000 -- (-20126.698) [...15 remote chains...] -- 19:51:59

      Average standard deviation of split frequencies: 0.014948

      80621000 -- (-20134.746) [...15 remote chains...] -- 19:51:05
      80622000 -- (-20149.948) [...15 remote chains...] -- 19:51:15
      80623000 -- (-20155.279) [...15 remote chains...] -- 19:51:25
      80624000 -- (-20132.338) [...15 remote chains...] -- 19:51:35
      80625000 -- (-20128.720) [...15 remote chains...] -- 19:50:42

      Average standard deviation of split frequencies: 0.014946

      80626000 -- (-20123.366) [...15 remote chains...] -- 19:50:51
      80627000 -- (-20124.364) [...15 remote chains...] -- 19:51:01
      80628000 -- (-20119.109) [...15 remote chains...] -- 19:51:11
      80629000 -- (-20120.776) [...15 remote chains...] -- 19:50:18
      80630000 -- (-20124.277) [...15 remote chains...] -- 19:50:28

      Average standard deviation of split frequencies: 0.014943

      80631000 -- [-20123.839] [...15 remote chains...] -- 19:50:38
      80632000 -- (-20129.237) [...15 remote chains...] -- 19:49:45
      80633000 -- (-20127.335) [...15 remote chains...] -- 19:49:55
      80634000 -- [-20119.792] [...15 remote chains...] -- 19:50:05
      80635000 -- (-20123.309) [...15 remote chains...] -- 19:49:12

      Average standard deviation of split frequencies: 0.014941

      80636000 -- [-20127.665] [...15 remote chains...] -- 19:49:22
      80637000 -- (-20128.059) [...15 remote chains...] -- 19:49:32
      80638000 -- (-20124.402) [...15 remote chains...] -- 19:49:42
      80639000 -- [-20122.060] [...15 remote chains...] -- 19:48:50
      80640000 -- (-20115.603) [...15 remote chains...] -- 19:49:00

      Average standard deviation of split frequencies: 0.014941

      80641000 -- (-20131.002) [...15 remote chains...] -- 19:49:09
      80642000 -- (-20132.755) [...15 remote chains...] -- 19:49:19
      80643000 -- (-20136.121) [...15 remote chains...] -- 19:48:27
      80644000 -- (-20126.651) [...15 remote chains...] -- 19:48:37
      80645000 -- [-20135.909] [...15 remote chains...] -- 19:48:47

      Average standard deviation of split frequencies: 0.014940

      80646000 -- (-20139.593) [...15 remote chains...] -- 19:48:56
      80647000 -- (-20139.471) [...15 remote chains...] -- 19:48:05
      80648000 -- (-20157.241) [...15 remote chains...] -- 19:48:15
      80649000 -- (-20140.447) [...15 remote chains...] -- 19:48:24
      80650000 -- (-20131.725) [...15 remote chains...] -- 19:47:33

      Average standard deviation of split frequencies: 0.014940

      80651000 -- [-20134.003] [...15 remote chains...] -- 19:47:43
      80652000 -- (-20132.221) [...15 remote chains...] -- 19:47:52
      80653000 -- [-20131.553] [...15 remote chains...] -- 19:48:02
      80654000 -- (-20123.645) [...15 remote chains...] -- 19:48:12
      80655000 -- (-20122.716) [...15 remote chains...] -- 19:47:21

      Average standard deviation of split frequencies: 0.014937

      80656000 -- (-20120.328) [...15 remote chains...] -- 19:47:31
      80657000 -- (-20130.133) [...15 remote chains...] -- 19:47:40
      80658000 -- (-20145.841) [...15 remote chains...] -- 19:47:50
      80659000 -- [-20128.491] [...15 remote chains...] -- 19:47:59
      80660000 -- (-20137.505) [...15 remote chains...] -- 19:47:09

      Average standard deviation of split frequencies: 0.014937

      80661000 -- [-20131.452] [...15 remote chains...] -- 19:47:18
      80662000 -- (-20136.286) [...15 remote chains...] -- 19:47:28
      80663000 -- (-20142.674) [...15 remote chains...] -- 19:47:37
      80664000 -- (-20142.138) [...15 remote chains...] -- 19:46:47
      80665000 -- (-20136.865) [...15 remote chains...] -- 19:46:57

      Average standard deviation of split frequencies: 0.014937

      80666000 -- (-20146.135) [...15 remote chains...] -- 19:47:06
      80667000 -- (-20146.349) [...15 remote chains...] -- 19:47:15
      80668000 -- [-20143.145] [...15 remote chains...] -- 19:46:26
      80669000 -- (-20146.361) [...15 remote chains...] -- 19:46:35
      80670000 -- (-20143.124) [...15 remote chains...] -- 19:46:44

      Average standard deviation of split frequencies: 0.014938

      80671000 -- (-20142.615) [...15 remote chains...] -- 19:46:54
      80672000 -- [-20133.068] [...15 remote chains...] -- 19:46:04
      80673000 -- (-20131.072) [...15 remote chains...] -- 19:46:14
      80674000 -- (-20134.305) [...15 remote chains...] -- 19:46:23
      80675000 -- [-20135.997] [...15 remote chains...] -- 19:46:32

      Average standard deviation of split frequencies: 0.014937

      80676000 -- [-20128.906] [...15 remote chains...] -- 19:45:43
      80677000 -- [-20140.902] [...15 remote chains...] -- 19:45:53
      80678000 -- [-20142.230] [...15 remote chains...] -- 19:46:02
      80679000 -- (-20149.783) [...15 remote chains...] -- 19:46:11
      80680000 -- (-20139.863) [...15 remote chains...] -- 19:45:22

      Average standard deviation of split frequencies: 0.014934

      80681000 -- (-20140.095) [...15 remote chains...] -- 19:45:32
      80682000 -- [-20149.770] [...15 remote chains...] -- 19:45:41
      80683000 -- (-20141.687) [...15 remote chains...] -- 19:45:50
      80684000 -- (-20135.554) [...15 remote chains...] -- 19:45:02
      80685000 -- [-20144.853] [...15 remote chains...] -- 19:45:11

      Average standard deviation of split frequencies: 0.014932

      80686000 -- (-20146.189) [...15 remote chains...] -- 19:45:20
      80687000 -- [-20162.022] [...15 remote chains...] -- 19:45:29
      80688000 -- (-20147.536) [...15 remote chains...] -- 19:44:41
      80689000 -- (-20141.231) [...15 remote chains...] -- 19:44:50
      80690000 -- [-20144.848] [...15 remote chains...] -- 19:44:59

      Average standard deviation of split frequencies: 0.014932

      80691000 -- (-20141.577) [...15 remote chains...] -- 19:45:08
      80692000 -- (-20127.879) [...15 remote chains...] -- 19:44:21
      80693000 -- [-20129.157] [...15 remote chains...] -- 19:44:30
      80694000 -- (-20120.321) [...15 remote chains...] -- 19:44:39
      80695000 -- (-20129.459) [...15 remote chains...] -- 19:44:48

      Average standard deviation of split frequencies: 0.014932

      80696000 -- (-20138.311) [...15 remote chains...] -- 19:44:57
      80697000 -- [-20141.928] [...15 remote chains...] -- 19:44:09
      80698000 -- (-20138.076) [...15 remote chains...] -- 19:44:18
      80699000 -- [-20128.211] [...15 remote chains...] -- 19:44:27
      80700000 -- (-20129.076) [...15 remote chains...] -- 19:44:36

      Average standard deviation of split frequencies: 0.014932

      80701000 -- [-20128.704] [...15 remote chains...] -- 19:43:49
      80702000 -- (-20135.311) [...15 remote chains...] -- 19:43:58
      80703000 -- (-20151.610) [...15 remote chains...] -- 19:44:07
      80704000 -- (-20142.310) [...15 remote chains...] -- 19:44:16
      80705000 -- (-20157.902) [...15 remote chains...] -- 19:43:29

      Average standard deviation of split frequencies: 0.014933

      80706000 -- (-20144.445) [...15 remote chains...] -- 19:43:38
      80707000 -- (-20145.521) [...15 remote chains...] -- 19:43:47
      80708000 -- [-20154.954] [...15 remote chains...] -- 19:43:56
      80709000 -- [-20148.676] [...15 remote chains...] -- 19:44:05
      80710000 -- [-20148.608] [...15 remote chains...] -- 19:43:18

      Average standard deviation of split frequencies: 0.014934

      80711000 -- (-20153.086) [...15 remote chains...] -- 19:43:27
      80712000 -- (-20152.264) [...15 remote chains...] -- 19:43:36
      80713000 -- [-20146.631] [...15 remote chains...] -- 19:42:50
      80714000 -- [-20135.062] [...15 remote chains...] -- 19:42:58
      80715000 -- [-20139.353] [...15 remote chains...] -- 19:43:07

      Average standard deviation of split frequencies: 0.014937

      80716000 -- (-20135.341) [...15 remote chains...] -- 19:43:16
      80717000 -- [-20139.227] [...15 remote chains...] -- 19:42:30
      80718000 -- [-20135.768] [...15 remote chains...] -- 19:42:39
      80719000 -- (-20143.890) [...15 remote chains...] -- 19:42:48
      80720000 -- (-20139.282) [...15 remote chains...] -- 19:42:02

      Average standard deviation of split frequencies: 0.014936

      80721000 -- (-20141.084) [...15 remote chains...] -- 19:42:11
      80722000 -- [-20133.989] [...15 remote chains...] -- 19:42:19
      80723000 -- (-20148.546) [...15 remote chains...] -- 19:42:28
      80724000 -- (-20142.780) [...15 remote chains...] -- 19:41:42
      80725000 -- [-20136.631] [...15 remote chains...] -- 19:41:51

      Average standard deviation of split frequencies: 0.014934

      80726000 -- (-20128.431) [...15 remote chains...] -- 19:42:00
      80727000 -- [-20128.121] [...15 remote chains...] -- 19:42:09
      80728000 -- (-20136.876) [...15 remote chains...] -- 19:41:23
      80729000 -- [-20132.214] [...15 remote chains...] -- 19:41:32
      80730000 -- [-20134.249] [...15 remote chains...] -- 19:41:41

      Average standard deviation of split frequencies: 0.014934

      80731000 -- [-20139.782] [...15 remote chains...] -- 19:41:49
      80732000 -- (-20132.294) [...15 remote chains...] -- 19:41:04
      80733000 -- [-20134.840] [...15 remote chains...] -- 19:41:13
      80734000 -- (-20130.083) [...15 remote chains...] -- 19:41:22
      80735000 -- [-20124.490] [...15 remote chains...] -- 19:40:37

      Average standard deviation of split frequencies: 0.014932

      80736000 -- [-20118.068] [...15 remote chains...] -- 19:40:45
      80737000 -- (-20123.609) [...15 remote chains...] -- 19:40:54
      80738000 -- (-20124.459) [...15 remote chains...] -- 19:40:09
      80739000 -- (-20131.363) [...15 remote chains...] -- 19:40:18
      80740000 -- [-20138.169] [...15 remote chains...] -- 19:40:27

      Average standard deviation of split frequencies: 0.014931

      80741000 -- [-20137.035] [...15 remote chains...] -- 19:40:35
      80742000 -- [-20143.436] [...15 remote chains...] -- 19:40:44
      80743000 -- [-20138.422] [...15 remote chains...] -- 19:39:59
      80744000 -- (-20138.944) [...15 remote chains...] -- 19:40:08
      80745000 -- (-20138.645) [...15 remote chains...] -- 19:40:17

      Average standard deviation of split frequencies: 0.014928

      80746000 -- (-20139.675) [...15 remote chains...] -- 19:39:32
      80747000 -- [-20137.368] [...15 remote chains...] -- 19:39:41
      80748000 -- [-20144.255] [...15 remote chains...] -- 19:39:50
      80749000 -- (-20149.510) [...15 remote chains...] -- 19:39:58
      80750000 -- [-20146.849] [...15 remote chains...] -- 19:39:14

      Average standard deviation of split frequencies: 0.014927

      80751000 -- [-20145.200] [...15 remote chains...] -- 19:39:23
      80752000 -- (-20149.771) [...15 remote chains...] -- 19:39:31
      80753000 -- (-20146.357) [...15 remote chains...] -- 19:39:40
      80754000 -- [-20146.428] [...15 remote chains...] -- 19:39:48
      80755000 -- [-20129.246] [...15 remote chains...] -- 19:39:04

      Average standard deviation of split frequencies: 0.014926

      80756000 -- (-20137.278) [...15 remote chains...] -- 19:39:13
      80757000 -- (-20134.669) [...15 remote chains...] -- 19:39:21
      80758000 -- [-20141.078] [...15 remote chains...] -- 19:39:30
      80759000 -- (-20137.745) [...15 remote chains...] -- 19:38:46
      80760000 -- [-20132.388] [...15 remote chains...] -- 19:38:55

      Average standard deviation of split frequencies: 0.014927

      80761000 -- [-20148.684] [...15 remote chains...] -- 19:39:03
      80762000 -- (-20140.450) [...15 remote chains...] -- 19:39:11
      80763000 -- [-20131.306] [...15 remote chains...] -- 19:38:28
      80764000 -- (-20131.775) [...15 remote chains...] -- 19:38:37
      80765000 -- (-20141.323) [...15 remote chains...] -- 19:38:45

      Average standard deviation of split frequencies: 0.014926

      80766000 -- (-20133.996) [...15 remote chains...] -- 19:38:53
      80767000 -- (-20123.388) [...15 remote chains...] -- 19:38:11
      80768000 -- (-20139.945) [...15 remote chains...] -- 19:38:19
      80769000 -- (-20134.043) [...15 remote chains...] -- 19:38:27
      80770000 -- [-20129.902] [...15 remote chains...] -- 19:38:35

      Average standard deviation of split frequencies: 0.014927

      80771000 -- [-20132.921] [...15 remote chains...] -- 19:37:53
      80772000 -- [-20129.904] [...15 remote chains...] -- 19:38:01
      80773000 -- (-20122.818) [...15 remote chains...] -- 19:38:09
      80774000 -- [-20132.449] [...15 remote chains...] -- 19:37:27
      80775000 -- (-20142.926) [...15 remote chains...] -- 19:37:35

      Average standard deviation of split frequencies: 0.014927

      80776000 -- (-20132.834) [...15 remote chains...] -- 19:37:43
      80777000 -- (-20138.949) [...15 remote chains...] -- 19:37:52
      80778000 -- (-20159.035) [...15 remote chains...] -- 19:37:09
      80779000 -- (-20151.268) [...15 remote chains...] -- 19:37:18
      80780000 -- (-20147.488) [...15 remote chains...] -- 19:37:26

      Average standard deviation of split frequencies: 0.014928

      80781000 -- (-20148.749) [...15 remote chains...] -- 19:36:44
      80782000 -- (-20143.749) [...15 remote chains...] -- 19:36:52
      80783000 -- [-20138.872] [...15 remote chains...] -- 19:37:00
      80784000 -- (-20135.626) [...15 remote chains...] -- 19:37:08
      80785000 -- (-20143.331) [...15 remote chains...] -- 19:36:27

      Average standard deviation of split frequencies: 0.014930

      80786000 -- (-20135.520) [...15 remote chains...] -- 19:36:35
      80787000 -- (-20136.055) [...15 remote chains...] -- 19:36:43
      80788000 -- (-20137.460) [...15 remote chains...] -- 19:36:51
      80789000 -- [-20135.404] [...15 remote chains...] -- 19:36:09
      80790000 -- [-20135.739] [...15 remote chains...] -- 19:36:18

      Average standard deviation of split frequencies: 0.014931

      80791000 -- [-20142.745] [...15 remote chains...] -- 19:36:26
      80792000 -- (-20142.914) [...15 remote chains...] -- 19:35:44
      80793000 -- (-20137.261) [...15 remote chains...] -- 19:35:52
      80794000 -- (-20129.794) [...15 remote chains...] -- 19:36:00
      80795000 -- (-20133.392) [...15 remote chains...] -- 19:36:09

      Average standard deviation of split frequencies: 0.014932

      80796000 -- [-20128.403] [...15 remote chains...] -- 19:35:27
      80797000 -- (-20129.139) [...15 remote chains...] -- 19:35:35
      80798000 -- [-20132.489] [...15 remote chains...] -- 19:35:43
      80799000 -- (-20137.826) [...15 remote chains...] -- 19:35:02
      80800000 -- (-20133.963) [...15 remote chains...] -- 19:35:11

      Average standard deviation of split frequencies: 0.014933

      80801000 -- (-20141.811) [...15 remote chains...] -- 19:35:19
      80802000 -- [-20131.152] [...15 remote chains...] -- 19:34:38
      80803000 -- (-20130.003) [...15 remote chains...] -- 19:34:46
      80804000 -- (-20128.346) [...15 remote chains...] -- 19:34:54
      80805000 -- (-20131.510) [...15 remote chains...] -- 19:35:02

      Average standard deviation of split frequencies: 0.014933

      80806000 -- (-20129.639) [...15 remote chains...] -- 19:34:21
      80807000 -- [-20135.254] [...15 remote chains...] -- 19:34:29
      80808000 -- (-20133.077) [...15 remote chains...] -- 19:34:37
      80809000 -- (-20136.008) [...15 remote chains...] -- 19:33:57
      80810000 -- [-20134.376] [...15 remote chains...] -- 19:34:05

      Average standard deviation of split frequencies: 0.014935

      80811000 -- [-20143.982] [...15 remote chains...] -- 19:34:13
      80812000 -- [-20144.103] [...15 remote chains...] -- 19:34:21
      80813000 -- [-20146.606] [...15 remote chains...] -- 19:34:29
      80814000 -- (-20136.944) [...15 remote chains...] -- 19:33:48
      80815000 -- (-20132.131) [...15 remote chains...] -- 19:33:56

      Average standard deviation of split frequencies: 0.014938

      80816000 -- [-20126.320] [...15 remote chains...] -- 19:34:04
      80817000 -- (-20139.328) [...15 remote chains...] -- 19:34:12
      80818000 -- [-20146.335] [...15 remote chains...] -- 19:33:32
      80819000 -- [-20135.590] [...15 remote chains...] -- 19:33:40
      80820000 -- [-20141.601] [...15 remote chains...] -- 19:33:48

      Average standard deviation of split frequencies: 0.014936

      80821000 -- (-20133.795) [...15 remote chains...] -- 19:33:56
      80822000 -- [-20135.075] [...15 remote chains...] -- 19:33:16
      80823000 -- [-20139.185] [...15 remote chains...] -- 19:33:24
      80824000 -- [-20135.120] [...15 remote chains...] -- 19:33:32
      80825000 -- [-20131.607] [...15 remote chains...] -- 19:33:40

      Average standard deviation of split frequencies: 0.014937

      80826000 -- (-20127.048) [...15 remote chains...] -- 19:33:47
      80827000 -- (-20134.430) [...15 remote chains...] -- 19:33:08
      80828000 -- (-20130.048) [...15 remote chains...] -- 19:33:16
      80829000 -- (-20131.422) [...15 remote chains...] -- 19:33:23
      80830000 -- (-20129.867) [...15 remote chains...] -- 19:32:44

      Average standard deviation of split frequencies: 0.014938

      80831000 -- (-20120.972) [...15 remote chains...] -- 19:32:52
      80832000 -- [-20130.858] [...15 remote chains...] -- 19:33:00
      80833000 -- [-20132.063] [...15 remote chains...] -- 19:33:07
      80834000 -- [-20132.485] [...15 remote chains...] -- 19:33:15
      80835000 -- (-20131.067) [...15 remote chains...] -- 19:32:36

      Average standard deviation of split frequencies: 0.014940

      80836000 -- [-20126.760] [...15 remote chains...] -- 19:32:44
      80837000 -- (-20130.362) [...15 remote chains...] -- 19:32:51
      80838000 -- [-20119.306] [...15 remote chains...] -- 19:32:59
      80839000 -- (-20130.543) [...15 remote chains...] -- 19:32:20
      80840000 -- [-20130.616] [...15 remote chains...] -- 19:32:28

      Average standard deviation of split frequencies: 0.014939

      80841000 -- (-20129.933) [...15 remote chains...] -- 19:32:35
      80842000 -- [-20143.805] [...15 remote chains...] -- 19:31:56
      80843000 -- (-20144.782) [...15 remote chains...] -- 19:32:04
      80844000 -- (-20129.320) [...15 remote chains...] -- 19:32:12
      80845000 -- [-20131.049] [...15 remote chains...] -- 19:32:19

      Average standard deviation of split frequencies: 0.014937

      80846000 -- (-20135.250) [...15 remote chains...] -- 19:32:27
      80847000 -- (-20142.234) [...15 remote chains...] -- 19:31:48
      80848000 -- (-20132.726) [...15 remote chains...] -- 19:31:56
      80849000 -- [-20131.704] [...15 remote chains...] -- 19:32:04
      80850000 -- (-20128.048) [...15 remote chains...] -- 19:32:11

      Average standard deviation of split frequencies: 0.014938

      80851000 -- [-20137.127] [...15 remote chains...] -- 19:32:19
      80852000 -- [-20135.347] [...15 remote chains...] -- 19:31:40
      80853000 -- (-20130.617) [...15 remote chains...] -- 19:31:48
      80854000 -- (-20137.135) [...15 remote chains...] -- 19:31:56
      80855000 -- [-20138.196] [...15 remote chains...] -- 19:32:03

      Average standard deviation of split frequencies: 0.014938

      80856000 -- [-20143.319] [...15 remote chains...] -- 19:31:25
      80857000 -- [-20122.558] [...15 remote chains...] -- 19:31:32
      80858000 -- [-20130.135] [...15 remote chains...] -- 19:31:40
      80859000 -- (-20122.870) [...15 remote chains...] -- 19:31:47
      80860000 -- [-20117.504] [...15 remote chains...] -- 19:31:55

      Average standard deviation of split frequencies: 0.014938

      80861000 -- [-20134.372] [...15 remote chains...] -- 19:31:17
      80862000 -- (-20137.657) [...15 remote chains...] -- 19:31:24
      80863000 -- [-20133.158] [...15 remote chains...] -- 19:31:32
      80864000 -- [-20132.988] [...15 remote chains...] -- 19:31:39
      80865000 -- [-20133.502] [...15 remote chains...] -- 19:31:02

      Average standard deviation of split frequencies: 0.014939

      80866000 -- [-20145.611] [...15 remote chains...] -- 19:31:09
      80867000 -- (-20135.862) [...15 remote chains...] -- 19:31:16
      80868000 -- (-20129.821) [...15 remote chains...] -- 19:31:24
      80869000 -- [-20120.941] [...15 remote chains...] -- 19:31:31
      80870000 -- (-20130.810) [...15 remote chains...] -- 19:30:54

      Average standard deviation of split frequencies: 0.014942

      80871000 -- (-20128.306) [...15 remote chains...] -- 19:31:01
      80872000 -- (-20133.111) [...15 remote chains...] -- 19:31:08
      80873000 -- [-20127.878] [...15 remote chains...] -- 19:30:31
      80874000 -- (-20125.385) [...15 remote chains...] -- 19:30:38
      80875000 -- [-20133.089] [...15 remote chains...] -- 19:30:46

      Average standard deviation of split frequencies: 0.014944

      80876000 -- [-20145.649] [...15 remote chains...] -- 19:30:53
      80877000 -- [-20134.436] [...15 remote chains...] -- 19:30:16
      80878000 -- [-20134.416] [...15 remote chains...] -- 19:30:23
      80879000 -- (-20136.565) [...15 remote chains...] -- 19:30:30
      80880000 -- (-20133.433) [...15 remote chains...] -- 19:29:53

      Average standard deviation of split frequencies: 0.014943

      80881000 -- (-20125.464) [...15 remote chains...] -- 19:30:01
      80882000 -- [-20135.357] [...15 remote chains...] -- 19:30:08
      80883000 -- [-20128.174] [...15 remote chains...] -- 19:30:15
      80884000 -- (-20134.059) [...15 remote chains...] -- 19:29:38
      80885000 -- [-20134.572] [...15 remote chains...] -- 19:29:46

      Average standard deviation of split frequencies: 0.014944

      80886000 -- [-20142.266] [...15 remote chains...] -- 19:29:53
      80887000 -- (-20137.753) [...15 remote chains...] -- 19:29:16
      80888000 -- [-20137.948] [...15 remote chains...] -- 19:29:23
      80889000 -- (-20141.671) [...15 remote chains...] -- 19:29:31
      80890000 -- (-20128.930) [...15 remote chains...] -- 19:29:38

      Average standard deviation of split frequencies: 0.014945

      80891000 -- (-20130.908) [...15 remote chains...] -- 19:29:01
      80892000 -- [-20136.762] [...15 remote chains...] -- 19:29:08
      80893000 -- [-20139.005] [...15 remote chains...] -- 19:29:16
      80894000 -- [-20139.536] [...15 remote chains...] -- 19:28:39
      80895000 -- [-20128.827] [...15 remote chains...] -- 19:28:46

      Average standard deviation of split frequencies: 0.014942

      80896000 -- (-20131.599) [...15 remote chains...] -- 19:28:54
      80897000 -- (-20128.250) [...15 remote chains...] -- 19:29:01
      80898000 -- (-20135.523) [...15 remote chains...] -- 19:28:24
      80899000 -- (-20128.030) [...15 remote chains...] -- 19:28:32
      80900000 -- (-20130.793) [...15 remote chains...] -- 19:28:39

      Average standard deviation of split frequencies: 0.014943

      80901000 -- [-20135.692] [...15 remote chains...] -- 19:28:46
      80902000 -- [-20131.021] [...15 remote chains...] -- 19:28:10
      80903000 -- [-20139.200] [...15 remote chains...] -- 19:28:17
      80904000 -- [-20129.907] [...15 remote chains...] -- 19:28:24
      80905000 -- (-20129.587) [...15 remote chains...] -- 19:28:31

      Average standard deviation of split frequencies: 0.014941

      80906000 -- (-20135.220) [...15 remote chains...] -- 19:28:38
      80907000 -- [-20131.803] [...15 remote chains...] -- 19:28:02
      80908000 -- (-20125.852) [...15 remote chains...] -- 19:28:10
      80909000 -- [-20125.169] [...15 remote chains...] -- 19:28:17
      80910000 -- [-20120.612] [...15 remote chains...] -- 19:28:24

      Average standard deviation of split frequencies: 0.014940

      80911000 -- [-20124.967] [...15 remote chains...] -- 19:28:31
      80912000 -- [-20130.932] [...15 remote chains...] -- 19:27:55
      80913000 -- (-20123.196) [...15 remote chains...] -- 19:28:02
      80914000 -- [-20121.191] [...15 remote chains...] -- 19:28:09
      80915000 -- (-20129.966) [...15 remote chains...] -- 19:28:16

      Average standard deviation of split frequencies: 0.014941

      80916000 -- [-20127.833] [...15 remote chains...] -- 19:27:41
      80917000 -- (-20134.420) [...15 remote chains...] -- 19:27:48
      80918000 -- [-20125.399] [...15 remote chains...] -- 19:27:55
      80919000 -- (-20124.058) [...15 remote chains...] -- 19:27:19
      80920000 -- [-20132.895] [...15 remote chains...] -- 19:27:26

      Average standard deviation of split frequencies: 0.014942

      80921000 -- (-20134.980) [...15 remote chains...] -- 19:27:33
      80922000 -- (-20125.732) [...15 remote chains...] -- 19:27:40
      80923000 -- (-20129.336) [...15 remote chains...] -- 19:27:47
      80924000 -- (-20137.307) [...15 remote chains...] -- 19:27:12
      80925000 -- (-20146.527) [...15 remote chains...] -- 19:27:19

      Average standard deviation of split frequencies: 0.014942

      80926000 -- [-20154.390] [...15 remote chains...] -- 19:27:26
      80927000 -- [-20162.178] [...15 remote chains...] -- 19:27:33
      80928000 -- [-20147.895] [...15 remote chains...] -- 19:26:58
      80929000 -- [-20159.473] [...15 remote chains...] -- 19:27:04
      80930000 -- [-20155.681] [...15 remote chains...] -- 19:27:11

      Average standard deviation of split frequencies: 0.014942

      80931000 -- [-20152.342] [...15 remote chains...] -- 19:27:18
      80932000 -- (-20142.680) [...15 remote chains...] -- 19:26:43
      80933000 -- [-20139.500] [...15 remote chains...] -- 19:26:50
      80934000 -- [-20142.883] [...15 remote chains...] -- 19:26:57
      80935000 -- [-20139.153] [...15 remote chains...] -- 19:27:04

      Average standard deviation of split frequencies: 0.014943

      80936000 -- (-20133.501) [...15 remote chains...] -- 19:26:29
      80937000 -- (-20137.177) [...15 remote chains...] -- 19:26:36
      80938000 -- (-20134.512) [...15 remote chains...] -- 19:26:43
      80939000 -- (-20144.116) [...15 remote chains...] -- 19:26:50
      80940000 -- [-20144.853] [...15 remote chains...] -- 19:26:15

      Average standard deviation of split frequencies: 0.014942

      80941000 -- (-20146.587) [...15 remote chains...] -- 19:26:22
      80942000 -- [-20145.541] [...15 remote chains...] -- 19:26:29
      80943000 -- (-20134.247) [...15 remote chains...] -- 19:26:36
      80944000 -- (-20137.001) [...15 remote chains...] -- 19:26:01
      80945000 -- [-20138.133] [...15 remote chains...] -- 19:26:08

      Average standard deviation of split frequencies: 0.014943

      80946000 -- (-20148.160) [...15 remote chains...] -- 19:26:15
      80947000 -- (-20141.787) [...15 remote chains...] -- 19:26:21
      80948000 -- [-20140.953] [...15 remote chains...] -- 19:25:47
      80949000 -- (-20138.888) [...15 remote chains...] -- 19:25:54
      80950000 -- (-20137.235) [...15 remote chains...] -- 19:26:01

      Average standard deviation of split frequencies: 0.014943

      80951000 -- [-20137.313] [...15 remote chains...] -- 19:26:07
      80952000 -- [-20132.631] [...15 remote chains...] -- 19:26:14
      80953000 -- (-20139.108) [...15 remote chains...] -- 19:25:40
      80954000 -- (-20133.953) [...15 remote chains...] -- 19:25:47
      80955000 -- (-20128.959) [...15 remote chains...] -- 19:25:53

      Average standard deviation of split frequencies: 0.014943

      80956000 -- [-20125.424] [...15 remote chains...] -- 19:25:19
      80957000 -- [-20119.141] [...15 remote chains...] -- 19:25:26
      80958000 -- (-20130.932) [...15 remote chains...] -- 19:25:33
      80959000 -- (-20116.174) [...15 remote chains...] -- 19:25:39
      80960000 -- [-20123.760] [...15 remote chains...] -- 19:25:06

      Average standard deviation of split frequencies: 0.014944

      80961000 -- [-20124.229] [...15 remote chains...] -- 19:25:12
      80962000 -- (-20132.846) [...15 remote chains...] -- 19:25:19
      80963000 -- [-20124.086] [...15 remote chains...] -- 19:25:26
      80964000 -- (-20125.344) [...15 remote chains...] -- 19:25:32
      80965000 -- (-20125.772) [...15 remote chains...] -- 19:24:58

      Average standard deviation of split frequencies: 0.014944

      80966000 -- [-20126.883] [...15 remote chains...] -- 19:25:05
      80967000 -- [-20125.865] [...15 remote chains...] -- 19:25:12
      80968000 -- [-20121.512] [...15 remote chains...] -- 19:24:38
      80969000 -- (-20114.343) [...15 remote chains...] -- 19:24:45
      80970000 -- [-20127.720] [...15 remote chains...] -- 19:24:51

      Average standard deviation of split frequencies: 0.014949

      80971000 -- [-20119.388] [...15 remote chains...] -- 19:24:58
      80972000 -- [-20127.766] [...15 remote chains...] -- 19:25:05
      80973000 -- (-20117.065) [...15 remote chains...] -- 19:24:31
      80974000 -- (-20114.359) [...15 remote chains...] -- 19:24:38
      80975000 -- (-20115.392) [...15 remote chains...] -- 19:24:44

      Average standard deviation of split frequencies: 0.014951

      80976000 -- [-20112.777] [...15 remote chains...] -- 19:24:11
      80977000 -- [-20118.384] [...15 remote chains...] -- 19:24:17
      80978000 -- [-20116.100] [...15 remote chains...] -- 19:24:24
      80979000 -- [-20119.061] [...15 remote chains...] -- 19:24:31
      80980000 -- (-20116.370) [...15 remote chains...] -- 19:23:57

      Average standard deviation of split frequencies: 0.014952

      80981000 -- (-20125.017) [...15 remote chains...] -- 19:24:04
      80982000 -- (-20112.204) [...15 remote chains...] -- 19:24:10
      80983000 -- [-20121.409] [...15 remote chains...] -- 19:24:17
      80984000 -- [-20115.753] [...15 remote chains...] -- 19:23:44
      80985000 -- [-20131.017] [...15 remote chains...] -- 19:23:50

      Average standard deviation of split frequencies: 0.014957

      80986000 -- [-20121.690] [...15 remote chains...] -- 19:23:57
      80987000 -- [-20125.755] [...15 remote chains...] -- 19:24:03
      80988000 -- [-20115.503] [...15 remote chains...] -- 19:24:10
      80989000 -- (-20126.705) [...15 remote chains...] -- 19:23:37
      80990000 -- (-20137.736) [...15 remote chains...] -- 19:23:43

      Average standard deviation of split frequencies: 0.014958

      80991000 -- (-20137.478) [...15 remote chains...] -- 19:23:50
      80992000 -- (-20135.781) [...15 remote chains...] -- 19:23:56
      80993000 -- [-20125.315] [...15 remote chains...] -- 19:23:24
      80994000 -- (-20130.436) [...15 remote chains...] -- 19:23:30
      80995000 -- [-20122.209] [...15 remote chains...] -- 19:23:36

      Average standard deviation of split frequencies: 0.014959

      80996000 -- (-20133.167) [...15 remote chains...] -- 19:23:04
      80997000 -- [-20123.127] [...15 remote chains...] -- 19:23:10
      80998000 -- (-20129.729) [...15 remote chains...] -- 19:23:17
      80999000 -- [-20131.559] [...15 remote chains...] -- 19:23:23
      81000000 -- (-20124.390) [...15 remote chains...] -- 19:23:30

      Average standard deviation of split frequencies: 0.014961

      81001000 -- (-20125.380) [...15 remote chains...] -- 19:22:57
      81002000 -- [-20124.477] [...15 remote chains...] -- 19:23:03
      81003000 -- [-20122.673] [...15 remote chains...] -- 19:23:10
      81004000 -- (-20125.662) [...15 remote chains...] -- 19:22:37
      81005000 -- [-20137.757] [...15 remote chains...] -- 19:22:44

      Average standard deviation of split frequencies: 0.014964

      81006000 -- [-20130.885] [...15 remote chains...] -- 19:22:50
      81007000 -- [-20134.269] [...15 remote chains...] -- 19:22:56
      81008000 -- (-20133.597) [...15 remote chains...] -- 19:22:24
      81009000 -- (-20133.962) [...15 remote chains...] -- 19:22:30
      81010000 -- [-20131.271] [...15 remote chains...] -- 19:22:37

      Average standard deviation of split frequencies: 0.014967

      81011000 -- [-20127.861] [...15 remote chains...] -- 19:22:43
      81012000 -- [-20130.218] [...15 remote chains...] -- 19:22:11
      81013000 -- (-20134.462) [...15 remote chains...] -- 19:22:17
      81014000 -- (-20140.779) [...15 remote chains...] -- 19:22:24
      81015000 -- (-20134.844) [...15 remote chains...] -- 19:22:30

      Average standard deviation of split frequencies: 0.014968

      81016000 -- (-20136.283) [...15 remote chains...] -- 19:21:58
      81017000 -- (-20138.521) [...15 remote chains...] -- 19:22:04
      81018000 -- [-20130.804] [...15 remote chains...] -- 19:22:11
      81019000 -- (-20144.226) [...15 remote chains...] -- 19:21:39
      81020000 -- [-20142.969] [...15 remote chains...] -- 19:21:45

      Average standard deviation of split frequencies: 0.014970

      81021000 -- [-20135.884] [...15 remote chains...] -- 19:21:51
      81022000 -- (-20141.051) [...15 remote chains...] -- 19:21:57
      81023000 -- [-20145.013] [...15 remote chains...] -- 19:21:26
      81024000 -- (-20136.244) [...15 remote chains...] -- 19:21:32
      81025000 -- [-20133.241] [...15 remote chains...] -- 19:21:38

      Average standard deviation of split frequencies: 0.014973

      81026000 -- [-20132.183] [...15 remote chains...] -- 19:21:44
      81027000 -- [-20131.989] [...15 remote chains...] -- 19:21:13
      81028000 -- (-20135.502) [...15 remote chains...] -- 19:21:19
      81029000 -- [-20126.212] [...15 remote chains...] -- 19:21:25
      81030000 -- [-20129.552] [...15 remote chains...] -- 19:20:54

      Average standard deviation of split frequencies: 0.014975

      81031000 -- (-20122.804) [...15 remote chains...] -- 19:21:00
      81032000 -- (-20132.743) [...15 remote chains...] -- 19:21:06
      81033000 -- [-20121.690] [...15 remote chains...] -- 19:20:35
      81034000 -- [-20126.139] [...15 remote chains...] -- 19:20:41
      81035000 -- (-20118.419) [...15 remote chains...] -- 19:20:47

      Average standard deviation of split frequencies: 0.014976

      81036000 -- [-20124.183] [...15 remote chains...] -- 19:20:53
      81037000 -- (-20118.053) [...15 remote chains...] -- 19:20:59
      81038000 -- (-20112.365) [...15 remote chains...] -- 19:20:28
      81039000 -- [-20115.588] [...15 remote chains...] -- 19:20:34
      81040000 -- (-20126.870) [...15 remote chains...] -- 19:20:41

      Average standard deviation of split frequencies: 0.014977

      81041000 -- (-20132.794) [...15 remote chains...] -- 19:20:47
      81042000 -- (-20131.701) [...15 remote chains...] -- 19:20:15
      81043000 -- (-20122.203) [...15 remote chains...] -- 19:20:22
      81044000 -- (-20127.239) [...15 remote chains...] -- 19:20:28
      81045000 -- [-20126.669] [...15 remote chains...] -- 19:20:34

      Average standard deviation of split frequencies: 0.014978

      81046000 -- (-20127.443) [...15 remote chains...] -- 19:20:03
      81047000 -- (-20137.017) [...15 remote chains...] -- 19:20:09
      81048000 -- (-20137.538) [...15 remote chains...] -- 19:20:15
      81049000 -- (-20146.382) [...15 remote chains...] -- 19:20:21
      81050000 -- (-20126.455) [...15 remote chains...] -- 19:20:27

      Average standard deviation of split frequencies: 0.014979

      81051000 -- [-20136.796] [...15 remote chains...] -- 19:19:56
      81052000 -- [-20133.990] [...15 remote chains...] -- 19:20:02
      81053000 -- (-20121.002) [...15 remote chains...] -- 19:20:08
      81054000 -- [-20129.110] [...15 remote chains...] -- 19:20:15
      81055000 -- [-20123.610] [...15 remote chains...] -- 19:19:44

      Average standard deviation of split frequencies: 0.014981

      81056000 -- [-20130.058] [...15 remote chains...] -- 19:19:50
      81057000 -- [-20131.221] [...15 remote chains...] -- 19:19:56
      81058000 -- [-20131.822] [...15 remote chains...] -- 19:20:02
      81059000 -- (-20132.551) [...15 remote chains...] -- 19:19:31
      81060000 -- (-20150.644) [...15 remote chains...] -- 19:19:37

      Average standard deviation of split frequencies: 0.014983

      81061000 -- [-20138.735] [...15 remote chains...] -- 19:19:43
      81062000 -- [-20129.344] [...15 remote chains...] -- 19:19:49
      81063000 -- (-20129.100) [...15 remote chains...] -- 19:19:19
      81064000 -- [-20129.933] [...15 remote chains...] -- 19:19:25
      81065000 -- [-20136.252] [...15 remote chains...] -- 19:19:31

      Average standard deviation of split frequencies: 0.014983

      81066000 -- (-20140.429) [...15 remote chains...] -- 19:19:37
      81067000 -- (-20125.863) [...15 remote chains...] -- 19:19:06
      81068000 -- [-20122.442] [...15 remote chains...] -- 19:19:12
      81069000 -- (-20134.079) [...15 remote chains...] -- 19:19:18
      81070000 -- [-20137.312] [...15 remote chains...] -- 19:19:24

      Average standard deviation of split frequencies: 0.014985

      81071000 -- (-20130.216) [...15 remote chains...] -- 19:18:54
      81072000 -- [-20137.333] [...15 remote chains...] -- 19:19:00
      81073000 -- (-20132.890) [...15 remote chains...] -- 19:19:06
      81074000 -- (-20142.637) [...15 remote chains...] -- 19:19:12
      81075000 -- (-20138.475) [...15 remote chains...] -- 19:19:18

      Average standard deviation of split frequencies: 0.014986

      81076000 -- [-20141.397] [...15 remote chains...] -- 19:18:47
      81077000 -- (-20138.430) [...15 remote chains...] -- 19:18:53
      81078000 -- (-20137.159) [...15 remote chains...] -- 19:18:59
      81079000 -- [-20150.928] [...15 remote chains...] -- 19:18:29
      81080000 -- (-20142.177) [...15 remote chains...] -- 19:18:35

      Average standard deviation of split frequencies: 0.014987

      81081000 -- [-20139.815] [...15 remote chains...] -- 19:18:41
      81082000 -- [-20142.450] [...15 remote chains...] -- 19:18:47
      81083000 -- (-20140.807) [...15 remote chains...] -- 19:18:17
      81084000 -- (-20146.509) [...15 remote chains...] -- 19:18:23
      81085000 -- [-20136.919] [...15 remote chains...] -- 19:18:29

      Average standard deviation of split frequencies: 0.014990

      81086000 -- (-20132.541) [...15 remote chains...] -- 19:18:34
      81087000 -- (-20126.978) [...15 remote chains...] -- 19:18:04
      81088000 -- [-20131.733] [...15 remote chains...] -- 19:18:10
      81089000 -- (-20131.701) [...15 remote chains...] -- 19:18:16
      81090000 -- (-20130.205) [...15 remote chains...] -- 19:18:22

      Average standard deviation of split frequencies: 0.014991

      81091000 -- (-20129.948) [...15 remote chains...] -- 19:17:52
      81092000 -- [-20128.479] [...15 remote chains...] -- 19:17:58
      81093000 -- (-20116.685) [...15 remote chains...] -- 19:18:04
      81094000 -- (-20131.847) [...15 remote chains...] -- 19:18:10
      81095000 -- (-20126.851) [...15 remote chains...] -- 19:17:40

      Average standard deviation of split frequencies: 0.014994

      81096000 -- [-20128.378] [...15 remote chains...] -- 19:17:46
      81097000 -- [-20124.958] [...15 remote chains...] -- 19:17:52
      81098000 -- (-20129.100) [...15 remote chains...] -- 19:17:22
      81099000 -- (-20126.062) [...15 remote chains...] -- 19:17:28
      81100000 -- [-20135.022] [...15 remote chains...] -- 19:17:34

      Average standard deviation of split frequencies: 0.014995

      81101000 -- [-20139.068] [...15 remote chains...] -- 19:17:39
      81102000 -- (-20137.560) [...15 remote chains...] -- 19:17:45
      81103000 -- (-20137.829) [...15 remote chains...] -- 19:17:16
      81104000 -- (-20132.309) [...15 remote chains...] -- 19:17:22
      81105000 -- (-20138.552) [...15 remote chains...] -- 19:17:27

      Average standard deviation of split frequencies: 0.014995

      81106000 -- [-20131.096] [...15 remote chains...] -- 19:17:33
      81107000 -- [-20134.194] [...15 remote chains...] -- 19:17:04
      81108000 -- [-20135.054] [...15 remote chains...] -- 19:17:09
      81109000 -- (-20138.033) [...15 remote chains...] -- 19:17:15
      81110000 -- (-20139.226) [...15 remote chains...] -- 19:17:21

      Average standard deviation of split frequencies: 0.014996

      81111000 -- [-20156.596] [...15 remote chains...] -- 19:16:52
      81112000 -- [-20153.339] [...15 remote chains...] -- 19:16:57
      81113000 -- (-20137.919) [...15 remote chains...] -- 19:17:03
      81114000 -- (-20130.805) [...15 remote chains...] -- 19:17:09
      81115000 -- (-20136.477) [...15 remote chains...] -- 19:17:15

      Average standard deviation of split frequencies: 0.014996

      81116000 -- (-20140.801) [...15 remote chains...] -- 19:16:45
      81117000 -- (-20130.967) [...15 remote chains...] -- 19:16:51
      81118000 -- (-20124.657) [...15 remote chains...] -- 19:16:57
      81119000 -- [-20130.862] [...15 remote chains...] -- 19:17:02
      81120000 -- (-20129.751) [...15 remote chains...] -- 19:16:33

      Average standard deviation of split frequencies: 0.014997

      81121000 -- (-20129.165) [...15 remote chains...] -- 19:16:39
      81122000 -- (-20133.420) [...15 remote chains...] -- 19:16:45
      81123000 -- [-20135.612] [...15 remote chains...] -- 19:16:50
      81124000 -- (-20127.365) [...15 remote chains...] -- 19:16:56
      81125000 -- (-20135.189) [...15 remote chains...] -- 19:16:27

      Average standard deviation of split frequencies: 0.014999

      81126000 -- (-20137.823) [...15 remote chains...] -- 19:16:33
      81127000 -- (-20138.261) [...15 remote chains...] -- 19:16:38
      81128000 -- [-20132.822] [...15 remote chains...] -- 19:16:44
      81129000 -- [-20141.296] [...15 remote chains...] -- 19:16:15
      81130000 -- [-20141.984] [...15 remote chains...] -- 19:16:21

      Average standard deviation of split frequencies: 0.015001

      81131000 -- [-20135.881] [...15 remote chains...] -- 19:16:26
      81132000 -- (-20135.946) [...15 remote chains...] -- 19:16:32
      81133000 -- [-20134.980] [...15 remote chains...] -- 19:16:03
      81134000 -- [-20136.621] [...15 remote chains...] -- 19:16:09
      81135000 -- (-20137.876) [...15 remote chains...] -- 19:16:14

      Average standard deviation of split frequencies: 0.015004

      81136000 -- (-20139.423) [...15 remote chains...] -- 19:16:20
      81137000 -- (-20133.779) [...15 remote chains...] -- 19:16:26
      81138000 -- [-20131.456] [...15 remote chains...] -- 19:15:57
      81139000 -- (-20145.076) [...15 remote chains...] -- 19:16:02
      81140000 -- (-20135.382) [...15 remote chains...] -- 19:16:08

      Average standard deviation of split frequencies: 0.015007

      81141000 -- (-20128.501) [...15 remote chains...] -- 19:16:14
      81142000 -- (-20139.851) [...15 remote chains...] -- 19:15:45
      81143000 -- [-20141.570] [...15 remote chains...] -- 19:15:51
      81144000 -- (-20136.218) [...15 remote chains...] -- 19:15:56
      81145000 -- [-20141.978] [...15 remote chains...] -- 19:16:02

      Average standard deviation of split frequencies: 0.015009

      81146000 -- [-20138.862] [...15 remote chains...] -- 19:15:33
      81147000 -- [-20129.490] [...15 remote chains...] -- 19:15:39
      81148000 -- (-20132.456) [...15 remote chains...] -- 19:15:44
      81149000 -- (-20130.282) [...15 remote chains...] -- 19:15:16
      81150000 -- [-20135.018] [...15 remote chains...] -- 19:15:21

      Average standard deviation of split frequencies: 0.015011

      81151000 -- [-20134.339] [...15 remote chains...] -- 19:15:27
      81152000 -- (-20133.510) [...15 remote chains...] -- 19:15:32
      81153000 -- (-20124.915) [...15 remote chains...] -- 19:15:04
      81154000 -- (-20128.404) [...15 remote chains...] -- 19:15:10
      81155000 -- (-20122.216) [...15 remote chains...] -- 19:15:15

      Average standard deviation of split frequencies: 0.015013

      81156000 -- (-20128.177) [...15 remote chains...] -- 19:15:21
      81157000 -- (-20123.261) [...15 remote chains...] -- 19:14:52
      81158000 -- (-20128.023) [...15 remote chains...] -- 19:14:58
      81159000 -- (-20125.067) [...15 remote chains...] -- 19:15:03
      81160000 -- [-20131.573] [...15 remote chains...] -- 19:15:09

      Average standard deviation of split frequencies: 0.015016

      81161000 -- [-20146.814] [...15 remote chains...] -- 19:14:41
      81162000 -- (-20138.454) [...15 remote chains...] -- 19:14:46
      81163000 -- (-20140.580) [...15 remote chains...] -- 19:14:52
      81164000 -- (-20137.447) [...15 remote chains...] -- 19:14:57
      81165000 -- (-20132.414) [...15 remote chains...] -- 19:14:29

      Average standard deviation of split frequencies: 0.015019

      81166000 -- (-20132.332) [...15 remote chains...] -- 19:14:35
      81167000 -- (-20131.971) [...15 remote chains...] -- 19:14:40
      81168000 -- (-20141.690) [...15 remote chains...] -- 19:14:45
      81169000 -- (-20144.230) [...15 remote chains...] -- 19:14:18
      81170000 -- (-20140.532) [...15 remote chains...] -- 19:14:23

      Average standard deviation of split frequencies: 0.015020

      81171000 -- (-20145.732) [...15 remote chains...] -- 19:14:28
      81172000 -- [-20145.325] [...15 remote chains...] -- 19:14:01
      81173000 -- [-20147.948] [...15 remote chains...] -- 19:14:06
      81174000 -- [-20151.511] [...15 remote chains...] -- 19:14:11
      81175000 -- [-20137.460] [...15 remote chains...] -- 19:14:17

      Average standard deviation of split frequencies: 0.015022

      81176000 -- (-20135.000) [...15 remote chains...] -- 19:13:49
      81177000 -- (-20133.274) [...15 remote chains...] -- 19:13:54
      81178000 -- [-20131.314] [...15 remote chains...] -- 19:14:00
      81179000 -- (-20128.391) [...15 remote chains...] -- 19:14:05
      81180000 -- (-20133.026) [...15 remote chains...] -- 19:13:38

      Average standard deviation of split frequencies: 0.015024

      81181000 -- (-20138.154) [...15 remote chains...] -- 19:13:43
      81182000 -- [-20135.508] [...15 remote chains...] -- 19:13:48
      81183000 -- [-20132.761] [...15 remote chains...] -- 19:13:21
      81184000 -- (-20135.672) [...15 remote chains...] -- 19:13:26
      81185000 -- (-20140.751) [...15 remote chains...] -- 19:13:31

      Average standard deviation of split frequencies: 0.015026

      81186000 -- (-20144.265) [...15 remote chains...] -- 19:13:04
      81187000 -- (-20147.306) [...15 remote chains...] -- 19:13:09
      81188000 -- [-20148.338] [...15 remote chains...] -- 19:13:15
      81189000 -- (-20139.821) [...15 remote chains...] -- 19:12:47
      81190000 -- (-20141.073) [...15 remote chains...] -- 19:12:53

      Average standard deviation of split frequencies: 0.015029

      81191000 -- (-20148.635) [...15 remote chains...] -- 19:12:58
      81192000 -- (-20151.254) [...15 remote chains...] -- 19:13:03
      81193000 -- (-20138.653) [...15 remote chains...] -- 19:13:09
      81194000 -- (-20140.252) [...15 remote chains...] -- 19:13:14
      81195000 -- (-20127.063) [...15 remote chains...] -- 19:12:47

      Average standard deviation of split frequencies: 0.015030

      81196000 -- (-20131.878) [...15 remote chains...] -- 19:12:52
      81197000 -- (-20133.628) [...15 remote chains...] -- 19:12:57
      81198000 -- [-20139.308] [...15 remote chains...] -- 19:13:02
      81199000 -- (-20148.525) [...15 remote chains...] -- 19:13:08
      81200000 -- (-20142.308) [...15 remote chains...] -- 19:12:41

      Average standard deviation of split frequencies: 0.015029

      81201000 -- [-20139.216] [...15 remote chains...] -- 19:12:46
      81202000 -- (-20144.012) [...15 remote chains...] -- 19:12:51
      81203000 -- (-20136.796) [...15 remote chains...] -- 19:12:56
      81204000 -- (-20151.359) [...15 remote chains...] -- 19:13:01
      81205000 -- (-20144.442) [...15 remote chains...] -- 19:12:34

      Average standard deviation of split frequencies: 0.015027

      81206000 -- (-20152.640) [...15 remote chains...] -- 19:12:40
      81207000 -- (-20142.429) [...15 remote chains...] -- 19:12:45
      81208000 -- (-20140.028) [...15 remote chains...] -- 19:12:50
      81209000 -- [-20141.925] [...15 remote chains...] -- 19:12:55
      81210000 -- [-20145.194] [...15 remote chains...] -- 19:12:28

      Average standard deviation of split frequencies: 0.015028

      81211000 -- (-20146.420) [...15 remote chains...] -- 19:12:33
      81212000 -- (-20140.302) [...15 remote chains...] -- 19:12:39
      81213000 -- [-20141.853] [...15 remote chains...] -- 19:12:44
      81214000 -- [-20139.975] [...15 remote chains...] -- 19:12:49
      81215000 -- (-20135.608) [...15 remote chains...] -- 19:12:22

      Average standard deviation of split frequencies: 0.015030

      81216000 -- (-20142.269) [...15 remote chains...] -- 19:12:27
      81217000 -- (-20147.639) [...15 remote chains...] -- 19:12:32
      81218000 -- (-20142.722) [...15 remote chains...] -- 19:12:38
      81219000 -- (-20140.394) [...15 remote chains...] -- 19:12:11
      81220000 -- (-20145.059) [...15 remote chains...] -- 19:12:16

      Average standard deviation of split frequencies: 0.015032

      81221000 -- (-20142.250) [...15 remote chains...] -- 19:12:21
      81222000 -- [-20139.161] [...15 remote chains...] -- 19:12:26
      81223000 -- [-20125.784] [...15 remote chains...] -- 19:12:00
      81224000 -- (-20133.331) [...15 remote chains...] -- 19:12:05
      81225000 -- (-20135.639) [...15 remote chains...] -- 19:12:10

      Average standard deviation of split frequencies: 0.015032

      81226000 -- [-20152.793] [...15 remote chains...] -- 19:12:15
      81227000 -- (-20139.875) [...15 remote chains...] -- 19:11:48
      81228000 -- (-20136.023) [...15 remote chains...] -- 19:11:53
      81229000 -- (-20139.051) [...15 remote chains...] -- 19:11:59
      81230000 -- (-20147.518) [...15 remote chains...] -- 19:11:32

      Average standard deviation of split frequencies: 0.015031

      81231000 -- (-20137.421) [...15 remote chains...] -- 19:11:37
      81232000 -- (-20133.495) [...15 remote chains...] -- 19:11:42
      81233000 -- (-20138.557) [...15 remote chains...] -- 19:11:47
      81234000 -- [-20147.577] [...15 remote chains...] -- 19:11:52
      81235000 -- (-20145.291) [...15 remote chains...] -- 19:11:26

      Average standard deviation of split frequencies: 0.015035

      81236000 -- (-20152.978) [...15 remote chains...] -- 19:11:31
      81237000 -- [-20157.896] [...15 remote chains...] -- 19:11:36
      81238000 -- (-20159.623) [...15 remote chains...] -- 19:11:41
      81239000 -- (-20150.303) [...15 remote chains...] -- 19:11:15
      81240000 -- [-20152.159] [...15 remote chains...] -- 19:11:20

      Average standard deviation of split frequencies: 0.015036

      81241000 -- (-20140.984) [...15 remote chains...] -- 19:11:25
      81242000 -- (-20146.003) [...15 remote chains...] -- 19:11:30
      81243000 -- (-20147.034) [...15 remote chains...] -- 19:11:04
      81244000 -- (-20150.176) [...15 remote chains...] -- 19:11:09
      81245000 -- (-20145.095) [...15 remote chains...] -- 19:11:14

      Average standard deviation of split frequencies: 0.015038

      81246000 -- [-20144.009] [...15 remote chains...] -- 19:11:19
      81247000 -- (-20135.932) [...15 remote chains...] -- 19:11:24
      81248000 -- (-20145.288) [...15 remote chains...] -- 19:10:58
      81249000 -- (-20138.686) [...15 remote chains...] -- 19:11:03
      81250000 -- (-20131.638) [...15 remote chains...] -- 19:11:08

      Average standard deviation of split frequencies: 0.015038

      81251000 -- (-20140.550) [...15 remote chains...] -- 19:11:12
      81252000 -- (-20123.756) [...15 remote chains...] -- 19:10:46
      81253000 -- [-20132.622] [...15 remote chains...] -- 19:10:51
      81254000 -- (-20127.685) [...15 remote chains...] -- 19:10:56
      81255000 -- (-20133.739) [...15 remote chains...] -- 19:11:01

      Average standard deviation of split frequencies: 0.015037

      81256000 -- (-20127.693) [...15 remote chains...] -- 19:10:35
      81257000 -- [-20129.462] [...15 remote chains...] -- 19:10:40
      81258000 -- (-20124.588) [...15 remote chains...] -- 19:10:45
      81259000 -- (-20125.891) [...15 remote chains...] -- 19:10:50
      81260000 -- (-20125.196) [...15 remote chains...] -- 19:10:24

      Average standard deviation of split frequencies: 0.015038

      81261000 -- (-20131.680) [...15 remote chains...] -- 19:10:29
      81262000 -- (-20136.133) [...15 remote chains...] -- 19:10:34
      81263000 -- (-20130.818) [...15 remote chains...] -- 19:10:39
      81264000 -- [-20134.392] [...15 remote chains...] -- 19:10:13
      81265000 -- (-20133.647) [...15 remote chains...] -- 19:10:18

      Average standard deviation of split frequencies: 0.015036

      81266000 -- (-20123.967) [...15 remote chains...] -- 19:10:23
      81267000 -- (-20120.035) [...15 remote chains...] -- 19:10:28
      81268000 -- [-20137.044] [...15 remote chains...] -- 19:10:33
      81269000 -- (-20133.795) [...15 remote chains...] -- 19:10:07
      81270000 -- (-20126.869) [...15 remote chains...] -- 19:10:12

      Average standard deviation of split frequencies: 0.015035

      81271000 -- [-20126.706] [...15 remote chains...] -- 19:10:17
      81272000 -- (-20133.593) [...15 remote chains...] -- 19:10:22
      81273000 -- (-20146.003) [...15 remote chains...] -- 19:09:56
      81274000 -- (-20145.249) [...15 remote chains...] -- 19:10:01
      81275000 -- (-20142.964) [...15 remote chains...] -- 19:10:06

      Average standard deviation of split frequencies: 0.015035

      81276000 -- [-20144.993] [...15 remote chains...] -- 19:10:11
      81277000 -- (-20142.185) [...15 remote chains...] -- 19:10:16
      81278000 -- [-20139.870] [...15 remote chains...] -- 19:09:50
      81279000 -- [-20140.182] [...15 remote chains...] -- 19:09:55
      81280000 -- (-20138.282) [...15 remote chains...] -- 19:10:00

      Average standard deviation of split frequencies: 0.015035

      81281000 -- (-20142.836) [...15 remote chains...] -- 19:09:34
      81282000 -- (-20128.561) [...15 remote chains...] -- 19:09:39
      81283000 -- (-20141.257) [...15 remote chains...] -- 19:09:44
      81284000 -- [-20137.516] [...15 remote chains...] -- 19:09:49
      81285000 -- [-20133.638] [...15 remote chains...] -- 19:09:54

      Average standard deviation of split frequencies: 0.015037

      81286000 -- [-20138.978] [...15 remote chains...] -- 19:09:28
      81287000 -- (-20129.383) [...15 remote chains...] -- 19:09:33
      81288000 -- (-20132.963) [...15 remote chains...] -- 19:09:38
      81289000 -- [-20145.974] [...15 remote chains...] -- 19:09:43
      81290000 -- (-20143.820) [...15 remote chains...] -- 19:09:17

      Average standard deviation of split frequencies: 0.015036

      81291000 -- (-20138.826) [...15 remote chains...] -- 19:09:22
      81292000 -- (-20147.978) [...15 remote chains...] -- 19:09:27
      81293000 -- [-20144.910] [...15 remote chains...] -- 19:09:32
      81294000 -- [-20143.985] [...15 remote chains...] -- 19:09:06
      81295000 -- (-20141.952) [...15 remote chains...] -- 19:09:11

      Average standard deviation of split frequencies: 0.015034

      81296000 -- (-20135.306) [...15 remote chains...] -- 19:09:16
      81297000 -- (-20132.602) [...15 remote chains...] -- 19:09:21
      81298000 -- (-20129.778) [...15 remote chains...] -- 19:08:56
      81299000 -- (-20126.017) [...15 remote chains...] -- 19:09:00
      81300000 -- (-20127.964) [...15 remote chains...] -- 19:09:05

      Average standard deviation of split frequencies: 0.015034

      81301000 -- (-20132.990) [...15 remote chains...] -- 19:09:10
      81302000 -- (-20129.507) [...15 remote chains...] -- 19:08:45
      81303000 -- (-20140.116) [...15 remote chains...] -- 19:08:49
      81304000 -- (-20135.859) [...15 remote chains...] -- 19:08:54
      81305000 -- (-20124.622) [...15 remote chains...] -- 19:08:59

      Average standard deviation of split frequencies: 0.015034

      81306000 -- (-20128.351) [...15 remote chains...] -- 19:09:04
      81307000 -- [-20142.655] [...15 remote chains...] -- 19:08:39
      81308000 -- (-20153.803) [...15 remote chains...] -- 19:08:43
      81309000 -- (-20155.540) [...15 remote chains...] -- 19:08:48
      81310000 -- (-20150.587) [...15 remote chains...] -- 19:08:53

      Average standard deviation of split frequencies: 0.015034

      81311000 -- [-20156.355] [...15 remote chains...] -- 19:08:28
      81312000 -- (-20151.323) [...15 remote chains...] -- 19:08:33
      81313000 -- [-20159.633] [...15 remote chains...] -- 19:08:37
      81314000 -- (-20140.080) [...15 remote chains...] -- 19:08:42
      81315000 -- (-20145.631) [...15 remote chains...] -- 19:08:46

      Average standard deviation of split frequencies: 0.015036

      81316000 -- (-20136.812) [...15 remote chains...] -- 19:08:22
      81317000 -- (-20136.186) [...15 remote chains...] -- 19:08:26
      81318000 -- (-20138.894) [...15 remote chains...] -- 19:08:31
      81319000 -- (-20138.787) [...15 remote chains...] -- 19:08:36
      81320000 -- (-20136.578) [...15 remote chains...] -- 19:08:40

      Average standard deviation of split frequencies: 0.015035

      81321000 -- (-20136.251) [...15 remote chains...] -- 19:08:16
      81322000 -- (-20135.350) [...15 remote chains...] -- 19:08:20
      81323000 -- (-20131.917) [...15 remote chains...] -- 19:08:25
      81324000 -- (-20138.020) [...15 remote chains...] -- 19:08:29
      81325000 -- (-20137.024) [...15 remote chains...] -- 19:08:05

      Average standard deviation of split frequencies: 0.015035

      81326000 -- (-20140.183) [...15 remote chains...] -- 19:08:09
      81327000 -- [-20143.475] [...15 remote chains...] -- 19:08:14
      81328000 -- [-20150.391] [...15 remote chains...] -- 19:08:19
      81329000 -- (-20142.559) [...15 remote chains...] -- 19:08:23
      81330000 -- (-20143.065) [...15 remote chains...] -- 19:07:59

      Average standard deviation of split frequencies: 0.015035

      81331000 -- [-20149.251] [...15 remote chains...] -- 19:08:03
      81332000 -- (-20154.335) [...15 remote chains...] -- 19:08:08
      81333000 -- [-20146.731] [...15 remote chains...] -- 19:08:12
      81334000 -- [-20139.003] [...15 remote chains...] -- 19:07:48
      81335000 -- [-20154.713] [...15 remote chains...] -- 19:07:52

      Average standard deviation of split frequencies: 0.015038

      81336000 -- [-20146.500] [...15 remote chains...] -- 19:07:57
      81337000 -- [-20141.978] [...15 remote chains...] -- 19:08:02
      81338000 -- (-20134.580) [...15 remote chains...] -- 19:07:37
      81339000 -- (-20142.988) [...15 remote chains...] -- 19:07:42
      81340000 -- (-20149.400) [...15 remote chains...] -- 19:07:46

      Average standard deviation of split frequencies: 0.015039

      81341000 -- (-20143.036) [...15 remote chains...] -- 19:07:51
      81342000 -- (-20150.398) [...15 remote chains...] -- 19:07:26
      81343000 -- (-20147.891) [...15 remote chains...] -- 19:07:31
      81344000 -- (-20137.699) [...15 remote chains...] -- 19:07:36
      81345000 -- [-20136.813] [...15 remote chains...] -- 19:07:40

      Average standard deviation of split frequencies: 0.015041

      81346000 -- (-20133.299) [...15 remote chains...] -- 19:07:16
      81347000 -- (-20137.457) [...15 remote chains...] -- 19:07:20
      81348000 -- (-20127.815) [...15 remote chains...] -- 19:07:25
      81349000 -- (-20125.383) [...15 remote chains...] -- 19:07:29
      81350000 -- (-20116.571) [...15 remote chains...] -- 19:07:34

      Average standard deviation of split frequencies: 0.015040

      81351000 -- (-20129.233) [...15 remote chains...] -- 19:07:10
      81352000 -- (-20129.379) [...15 remote chains...] -- 19:07:14
      81353000 -- (-20135.415) [...15 remote chains...] -- 19:07:19
      81354000 -- (-20139.631) [...15 remote chains...] -- 19:07:23
      81355000 -- [-20138.972] [...15 remote chains...] -- 19:07:27

      Average standard deviation of split frequencies: 0.015043

      81356000 -- [-20142.776] [...15 remote chains...] -- 19:07:03
      81357000 -- (-20138.145) [...15 remote chains...] -- 19:07:08
      81358000 -- (-20137.067) [...15 remote chains...] -- 19:07:12
      81359000 -- (-20127.859) [...15 remote chains...] -- 19:07:17
      81360000 -- (-20125.202) [...15 remote chains...] -- 19:06:53

      Average standard deviation of split frequencies: 0.015043

      81361000 -- (-20131.455) [...15 remote chains...] -- 19:06:57
      81362000 -- (-20131.267) [...15 remote chains...] -- 19:07:02
      81363000 -- [-20129.301] [...15 remote chains...] -- 19:07:06
      81364000 -- (-20134.153) [...15 remote chains...] -- 19:07:10
      81365000 -- (-20137.057) [...15 remote chains...] -- 19:06:47

      Average standard deviation of split frequencies: 0.015045

      81366000 -- (-20130.974) [...15 remote chains...] -- 19:06:51
      81367000 -- (-20125.008) [...15 remote chains...] -- 19:06:55
      81368000 -- (-20129.634) [...15 remote chains...] -- 19:07:00
      81369000 -- (-20136.464) [...15 remote chains...] -- 19:06:36
      81370000 -- (-20136.365) [...15 remote chains...] -- 19:06:40

      Average standard deviation of split frequencies: 0.015045

      81371000 -- (-20138.122) [...15 remote chains...] -- 19:06:45
      81372000 -- [-20136.881] [...15 remote chains...] -- 19:06:21
      81373000 -- [-20136.931] [...15 remote chains...] -- 19:06:25
      81374000 -- [-20143.434] [...15 remote chains...] -- 19:06:30
      81375000 -- (-20152.042) [...15 remote chains...] -- 19:06:34

      Average standard deviation of split frequencies: 0.015046

      81376000 -- [-20138.187] [...15 remote chains...] -- 19:06:10
      81377000 -- [-20149.088] [...15 remote chains...] -- 19:06:15
      81378000 -- (-20146.577) [...15 remote chains...] -- 19:06:19
      81379000 -- (-20142.572) [...15 remote chains...] -- 19:06:24
      81380000 -- [-20138.461] [...15 remote chains...] -- 19:06:28

      Average standard deviation of split frequencies: 0.015049

      81381000 -- (-20131.016) [...15 remote chains...] -- 19:06:04
      81382000 -- [-20127.146] [...15 remote chains...] -- 19:06:09
      81383000 -- (-20139.823) [...15 remote chains...] -- 19:06:13
      81384000 -- [-20149.048] [...15 remote chains...] -- 19:06:17
      81385000 -- (-20145.981) [...15 remote chains...] -- 19:06:22

      Average standard deviation of split frequencies: 0.015051

      81386000 -- (-20141.496) [...15 remote chains...] -- 19:05:58
      81387000 -- (-20137.636) [...15 remote chains...] -- 19:06:02
      81388000 -- (-20134.272) [...15 remote chains...] -- 19:06:07
      81389000 -- (-20129.148) [...15 remote chains...] -- 19:06:11
      81390000 -- [-20143.918] [...15 remote chains...] -- 19:06:15

      Average standard deviation of split frequencies: 0.015052

      81391000 -- (-20136.037) [...15 remote chains...] -- 19:05:52
      81392000 -- (-20137.438) [...15 remote chains...] -- 19:05:56
      81393000 -- (-20125.791) [...15 remote chains...] -- 19:06:00
      81394000 -- [-20130.476] [...15 remote chains...] -- 19:06:05
      81395000 -- (-20129.770) [...15 remote chains...] -- 19:05:41

      Average standard deviation of split frequencies: 0.015053

      81396000 -- (-20127.006) [...15 remote chains...] -- 19:05:46
      81397000 -- (-20122.448) [...15 remote chains...] -- 19:05:50
      81398000 -- (-20132.443) [...15 remote chains...] -- 19:05:54
      81399000 -- [-20138.714] [...15 remote chains...] -- 19:05:31
      81400000 -- [-20143.473] [...15 remote chains...] -- 19:05:35

      Average standard deviation of split frequencies: 0.015054

      81401000 -- (-20132.060) [...15 remote chains...] -- 19:05:39
      81402000 -- [-20139.079] [...15 remote chains...] -- 19:05:44
      81403000 -- (-20144.212) [...15 remote chains...] -- 19:05:48
      81404000 -- (-20135.246) [...15 remote chains...] -- 19:05:25
      81405000 -- (-20141.628) [...15 remote chains...] -- 19:05:29

      Average standard deviation of split frequencies: 0.015056

      81406000 -- (-20139.310) [...15 remote chains...] -- 19:05:33
      81407000 -- (-20137.253) [...15 remote chains...] -- 19:05:37
      81408000 -- (-20140.111) [...15 remote chains...] -- 19:05:14
      81409000 -- (-20141.300) [...15 remote chains...] -- 19:05:18
      81410000 -- [-20149.875] [...15 remote chains...] -- 19:05:23

      Average standard deviation of split frequencies: 0.015057

      81411000 -- (-20138.285) [...15 remote chains...] -- 19:05:27
      81412000 -- (-20135.074) [...15 remote chains...] -- 19:05:04
      81413000 -- (-20130.998) [...15 remote chains...] -- 19:05:08
      81414000 -- [-20120.669] [...15 remote chains...] -- 19:05:12
      81415000 -- (-20125.574) [...15 remote chains...] -- 19:04:49

      Average standard deviation of split frequencies: 0.015059

      81416000 -- [-20121.208] [...15 remote chains...] -- 19:04:53
      81417000 -- [-20129.804] [...15 remote chains...] -- 19:04:57
      81418000 -- [-20122.031] [...15 remote chains...] -- 19:05:02
      81419000 -- (-20118.624) [...15 remote chains...] -- 19:04:39
      81420000 -- [-20133.515] [...15 remote chains...] -- 19:04:43

      Average standard deviation of split frequencies: 0.015060

      81421000 -- (-20134.285) [...15 remote chains...] -- 19:04:47
      81422000 -- (-20137.711) [...15 remote chains...] -- 19:04:51
      81423000 -- [-20144.509] [...15 remote chains...] -- 19:04:55
      81424000 -- (-20137.088) [...15 remote chains...] -- 19:04:32
      81425000 -- [-20126.210] [...15 remote chains...] -- 19:04:37

      Average standard deviation of split frequencies: 0.015062

      81426000 -- (-20127.807) [...15 remote chains...] -- 19:04:41
      81427000 -- (-20124.918) [...15 remote chains...] -- 19:04:45
      81428000 -- (-20124.366) [...15 remote chains...] -- 19:04:22
      81429000 -- [-20116.350] [...15 remote chains...] -- 19:04:26
      81430000 -- (-20125.658) [...15 remote chains...] -- 19:04:30

      Average standard deviation of split frequencies: 0.015064

      81431000 -- [-20130.389] [...15 remote chains...] -- 19:04:34
      81432000 -- (-20122.963) [...15 remote chains...] -- 19:04:12
      81433000 -- (-20126.620) [...15 remote chains...] -- 19:04:16
      81434000 -- [-20132.212] [...15 remote chains...] -- 19:04:20
      81435000 -- [-20133.900] [...15 remote chains...] -- 19:03:57

      Average standard deviation of split frequencies: 0.015065

      81436000 -- [-20123.638] [...15 remote chains...] -- 19:04:01
      81437000 -- (-20130.594) [...15 remote chains...] -- 19:04:05
      81438000 -- (-20125.187) [...15 remote chains...] -- 19:04:10
      81439000 -- (-20132.090) [...15 remote chains...] -- 19:03:47
      81440000 -- (-20134.583) [...15 remote chains...] -- 19:03:51

      Average standard deviation of split frequencies: 0.015065

      81441000 -- (-20132.299) [...15 remote chains...] -- 19:03:55
      81442000 -- (-20129.707) [...15 remote chains...] -- 19:03:59
      81443000 -- (-20131.654) [...15 remote chains...] -- 19:03:37
      81444000 -- [-20123.903] [...15 remote chains...] -- 19:03:41
      81445000 -- [-20124.698] [...15 remote chains...] -- 19:03:45

      Average standard deviation of split frequencies: 0.015068

      81446000 -- (-20138.233) [...15 remote chains...] -- 19:03:49
      81447000 -- (-20132.830) [...15 remote chains...] -- 19:03:26
      81448000 -- (-20127.755) [...15 remote chains...] -- 19:03:30
      81449000 -- [-20133.775] [...15 remote chains...] -- 19:03:34
      81450000 -- [-20136.727] [...15 remote chains...] -- 19:03:39

      Average standard deviation of split frequencies: 0.015070

      81451000 -- (-20134.388) [...15 remote chains...] -- 19:03:43
      81452000 -- (-20136.311) [...15 remote chains...] -- 19:03:20
      81453000 -- (-20138.456) [...15 remote chains...] -- 19:03:24
      81454000 -- (-20142.862) [...15 remote chains...] -- 19:03:28
      81455000 -- (-20149.789) [...15 remote chains...] -- 19:03:06

      Average standard deviation of split frequencies: 0.015071

      81456000 -- (-20148.494) [...15 remote chains...] -- 19:03:10
      81457000 -- (-20134.392) [...15 remote chains...] -- 19:03:14
      81458000 -- [-20134.488] [...15 remote chains...] -- 19:03:18
      81459000 -- (-20132.545) [...15 remote chains...] -- 19:02:56
      81460000 -- (-20146.607) [...15 remote chains...] -- 19:03:00

      Average standard deviation of split frequencies: 0.015073

      81461000 -- [-20130.741] [...15 remote chains...] -- 19:03:04
      81462000 -- (-20135.466) [...15 remote chains...] -- 19:03:08
      81463000 -- (-20131.258) [...15 remote chains...] -- 19:02:45
      81464000 -- (-20143.431) [...15 remote chains...] -- 19:02:49
      81465000 -- (-20138.078) [...15 remote chains...] -- 19:02:53

      Average standard deviation of split frequencies: 0.015072

      81466000 -- (-20138.454) [...15 remote chains...] -- 19:02:57
      81467000 -- [-20135.882] [...15 remote chains...] -- 19:03:01
      81468000 -- [-20129.614] [...15 remote chains...] -- 19:02:39
      81469000 -- (-20137.686) [...15 remote chains...] -- 19:02:43
      81470000 -- (-20141.129) [...15 remote chains...] -- 19:02:47

      Average standard deviation of split frequencies: 0.015074

      81471000 -- (-20134.454) [...15 remote chains...] -- 19:02:51
      81472000 -- [-20153.041] [...15 remote chains...] -- 19:02:29
      81473000 -- (-20144.062) [...15 remote chains...] -- 19:02:33
      81474000 -- (-20145.277) [...15 remote chains...] -- 19:02:37
      81475000 -- (-20123.745) [...15 remote chains...] -- 19:02:41

      Average standard deviation of split frequencies: 0.015076

      81476000 -- (-20126.579) [...15 remote chains...] -- 19:02:19
      81477000 -- (-20136.888) [...15 remote chains...] -- 19:02:23
      81478000 -- [-20129.881] [...15 remote chains...] -- 19:02:27
      81479000 -- [-20130.761] [...15 remote chains...] -- 19:02:05
      81480000 -- [-20125.473] [...15 remote chains...] -- 19:02:09

      Average standard deviation of split frequencies: 0.015080

      81481000 -- (-20132.450) [...15 remote chains...] -- 19:02:13
      81482000 -- (-20130.334) [...15 remote chains...] -- 19:02:17
      81483000 -- (-20127.938) [...15 remote chains...] -- 19:02:21
      81484000 -- (-20128.886) [...15 remote chains...] -- 19:01:59
      81485000 -- [-20137.765] [...15 remote chains...] -- 19:02:02

      Average standard deviation of split frequencies: 0.015083

      81486000 -- (-20135.891) [...15 remote chains...] -- 19:02:06
      81487000 -- (-20133.114) [...15 remote chains...] -- 19:01:44
      81488000 -- (-20133.870) [...15 remote chains...] -- 19:01:48
      81489000 -- (-20133.486) [...15 remote chains...] -- 19:01:52
      81490000 -- (-20137.582) [...15 remote chains...] -- 19:01:30

      Average standard deviation of split frequencies: 0.015085

      81491000 -- [-20131.658] [...15 remote chains...] -- 19:01:34
      81492000 -- [-20130.952] [...15 remote chains...] -- 19:01:38
      81493000 -- (-20125.910) [...15 remote chains...] -- 19:01:42
      81494000 -- (-20122.872) [...15 remote chains...] -- 19:01:46
      81495000 -- [-20125.604] [...15 remote chains...] -- 19:01:24

      Average standard deviation of split frequencies: 0.015086

      81496000 -- [-20128.598] [...15 remote chains...] -- 19:01:28
      81497000 -- (-20136.980) [...15 remote chains...] -- 19:01:32
      81498000 -- (-20137.834) [...15 remote chains...] -- 19:01:36
      81499000 -- (-20132.737) [...15 remote chains...] -- 19:01:14
      81500000 -- (-20126.308) [...15 remote chains...] -- 19:01:18

      Average standard deviation of split frequencies: 0.015088

      81501000 -- (-20122.935) [...15 remote chains...] -- 19:01:22
      81502000 -- (-20130.538) [...15 remote chains...] -- 19:01:00
      81503000 -- (-20127.923) [...15 remote chains...] -- 19:01:04
      81504000 -- (-20118.604) [...15 remote chains...] -- 19:01:08
      81505000 -- (-20137.897) [...15 remote chains...] -- 19:01:12

      Average standard deviation of split frequencies: 0.015090

      81506000 -- (-20138.828) [...15 remote chains...] -- 19:01:16
      81507000 -- (-20137.627) [...15 remote chains...] -- 19:00:54
      81508000 -- (-20134.016) [...15 remote chains...] -- 19:00:58
      81509000 -- (-20121.705) [...15 remote chains...] -- 19:01:02
      81510000 -- (-20133.320) [...15 remote chains...] -- 19:00:40

      Average standard deviation of split frequencies: 0.015092

      81511000 -- (-20138.829) [...15 remote chains...] -- 19:00:44
      81512000 -- (-20144.994) [...15 remote chains...] -- 19:00:48
      81513000 -- (-20144.168) [...15 remote chains...] -- 19:00:52
      81514000 -- (-20139.886) [...15 remote chains...] -- 19:00:56
      81515000 -- (-20132.075) [...15 remote chains...] -- 19:00:34

      Average standard deviation of split frequencies: 0.015091

      81516000 -- (-20144.245) [...15 remote chains...] -- 19:00:38
      81517000 -- (-20156.589) [...15 remote chains...] -- 19:00:42
      81518000 -- (-20141.369) [...15 remote chains...] -- 19:00:20
      81519000 -- (-20150.544) [...15 remote chains...] -- 19:00:24
      81520000 -- (-20151.104) [...15 remote chains...] -- 19:00:28

      Average standard deviation of split frequencies: 0.015093

      81521000 -- (-20139.637) [...15 remote chains...] -- 19:00:32
      81522000 -- (-20146.091) [...15 remote chains...] -- 19:00:10
      81523000 -- (-20148.588) [...15 remote chains...] -- 19:00:14
      81524000 -- (-20152.745) [...15 remote chains...] -- 19:00:18
      81525000 -- [-20137.635] [...15 remote chains...] -- 19:00:22

      Average standard deviation of split frequencies: 0.015093

      81526000 -- (-20140.930) [...15 remote chains...] -- 19:00:26
      81527000 -- (-20144.608) [...15 remote chains...] -- 19:00:04
      81528000 -- [-20133.317] [...15 remote chains...] -- 19:00:08
      81529000 -- (-20132.081) [...15 remote chains...] -- 19:00:12
      81530000 -- (-20127.781) [...15 remote chains...] -- 19:00:16

      Average standard deviation of split frequencies: 0.015094

      81531000 -- (-20132.496) [...15 remote chains...] -- 18:59:54
      81532000 -- (-20137.135) [...15 remote chains...] -- 18:59:58
      81533000 -- (-20140.333) [...15 remote chains...] -- 19:00:02
      81534000 -- (-20130.816) [...15 remote chains...] -- 19:00:06
      81535000 -- (-20131.740) [...15 remote chains...] -- 19:00:10

      Average standard deviation of split frequencies: 0.015093

      81536000 -- (-20123.322) [...15 remote chains...] -- 18:59:48
      81537000 -- (-20140.208) [...15 remote chains...] -- 18:59:52
      81538000 -- (-20127.026) [...15 remote chains...] -- 18:59:56
      81539000 -- (-20131.042) [...15 remote chains...] -- 18:59:35
      81540000 -- (-20137.064) [...15 remote chains...] -- 18:59:38

      Average standard deviation of split frequencies: 0.015092

      81541000 -- (-20141.573) [...15 remote chains...] -- 18:59:42
      81542000 -- [-20129.568] [...15 remote chains...] -- 18:59:46
      81543000 -- (-20132.259) [...15 remote chains...] -- 18:59:50
      81544000 -- (-20128.276) [...15 remote chains...] -- 18:59:28
      81545000 -- (-20133.484) [...15 remote chains...] -- 18:59:32

      Average standard deviation of split frequencies: 0.015092

      81546000 -- (-20139.606) [...15 remote chains...] -- 18:59:36
      81547000 -- (-20135.061) [...15 remote chains...] -- 18:59:15
      81548000 -- (-20129.872) [...15 remote chains...] -- 18:59:19
      81549000 -- (-20130.508) [...15 remote chains...] -- 18:59:22
      81550000 -- (-20125.972) [...15 remote chains...] -- 18:59:26

      Average standard deviation of split frequencies: 0.015091

      81551000 -- (-20134.476) [...15 remote chains...] -- 18:59:30
      81552000 -- (-20130.546) [...15 remote chains...] -- 18:59:09
      81553000 -- (-20128.911) [...15 remote chains...] -- 18:59:12
      81554000 -- (-20121.845) [...15 remote chains...] -- 18:59:16
      81555000 -- (-20117.737) [...15 remote chains...] -- 18:59:20

      Average standard deviation of split frequencies: 0.015087

      81556000 -- (-20131.023) [...15 remote chains...] -- 18:59:24
      81557000 -- (-20122.107) [...15 remote chains...] -- 18:59:03
      81558000 -- (-20131.201) [...15 remote chains...] -- 18:59:06
      81559000 -- (-20124.310) [...15 remote chains...] -- 18:59:10
      81560000 -- (-20134.359) [...15 remote chains...] -- 18:59:14

      Average standard deviation of split frequencies: 0.015087

      81561000 -- (-20136.849) [...15 remote chains...] -- 18:59:17
      81562000 -- (-20132.406) [...15 remote chains...] -- 18:58:56
      81563000 -- (-20132.311) [...15 remote chains...] -- 18:59:00
      81564000 -- (-20137.754) [...15 remote chains...] -- 18:59:04
      81565000 -- (-20133.887) [...15 remote chains...] -- 18:59:07

      Average standard deviation of split frequencies: 0.015087

      81566000 -- (-20139.073) [...15 remote chains...] -- 18:59:11
      81567000 -- (-20138.911) [...15 remote chains...] -- 18:58:50
      81568000 -- (-20139.956) [...15 remote chains...] -- 18:58:54
      81569000 -- (-20142.871) [...15 remote chains...] -- 18:58:58
      81570000 -- (-20137.078) [...15 remote chains...] -- 18:59:01

      Average standard deviation of split frequencies: 0.015086

      81571000 -- (-20138.781) [...15 remote chains...] -- 18:59:05
      81572000 -- (-20146.821) [...15 remote chains...] -- 18:58:44
      81573000 -- (-20136.661) [...15 remote chains...] -- 18:58:48
      81574000 -- (-20128.928) [...15 remote chains...] -- 18:58:51
      81575000 -- (-20138.133) [...15 remote chains...] -- 18:58:55

      Average standard deviation of split frequencies: 0.015088

      81576000 -- (-20132.692) [...15 remote chains...] -- 18:58:34
      81577000 -- (-20140.638) [...15 remote chains...] -- 18:58:38
      81578000 -- (-20139.944) [...15 remote chains...] -- 18:58:42
      81579000 -- (-20126.519) [...15 remote chains...] -- 18:58:45
      81580000 -- (-20134.162) [...15 remote chains...] -- 18:58:49

      Average standard deviation of split frequencies: 0.015085

      81581000 -- [-20129.934] [...15 remote chains...] -- 18:58:28
      81582000 -- [-20128.577] [...15 remote chains...] -- 18:58:32
      81583000 -- (-20136.088) [...15 remote chains...] -- 18:58:35
      81584000 -- (-20125.807) [...15 remote chains...] -- 18:58:39
      81585000 -- (-20127.702) [...15 remote chains...] -- 18:58:18

      Average standard deviation of split frequencies: 0.015088

      81586000 -- (-20127.790) [...15 remote chains...] -- 18:58:22
      81587000 -- [-20122.683] [...15 remote chains...] -- 18:58:25
      81588000 -- (-20125.502) [...15 remote chains...] -- 18:58:29
      81589000 -- (-20127.165) [...15 remote chains...] -- 18:58:08
      81590000 -- (-20124.169) [...15 remote chains...] -- 18:58:12

      Average standard deviation of split frequencies: 0.015091

      81591000 -- (-20132.313) [...15 remote chains...] -- 18:58:16
      81592000 -- (-20137.934) [...15 remote chains...] -- 18:58:19
      81593000 -- (-20135.041) [...15 remote chains...] -- 18:58:23
      81594000 -- (-20138.203) [...15 remote chains...] -- 18:58:02
      81595000 -- (-20144.862) [...15 remote chains...] -- 18:58:06

      Average standard deviation of split frequencies: 0.015092

      81596000 -- (-20142.487) [...15 remote chains...] -- 18:58:09
      81597000 -- [-20132.466] [...15 remote chains...] -- 18:58:13
      81598000 -- (-20131.783) [...15 remote chains...] -- 18:57:52
      81599000 -- (-20137.838) [...15 remote chains...] -- 18:57:56
      81600000 -- (-20144.191) [...15 remote chains...] -- 18:58:00

      Average standard deviation of split frequencies: 0.015094

      81601000 -- (-20133.996) [...15 remote chains...] -- 18:58:03
      81602000 -- (-20136.299) [...15 remote chains...] -- 18:57:43
      81603000 -- [-20137.952] [...15 remote chains...] -- 18:57:46
      81604000 -- (-20128.078) [...15 remote chains...] -- 18:57:50
      81605000 -- (-20121.516) [...15 remote chains...] -- 18:57:53

      Average standard deviation of split frequencies: 0.015094

      81606000 -- (-20131.104) [...15 remote chains...] -- 18:57:57
      81607000 -- [-20131.863] [...15 remote chains...] -- 18:57:36
      81608000 -- (-20128.442) [...15 remote chains...] -- 18:57:40
      81609000 -- (-20128.875) [...15 remote chains...] -- 18:57:43
      81610000 -- (-20144.821) [...15 remote chains...] -- 18:57:47

      Average standard deviation of split frequencies: 0.015100

      81611000 -- [-20130.748] [...15 remote chains...] -- 18:57:27
      81612000 -- (-20145.884) [...15 remote chains...] -- 18:57:30
      81613000 -- [-20140.430] [...15 remote chains...] -- 18:57:34
      81614000 -- (-20142.734) [...15 remote chains...] -- 18:57:37
      81615000 -- (-20138.139) [...15 remote chains...] -- 18:57:41

      Average standard deviation of split frequencies: 0.015105

      81616000 -- (-20147.518) [...15 remote chains...] -- 18:57:20
      81617000 -- [-20148.736] [...15 remote chains...] -- 18:57:24
      81618000 -- [-20134.686] [...15 remote chains...] -- 18:57:27
      81619000 -- (-20134.177) [...15 remote chains...] -- 18:57:31
      81620000 -- (-20132.908) [...15 remote chains...] -- 18:57:34

      Average standard deviation of split frequencies: 0.015107

      81621000 -- [-20140.017] [...15 remote chains...] -- 18:57:14
      81622000 -- (-20131.998) [...15 remote chains...] -- 18:57:18
      81623000 -- (-20140.667) [...15 remote chains...] -- 18:57:21
      81624000 -- (-20142.878) [...15 remote chains...] -- 18:57:25
      81625000 -- (-20136.576) [...15 remote chains...] -- 18:57:04

      Average standard deviation of split frequencies: 0.015109

      81626000 -- [-20135.344] [...15 remote chains...] -- 18:57:08
      81627000 -- (-20138.571) [...15 remote chains...] -- 18:57:11
      81628000 -- [-20133.358] [...15 remote chains...] -- 18:57:15
      81629000 -- (-20128.544) [...15 remote chains...] -- 18:57:18
      81630000 -- (-20127.014) [...15 remote chains...] -- 18:56:58

      Average standard deviation of split frequencies: 0.015110

      81631000 -- (-20125.127) [...15 remote chains...] -- 18:57:02
      81632000 -- (-20121.527) [...15 remote chains...] -- 18:57:05
      81633000 -- [-20125.143] [...15 remote chains...] -- 18:56:45
      81634000 -- (-20121.005) [...15 remote chains...] -- 18:56:48
      81635000 -- (-20126.086) [...15 remote chains...] -- 18:56:52

      Average standard deviation of split frequencies: 0.015116

      81636000 -- [-20129.203] [...15 remote chains...] -- 18:56:55
      81637000 -- (-20130.135) [...15 remote chains...] -- 18:56:59
      81638000 -- (-20122.614) [...15 remote chains...] -- 18:56:39
      81639000 -- [-20123.129] [...15 remote chains...] -- 18:56:42
      81640000 -- (-20124.720) [...15 remote chains...] -- 18:56:45

      Average standard deviation of split frequencies: 0.015116

      81641000 -- (-20119.556) [...15 remote chains...] -- 18:56:49
      81642000 -- (-20125.493) [...15 remote chains...] -- 18:56:29
      81643000 -- (-20134.403) [...15 remote chains...] -- 18:56:32
      81644000 -- (-20135.201) [...15 remote chains...] -- 18:56:36
      81645000 -- (-20135.650) [...15 remote chains...] -- 18:56:39

      Average standard deviation of split frequencies: 0.015117

      81646000 -- (-20136.665) [...15 remote chains...] -- 18:56:19
      81647000 -- (-20143.484) [...15 remote chains...] -- 18:56:23
      81648000 -- (-20132.903) [...15 remote chains...] -- 18:56:26
      81649000 -- [-20141.154] [...15 remote chains...] -- 18:56:29
      81650000 -- (-20140.051) [...15 remote chains...] -- 18:56:33

      Average standard deviation of split frequencies: 0.015117

      81651000 -- (-20149.769) [...15 remote chains...] -- 18:56:13
      81652000 -- (-20137.390) [...15 remote chains...] -- 18:56:16
      81653000 -- (-20133.425) [...15 remote chains...] -- 18:56:20
      81654000 -- (-20126.863) [...15 remote chains...] -- 18:56:23
      81655000 -- (-20131.856) [...15 remote chains...] -- 18:56:03

      Average standard deviation of split frequencies: 0.015116

      81656000 -- [-20140.073] [...15 remote chains...] -- 18:56:07
      81657000 -- (-20130.112) [...15 remote chains...] -- 18:56:10
      81658000 -- (-20129.242) [...15 remote chains...] -- 18:56:13
      81659000 -- (-20133.199) [...15 remote chains...] -- 18:55:54
      81660000 -- (-20128.229) [...15 remote chains...] -- 18:55:57

      Average standard deviation of split frequencies: 0.015117

      81661000 -- (-20130.071) [...15 remote chains...] -- 18:56:00
      81662000 -- (-20135.525) [...15 remote chains...] -- 18:56:04
      81663000 -- (-20133.233) [...15 remote chains...] -- 18:55:44
      81664000 -- (-20131.951) [...15 remote chains...] -- 18:55:47
      81665000 -- (-20136.361) [...15 remote chains...] -- 18:55:51

      Average standard deviation of split frequencies: 0.015119

      81666000 -- (-20135.886) [...15 remote chains...] -- 18:55:54
      81667000 -- (-20133.500) [...15 remote chains...] -- 18:55:57
      81668000 -- (-20135.072) [...15 remote chains...] -- 18:55:38
      81669000 -- (-20128.140) [...15 remote chains...] -- 18:55:41
      81670000 -- (-20125.265) [...15 remote chains...] -- 18:55:44

      Average standard deviation of split frequencies: 0.015119

      81671000 -- (-20123.510) [...15 remote chains...] -- 18:55:25
      81672000 -- (-20123.353) [...15 remote chains...] -- 18:55:28
      81673000 -- (-20137.630) [...15 remote chains...] -- 18:55:31
      81674000 -- (-20125.230) [...15 remote chains...] -- 18:55:35
      81675000 -- (-20125.848) [...15 remote chains...] -- 18:55:38

      Average standard deviation of split frequencies: 0.015119

      81676000 -- (-20135.462) [...15 remote chains...] -- 18:55:41
      81677000 -- (-20134.108) [...15 remote chains...] -- 18:55:22
      81678000 -- (-20133.256) [...15 remote chains...] -- 18:55:25
      81679000 -- (-20136.006) [...15 remote chains...] -- 18:55:28
      81680000 -- [-20127.494] [...15 remote chains...] -- 18:55:32

      Average standard deviation of split frequencies: 0.015121

      81681000 -- [-20127.667] [...15 remote chains...] -- 18:55:35
      81682000 -- (-20129.245) [...15 remote chains...] -- 18:55:15
      81683000 -- (-20137.461) [...15 remote chains...] -- 18:55:19
      81684000 -- (-20128.527) [...15 remote chains...] -- 18:55:22
      81685000 -- (-20117.393) [...15 remote chains...] -- 18:55:25

      Average standard deviation of split frequencies: 0.015124

      81686000 -- (-20128.144) [...15 remote chains...] -- 18:55:06
      81687000 -- (-20121.511) [...15 remote chains...] -- 18:55:09
      81688000 -- (-20124.667) [...15 remote chains...] -- 18:55:12
      81689000 -- [-20124.820] [...15 remote chains...] -- 18:55:16
      81690000 -- (-20131.883) [...15 remote chains...] -- 18:54:56

      Average standard deviation of split frequencies: 0.015127

      81691000 -- (-20133.639) [...15 remote chains...] -- 18:54:59
      81692000 -- (-20133.757) [...15 remote chains...] -- 18:55:03
      81693000 -- (-20137.351) [...15 remote chains...] -- 18:55:06
      81694000 -- (-20131.792) [...15 remote chains...] -- 18:54:46
      81695000 -- (-20145.733) [...15 remote chains...] -- 18:54:50

      Average standard deviation of split frequencies: 0.015126

      81696000 -- (-20141.819) [...15 remote chains...] -- 18:54:53
      81697000 -- (-20139.310) [...15 remote chains...] -- 18:54:56
      81698000 -- (-20147.766) [...15 remote chains...] -- 18:54:37
      81699000 -- (-20139.877) [...15 remote chains...] -- 18:54:40
      81700000 -- (-20154.574) [...15 remote chains...] -- 18:54:43

      Average standard deviation of split frequencies: 0.015125

      81701000 -- [-20144.603] [...15 remote chains...] -- 18:54:47
      81702000 -- (-20143.062) [...15 remote chains...] -- 18:54:50
      81703000 -- (-20142.064) [...15 remote chains...] -- 18:54:31
      81704000 -- [-20143.778] [...15 remote chains...] -- 18:54:34
      81705000 -- (-20137.834) [...15 remote chains...] -- 18:54:37

      Average standard deviation of split frequencies: 0.015130

      81706000 -- (-20142.712) [...15 remote chains...] -- 18:54:40
      81707000 -- (-20133.901) [...15 remote chains...] -- 18:54:21
      81708000 -- (-20136.283) [...15 remote chains...] -- 18:54:24
      81709000 -- (-20142.254) [...15 remote chains...] -- 18:54:27
      81710000 -- (-20142.831) [...15 remote chains...] -- 18:54:31

      Average standard deviation of split frequencies: 0.015129

      81711000 -- (-20149.165) [...15 remote chains...] -- 18:54:34
      81712000 -- (-20151.370) [...15 remote chains...] -- 18:54:15
      81713000 -- (-20146.400) [...15 remote chains...] -- 18:54:18
      81714000 -- (-20136.929) [...15 remote chains...] -- 18:54:21
      81715000 -- (-20140.752) [...15 remote chains...] -- 18:54:24

      Average standard deviation of split frequencies: 0.015130

      81716000 -- (-20138.535) [...15 remote chains...] -- 18:54:05
      81717000 -- [-20139.756] [...15 remote chains...] -- 18:54:08
      81718000 -- (-20128.522) [...15 remote chains...] -- 18:54:11
      81719000 -- [-20121.531] [...15 remote chains...] -- 18:54:15
      81720000 -- [-20129.434] [...15 remote chains...] -- 18:54:18

      Average standard deviation of split frequencies: 0.015133

      81721000 -- (-20128.153) [...15 remote chains...] -- 18:53:59
      81722000 -- [-20132.928] [...15 remote chains...] -- 18:54:02
      81723000 -- (-20133.154) [...15 remote chains...] -- 18:54:05
      81724000 -- (-20129.491) [...15 remote chains...] -- 18:53:46
      81725000 -- [-20123.497] [...15 remote chains...] -- 18:53:49

      Average standard deviation of split frequencies: 0.015135

      81726000 -- (-20128.603) [...15 remote chains...] -- 18:53:52
      81727000 -- (-20130.098) [...15 remote chains...] -- 18:53:55
      81728000 -- (-20121.947) [...15 remote chains...] -- 18:53:59
      81729000 -- (-20131.115) [...15 remote chains...] -- 18:53:40
      81730000 -- (-20142.318) [...15 remote chains...] -- 18:53:43

      Average standard deviation of split frequencies: 0.015134

      81731000 -- (-20128.487) [...15 remote chains...] -- 18:53:46
      81732000 -- (-20134.545) [...15 remote chains...] -- 18:53:49
      81733000 -- (-20141.878) [...15 remote chains...] -- 18:53:30
      81734000 -- (-20146.525) [...15 remote chains...] -- 18:53:33
      81735000 -- (-20140.303) [...15 remote chains...] -- 18:53:36

      Average standard deviation of split frequencies: 0.015133

      81736000 -- (-20141.621) [...15 remote chains...] -- 18:53:17
      81737000 -- (-20147.653) [...15 remote chains...] -- 18:53:21
      81738000 -- (-20138.937) [...15 remote chains...] -- 18:53:24
      81739000 -- (-20138.050) [...15 remote chains...] -- 18:53:27
      81740000 -- (-20130.732) [...15 remote chains...] -- 18:53:08

      Average standard deviation of split frequencies: 0.015133

      81741000 -- [-20125.367] [...15 remote chains...] -- 18:53:11
      81742000 -- (-20126.676) [...15 remote chains...] -- 18:53:14
      81743000 -- (-20135.070) [...15 remote chains...] -- 18:53:17
      81744000 -- (-20139.872) [...15 remote chains...] -- 18:53:20
      81745000 -- (-20144.014) [...15 remote chains...] -- 18:53:02

      Average standard deviation of split frequencies: 0.015136

      81746000 -- [-20127.809] [...15 remote chains...] -- 18:53:05
      81747000 -- (-20126.697) [...15 remote chains...] -- 18:53:08
      81748000 -- (-20132.593) [...15 remote chains...] -- 18:52:49
      81749000 -- (-20134.307) [...15 remote chains...] -- 18:52:52
      81750000 -- (-20136.403) [...15 remote chains...] -- 18:52:55

      Average standard deviation of split frequencies: 0.015137

      81751000 -- [-20136.204] [...15 remote chains...] -- 18:52:58
      81752000 -- (-20133.036) [...15 remote chains...] -- 18:53:01
      81753000 -- (-20131.990) [...15 remote chains...] -- 18:52:43
      81754000 -- (-20128.720) [...15 remote chains...] -- 18:52:46
      81755000 -- (-20130.746) [...15 remote chains...] -- 18:52:49

      Average standard deviation of split frequencies: 0.015139

      81756000 -- (-20136.571) [...15 remote chains...] -- 18:52:52
      81757000 -- (-20136.174) [...15 remote chains...] -- 18:52:33
      81758000 -- (-20145.831) [...15 remote chains...] -- 18:52:36
      81759000 -- (-20152.933) [...15 remote chains...] -- 18:52:39
      81760000 -- (-20156.926) [...15 remote chains...] -- 18:52:42

      Average standard deviation of split frequencies: 0.015138

      81761000 -- (-20146.618) [...15 remote chains...] -- 18:52:24
      81762000 -- (-20148.988) [...15 remote chains...] -- 18:52:27
      81763000 -- (-20142.307) [...15 remote chains...] -- 18:52:30
      81764000 -- (-20141.903) [...15 remote chains...] -- 18:52:33
      81765000 -- (-20149.646) [...15 remote chains...] -- 18:52:14

      Average standard deviation of split frequencies: 0.015141

      81766000 -- (-20143.724) [...15 remote chains...] -- 18:52:17
      81767000 -- (-20134.193) [...15 remote chains...] -- 18:52:20
      81768000 -- (-20127.718) [...15 remote chains...] -- 18:52:23
      81769000 -- (-20139.023) [...15 remote chains...] -- 18:52:05
      81770000 -- (-20135.195) [...15 remote chains...] -- 18:52:08

      Average standard deviation of split frequencies: 0.015141

      81771000 -- (-20145.096) [...15 remote chains...] -- 18:52:11
      81772000 -- (-20135.073) [...15 remote chains...] -- 18:52:14
      81773000 -- (-20135.072) [...15 remote chains...] -- 18:51:55
      81774000 -- (-20125.799) [...15 remote chains...] -- 18:51:59
      81775000 -- (-20136.618) [...15 remote chains...] -- 18:52:02

      Average standard deviation of split frequencies: 0.015142

      81776000 -- (-20146.090) [...15 remote chains...] -- 18:52:05
      81777000 -- (-20136.154) [...15 remote chains...] -- 18:52:08
      81778000 -- (-20137.021) [...15 remote chains...] -- 18:51:49
      81779000 -- (-20149.291) [...15 remote chains...] -- 18:51:52
      81780000 -- (-20142.095) [...15 remote chains...] -- 18:51:55

      Average standard deviation of split frequencies: 0.015144

      81781000 -- (-20140.375) [...15 remote chains...] -- 18:51:58
      81782000 -- (-20143.518) [...15 remote chains...] -- 18:51:40
      81783000 -- (-20160.134) [...15 remote chains...] -- 18:51:43
      81784000 -- (-20154.302) [...15 remote chains...] -- 18:51:46
      81785000 -- (-20144.043) [...15 remote chains...] -- 18:51:49

      Average standard deviation of split frequencies: 0.015144

      81786000 -- (-20136.968) [...15 remote chains...] -- 18:51:30
      81787000 -- (-20138.988) [...15 remote chains...] -- 18:51:33
      81788000 -- (-20141.207) [...15 remote chains...] -- 18:51:36
      81789000 -- (-20138.569) [...15 remote chains...] -- 18:51:39
      81790000 -- (-20139.928) [...15 remote chains...] -- 18:51:21

      Average standard deviation of split frequencies: 0.015145

      81791000 -- [-20131.742] [...15 remote chains...] -- 18:51:24
      81792000 -- (-20119.011) [...15 remote chains...] -- 18:51:27
      81793000 -- (-20120.928) [...15 remote chains...] -- 18:51:30
      81794000 -- (-20137.448) [...15 remote chains...] -- 18:51:12
      81795000 -- (-20126.250) [...15 remote chains...] -- 18:51:15

      Average standard deviation of split frequencies: 0.015148

      81796000 -- (-20124.760) [...15 remote chains...] -- 18:51:18
      81797000 -- (-20118.895) [...15 remote chains...] -- 18:50:59
      81798000 -- (-20130.521) [...15 remote chains...] -- 18:51:02
      81799000 -- (-20120.930) [...15 remote chains...] -- 18:51:05
      81800000 -- [-20129.571] [...15 remote chains...] -- 18:50:47

      Average standard deviation of split frequencies: 0.015149

      81801000 -- (-20146.818) [...15 remote chains...] -- 18:50:50
      81802000 -- (-20142.879) [...15 remote chains...] -- 18:50:53
      81803000 -- (-20145.210) [...15 remote chains...] -- 18:50:56
      81804000 -- (-20128.855) [...15 remote chains...] -- 18:50:38
      81805000 -- (-20127.564) [...15 remote chains...] -- 18:50:41

      Average standard deviation of split frequencies: 0.015152

      81806000 -- (-20129.287) [...15 remote chains...] -- 18:50:44
      81807000 -- (-20131.099) [...15 remote chains...] -- 18:50:47
      81808000 -- [-20126.576] [...15 remote chains...] -- 18:50:28
      81809000 -- (-20134.944) [...15 remote chains...] -- 18:50:31
      81810000 -- (-20137.806) [...15 remote chains...] -- 18:50:34

      Average standard deviation of split frequencies: 0.015152

      81811000 -- (-20131.626) [...15 remote chains...] -- 18:50:37
      81812000 -- (-20131.240) [...15 remote chains...] -- 18:50:19
      81813000 -- (-20122.752) [...15 remote chains...] -- 18:50:22
      81814000 -- [-20119.634] [...15 remote chains...] -- 18:50:25
      81815000 -- (-20131.001) [...15 remote chains...] -- 18:50:28

      Average standard deviation of split frequencies: 0.015156

      81816000 -- (-20130.614) [...15 remote chains...] -- 18:50:10
      81817000 -- (-20123.048) [...15 remote chains...] -- 18:50:13
      81818000 -- (-20121.709) [...15 remote chains...] -- 18:50:16
      81819000 -- (-20121.008) [...15 remote chains...] -- 18:50:19
      81820000 -- (-20129.129) [...15 remote chains...] -- 18:50:00

      Average standard deviation of split frequencies: 0.015159

      81821000 -- (-20127.510) [...15 remote chains...] -- 18:50:03
      81822000 -- (-20129.192) [...15 remote chains...] -- 18:50:06
      81823000 -- [-20127.943] [...15 remote chains...] -- 18:50:09
      81824000 -- [-20137.606] [...15 remote chains...] -- 18:49:51
      81825000 -- (-20131.857) [...15 remote chains...] -- 18:49:54

      Average standard deviation of split frequencies: 0.015158

      81826000 -- (-20143.387) [...15 remote chains...] -- 18:49:57
      81827000 -- (-20141.522) [...15 remote chains...] -- 18:50:00
      81828000 -- (-20133.404) [...15 remote chains...] -- 18:49:42
      81829000 -- (-20140.809) [...15 remote chains...] -- 18:49:45
      81830000 -- (-20134.516) [...15 remote chains...] -- 18:49:48

      Average standard deviation of split frequencies: 0.015160

      81831000 -- (-20134.054) [...15 remote chains...] -- 18:49:51
      81832000 -- (-20136.805) [...15 remote chains...] -- 18:49:33
      81833000 -- (-20133.335) [...15 remote chains...] -- 18:49:36
      81834000 -- [-20127.433] [...15 remote chains...] -- 18:49:38
      81835000 -- (-20131.878) [...15 remote chains...] -- 18:49:41

      Average standard deviation of split frequencies: 0.015163

      81836000 -- (-20137.731) [...15 remote chains...] -- 18:49:44
      81837000 -- (-20143.912) [...15 remote chains...] -- 18:49:26
      81838000 -- (-20133.864) [...15 remote chains...] -- 18:49:29
      81839000 -- (-20137.135) [...15 remote chains...] -- 18:49:32
      81840000 -- (-20121.649) [...15 remote chains...] -- 18:49:14

      Average standard deviation of split frequencies: 0.015164

      81841000 -- (-20126.706) [...15 remote chains...] -- 18:49:17
      81842000 -- [-20130.673] [...15 remote chains...] -- 18:49:20
      81843000 -- (-20137.489) [...15 remote chains...] -- 18:49:23
      81844000 -- [-20118.670] [...15 remote chains...] -- 18:49:26
      81845000 -- (-20132.676) [...15 remote chains...] -- 18:49:08

      Average standard deviation of split frequencies: 0.015165

      81846000 -- (-20136.226) [...15 remote chains...] -- 18:49:11
      81847000 -- (-20132.717) [...15 remote chains...] -- 18:49:14
      81848000 -- (-20136.724) [...15 remote chains...] -- 18:49:16
      81849000 -- (-20134.408) [...15 remote chains...] -- 18:48:59
      81850000 -- (-20144.871) [...15 remote chains...] -- 18:49:02

      Average standard deviation of split frequencies: 0.015166

      81851000 -- [-20125.613] [...15 remote chains...] -- 18:49:04
      81852000 -- (-20127.707) [...15 remote chains...] -- 18:49:07
      81853000 -- (-20127.136) [...15 remote chains...] -- 18:48:49
      81854000 -- (-20132.455) [...15 remote chains...] -- 18:48:52
      81855000 -- (-20134.911) [...15 remote chains...] -- 18:48:55

      Average standard deviation of split frequencies: 0.015167

      81856000 -- (-20125.294) [...15 remote chains...] -- 18:48:58
      81857000 -- (-20137.455) [...15 remote chains...] -- 18:49:01
      81858000 -- (-20143.923) [...15 remote chains...] -- 18:48:43
      81859000 -- (-20133.566) [...15 remote chains...] -- 18:48:46
      81860000 -- [-20147.201] [...15 remote chains...] -- 18:48:49

      Average standard deviation of split frequencies: 0.015171

      81861000 -- (-20140.586) [...15 remote chains...] -- 18:48:31
      81862000 -- (-20141.071) [...15 remote chains...] -- 18:48:34
      81863000 -- [-20155.750] [...15 remote chains...] -- 18:48:37
      81864000 -- (-20148.953) [...15 remote chains...] -- 18:48:40
      81865000 -- (-20138.365) [...15 remote chains...] -- 18:48:22

      Average standard deviation of split frequencies: 0.015172

      81866000 -- (-20147.605) [...15 remote chains...] -- 18:48:25
      81867000 -- (-20136.811) [...15 remote chains...] -- 18:48:28
      81868000 -- (-20130.509) [...15 remote chains...] -- 18:48:30
      81869000 -- (-20138.301) [...15 remote chains...] -- 18:48:13
      81870000 -- [-20130.763] [...15 remote chains...] -- 18:48:16

      Average standard deviation of split frequencies: 0.015174

      81871000 -- (-20128.201) [...15 remote chains...] -- 18:48:18
      81872000 -- [-20131.217] [...15 remote chains...] -- 18:48:21
      81873000 -- [-20135.400] [...15 remote chains...] -- 18:48:04
      81874000 -- (-20126.740) [...15 remote chains...] -- 18:48:06
      81875000 -- (-20133.173) [...15 remote chains...] -- 18:48:09

      Average standard deviation of split frequencies: 0.015175

      81876000 -- (-20129.059) [...15 remote chains...] -- 18:48:12
      81877000 -- (-20136.205) [...15 remote chains...] -- 18:47:54
      81878000 -- (-20132.645) [...15 remote chains...] -- 18:47:57
      81879000 -- (-20136.499) [...15 remote chains...] -- 18:48:00
      81880000 -- (-20140.588) [...15 remote chains...] -- 18:48:03

      Average standard deviation of split frequencies: 0.015177

      81881000 -- (-20132.409) [...15 remote chains...] -- 18:47:45
      81882000 -- (-20144.432) [...15 remote chains...] -- 18:47:48
      81883000 -- (-20129.400) [...15 remote chains...] -- 18:47:51
      81884000 -- [-20128.902] [...15 remote chains...] -- 18:47:54
      81885000 -- (-20140.624) [...15 remote chains...] -- 18:47:36

      Average standard deviation of split frequencies: 0.015178

      81886000 -- (-20126.251) [...15 remote chains...] -- 18:47:39
      81887000 -- (-20131.448) [...15 remote chains...] -- 18:47:42
      81888000 -- [-20127.162] [...15 remote chains...] -- 18:47:44
      81889000 -- (-20129.289) [...15 remote chains...] -- 18:47:27
      81890000 -- (-20131.099) [...15 remote chains...] -- 18:47:30

      Average standard deviation of split frequencies: 0.015179

      81891000 -- (-20125.136) [...15 remote chains...] -- 18:47:33
      81892000 -- (-20132.206) [...15 remote chains...] -- 18:47:35
      81893000 -- (-20125.045) [...15 remote chains...] -- 18:47:38
      81894000 -- (-20135.677) [...15 remote chains...] -- 18:47:21
      81895000 -- (-20130.665) [...15 remote chains...] -- 18:47:23

      Average standard deviation of split frequencies: 0.015180

      81896000 -- (-20132.141) [...15 remote chains...] -- 18:47:26
      81897000 -- (-20145.210) [...15 remote chains...] -- 18:47:29
      81898000 -- [-20141.365] [...15 remote chains...] -- 18:47:12
      81899000 -- (-20131.180) [...15 remote chains...] -- 18:47:14
      81900000 -- (-20130.727) [...15 remote chains...] -- 18:47:17

      Average standard deviation of split frequencies: 0.015182

      81901000 -- (-20133.227) [...15 remote chains...] -- 18:47:20
      81902000 -- (-20130.278) [...15 remote chains...] -- 18:47:02
      81903000 -- [-20129.702] [...15 remote chains...] -- 18:47:05
      81904000 -- (-20130.185) [...15 remote chains...] -- 18:47:08
      81905000 -- (-20126.083) [...15 remote chains...] -- 18:47:11

      Average standard deviation of split frequencies: 0.015185

      81906000 -- (-20124.553) [...15 remote chains...] -- 18:47:13
      81907000 -- (-20120.921) [...15 remote chains...] -- 18:46:56
      81908000 -- (-20124.743) [...15 remote chains...] -- 18:46:59
      81909000 -- (-20126.798) [...15 remote chains...] -- 18:47:02
      81910000 -- (-20129.611) [...15 remote chains...] -- 18:47:04

      Average standard deviation of split frequencies: 0.015185

      81911000 -- [-20128.612] [...15 remote chains...] -- 18:46:47
      81912000 -- [-20126.379] [...15 remote chains...] -- 18:46:50
      81913000 -- [-20133.941] [...15 remote chains...] -- 18:46:52
      81914000 -- (-20136.830) [...15 remote chains...] -- 18:46:55
      81915000 -- (-20125.585) [...15 remote chains...] -- 18:46:58

      Average standard deviation of split frequencies: 0.015189

      81916000 -- (-20126.760) [...15 remote chains...] -- 18:46:41
      81917000 -- (-20124.504) [...15 remote chains...] -- 18:46:43
      81918000 -- [-20135.843] [...15 remote chains...] -- 18:46:46
      81919000 -- (-20139.097) [...15 remote chains...] -- 18:46:29
      81920000 -- (-20127.144) [...15 remote chains...] -- 18:46:32

      Average standard deviation of split frequencies: 0.015190

      81921000 -- (-20137.531) [...15 remote chains...] -- 18:46:34
      81922000 -- (-20128.552) [...15 remote chains...] -- 18:46:37
      81923000 -- (-20121.095) [...15 remote chains...] -- 18:46:20
      81924000 -- (-20121.537) [...15 remote chains...] -- 18:46:22
      81925000 -- (-20127.493) [...15 remote chains...] -- 18:46:25

      Average standard deviation of split frequencies: 0.015195

      81926000 -- [-20120.063] [...15 remote chains...] -- 18:46:28
      81927000 -- [-20128.494] [...15 remote chains...] -- 18:46:11
      81928000 -- [-20124.938] [...15 remote chains...] -- 18:46:13
      81929000 -- (-20116.864) [...15 remote chains...] -- 18:46:16
      81930000 -- (-20127.813) [...15 remote chains...] -- 18:45:59

      Average standard deviation of split frequencies: 0.015200

      81931000 -- (-20131.847) [...15 remote chains...] -- 18:46:02
      81932000 -- [-20130.268] [...15 remote chains...] -- 18:46:04
      81933000 -- (-20135.425) [...15 remote chains...] -- 18:46:07
      81934000 -- (-20133.927) [...15 remote chains...] -- 18:45:50
      81935000 -- (-20136.292) [...15 remote chains...] -- 18:45:53

      Average standard deviation of split frequencies: 0.015205

      81936000 -- [-20133.244] [...15 remote chains...] -- 18:45:55
      81937000 -- (-20124.277) [...15 remote chains...] -- 18:45:38
      81938000 -- (-20131.013) [...15 remote chains...] -- 18:45:41
      81939000 -- [-20133.502] [...15 remote chains...] -- 18:45:44
      81940000 -- [-20132.738] [...15 remote chains...] -- 18:45:46

      Average standard deviation of split frequencies: 0.015208

      81941000 -- [-20129.182] [...15 remote chains...] -- 18:45:29
      81942000 -- (-20133.034) [...15 remote chains...] -- 18:45:32
      81943000 -- (-20122.979) [...15 remote chains...] -- 18:45:35
      81944000 -- (-20127.258) [...15 remote chains...] -- 18:45:37
      81945000 -- (-20126.284) [...15 remote chains...] -- 18:45:20

      Average standard deviation of split frequencies: 0.015209

      81946000 -- (-20129.452) [...15 remote chains...] -- 18:45:23
      81947000 -- [-20128.841] [...15 remote chains...] -- 18:45:25
      81948000 -- [-20130.041] [...15 remote chains...] -- 18:45:28
      81949000 -- (-20131.220) [...15 remote chains...] -- 18:45:31
      81950000 -- (-20125.096) [...15 remote chains...] -- 18:45:14

      Average standard deviation of split frequencies: 0.015213

      81951000 -- (-20138.006) [...15 remote chains...] -- 18:45:16
      81952000 -- [-20133.322] [...15 remote chains...] -- 18:45:19
      81953000 -- (-20133.798) [...15 remote chains...] -- 18:45:22
      81954000 -- [-20134.394] [...15 remote chains...] -- 18:45:05
      81955000 -- (-20127.207) [...15 remote chains...] -- 18:45:07

      Average standard deviation of split frequencies: 0.015216

      81956000 -- [-20120.152] [...15 remote chains...] -- 18:45:10
      81957000 -- (-20123.837) [...15 remote chains...] -- 18:45:13
      81958000 -- [-20133.038] [...15 remote chains...] -- 18:45:15
      81959000 -- (-20132.290) [...15 remote chains...] -- 18:44:58
      81960000 -- [-20149.830] [...15 remote chains...] -- 18:45:01

      Average standard deviation of split frequencies: 0.015218

      81961000 -- [-20150.696] [...15 remote chains...] -- 18:45:04
      81962000 -- (-20143.573) [...15 remote chains...] -- 18:45:06
      81963000 -- (-20128.013) [...15 remote chains...] -- 18:44:50
      81964000 -- [-20133.964] [...15 remote chains...] -- 18:44:52
      81965000 -- (-20139.654) [...15 remote chains...] -- 18:44:55

      Average standard deviation of split frequencies: 0.015219

      81966000 -- (-20132.913) [...15 remote chains...] -- 18:44:57
      81967000 -- (-20128.144) [...15 remote chains...] -- 18:45:00
      81968000 -- [-20139.639] [...15 remote chains...] -- 18:44:43
      81969000 -- (-20140.287) [...15 remote chains...] -- 18:44:46
      81970000 -- [-20134.268] [...15 remote chains...] -- 18:44:48

      Average standard deviation of split frequencies: 0.015221

      81971000 -- [-20138.308] [...15 remote chains...] -- 18:44:32
      81972000 -- (-20141.172) [...15 remote chains...] -- 18:44:34
      81973000 -- [-20129.842] [...15 remote chains...] -- 18:44:37
      81974000 -- [-20133.173] [...15 remote chains...] -- 18:44:39
      81975000 -- [-20139.342] [...15 remote chains...] -- 18:44:23

      Average standard deviation of split frequencies: 0.015226

      81976000 -- (-20140.015) [...15 remote chains...] -- 18:44:25
      81977000 -- [-20127.184] [...15 remote chains...] -- 18:44:28
      81978000 -- (-20133.503) [...15 remote chains...] -- 18:44:30
      81979000 -- [-20137.468] [...15 remote chains...] -- 18:44:14
      81980000 -- (-20135.656) [...15 remote chains...] -- 18:44:16

      Average standard deviation of split frequencies: 0.015230

      81981000 -- [-20145.938] [...15 remote chains...] -- 18:44:19
      81982000 -- (-20151.882) [...15 remote chains...] -- 18:44:21
      81983000 -- (-20152.642) [...15 remote chains...] -- 18:44:05
      81984000 -- (-20142.692) [...15 remote chains...] -- 18:44:07
      81985000 -- (-20144.072) [...15 remote chains...] -- 18:44:10

      Average standard deviation of split frequencies: 0.015232

      81986000 -- (-20130.949) [...15 remote chains...] -- 18:44:12
      81987000 -- (-20121.246) [...15 remote chains...] -- 18:44:15
      81988000 -- (-20129.774) [...15 remote chains...] -- 18:43:58
      81989000 -- (-20140.697) [...15 remote chains...] -- 18:44:01
      81990000 -- (-20144.873) [...15 remote chains...] -- 18:44:03

      Average standard deviation of split frequencies: 0.015231

      81991000 -- (-20129.389) [...15 remote chains...] -- 18:43:47
      81992000 -- (-20126.498) [...15 remote chains...] -- 18:43:49
      81993000 -- [-20120.151] [...15 remote chains...] -- 18:43:52
      81994000 -- (-20124.995) [...15 remote chains...] -- 18:43:54
      81995000 -- (-20124.335) [...15 remote chains...] -- 18:43:57

      Average standard deviation of split frequencies: 0.015231

      81996000 -- [-20127.512] [...15 remote chains...] -- 18:43:40
      81997000 -- (-20122.461) [...15 remote chains...] -- 18:43:43
      81998000 -- (-20128.769) [...15 remote chains...] -- 18:43:45
      81999000 -- (-20137.290) [...15 remote chains...] -- 18:43:29
      82000000 -- (-20130.146) [...15 remote chains...] -- 18:43:32

      Average standard deviation of split frequencies: 0.015235

      82001000 -- (-20132.883) [...15 remote chains...] -- 18:43:34
      82002000 -- (-20128.902) [...15 remote chains...] -- 18:43:37
      82003000 -- (-20133.369) [...15 remote chains...] -- 18:43:39
      82004000 -- (-20131.922) [...15 remote chains...] -- 18:43:23
      82005000 -- (-20155.023) [...15 remote chains...] -- 18:43:25

      Average standard deviation of split frequencies: 0.015237

      82006000 -- (-20152.933) [...15 remote chains...] -- 18:43:28
      82007000 -- (-20140.716) [...15 remote chains...] -- 18:43:11
      82008000 -- (-20136.588) [...15 remote chains...] -- 18:43:14
      82009000 -- (-20137.895) [...15 remote chains...] -- 18:43:16
      82010000 -- (-20136.526) [...15 remote chains...] -- 18:43:19

      Average standard deviation of split frequencies: 0.015237

      82011000 -- (-20144.817) [...15 remote chains...] -- 18:43:21
      82012000 -- (-20153.403) [...15 remote chains...] -- 18:43:05
      82013000 -- [-20151.573] [...15 remote chains...] -- 18:43:07
      82014000 -- (-20138.590) [...15 remote chains...] -- 18:43:10
      82015000 -- (-20143.032) [...15 remote chains...] -- 18:43:12

      Average standard deviation of split frequencies: 0.015237

      82016000 -- (-20134.474) [...15 remote chains...] -- 18:42:56
      82017000 -- (-20146.587) [...15 remote chains...] -- 18:42:58
      82018000 -- (-20143.746) [...15 remote chains...] -- 18:43:01
      82019000 -- (-20145.616) [...15 remote chains...] -- 18:43:03
      82020000 -- [-20146.208] [...15 remote chains...] -- 18:42:47

      Average standard deviation of split frequencies: 0.015235

      82021000 -- (-20146.920) [...15 remote chains...] -- 18:42:49
      82022000 -- (-20152.836) [...15 remote chains...] -- 18:42:52
      82023000 -- [-20135.127] [...15 remote chains...] -- 18:42:54
      82024000 -- (-20140.584) [...15 remote chains...] -- 18:42:38
      82025000 -- (-20146.454) [...15 remote chains...] -- 18:42:41

      Average standard deviation of split frequencies: 0.015233

      82026000 -- (-20139.564) [...15 remote chains...] -- 18:42:43
      82027000 -- (-20147.660) [...15 remote chains...] -- 18:42:46
      82028000 -- (-20154.579) [...15 remote chains...] -- 18:42:48
      82029000 -- (-20137.506) [...15 remote chains...] -- 18:42:50
      82030000 -- (-20134.991) [...15 remote chains...] -- 18:42:34

      Average standard deviation of split frequencies: 0.015231

      82031000 -- [-20133.974] [...15 remote chains...] -- 18:42:37
      82032000 -- [-20125.533] [...15 remote chains...] -- 18:42:39
      82033000 -- (-20124.748) [...15 remote chains...] -- 18:42:42
      82034000 -- [-20122.321] [...15 remote chains...] -- 18:42:44
      82035000 -- (-20126.514) [...15 remote chains...] -- 18:42:28

      Average standard deviation of split frequencies: 0.015231

      82036000 -- (-20127.980) [...15 remote chains...] -- 18:42:30
      82037000 -- (-20121.378) [...15 remote chains...] -- 18:42:33
      82038000 -- (-20123.637) [...15 remote chains...] -- 18:42:35
      82039000 -- (-20124.616) [...15 remote chains...] -- 18:42:19
      82040000 -- (-20114.774) [...15 remote chains...] -- 18:42:21

      Average standard deviation of split frequencies: 0.015232

      82041000 -- (-20115.089) [...15 remote chains...] -- 18:42:24
      82042000 -- [-20125.353] [...15 remote chains...] -- 18:42:26
      82043000 -- (-20120.139) [...15 remote chains...] -- 18:42:10
      82044000 -- (-20130.708) [...15 remote chains...] -- 18:42:12
      82045000 -- [-20133.731] [...15 remote chains...] -- 18:42:15

      Average standard deviation of split frequencies: 0.015234

      82046000 -- (-20125.867) [...15 remote chains...] -- 18:42:17
      82047000 -- (-20130.344) [...15 remote chains...] -- 18:42:01
      82048000 -- [-20126.679] [...15 remote chains...] -- 18:42:04
      82049000 -- [-20127.798] [...15 remote chains...] -- 18:42:06
      82050000 -- [-20134.742] [...15 remote chains...] -- 18:42:08

      Average standard deviation of split frequencies: 0.015235

      82051000 -- (-20132.977) [...15 remote chains...] -- 18:42:11
      82052000 -- (-20141.329) [...15 remote chains...] -- 18:42:13
      82053000 -- (-20136.130) [...15 remote chains...] -- 18:41:57
      82054000 -- (-20131.930) [...15 remote chains...] -- 18:41:59
      82055000 -- (-20130.033) [...15 remote chains...] -- 18:42:02

      Average standard deviation of split frequencies: 0.015232

      82056000 -- (-20127.166) [...15 remote chains...] -- 18:42:04
      82057000 -- (-20134.104) [...15 remote chains...] -- 18:41:48
      82058000 -- [-20139.072] [...15 remote chains...] -- 18:41:51
      82059000 -- (-20140.574) [...15 remote chains...] -- 18:41:53
      82060000 -- [-20130.660] [...15 remote chains...] -- 18:41:55

      Average standard deviation of split frequencies: 0.015229

      82061000 -- (-20134.123) [...15 remote chains...] -- 18:41:58
      82062000 -- (-20135.482) [...15 remote chains...] -- 18:41:42
      82063000 -- (-20123.979) [...15 remote chains...] -- 18:41:44
      82064000 -- [-20124.152] [...15 remote chains...] -- 18:41:46
      82065000 -- (-20116.854) [...15 remote chains...] -- 18:41:49

      Average standard deviation of split frequencies: 0.015225

      82066000 -- [-20114.980] [...15 remote chains...] -- 18:41:33
      82067000 -- (-20115.791) [...15 remote chains...] -- 18:41:35
      82068000 -- [-20121.837] [...15 remote chains...] -- 18:41:38
      82069000 -- (-20130.905) [...15 remote chains...] -- 18:41:40
      82070000 -- [-20126.534] [...15 remote chains...] -- 18:41:24

      Average standard deviation of split frequencies: 0.015223

      82071000 -- (-20136.024) [...15 remote chains...] -- 18:41:26
      82072000 -- (-20148.002) [...15 remote chains...] -- 18:41:29
      82073000 -- [-20142.272] [...15 remote chains...] -- 18:41:31
      82074000 -- (-20136.937) [...15 remote chains...] -- 18:41:15
      82075000 -- (-20127.936) [...15 remote chains...] -- 18:41:18

      Average standard deviation of split frequencies: 0.015222

      82076000 -- (-20129.852) [...15 remote chains...] -- 18:41:20
      82077000 -- [-20120.901] [...15 remote chains...] -- 18:41:22
      82078000 -- (-20121.565) [...15 remote chains...] -- 18:41:06
      82079000 -- (-20122.758) [...15 remote chains...] -- 18:41:09
      82080000 -- [-20140.978] [...15 remote chains...] -- 18:41:11

      Average standard deviation of split frequencies: 0.015220

      82081000 -- (-20127.373) [...15 remote chains...] -- 18:41:13
      82082000 -- [-20133.894] [...15 remote chains...] -- 18:40:58
      82083000 -- (-20144.161) [...15 remote chains...] -- 18:41:00
      82084000 -- (-20134.726) [...15 remote chains...] -- 18:41:02
      82085000 -- (-20141.149) [...15 remote chains...] -- 18:41:05

      Average standard deviation of split frequencies: 0.015219

      82086000 -- (-20136.097) [...15 remote chains...] -- 18:40:49
      82087000 -- [-20133.956] [...15 remote chains...] -- 18:40:51
      82088000 -- (-20141.979) [...15 remote chains...] -- 18:40:53
      82089000 -- (-20143.045) [...15 remote chains...] -- 18:40:56
      82090000 -- (-20136.485) [...15 remote chains...] -- 18:40:40

      Average standard deviation of split frequencies: 0.015217

      82091000 -- (-20136.741) [...15 remote chains...] -- 18:40:42
      82092000 -- (-20133.444) [...15 remote chains...] -- 18:40:45
      82093000 -- [-20129.806] [...15 remote chains...] -- 18:40:29
      82094000 -- (-20129.233) [...15 remote chains...] -- 18:40:31
      82095000 -- [-20129.663] [...15 remote chains...] -- 18:40:33

      Average standard deviation of split frequencies: 0.015215

      82096000 -- [-20135.248] [...15 remote chains...] -- 18:40:36
      82097000 -- (-20133.057) [...15 remote chains...] -- 18:40:38
      82098000 -- [-20138.497] [...15 remote chains...] -- 18:40:22
      82099000 -- (-20138.540) [...15 remote chains...] -- 18:40:25
      82100000 -- (-20126.708) [...15 remote chains...] -- 18:40:27

      Average standard deviation of split frequencies: 0.015209

      82101000 -- (-20135.086) [...15 remote chains...] -- 18:40:29
      82102000 -- (-20142.389) [...15 remote chains...] -- 18:40:13
      82103000 -- (-20127.052) [...15 remote chains...] -- 18:40:16
      82104000 -- (-20140.615) [...15 remote chains...] -- 18:40:18
      82105000 -- (-20132.325) [...15 remote chains...] -- 18:40:20

      Average standard deviation of split frequencies: 0.015205

      82106000 -- (-20140.187) [...15 remote chains...] -- 18:40:05
      82107000 -- (-20139.771) [...15 remote chains...] -- 18:40:07
      82108000 -- [-20148.330] [...15 remote chains...] -- 18:40:09
      82109000 -- (-20136.744) [...15 remote chains...] -- 18:40:12
      82110000 -- (-20141.416) [...15 remote chains...] -- 18:40:14

      Average standard deviation of split frequencies: 0.015203

      82111000 -- (-20135.573) [...15 remote chains...] -- 18:39:58
      82112000 -- (-20127.141) [...15 remote chains...] -- 18:40:00
      82113000 -- (-20140.074) [...15 remote chains...] -- 18:40:03
      82114000 -- (-20138.102) [...15 remote chains...] -- 18:39:47
      82115000 -- (-20146.004) [...15 remote chains...] -- 18:39:49

      Average standard deviation of split frequencies: 0.015204

      82116000 -- (-20141.468) [...15 remote chains...] -- 18:39:52
      82117000 -- (-20145.853) [...15 remote chains...] -- 18:39:54
      82118000 -- (-20137.228) [...15 remote chains...] -- 18:39:38
      82119000 -- (-20129.830) [...15 remote chains...] -- 18:39:41
      82120000 -- (-20132.669) [...15 remote chains...] -- 18:39:43

      Average standard deviation of split frequencies: 0.015204

      82121000 -- (-20125.852) [...15 remote chains...] -- 18:39:45
      82122000 -- [-20127.364] [...15 remote chains...] -- 18:39:30
      82123000 -- (-20145.407) [...15 remote chains...] -- 18:39:32
      82124000 -- (-20144.498) [...15 remote chains...] -- 18:39:34
      82125000 -- (-20131.233) [...15 remote chains...] -- 18:39:36

      Average standard deviation of split frequencies: 0.015204

      82126000 -- (-20135.927) [...15 remote chains...] -- 18:39:21
      82127000 -- (-20133.965) [...15 remote chains...] -- 18:39:23
      82128000 -- (-20130.641) [...15 remote chains...] -- 18:39:25
      82129000 -- (-20130.912) [...15 remote chains...] -- 18:39:28
      82130000 -- (-20127.200) [...15 remote chains...] -- 18:39:12

      Average standard deviation of split frequencies: 0.015202

      82131000 -- (-20127.913) [...15 remote chains...] -- 18:39:14
      82132000 -- (-20132.298) [...15 remote chains...] -- 18:39:17
      82133000 -- (-20137.036) [...15 remote chains...] -- 18:39:19
      82134000 -- (-20126.981) [...15 remote chains...] -- 18:39:03
      82135000 -- (-20137.128) [...15 remote chains...] -- 18:39:06

      Average standard deviation of split frequencies: 0.015200

      82136000 -- (-20145.168) [...15 remote chains...] -- 18:39:08
      82137000 -- [-20150.913] [...15 remote chains...] -- 18:39:10
      82138000 -- (-20144.271) [...15 remote chains...] -- 18:38:55
      82139000 -- (-20142.360) [...15 remote chains...] -- 18:38:57
      82140000 -- [-20130.777] [...15 remote chains...] -- 18:38:59

      Average standard deviation of split frequencies: 0.015200

      82141000 -- (-20135.230) [...15 remote chains...] -- 18:38:44
      82142000 -- (-20143.127) [...15 remote chains...] -- 18:38:46
      82143000 -- (-20142.581) [...15 remote chains...] -- 18:38:48
      82144000 -- (-20138.072) [...15 remote chains...] -- 18:38:50
      82145000 -- (-20142.677) [...15 remote chains...] -- 18:38:35

      Average standard deviation of split frequencies: 0.015199

      82146000 -- [-20138.954] [...15 remote chains...] -- 18:38:37
      82147000 -- [-20136.006] [...15 remote chains...] -- 18:38:39
      82148000 -- (-20142.804) [...15 remote chains...] -- 18:38:42
      82149000 -- (-20143.436) [...15 remote chains...] -- 18:38:26
      82150000 -- (-20132.501) [...15 remote chains...] -- 18:38:28

      Average standard deviation of split frequencies: 0.015197

      82151000 -- (-20147.919) [...15 remote chains...] -- 18:38:31
      82152000 -- [-20136.976] [...15 remote chains...] -- 18:38:33
      82153000 -- (-20141.374) [...15 remote chains...] -- 18:38:18
      82154000 -- (-20129.929) [...15 remote chains...] -- 18:38:20
      82155000 -- (-20138.756) [...15 remote chains...] -- 18:38:22

      Average standard deviation of split frequencies: 0.015195

      82156000 -- [-20138.955] [...15 remote chains...] -- 18:38:07
      82157000 -- [-20140.290] [...15 remote chains...] -- 18:38:09
      82158000 -- [-20146.086] [...15 remote chains...] -- 18:38:11
      82159000 -- (-20147.044) [...15 remote chains...] -- 18:38:13
      82160000 -- (-20131.737) [...15 remote chains...] -- 18:38:15

      Average standard deviation of split frequencies: 0.015193

      82161000 -- (-20135.766) [...15 remote chains...] -- 18:38:00
      82162000 -- [-20146.030] [...15 remote chains...] -- 18:38:02
      82163000 -- (-20144.943) [...15 remote chains...] -- 18:38:05
      82164000 -- (-20141.492) [...15 remote chains...] -- 18:38:07
      82165000 -- [-20150.477] [...15 remote chains...] -- 18:37:51

      Average standard deviation of split frequencies: 0.015191

      82166000 -- (-20149.097) [...15 remote chains...] -- 18:37:54
      82167000 -- [-20141.520] [...15 remote chains...] -- 18:37:56
      82168000 -- (-20131.802) [...15 remote chains...] -- 18:37:58
      82169000 -- (-20133.963) [...15 remote chains...] -- 18:37:43
      82170000 -- [-20144.287] [...15 remote chains...] -- 18:37:45

      Average standard deviation of split frequencies: 0.015191

      82171000 -- (-20143.520) [...15 remote chains...] -- 18:37:47
      82172000 -- (-20144.090) [...15 remote chains...] -- 18:37:49
      82173000 -- (-20143.712) [...15 remote chains...] -- 18:37:34
      82174000 -- (-20135.511) [...15 remote chains...] -- 18:37:36
      82175000 -- (-20135.452) [...15 remote chains...] -- 18:37:38

      Average standard deviation of split frequencies: 0.015190

      82176000 -- (-20132.489) [...15 remote chains...] -- 18:37:41
      82177000 -- [-20139.080] [...15 remote chains...] -- 18:37:25
      82178000 -- (-20137.485) [...15 remote chains...] -- 18:37:28
      82179000 -- (-20135.499) [...15 remote chains...] -- 18:37:30
      82180000 -- (-20150.149) [...15 remote chains...] -- 18:37:32

      Average standard deviation of split frequencies: 0.015189

      82181000 -- [-20131.590] [...15 remote chains...] -- 18:37:17
      82182000 -- [-20137.815] [...15 remote chains...] -- 18:37:19
      82183000 -- [-20132.938] [...15 remote chains...] -- 18:37:21
      82184000 -- (-20143.400) [...15 remote chains...] -- 18:37:06
      82185000 -- (-20129.921) [...15 remote chains...] -- 18:37:08

      Average standard deviation of split frequencies: 0.015192

      82186000 -- (-20132.113) [...15 remote chains...] -- 18:37:10
      82187000 -- (-20127.564) [...15 remote chains...] -- 18:37:12
      82188000 -- (-20129.256) [...15 remote chains...] -- 18:36:57
      82189000 -- [-20136.258] [...15 remote chains...] -- 18:36:59
      82190000 -- (-20136.654) [...15 remote chains...] -- 18:37:02

      Average standard deviation of split frequencies: 0.015190

      82191000 -- (-20121.268) [...15 remote chains...] -- 18:37:04
      82192000 -- [-20116.550] [...15 remote chains...] -- 18:36:49
      82193000 -- [-20117.787] [...15 remote chains...] -- 18:36:51
      82194000 -- [-20122.075] [...15 remote chains...] -- 18:36:53
      82195000 -- (-20122.000) [...15 remote chains...] -- 18:36:55

      Average standard deviation of split frequencies: 0.015191

      82196000 -- [-20120.435] [...15 remote chains...] -- 18:36:40
      82197000 -- (-20134.658) [...15 remote chains...] -- 18:36:42
      82198000 -- (-20132.050) [...15 remote chains...] -- 18:36:44
      82199000 -- (-20123.050) [...15 remote chains...] -- 18:36:46
      82200000 -- (-20127.094) [...15 remote chains...] -- 18:36:49

      Average standard deviation of split frequencies: 0.015191

      82201000 -- (-20128.911) [...15 remote chains...] -- 18:36:34
      82202000 -- (-20131.776) [...15 remote chains...] -- 18:36:36
      82203000 -- (-20137.752) [...15 remote chains...] -- 18:36:38
      82204000 -- (-20130.632) [...15 remote chains...] -- 18:36:40
      82205000 -- (-20135.409) [...15 remote chains...] -- 18:36:25

      Average standard deviation of split frequencies: 0.015191

      82206000 -- (-20132.802) [...15 remote chains...] -- 18:36:27
      82207000 -- (-20140.269) [...15 remote chains...] -- 18:36:29
      82208000 -- (-20138.762) [...15 remote chains...] -- 18:36:14
      82209000 -- (-20139.576) [...15 remote chains...] -- 18:36:16
      82210000 -- (-20129.035) [...15 remote chains...] -- 18:36:18

      Average standard deviation of split frequencies: 0.015190

      82211000 -- (-20127.253) [...15 remote chains...] -- 18:36:21
      82212000 -- (-20134.586) [...15 remote chains...] -- 18:36:23
      82213000 -- [-20135.096] [...15 remote chains...] -- 18:36:08
      82214000 -- (-20122.063) [...15 remote chains...] -- 18:36:10
      82215000 -- (-20130.337) [...15 remote chains...] -- 18:36:12

      Average standard deviation of split frequencies: 0.015189

      82216000 -- (-20128.457) [...15 remote chains...] -- 18:35:57
      82217000 -- (-20123.229) [...15 remote chains...] -- 18:35:59
      82218000 -- (-20131.404) [...15 remote chains...] -- 18:36:01
      82219000 -- (-20128.938) [...15 remote chains...] -- 18:36:03
      82220000 -- (-20123.656) [...15 remote chains...] -- 18:36:05

      Average standard deviation of split frequencies: 0.015188

      82221000 -- (-20130.070) [...15 remote chains...] -- 18:35:50
      82222000 -- [-20122.579] [...15 remote chains...] -- 18:35:53
      82223000 -- (-20134.660) [...15 remote chains...] -- 18:35:55
      82224000 -- (-20129.631) [...15 remote chains...] -- 18:35:57
      82225000 -- (-20130.427) [...15 remote chains...] -- 18:35:42

      Average standard deviation of split frequencies: 0.015190

      82226000 -- (-20130.209) [...15 remote chains...] -- 18:35:44
      82227000 -- (-20130.363) [...15 remote chains...] -- 18:35:46
      82228000 -- (-20126.153) [...15 remote chains...] -- 18:35:48
      82229000 -- (-20129.662) [...15 remote chains...] -- 18:35:33
      82230000 -- (-20127.381) [...15 remote chains...] -- 18:35:35

      Average standard deviation of split frequencies: 0.015190

      82231000 -- (-20127.535) [...15 remote chains...] -- 18:35:37
      82232000 -- (-20134.842) [...15 remote chains...] -- 18:35:40
      82233000 -- (-20131.274) [...15 remote chains...] -- 18:35:25
      82234000 -- (-20140.073) [...15 remote chains...] -- 18:35:27
      82235000 -- (-20134.898) [...15 remote chains...] -- 18:35:29

      Average standard deviation of split frequencies: 0.015188

      82236000 -- [-20129.472] [...15 remote chains...] -- 18:35:14
      82237000 -- (-20127.583) [...15 remote chains...] -- 18:35:16
      82238000 -- (-20127.505) [...15 remote chains...] -- 18:35:18
      82239000 -- (-20133.497) [...15 remote chains...] -- 18:35:20
      82240000 -- (-20140.849) [...15 remote chains...] -- 18:35:06

      Average standard deviation of split frequencies: 0.015187

      82241000 -- (-20128.212) [...15 remote chains...] -- 18:35:08
      82242000 -- [-20128.950] [...15 remote chains...] -- 18:35:10
      82243000 -- (-20121.085) [...15 remote chains...] -- 18:35:12
      82244000 -- (-20124.332) [...15 remote chains...] -- 18:34:57
      82245000 -- (-20140.477) [...15 remote chains...] -- 18:34:59

      Average standard deviation of split frequencies: 0.015186

      82246000 -- (-20130.279) [...15 remote chains...] -- 18:35:01
      82247000 -- [-20128.980] [...15 remote chains...] -- 18:35:03
      82248000 -- (-20134.261) [...15 remote chains...] -- 18:34:48
      82249000 -- [-20138.495] [...15 remote chains...] -- 18:34:50
      82250000 -- (-20132.543) [...15 remote chains...] -- 18:34:53

      Average standard deviation of split frequencies: 0.015185

      82251000 -- (-20141.587) [...15 remote chains...] -- 18:34:55
      82252000 -- (-20140.496) [...15 remote chains...] -- 18:34:40
      82253000 -- [-20138.204] [...15 remote chains...] -- 18:34:42
      82254000 -- (-20137.768) [...15 remote chains...] -- 18:34:44
      82255000 -- (-20135.854) [...15 remote chains...] -- 18:34:46

      Average standard deviation of split frequencies: 0.015186

      82256000 -- (-20127.098) [...15 remote chains...] -- 18:34:31
      82257000 -- [-20139.164] [...15 remote chains...] -- 18:34:33
      82258000 -- [-20134.195] [...15 remote chains...] -- 18:34:35
      82259000 -- (-20137.542) [...15 remote chains...] -- 18:34:37
      82260000 -- [-20138.334] [...15 remote chains...] -- 18:34:39

      Average standard deviation of split frequencies: 0.015187

      82261000 -- [-20125.825] [...15 remote chains...] -- 18:34:25
      82262000 -- (-20137.635) [...15 remote chains...] -- 18:34:27
      82263000 -- (-20140.003) [...15 remote chains...] -- 18:34:29
      82264000 -- (-20155.950) [...15 remote chains...] -- 18:34:31
      82265000 -- (-20161.531) [...15 remote chains...] -- 18:34:16

      Average standard deviation of split frequencies: 0.015184

      82266000 -- [-20143.728] [...15 remote chains...] -- 18:34:18
      82267000 -- (-20144.332) [...15 remote chains...] -- 18:34:20
      82268000 -- (-20128.490) [...15 remote chains...] -- 18:34:06
      82269000 -- [-20122.417] [...15 remote chains...] -- 18:34:08
      82270000 -- (-20119.252) [...15 remote chains...] -- 18:34:10

      Average standard deviation of split frequencies: 0.015187

      82271000 -- (-20125.763) [...15 remote chains...] -- 18:34:12
      82272000 -- (-20122.405) [...15 remote chains...] -- 18:33:57
      82273000 -- [-20131.565] [...15 remote chains...] -- 18:33:59
      82274000 -- (-20126.218) [...15 remote chains...] -- 18:34:01
      82275000 -- (-20129.897) [...15 remote chains...] -- 18:34:03

      Average standard deviation of split frequencies: 0.015191

      82276000 -- (-20124.189) [...15 remote chains...] -- 18:33:49
      82277000 -- (-20118.428) [...15 remote chains...] -- 18:33:51
      82278000 -- (-20123.638) [...15 remote chains...] -- 18:33:53
      82279000 -- (-20126.860) [...15 remote chains...] -- 18:33:55
      82280000 -- [-20128.849] [...15 remote chains...] -- 18:33:40

      Average standard deviation of split frequencies: 0.015192

      82281000 -- [-20128.261] [...15 remote chains...] -- 18:33:42
      82282000 -- (-20132.079) [...15 remote chains...] -- 18:33:44
      82283000 -- (-20136.226) [...15 remote chains...] -- 18:33:46
      82284000 -- (-20121.326) [...15 remote chains...] -- 18:33:48
      82285000 -- (-20127.699) [...15 remote chains...] -- 18:33:50

      Average standard deviation of split frequencies: 0.015192

      82286000 -- (-20131.247) [...15 remote chains...] -- 18:33:36
      82287000 -- (-20137.613) [...15 remote chains...] -- 18:33:38
      82288000 -- (-20130.924) [...15 remote chains...] -- 18:33:40
      82289000 -- (-20119.757) [...15 remote chains...] -- 18:33:25
      82290000 -- (-20115.357) [...15 remote chains...] -- 18:33:27

      Average standard deviation of split frequencies: 0.015189

      82291000 -- [-20112.901] [...15 remote chains...] -- 18:33:29
      82292000 -- (-20110.875) [...15 remote chains...] -- 18:33:31
      82293000 -- [-20117.288] [...15 remote chains...] -- 18:33:33
      82294000 -- (-20123.554) [...15 remote chains...] -- 18:33:19
      82295000 -- (-20114.479) [...15 remote chains...] -- 18:33:21

      Average standard deviation of split frequencies: 0.015190

      82296000 -- (-20126.511) [...15 remote chains...] -- 18:33:23
      82297000 -- [-20127.731] [...15 remote chains...] -- 18:33:25
      82298000 -- (-20137.490) [...15 remote chains...] -- 18:33:10
      82299000 -- (-20131.405) [...15 remote chains...] -- 18:33:12
      82300000 -- (-20127.446) [...15 remote chains...] -- 18:33:14

      Average standard deviation of split frequencies: 0.015190

      82301000 -- (-20134.537) [...15 remote chains...] -- 18:33:16
      82302000 -- [-20135.477] [...15 remote chains...] -- 18:33:18
      82303000 -- (-20135.639) [...15 remote chains...] -- 18:33:04
      82304000 -- [-20139.135] [...15 remote chains...] -- 18:33:06
      82305000 -- (-20135.234) [...15 remote chains...] -- 18:33:08

      Average standard deviation of split frequencies: 0.015189

      82306000 -- (-20124.501) [...15 remote chains...] -- 18:33:09
      82307000 -- [-20129.295] [...15 remote chains...] -- 18:32:55
      82308000 -- [-20126.090] [...15 remote chains...] -- 18:32:57
      82309000 -- (-20125.092) [...15 remote chains...] -- 18:32:59
      82310000 -- (-20126.848) [...15 remote chains...] -- 18:33:01

      Average standard deviation of split frequencies: 0.015190

      82311000 -- (-20121.832) [...15 remote chains...] -- 18:32:47
      82312000 -- (-20123.166) [...15 remote chains...] -- 18:32:49
      82313000 -- (-20135.409) [...15 remote chains...] -- 18:32:51
      82314000 -- (-20132.317) [...15 remote chains...] -- 18:32:36
      82315000 -- (-20117.566) [...15 remote chains...] -- 18:32:38

      Average standard deviation of split frequencies: 0.015191

      82316000 -- (-20122.527) [...15 remote chains...] -- 18:32:40
      82317000 -- [-20127.861] [...15 remote chains...] -- 18:32:42
      82318000 -- (-20131.397) [...15 remote chains...] -- 18:32:44
      82319000 -- (-20127.680) [...15 remote chains...] -- 18:32:30
      82320000 -- (-20133.747) [...15 remote chains...] -- 18:32:32

      Average standard deviation of split frequencies: 0.015193

      82321000 -- (-20127.150) [...15 remote chains...] -- 18:32:34
      82322000 -- (-20126.105) [...15 remote chains...] -- 18:32:19
      82323000 -- (-20124.991) [...15 remote chains...] -- 18:32:21
      82324000 -- (-20116.679) [...15 remote chains...] -- 18:32:23
      82325000 -- (-20126.736) [...15 remote chains...] -- 18:32:25

      Average standard deviation of split frequencies: 0.015194

      82326000 -- (-20129.241) [...15 remote chains...] -- 18:32:11
      82327000 -- (-20127.295) [...15 remote chains...] -- 18:32:13
      82328000 -- (-20130.050) [...15 remote chains...] -- 18:32:15
      82329000 -- (-20126.300) [...15 remote chains...] -- 18:32:17
      82330000 -- (-20124.533) [...15 remote chains...] -- 18:32:02

      Average standard deviation of split frequencies: 0.015195

      82331000 -- (-20134.211) [...15 remote chains...] -- 18:32:04
      82332000 -- [-20129.796] [...15 remote chains...] -- 18:32:06
      82333000 -- (-20134.272) [...15 remote chains...] -- 18:32:08
      82334000 -- (-20128.249) [...15 remote chains...] -- 18:32:10
      82335000 -- [-20130.378] [...15 remote chains...] -- 18:31:56

      Average standard deviation of split frequencies: 0.015195

      82336000 -- (-20134.199) [...15 remote chains...] -- 18:31:58
      82337000 -- (-20122.711) [...15 remote chains...] -- 18:32:00
      82338000 -- (-20121.331) [...15 remote chains...] -- 18:32:01
      82339000 -- (-20126.130) [...15 remote chains...] -- 18:31:47
      82340000 -- (-20131.582) [...15 remote chains...] -- 18:31:49

      Average standard deviation of split frequencies: 0.015197

      82341000 -- (-20143.593) [...15 remote chains...] -- 18:31:51
      82342000 -- (-20149.337) [...15 remote chains...] -- 18:31:53
      82343000 -- (-20139.467) [...15 remote chains...] -- 18:31:39
      82344000 -- (-20134.133) [...15 remote chains...] -- 18:31:41
      82345000 -- (-20126.774) [...15 remote chains...] -- 18:31:43

      Average standard deviation of split frequencies: 0.015198

      82346000 -- [-20133.329] [...15 remote chains...] -- 18:31:28
      82347000 -- [-20131.128] [...15 remote chains...] -- 18:31:30
      82348000 -- (-20117.927) [...15 remote chains...] -- 18:31:32
      82349000 -- (-20120.501) [...15 remote chains...] -- 18:31:34
      82350000 -- (-20125.841) [...15 remote chains...] -- 18:31:36

      Average standard deviation of split frequencies: 0.015198

      82351000 -- (-20124.106) [...15 remote chains...] -- 18:31:22
      82352000 -- (-20125.126) [...15 remote chains...] -- 18:31:24
      82353000 -- (-20134.040) [...15 remote chains...] -- 18:31:26
      82354000 -- (-20136.155) [...15 remote chains...] -- 18:31:28
      82355000 -- (-20154.196) [...15 remote chains...] -- 18:31:14

      Average standard deviation of split frequencies: 0.015199

      82356000 -- (-20135.620) [...15 remote chains...] -- 18:31:15
      82357000 -- [-20129.565] [...15 remote chains...] -- 18:31:17
      82358000 -- (-20129.397) [...15 remote chains...] -- 18:31:19
      82359000 -- (-20135.679) [...15 remote chains...] -- 18:31:05
      82360000 -- (-20129.349) [...15 remote chains...] -- 18:31:07

      Average standard deviation of split frequencies: 0.015199

      82361000 -- (-20129.248) [...15 remote chains...] -- 18:31:09
      82362000 -- (-20122.423) [...15 remote chains...] -- 18:31:11
      82363000 -- (-20129.276) [...15 remote chains...] -- 18:30:57
      82364000 -- (-20134.945) [...15 remote chains...] -- 18:30:59
      82365000 -- (-20135.086) [...15 remote chains...] -- 18:31:00

      Average standard deviation of split frequencies: 0.015200

      82366000 -- [-20136.465] [...15 remote chains...] -- 18:31:02
      82367000 -- (-20136.135) [...15 remote chains...] -- 18:31:04
      82368000 -- (-20136.421) [...15 remote chains...] -- 18:30:50
      82369000 -- (-20123.943) [...15 remote chains...] -- 18:30:52
      82370000 -- (-20124.063) [...15 remote chains...] -- 18:30:54

      Average standard deviation of split frequencies: 0.015200

      82371000 -- (-20124.711) [...15 remote chains...] -- 18:30:56
      82372000 -- (-20124.399) [...15 remote chains...] -- 18:30:58
      82373000 -- (-20135.789) [...15 remote chains...] -- 18:30:44
      82374000 -- (-20128.395) [...15 remote chains...] -- 18:30:45
      82375000 -- (-20121.990) [...15 remote chains...] -- 18:30:47

      Average standard deviation of split frequencies: 0.015199

      82376000 -- (-20121.433) [...15 remote chains...] -- 18:30:49
      82377000 -- (-20116.827) [...15 remote chains...] -- 18:30:35
      82378000 -- (-20124.148) [...15 remote chains...] -- 18:30:37
      82379000 -- (-20128.038) [...15 remote chains...] -- 18:30:39
      82380000 -- (-20137.784) [...15 remote chains...] -- 18:30:41

      Average standard deviation of split frequencies: 0.015199

      82381000 -- [-20136.646] [...15 remote chains...] -- 18:30:42
      82382000 -- (-20132.773) [...15 remote chains...] -- 18:30:29
      82383000 -- (-20131.916) [...15 remote chains...] -- 18:30:30
      82384000 -- (-20142.199) [...15 remote chains...] -- 18:30:32
      82385000 -- (-20126.319) [...15 remote chains...] -- 18:30:34

      Average standard deviation of split frequencies: 0.015198

      82386000 -- (-20124.702) [...15 remote chains...] -- 18:30:36
      82387000 -- (-20119.415) [...15 remote chains...] -- 18:30:22
      82388000 -- [-20129.620] [...15 remote chains...] -- 18:30:24
      82389000 -- (-20124.553) [...15 remote chains...] -- 18:30:26
      82390000 -- (-20124.468) [...15 remote chains...] -- 18:30:27

      Average standard deviation of split frequencies: 0.015196

      82391000 -- (-20123.906) [...15 remote chains...] -- 18:30:14
      82392000 -- (-20134.323) [...15 remote chains...] -- 18:30:15
      82393000 -- (-20127.992) [...15 remote chains...] -- 18:30:17
      82394000 -- (-20135.468) [...15 remote chains...] -- 18:30:03
      82395000 -- (-20129.656) [...15 remote chains...] -- 18:30:05

      Average standard deviation of split frequencies: 0.015197

      82396000 -- (-20130.644) [...15 remote chains...] -- 18:30:07
      82397000 -- (-20132.369) [...15 remote chains...] -- 18:30:09
      82398000 -- (-20125.241) [...15 remote chains...] -- 18:29:55
      82399000 -- (-20141.973) [...15 remote chains...] -- 18:29:57
      82400000 -- (-20137.349) [...15 remote chains...] -- 18:29:59

      Average standard deviation of split frequencies: 0.015197

      82401000 -- (-20134.161) [...15 remote chains...] -- 18:30:00
      82402000 -- (-20125.312) [...15 remote chains...] -- 18:29:46
      82403000 -- (-20136.271) [...15 remote chains...] -- 18:29:48
      82404000 -- [-20140.833] [...15 remote chains...] -- 18:29:50
      82405000 -- (-20135.537) [...15 remote chains...] -- 18:29:52

      Average standard deviation of split frequencies: 0.015198

      82406000 -- (-20137.097) [...15 remote chains...] -- 18:29:54
      82407000 -- (-20138.768) [...15 remote chains...] -- 18:29:40
      82408000 -- (-20157.979) [...15 remote chains...] -- 18:29:42
      82409000 -- (-20136.195) [...15 remote chains...] -- 18:29:43
      82410000 -- (-20134.111) [...15 remote chains...] -- 18:29:45

      Average standard deviation of split frequencies: 0.015196

      82411000 -- [-20130.303] [...15 remote chains...] -- 18:29:47
      82412000 -- (-20134.628) [...15 remote chains...] -- 18:29:33
      82413000 -- (-20143.287) [...15 remote chains...] -- 18:29:35
      82414000 -- (-20139.865) [...15 remote chains...] -- 18:29:37
      82415000 -- (-20126.354) [...15 remote chains...] -- 18:29:39

      Average standard deviation of split frequencies: 0.015195

      82416000 -- (-20138.060) [...15 remote chains...] -- 18:29:25
      82417000 -- (-20139.507) [...15 remote chains...] -- 18:29:27
      82418000 -- [-20128.166] [...15 remote chains...] -- 18:29:28
      82419000 -- [-20128.029] [...15 remote chains...] -- 18:29:30
      82420000 -- [-20130.800] [...15 remote chains...] -- 18:29:32

      Average standard deviation of split frequencies: 0.015194

      82421000 -- (-20139.333) [...15 remote chains...] -- 18:29:18
      82422000 -- (-20139.792) [...15 remote chains...] -- 18:29:20
      82423000 -- (-20137.236) [...15 remote chains...] -- 18:29:22
      82424000 -- (-20130.644) [...15 remote chains...] -- 18:29:08
      82425000 -- (-20144.653) [...15 remote chains...] -- 18:29:10

      Average standard deviation of split frequencies: 0.015193

      82426000 -- (-20137.676) [...15 remote chains...] -- 18:29:12
      82427000 -- (-20135.510) [...15 remote chains...] -- 18:29:13
      82428000 -- (-20130.400) [...15 remote chains...] -- 18:29:15
      82429000 -- (-20140.750) [...15 remote chains...] -- 18:29:01
      82430000 -- (-20145.591) [...15 remote chains...] -- 18:29:03

      Average standard deviation of split frequencies: 0.015189

      82431000 -- [-20129.981] [...15 remote chains...] -- 18:29:05
      82432000 -- (-20130.184) [...15 remote chains...] -- 18:29:07
      82433000 -- (-20130.489) [...15 remote chains...] -- 18:29:09
      82434000 -- (-20133.890) [...15 remote chains...] -- 18:28:55
      82435000 -- (-20119.572) [...15 remote chains...] -- 18:28:57

      Average standard deviation of split frequencies: 0.015188

      82436000 -- (-20129.139) [...15 remote chains...] -- 18:28:58
      82437000 -- (-20140.012) [...15 remote chains...] -- 18:29:00
      82438000 -- (-20130.689) [...15 remote chains...] -- 18:28:46
      82439000 -- (-20138.664) [...15 remote chains...] -- 18:28:48
      82440000 -- (-20124.730) [...15 remote chains...] -- 18:28:50

      Average standard deviation of split frequencies: 0.015183

      82441000 -- [-20127.006] [...15 remote chains...] -- 18:28:52
      82442000 -- [-20132.269] [...15 remote chains...] -- 18:28:38
      82443000 -- (-20124.106) [...15 remote chains...] -- 18:28:40
      82444000 -- (-20132.806) [...15 remote chains...] -- 18:28:42
      82445000 -- [-20136.059] [...15 remote chains...] -- 18:28:43

      Average standard deviation of split frequencies: 0.015182

      82446000 -- [-20145.951] [...15 remote chains...] -- 18:28:30
      82447000 -- [-20149.322] [...15 remote chains...] -- 18:28:31
      82448000 -- (-20150.112) [...15 remote chains...] -- 18:28:33
      82449000 -- (-20140.681) [...15 remote chains...] -- 18:28:35
      82450000 -- (-20140.308) [...15 remote chains...] -- 18:28:37

      Average standard deviation of split frequencies: 0.015180

      82451000 -- (-20131.986) [...15 remote chains...] -- 18:28:23
      82452000 -- (-20138.397) [...15 remote chains...] -- 18:28:25
      82453000 -- [-20125.708] [...15 remote chains...] -- 18:28:27
      82454000 -- (-20130.565) [...15 remote chains...] -- 18:28:28
      82455000 -- (-20130.384) [...15 remote chains...] -- 18:28:15

      Average standard deviation of split frequencies: 0.015178

      82456000 -- (-20121.459) [...15 remote chains...] -- 18:28:16
      82457000 -- (-20124.005) [...15 remote chains...] -- 18:28:18
      82458000 -- (-20141.692) [...15 remote chains...] -- 18:28:20
      82459000 -- (-20140.746) [...15 remote chains...] -- 18:28:22
      82460000 -- (-20128.334) [...15 remote chains...] -- 18:28:08

      Average standard deviation of split frequencies: 0.015176

      82461000 -- [-20124.014] [...15 remote chains...] -- 18:28:10
      82462000 -- [-20119.180] [...15 remote chains...] -- 18:28:11
      82463000 -- (-20129.856) [...15 remote chains...] -- 18:28:13
      82464000 -- (-20129.474) [...15 remote chains...] -- 18:28:00
      82465000 -- (-20130.978) [...15 remote chains...] -- 18:28:01

      Average standard deviation of split frequencies: 0.015176

      82466000 -- (-20131.742) [...15 remote chains...] -- 18:28:03
      82467000 -- (-20143.947) [...15 remote chains...] -- 18:28:05
      82468000 -- [-20141.558] [...15 remote chains...] -- 18:27:51
      82469000 -- [-20141.383] [...15 remote chains...] -- 18:27:53
      82470000 -- (-20143.499) [...15 remote chains...] -- 18:27:55

      Average standard deviation of split frequencies: 0.015176

      82471000 -- (-20134.460) [...15 remote chains...] -- 18:27:56
      82472000 -- [-20124.466] [...15 remote chains...] -- 18:27:43
      82473000 -- [-20135.447] [...15 remote chains...] -- 18:27:45
      82474000 -- (-20130.306) [...15 remote chains...] -- 18:27:46
      82475000 -- (-20125.043) [...15 remote chains...] -- 18:27:33

      Average standard deviation of split frequencies: 0.015172

      82476000 -- [-20126.027] [...15 remote chains...] -- 18:27:35
      82477000 -- (-20128.501) [...15 remote chains...] -- 18:27:36
      82478000 -- (-20128.680) [...15 remote chains...] -- 18:27:38
      82479000 -- (-20133.645) [...15 remote chains...] -- 18:27:40
      82480000 -- (-20123.171) [...15 remote chains...] -- 18:27:26

      Average standard deviation of split frequencies: 0.015170

      82481000 -- (-20129.688) [...15 remote chains...] -- 18:27:28
      82482000 -- (-20132.036) [...15 remote chains...] -- 18:27:30
      82483000 -- (-20137.138) [...15 remote chains...] -- 18:27:31
      82484000 -- (-20135.577) [...15 remote chains...] -- 18:27:18
      82485000 -- [-20138.103] [...15 remote chains...] -- 18:27:20

      Average standard deviation of split frequencies: 0.015165

      82486000 -- (-20140.199) [...15 remote chains...] -- 18:27:21
      82487000 -- (-20140.284) [...15 remote chains...] -- 18:27:23
      82488000 -- (-20128.077) [...15 remote chains...] -- 18:27:10
      82489000 -- (-20135.769) [...15 remote chains...] -- 18:27:11
      82490000 -- (-20140.024) [...15 remote chains...] -- 18:27:13

      Average standard deviation of split frequencies: 0.015163

      82491000 -- (-20131.495) [...15 remote chains...] -- 18:27:15
      82492000 -- (-20127.426) [...15 remote chains...] -- 18:27:01
      82493000 -- (-20136.278) [...15 remote chains...] -- 18:27:03
      82494000 -- (-20141.718) [...15 remote chains...] -- 18:27:05
      82495000 -- (-20132.404) [...15 remote chains...] -- 18:27:06

      Average standard deviation of split frequencies: 0.015158

      82496000 -- (-20138.722) [...15 remote chains...] -- 18:26:53
      82497000 -- (-20136.112) [...15 remote chains...] -- 18:26:55
      82498000 -- (-20136.586) [...15 remote chains...] -- 18:26:56
      82499000 -- [-20128.515] [...15 remote chains...] -- 18:26:58
      82500000 -- [-20130.778] [...15 remote chains...] -- 18:26:45

      Average standard deviation of split frequencies: 0.015156

      82501000 -- (-20128.358) [...15 remote chains...] -- 18:26:46
      82502000 -- (-20130.970) [...15 remote chains...] -- 18:26:48
      82503000 -- [-20139.914] [...15 remote chains...] -- 18:26:49
      82504000 -- (-20139.444) [...15 remote chains...] -- 18:26:36
      82505000 -- (-20135.123) [...15 remote chains...] -- 18:26:38

      Average standard deviation of split frequencies: 0.015155

      82506000 -- [-20141.669] [...15 remote chains...] -- 18:26:39
      82507000 -- (-20141.227) [...15 remote chains...] -- 18:26:41
      82508000 -- (-20155.822) [...15 remote chains...] -- 18:26:43
      82509000 -- (-20153.460) [...15 remote chains...] -- 18:26:30
      82510000 -- [-20140.490] [...15 remote chains...] -- 18:26:31

      Average standard deviation of split frequencies: 0.015152

      82511000 -- (-20137.436) [...15 remote chains...] -- 18:26:33
      82512000 -- [-20128.846] [...15 remote chains...] -- 18:26:20
      82513000 -- (-20138.921) [...15 remote chains...] -- 18:26:21
      82514000 -- [-20146.014] [...15 remote chains...] -- 18:26:23
      82515000 -- [-20145.139] [...15 remote chains...] -- 18:26:24

      Average standard deviation of split frequencies: 0.015149

      82516000 -- (-20141.698) [...15 remote chains...] -- 18:26:11
      82517000 -- (-20136.648) [...15 remote chains...] -- 18:26:13
      82518000 -- (-20129.533) [...15 remote chains...] -- 18:26:14
      82519000 -- (-20126.081) [...15 remote chains...] -- 18:26:16
      82520000 -- (-20128.979) [...15 remote chains...] -- 18:26:03

      Average standard deviation of split frequencies: 0.015150

      82521000 -- (-20137.874) [...15 remote chains...] -- 18:26:05
      82522000 -- [-20142.205] [...15 remote chains...] -- 18:26:06
      82523000 -- (-20138.096) [...15 remote chains...] -- 18:26:08
      82524000 -- (-20131.514) [...15 remote chains...] -- 18:26:09
      82525000 -- (-20131.751) [...15 remote chains...] -- 18:25:56

      Average standard deviation of split frequencies: 0.015149

      82526000 -- (-20138.033) [...15 remote chains...] -- 18:25:58
      82527000 -- (-20148.008) [...15 remote chains...] -- 18:25:59
      82528000 -- (-20143.427) [...15 remote chains...] -- 18:26:01
      82529000 -- (-20139.273) [...15 remote chains...] -- 18:26:03
      82530000 -- (-20144.352) [...15 remote chains...] -- 18:25:50

      Average standard deviation of split frequencies: 0.015145

      82531000 -- (-20136.033) [...15 remote chains...] -- 18:25:51
      82532000 -- [-20148.058] [...15 remote chains...] -- 18:25:53
      82533000 -- (-20142.607) [...15 remote chains...] -- 18:25:54
      82534000 -- [-20136.665] [...15 remote chains...] -- 18:25:41
      82535000 -- (-20143.579) [...15 remote chains...] -- 18:25:43

      Average standard deviation of split frequencies: 0.015144

      82536000 -- (-20143.453) [...15 remote chains...] -- 18:25:44
      82537000 -- [-20142.544] [...15 remote chains...] -- 18:25:46
      82538000 -- (-20137.199) [...15 remote chains...] -- 18:25:33
      82539000 -- (-20138.933) [...15 remote chains...] -- 18:25:35
      82540000 -- [-20134.995] [...15 remote chains...] -- 18:25:36

      Average standard deviation of split frequencies: 0.015140

      82541000 -- (-20138.426) [...15 remote chains...] -- 18:25:38
      82542000 -- (-20134.417) [...15 remote chains...] -- 18:25:25
      82543000 -- (-20139.320) [...15 remote chains...] -- 18:25:26
      82544000 -- [-20142.475] [...15 remote chains...] -- 18:25:28
      82545000 -- [-20144.882] [...15 remote chains...] -- 18:25:29

      Average standard deviation of split frequencies: 0.015139

      82546000 -- [-20147.231] [...15 remote chains...] -- 18:25:16
      82547000 -- (-20143.292) [...15 remote chains...] -- 18:25:18
      82548000 -- (-20143.831) [...15 remote chains...] -- 18:25:20
      82549000 -- (-20138.124) [...15 remote chains...] -- 18:25:21
      82550000 -- (-20138.045) [...15 remote chains...] -- 18:25:23

      Average standard deviation of split frequencies: 0.015137

      82551000 -- (-20135.925) [...15 remote chains...] -- 18:25:10
      82552000 -- (-20133.893) [...15 remote chains...] -- 18:25:11
      82553000 -- (-20139.783) [...15 remote chains...] -- 18:25:13
      82554000 -- [-20145.693] [...15 remote chains...] -- 18:25:14
      82555000 -- (-20139.663) [...15 remote chains...] -- 18:25:01

      Average standard deviation of split frequencies: 0.015133

      82556000 -- (-20134.882) [...15 remote chains...] -- 18:25:03
      82557000 -- (-20133.749) [...15 remote chains...] -- 18:25:05
      82558000 -- (-20130.944) [...15 remote chains...] -- 18:25:06
      82559000 -- (-20127.673) [...15 remote chains...] -- 18:24:53
      82560000 -- (-20135.637) [...15 remote chains...] -- 18:24:55

      Average standard deviation of split frequencies: 0.015129

      82561000 -- (-20132.981) [...15 remote chains...] -- 18:24:56
      82562000 -- (-20138.521) [...15 remote chains...] -- 18:24:58
      82563000 -- (-20139.258) [...15 remote chains...] -- 18:24:45
      82564000 -- (-20129.972) [...15 remote chains...] -- 18:24:46
      82565000 -- [-20145.459] [...15 remote chains...] -- 18:24:48

      Average standard deviation of split frequencies: 0.015128

      82566000 -- (-20145.265) [...15 remote chains...] -- 18:24:35
      82567000 -- (-20152.217) [...15 remote chains...] -- 18:24:36
      82568000 -- (-20139.628) [...15 remote chains...] -- 18:24:38
      82569000 -- [-20131.158] [...15 remote chains...] -- 18:24:40
      82570000 -- (-20123.650) [...15 remote chains...] -- 18:24:41

      Average standard deviation of split frequencies: 0.015127

      82571000 -- (-20131.869) [...15 remote chains...] -- 18:24:28
      82572000 -- [-20134.803] [...15 remote chains...] -- 18:24:30
      82573000 -- (-20138.842) [...15 remote chains...] -- 18:24:31
      82574000 -- (-20130.862) [...15 remote chains...] -- 18:24:33
      82575000 -- (-20125.814) [...15 remote chains...] -- 18:24:20

      Average standard deviation of split frequencies: 0.015124

      82576000 -- (-20137.252) [...15 remote chains...] -- 18:24:21
      82577000 -- (-20146.237) [...15 remote chains...] -- 18:24:23
      82578000 -- (-20142.221) [...15 remote chains...] -- 18:24:25
      82579000 -- [-20135.817] [...15 remote chains...] -- 18:24:12
      82580000 -- (-20136.147) [...15 remote chains...] -- 18:24:13

      Average standard deviation of split frequencies: 0.015122

      82581000 -- (-20134.972) [...15 remote chains...] -- 18:24:15
      82582000 -- (-20134.073) [...15 remote chains...] -- 18:24:16
      82583000 -- [-20139.483] [...15 remote chains...] -- 18:24:18
      82584000 -- (-20137.369) [...15 remote chains...] -- 18:24:05
      82585000 -- (-20146.506) [...15 remote chains...] -- 18:24:06

      Average standard deviation of split frequencies: 0.015116

      82586000 -- [-20144.384] [...15 remote chains...] -- 18:24:08
      82587000 -- (-20150.138) [...15 remote chains...] -- 18:24:10
      82588000 -- (-20140.209) [...15 remote chains...] -- 18:24:11
      82589000 -- (-20136.826) [...15 remote chains...] -- 18:23:58
      82590000 -- (-20132.182) [...15 remote chains...] -- 18:24:00

      Average standard deviation of split frequencies: 0.015114

      82591000 -- (-20130.811) [...15 remote chains...] -- 18:24:01
      82592000 -- [-20139.554] [...15 remote chains...] -- 18:24:03
      82593000 -- (-20128.490) [...15 remote chains...] -- 18:24:04
      82594000 -- (-20123.358) [...15 remote chains...] -- 18:23:51
      82595000 -- (-20132.153) [...15 remote chains...] -- 18:23:53

      Average standard deviation of split frequencies: 0.015111

      82596000 -- (-20138.308) [...15 remote chains...] -- 18:23:55
      82597000 -- (-20131.207) [...15 remote chains...] -- 18:23:56
      82598000 -- (-20134.271) [...15 remote chains...] -- 18:23:43
      82599000 -- (-20132.471) [...15 remote chains...] -- 18:23:45
      82600000 -- (-20125.985) [...15 remote chains...] -- 18:23:46

      Average standard deviation of split frequencies: 0.015110

      82601000 -- [-20130.383] [...15 remote chains...] -- 18:23:48
      82602000 -- (-20143.030) [...15 remote chains...] -- 18:23:35
      82603000 -- (-20142.999) [...15 remote chains...] -- 18:23:36
      82604000 -- (-20141.978) [...15 remote chains...] -- 18:23:38
      82605000 -- (-20130.694) [...15 remote chains...] -- 18:23:40

      Average standard deviation of split frequencies: 0.015107

      82606000 -- [-20131.362] [...15 remote chains...] -- 18:23:41
      82607000 -- (-20127.780) [...15 remote chains...] -- 18:23:43
      82608000 -- (-20125.213) [...15 remote chains...] -- 18:23:30
      82609000 -- [-20130.278] [...15 remote chains...] -- 18:23:31
      82610000 -- (-20139.593) [...15 remote chains...] -- 18:23:33

      Average standard deviation of split frequencies: 0.015102

      82611000 -- (-20134.928) [...15 remote chains...] -- 18:23:34
      82612000 -- (-20143.738) [...15 remote chains...] -- 18:23:21
      82613000 -- (-20141.340) [...15 remote chains...] -- 18:23:23
      82614000 -- (-20142.564) [...15 remote chains...] -- 18:23:24
      82615000 -- [-20143.458] [...15 remote chains...] -- 18:23:26

      Average standard deviation of split frequencies: 0.015099

      82616000 -- (-20154.432) [...15 remote chains...] -- 18:23:13
      82617000 -- (-20130.174) [...15 remote chains...] -- 18:23:15
      82618000 -- (-20127.305) [...15 remote chains...] -- 18:23:16
      82619000 -- (-20126.120) [...15 remote chains...] -- 18:23:18
      82620000 -- (-20128.815) [...15 remote chains...] -- 18:23:19

      Average standard deviation of split frequencies: 0.015095

      82621000 -- [-20125.797] [...15 remote chains...] -- 18:23:21
      82622000 -- (-20127.730) [...15 remote chains...] -- 18:23:22
      82623000 -- (-20126.867) [...15 remote chains...] -- 18:23:09
      82624000 -- [-20134.925] [...15 remote chains...] -- 18:23:11
      82625000 -- (-20140.047) [...15 remote chains...] -- 18:23:12

      Average standard deviation of split frequencies: 0.015094

      82626000 -- [-20127.968] [...15 remote chains...] -- 18:23:14
      82627000 -- (-20133.860) [...15 remote chains...] -- 18:23:01
      82628000 -- (-20133.823) [...15 remote chains...] -- 18:23:03
      82629000 -- (-20139.021) [...15 remote chains...] -- 18:23:04
      82630000 -- (-20135.323) [...15 remote chains...] -- 18:23:06

      Average standard deviation of split frequencies: 0.015092

      82631000 -- (-20138.217) [...15 remote chains...] -- 18:22:53
      82632000 -- (-20131.423) [...15 remote chains...] -- 18:22:54
      82633000 -- [-20136.657] [...15 remote chains...] -- 18:22:56
      82634000 -- (-20137.586) [...15 remote chains...] -- 18:22:43
      82635000 -- [-20128.934] [...15 remote chains...] -- 18:22:45

      Average standard deviation of split frequencies: 0.015091

      82636000 -- (-20140.803) [...15 remote chains...] -- 18:22:46
      82637000 -- (-20140.262) [...15 remote chains...] -- 18:22:48
      82638000 -- (-20149.392) [...15 remote chains...] -- 18:22:35
      82639000 -- (-20138.515) [...15 remote chains...] -- 18:22:36
      82640000 -- (-20153.737) [...15 remote chains...] -- 18:22:38

      Average standard deviation of split frequencies: 0.015088

      82641000 -- (-20141.038) [...15 remote chains...] -- 18:22:39
      82642000 -- (-20141.918) [...15 remote chains...] -- 18:22:27
      82643000 -- (-20138.956) [...15 remote chains...] -- 18:22:28
      82644000 -- (-20148.534) [...15 remote chains...] -- 18:22:30
      82645000 -- (-20134.883) [...15 remote chains...] -- 18:22:31

      Average standard deviation of split frequencies: 0.015087

      82646000 -- (-20139.345) [...15 remote chains...] -- 18:22:18
      82647000 -- (-20143.521) [...15 remote chains...] -- 18:22:20
      82648000 -- (-20147.568) [...15 remote chains...] -- 18:22:21
      82649000 -- (-20141.647) [...15 remote chains...] -- 18:22:09
      82650000 -- (-20133.024) [...15 remote chains...] -- 18:22:10

      Average standard deviation of split frequencies: 0.015086

      82651000 -- [-20142.253] [...15 remote chains...] -- 18:22:12
      82652000 -- (-20127.958) [...15 remote chains...] -- 18:22:13
      82653000 -- (-20136.935) [...15 remote chains...] -- 18:22:15
      82654000 -- [-20134.327] [...15 remote chains...] -- 18:22:02
      82655000 -- (-20143.045) [...15 remote chains...] -- 18:22:03

      Average standard deviation of split frequencies: 0.015083

      82656000 -- [-20141.422] [...15 remote chains...] -- 18:22:05
      82657000 -- (-20129.464) [...15 remote chains...] -- 18:21:52
      82658000 -- [-20128.425] [...15 remote chains...] -- 18:21:54
      82659000 -- [-20142.997] [...15 remote chains...] -- 18:21:55
      82660000 -- (-20130.295) [...15 remote chains...] -- 18:21:57

      Average standard deviation of split frequencies: 0.015082

      82661000 -- (-20141.460) [...15 remote chains...] -- 18:21:58
      82662000 -- (-20150.999) [...15 remote chains...] -- 18:21:45
      82663000 -- (-20156.881) [...15 remote chains...] -- 18:21:47
      82664000 -- [-20143.406] [...15 remote chains...] -- 18:21:48
      82665000 -- (-20151.053) [...15 remote chains...] -- 18:21:36

      Average standard deviation of split frequencies: 0.015078

      82666000 -- (-20147.907) [...15 remote chains...] -- 18:21:37
      82667000 -- (-20137.456) [...15 remote chains...] -- 18:21:39
      82668000 -- (-20137.207) [...15 remote chains...] -- 18:21:40
      82669000 -- (-20140.834) [...15 remote chains...] -- 18:21:42
      82670000 -- (-20139.089) [...15 remote chains...] -- 18:21:29

      Average standard deviation of split frequencies: 0.015074

      82671000 -- [-20137.348] [...15 remote chains...] -- 18:21:30
      82672000 -- (-20132.066) [...15 remote chains...] -- 18:21:32
      82673000 -- (-20128.779) [...15 remote chains...] -- 18:21:33
      82674000 -- (-20129.956) [...15 remote chains...] -- 18:21:35
      82675000 -- [-20132.558] [...15 remote chains...] -- 18:21:36

      Average standard deviation of split frequencies: 0.015072

      82676000 -- (-20131.359) [...15 remote chains...] -- 18:21:24
      82677000 -- (-20131.042) [...15 remote chains...] -- 18:21:25
      82678000 -- [-20131.682] [...15 remote chains...] -- 18:21:26
      82679000 -- [-20135.858] [...15 remote chains...] -- 18:21:14
      82680000 -- (-20142.882) [...15 remote chains...] -- 18:21:15

      Average standard deviation of split frequencies: 0.015068

      82681000 -- (-20147.793) [...15 remote chains...] -- 18:21:17
      82682000 -- (-20160.962) [...15 remote chains...] -- 18:21:18
      82683000 -- [-20151.927] [...15 remote chains...] -- 18:21:06
      82684000 -- (-20142.404) [...15 remote chains...] -- 18:21:07
      82685000 -- (-20145.356) [...15 remote chains...] -- 18:21:09

      Average standard deviation of split frequencies: 0.015065

      82686000 -- (-20140.010) [...15 remote chains...] -- 18:20:56
      82687000 -- (-20141.754) [...15 remote chains...] -- 18:20:58
      82688000 -- (-20147.427) [...15 remote chains...] -- 18:20:59
      82689000 -- [-20150.346] [...15 remote chains...] -- 18:21:00
      82690000 -- (-20154.615) [...15 remote chains...] -- 18:21:02

      Average standard deviation of split frequencies: 0.015060

      82691000 -- (-20156.374) [...15 remote chains...] -- 18:20:49
      82692000 -- [-20154.021] [...15 remote chains...] -- 18:20:51
      82693000 -- [-20146.943] [...15 remote chains...] -- 18:20:52
      82694000 -- (-20142.353) [...15 remote chains...] -- 18:20:54
      82695000 -- (-20146.017) [...15 remote chains...] -- 18:20:41

      Average standard deviation of split frequencies: 0.015056

      82696000 -- (-20142.785) [...15 remote chains...] -- 18:20:43
      82697000 -- (-20126.565) [...15 remote chains...] -- 18:20:44
      82698000 -- (-20130.411) [...15 remote chains...] -- 18:20:45
      82699000 -- (-20130.731) [...15 remote chains...] -- 18:20:33
      82700000 -- (-20145.262) [...15 remote chains...] -- 18:20:34

      Average standard deviation of split frequencies: 0.015051

      82701000 -- (-20144.131) [...15 remote chains...] -- 18:20:36
      82702000 -- (-20146.145) [...15 remote chains...] -- 18:20:37
      82703000 -- (-20133.179) [...15 remote chains...] -- 18:20:25
      82704000 -- (-20135.311) [...15 remote chains...] -- 18:20:26
      82705000 -- (-20140.242) [...15 remote chains...] -- 18:20:28

      Average standard deviation of split frequencies: 0.015046

      82706000 -- [-20137.402] [...15 remote chains...] -- 18:20:29
      82707000 -- [-20136.907] [...15 remote chains...] -- 18:20:17
      82708000 -- (-20144.026) [...15 remote chains...] -- 18:20:18
      82709000 -- (-20144.717) [...15 remote chains...] -- 18:20:19
      82710000 -- [-20156.487] [...15 remote chains...] -- 18:20:21

      Average standard deviation of split frequencies: 0.015046

      82711000 -- [-20152.974] [...15 remote chains...] -- 18:20:08
      82712000 -- (-20139.022) [...15 remote chains...] -- 18:20:10
      82713000 -- [-20131.183] [...15 remote chains...] -- 18:20:11
      82714000 -- (-20133.919) [...15 remote chains...] -- 18:20:12
      82715000 -- (-20139.348) [...15 remote chains...] -- 18:20:14

      Average standard deviation of split frequencies: 0.015043

      82716000 -- (-20136.444) [...15 remote chains...] -- 18:20:02
      82717000 -- [-20130.966] [...15 remote chains...] -- 18:20:03
      82718000 -- (-20128.053) [...15 remote chains...] -- 18:20:04
      82719000 -- (-20125.364) [...15 remote chains...] -- 18:20:06
      82720000 -- [-20136.008] [...15 remote chains...] -- 18:19:53

      Average standard deviation of split frequencies: 0.015041

      82721000 -- (-20141.496) [...15 remote chains...] -- 18:19:55
      82722000 -- (-20132.469) [...15 remote chains...] -- 18:19:56
      82723000 -- (-20138.462) [...15 remote chains...] -- 18:19:57
      82724000 -- [-20135.993] [...15 remote chains...] -- 18:19:45
      82725000 -- (-20130.515) [...15 remote chains...] -- 18:19:47

      Average standard deviation of split frequencies: 0.015039

      82726000 -- (-20121.616) [...15 remote chains...] -- 18:19:48
      82727000 -- (-20128.679) [...15 remote chains...] -- 18:19:49
      82728000 -- (-20127.177) [...15 remote chains...] -- 18:19:37
      82729000 -- (-20125.086) [...15 remote chains...] -- 18:19:38
      82730000 -- (-20129.260) [...15 remote chains...] -- 18:19:40

      Average standard deviation of split frequencies: 0.015034

      82731000 -- (-20132.767) [...15 remote chains...] -- 18:19:41
      82732000 -- (-20126.588) [...15 remote chains...] -- 18:19:29
      82733000 -- (-20126.520) [...15 remote chains...] -- 18:19:30
      82734000 -- (-20129.815) [...15 remote chains...] -- 18:19:31
      82735000 -- (-20137.719) [...15 remote chains...] -- 18:19:33

      Average standard deviation of split frequencies: 0.015029

      82736000 -- (-20133.672) [...15 remote chains...] -- 18:19:21
      82737000 -- (-20138.984) [...15 remote chains...] -- 18:19:22
      82738000 -- [-20135.886] [...15 remote chains...] -- 18:19:23
      82739000 -- (-20131.923) [...15 remote chains...] -- 18:19:11
      82740000 -- (-20129.001) [...15 remote chains...] -- 18:19:12

      Average standard deviation of split frequencies: 0.015026

      82741000 -- (-20130.025) [...15 remote chains...] -- 18:19:14
      82742000 -- (-20132.629) [...15 remote chains...] -- 18:19:15
      82743000 -- (-20147.798) [...15 remote chains...] -- 18:19:16
      82744000 -- [-20139.893] [...15 remote chains...] -- 18:19:04
      82745000 -- (-20139.432) [...15 remote chains...] -- 18:19:06

      Average standard deviation of split frequencies: 0.015024

      82746000 -- (-20117.856) [...15 remote chains...] -- 18:19:07
      82747000 -- (-20130.407) [...15 remote chains...] -- 18:19:08
      82748000 -- (-20128.551) [...15 remote chains...] -- 18:18:56
      82749000 -- [-20138.727] [...15 remote chains...] -- 18:18:57
      82750000 -- (-20140.738) [...15 remote chains...] -- 18:18:59

      Average standard deviation of split frequencies: 0.015022

      82751000 -- [-20157.310] [...15 remote chains...] -- 18:19:00
      82752000 -- (-20145.603) [...15 remote chains...] -- 18:18:48
      82753000 -- (-20153.929) [...15 remote chains...] -- 18:18:49
      82754000 -- (-20137.643) [...15 remote chains...] -- 18:18:51
      82755000 -- [-20140.112] [...15 remote chains...] -- 18:18:52

      Average standard deviation of split frequencies: 0.015021

      82756000 -- (-20138.921) [...15 remote chains...] -- 18:18:53
      82757000 -- [-20141.729] [...15 remote chains...] -- 18:18:41
      82758000 -- (-20139.252) [...15 remote chains...] -- 18:18:42
      82759000 -- (-20136.774) [...15 remote chains...] -- 18:18:44
      82760000 -- (-20134.027) [...15 remote chains...] -- 18:18:45

      Average standard deviation of split frequencies: 0.015021

      82761000 -- (-20135.646) [...15 remote chains...] -- 18:18:33
      82762000 -- (-20139.124) [...15 remote chains...] -- 18:18:34
      82763000 -- (-20128.644) [...15 remote chains...] -- 18:18:36
      82764000 -- (-20136.203) [...15 remote chains...] -- 18:18:37
      82765000 -- (-20133.612) [...15 remote chains...] -- 18:18:25

      Average standard deviation of split frequencies: 0.015018

      82766000 -- (-20135.667) [...15 remote chains...] -- 18:18:26
      82767000 -- (-20131.257) [...15 remote chains...] -- 18:18:27
      82768000 -- (-20143.026) [...15 remote chains...] -- 18:18:29
      82769000 -- (-20137.062) [...15 remote chains...] -- 18:18:30
      82770000 -- (-20125.383) [...15 remote chains...] -- 18:18:31

      Average standard deviation of split frequencies: 0.015016

      82771000 -- [-20145.850] [...15 remote chains...] -- 18:18:19
      82772000 -- (-20150.515) [...15 remote chains...] -- 18:18:21
      82773000 -- (-20145.010) [...15 remote chains...] -- 18:18:22
      82774000 -- (-20143.377) [...15 remote chains...] -- 18:18:23
      82775000 -- (-20137.618) [...15 remote chains...] -- 18:18:11

      Average standard deviation of split frequencies: 0.015013

      82776000 -- (-20130.111) [...15 remote chains...] -- 18:18:12
      82777000 -- (-20139.095) [...15 remote chains...] -- 18:18:14
      82778000 -- (-20138.804) [...15 remote chains...] -- 18:18:15
      82779000 -- [-20135.348] [...15 remote chains...] -- 18:18:16
      82780000 -- (-20126.268) [...15 remote chains...] -- 18:18:04

      Average standard deviation of split frequencies: 0.015010

      82781000 -- [-20122.006] [...15 remote chains...] -- 18:18:06
      82782000 -- (-20130.791) [...15 remote chains...] -- 18:18:07
      82783000 -- (-20124.846) [...15 remote chains...] -- 18:18:08
      82784000 -- (-20129.610) [...15 remote chains...] -- 18:18:09
      82785000 -- (-20133.605) [...15 remote chains...] -- 18:17:57

      Average standard deviation of split frequencies: 0.015007

      82786000 -- (-20131.959) [...15 remote chains...] -- 18:17:59
      82787000 -- (-20126.264) [...15 remote chains...] -- 18:18:00
      82788000 -- (-20129.239) [...15 remote chains...] -- 18:18:01
      82789000 -- (-20132.076) [...15 remote chains...] -- 18:17:49
      82790000 -- [-20137.237] [...15 remote chains...] -- 18:17:51

      Average standard deviation of split frequencies: 0.015001

      82791000 -- [-20132.550] [...15 remote chains...] -- 18:17:52
      82792000 -- (-20132.617) [...15 remote chains...] -- 18:17:53
      82793000 -- [-20133.679] [...15 remote chains...] -- 18:17:41
      82794000 -- (-20132.473) [...15 remote chains...] -- 18:17:42
      82795000 -- (-20126.049) [...15 remote chains...] -- 18:17:44

      Average standard deviation of split frequencies: 0.014998

      82796000 -- [-20133.423] [...15 remote chains...] -- 18:17:45
      82797000 -- (-20133.162) [...15 remote chains...] -- 18:17:33
      82798000 -- [-20132.781] [...15 remote chains...] -- 18:17:34
      82799000 -- (-20128.614) [...15 remote chains...] -- 18:17:36
      82800000 -- (-20136.425) [...15 remote chains...] -- 18:17:37

      Average standard deviation of split frequencies: 0.014994

      82801000 -- (-20137.986) [...15 remote chains...] -- 18:17:25
      82802000 -- (-20137.733) [...15 remote chains...] -- 18:17:26
      82803000 -- (-20140.299) [...15 remote chains...] -- 18:17:27
      82804000 -- (-20131.464) [...15 remote chains...] -- 18:17:29
      82805000 -- (-20139.443) [...15 remote chains...] -- 18:17:17

      Average standard deviation of split frequencies: 0.014990

      82806000 -- (-20145.768) [...15 remote chains...] -- 18:17:18
      82807000 -- (-20146.206) [...15 remote chains...] -- 18:17:19
      82808000 -- (-20150.171) [...15 remote chains...] -- 18:17:20
      82809000 -- (-20149.501) [...15 remote chains...] -- 18:17:08
      82810000 -- (-20145.342) [...15 remote chains...] -- 18:17:10

      Average standard deviation of split frequencies: 0.014988

      82811000 -- (-20128.202) [...15 remote chains...] -- 18:17:11
      82812000 -- (-20138.922) [...15 remote chains...] -- 18:17:12
      82813000 -- [-20147.254] [...15 remote chains...] -- 18:17:00
      82814000 -- (-20143.143) [...15 remote chains...] -- 18:17:02
      82815000 -- (-20132.138) [...15 remote chains...] -- 18:17:03

      Average standard deviation of split frequencies: 0.014985

      82816000 -- (-20137.426) [...15 remote chains...] -- 18:17:04
      82817000 -- (-20135.888) [...15 remote chains...] -- 18:16:52
      82818000 -- (-20140.196) [...15 remote chains...] -- 18:16:53
      82819000 -- (-20148.580) [...15 remote chains...] -- 18:16:55
      82820000 -- (-20145.148) [...15 remote chains...] -- 18:16:56

      Average standard deviation of split frequencies: 0.014981

      82821000 -- [-20145.927] [...15 remote chains...] -- 18:16:44
      82822000 -- (-20144.010) [...15 remote chains...] -- 18:16:45
      82823000 -- (-20122.223) [...15 remote chains...] -- 18:16:47
      82824000 -- (-20125.333) [...15 remote chains...] -- 18:16:48
      82825000 -- (-20135.397) [...15 remote chains...] -- 18:16:36

      Average standard deviation of split frequencies: 0.014977

      82826000 -- (-20131.718) [...15 remote chains...] -- 18:16:37
      82827000 -- (-20130.259) [...15 remote chains...] -- 18:16:38
      82828000 -- (-20140.606) [...15 remote chains...] -- 18:16:40
      82829000 -- (-20133.023) [...15 remote chains...] -- 18:16:41
      82830000 -- (-20133.368) [...15 remote chains...] -- 18:16:29

      Average standard deviation of split frequencies: 0.014972

      82831000 -- (-20140.218) [...15 remote chains...] -- 18:16:30
      82832000 -- (-20133.821) [...15 remote chains...] -- 18:16:32
      82833000 -- (-20146.149) [...15 remote chains...] -- 18:16:33
      82834000 -- (-20142.246) [...15 remote chains...] -- 18:16:34
      82835000 -- (-20132.262) [...15 remote chains...] -- 18:16:22

      Average standard deviation of split frequencies: 0.014968

      82836000 -- (-20133.229) [...15 remote chains...] -- 18:16:23
      82837000 -- [-20141.129] [...15 remote chains...] -- 18:16:25
      82838000 -- (-20137.904) [...15 remote chains...] -- 18:16:26
      82839000 -- (-20137.869) [...15 remote chains...] -- 18:16:14
      82840000 -- (-20125.962) [...15 remote chains...] -- 18:16:15

      Average standard deviation of split frequencies: 0.014966

      82841000 -- (-20130.898) [...15 remote chains...] -- 18:16:17
      82842000 -- (-20136.889) [...15 remote chains...] -- 18:16:18
      82843000 -- (-20133.184) [...15 remote chains...] -- 18:16:06
      82844000 -- (-20144.399) [...15 remote chains...] -- 18:16:07
      82845000 -- (-20134.605) [...15 remote chains...] -- 18:16:08

      Average standard deviation of split frequencies: 0.014962

      82846000 -- (-20130.376) [...15 remote chains...] -- 18:16:10
      82847000 -- (-20141.098) [...15 remote chains...] -- 18:16:11
      82848000 -- (-20143.267) [...15 remote chains...] -- 18:15:59
      82849000 -- (-20132.112) [...15 remote chains...] -- 18:16:00
      82850000 -- (-20129.486) [...15 remote chains...] -- 18:16:02

      Average standard deviation of split frequencies: 0.014957

      82851000 -- (-20131.362) [...15 remote chains...] -- 18:16:03
      82852000 -- (-20132.659) [...15 remote chains...] -- 18:15:51
      82853000 -- [-20134.340] [...15 remote chains...] -- 18:15:52
      82854000 -- [-20142.314] [...15 remote chains...] -- 18:15:53
      82855000 -- [-20154.599] [...15 remote chains...] -- 18:15:42

      Average standard deviation of split frequencies: 0.014955

      82856000 -- [-20155.789] [...15 remote chains...] -- 18:15:43
      82857000 -- [-20146.290] [...15 remote chains...] -- 18:15:44
      82858000 -- [-20139.046] [...15 remote chains...] -- 18:15:45
      82859000 -- [-20141.953] [...15 remote chains...] -- 18:15:33
      82860000 -- (-20141.827) [...15 remote chains...] -- 18:15:35

      Average standard deviation of split frequencies: 0.014955

      82861000 -- (-20136.629) [...15 remote chains...] -- 18:15:36
      82862000 -- (-20138.458) [...15 remote chains...] -- 18:15:37
      82863000 -- [-20129.357] [...15 remote chains...] -- 18:15:38
      82864000 -- (-20133.116) [...15 remote chains...] -- 18:15:27
      82865000 -- [-20148.631] [...15 remote chains...] -- 18:15:28

      Average standard deviation of split frequencies: 0.014955

      82866000 -- (-20139.744) [...15 remote chains...] -- 18:15:29
      82867000 -- [-20148.556] [...15 remote chains...] -- 18:15:30
      82868000 -- (-20146.799) [...15 remote chains...] -- 18:15:31
      82869000 -- (-20139.303) [...15 remote chains...] -- 18:15:33
      82870000 -- [-20135.888] [...15 remote chains...] -- 18:15:21

      Average standard deviation of split frequencies: 0.014956

      82871000 -- (-20139.385) [...15 remote chains...] -- 18:15:22
      82872000 -- (-20136.634) [...15 remote chains...] -- 18:15:23
      82873000 -- [-20134.565] [...15 remote chains...] -- 18:15:24
      82874000 -- (-20129.149) [...15 remote chains...] -- 18:15:13
      82875000 -- [-20130.968] [...15 remote chains...] -- 18:15:14

      Average standard deviation of split frequencies: 0.014956

      82876000 -- (-20133.282) [...15 remote chains...] -- 18:15:15
      82877000 -- [-20123.194] [...15 remote chains...] -- 18:15:16
      82878000 -- (-20122.552) [...15 remote chains...] -- 18:15:05
      82879000 -- (-20125.172) [...15 remote chains...] -- 18:15:06
      82880000 -- (-20113.536) [...15 remote chains...] -- 18:15:07

      Average standard deviation of split frequencies: 0.014957

      82881000 -- [-20124.545] [...15 remote chains...] -- 18:15:08
      82882000 -- (-20126.401) [...15 remote chains...] -- 18:15:09
      82883000 -- [-20135.129] [...15 remote chains...] -- 18:14:58
      82884000 -- (-20142.281) [...15 remote chains...] -- 18:14:59
      82885000 -- (-20144.397) [...15 remote chains...] -- 18:15:00

      Average standard deviation of split frequencies: 0.014959

      82886000 -- (-20135.206) [...15 remote chains...] -- 18:15:01
      82887000 -- (-20136.864) [...15 remote chains...] -- 18:14:50
      82888000 -- [-20130.414] [...15 remote chains...] -- 18:14:51
      82889000 -- (-20131.888) [...15 remote chains...] -- 18:14:52
      82890000 -- (-20129.071) [...15 remote chains...] -- 18:14:53

      Average standard deviation of split frequencies: 0.014958

      82891000 -- (-20136.604) [...15 remote chains...] -- 18:14:42
      82892000 -- [-20137.447] [...15 remote chains...] -- 18:14:43
      82893000 -- [-20136.309] [...15 remote chains...] -- 18:14:44
      82894000 -- (-20133.716) [...15 remote chains...] -- 18:14:32
      82895000 -- (-20137.838) [...15 remote chains...] -- 18:14:33

      Average standard deviation of split frequencies: 0.014958

      82896000 -- (-20118.183) [...15 remote chains...] -- 18:14:35
      82897000 -- [-20129.957] [...15 remote chains...] -- 18:14:36
      82898000 -- [-20125.010] [...15 remote chains...] -- 18:14:37
      82899000 -- (-20126.505) [...15 remote chains...] -- 18:14:25
      82900000 -- (-20129.991) [...15 remote chains...] -- 18:14:27

      Average standard deviation of split frequencies: 0.014957

      82901000 -- (-20137.201) [...15 remote chains...] -- 18:14:28
      82902000 -- (-20142.235) [...15 remote chains...] -- 18:14:29
      82903000 -- (-20143.964) [...15 remote chains...] -- 18:14:17
      82904000 -- (-20141.415) [...15 remote chains...] -- 18:14:18
      82905000 -- (-20127.125) [...15 remote chains...] -- 18:14:20

      Average standard deviation of split frequencies: 0.014956

      82906000 -- (-20137.299) [...15 remote chains...] -- 18:14:21
      82907000 -- (-20123.980) [...15 remote chains...] -- 18:14:09
      82908000 -- [-20122.577] [...15 remote chains...] -- 18:14:10
      82909000 -- (-20130.529) [...15 remote chains...] -- 18:14:11
      82910000 -- (-20128.357) [...15 remote chains...] -- 18:14:00

      Average standard deviation of split frequencies: 0.014954

      82911000 -- (-20123.054) [...15 remote chains...] -- 18:14:01
      82912000 -- (-20117.329) [...15 remote chains...] -- 18:14:02
      82913000 -- (-20117.631) [...15 remote chains...] -- 18:14:03
      82914000 -- (-20119.395) [...15 remote chains...] -- 18:14:05
      82915000 -- (-20122.961) [...15 remote chains...] -- 18:13:53

      Average standard deviation of split frequencies: 0.014954

      82916000 -- [-20116.904] [...15 remote chains...] -- 18:13:54
      82917000 -- (-20119.626) [...15 remote chains...] -- 18:13:55
      82918000 -- [-20127.820] [...15 remote chains...] -- 18:13:56
      82919000 -- (-20123.710) [...15 remote chains...] -- 18:13:58
      82920000 -- [-20129.330] [...15 remote chains...] -- 18:13:46

      Average standard deviation of split frequencies: 0.014954

      82921000 -- [-20144.694] [...15 remote chains...] -- 18:13:47
      82922000 -- (-20148.386) [...15 remote chains...] -- 18:13:48
      82923000 -- (-20143.600) [...15 remote chains...] -- 18:13:49
      82924000 -- (-20139.850) [...15 remote chains...] -- 18:13:38
      82925000 -- [-20145.830] [...15 remote chains...] -- 18:13:39

      Average standard deviation of split frequencies: 0.014953

      82926000 -- (-20137.468) [...15 remote chains...] -- 18:13:40
      82927000 -- (-20133.797) [...15 remote chains...] -- 18:13:41
      82928000 -- (-20130.698) [...15 remote chains...] -- 18:13:30
      82929000 -- (-20135.550) [...15 remote chains...] -- 18:13:31
      82930000 -- (-20131.817) [...15 remote chains...] -- 18:13:32

      Average standard deviation of split frequencies: 0.014950

      82931000 -- (-20128.664) [...15 remote chains...] -- 18:13:33
      82932000 -- (-20125.914) [...15 remote chains...] -- 18:13:22
      82933000 -- (-20128.992) [...15 remote chains...] -- 18:13:23
      82934000 -- (-20136.378) [...15 remote chains...] -- 18:13:24
      82935000 -- (-20142.225) [...15 remote chains...] -- 18:13:25

      Average standard deviation of split frequencies: 0.014949

      82936000 -- (-20127.596) [...15 remote chains...] -- 18:13:14
      82937000 -- [-20129.486] [...15 remote chains...] -- 18:13:15
      82938000 -- (-20145.669) [...15 remote chains...] -- 18:13:16
      82939000 -- [-20133.998] [...15 remote chains...] -- 18:13:17
      82940000 -- [-20127.307] [...15 remote chains...] -- 18:13:18

      Average standard deviation of split frequencies: 0.014949

      82941000 -- (-20126.355) [...15 remote chains...] -- 18:13:07
      82942000 -- [-20136.341] [...15 remote chains...] -- 18:13:08
      82943000 -- [-20125.453] [...15 remote chains...] -- 18:13:09
      82944000 -- [-20127.587] [...15 remote chains...] -- 18:13:10
      82945000 -- (-20124.819) [...15 remote chains...] -- 18:13:11

      Average standard deviation of split frequencies: 0.014948

      82946000 -- (-20130.120) [...15 remote chains...] -- 18:13:00
      82947000 -- (-20123.882) [...15 remote chains...] -- 18:13:01
      82948000 -- (-20132.771) [...15 remote chains...] -- 18:13:02
      82949000 -- (-20127.097) [...15 remote chains...] -- 18:13:03
      82950000 -- (-20131.625) [...15 remote chains...] -- 18:13:04

      Average standard deviation of split frequencies: 0.014943

      82951000 -- (-20129.878) [...15 remote chains...] -- 18:12:53
      82952000 -- (-20143.487) [...15 remote chains...] -- 18:12:54
      82953000 -- (-20139.214) [...15 remote chains...] -- 18:12:55
      82954000 -- [-20133.321] [...15 remote chains...] -- 18:12:56
      82955000 -- [-20133.655] [...15 remote chains...] -- 18:12:57

      Average standard deviation of split frequencies: 0.014943

      82956000 -- (-20148.779) [...15 remote chains...] -- 18:12:46
      82957000 -- (-20140.972) [...15 remote chains...] -- 18:12:47
      82958000 -- (-20146.542) [...15 remote chains...] -- 18:12:48
      82959000 -- (-20151.820) [...15 remote chains...] -- 18:12:49
      82960000 -- (-20148.975) [...15 remote chains...] -- 18:12:38

      Average standard deviation of split frequencies: 0.014939

      82961000 -- [-20153.829] [...15 remote chains...] -- 18:12:39
      82962000 -- (-20153.611) [...15 remote chains...] -- 18:12:40
      82963000 -- (-20155.330) [...15 remote chains...] -- 18:12:41
      82964000 -- [-20155.579] [...15 remote chains...] -- 18:12:30
      82965000 -- [-20140.012] [...15 remote chains...] -- 18:12:31

      Average standard deviation of split frequencies: 0.014939

      82966000 -- [-20141.427] [...15 remote chains...] -- 18:12:32
      82967000 -- (-20143.300) [...15 remote chains...] -- 18:12:33
      82968000 -- (-20141.871) [...15 remote chains...] -- 18:12:34
      82969000 -- (-20139.391) [...15 remote chains...] -- 18:12:23
      82970000 -- (-20137.595) [...15 remote chains...] -- 18:12:24

      Average standard deviation of split frequencies: 0.014936

      82971000 -- (-20137.471) [...15 remote chains...] -- 18:12:25
      82972000 -- (-20149.247) [...15 remote chains...] -- 18:12:26
      82973000 -- (-20152.450) [...15 remote chains...] -- 18:12:15
      82974000 -- (-20146.712) [...15 remote chains...] -- 18:12:16
      82975000 -- [-20155.179] [...15 remote chains...] -- 18:12:17

      Average standard deviation of split frequencies: 0.014933

      82976000 -- [-20144.056] [...15 remote chains...] -- 18:12:06
      82977000 -- (-20136.801) [...15 remote chains...] -- 18:12:07
      82978000 -- (-20140.096) [...15 remote chains...] -- 18:12:08
      82979000 -- [-20137.340] [...15 remote chains...] -- 18:12:09
      82980000 -- (-20152.058) [...15 remote chains...] -- 18:12:10

      Average standard deviation of split frequencies: 0.014931

      82981000 -- [-20142.957] [...15 remote chains...] -- 18:11:59
      82982000 -- (-20133.119) [...15 remote chains...] -- 18:12:00
      82983000 -- (-20134.812) [...15 remote chains...] -- 18:12:01
      82984000 -- (-20142.355) [...15 remote chains...] -- 18:12:02
      82985000 -- (-20132.549) [...15 remote chains...] -- 18:11:50

      Average standard deviation of split frequencies: 0.014930

      82986000 -- (-20143.031) [...15 remote chains...] -- 18:11:52
      82987000 -- [-20138.471] [...15 remote chains...] -- 18:11:53
      82988000 -- (-20147.006) [...15 remote chains...] -- 18:11:54
      82989000 -- (-20142.789) [...15 remote chains...] -- 18:11:55
      82990000 -- [-20132.284] [...15 remote chains...] -- 18:11:43

      Average standard deviation of split frequencies: 0.014928

      82991000 -- (-20133.469) [...15 remote chains...] -- 18:11:45
      82992000 -- [-20143.454] [...15 remote chains...] -- 18:11:46
      82993000 -- (-20148.509) [...15 remote chains...] -- 18:11:47
      82994000 -- (-20133.301) [...15 remote chains...] -- 18:11:35
      82995000 -- (-20134.859) [...15 remote chains...] -- 18:11:36

      Average standard deviation of split frequencies: 0.014926

      82996000 -- [-20134.641] [...15 remote chains...] -- 18:11:38
      82997000 -- (-20133.479) [...15 remote chains...] -- 18:11:39
      82998000 -- (-20142.084) [...15 remote chains...] -- 18:11:27
      82999000 -- (-20140.472) [...15 remote chains...] -- 18:11:28
      83000000 -- (-20126.717) [...15 remote chains...] -- 18:11:30

      Average standard deviation of split frequencies: 0.014923

      83001000 -- (-20131.786) [...15 remote chains...] -- 18:11:31
      83002000 -- [-20130.811] [...15 remote chains...] -- 18:11:19
      83003000 -- (-20137.155) [...15 remote chains...] -- 18:11:20
      83004000 -- (-20135.355) [...15 remote chains...] -- 18:11:21
      83005000 -- (-20126.554) [...15 remote chains...] -- 18:11:22

      Average standard deviation of split frequencies: 0.014921

      83006000 -- (-20141.979) [...15 remote chains...] -- 18:11:24
      83007000 -- (-20144.390) [...15 remote chains...] -- 18:11:12
      83008000 -- (-20144.831) [...15 remote chains...] -- 18:11:13
      83009000 -- (-20146.605) [...15 remote chains...] -- 18:11:14
      83010000 -- (-20145.314) [...15 remote chains...] -- 18:11:15

      Average standard deviation of split frequencies: 0.014920

      83011000 -- (-20151.996) [...15 remote chains...] -- 18:11:04
      83012000 -- (-20164.106) [...15 remote chains...] -- 18:11:05
      83013000 -- (-20156.736) [...15 remote chains...] -- 18:11:06
      83014000 -- (-20151.976) [...15 remote chains...] -- 18:11:07
      83015000 -- (-20142.688) [...15 remote chains...] -- 18:11:08

      Average standard deviation of split frequencies: 0.014917

      83016000 -- [-20151.969] [...15 remote chains...] -- 18:11:10
      83017000 -- (-20146.375) [...15 remote chains...] -- 18:10:58
      83018000 -- [-20148.109] [...15 remote chains...] -- 18:10:59
      83019000 -- (-20138.173) [...15 remote chains...] -- 18:11:00
      83020000 -- (-20142.451) [...15 remote chains...] -- 18:11:01

      Average standard deviation of split frequencies: 0.014916

      83021000 -- (-20133.639) [...15 remote chains...] -- 18:11:02
      83022000 -- (-20140.599) [...15 remote chains...] -- 18:10:51
      83023000 -- (-20135.202) [...15 remote chains...] -- 18:10:52
      83024000 -- (-20136.904) [...15 remote chains...] -- 18:10:53
      83025000 -- (-20146.032) [...15 remote chains...] -- 18:10:54

      Average standard deviation of split frequencies: 0.014913

      83026000 -- (-20141.149) [...15 remote chains...] -- 18:10:43
      83027000 -- (-20144.253) [...15 remote chains...] -- 18:10:44
      83028000 -- (-20148.084) [...15 remote chains...] -- 18:10:45
      83029000 -- [-20149.663] [...15 remote chains...] -- 18:10:46
      83030000 -- (-20151.991) [...15 remote chains...] -- 18:10:35

      Average standard deviation of split frequencies: 0.014909

      83031000 -- (-20163.436) [...15 remote chains...] -- 18:10:36
      83032000 -- (-20144.288) [...15 remote chains...] -- 18:10:37
      83033000 -- (-20140.390) [...15 remote chains...] -- 18:10:38
      83034000 -- (-20149.237) [...15 remote chains...] -- 18:10:27
      83035000 -- (-20146.903) [...15 remote chains...] -- 18:10:28

      Average standard deviation of split frequencies: 0.014908

      83036000 -- (-20147.667) [...15 remote chains...] -- 18:10:29
      83037000 -- (-20149.873) [...15 remote chains...] -- 18:10:30
      83038000 -- (-20145.065) [...15 remote chains...] -- 18:10:19
      83039000 -- (-20151.081) [...15 remote chains...] -- 18:10:20
      83040000 -- (-20160.667) [...15 remote chains...] -- 18:10:21

      Average standard deviation of split frequencies: 0.014904

      83041000 -- (-20152.982) [...15 remote chains...] -- 18:10:22
      83042000 -- (-20143.485) [...15 remote chains...] -- 18:10:11
      83043000 -- (-20152.077) [...15 remote chains...] -- 18:10:12
      83044000 -- [-20134.621] [...15 remote chains...] -- 18:10:13
      83045000 -- (-20140.457) [...15 remote chains...] -- 18:10:14

      Average standard deviation of split frequencies: 0.014901

      83046000 -- (-20135.661) [...15 remote chains...] -- 18:10:03
      83047000 -- (-20149.468) [...15 remote chains...] -- 18:10:04
      83048000 -- (-20138.608) [...15 remote chains...] -- 18:10:05
      83049000 -- (-20151.641) [...15 remote chains...] -- 18:10:06
      83050000 -- [-20149.115] [...15 remote chains...] -- 18:09:55

      Average standard deviation of split frequencies: 0.014899

      83051000 -- (-20146.956) [...15 remote chains...] -- 18:09:56
      83052000 -- (-20152.449) [...15 remote chains...] -- 18:09:57
      83053000 -- (-20144.668) [...15 remote chains...] -- 18:09:58
      83054000 -- [-20148.995] [...15 remote chains...] -- 18:09:47
      83055000 -- [-20146.464] [...15 remote chains...] -- 18:09:48

      Average standard deviation of split frequencies: 0.014898

      83056000 -- (-20149.472) [...15 remote chains...] -- 18:09:49
      83057000 -- [-20133.000] [...15 remote chains...] -- 18:09:38
      83058000 -- (-20139.706) [...15 remote chains...] -- 18:09:39
      83059000 -- (-20140.341) [...15 remote chains...] -- 18:09:40
      83060000 -- (-20138.727) [...15 remote chains...] -- 18:09:29

      Average standard deviation of split frequencies: 0.014895

      83061000 -- (-20162.816) [...15 remote chains...] -- 18:09:30
      83062000 -- (-20155.380) [...15 remote chains...] -- 18:09:31
      83063000 -- (-20134.915) [...15 remote chains...] -- 18:09:32
      83064000 -- (-20147.264) [...15 remote chains...] -- 18:09:33
      83065000 -- (-20130.584) [...15 remote chains...] -- 18:09:34

      Average standard deviation of split frequencies: 0.014890

      83066000 -- [-20132.726] [...15 remote chains...] -- 18:09:23
      83067000 -- [-20132.747] [...15 remote chains...] -- 18:09:24
      83068000 -- (-20141.267) [...15 remote chains...] -- 18:09:25
      83069000 -- [-20143.174] [...15 remote chains...] -- 18:09:26
      83070000 -- (-20152.197) [...15 remote chains...] -- 18:09:15

      Average standard deviation of split frequencies: 0.014891

      83071000 -- (-20155.661) [...15 remote chains...] -- 18:09:16
      83072000 -- [-20142.249] [...15 remote chains...] -- 18:09:17
      83073000 -- (-20147.705) [...15 remote chains...] -- 18:09:18
      83074000 -- (-20139.119) [...15 remote chains...] -- 18:09:07
      83075000 -- [-20136.823] [...15 remote chains...] -- 18:09:08

      Average standard deviation of split frequencies: 0.014887

      83076000 -- (-20140.305) [...15 remote chains...] -- 18:09:09
      83077000 -- [-20143.160] [...15 remote chains...] -- 18:09:10
      83078000 -- (-20143.454) [...15 remote chains...] -- 18:08:59
      83079000 -- (-20152.093) [...15 remote chains...] -- 18:09:00
      83080000 -- [-20154.356] [...15 remote chains...] -- 18:09:01

      Average standard deviation of split frequencies: 0.014888

      83081000 -- (-20150.452) [...15 remote chains...] -- 18:08:50
      83082000 -- [-20143.152] [...15 remote chains...] -- 18:08:51
      83083000 -- [-20135.452] [...15 remote chains...] -- 18:08:52
      83084000 -- (-20137.487) [...15 remote chains...] -- 18:08:53
      83085000 -- (-20142.644) [...15 remote chains...] -- 18:08:42

      Average standard deviation of split frequencies: 0.014886

      83086000 -- (-20141.872) [...15 remote chains...] -- 18:08:43
      83087000 -- (-20152.414) [...15 remote chains...] -- 18:08:44
      83088000 -- (-20145.288) [...15 remote chains...] -- 18:08:45
      83089000 -- (-20150.404) [...15 remote chains...] -- 18:08:46
      83090000 -- (-20145.432) [...15 remote chains...] -- 18:08:35

      Average standard deviation of split frequencies: 0.014885

      83091000 -- (-20147.628) [...15 remote chains...] -- 18:08:36
      83092000 -- (-20149.732) [...15 remote chains...] -- 18:08:37
      83093000 -- (-20154.748) [...15 remote chains...] -- 18:08:26
      83094000 -- (-20147.601) [...15 remote chains...] -- 18:08:27
      83095000 -- (-20148.836) [...15 remote chains...] -- 18:08:28

      Average standard deviation of split frequencies: 0.014883

      83096000 -- (-20142.473) [...15 remote chains...] -- 18:08:29
      83097000 -- (-20140.024) [...15 remote chains...] -- 18:08:18
      83098000 -- [-20140.325] [...15 remote chains...] -- 18:08:19
      83099000 -- (-20134.103) [...15 remote chains...] -- 18:08:20
      83100000 -- [-20141.226] [...15 remote chains...] -- 18:08:21

      Average standard deviation of split frequencies: 0.014881

      83101000 -- (-20153.573) [...15 remote chains...] -- 18:08:10
      83102000 -- [-20153.348] [...15 remote chains...] -- 18:08:11
      83103000 -- (-20145.401) [...15 remote chains...] -- 18:08:12
      83104000 -- (-20140.057) [...15 remote chains...] -- 18:08:13
      83105000 -- (-20142.193) [...15 remote chains...] -- 18:08:02

      Average standard deviation of split frequencies: 0.014878

      83106000 -- (-20150.133) [...15 remote chains...] -- 18:08:03
      83107000 -- (-20157.193) [...15 remote chains...] -- 18:08:04
      83108000 -- (-20139.255) [...15 remote chains...] -- 18:08:05
      83109000 -- [-20145.446] [...15 remote chains...] -- 18:07:54
      83110000 -- (-20152.093) [...15 remote chains...] -- 18:07:55

      Average standard deviation of split frequencies: 0.014875

      83111000 -- (-20140.293) [...15 remote chains...] -- 18:07:56
      83112000 -- (-20140.480) [...15 remote chains...] -- 18:07:57
      83113000 -- (-20144.323) [...15 remote chains...] -- 18:07:46
      83114000 -- (-20146.629) [...15 remote chains...] -- 18:07:47
      83115000 -- (-20150.058) [...15 remote chains...] -- 18:07:48

      Average standard deviation of split frequencies: 0.014869

      83116000 -- (-20151.070) [...15 remote chains...] -- 18:07:49
      83117000 -- (-20145.869) [...15 remote chains...] -- 18:07:50
      83118000 -- [-20149.125] [...15 remote chains...] -- 18:07:39
      83119000 -- (-20155.563) [...15 remote chains...] -- 18:07:40
      83120000 -- (-20153.961) [...15 remote chains...] -- 18:07:41

      Average standard deviation of split frequencies: 0.014867

      83121000 -- (-20154.154) [...15 remote chains...] -- 18:07:42
      83122000 -- (-20161.037) [...15 remote chains...] -- 18:07:42
      83123000 -- (-20163.985) [...15 remote chains...] -- 18:07:32
      83124000 -- (-20160.135) [...15 remote chains...] -- 18:07:33
      83125000 -- (-20160.649) [...15 remote chains...] -- 18:07:34

      Average standard deviation of split frequencies: 0.014865

      83126000 -- (-20145.417) [...15 remote chains...] -- 18:07:23
      83127000 -- (-20155.573) [...15 remote chains...] -- 18:07:24
      83128000 -- (-20156.675) [...15 remote chains...] -- 18:07:25
      83129000 -- (-20154.609) [...15 remote chains...] -- 18:07:25
      83130000 -- (-20142.047) [...15 remote chains...] -- 18:07:15

      Average standard deviation of split frequencies: 0.014863

      83131000 -- (-20145.270) [...15 remote chains...] -- 18:07:16
      83132000 -- (-20148.467) [...15 remote chains...] -- 18:07:17
      83133000 -- (-20155.650) [...15 remote chains...] -- 18:07:17
      83134000 -- (-20152.536) [...15 remote chains...] -- 18:07:07
      83135000 -- [-20165.774] [...15 remote chains...] -- 18:07:08

      Average standard deviation of split frequencies: 0.014861

      83136000 -- [-20154.218] [...15 remote chains...] -- 18:07:09
      83137000 -- (-20163.340) [...15 remote chains...] -- 18:07:10
      83138000 -- [-20151.815] [...15 remote chains...] -- 18:06:59
      83139000 -- (-20142.612) [...15 remote chains...] -- 18:07:00
      83140000 -- (-20152.392) [...15 remote chains...] -- 18:07:01

      Average standard deviation of split frequencies: 0.014860

      83141000 -- [-20151.243] [...15 remote chains...] -- 18:06:50
      83142000 -- (-20174.586) [...15 remote chains...] -- 18:06:51
      83143000 -- (-20163.448) [...15 remote chains...] -- 18:06:52
      83144000 -- (-20162.764) [...15 remote chains...] -- 18:06:53
      83145000 -- (-20166.583) [...15 remote chains...] -- 18:06:42

      Average standard deviation of split frequencies: 0.014858

      83146000 -- (-20157.384) [...15 remote chains...] -- 18:06:43
      83147000 -- (-20157.175) [...15 remote chains...] -- 18:06:44
      83148000 -- (-20160.688) [...15 remote chains...] -- 18:06:45
      83149000 -- (-20150.125) [...15 remote chains...] -- 18:06:34
      83150000 -- (-20155.456) [...15 remote chains...] -- 18:06:35

      Average standard deviation of split frequencies: 0.014851

      83151000 -- (-20156.100) [...15 remote chains...] -- 18:06:36
      83152000 -- (-20145.552) [...15 remote chains...] -- 18:06:37
      83153000 -- (-20147.963) [...15 remote chains...] -- 18:06:26
      83154000 -- (-20148.435) [...15 remote chains...] -- 18:06:27
      83155000 -- (-20151.773) [...15 remote chains...] -- 18:06:28

      Average standard deviation of split frequencies: 0.014845

      83156000 -- (-20154.086) [...15 remote chains...] -- 18:06:29
      83157000 -- (-20136.030) [...15 remote chains...] -- 18:06:18
      83158000 -- (-20140.660) [...15 remote chains...] -- 18:06:19
      83159000 -- (-20155.811) [...15 remote chains...] -- 18:06:20
      83160000 -- (-20143.718) [...15 remote chains...] -- 18:06:21

      Average standard deviation of split frequencies: 0.014841

      83161000 -- (-20147.183) [...15 remote chains...] -- 18:06:10
      83162000 -- (-20150.304) [...15 remote chains...] -- 18:06:11
      83163000 -- (-20140.238) [...15 remote chains...] -- 18:06:12
      83164000 -- (-20143.034) [...15 remote chains...] -- 18:06:13
      83165000 -- (-20146.305) [...15 remote chains...] -- 18:06:02

      Average standard deviation of split frequencies: 0.014838

      83166000 -- (-20148.280) [...15 remote chains...] -- 18:06:03
      83167000 -- (-20145.488) [...15 remote chains...] -- 18:06:04
      83168000 -- [-20152.489] [...15 remote chains...] -- 18:06:05
      83169000 -- (-20145.189) [...15 remote chains...] -- 18:05:54
      83170000 -- [-20145.244] [...15 remote chains...] -- 18:05:55

      Average standard deviation of split frequencies: 0.014838

      83171000 -- (-20140.655) [...15 remote chains...] -- 18:05:56
      83172000 -- [-20156.124] [...15 remote chains...] -- 18:05:57
      83173000 -- (-20145.081) [...15 remote chains...] -- 18:05:46
      83174000 -- (-20142.128) [...15 remote chains...] -- 18:05:47
      83175000 -- (-20146.263) [...15 remote chains...] -- 18:05:48

      Average standard deviation of split frequencies: 0.014838

      83176000 -- (-20152.642) [...15 remote chains...] -- 18:05:49
      83177000 -- (-20154.067) [...15 remote chains...] -- 18:05:50
      83178000 -- (-20156.693) [...15 remote chains...] -- 18:05:39
      83179000 -- (-20155.641) [...15 remote chains...] -- 18:05:40
      83180000 -- (-20158.073) [...15 remote chains...] -- 18:05:41

      Average standard deviation of split frequencies: 0.014837

      83181000 -- (-20149.618) [...15 remote chains...] -- 18:05:42
      83182000 -- (-20149.014) [...15 remote chains...] -- 18:05:31
      83183000 -- [-20156.011] [...15 remote chains...] -- 18:05:32
      83184000 -- (-20151.026) [...15 remote chains...] -- 18:05:33
      83185000 -- (-20139.580) [...15 remote chains...] -- 18:05:22

      Average standard deviation of split frequencies: 0.014834

      83186000 -- (-20139.338) [...15 remote chains...] -- 18:05:23
      83187000 -- (-20134.319) [...15 remote chains...] -- 18:05:24
      83188000 -- (-20148.110) [...15 remote chains...] -- 18:05:25
      83189000 -- (-20147.088) [...15 remote chains...] -- 18:05:14
      83190000 -- (-20145.446) [...15 remote chains...] -- 18:05:15

      Average standard deviation of split frequencies: 0.014830

      83191000 -- (-20136.070) [...15 remote chains...] -- 18:05:16
      83192000 -- (-20136.799) [...15 remote chains...] -- 18:05:17
      83193000 -- (-20141.153) [...15 remote chains...] -- 18:05:06
      83194000 -- (-20138.220) [...15 remote chains...] -- 18:05:07
      83195000 -- [-20143.745] [...15 remote chains...] -- 18:05:08

      Average standard deviation of split frequencies: 0.014828

      83196000 -- (-20148.989) [...15 remote chains...] -- 18:05:09
      83197000 -- (-20139.920) [...15 remote chains...] -- 18:04:58
      83198000 -- (-20141.283) [...15 remote chains...] -- 18:04:59
      83199000 -- (-20131.240) [...15 remote chains...] -- 18:05:00
      83200000 -- (-20140.568) [...15 remote chains...] -- 18:04:50

      Average standard deviation of split frequencies: 0.014826

      83201000 -- (-20142.604) [...15 remote chains...] -- 18:04:50
      83202000 -- (-20141.571) [...15 remote chains...] -- 18:04:51
      83203000 -- (-20150.333) [...15 remote chains...] -- 18:04:52
      83204000 -- (-20143.566) [...15 remote chains...] -- 18:04:42
      83205000 -- (-20148.305) [...15 remote chains...] -- 18:04:42

      Average standard deviation of split frequencies: 0.014824

      83206000 -- (-20147.306) [...15 remote chains...] -- 18:04:43
      83207000 -- (-20143.833) [...15 remote chains...] -- 18:04:44
      83208000 -- (-20135.928) [...15 remote chains...] -- 18:04:34
      83209000 -- (-20127.650) [...15 remote chains...] -- 18:04:35
      83210000 -- (-20142.993) [...15 remote chains...] -- 18:04:35

      Average standard deviation of split frequencies: 0.014822

      83211000 -- (-20135.710) [...15 remote chains...] -- 18:04:25
      83212000 -- (-20128.020) [...15 remote chains...] -- 18:04:26
      83213000 -- (-20134.004) [...15 remote chains...] -- 18:04:27
      83214000 -- (-20135.239) [...15 remote chains...] -- 18:04:27
      83215000 -- [-20130.472] [...15 remote chains...] -- 18:04:28

      Average standard deviation of split frequencies: 0.014821

      83216000 -- (-20141.714) [...15 remote chains...] -- 18:04:18
      83217000 -- (-20135.629) [...15 remote chains...] -- 18:04:19
      83218000 -- (-20134.320) [...15 remote chains...] -- 18:04:20
      83219000 -- (-20143.746) [...15 remote chains...] -- 18:04:20
      83220000 -- (-20148.306) [...15 remote chains...] -- 18:04:10

      Average standard deviation of split frequencies: 0.014820

      83221000 -- (-20134.364) [...15 remote chains...] -- 18:04:11
      83222000 -- (-20148.869) [...15 remote chains...] -- 18:04:12
      83223000 -- (-20138.658) [...15 remote chains...] -- 18:04:01
      83224000 -- (-20145.588) [...15 remote chains...] -- 18:04:02
      83225000 -- (-20153.197) [...15 remote chains...] -- 18:04:03

      Average standard deviation of split frequencies: 0.014818

      83226000 -- (-20144.874) [...15 remote chains...] -- 18:04:04
      83227000 -- (-20147.335) [...15 remote chains...] -- 18:03:53
      83228000 -- (-20146.551) [...15 remote chains...] -- 18:03:54
      83229000 -- (-20150.406) [...15 remote chains...] -- 18:03:55
      83230000 -- (-20143.582) [...15 remote chains...] -- 18:03:56

      Average standard deviation of split frequencies: 0.014816

      83231000 -- (-20155.429) [...15 remote chains...] -- 18:03:57
      83232000 -- (-20156.882) [...15 remote chains...] -- 18:03:46
      83233000 -- (-20141.989) [...15 remote chains...] -- 18:03:47
      83234000 -- (-20145.217) [...15 remote chains...] -- 18:03:48
      83235000 -- (-20144.181) [...15 remote chains...] -- 18:03:49

      Average standard deviation of split frequencies: 0.014813

      83236000 -- (-20148.696) [...15 remote chains...] -- 18:03:50
      83237000 -- (-20147.101) [...15 remote chains...] -- 18:03:39
      83238000 -- (-20153.038) [...15 remote chains...] -- 18:03:40
      83239000 -- (-20143.036) [...15 remote chains...] -- 18:03:41
      83240000 -- (-20152.121) [...15 remote chains...] -- 18:03:42

      Average standard deviation of split frequencies: 0.014814

      83241000 -- (-20156.013) [...15 remote chains...] -- 18:03:31
      83242000 -- [-20154.325] [...15 remote chains...] -- 18:03:32
      83243000 -- (-20144.577) [...15 remote chains...] -- 18:03:33
      83244000 -- (-20138.832) [...15 remote chains...] -- 18:03:34
      83245000 -- (-20148.572) [...15 remote chains...] -- 18:03:23

      Average standard deviation of split frequencies: 0.014813

      83246000 -- (-20143.360) [...15 remote chains...] -- 18:03:24
      83247000 -- (-20134.625) [...15 remote chains...] -- 18:03:25
      83248000 -- (-20136.075) [...15 remote chains...] -- 18:03:26
      83249000 -- (-20135.777) [...15 remote chains...] -- 18:03:15
      83250000 -- (-20139.545) [...15 remote chains...] -- 18:03:16

      Average standard deviation of split frequencies: 0.014811

      83251000 -- (-20132.203) [...15 remote chains...] -- 18:03:17
      83252000 -- (-20138.849) [...15 remote chains...] -- 18:03:18
      83253000 -- (-20133.834) [...15 remote chains...] -- 18:03:19
      83254000 -- [-20141.352] [...15 remote chains...] -- 18:03:19
      83255000 -- (-20147.512) [...15 remote chains...] -- 18:03:09

      Average standard deviation of split frequencies: 0.014809

      83256000 -- (-20140.927) [...15 remote chains...] -- 18:03:10
      83257000 -- (-20142.249) [...15 remote chains...] -- 18:03:11
      83258000 -- (-20133.293) [...15 remote chains...] -- 18:03:12
      83259000 -- (-20139.377) [...15 remote chains...] -- 18:03:01
      83260000 -- (-20136.563) [...15 remote chains...] -- 18:03:02

      Average standard deviation of split frequencies: 0.014807

      83261000 -- (-20141.689) [...15 remote chains...] -- 18:03:03
      83262000 -- [-20133.583] [...15 remote chains...] -- 18:03:04
      83263000 -- (-20134.802) [...15 remote chains...] -- 18:02:53
      83264000 -- (-20137.924) [...15 remote chains...] -- 18:02:54
      83265000 -- (-20142.365) [...15 remote chains...] -- 18:02:55

      Average standard deviation of split frequencies: 0.014805

      83266000 -- (-20145.219) [...15 remote chains...] -- 18:02:56
      83267000 -- (-20144.125) [...15 remote chains...] -- 18:02:57
      83268000 -- (-20153.942) [...15 remote chains...] -- 18:02:46
      83269000 -- (-20155.962) [...15 remote chains...] -- 18:02:47
      83270000 -- (-20151.481) [...15 remote chains...] -- 18:02:48

      Average standard deviation of split frequencies: 0.014803

      83271000 -- [-20156.495] [...15 remote chains...] -- 18:02:37
      83272000 -- [-20159.782] [...15 remote chains...] -- 18:02:38
      83273000 -- (-20169.063) [...15 remote chains...] -- 18:02:39
      83274000 -- (-20170.166) [...15 remote chains...] -- 18:02:40
      83275000 -- (-20152.845) [...15 remote chains...] -- 18:02:41

      Average standard deviation of split frequencies: 0.014803

      83276000 -- (-20150.797) [...15 remote chains...] -- 18:02:30
      83277000 -- (-20149.814) [...15 remote chains...] -- 18:02:31
      83278000 -- (-20159.850) [...15 remote chains...] -- 18:02:32
      83279000 -- (-20150.374) [...15 remote chains...] -- 18:02:33
      83280000 -- (-20149.580) [...15 remote chains...] -- 18:02:34

      Average standard deviation of split frequencies: 0.014802

      83281000 -- (-20140.046) [...15 remote chains...] -- 18:02:23
      83282000 -- [-20145.947] [...15 remote chains...] -- 18:02:24
      83283000 -- (-20146.898) [...15 remote chains...] -- 18:02:25
      83284000 -- (-20137.320) [...15 remote chains...] -- 18:02:26
      83285000 -- (-20139.550) [...15 remote chains...] -- 18:02:15

      Average standard deviation of split frequencies: 0.014801

      83286000 -- (-20138.647) [...15 remote chains...] -- 18:02:16
      83287000 -- (-20147.804) [...15 remote chains...] -- 18:02:17
      83288000 -- [-20145.469] [...15 remote chains...] -- 18:02:18
      83289000 -- (-20142.294) [...15 remote chains...] -- 18:02:19
      83290000 -- (-20147.053) [...15 remote chains...] -- 18:02:08

      Average standard deviation of split frequencies: 0.014799

      83291000 -- (-20143.498) [...15 remote chains...] -- 18:02:09
      83292000 -- (-20139.264) [...15 remote chains...] -- 18:02:10
      83293000 -- (-20134.699) [...15 remote chains...] -- 18:02:11
      83294000 -- (-20141.724) [...15 remote chains...] -- 18:02:00
      83295000 -- (-20139.306) [...15 remote chains...] -- 18:02:01

      Average standard deviation of split frequencies: 0.014801

      83296000 -- (-20131.768) [...15 remote chains...] -- 18:02:02
      83297000 -- (-20145.423) [...15 remote chains...] -- 18:02:03
      83298000 -- (-20143.756) [...15 remote chains...] -- 18:01:52
      83299000 -- (-20142.731) [...15 remote chains...] -- 18:01:53
      83300000 -- (-20140.051) [...15 remote chains...] -- 18:01:54

      Average standard deviation of split frequencies: 0.014802

      83301000 -- (-20142.051) [...15 remote chains...] -- 18:01:55
      83302000 -- (-20142.952) [...15 remote chains...] -- 18:01:45
      83303000 -- (-20141.979) [...15 remote chains...] -- 18:01:45
      83304000 -- (-20138.824) [...15 remote chains...] -- 18:01:46
      83305000 -- (-20154.757) [...15 remote chains...] -- 18:01:47

      Average standard deviation of split frequencies: 0.014799

      83306000 -- (-20140.833) [...15 remote chains...] -- 18:01:37
      83307000 -- (-20133.524) [...15 remote chains...] -- 18:01:37
      83308000 -- (-20135.174) [...15 remote chains...] -- 18:01:38
      83309000 -- (-20136.495) [...15 remote chains...] -- 18:01:39
      83310000 -- (-20135.627) [...15 remote chains...] -- 18:01:40

      Average standard deviation of split frequencies: 0.014800

      83311000 -- (-20139.320) [...15 remote chains...] -- 18:01:29
      83312000 -- (-20129.812) [...15 remote chains...] -- 18:01:30
      83313000 -- (-20134.810) [...15 remote chains...] -- 18:01:31
      83314000 -- (-20128.394) [...15 remote chains...] -- 18:01:32
      83315000 -- (-20121.947) [...15 remote chains...] -- 18:01:33

      Average standard deviation of split frequencies: 0.014802

      83316000 -- (-20136.982) [...15 remote chains...] -- 18:01:22
      83317000 -- (-20126.313) [...15 remote chains...] -- 18:01:23
      83318000 -- (-20129.196) [...15 remote chains...] -- 18:01:24
      83319000 -- (-20124.824) [...15 remote chains...] -- 18:01:25
      83320000 -- (-20122.201) [...15 remote chains...] -- 18:01:14

      Average standard deviation of split frequencies: 0.014802

      83321000 -- (-20121.005) [...15 remote chains...] -- 18:01:15
      83322000 -- (-20128.261) [...15 remote chains...] -- 18:01:16
      83323000 -- (-20136.517) [...15 remote chains...] -- 18:01:17
      83324000 -- (-20146.567) [...15 remote chains...] -- 18:01:07
      83325000 -- (-20148.579) [...15 remote chains...] -- 18:01:07

      Average standard deviation of split frequencies: 0.014803

      83326000 -- (-20135.177) [...15 remote chains...] -- 18:01:08
      83327000 -- (-20144.788) [...15 remote chains...] -- 18:01:09
      83328000 -- [-20138.511] [...15 remote chains...] -- 18:01:10
      83329000 -- (-20140.682) [...15 remote chains...] -- 18:00:59
      83330000 -- (-20135.575) [...15 remote chains...] -- 18:01:00

      Average standard deviation of split frequencies: 0.014800

      83331000 -- (-20138.268) [...15 remote chains...] -- 18:01:01
      83332000 -- (-20143.209) [...15 remote chains...] -- 18:01:02
      83333000 -- (-20143.921) [...15 remote chains...] -- 18:00:52
      83334000 -- (-20151.306) [...15 remote chains...] -- 18:00:52
      83335000 -- (-20146.816) [...15 remote chains...] -- 18:00:53

      Average standard deviation of split frequencies: 0.014800

      83336000 -- (-20152.732) [...15 remote chains...] -- 18:00:54
      83337000 -- (-20147.920) [...15 remote chains...] -- 18:00:44
      83338000 -- (-20146.004) [...15 remote chains...] -- 18:00:44
      83339000 -- (-20151.317) [...15 remote chains...] -- 18:00:45
      83340000 -- (-20145.225) [...15 remote chains...] -- 18:00:46

      Average standard deviation of split frequencies: 0.014801

      83341000 -- (-20144.079) [...15 remote chains...] -- 18:00:36
      83342000 -- (-20143.422) [...15 remote chains...] -- 18:00:37
      83343000 -- (-20141.852) [...15 remote chains...] -- 18:00:37
      83344000 -- (-20128.953) [...15 remote chains...] -- 18:00:27
      83345000 -- (-20130.596) [...15 remote chains...] -- 18:00:28

      Average standard deviation of split frequencies: 0.014803

      83346000 -- (-20143.356) [...15 remote chains...] -- 18:00:29
      83347000 -- (-20134.746) [...15 remote chains...] -- 18:00:29
      83348000 -- (-20132.580) [...15 remote chains...] -- 18:00:30
      83349000 -- (-20129.830) [...15 remote chains...] -- 18:00:20
      83350000 -- (-20123.634) [...15 remote chains...] -- 18:00:21

      Average standard deviation of split frequencies: 0.014802

      83351000 -- (-20132.744) [...15 remote chains...] -- 18:00:22
      83352000 -- (-20139.821) [...15 remote chains...] -- 18:00:22
      83353000 -- (-20133.065) [...15 remote chains...] -- 18:00:12
      83354000 -- (-20135.918) [...15 remote chains...] -- 18:00:13
      83355000 -- (-20128.926) [...15 remote chains...] -- 18:00:14

      Average standard deviation of split frequencies: 0.014802

      83356000 -- (-20127.814) [...15 remote chains...] -- 18:00:14
      83357000 -- (-20125.462) [...15 remote chains...] -- 18:00:15
      83358000 -- (-20130.211) [...15 remote chains...] -- 18:00:05
      83359000 -- (-20128.527) [...15 remote chains...] -- 18:00:06
      83360000 -- (-20134.118) [...15 remote chains...] -- 18:00:07

      Average standard deviation of split frequencies: 0.014800

      83361000 -- (-20135.384) [...15 remote chains...] -- 18:00:07
      83362000 -- (-20139.053) [...15 remote chains...] -- 17:59:57
      83363000 -- (-20138.011) [...15 remote chains...] -- 17:59:58
      83364000 -- (-20129.334) [...15 remote chains...] -- 17:59:59
      83365000 -- (-20131.642) [...15 remote chains...] -- 17:59:59

      Average standard deviation of split frequencies: 0.014802

      83366000 -- (-20128.774) [...15 remote chains...] -- 17:59:49
      83367000 -- (-20127.909) [...15 remote chains...] -- 17:59:50
      83368000 -- (-20134.001) [...15 remote chains...] -- 17:59:51
      83369000 -- (-20131.386) [...15 remote chains...] -- 17:59:51
      83370000 -- (-20146.783) [...15 remote chains...] -- 17:59:41

      Average standard deviation of split frequencies: 0.014804

      83371000 -- (-20136.899) [...15 remote chains...] -- 17:59:42
      83372000 -- (-20141.486) [...15 remote chains...] -- 17:59:43
      83373000 -- (-20138.190) [...15 remote chains...] -- 17:59:44
      83374000 -- (-20137.391) [...15 remote chains...] -- 17:59:44
      83375000 -- (-20142.849) [...15 remote chains...] -- 17:59:45

      Average standard deviation of split frequencies: 0.014807

      83376000 -- (-20147.179) [...15 remote chains...] -- 17:59:35
      83377000 -- (-20146.863) [...15 remote chains...] -- 17:59:36
      83378000 -- (-20152.954) [...15 remote chains...] -- 17:59:36
      83379000 -- (-20141.837) [...15 remote chains...] -- 17:59:37
      83380000 -- (-20139.974) [...15 remote chains...] -- 17:59:27

      Average standard deviation of split frequencies: 0.014809

      83381000 -- [-20148.800] [...15 remote chains...] -- 17:59:28
      83382000 -- (-20139.751) [...15 remote chains...] -- 17:59:29
      83383000 -- (-20136.603) [...15 remote chains...] -- 17:59:29
      83384000 -- (-20152.160) [...15 remote chains...] -- 17:59:19
      83385000 -- (-20135.546) [...15 remote chains...] -- 17:59:20

      Average standard deviation of split frequencies: 0.014809

      83386000 -- [-20132.845] [...15 remote chains...] -- 17:59:21
      83387000 -- [-20139.804] [...15 remote chains...] -- 17:59:11
      83388000 -- (-20134.722) [...15 remote chains...] -- 17:59:11
      83389000 -- (-20132.878) [...15 remote chains...] -- 17:59:12
      83390000 -- (-20137.747) [...15 remote chains...] -- 17:59:13

      Average standard deviation of split frequencies: 0.014811

      83391000 -- [-20151.337] [...15 remote chains...] -- 17:59:03
      83392000 -- (-20137.256) [...15 remote chains...] -- 17:59:03
      83393000 -- (-20132.047) [...15 remote chains...] -- 17:59:04
      83394000 -- (-20137.475) [...15 remote chains...] -- 17:59:05
      83395000 -- (-20128.539) [...15 remote chains...] -- 17:58:55

      Average standard deviation of split frequencies: 0.014815

      83396000 -- (-20124.572) [...15 remote chains...] -- 17:58:56
      83397000 -- (-20130.311) [...15 remote chains...] -- 17:58:56
      83398000 -- (-20133.584) [...15 remote chains...] -- 17:58:57
      83399000 -- (-20143.079) [...15 remote chains...] -- 17:58:58
      83400000 -- (-20141.572) [...15 remote chains...] -- 17:58:48

      Average standard deviation of split frequencies: 0.014815

      83401000 -- (-20144.665) [...15 remote chains...] -- 17:58:48
      83402000 -- (-20139.735) [...15 remote chains...] -- 17:58:49
      83403000 -- (-20133.691) [...15 remote chains...] -- 17:58:50
      83404000 -- (-20134.055) [...15 remote chains...] -- 17:58:40
      83405000 -- (-20138.404) [...15 remote chains...] -- 17:58:41

      Average standard deviation of split frequencies: 0.014816

      83406000 -- (-20133.425) [...15 remote chains...] -- 17:58:41
      83407000 -- (-20142.825) [...15 remote chains...] -- 17:58:42
      83408000 -- (-20135.373) [...15 remote chains...] -- 17:58:32
      83409000 -- (-20132.453) [...15 remote chains...] -- 17:58:33
      83410000 -- (-20133.027) [...15 remote chains...] -- 17:58:33

      Average standard deviation of split frequencies: 0.014819

      83411000 -- (-20134.682) [...15 remote chains...] -- 17:58:23
      83412000 -- (-20130.497) [...15 remote chains...] -- 17:58:24
      83413000 -- (-20127.607) [...15 remote chains...] -- 17:58:25
      83414000 -- (-20135.554) [...15 remote chains...] -- 17:58:25
      83415000 -- (-20132.716) [...15 remote chains...] -- 17:58:26

      Average standard deviation of split frequencies: 0.014818

      83416000 -- (-20131.254) [...15 remote chains...] -- 17:58:16
      83417000 -- [-20137.989] [...15 remote chains...] -- 17:58:17
      83418000 -- (-20135.757) [...15 remote chains...] -- 17:58:18
      83419000 -- (-20139.620) [...15 remote chains...] -- 17:58:18
      83420000 -- (-20138.472) [...15 remote chains...] -- 17:58:19

      Average standard deviation of split frequencies: 0.014819

      83421000 -- (-20135.519) [...15 remote chains...] -- 17:58:09
      83422000 -- (-20128.758) [...15 remote chains...] -- 17:58:10
      83423000 -- (-20122.747) [...15 remote chains...] -- 17:58:10
      83424000 -- (-20131.718) [...15 remote chains...] -- 17:58:11
      83425000 -- [-20140.103] [...15 remote chains...] -- 17:58:12

      Average standard deviation of split frequencies: 0.014820

      83426000 -- (-20134.370) [...15 remote chains...] -- 17:58:02
      83427000 -- (-20131.864) [...15 remote chains...] -- 17:58:03
      83428000 -- [-20131.579] [...15 remote chains...] -- 17:58:03
      83429000 -- (-20137.817) [...15 remote chains...] -- 17:58:04
      83430000 -- (-20135.313) [...15 remote chains...] -- 17:57:54

      Average standard deviation of split frequencies: 0.014818

      83431000 -- (-20129.484) [...15 remote chains...] -- 17:57:55
      83432000 -- (-20135.091) [...15 remote chains...] -- 17:57:55
      83433000 -- (-20133.688) [...15 remote chains...] -- 17:57:56
      83434000 -- (-20133.934) [...15 remote chains...] -- 17:57:46
      83435000 -- (-20139.233) [...15 remote chains...] -- 17:57:47

      Average standard deviation of split frequencies: 0.014821

      83436000 -- (-20140.029) [...15 remote chains...] -- 17:57:48
      83437000 -- (-20136.356) [...15 remote chains...] -- 17:57:48
      83438000 -- (-20141.506) [...15 remote chains...] -- 17:57:49
      83439000 -- (-20149.957) [...15 remote chains...] -- 17:57:39
      83440000 -- (-20141.413) [...15 remote chains...] -- 17:57:40

      Average standard deviation of split frequencies: 0.014821

      83441000 -- (-20125.693) [...15 remote chains...] -- 17:57:40
      83442000 -- (-20139.276) [...15 remote chains...] -- 17:57:41
      83443000 -- (-20137.448) [...15 remote chains...] -- 17:57:42
      83444000 -- [-20141.042] [...15 remote chains...] -- 17:57:32
      83445000 -- (-20144.646) [...15 remote chains...] -- 17:57:33

      Average standard deviation of split frequencies: 0.014823

      83446000 -- (-20133.058) [...15 remote chains...] -- 17:57:33
      83447000 -- (-20140.771) [...15 remote chains...] -- 17:57:34
      83448000 -- (-20142.289) [...15 remote chains...] -- 17:57:24
      83449000 -- (-20147.516) [...15 remote chains...] -- 17:57:25
      83450000 -- (-20151.198) [...15 remote chains...] -- 17:57:25

      Average standard deviation of split frequencies: 0.014822

      83451000 -- (-20149.370) [...15 remote chains...] -- 17:57:26
      83452000 -- (-20155.541) [...15 remote chains...] -- 17:57:27
      83453000 -- (-20140.168) [...15 remote chains...] -- 17:57:17
      83454000 -- (-20132.245) [...15 remote chains...] -- 17:57:17
      83455000 -- (-20134.545) [...15 remote chains...] -- 17:57:18

      Average standard deviation of split frequencies: 0.014827

      83456000 -- (-20135.578) [...15 remote chains...] -- 17:57:19
      83457000 -- (-20124.798) [...15 remote chains...] -- 17:57:19
      83458000 -- (-20148.155) [...15 remote chains...] -- 17:57:10
      83459000 -- (-20159.194) [...15 remote chains...] -- 17:57:10
      83460000 -- [-20153.787] [...15 remote chains...] -- 17:57:11

      Average standard deviation of split frequencies: 0.014826

      83461000 -- (-20146.526) [...15 remote chains...] -- 17:57:12
      83462000 -- (-20154.386) [...15 remote chains...] -- 17:57:12
      83463000 -- (-20140.639) [...15 remote chains...] -- 17:57:02
      83464000 -- (-20136.461) [...15 remote chains...] -- 17:57:03
      83465000 -- (-20142.461) [...15 remote chains...] -- 17:57:04

      Average standard deviation of split frequencies: 0.014825

      83466000 -- (-20150.628) [...15 remote chains...] -- 17:57:04
      83467000 -- (-20157.344) [...15 remote chains...] -- 17:57:05
      83468000 -- (-20156.860) [...15 remote chains...] -- 17:56:55
      83469000 -- (-20166.718) [...15 remote chains...] -- 17:56:56
      83470000 -- (-20160.619) [...15 remote chains...] -- 17:56:57

      Average standard deviation of split frequencies: 0.014824

      83471000 -- (-20154.089) [...15 remote chains...] -- 17:56:57
      83472000 -- (-20143.320) [...15 remote chains...] -- 17:56:47
      83473000 -- [-20151.616] [...15 remote chains...] -- 17:56:48
      83474000 -- (-20141.770) [...15 remote chains...] -- 17:56:49
      83475000 -- (-20134.701) [...15 remote chains...] -- 17:56:49

      Average standard deviation of split frequencies: 0.014824

      83476000 -- (-20132.370) [...15 remote chains...] -- 17:56:50
      83477000 -- [-20127.344] [...15 remote chains...] -- 17:56:40
      83478000 -- (-20127.996) [...15 remote chains...] -- 17:56:41
      83479000 -- (-20138.888) [...15 remote chains...] -- 17:56:41
      83480000 -- [-20142.360] [...15 remote chains...] -- 17:56:42

      Average standard deviation of split frequencies: 0.014824

      83481000 -- (-20142.058) [...15 remote chains...] -- 17:56:32
      83482000 -- (-20133.543) [...15 remote chains...] -- 17:56:33
      83483000 -- (-20142.027) [...15 remote chains...] -- 17:56:34
      83484000 -- (-20138.442) [...15 remote chains...] -- 17:56:34
      83485000 -- (-20143.668) [...15 remote chains...] -- 17:56:35

      Average standard deviation of split frequencies: 0.014823

      83486000 -- (-20140.969) [...15 remote chains...] -- 17:56:36
      83487000 -- (-20136.512) [...15 remote chains...] -- 17:56:26
      83488000 -- (-20142.557) [...15 remote chains...] -- 17:56:26
      83489000 -- (-20135.618) [...15 remote chains...] -- 17:56:27
      83490000 -- (-20134.920) [...15 remote chains...] -- 17:56:28

      Average standard deviation of split frequencies: 0.014824

      83491000 -- (-20137.868) [...15 remote chains...] -- 17:56:18
      83492000 -- (-20140.223) [...15 remote chains...] -- 17:56:19
      83493000 -- (-20126.907) [...15 remote chains...] -- 17:56:19
      83494000 -- (-20128.222) [...15 remote chains...] -- 17:56:20
      83495000 -- (-20133.975) [...15 remote chains...] -- 17:56:20

      Average standard deviation of split frequencies: 0.014825

      83496000 -- (-20136.565) [...15 remote chains...] -- 17:56:11
      83497000 -- (-20132.341) [...15 remote chains...] -- 17:56:11
      83498000 -- (-20137.855) [...15 remote chains...] -- 17:56:12
      83499000 -- (-20133.519) [...15 remote chains...] -- 17:56:02
      83500000 -- [-20137.762] [...15 remote chains...] -- 17:56:03

      Average standard deviation of split frequencies: 0.014825

      83501000 -- (-20141.726) [...15 remote chains...] -- 17:56:03
      83502000 -- (-20145.166) [...15 remote chains...] -- 17:56:04
      83503000 -- (-20139.173) [...15 remote chains...] -- 17:56:05
      83504000 -- (-20146.137) [...15 remote chains...] -- 17:55:55
      83505000 -- [-20142.133] [...15 remote chains...] -- 17:55:56

      Average standard deviation of split frequencies: 0.014823

      83506000 -- (-20139.462) [...15 remote chains...] -- 17:55:56
      83507000 -- (-20142.226) [...15 remote chains...] -- 17:55:57
      83508000 -- (-20130.952) [...15 remote chains...] -- 17:55:57
      83509000 -- (-20129.357) [...15 remote chains...] -- 17:55:48
      83510000 -- (-20135.383) [...15 remote chains...] -- 17:55:48

      Average standard deviation of split frequencies: 0.014821

      83511000 -- (-20137.513) [...15 remote chains...] -- 17:55:49
      83512000 -- (-20139.082) [...15 remote chains...] -- 17:55:50
      83513000 -- (-20140.879) [...15 remote chains...] -- 17:55:40
      83514000 -- (-20144.036) [...15 remote chains...] -- 17:55:40
      83515000 -- (-20131.645) [...15 remote chains...] -- 17:55:41

      Average standard deviation of split frequencies: 0.014821

      83516000 -- (-20120.413) [...15 remote chains...] -- 17:55:42
      83517000 -- [-20128.859] [...15 remote chains...] -- 17:55:32
      83518000 -- (-20136.891) [...15 remote chains...] -- 17:55:33
      83519000 -- (-20149.157) [...15 remote chains...] -- 17:55:33
      83520000 -- (-20142.346) [...15 remote chains...] -- 17:55:34

      Average standard deviation of split frequencies: 0.014821

      83521000 -- (-20135.290) [...15 remote chains...] -- 17:55:24
      83522000 -- (-20142.882) [...15 remote chains...] -- 17:55:25
      83523000 -- (-20142.043) [...15 remote chains...] -- 17:55:25
      83524000 -- (-20132.847) [...15 remote chains...] -- 17:55:16
      83525000 -- (-20134.569) [...15 remote chains...] -- 17:55:16

      Average standard deviation of split frequencies: 0.014819

      83526000 -- [-20128.969] [...15 remote chains...] -- 17:55:17
      83527000 -- (-20128.879) [...15 remote chains...] -- 17:55:18
      83528000 -- (-20131.237) [...15 remote chains...] -- 17:55:18
      83529000 -- (-20129.693) [...15 remote chains...] -- 17:55:08
      83530000 -- (-20142.334) [...15 remote chains...] -- 17:55:09

      Average standard deviation of split frequencies: 0.014818

      83531000 -- (-20137.969) [...15 remote chains...] -- 17:55:10
      83532000 -- (-20145.205) [...15 remote chains...] -- 17:55:10
      83533000 -- (-20139.057) [...15 remote chains...] -- 17:55:01
      83534000 -- [-20147.395] [...15 remote chains...] -- 17:55:01
      83535000 -- (-20150.210) [...15 remote chains...] -- 17:55:02

      Average standard deviation of split frequencies: 0.014816

      83536000 -- (-20152.687) [...15 remote chains...] -- 17:55:02
      83537000 -- (-20141.541) [...15 remote chains...] -- 17:55:03
      83538000 -- [-20141.168] [...15 remote chains...] -- 17:54:53
      83539000 -- (-20139.767) [...15 remote chains...] -- 17:54:54
      83540000 -- (-20141.292) [...15 remote chains...] -- 17:54:55

      Average standard deviation of split frequencies: 0.014814

      83541000 -- (-20134.724) [...15 remote chains...] -- 17:54:55
      83542000 -- [-20131.879] [...15 remote chains...] -- 17:54:56
      83543000 -- (-20133.104) [...15 remote chains...] -- 17:54:46
      83544000 -- (-20136.560) [...15 remote chains...] -- 17:54:47
      83545000 -- [-20133.246] [...15 remote chains...] -- 17:54:47

      Average standard deviation of split frequencies: 0.014810

      83546000 -- (-20141.054) [...15 remote chains...] -- 17:54:48
      83547000 -- (-20154.420) [...15 remote chains...] -- 17:54:49
      83548000 -- (-20159.039) [...15 remote chains...] -- 17:54:39
      83549000 -- (-20152.077) [...15 remote chains...] -- 17:54:39
      83550000 -- (-20143.106) [...15 remote chains...] -- 17:54:40

      Average standard deviation of split frequencies: 0.014810

      83551000 -- (-20155.760) [...15 remote chains...] -- 17:54:41
      83552000 -- (-20138.225) [...15 remote chains...] -- 17:54:41
      83553000 -- (-20147.480) [...15 remote chains...] -- 17:54:32
      83554000 -- (-20158.552) [...15 remote chains...] -- 17:54:32
      83555000 -- (-20151.550) [...15 remote chains...] -- 17:54:33

      Average standard deviation of split frequencies: 0.014808

      83556000 -- (-20149.354) [...15 remote chains...] -- 17:54:33
      83557000 -- [-20152.872] [...15 remote chains...] -- 17:54:24
      83558000 -- (-20154.297) [...15 remote chains...] -- 17:54:24
      83559000 -- (-20146.941) [...15 remote chains...] -- 17:54:25
      83560000 -- (-20150.189) [...15 remote chains...] -- 17:54:15

      Average standard deviation of split frequencies: 0.014808

      83561000 -- (-20152.868) [...15 remote chains...] -- 17:54:16
      83562000 -- (-20147.824) [...15 remote chains...] -- 17:54:17
      83563000 -- (-20145.356) [...15 remote chains...] -- 17:54:17
      83564000 -- (-20147.572) [...15 remote chains...] -- 17:54:18
      83565000 -- (-20146.173) [...15 remote chains...] -- 17:54:18

      Average standard deviation of split frequencies: 0.014806

      83566000 -- (-20145.580) [...15 remote chains...] -- 17:54:19
      83567000 -- (-20138.675) [...15 remote chains...] -- 17:54:19
      83568000 -- (-20139.540) [...15 remote chains...] -- 17:54:10
      83569000 -- (-20151.281) [...15 remote chains...] -- 17:54:10
      83570000 -- (-20149.210) [...15 remote chains...] -- 17:54:11

      Average standard deviation of split frequencies: 0.014804

      83571000 -- (-20148.161) [...15 remote chains...] -- 17:54:12
      83572000 -- (-20137.421) [...15 remote chains...] -- 17:54:12
      83573000 -- (-20135.416) [...15 remote chains...] -- 17:54:13
      83574000 -- (-20136.835) [...15 remote chains...] -- 17:54:13
      83575000 -- (-20131.003) [...15 remote chains...] -- 17:54:04

      Average standard deviation of split frequencies: 0.014801

      83576000 -- (-20144.683) [...15 remote chains...] -- 17:54:04
      83577000 -- [-20135.655] [...15 remote chains...] -- 17:54:05
      83578000 -- (-20131.332) [...15 remote chains...] -- 17:54:05
      83579000 -- (-20124.209) [...15 remote chains...] -- 17:53:56
      83580000 -- (-20123.074) [...15 remote chains...] -- 17:53:56

      Average standard deviation of split frequencies: 0.014800

      83581000 -- [-20123.225] [...15 remote chains...] -- 17:53:57
      83582000 -- (-20131.539) [...15 remote chains...] -- 17:53:58
      83583000 -- (-20140.676) [...15 remote chains...] -- 17:53:48
      83584000 -- [-20144.330] [...15 remote chains...] -- 17:53:49
      83585000 -- (-20137.727) [...15 remote chains...] -- 17:53:49

      Average standard deviation of split frequencies: 0.014797

      83586000 -- [-20140.224] [...15 remote chains...] -- 17:53:50
      83587000 -- (-20141.787) [...15 remote chains...] -- 17:53:50
      83588000 -- (-20141.601) [...15 remote chains...] -- 17:53:41
      83589000 -- (-20150.452) [...15 remote chains...] -- 17:53:41
      83590000 -- (-20153.109) [...15 remote chains...] -- 17:53:42

      Average standard deviation of split frequencies: 0.014795

      83591000 -- (-20144.608) [...15 remote chains...] -- 17:53:42
      83592000 -- (-20143.843) [...15 remote chains...] -- 17:53:33
      83593000 -- (-20137.809) [...15 remote chains...] -- 17:53:33
      83594000 -- (-20140.732) [...15 remote chains...] -- 17:53:34
      83595000 -- (-20147.805) [...15 remote chains...] -- 17:53:24

      Average standard deviation of split frequencies: 0.014793

      83596000 -- (-20156.641) [...15 remote chains...] -- 17:53:25
      83597000 -- (-20153.796) [...15 remote chains...] -- 17:53:26
      83598000 -- (-20154.511) [...15 remote chains...] -- 17:53:26
      83599000 -- (-20155.329) [...15 remote chains...] -- 17:53:27
      83600000 -- (-20155.790) [...15 remote chains...] -- 17:53:17

      Average standard deviation of split frequencies: 0.014791

      83601000 -- (-20152.275) [...15 remote chains...] -- 17:53:18
      83602000 -- [-20152.030] [...15 remote chains...] -- 17:53:18
      83603000 -- (-20145.440) [...15 remote chains...] -- 17:53:19
      83604000 -- (-20143.484) [...15 remote chains...] -- 17:53:09
      83605000 -- (-20143.653) [...15 remote chains...] -- 17:53:10

      Average standard deviation of split frequencies: 0.014789

      83606000 -- (-20134.894) [...15 remote chains...] -- 17:53:10
      83607000 -- [-20134.299] [...15 remote chains...] -- 17:53:11
      83608000 -- (-20126.357) [...15 remote chains...] -- 17:53:01
      83609000 -- (-20130.751) [...15 remote chains...] -- 17:53:02
      83610000 -- (-20131.429) [...15 remote chains...] -- 17:53:03

      Average standard deviation of split frequencies: 0.014787

      83611000 -- (-20130.497) [...15 remote chains...] -- 17:53:03
      83612000 -- [-20123.208] [...15 remote chains...] -- 17:53:04
      83613000 -- (-20145.685) [...15 remote chains...] -- 17:52:54
      83614000 -- (-20131.482) [...15 remote chains...] -- 17:52:55
      83615000 -- (-20140.665) [...15 remote chains...] -- 17:52:55

      Average standard deviation of split frequencies: 0.014783

      83616000 -- (-20145.632) [...15 remote chains...] -- 17:52:56
      83617000 -- (-20149.859) [...15 remote chains...] -- 17:52:46
      83618000 -- (-20143.199) [...15 remote chains...] -- 17:52:47
      83619000 -- [-20143.792] [...15 remote chains...] -- 17:52:47
      83620000 -- (-20143.586) [...15 remote chains...] -- 17:52:48

      Average standard deviation of split frequencies: 0.014780

      83621000 -- [-20150.822] [...15 remote chains...] -- 17:52:49
      83622000 -- (-20137.511) [...15 remote chains...] -- 17:52:39
      83623000 -- (-20137.687) [...15 remote chains...] -- 17:52:40
      83624000 -- (-20133.101) [...15 remote chains...] -- 17:52:40
      83625000 -- [-20133.738] [...15 remote chains...] -- 17:52:41

      Average standard deviation of split frequencies: 0.014775

      83626000 -- (-20128.106) [...15 remote chains...] -- 17:52:31
      83627000 -- (-20127.077) [...15 remote chains...] -- 17:52:32
      83628000 -- (-20146.201) [...15 remote chains...] -- 17:52:32
      83629000 -- (-20142.116) [...15 remote chains...] -- 17:52:33
      83630000 -- (-20134.595) [...15 remote chains...] -- 17:52:33

      Average standard deviation of split frequencies: 0.014774

      83631000 -- (-20140.380) [...15 remote chains...] -- 17:52:24
      83632000 -- (-20137.739) [...15 remote chains...] -- 17:52:24
      83633000 -- (-20132.688) [...15 remote chains...] -- 17:52:25
      83634000 -- [-20128.280] [...15 remote chains...] -- 17:52:26
      83635000 -- [-20136.680] [...15 remote chains...] -- 17:52:26

      Average standard deviation of split frequencies: 0.014770

      83636000 -- (-20141.787) [...15 remote chains...] -- 17:52:17
      83637000 -- (-20134.091) [...15 remote chains...] -- 17:52:17
      83638000 -- [-20133.375] [...15 remote chains...] -- 17:52:18
      83639000 -- (-20125.969) [...15 remote chains...] -- 17:52:08
      83640000 -- (-20130.908) [...15 remote chains...] -- 17:52:09

      Average standard deviation of split frequencies: 0.014767

      83641000 -- (-20139.901) [...15 remote chains...] -- 17:52:09
      83642000 -- (-20144.978) [...15 remote chains...] -- 17:52:10
      83643000 -- [-20137.488] [...15 remote chains...] -- 17:52:00
      83644000 -- (-20141.862) [...15 remote chains...] -- 17:52:01
      83645000 -- (-20142.762) [...15 remote chains...] -- 17:52:01

      Average standard deviation of split frequencies: 0.014764

      83646000 -- (-20133.017) [...15 remote chains...] -- 17:52:02
      83647000 -- [-20127.831] [...15 remote chains...] -- 17:51:53
      83648000 -- (-20118.355) [...15 remote chains...] -- 17:51:53
      83649000 -- (-20129.341) [...15 remote chains...] -- 17:51:54
      83650000 -- (-20124.910) [...15 remote chains...] -- 17:51:54

      Average standard deviation of split frequencies: 0.014762

      83651000 -- (-20131.257) [...15 remote chains...] -- 17:51:55
      83652000 -- [-20125.792] [...15 remote chains...] -- 17:51:45
      83653000 -- (-20124.435) [...15 remote chains...] -- 17:51:46
      83654000 -- (-20130.594) [...15 remote chains...] -- 17:51:46
      83655000 -- (-20134.100) [...15 remote chains...] -- 17:51:47

      Average standard deviation of split frequencies: 0.014757

      83656000 -- (-20135.290) [...15 remote chains...] -- 17:51:37
      83657000 -- [-20133.124] [...15 remote chains...] -- 17:51:38
      83658000 -- (-20130.185) [...15 remote chains...] -- 17:51:38
      83659000 -- (-20123.742) [...15 remote chains...] -- 17:51:39
      83660000 -- (-20126.542) [...15 remote chains...] -- 17:51:39

      Average standard deviation of split frequencies: 0.014754

      83661000 -- (-20130.170) [...15 remote chains...] -- 17:51:40
      83662000 -- (-20128.554) [...15 remote chains...] -- 17:51:31
      83663000 -- (-20133.622) [...15 remote chains...] -- 17:51:31
      83664000 -- (-20144.405) [...15 remote chains...] -- 17:51:32
      83665000 -- (-20137.788) [...15 remote chains...] -- 17:51:32

      Average standard deviation of split frequencies: 0.014754

      83666000 -- (-20146.023) [...15 remote chains...] -- 17:51:23
      83667000 -- (-20141.197) [...15 remote chains...] -- 17:51:23
      83668000 -- (-20138.918) [...15 remote chains...] -- 17:51:24
      83669000 -- (-20138.025) [...15 remote chains...] -- 17:51:24
      83670000 -- (-20148.851) [...15 remote chains...] -- 17:51:15

      Average standard deviation of split frequencies: 0.014753

      83671000 -- (-20145.682) [...15 remote chains...] -- 17:51:15
      83672000 -- [-20138.291] [...15 remote chains...] -- 17:51:16
      83673000 -- (-20137.744) [...15 remote chains...] -- 17:51:16
      83674000 -- (-20140.782) [...15 remote chains...] -- 17:51:07
      83675000 -- (-20132.736) [...15 remote chains...] -- 17:51:08

      Average standard deviation of split frequencies: 0.014752

      83676000 -- (-20130.889) [...15 remote chains...] -- 17:51:08
      83677000 -- (-20122.967) [...15 remote chains...] -- 17:51:09
      83678000 -- (-20121.274) [...15 remote chains...] -- 17:51:09
      83679000 -- (-20119.296) [...15 remote chains...] -- 17:51:10
      83680000 -- (-20126.652) [...15 remote chains...] -- 17:51:00

      Average standard deviation of split frequencies: 0.014751

      83681000 -- (-20136.644) [...15 remote chains...] -- 17:51:01
      83682000 -- (-20146.489) [...15 remote chains...] -- 17:51:01
      83683000 -- (-20145.303) [...15 remote chains...] -- 17:51:02
      83684000 -- (-20137.588) [...15 remote chains...] -- 17:50:52
      83685000 -- (-20136.076) [...15 remote chains...] -- 17:50:53

      Average standard deviation of split frequencies: 0.014753

      83686000 -- (-20136.913) [...15 remote chains...] -- 17:50:53
      83687000 -- (-20131.786) [...15 remote chains...] -- 17:50:54
      83688000 -- (-20136.548) [...15 remote chains...] -- 17:50:45
      83689000 -- (-20139.636) [...15 remote chains...] -- 17:50:45
      83690000 -- (-20155.368) [...15 remote chains...] -- 17:50:46

      Average standard deviation of split frequencies: 0.014751

      83691000 -- (-20148.684) [...15 remote chains...] -- 17:50:46
      83692000 -- (-20146.330) [...15 remote chains...] -- 17:50:37
      83693000 -- (-20144.411) [...15 remote chains...] -- 17:50:37
      83694000 -- (-20141.777) [...15 remote chains...] -- 17:50:38
      83695000 -- (-20151.204) [...15 remote chains...] -- 17:50:38

      Average standard deviation of split frequencies: 0.014748

      83696000 -- (-20144.825) [...15 remote chains...] -- 17:50:29
      83697000 -- (-20155.051) [...15 remote chains...] -- 17:50:29
      83698000 -- (-20148.942) [...15 remote chains...] -- 17:50:30
      83699000 -- (-20147.083) [...15 remote chains...] -- 17:50:30
      83700000 -- (-20148.739) [...15 remote chains...] -- 17:50:31

      Average standard deviation of split frequencies: 0.014749

      83701000 -- (-20128.222) [...15 remote chains...] -- 17:50:22
      83702000 -- (-20132.455) [...15 remote chains...] -- 17:50:22
      83703000 -- (-20129.799) [...15 remote chains...] -- 17:50:23
      83704000 -- (-20126.465) [...15 remote chains...] -- 17:50:23
      83705000 -- (-20128.080) [...15 remote chains...] -- 17:50:14

      Average standard deviation of split frequencies: 0.014746

      83706000 -- (-20124.885) [...15 remote chains...] -- 17:50:14
      83707000 -- (-20127.327) [...15 remote chains...] -- 17:50:15
      83708000 -- (-20131.899) [...15 remote chains...] -- 17:50:15
      83709000 -- (-20122.349) [...15 remote chains...] -- 17:50:06
      83710000 -- [-20128.788] [...15 remote chains...] -- 17:50:06

      Average standard deviation of split frequencies: 0.014743

      83711000 -- (-20127.329) [...15 remote chains...] -- 17:50:07
      83712000 -- [-20133.309] [...15 remote chains...] -- 17:50:07
      83713000 -- (-20121.766) [...15 remote chains...] -- 17:50:08
      83714000 -- (-20126.924) [...15 remote chains...] -- 17:50:08
      83715000 -- (-20121.497) [...15 remote chains...] -- 17:49:59

      Average standard deviation of split frequencies: 0.014741

      83716000 -- [-20130.097] [...15 remote chains...] -- 17:50:00
      83717000 -- [-20125.537] [...15 remote chains...] -- 17:50:00
      83718000 -- (-20133.088) [...15 remote chains...] -- 17:50:00
      83719000 -- (-20129.071) [...15 remote chains...] -- 17:49:51
      83720000 -- (-20140.610) [...15 remote chains...] -- 17:49:52

      Average standard deviation of split frequencies: 0.014738

      83721000 -- (-20130.919) [...15 remote chains...] -- 17:49:52
      83722000 -- [-20131.500] [...15 remote chains...] -- 17:49:53
      83723000 -- (-20139.341) [...15 remote chains...] -- 17:49:43
      83724000 -- (-20150.705) [...15 remote chains...] -- 17:49:44
      83725000 -- (-20152.661) [...15 remote chains...] -- 17:49:44

      Average standard deviation of split frequencies: 0.014736

      83726000 -- (-20145.649) [...15 remote chains...] -- 17:49:45
      83727000 -- (-20136.343) [...15 remote chains...] -- 17:49:45
      83728000 -- [-20140.555] [...15 remote chains...] -- 17:49:36
      83729000 -- (-20135.840) [...15 remote chains...] -- 17:49:37
      83730000 -- (-20139.819) [...15 remote chains...] -- 17:49:37

      Average standard deviation of split frequencies: 0.014734

      83731000 -- (-20144.342) [...15 remote chains...] -- 17:49:37
      83732000 -- (-20147.464) [...15 remote chains...] -- 17:49:28
      83733000 -- (-20162.302) [...15 remote chains...] -- 17:49:29
      83734000 -- (-20148.870) [...15 remote chains...] -- 17:49:29
      83735000 -- (-20130.838) [...15 remote chains...] -- 17:49:30

      Average standard deviation of split frequencies: 0.014734

      83736000 -- (-20129.728) [...15 remote chains...] -- 17:49:20
      83737000 -- (-20137.368) [...15 remote chains...] -- 17:49:21
      83738000 -- (-20135.257) [...15 remote chains...] -- 17:49:21
      83739000 -- (-20134.375) [...15 remote chains...] -- 17:49:22
      83740000 -- (-20142.892) [...15 remote chains...] -- 17:49:13

      Average standard deviation of split frequencies: 0.014733

      83741000 -- (-20130.208) [...15 remote chains...] -- 17:49:13
      83742000 -- (-20124.132) [...15 remote chains...] -- 17:49:13
      83743000 -- (-20123.171) [...15 remote chains...] -- 17:49:14
      83744000 -- (-20125.656) [...15 remote chains...] -- 17:49:05
      83745000 -- (-20125.895) [...15 remote chains...] -- 17:49:05

      Average standard deviation of split frequencies: 0.014734

      83746000 -- (-20133.627) [...15 remote chains...] -- 17:49:06
      83747000 -- (-20131.290) [...15 remote chains...] -- 17:49:06
      83748000 -- (-20130.490) [...15 remote chains...] -- 17:49:07
      83749000 -- [-20139.624] [...15 remote chains...] -- 17:48:57
      83750000 -- [-20129.184] [...15 remote chains...] -- 17:48:58

      Average standard deviation of split frequencies: 0.014729

      83751000 -- (-20131.339) [...15 remote chains...] -- 17:48:58
      83752000 -- (-20128.226) [...15 remote chains...] -- 17:48:49
      83753000 -- [-20131.737] [...15 remote chains...] -- 17:48:50
      83754000 -- (-20138.097) [...15 remote chains...] -- 17:48:50
      83755000 -- (-20133.268) [...15 remote chains...] -- 17:48:50

      Average standard deviation of split frequencies: 0.014727

      83756000 -- (-20140.022) [...15 remote chains...] -- 17:48:51
      83757000 -- (-20144.133) [...15 remote chains...] -- 17:48:42
      83758000 -- (-20136.569) [...15 remote chains...] -- 17:48:42
      83759000 -- (-20127.145) [...15 remote chains...] -- 17:48:43
      83760000 -- (-20126.048) [...15 remote chains...] -- 17:48:33

      Average standard deviation of split frequencies: 0.014727

      83761000 -- (-20116.379) [...15 remote chains...] -- 17:48:34
      83762000 -- (-20127.651) [...15 remote chains...] -- 17:48:34
      83763000 -- [-20122.436] [...15 remote chains...] -- 17:48:35
      83764000 -- (-20132.860) [...15 remote chains...] -- 17:48:26
      83765000 -- (-20128.358) [...15 remote chains...] -- 17:48:26

      Average standard deviation of split frequencies: 0.014726

      83766000 -- (-20119.709) [...15 remote chains...] -- 17:48:27
      83767000 -- (-20119.296) [...15 remote chains...] -- 17:48:27
      83768000 -- [-20132.256] [...15 remote chains...] -- 17:48:27
      83769000 -- (-20124.684) [...15 remote chains...] -- 17:48:18
      83770000 -- [-20136.722] [...15 remote chains...] -- 17:48:19

      Average standard deviation of split frequencies: 0.014724

      83771000 -- (-20124.244) [...15 remote chains...] -- 17:48:19
      83772000 -- (-20122.975) [...15 remote chains...] -- 17:48:20
      83773000 -- (-20111.961) [...15 remote chains...] -- 17:48:20
      83774000 -- (-20118.280) [...15 remote chains...] -- 17:48:11
      83775000 -- (-20124.710) [...15 remote chains...] -- 17:48:11

      Average standard deviation of split frequencies: 0.014722

      83776000 -- (-20127.893) [...15 remote chains...] -- 17:48:12
      83777000 -- (-20131.319) [...15 remote chains...] -- 17:48:12
      83778000 -- (-20133.454) [...15 remote chains...] -- 17:48:03
      83779000 -- (-20142.919) [...15 remote chains...] -- 17:48:04
      83780000 -- (-20132.725) [...15 remote chains...] -- 17:48:04

      Average standard deviation of split frequencies: 0.014720

      83781000 -- [-20128.262] [...15 remote chains...] -- 17:47:55
      83782000 -- (-20130.440) [...15 remote chains...] -- 17:47:55
      83783000 -- (-20124.404) [...15 remote chains...] -- 17:47:56
      83784000 -- (-20124.070) [...15 remote chains...] -- 17:47:56
      83785000 -- (-20134.133) [...15 remote chains...] -- 17:47:47

      Average standard deviation of split frequencies: 0.014714

      83786000 -- (-20140.136) [...15 remote chains...] -- 17:47:47
      83787000 -- (-20137.079) [...15 remote chains...] -- 17:47:48
      83788000 -- (-20137.785) [...15 remote chains...] -- 17:47:48
      83789000 -- (-20142.549) [...15 remote chains...] -- 17:47:49
      83790000 -- (-20146.628) [...15 remote chains...] -- 17:47:49

      Average standard deviation of split frequencies: 0.014713

      83791000 -- (-20144.136) [...15 remote chains...] -- 17:47:40
      83792000 -- (-20141.334) [...15 remote chains...] -- 17:47:41
      83793000 -- (-20134.989) [...15 remote chains...] -- 17:47:41
      83794000 -- (-20132.720) [...15 remote chains...] -- 17:47:41
      83795000 -- (-20129.292) [...15 remote chains...] -- 17:47:32

      Average standard deviation of split frequencies: 0.014710

      83796000 -- [-20125.959] [...15 remote chains...] -- 17:47:33
      83797000 -- (-20132.277) [...15 remote chains...] -- 17:47:33
      83798000 -- (-20138.291) [...15 remote chains...] -- 17:47:34
      83799000 -- [-20140.704] [...15 remote chains...] -- 17:47:24
      83800000 -- (-20140.468) [...15 remote chains...] -- 17:47:25

      Average standard deviation of split frequencies: 0.014710

      83801000 -- (-20135.773) [...15 remote chains...] -- 17:47:25
      83802000 -- [-20144.720] [...15 remote chains...] -- 17:47:26
      83803000 -- (-20147.974) [...15 remote chains...] -- 17:47:26
      83804000 -- (-20138.538) [...15 remote chains...] -- 17:47:17
      83805000 -- [-20140.455] [...15 remote chains...] -- 17:47:18

      Average standard deviation of split frequencies: 0.014707

      83806000 -- (-20130.297) [...15 remote chains...] -- 17:47:18
      83807000 -- (-20139.118) [...15 remote chains...] -- 17:47:18
      83808000 -- (-20132.225) [...15 remote chains...] -- 17:47:09
      83809000 -- [-20135.614] [...15 remote chains...] -- 17:47:10
      83810000 -- (-20137.469) [...15 remote chains...] -- 17:47:10

      Average standard deviation of split frequencies: 0.014703

      83811000 -- (-20139.142) [...15 remote chains...] -- 17:47:11
      83812000 -- (-20139.115) [...15 remote chains...] -- 17:47:02
      83813000 -- (-20131.228) [...15 remote chains...] -- 17:47:02
      83814000 -- (-20130.365) [...15 remote chains...] -- 17:47:02
      83815000 -- (-20127.764) [...15 remote chains...] -- 17:46:53

      Average standard deviation of split frequencies: 0.014701

      83816000 -- (-20127.730) [...15 remote chains...] -- 17:46:54
      83817000 -- (-20123.718) [...15 remote chains...] -- 17:46:54
      83818000 -- (-20126.044) [...15 remote chains...] -- 17:46:55
      83819000 -- (-20130.277) [...15 remote chains...] -- 17:46:55
      83820000 -- (-20133.713) [...15 remote chains...] -- 17:46:46

      Average standard deviation of split frequencies: 0.014702

      83821000 -- (-20137.297) [...15 remote chains...] -- 17:46:46
      83822000 -- (-20132.348) [...15 remote chains...] -- 17:46:47
      83823000 -- (-20131.258) [...15 remote chains...] -- 17:46:47
      83824000 -- [-20125.953] [...15 remote chains...] -- 17:46:38
      83825000 -- [-20121.625] [...15 remote chains...] -- 17:46:39

      Average standard deviation of split frequencies: 0.014699

      83826000 -- (-20120.124) [...15 remote chains...] -- 17:46:39
      83827000 -- [-20129.312] [...15 remote chains...] -- 17:46:39
      83828000 -- (-20126.675) [...15 remote chains...] -- 17:46:40
      83829000 -- (-20136.377) [...15 remote chains...] -- 17:46:40
      83830000 -- (-20129.152) [...15 remote chains...] -- 17:46:41

      Average standard deviation of split frequencies: 0.014696

      83831000 -- (-20127.913) [...15 remote chains...] -- 17:46:32
      83832000 -- (-20137.338) [...15 remote chains...] -- 17:46:32
      83833000 -- (-20128.886) [...15 remote chains...] -- 17:46:32
      83834000 -- [-20132.216] [...15 remote chains...] -- 17:46:23
      83835000 -- (-20127.271) [...15 remote chains...] -- 17:46:24

      Average standard deviation of split frequencies: 0.014693

      83836000 -- [-20122.947] [...15 remote chains...] -- 17:46:24
      83837000 -- (-20125.281) [...15 remote chains...] -- 17:46:25
      83838000 -- (-20127.207) [...15 remote chains...] -- 17:46:16
      83839000 -- [-20140.971] [...15 remote chains...] -- 17:46:16
      83840000 -- (-20133.233) [...15 remote chains...] -- 17:46:16

      Average standard deviation of split frequencies: 0.014692

      83841000 -- [-20139.526] [...15 remote chains...] -- 17:46:17
      83842000 -- (-20128.810) [...15 remote chains...] -- 17:46:08
      83843000 -- (-20132.303) [...15 remote chains...] -- 17:46:08
      83844000 -- [-20131.152] [...15 remote chains...] -- 17:46:09
      83845000 -- (-20130.972) [...15 remote chains...] -- 17:46:09

      Average standard deviation of split frequencies: 0.014690

      83846000 -- (-20122.557) [...15 remote chains...] -- 17:46:09
      83847000 -- (-20126.272) [...15 remote chains...] -- 17:46:00
      83848000 -- [-20132.926] [...15 remote chains...] -- 17:46:01
      83849000 -- (-20124.708) [...15 remote chains...] -- 17:46:01
      83850000 -- (-20139.210) [...15 remote chains...] -- 17:46:02

      Average standard deviation of split frequencies: 0.014685

      83851000 -- (-20149.286) [...15 remote chains...] -- 17:45:53
      83852000 -- (-20150.193) [...15 remote chains...] -- 17:45:53
      83853000 -- (-20147.483) [...15 remote chains...] -- 17:45:53
      83854000 -- (-20141.578) [...15 remote chains...] -- 17:45:44
      83855000 -- [-20153.115] [...15 remote chains...] -- 17:45:45

      Average standard deviation of split frequencies: 0.014682

      83856000 -- (-20147.070) [...15 remote chains...] -- 17:45:45
      83857000 -- (-20142.222) [...15 remote chains...] -- 17:45:46
      83858000 -- (-20133.394) [...15 remote chains...] -- 17:45:37
      83859000 -- (-20138.665) [...15 remote chains...] -- 17:45:37
      83860000 -- (-20143.262) [...15 remote chains...] -- 17:45:37

      Average standard deviation of split frequencies: 0.014678

      83861000 -- (-20140.299) [...15 remote chains...] -- 17:45:38
      83862000 -- (-20140.314) [...15 remote chains...] -- 17:45:29
      83863000 -- (-20131.577) [...15 remote chains...] -- 17:45:29
      83864000 -- (-20126.747) [...15 remote chains...] -- 17:45:30
      83865000 -- (-20125.030) [...15 remote chains...] -- 17:45:30

      Average standard deviation of split frequencies: 0.014676

      83866000 -- (-20120.130) [...15 remote chains...] -- 17:45:30
      83867000 -- [-20105.446] [...15 remote chains...] -- 17:45:21
      83868000 -- (-20111.308) [...15 remote chains...] -- 17:45:22
      83869000 -- (-20112.866) [...15 remote chains...] -- 17:45:22
      83870000 -- [-20123.085] [...15 remote chains...] -- 17:45:13

      Average standard deviation of split frequencies: 0.014672

      83871000 -- (-20125.948) [...15 remote chains...] -- 17:45:14
      83872000 -- (-20119.362) [...15 remote chains...] -- 17:45:14
      83873000 -- [-20116.286] [...15 remote chains...] -- 17:45:14
      83874000 -- (-20118.843) [...15 remote chains...] -- 17:45:15
      83875000 -- (-20125.367) [...15 remote chains...] -- 17:45:06

      Average standard deviation of split frequencies: 0.014671

      83876000 -- (-20130.689) [...15 remote chains...] -- 17:45:06
      83877000 -- [-20122.773] [...15 remote chains...] -- 17:45:07
      83878000 -- (-20119.234) [...15 remote chains...] -- 17:45:07
      83879000 -- (-20124.042) [...15 remote chains...] -- 17:45:07
      83880000 -- (-20125.437) [...15 remote chains...] -- 17:44:58

      Average standard deviation of split frequencies: 0.014667

      83881000 -- (-20120.095) [...15 remote chains...] -- 17:44:59
      83882000 -- [-20123.463] [...15 remote chains...] -- 17:44:59
      83883000 -- (-20128.052) [...15 remote chains...] -- 17:45:00
      83884000 -- (-20128.453) [...15 remote chains...] -- 17:44:51
      83885000 -- (-20130.025) [...15 remote chains...] -- 17:44:51

      Average standard deviation of split frequencies: 0.014665

      83886000 -- (-20126.023) [...15 remote chains...] -- 17:44:51
      83887000 -- (-20130.761) [...15 remote chains...] -- 17:44:52
      83888000 -- (-20140.564) [...15 remote chains...] -- 17:44:43
      83889000 -- (-20158.548) [...15 remote chains...] -- 17:44:43
      83890000 -- (-20152.372) [...15 remote chains...] -- 17:44:44

      Average standard deviation of split frequencies: 0.014662

      83891000 -- (-20146.049) [...15 remote chains...] -- 17:44:44
      83892000 -- (-20135.928) [...15 remote chains...] -- 17:44:44
      83893000 -- [-20141.806] [...15 remote chains...] -- 17:44:35
      83894000 -- (-20141.692) [...15 remote chains...] -- 17:44:36
      83895000 -- (-20140.992) [...15 remote chains...] -- 17:44:36

      Average standard deviation of split frequencies: 0.014657

      83896000 -- (-20139.143) [...15 remote chains...] -- 17:44:37
      83897000 -- (-20123.213) [...15 remote chains...] -- 17:44:28
      83898000 -- (-20132.848) [...15 remote chains...] -- 17:44:28
      83899000 -- (-20143.590) [...15 remote chains...] -- 17:44:28
      83900000 -- (-20141.325) [...15 remote chains...] -- 17:44:29

      Average standard deviation of split frequencies: 0.014651

      83901000 -- (-20130.127) [...15 remote chains...] -- 17:44:29
      83902000 -- [-20130.184] [...15 remote chains...] -- 17:44:20
      83903000 -- [-20128.806] [...15 remote chains...] -- 17:44:21
      83904000 -- [-20130.805] [...15 remote chains...] -- 17:44:21
      83905000 -- (-20146.465) [...15 remote chains...] -- 17:44:21

      Average standard deviation of split frequencies: 0.014646

      83906000 -- (-20137.206) [...15 remote chains...] -- 17:44:12
      83907000 -- (-20139.369) [...15 remote chains...] -- 17:44:13
      83908000 -- (-20155.823) [...15 remote chains...] -- 17:44:13
      83909000 -- (-20147.392) [...15 remote chains...] -- 17:44:04
      83910000 -- (-20142.876) [...15 remote chains...] -- 17:44:05

      Average standard deviation of split frequencies: 0.014642

      83911000 -- (-20140.560) [...15 remote chains...] -- 17:44:05
      83912000 -- (-20146.845) [...15 remote chains...] -- 17:44:05
      83913000 -- (-20143.450) [...15 remote chains...] -- 17:43:57
      83914000 -- (-20137.633) [...15 remote chains...] -- 17:43:57
      83915000 -- (-20135.274) [...15 remote chains...] -- 17:43:57

      Average standard deviation of split frequencies: 0.014638

      83916000 -- (-20127.494) [...15 remote chains...] -- 17:43:58
      83917000 -- (-20136.284) [...15 remote chains...] -- 17:43:58
      83918000 -- (-20127.425) [...15 remote chains...] -- 17:43:49
      83919000 -- (-20138.441) [...15 remote chains...] -- 17:43:49
      83920000 -- (-20140.654) [...15 remote chains...] -- 17:43:50

      Average standard deviation of split frequencies: 0.014631

      83921000 -- (-20147.122) [...15 remote chains...] -- 17:43:50
      83922000 -- (-20142.589) [...15 remote chains...] -- 17:43:41
      83923000 -- (-20137.560) [...15 remote chains...] -- 17:43:42
      83924000 -- (-20136.078) [...15 remote chains...] -- 17:43:42
      83925000 -- (-20138.938) [...15 remote chains...] -- 17:43:42

      Average standard deviation of split frequencies: 0.014631

      83926000 -- (-20140.834) [...15 remote chains...] -- 17:43:34
      83927000 -- (-20142.285) [...15 remote chains...] -- 17:43:34
      83928000 -- [-20148.161] [...15 remote chains...] -- 17:43:34
      83929000 -- (-20143.205) [...15 remote chains...] -- 17:43:35
      83930000 -- (-20145.887) [...15 remote chains...] -- 17:43:35

      Average standard deviation of split frequencies: 0.014629

      83931000 -- [-20153.960] [...15 remote chains...] -- 17:43:26
      83932000 -- (-20152.674) [...15 remote chains...] -- 17:43:26
      83933000 -- (-20161.174) [...15 remote chains...] -- 17:43:27
      83934000 -- (-20143.438) [...15 remote chains...] -- 17:43:27
      83935000 -- (-20150.955) [...15 remote chains...] -- 17:43:18

      Average standard deviation of split frequencies: 0.014625

      83936000 -- (-20144.799) [...15 remote chains...] -- 17:43:19
      83937000 -- (-20142.724) [...15 remote chains...] -- 17:43:19
      83938000 -- (-20127.646) [...15 remote chains...] -- 17:43:10
      83939000 -- (-20137.571) [...15 remote chains...] -- 17:43:11
      83940000 -- (-20133.179) [...15 remote chains...] -- 17:43:11

      Average standard deviation of split frequencies: 0.014619

      83941000 -- (-20135.168) [...15 remote chains...] -- 17:43:11
      83942000 -- (-20128.794) [...15 remote chains...] -- 17:43:02
      83943000 -- (-20135.721) [...15 remote chains...] -- 17:43:03
      83944000 -- (-20135.717) [...15 remote chains...] -- 17:43:03
      83945000 -- (-20140.808) [...15 remote chains...] -- 17:43:03

      Average standard deviation of split frequencies: 0.014616

      83946000 -- (-20129.346) [...15 remote chains...] -- 17:42:55
      83947000 -- (-20143.256) [...15 remote chains...] -- 17:42:55
      83948000 -- (-20140.746) [...15 remote chains...] -- 17:42:55
      83949000 -- (-20140.560) [...15 remote chains...] -- 17:42:56
      83950000 -- (-20139.703) [...15 remote chains...] -- 17:42:56

      Average standard deviation of split frequencies: 0.014614

      83951000 -- (-20144.997) [...15 remote chains...] -- 17:42:47
      83952000 -- (-20136.101) [...15 remote chains...] -- 17:42:48
      83953000 -- (-20134.341) [...15 remote chains...] -- 17:42:48
      83954000 -- (-20141.741) [...15 remote chains...] -- 17:42:48
      83955000 -- (-20133.443) [...15 remote chains...] -- 17:42:40

      Average standard deviation of split frequencies: 0.014609

      83956000 -- (-20143.461) [...15 remote chains...] -- 17:42:40
      83957000 -- (-20146.883) [...15 remote chains...] -- 17:42:40
      83958000 -- (-20141.924) [...15 remote chains...] -- 17:42:41
      83959000 -- (-20149.296) [...15 remote chains...] -- 17:42:41
      83960000 -- (-20142.378) [...15 remote chains...] -- 17:42:32

      Average standard deviation of split frequencies: 0.014607

      83961000 -- (-20135.887) [...15 remote chains...] -- 17:42:32
      83962000 -- (-20131.014) [...15 remote chains...] -- 17:42:33
      83963000 -- (-20142.099) [...15 remote chains...] -- 17:42:33
      83964000 -- (-20138.352) [...15 remote chains...] -- 17:42:24
      83965000 -- [-20148.948] [...15 remote chains...] -- 17:42:25

      Average standard deviation of split frequencies: 0.014604

      83966000 -- (-20137.606) [...15 remote chains...] -- 17:42:25
      83967000 -- (-20139.878) [...15 remote chains...] -- 17:42:25
      83968000 -- (-20128.092) [...15 remote chains...] -- 17:42:17
      83969000 -- [-20133.515] [...15 remote chains...] -- 17:42:17
      83970000 -- (-20135.753) [...15 remote chains...] -- 17:42:17

      Average standard deviation of split frequencies: 0.014602

      83971000 -- (-20130.042) [...15 remote chains...] -- 17:42:18
      83972000 -- (-20125.994) [...15 remote chains...] -- 17:42:09
      83973000 -- [-20129.654] [...15 remote chains...] -- 17:42:09
      83974000 -- (-20131.246) [...15 remote chains...] -- 17:42:09
      83975000 -- (-20128.801) [...15 remote chains...] -- 17:42:10

      Average standard deviation of split frequencies: 0.014598

      83976000 -- (-20122.374) [...15 remote chains...] -- 17:42:10
      83977000 -- (-20123.965) [...15 remote chains...] -- 17:42:01
      83978000 -- (-20131.011) [...15 remote chains...] -- 17:42:02
      83979000 -- (-20140.357) [...15 remote chains...] -- 17:42:02
      83980000 -- (-20146.999) [...15 remote chains...] -- 17:41:53

      Average standard deviation of split frequencies: 0.014596

      83981000 -- [-20141.831] [...15 remote chains...] -- 17:41:54
      83982000 -- (-20138.534) [...15 remote chains...] -- 17:41:54
      83983000 -- (-20125.842) [...15 remote chains...] -- 17:41:54
      83984000 -- (-20137.114) [...15 remote chains...] -- 17:41:55
      83985000 -- (-20125.315) [...15 remote chains...] -- 17:41:46

      Average standard deviation of split frequencies: 0.014597

      83986000 -- (-20131.178) [...15 remote chains...] -- 17:41:46
      83987000 -- (-20124.826) [...15 remote chains...] -- 17:41:46
      83988000 -- (-20128.131) [...15 remote chains...] -- 17:41:38
      83989000 -- (-20134.560) [...15 remote chains...] -- 17:41:38
      83990000 -- [-20129.137] [...15 remote chains...] -- 17:41:38

      Average standard deviation of split frequencies: 0.014593

      83991000 -- (-20129.830) [...15 remote chains...] -- 17:41:39
      83992000 -- (-20125.783) [...15 remote chains...] -- 17:41:30
      83993000 -- [-20125.236] [...15 remote chains...] -- 17:41:30
      83994000 -- (-20129.578) [...15 remote chains...] -- 17:41:31
      83995000 -- (-20132.172) [...15 remote chains...] -- 17:41:31

      Average standard deviation of split frequencies: 0.014588

      83996000 -- (-20123.859) [...15 remote chains...] -- 17:41:22
      83997000 -- [-20128.404] [...15 remote chains...] -- 17:41:23
      83998000 -- (-20131.946) [...15 remote chains...] -- 17:41:23
      83999000 -- (-20129.370) [...15 remote chains...] -- 17:41:23
      84000000 -- (-20141.285) [...15 remote chains...] -- 17:41:24

      Average standard deviation of split frequencies: 0.014586

      84001000 -- (-20136.836) [...15 remote chains...] -- 17:41:15
      84002000 -- (-20145.313) [...15 remote chains...] -- 17:41:24
      84003000 -- [-20148.961] [...15 remote chains...] -- 17:41:15
      84004000 -- (-20149.708) [...15 remote chains...] -- 17:41:16
      84005000 -- (-20154.595) [...15 remote chains...] -- 17:41:16

      Average standard deviation of split frequencies: 0.014583

      84006000 -- [-20151.221] [...15 remote chains...] -- 17:41:16
      84007000 -- (-20147.060) [...15 remote chains...] -- 17:41:08
      84008000 -- (-20141.634) [...15 remote chains...] -- 17:41:08
      84009000 -- (-20139.240) [...15 remote chains...] -- 17:41:08
      84010000 -- (-20140.477) [...15 remote chains...] -- 17:41:09

      Average standard deviation of split frequencies: 0.014580

      84011000 -- (-20136.381) [...15 remote chains...] -- 17:41:00
      84012000 -- [-20136.200] [...15 remote chains...] -- 17:41:00
      84013000 -- (-20141.474) [...15 remote chains...] -- 17:41:01
      84014000 -- (-20138.071) [...15 remote chains...] -- 17:40:52
      84015000 -- (-20136.437) [...15 remote chains...] -- 17:40:52

      Average standard deviation of split frequencies: 0.014574

      84016000 -- (-20139.252) [...15 remote chains...] -- 17:40:52
      84017000 -- (-20130.967) [...15 remote chains...] -- 17:40:53
      84018000 -- (-20130.467) [...15 remote chains...] -- 17:40:53
      84019000 -- (-20136.774) [...15 remote chains...] -- 17:40:44
      84020000 -- (-20138.263) [...15 remote chains...] -- 17:40:45

      Average standard deviation of split frequencies: 0.014569

      84021000 -- [-20144.756] [...15 remote chains...] -- 17:40:45
      84022000 -- [-20127.741] [...15 remote chains...] -- 17:40:45
      84023000 -- (-20126.914) [...15 remote chains...] -- 17:40:37
      84024000 -- (-20132.671) [...15 remote chains...] -- 17:40:37
      84025000 -- (-20138.926) [...15 remote chains...] -- 17:40:37

      Average standard deviation of split frequencies: 0.014563

      84026000 -- (-20136.716) [...15 remote chains...] -- 17:40:38
      84027000 -- (-20122.552) [...15 remote chains...] -- 17:40:29
      84028000 -- [-20124.210] [...15 remote chains...] -- 17:40:29
      84029000 -- (-20132.851) [...15 remote chains...] -- 17:40:30
      84030000 -- [-20137.183] [...15 remote chains...] -- 17:40:30

      Average standard deviation of split frequencies: 0.014559

      84031000 -- (-20138.961) [...15 remote chains...] -- 17:40:21
      84032000 -- (-20136.391) [...15 remote chains...] -- 17:40:21
      84033000 -- (-20122.320) [...15 remote chains...] -- 17:40:22
      84034000 -- (-20126.407) [...15 remote chains...] -- 17:40:22
      84035000 -- (-20132.587) [...15 remote chains...] -- 17:40:22

      Average standard deviation of split frequencies: 0.014554

      84036000 -- (-20129.589) [...15 remote chains...] -- 17:40:23
      84037000 -- (-20122.149) [...15 remote chains...] -- 17:40:14
      84038000 -- (-20122.940) [...15 remote chains...] -- 17:40:14
      84039000 -- (-20117.049) [...15 remote chains...] -- 17:40:15
      84040000 -- (-20117.492) [...15 remote chains...] -- 17:40:15

      Average standard deviation of split frequencies: 0.014549

      84041000 -- (-20124.258) [...15 remote chains...] -- 17:40:06
      84042000 -- (-20121.936) [...15 remote chains...] -- 17:40:07
      84043000 -- (-20121.554) [...15 remote chains...] -- 17:40:07
      84044000 -- (-20129.147) [...15 remote chains...] -- 17:40:07
      84045000 -- (-20137.623) [...15 remote chains...] -- 17:40:07

      Average standard deviation of split frequencies: 0.014542

      84046000 -- (-20144.748) [...15 remote chains...] -- 17:39:59
      84047000 -- (-20139.382) [...15 remote chains...] -- 17:39:59
      84048000 -- (-20138.302) [...15 remote chains...] -- 17:39:59
      84049000 -- (-20145.987) [...15 remote chains...] -- 17:40:00
      84050000 -- [-20138.360] [...15 remote chains...] -- 17:40:00

      Average standard deviation of split frequencies: 0.014540

      84051000 -- (-20143.160) [...15 remote chains...] -- 17:39:51
      84052000 -- (-20129.623) [...15 remote chains...] -- 17:39:52
      84053000 -- (-20140.004) [...15 remote chains...] -- 17:39:52
      84054000 -- (-20131.658) [...15 remote chains...] -- 17:39:52
      84055000 -- (-20139.971) [...15 remote chains...] -- 17:39:44

      Average standard deviation of split frequencies: 0.014535

      84056000 -- (-20137.516) [...15 remote chains...] -- 17:39:44
      84057000 -- (-20139.220) [...15 remote chains...] -- 17:39:44
      84058000 -- [-20139.468] [...15 remote chains...] -- 17:39:44
      84059000 -- (-20129.363) [...15 remote chains...] -- 17:39:36
      84060000 -- (-20130.413) [...15 remote chains...] -- 17:39:36

      Average standard deviation of split frequencies: 0.014530

      84061000 -- (-20129.796) [...15 remote chains...] -- 17:39:36
      84062000 -- (-20136.763) [...15 remote chains...] -- 17:39:28
      84063000 -- (-20125.253) [...15 remote chains...] -- 17:39:28
      84064000 -- (-20137.024) [...15 remote chains...] -- 17:39:28
      84065000 -- (-20138.345) [...15 remote chains...] -- 17:39:29

      Average standard deviation of split frequencies: 0.014524

      84066000 -- [-20136.586] [...15 remote chains...] -- 17:39:20
      84067000 -- (-20130.278) [...15 remote chains...] -- 17:39:20
      84068000 -- (-20122.336) [...15 remote chains...] -- 17:39:21
      84069000 -- (-20122.255) [...15 remote chains...] -- 17:39:12
      84070000 -- (-20128.813) [...15 remote chains...] -- 17:39:12

      Average standard deviation of split frequencies: 0.014519

      84071000 -- (-20131.132) [...15 remote chains...] -- 17:39:13
      84072000 -- (-20127.189) [...15 remote chains...] -- 17:39:13
      84073000 -- (-20122.902) [...15 remote chains...] -- 17:39:04
      84074000 -- (-20132.954) [...15 remote chains...] -- 17:39:05
      84075000 -- (-20127.796) [...15 remote chains...] -- 17:39:05

      Average standard deviation of split frequencies: 0.014513

      84076000 -- (-20125.693) [...15 remote chains...] -- 17:39:05
      84077000 -- (-20116.907) [...15 remote chains...] -- 17:38:57
      84078000 -- (-20128.334) [...15 remote chains...] -- 17:38:57
      84079000 -- [-20127.104] [...15 remote chains...] -- 17:38:57
      84080000 -- (-20126.494) [...15 remote chains...] -- 17:38:57

      Average standard deviation of split frequencies: 0.014509

      84081000 -- (-20115.788) [...15 remote chains...] -- 17:38:58
      84082000 -- [-20105.911] [...15 remote chains...] -- 17:38:49
      84083000 -- (-20114.784) [...15 remote chains...] -- 17:38:49
      84084000 -- (-20115.892) [...15 remote chains...] -- 17:38:50
      84085000 -- (-20118.418) [...15 remote chains...] -- 17:38:50

      Average standard deviation of split frequencies: 0.014502

      84086000 -- (-20131.851) [...15 remote chains...] -- 17:38:50
      84087000 -- (-20135.312) [...15 remote chains...] -- 17:38:42
      84088000 -- (-20143.482) [...15 remote chains...] -- 17:38:42
      84089000 -- (-20145.970) [...15 remote chains...] -- 17:38:42
      84090000 -- (-20133.682) [...15 remote chains...] -- 17:38:42

      Average standard deviation of split frequencies: 0.014499

      84091000 -- [-20130.911] [...15 remote chains...] -- 17:38:34
      84092000 -- (-20129.105) [...15 remote chains...] -- 17:38:34
      84093000 -- (-20124.756) [...15 remote chains...] -- 17:38:34
      84094000 -- [-20129.427] [...15 remote chains...] -- 17:38:35
      84095000 -- [-20133.272] [...15 remote chains...] -- 17:38:26

      Average standard deviation of split frequencies: 0.014495

      84096000 -- (-20130.095) [...15 remote chains...] -- 17:38:26
      84097000 -- (-20128.650) [...15 remote chains...] -- 17:38:27
      84098000 -- [-20125.716] [...15 remote chains...] -- 17:38:27
      84099000 -- (-20131.740) [...15 remote chains...] -- 17:38:18
      84100000 -- (-20134.398) [...15 remote chains...] -- 17:38:19

      Average standard deviation of split frequencies: 0.014492

      84101000 -- (-20127.669) [...15 remote chains...] -- 17:38:19
      84102000 -- (-20124.164) [...15 remote chains...] -- 17:38:19
      84103000 -- (-20125.916) [...15 remote chains...] -- 17:38:11
      84104000 -- (-20137.861) [...15 remote chains...] -- 17:38:11
      84105000 -- (-20136.636) [...15 remote chains...] -- 17:38:11

      Average standard deviation of split frequencies: 0.014490

      84106000 -- (-20129.006) [...15 remote chains...] -- 17:38:11
      84107000 -- (-20123.833) [...15 remote chains...] -- 17:38:12
      84108000 -- [-20125.481] [...15 remote chains...] -- 17:38:12
      84109000 -- [-20120.728] [...15 remote chains...] -- 17:38:04
      84110000 -- (-20132.677) [...15 remote chains...] -- 17:38:04

      Average standard deviation of split frequencies: 0.014485

      84111000 -- (-20139.952) [...15 remote chains...] -- 17:38:04
      84112000 -- (-20142.627) [...15 remote chains...] -- 17:38:04
      84113000 -- (-20132.075) [...15 remote chains...] -- 17:37:56
      84114000 -- (-20130.161) [...15 remote chains...] -- 17:37:56
      84115000 -- (-20127.406) [...15 remote chains...] -- 17:37:56

      Average standard deviation of split frequencies: 0.014479

      84116000 -- [-20126.135] [...15 remote chains...] -- 17:37:57
      84117000 -- [-20129.643] [...15 remote chains...] -- 17:37:48
      84118000 -- (-20131.128) [...15 remote chains...] -- 17:37:48
      84119000 -- (-20129.153) [...15 remote chains...] -- 17:37:49
      84120000 -- (-20131.241) [...15 remote chains...] -- 17:37:49

      Average standard deviation of split frequencies: 0.014475

      84121000 -- (-20134.660) [...15 remote chains...] -- 17:37:49
      84122000 -- (-20136.832) [...15 remote chains...] -- 17:37:49
      84123000 -- (-20140.410) [...15 remote chains...] -- 17:37:41
      84124000 -- (-20140.534) [...15 remote chains...] -- 17:37:41
      84125000 -- (-20132.483) [...15 remote chains...] -- 17:37:41

      Average standard deviation of split frequencies: 0.014470

      84126000 -- [-20144.784] [...15 remote chains...] -- 17:37:42
      84127000 -- (-20142.425) [...15 remote chains...] -- 17:37:33
      84128000 -- (-20148.415) [...15 remote chains...] -- 17:37:33
      84129000 -- (-20138.956) [...15 remote chains...] -- 17:37:34
      84130000 -- (-20130.531) [...15 remote chains...] -- 17:37:34

      Average standard deviation of split frequencies: 0.014463

      84131000 -- [-20136.317] [...15 remote chains...] -- 17:37:25
      84132000 -- (-20135.350) [...15 remote chains...] -- 17:37:26
      84133000 -- [-20129.893] [...15 remote chains...] -- 17:37:26
      84134000 -- (-20136.391) [...15 remote chains...] -- 17:37:26
      84135000 -- (-20136.120) [...15 remote chains...] -- 17:37:26

      Average standard deviation of split frequencies: 0.014460

      84136000 -- (-20131.696) [...15 remote chains...] -- 17:37:18
      84137000 -- [-20136.206] [...15 remote chains...] -- 17:37:18
      84138000 -- [-20138.831] [...15 remote chains...] -- 17:37:18
      84139000 -- (-20134.341) [...15 remote chains...] -- 17:37:19
      84140000 -- [-20135.595] [...15 remote chains...] -- 17:37:10

      Average standard deviation of split frequencies: 0.014459

      84141000 -- (-20126.387) [...15 remote chains...] -- 17:37:10
      84142000 -- (-20126.890) [...15 remote chains...] -- 17:37:11
      84143000 -- (-20135.844) [...15 remote chains...] -- 17:37:11
      84144000 -- (-20134.745) [...15 remote chains...] -- 17:37:11
      84145000 -- (-20131.857) [...15 remote chains...] -- 17:37:03

      Average standard deviation of split frequencies: 0.014456

      84146000 -- (-20119.835) [...15 remote chains...] -- 17:37:03
      84147000 -- (-20117.335) [...15 remote chains...] -- 17:37:03
      84148000 -- [-20111.875] [...15 remote chains...] -- 17:37:03
      84149000 -- (-20118.848) [...15 remote chains...] -- 17:37:04
      84150000 -- (-20112.923) [...15 remote chains...] -- 17:36:55

      Average standard deviation of split frequencies: 0.014453

      84151000 -- (-20113.082) [...15 remote chains...] -- 17:36:55
      84152000 -- (-20121.211) [...15 remote chains...] -- 17:36:56
      84153000 -- (-20121.832) [...15 remote chains...] -- 17:36:56
      84154000 -- (-20123.592) [...15 remote chains...] -- 17:36:56
      84155000 -- (-20121.493) [...15 remote chains...] -- 17:36:48

      Average standard deviation of split frequencies: 0.014450

      84156000 -- [-20134.459] [...15 remote chains...] -- 17:36:48
      84157000 -- (-20130.644) [...15 remote chains...] -- 17:36:48
      84158000 -- (-20135.891) [...15 remote chains...] -- 17:36:48
      84159000 -- (-20138.503) [...15 remote chains...] -- 17:36:40
      84160000 -- [-20129.018] [...15 remote chains...] -- 17:36:40

      Average standard deviation of split frequencies: 0.014447

      84161000 -- (-20127.240) [...15 remote chains...] -- 17:36:40
      84162000 -- [-20127.576] [...15 remote chains...] -- 17:36:41
      84163000 -- (-20132.135) [...15 remote chains...] -- 17:36:32
      84164000 -- (-20142.340) [...15 remote chains...] -- 17:36:32
      84165000 -- [-20123.541] [...15 remote chains...] -- 17:36:33

      Average standard deviation of split frequencies: 0.014444

      84166000 -- [-20128.963] [...15 remote chains...] -- 17:36:33
      84167000 -- (-20119.482) [...15 remote chains...] -- 17:36:24
      84168000 -- [-20121.267] [...15 remote chains...] -- 17:36:25
      84169000 -- (-20122.352) [...15 remote chains...] -- 17:36:25
      84170000 -- (-20133.764) [...15 remote chains...] -- 17:36:25

      Average standard deviation of split frequencies: 0.014441

      84171000 -- (-20137.258) [...15 remote chains...] -- 17:36:17
      84172000 -- (-20127.070) [...15 remote chains...] -- 17:36:17
      84173000 -- (-20134.810) [...15 remote chains...] -- 17:36:17
      84174000 -- (-20133.320) [...15 remote chains...] -- 17:36:17
      84175000 -- (-20153.266) [...15 remote chains...] -- 17:36:09

      Average standard deviation of split frequencies: 0.014439

      84176000 -- [-20157.059] [...15 remote chains...] -- 17:36:09
      84177000 -- [-20147.359] [...15 remote chains...] -- 17:36:09
      84178000 -- (-20135.051) [...15 remote chains...] -- 17:36:10
      84179000 -- [-20137.974] [...15 remote chains...] -- 17:36:10
[truncated: 3,345,977 more chars]
