# Supplementary material for: Total-evidence phylogeny reveals recent crown group radiation and biogeographical history of hamsters
Source: BMC Biol. 2026 Apr 9;24:117. doi: 10.1186/s12915-026-02581-z (PMC13173810; doi:10.1186/s12915-026-02581-z)
Supplement: Supplementary file 6 — Additional file 6: Files S1–2. Files S1 – Input and output files of the IGR and WN total-evidence Bayesian inference analyses and the stepping-stone sampling, including all necessary information to reproduce the analyses, as well as resulting Bayes factors using marginal likelihoods from stepping-stone sampling and harmonic means. Files S2 – Input and output files of the additional phylogenetic and RoguePlot analyses described in Additional file 1, including all necessary information to reproduce the analyses. [file 12915_2026_2581_MOESM6_ESM.zip › FilesS2-AnalysesAdditionalFile1/Comb_71t_BayesCal_IGR_MRC.t.con.tre]

#NEXUS
begin taxa;
	dimensions ntax=71;
	taxlabels
	Allocricetulus_eversmanni
	Allocricetus_aylasevimae
	Allocricetus_bursae
	Allocricetus_ehiki
	Allocricetus_jesreelicus
	Allocricetus_primitivus
	Allocricetus_teilhardi
	Apocricetus_alberti
	Apocricetus_angustidens
	Apocricetus_barrierei
	Apocricetus_darderi
	Collimys_dobosi
	Collimys_gudrunae
	Collimys_hiri
	Collimys_longidens
	Collimys_transversus
	Colloides_xiaomingi
	Cricetulodon_bugesiensis
	Cricetulodon_complicidens
	Cricetulodon_lucentensis
	Cricetulodon_meini
	Cricetulodon_sabadellensis
	Cricetulus_barabensis
	Cricetulus_europaeus
	Cricetulus_koufosi
	Cricetulus_longicaudatus
	Cricetulus_mesolophidos
	Cricetus_cricetus
	Cricetus_lophidens
	Hattomys_beetsi
	Hattomys_gargantua
	Hattomys_nazarii
	Hypsocricetus_strimonis
	Mesocricetus_auratus
	Mesocricetus_brandti
	Mesocricetus_newtoni
	Mesocricetus_primitivus
	Nannocricetus_primitivus
	Nannocricetus_qiui
	Neocricetodon_ambarrensis
	Neocricetodon_browni
	Neocricetodon_fahlbuschi
	Neocricetodon_grangeri
	Neocricetodon_hanae
	Neocricetodon_intermedius
	Neocricetodon_magnus
	Neocricetodon_moldavicus
	Neocricetodon_nestori
	Neocricetodon_polonicus
	Neocricetodon_shalaensis
	Neocricetodon_similis
	Neocricetodon_skofleki
	Nothocricetulus_migratorius
	Odessamys_palatocristatus
	Odessamys_simionescui
	Phodopus_campbelli
	Phodopus_roborovskii
	Phodopus_sungorus
	Pseudocollimys_steiningeri
	Pseudocricetus_kormosi
	Pseudocricetus_orienteuropaeus
	Rotundomys_bressanus
	Rotundomys_freiriensis
	Rotundomys_intimus
	Rotundomys_montisrotundi
	Rotundomys_sabatieri
	Sinocricetus_major
	Stylocricetus_meoticus
	Tragomys_macpheei
	Tscherskia_triton
	Urocricetus_kamensis
;
end;
begin trees;
	tree con_50_majrule = [&R] (((((((Apocricetus_alberti[&prob=1.0,prob_stddev=0.0,prob_range={1.0,1.0},prob(percent)="100",prob+-sd="100+-0",height_mean=0.699366931,height_median=0.637893837,height_95%HPD={0.271879108,1.26142948},age_mean=5.45773399,age_median=5.47195998,age_95%HPD={4.46141249,6.55787168},length_mean=0.0445969933,length_median=0.03357826,length_95%HPD={0.0,0.1226093},effectivebrlen…
end;
begin figtree;
	set appearance.backgroundColorAttribute="Default";
	set appearance.backgroundColour=#ffffff;
	set appearance.branchColorAttribute="User selection";
	set appearance.branchColorGradient=false;
	set appearance.branchLineWidth=1.0;
	set appearance.branchMinLineWidth=0.0;
	set appearance.branchWidthAttribute="Fixed";
	set appearance.foregroundColour=#000000;
	set appearance.hilightingGradient=false;
	set appearance.selectionColour=#2d3680;
	set branchLabels.colorAttribute="User selection";
	set branchLabels.displayAttribute="Branch times";
	set branchLabels.fontName="Arial";
	set branchLabels.fontSize=12;
	set branchLabels.fontStyle=0;
	set branchLabels.isShown=false;
	set branchLabels.significantDigits=4;
	set layout.expansion=0;
	set layout.layoutType="RECTILINEAR";
	set layout.zoom=333;
	set legend.attribute=null;
	set legend.fontSize=10.0;
	set legend.isShown=false;
	set legend.significantDigits=4;
	set nodeBars.barWidth=4.0;
	set nodeBars.displayAttribute=null;
	set nodeBars.isShown=false;
	set nodeLabels.colorAttribute="User selection";
	set nodeLabels.displayAttribute="age_95%HPD";
	set nodeLabels.fontName="Arial";
	set nodeLabels.fontSize=15;
	set nodeLabels.fontStyle=1;
	set nodeLabels.isShown=true;
	set nodeLabels.significantDigits=3;
	set nodeShapeExternal.colourAttribute=null;
	set nodeShapeExternal.isShown=false;
	set nodeShapeExternal.minSize=10.0;
	set nodeShapeExternal.scaleType=Width;
	set nodeShapeExternal.shapeType=Circle;
	set nodeShapeExternal.size=4.0;
	set nodeShapeExternal.sizeAttribute=null;
	set nodeShapeInternal.colourAttribute=null;
	set nodeShapeInternal.isShown=false;
	set nodeShapeInternal.minSize=10.0;
	set nodeShapeInternal.scaleType=Width;
	set nodeShapeInternal.shapeType=Circle;
	set nodeShapeInternal.size=4.0;
	set nodeShapeInternal.sizeAttribute=null;
	set polarLayout.alignTipLabels=false;
	set polarLayout.angularRange=0;
	set polarLayout.rootAngle=0;
	set polarLayout.rootLength=100;
	set polarLayout.showRoot=true;
	set radialLayout.spread=0.0;
	set rectilinearLayout.alignTipLabels=false;
	set rectilinearLayout.curvature=0;
	set rectilinearLayout.rootLength=100;
	set scale.offsetAge=0.0;
	set scale.rootAge=1.0;
	set scale.scaleFactor=1.0;
	set scale.scaleRoot=false;
	set scaleAxis.automaticScale=true;
	set scaleAxis.fontSize=8.0;
	set scaleAxis.isShown=false;
	set scaleAxis.lineWidth=1.0;
	set scaleAxis.majorTicks=1.0;
	set scaleAxis.minorTicks=0.5;
	set scaleAxis.origin=0.0;
	set scaleAxis.reverseAxis=false;
	set scaleAxis.showGrid=true;
	set scaleBar.automaticScale=true;
	set scaleBar.fontSize=12.0;
	set scaleBar.isShown=true;
	set scaleBar.lineWidth=1.0;
	set scaleBar.scaleRange=0.0;
	set tipLabels.colorAttribute="User selection";
	set tipLabels.displayAttribute="Names";
	set tipLabels.fontName="Arial";
	set tipLabels.fontSize=12;
	set tipLabels.fontStyle=2;
	set tipLabels.isShown=true;
	set tipLabels.significantDigits=4;
	set trees.order=true;
	set trees.orderType="increasing";
	set trees.rooting=false;
	set trees.rootingType="User Selection";
	set trees.transform=false;
	set trees.transformType="cladogram";
end;
