# Supplementary material for: Total-evidence phylogeny reveals recent crown group radiation and biogeographical history of hamsters
Source: BMC Biol. 2026 Apr 9;24:117. doi: 10.1186/s12915-026-02581-z (PMC13173810; doi:10.1186/s12915-026-02581-z)
Supplement: Supplementary file 6 — Additional file 6: Files S1–2. Files S1 – Input and output files of the IGR and WN total-evidence Bayesian inference analyses and the stepping-stone sampling, including all necessary information to reproduce the analyses, as well as resulting Bayes factors using marginal likelihoods from stepping-stone sampling and harmonic means. Files S2 – Input and output files of the additional phylogenetic and RoguePlot analyses described in Additional file 1, including all necessary information to reproduce the analyses. [file 12915_2026_2581_MOESM6_ESM.zip › FilesS2-AnalysesAdditionalFile1/Comb_71t_BayesCal_IGR_stdout.txt]

running: /mnt/home/cipres/opt/popeye/mrbayes/3.2.7a/mb < paramfile.txt
running: /mnt/home/cipres/opt/popeye/mrbayes/3.2.7a/mb < paramfile.txt
running: /mnt/home/cipres/opt/popeye/mrbayes/3.2.7a/mb < paramfile.txt
running: /mnt/home/cipres/opt/popeye/mrbayes/3.2.7a/mb < paramfile.txt
running: /mnt/home/cipres/opt/popeye/mrbayes/3.2.7a/mb < paramfile.txt
running: /mnt/home/cipres/opt/popeye/mrbayes/3.2.7a/mb < paramfile.txt
running: /mnt/home/cipres/opt/popeye/mrbayes/3.2.7a/mb < paramfile.txt
running: /mnt/home/cipres/opt/popeye/mrbayes/3.2.7a/mb < paramfile.txt
running: /mnt/home/cipres/opt/popeye/mrbayes/3.2.7a/mb < paramfile.txt
running: /mnt/home/cipres/opt/popeye/mrbayes/3.2.7a/mb < paramfile.txt
running: /mnt/home/cipres/opt/popeye/mrbayes/3.2.7a/mb < paramfile.txt
running: /mnt/home/cipres/opt/popeye/mrbayes/3.2.7a/mb < paramfile.txt
running: /mnt/home/cipres/opt/popeye/mrbayes/3.2.7a/mb < paramfile.txt
running: /mnt/home/cipres/opt/popeye/mrbayes/3.2.7a/mb < paramfile.txt
running: /mnt/home/cipres/opt/popeye/mrbayes/3.2.7a/mb < paramfile.txt
running: /mnt/home/cipres/opt/popeye/mrbayes/3.2.7a/mb < paramfile.txt


                            MrBayes 3.2.7a x86_64

                      (Bayesian Analysis of Phylogeny)

                             (Parallel version)
                         (16 processors available)

              Distributed under the GNU General Public License


               Type "help" or "help <command>" for information
                     on the commands that are available.

                   Type "about" for authorship and general
                       information about the program.


MrBayes > 
   Setting autoclose to yes

MrBayes > 
   Setting nowarnings to yes

MrBayes > 
   Setting usebeagle to yes
   Setting beagleprecision to double
   Setting beaglesse to Yes
   Setting beaglescaling to Dynamic
   Setting beaglethreads to No

MrBayes > 
   Executing file "infile.nex"
   UNIX line termination
   Longest line length = 5862
   Parsing file
   Expecting NEXUS formatted file
   Reading data block
      Allocated taxon set
      Allocated matrix
      Defining new matrix with 71 taxa and 5916 characters
      Data is Mixed
         Data for partition 1 is Dna
         Data for partition 2 is Standard
      There are a total of 2 default data divisions
      Data matrix is interleaved
      Gaps coded as -
      Missing data coded as ?
      Taxon  1 -> Apocricetus_alberti
      Taxon  2 -> Apocricetus_angustidens
      Taxon  3 -> Apocricetus_barrierei
      Taxon  4 -> Apocricetus_darderi
      Taxon  5 -> Pseudocricetus_orienteuropaeus
      Taxon  6 -> Pseudocricetus_kormosi
      Taxon  7 -> Hattomys_beetsi
      Taxon  8 -> Hattomys_nazarii
      Taxon  9 -> Hattomys_gargantua
      Taxon 10 -> Neocricetodon_ambarrensis
      Taxon 11 -> Neocricetodon_fahlbuschi
      Taxon 12 -> Neocricetodon_moldavicus
      Taxon 13 -> Neocricetodon_nestori
      Taxon 14 -> Neocricetodon_browni
      Taxon 15 -> Neocricetodon_hanae
      Taxon 16 -> Neocricetodon_grangeri
      Taxon 17 -> Neocricetodon_intermedius
      Taxon 18 -> Neocricetodon_polonicus
      Taxon 19 -> Neocricetodon_magnus
      Taxon 20 -> Neocricetodon_similis
      Taxon 21 -> Neocricetodon_skofleki
      Taxon 22 -> Neocricetodon_shalaensis
      Taxon 23 -> Collimys_transversus
      Taxon 24 -> Collimys_gudrunae
      Taxon 25 -> Collimys_hiri
      Taxon 26 -> Collimys_longidens
      Taxon 27 -> Collimys_dobosi
      Taxon 28 -> Cricetulodon_complicidens
      Taxon 29 -> Cricetulodon_sabadellensis
      Taxon 30 -> Cricetulodon_bugesiensis
      Taxon 31 -> Cricetulodon_lucentensis
      Taxon 32 -> Cricetulodon_meini
      Taxon 33 -> Rotundomys_freiriensis
      Taxon 34 -> Rotundomys_intimus
      Taxon 35 -> Rotundomys_sabatieri
      Taxon 36 -> Rotundomys_montisrotundi
      Taxon 37 -> Rotundomys_bressanus
      Taxon 38 -> Pseudocollimys_steiningeri
      Taxon 39 -> Tragomys_macpheei
      Taxon 40 -> Hypsocricetus_strimonis
      Taxon 41 -> Sinocricetus_major
      Taxon 42 -> Nannocricetus_primitivus
      Taxon 43 -> Nannocricetus_qiui
      Taxon 44 -> Colloides_xiaomingi
      Taxon 45 -> Stylocricetus_meoticus
      Taxon 46 -> Odessamys_palatocristatus
      Taxon 47 -> Odessamys_simionescui
      Taxon 48 -> Allocricetus_aylasevimae
      Taxon 49 -> Allocricetus_primitivus
      Taxon 50 -> Allocricetus_bursae
      Taxon 51 -> Allocricetus_ehiki
      Taxon 52 -> Allocricetus_teilhardi
      Taxon 53 -> Allocricetus_jesreelicus
      Taxon 54 -> Cricetulus_mesolophidos
      Taxon 55 -> Cricetulus_europaeus
      Taxon 56 -> Cricetulus_koufosi
      Taxon 57 -> Cricetulus_barabensis
      Taxon 58 -> Cricetulus_longicaudatus
      Taxon 59 -> Phodopus_roborovskii
      Taxon 60 -> Phodopus_campbelli
      Taxon 61 -> Phodopus_sungorus
      Taxon 62 -> Urocricetus_kamensis
      Taxon 63 -> Mesocricetus_auratus
      Taxon 64 -> Mesocricetus_brandti
      Taxon 65 -> Mesocricetus_newtoni
      Taxon 66 -> Mesocricetus_primitivus
      Taxon 67 -> Tscherskia_triton
      Taxon 68 -> Nothocricetulus_migratorius
      Taxon 69 -> Allocricetulus_eversmanni
      Taxon 70 -> Cricetus_cricetus
      Taxon 71 -> Cricetus_lophidens
      Successfully read matrix
      Setting default partition, dividing characters into 2 parts
      Setting model defaults
      Seed (for generating default start values) = 1770552703
      WARNING: There are 10 characters incompatible with the specified
               coding bias. These characters will be excluded.
      Setting output file names to "infile.nex.run<i>.<p|t>"
   Exiting data block
   Reading mrbayes block
      Setting autoclose to yes
      Setting nowarnings to yes
      Defining charset called 'dna1'
      Defining charset called 'dna2'
      Defining charset called 'dna3'
      Defining charset called 'morph'
      Defining partition called 'combined'
      Setting combined as the partition, dividing characters into 4 parts.
      Setting model defaults
      Seed (for generating default start values) = 1221356436
      WARNING: There are 10 characters incompatible with the specified
               coding bias. These characters will be excluded.
      Setting Nst to 2 for partition 1
      Setting Rates to Gamma for partition 1
      Successfully set likelihood model parameters to
      partition 1 (if applicable)
      WARNING: There are 10 characters incompatible with the specified
               coding bias. These characters will be excluded.
      Setting Nst to 6 for partition 2
      Setting Nst to 6 for partition 3
      Setting Rates to Gamma for partition 2
      Setting Rates to Gamma for partition 3
      Successfully set likelihood model parameters to
      partitions 2 and 3 (if applicable)
      WARNING: There are 10 characters incompatible with the specified
               coding bias. These characters will be excluded.
      Enabling Coding Variable for partition 4
      Setting Rates to Gamma for partition 4
      Successfully set likelihood model parameters to
      partition 4 (if applicable)
      WARNING: There are 10 characters incompatible with the specified
               coding bias. These characters will be excluded.
      Setting Ratepr to Variable [Dirichlet(..,1,..)] for partition 1
      Setting Ratepr to Variable [Dirichlet(..,1,..)] for partition 2
      Setting Ratepr to Variable [Dirichlet(..,1,..)] for partition 3
      Setting Ratepr to Variable [Dirichlet(..,1,..)] for partition 4
      Successfully set prior model parameters to all
      applicable data partitions 
      WARNING: There are 10 characters incompatible with the specified
               coding bias. These characters will be excluded.
      Unlinking
      WARNING: There are 10 characters incompatible with the specified
               coding bias. These characters will be excluded.
      Unlinking
      WARNING: There are 10 characters incompatible with the specified
               coding bias. These characters will be excluded.
      Setting age of taxon 'Apocricetus_alberti' to Uniform(4.20,6.56)
      Setting age of taxon 'Apocricetus_angustidens' to Uniform(3.03,4.27)
      Setting age of taxon 'Apocricetus_barrierei' to Uniform(3.04,5.47)
      Setting age of taxon 'Apocricetus_darderi' to Uniform(3.60,5.33)
      Setting age of taxon 'Collimys_dobosi' to Uniform(11.10,12.20)
      Setting age of taxon 'Collimys_gudrunae' to Uniform(13.80,13.90)
      Setting age of taxon 'Collimys_hiri' to Uniform(11.30,11.60)
      Setting age of taxon 'Collimys_longidens' to Uniform(11.30,11.90)
      Setting age of taxon 'Collimys_transversus' to Uniform(13.80,13.90)
      Setting age of taxon 'Colloides_xiaomingi' to Uniform(7.65,11.20)
      Setting age of taxon 'Cricetulodon_bugesiensis' to Uniform(8.75,9.90)
      Setting age of taxon 'Cricetulodon_complicidens' to Uniform(9.60,9.78)
      Setting age of taxon 'Cricetulodon_lucentensis' to Uniform(6.89,7.17)
      Setting age of taxon 'Cricetulodon_meini' to Uniform(7.53,7.58)
      Setting age of taxon 'Cricetulodon_sabadellensis' to Uniform(9.12,9.98)
      Setting age of taxon 'Hattomys_beetsi' to Uniform(4.19,7.02)
      Setting age of taxon 'Hattomys_gargantua' to Uniform(4.19,7.02)
      Setting age of taxon 'Hattomys_nazarii' to Uniform(4.19,7.02)
      Setting age of taxon 'Hypsocricetus_strimonis' to Uniform(5.30,5.80)
      Setting age of taxon 'Nannocricetus_primitivus' to Uniform(7.54,11.60)
      Setting age of taxon 'Nannocricetus_qiui' to Fixed(4.42)
      Setting age of taxon 'Neocricetodon_ambarrensis' to Uniform(8.75,9.90)
      Setting age of taxon 'Neocricetodon_browni' to Uniform(5.30,7.68)
      Setting age of taxon 'Neocricetodon_fahlbuschi' to Uniform(7.60,9.11)
      Setting age of taxon 'Neocricetodon_grangeri' to Uniform(4.30,6.73)
      Setting age of taxon 'Neocricetodon_hanae' to Uniform(6.20,7.15)
      Setting age of taxon 'Neocricetodon_intermedius' to Uniform(3.18,4.95)
      Setting age of taxon 'Neocricetodon_magnus' to Uniform(3.18,5.47)
      Setting age of taxon 'Neocricetodon_moldavicus' to Uniform(9.79,9.94)
      Setting age of taxon 'Neocricetodon_nestori' to Uniform(6.40,6.70)
      Setting age of taxon 'Neocricetodon_polonicus' to Uniform(3.18,5.47)
      Setting age of taxon 'Neocricetodon_shalaensis' to Uniform(7.54,11.20)
      Setting age of taxon 'Neocricetodon_similis' to Uniform(3.60,6.50)
      Setting age of taxon 'Neocricetodon_skofleki' to Uniform(6.90,8.75)
      Setting age of taxon 'Odessamys_palatocristatus' to Uniform(3.18,4.27)
      Setting age of taxon 'Odessamys_simionescui' to Uniform(3.18,5.47)
      Setting age of taxon 'Pseudocollimys_steiningeri' to Uniform(8.90,9.10)
      Setting age of taxon 'Pseudocricetus_kormosi' to Uniform(5.60,7.02)
      Setting age of taxon 'Pseudocricetus_orienteuropaeus' to Uniform(6.04,7.68)
      Setting age of taxon 'Rotundomys_bressanus' to Uniform(8.00,9.90)
      Setting age of taxon 'Rotundomys_freiriensis' to Uniform(9.62,9.87)
      Setting age of taxon 'Rotundomys_intimus' to Uniform(8.75,9.71)
      Setting age of taxon 'Rotundomys_montisrotundi' to Uniform(8.75,9.90)
      Setting age of taxon 'Rotundomys_sabatieri' to Uniform(8.75,9.90)
      Setting age of taxon 'Sinocricetus_major' to Uniform(4.10,4.30)
      Setting age of taxon 'Stylocricetus_meoticus' to Uniform(5.33,7.68)
      Setting age of taxon 'Tragomys_macpheei' to Uniform(3.60,5.33)
      Setting age of taxon 'Allocricetus_aylasevimae' to Uniform(7.65,8.75)
      Setting age of taxon 'Allocricetus_primitivus' to Uniform(4.30,4.80)
      Setting age of taxon 'Allocricetus_bursae' to Uniform(0.01,5.47)
      Setting age of taxon 'Allocricetus_ehiki' to Uniform(0.13,5.23)
      Setting age of taxon 'Allocricetus_teilhardi' to Uniform(0.37,2.00)
      Setting age of taxon 'Allocricetus_jesreelicus' to Uniform(0.10,0.36)
      Setting age of taxon 'Cricetulus_mesolophidos' to Uniform(2.60,4.80)
      Setting age of taxon 'Cricetulus_europaeus' to Uniform(3.20,3.40)
      Setting age of taxon 'Cricetulus_koufosi' to Uniform(1.00,1.90)
      Setting age of taxon 'Mesocricetus_primitivus' to Uniform(1.20,5.40)
      Setting age of taxon 'Cricetus_lophidens' to Uniform(5.23,5.40)
      Setting Nodeagepr to Calibrated for partition 1
      Setting Nodeagepr to Calibrated for partition 2
      Setting Nodeagepr to Calibrated for partition 3
      Setting Nodeagepr to Calibrated for partition 4
      Successfully set prior model parameters to all
      applicable data partitions 
      WARNING: There are 10 characters incompatible with the specified
               coding bias. These characters will be excluded.
      Setting Brlenspr to Clock:Fossilization for partition 1
      Setting Brlenspr to Clock:Fossilization for partition 2
      Setting Brlenspr to Clock:Fossilization for partition 3
      Setting Brlenspr to Clock:Fossilization for partition 4
      Successfully set prior model parameters to all
      applicable data partitions 
      WARNING: There are 10 characters incompatible with the specified
               coding bias. These characters will be excluded.
      Setting Speciationpr to Exponential(1.00) for partition 1
      Setting Speciationpr to Exponential(1.00) for partition 2
      Setting Speciationpr to Exponential(1.00) for partition 3
      Setting Speciationpr to Exponential(1.00) for partition 4
      Successfully set prior model parameters to all
      applicable data partitions 
      WARNING: There are 10 characters incompatible with the specified
               coding bias. These characters will be excluded.
      Setting Extinctionpr to Beta(1.00,1.00) for partition 1
      Setting Extinctionpr to Beta(1.00,1.00) for partition 2
      Setting Extinctionpr to Beta(1.00,1.00) for partition 3
      Setting Extinctionpr to Beta(1.00,1.00) for partition 4
      Successfully set prior model parameters to all
      applicable data partitions 
      WARNING: There are 10 characters incompatible with the specified
               coding bias. These characters will be excluded.
      Setting Fossilizationpr to Beta(1.00,1.00) for partition 1
      Setting Fossilizationpr to Beta(1.00,1.00) for partition 2
      Setting Fossilizationpr to Beta(1.00,1.00) for partition 3
      Setting Fossilizationpr to Beta(1.00,1.00) for partition 4
      Successfully set prior model parameters to all
      applicable data partitions 
      WARNING: There are 10 characters incompatible with the specified
               coding bias. These characters will be excluded.
      Setting Sampleprob to 0.68400000 for partition 1
      Setting Sampleprob to 0.68400000 for partition 2
      Setting Sampleprob to 0.68400000 for partition 3
      Setting Sampleprob to 0.68400000 for partition 4
      Successfully set prior model parameters to all
      applicable data partitions 
      WARNING: There are 10 characters incompatible with the specified
               coding bias. These characters will be excluded.
      Setting SampleStrat to Diversity for partition 1
      Setting SampleStrat to Diversity for partition 2
      Setting SampleStrat to Diversity for partition 3
      Setting SampleStrat to Diversity for partition 4
      Successfully set prior model parameters to all
      applicable data partitions 
      WARNING: There are 10 characters incompatible with the specified
               coding bias. These characters will be excluded.
      Setting Treeagepr to Offsetexponential(13.80,17.00)
      Setting Treeagepr to Offsetexponential(13.80,17.00)
      Setting Treeagepr to Offsetexponential(13.80,17.00)
      Setting Treeagepr to Offsetexponential(13.80,17.00)
      Successfully set prior model parameters to all
      applicable data partitions 
      WARNING: There are 10 characters incompatible with the specified
               coding bias. These characters will be excluded.
      Setting Clockratepr to Lognormal(-0.78,1.58)
      Setting Clockratepr to Lognormal(-0.78,1.58)
      Setting Clockratepr to Lognormal(-0.78,1.58)
      Setting Clockratepr to Lognormal(-0.78,1.58)
      Successfully set prior model parameters to all
      applicable data partitions 
      WARNING: There are 10 characters incompatible with the specified
               coding bias. These characters will be excluded.
      Setting Clockvarpr to Igr for partition 1
      Setting Clockvarpr to Igr for partition 2
      Setting Clockvarpr to Igr for partition 3
      Setting Clockvarpr to Igr for partition 4
      Successfully set prior model parameters to all
      applicable data partitions 
      WARNING: There are 10 characters incompatible with the specified
               coding bias. These characters will be excluded.
      Setting Igrvarpr to Exponential(1.00) for partition 1
      Setting Igrvarpr to Exponential(1.00) for partition 2
      Setting Igrvarpr to Exponential(1.00) for partition 3
      Setting Igrvarpr to Exponential(1.00) for partition 4
      Successfully set prior model parameters to all
      applicable data partitions 
      WARNING: There are 10 characters incompatible with the specified
               coding bias. These characters will be excluded.
      Unlinking
      WARNING: There are 10 characters incompatible with the specified
               coding bias. These characters will be excluded.
      Linking
      WARNING: There are 10 characters incompatible with the specified
               coding bias. These characters will be excluded.
      Setting number of generations to 100000000
      Using relative burnin (a fraction of samples discarded).
      Setting burnin fraction to 0.25
      Setting print frequency to 1000
      Setting sample frequency to 1000
      Setting heating parameter to 0.008000
      WARNING: Reallocation of zero size attempted. This is probably a bug. Problems may follow.
      WARNING: Reallocation of zero size attempted. This is probably a bug. Problems may follow.
      WARNING: Reallocation of zero size attempted. This is probably a bug. Problems may follow.
      WARNING: Reallocation of zero size attempted. This is probably a bug. Problems may follow.
      Setting number of runs to 4
      Setting number of chains to 4
      Setting number of swaps per swapping cycle to 2
      Setting chain output file names to "infile.nex.run<i>.<p/t>"
      Successfully set chain parameters
      Successfully set proposal parameters
      Successfully set proposal parameters
      Successfully set proposal parameters
      Successfully set proposal parameters
      Successfully set proposal parameters
      Successfully set proposal parameters
      Successfully set proposal parameters
      Successfully set proposal parameters
      Successfully set proposal parameters
      Successfully set proposal parameters
      Successfully set proposal parameters
      Successfully set proposal parameters
      Successfully set proposal parameters
      Successfully set proposal parameters
      Successfully set proposal parameters
      Successfully set proposal parameters
      Successfully set proposal parameters
      Moves that will be used by MCMC sampler (rel. proposal prob. > 0.0):

         1 -- Move        = Dirichlet(Tratio{1})
              Type        = Dirichlet proposal
              Parameter   = Tratio{1} [param. 1] (Transition and transversion rates)
              Tuningparam = alpha (Dirichlet parameter)
                    alpha = 50.000
              Targetrate  = 0.250
              Rel. prob.  = 1.0

         2 -- Move        = Dirichlet(Revmat{2})
              Type        = Dirichlet proposal
              Parameter   = Revmat{2} [param. 2] (Rates of reversible rate matrix)
              Tuningparam = alpha (Dirichlet parameter)
                    alpha = 100.000
              Targetrate  = 0.250
              Rel. prob.  = 0.5

         3 -- Move        = Slider(Revmat{2})
              Type        = Sliding window
              Parameter   = Revmat{2} [param. 2] (Rates of reversible rate matrix)
              Tuningparam = delta (Sliding window size)
                    delta = 0.150
              Targetrate  = 0.250
              Rel. prob.  = 0.5

         4 -- Move        = Dirichlet(Revmat{3})
              Type        = Dirichlet proposal
              Parameter   = Revmat{3} [param. 3] (Rates of reversible rate matrix)
              Tuningparam = alpha (Dirichlet parameter)
                    alpha = 100.000
              Targetrate  = 0.250
              Rel. prob.  = 0.5

         5 -- Move        = Slider(Revmat{3})
              Type        = Sliding window
              Parameter   = Revmat{3} [param. 3] (Rates of reversible rate matrix)
              Tuningparam = delta (Sliding window size)
                    delta = 0.150
              Targetrate  = 0.250
              Rel. prob.  = 0.5

         6 -- Move        = Dirichlet(Pi{1})
              Type        = Dirichlet proposal
              Parameter   = Pi{1} [param. 4] (Stationary state frequencies)
              Tuningparam = alpha (Dirichlet parameter)
                    alpha = 100.000
              Targetrate  = 0.250
              Rel. prob.  = 0.5

         7 -- Move        = Slider(Pi{1})
              Type        = Sliding window
              Parameter   = Pi{1} [param. 4] (Stationary state frequencies)
              Tuningparam = delta (Sliding window size)
                    delta = 0.200
              Targetrate  = 0.250
              Rel. prob.  = 0.5

         8 -- Move        = Dirichlet(Pi{2})
              Type        = Dirichlet proposal
              Parameter   = Pi{2} [param. 5] (Stationary state frequencies)
              Tuningparam = alpha (Dirichlet parameter)
                    alpha = 100.000
              Targetrate  = 0.250
              Rel. prob.  = 0.5

         9 -- Move        = Slider(Pi{2})
              Type        = Sliding window
              Parameter   = Pi{2} [param. 5] (Stationary state frequencies)
              Tuningparam = delta (Sliding window size)
                    delta = 0.200
              Targetrate  = 0.250
              Rel. prob.  = 0.5

        10 -- Move        = Dirichlet(Pi{3})
              Type        = Dirichlet proposal
              Parameter   = Pi{3} [param. 6] (Stationary state frequencies)
              Tuningparam = alpha (Dirichlet parameter)
                    alpha = 100.000
              Targetrate  = 0.250
              Rel. prob.  = 0.5

        11 -- Move        = Slider(Pi{3})
              Type        = Sliding window
              Parameter   = Pi{3} [param. 6] (Stationary state frequencies)
              Tuningparam = delta (Sliding window size)
                    delta = 0.200
              Targetrate  = 0.250
              Rel. prob.  = 0.5

        12 -- Move        = Multiplier(Alpha{1})
              Type        = Multiplier
              Parameter   = Alpha{1} [param. 8] (Shape of scaled gamma distribution of site rates)
              Tuningparam = lambda (Multiplier tuning parameter)
                   lambda = 0.811
              Targetrate  = 0.250
              Rel. prob.  = 1.0

        13 -- Move        = Multiplier(Alpha{2})
              Type        = Multiplier
              Parameter   = Alpha{2} [param. 9] (Shape of scaled gamma distribution of site rates)
              Tuningparam = lambda (Multiplier tuning parameter)
                   lambda = 0.811
              Targetrate  = 0.250
              Rel. prob.  = 1.0

        14 -- Move        = Multiplier(Alpha{3})
              Type        = Multiplier
              Parameter   = Alpha{3} [param. 10] (Shape of scaled gamma distribution of site rates)
              Tuningparam = lambda (Multiplier tuning parameter)
                   lambda = 0.811
              Targetrate  = 0.250
              Rel. prob.  = 1.0

        15 -- Move        = Multiplier(Alpha{4})
              Type        = Multiplier
              Parameter   = Alpha{4} [param. 11] (Shape of scaled gamma distribution of site rates)
              Tuningparam = lambda (Multiplier tuning parameter)
                   lambda = 0.811
              Targetrate  = 0.250
              Rel. prob.  = 1.0

        16 -- Move        = Dirichlet(Ratemultiplier{all})
              Type        = Dirichlet proposal
              Parameter   = Ratemultiplier{all} [param. 12] (Partition-specific rate multiplier)
              Tuningparam = alpha (Dirichlet parameter)
                    alpha = 50.000
              Targetrate  = 0.250
              Rel. prob.  = 2.0

        17 -- Move        = Slider(Ratemultiplier{all})
              Type        = Sliding window
              Parameter   = Ratemultiplier{all} [param. 12] (Partition-specific rate multiplier)
              Tuningparam = delta (Sliding window size)
                    delta = 0.050
              Targetrate  = 0.250
              Rel. prob.  = 2.0

        18 -- Move        = ExtSprClock(Tau{all},V{all})
              Type        = Extending SPR for clock trees
              Parameters  = Tau{all} [param. 13] (Topology)
                            V{all} [param. 14] (Branch lengths)
              Tuningparam = p_ext (Extension probability)
                    p_ext = 0.500
              Rel. prob.  = 20.0

        19 -- Move        = NNIClock(Tau{all},V{all})
              Type        = NNI move for clock trees
              Parameters  = Tau{all} [param. 13] (Topology)
                            V{all} [param. 14] (Branch lengths)
              Rel. prob.  = 30.0

        20 -- Move        = ParsSPRClock(Tau{all},V{all})
              Type        = Parsimony-biased SPR for clock trees
              Parameters  = Tau{all} [param. 13] (Topology)
                            V{all} [param. 14] (Branch lengths)
              Tuningparam = warp (parsimony warp factor)
                     warp = 0.100
              Rel. prob.  = 1.0

        21 -- Move        = AddBranch(V{all})
              Type        = Add branch for FossilizedBD
              Parameters  = V{all} [param. 14] (Branch lengths)
                            IgrBrlens{1,2,3} [param. 20] (Branch lengths of IGR relaxed clock)
                            IgrBrlens{4} [param. 21] (Branch lengths of IGR relaxed clock)
              Rel. prob.  = 15.0

        22 -- Move        = DelBranch(V{all})
              Type        = Delete branch for FossilizedBD
              Parameters  = V{all} [param. 14] (Branch lengths)
                            IgrBrlens{1,2,3} [param. 20] (Branch lengths of IGR relaxed clock)
                            IgrBrlens{4} [param. 21] (Branch lengths of IGR relaxed clock)
              Rel. prob.  = 15.0

        23 -- Move        = NodesliderClock(V{all})
              Type        = Node depth window slider (clock-constrained)
              Parameters  = V{all} [param. 14] (Branch lengths)
                            IgrBrlens{1,2,3} [param. 20] (Branch lengths of IGR relaxed clock)
                            IgrBrlens{4} [param. 21] (Branch lengths of IGR relaxed clock)
              Tuningparam = delta (Window size)
                    delta = 1.000
              Targetrate  = 0.250
              Rel. prob.  = 40.0

        24 -- Move        = TreeStretch(V{all})
              Type        = Tree stretch
              Parameters  = V{all} [param. 14] (Branch lengths)
                            IgrBrlens{1,2,3} [param. 20] (Branch lengths of IGR relaxed clock)
                            IgrBrlens{4} [param. 21] (Branch lengths of IGR relaxed clock)
              Tuningparam = lambda (Multiplier tuning parameter)
                   lambda = 0.020
              Targetrate  = 0.250
              Rel. prob.  = 40.0

        25 -- Move        = Slider(Net_speciation{all})
              Type        = Sliding window
              Parameter   = Net_speciation{all} [param. 15] (Speciation rate)
              Tuningparam = delta (Sliding window size)
                    delta = 1.000
              Targetrate  = 0.250
              Rel. prob.  = 3.0

        26 -- Move        = Multiplier(Net_speciation{all})
              Type        = Multiplier
              Parameter   = Net_speciation{all} [param. 15] (Speciation rate)
              Tuningparam = lambda (Multiplier tuning parameter)
                   lambda = 0.191
              Targetrate  = 0.250
              Rel. prob.  = 3.0

        27 -- Move        = Slider(Relative_extinction{all})
              Type        = Sliding window
              Parameter   = Relative_extinction{all} [param. 16] (Extinction rate)
              Tuningparam = delta (Sliding window size)
                    delta = 0.100
              Targetrate  = 0.250
              Rel. prob.  = 3.0

        28 -- Move        = Slider(Relative_fossilization{all})
              Type        = Sliding window
              Parameter   = Relative_fossilization{all} [param. 17] (Fossilization rate)
              Tuningparam = delta (Sliding window size)
                    delta = 0.100
              Targetrate  = 0.250
              Rel. prob.  = 3.0

        29 -- Move        = Multiplier(Igrvar{1,2,3})
              Type        = Multiplier
              Parameters  = Igrvar{1,2,3} [param. 18] (Variance increase of igr model branch lenths)
                            IgrBrlens{1,2,3} [param. 20] (Branch lengths of IGR relaxed clock)
              Tuningparam = lambda (Multiplier tuning parameter)
                   lambda = 0.191
              Targetrate  = 0.250
              Rel. prob.  = 25.0

        30 -- Move        = Multiplier(Igrvar{4})
              Type        = Multiplier
              Parameters  = Igrvar{4} [param. 19] (Variance increase of igr model branch lenths)
                            IgrBrlens{4} [param. 21] (Branch lengths of IGR relaxed clock)
              Tuningparam = lambda (Multiplier tuning parameter)
                   lambda = 0.191
              Targetrate  = 0.250
              Rel. prob.  = 8.0

        31 -- Move        = Multiplier(IgrBrlens{1,2,3})
              Type        = Multiplier
              Parameter   = IgrBrlens{1,2,3} [param. 20] (Branch lengths of IGR relaxed clock)
              Tuningparam = lambda (Multiplier tuning parameter)
                   lambda = 0.191
              Targetrate  = 0.250
              Rel. prob.  = 25.0

        32 -- Move        = Multiplier(IgrBrlens{4})
              Type        = Multiplier
              Parameter   = IgrBrlens{4} [param. 21] (Branch lengths of IGR relaxed clock)
              Tuningparam = lambda (Multiplier tuning parameter)
                   lambda = 0.191
              Targetrate  = 0.250
              Rel. prob.  = 8.0

        33 -- Move        = Multiplier(Clockrate{all})
              Type        = Multiplier
              Parameter   = Clockrate{all} [param. 22] (Base rate of clock)
              Tuningparam = lambda (Multiplier tuning parameter)
                   lambda = 0.811
              Targetrate  = 0.250
              Rel. prob.  = 40.0

      Use 'Showmoves allavailable=yes' to see a list of all available moves
      Active parameters: 

                             Partition(s)
         Parameters          1  2  3  4
         ------------------------------
         Tratio              1  .  .  .
         Revmat              .  2  3  .
         Statefreq           4  5  6  7
         Shape               8  9 10 11
         Ratemultiplier     12 12 12 12
         Topology           13 13 13 13
         Brlens             14 14 14 14
         Speciationrate     15 15 15 15
         Extinctionrate     16 16 16 16
         Fossilizationrate  17 17 17 17
         Igrvar             18 18 18 19
         Igrbranchrates     20 20 20 21
         Clockrate          22 22 22 22
         ------------------------------

         Parameters can be linked or unlinked across partitions using 'link' and 'unlink'

         1 --  Parameter  = Tratio{1}
               Type       = Transition and transversion rates
               Prior      = Beta(1.00,1.00)
               Partition  = 1
               Moves      = Dirichlet(Tratio{1}) <prob 1.0>
               Startvals  = (1.000)

         2 --  Parameter  = Revmat{2}
               Type       = Rates of reversible rate matrix
               Prior      = Dirichlet(1.00,1.00,1.00,1.00,1.00,1.00)
               Partition  = 2
               Moves      = Dirichlet(Revmat{2}) <prob 0.5>, Slider(Revmat{2}) <prob 0.5>
               Startvals  = (0.167,0.167,0.167,0.167,0.167,0.167)

         3 --  Parameter  = Revmat{3}
               Type       = Rates of reversible rate matrix
               Prior      = Dirichlet(1.00,1.00,1.00,1.00,1.00,1.00)
               Partition  = 3
               Moves      = Dirichlet(Revmat{3}) <prob 0.5>, Slider(Revmat{3}) <prob 0.5>
               Startvals  = (0.167,0.167,0.167,0.167,0.167,0.167)

         4 --  Parameter  = Pi{1}
               Type       = Stationary state frequencies
               Prior      = Dirichlet
               Partition  = 1
               Moves      = Dirichlet(Pi{1}) <prob 0.5>, Slider(Pi{1}) <prob 0.5>
               Startvals  = (0.250,0.250,0.250,0.250)

         5 --  Parameter  = Pi{2}
               Type       = Stationary state frequencies
               Prior      = Dirichlet
               Partition  = 2
               Moves      = Dirichlet(Pi{2}) <prob 0.5>, Slider(Pi{2}) <prob 0.5>
               Startvals  = (0.250,0.250,0.250,0.250)

         6 --  Parameter  = Pi{3}
               Type       = Stationary state frequencies
               Prior      = Dirichlet
               Partition  = 3
               Moves      = Dirichlet(Pi{3}) <prob 0.5>, Slider(Pi{3}) <prob 0.5>
               Startvals  = (0.250,0.250,0.250,0.250)

         7 --  Parameter  = Alpha_symdir{4}
               Type       = Symmetric diricihlet/beta distribution alpha_i parameter
               Prior      = Symmetric dirichlet with all parameters equal to infinity
               Partition  = 4

         8 --  Parameter  = Alpha{1}
               Type       = Shape of scaled gamma distribution of site rates
               Prior      = Exponential(1.00)
               Partition  = 1
               Moves      = Multiplier(Alpha{1}) <prob 1.0>
               Startvals  = (1.000)

         9 --  Parameter  = Alpha{2}
               Type       = Shape of scaled gamma distribution of site rates
               Prior      = Exponential(1.00)
               Partition  = 2
               Moves      = Multiplier(Alpha{2}) <prob 1.0>
               Startvals  = (1.000)

        10 --  Parameter  = Alpha{3}
               Type       = Shape of scaled gamma distribution of site rates
               Prior      = Exponential(1.00)
               Partition  = 3
               Moves      = Multiplier(Alpha{3}) <prob 1.0>
               Startvals  = (1.000)

        11 --  Parameter  = Alpha{4}
               Type       = Shape of scaled gamma distribution of site rates
               Prior      = Exponential(1.00)
               Partition  = 4
               Moves      = Multiplier(Alpha{4}) <prob 1.0>
               Startvals  = (1.000)

        12 --  Parameter  = Ratemultiplier{all}
               Type       = Partition-specific rate multiplier
               Prior      = Dirichlet(1.00,1.00,1.00,1.00)
               Partitions = All
               Moves      = Dirichlet(Ratemultiplier{all}) <prob 2.0>, 
                            Slider(Ratemultiplier{all}) <prob 2.0>
               Startvals  = (1.000,1.000,1.000,1.000)

        13 --  Parameter  = Tau{all}
               Type       = Topology
               Prior      = All topologies equally probable a priori
               Partitions = All
               Subparam.  = V{all}
               Moves      = ExtSprClock(Tau{all},V{all}) <prob 20.0>, 
                            NNIClock(Tau{all},V{all}) <prob 30.0>, 
                            ParsSPRClock(Tau{all},V{all}) <prob 1.0>
               Not used   = ExtFossilSprClock, ExtSsClock, ParsFossilSPRClock
               Startvals  = tree 'mcmc.tree_1'  [run 1, chain 1]
                            tree 'mcmc.tree_2'  [run 1, chain 2]
                            tree 'mcmc.tree_3'  [run 1, chain 3]
                            tree 'mcmc.tree_4'  [run 1, chain 4]
                            tree 'mcmc.tree_5'  [run 2, chain 1]
                            tree 'mcmc.tree_6'  [run 2, chain 2]
                            tree 'mcmc.tree_7'  [run 2, chain 3]
                            tree 'mcmc.tree_8'  [run 2, chain 4]
                            tree 'mcmc.tree_9'  [run 3, chain 1]
                            tree 'mcmc.tree_10'  [run 3, chain 2]
                            tree 'mcmc.tree_11'  [run 3, chain 3]
                            tree 'mcmc.tree_12'  [run 3, chain 4]
                            tree 'mcmc.tree_13'  [run 4, chain 1]
                            tree 'mcmc.tree_14'  [run 4, chain 2]
                            tree 'mcmc.tree_15'  [run 4, chain 3]
                            tree 'mcmc.tree_16'  [run 4, chain 4]

        14 --  Parameter  = V{all}
               Type       = Branch lengths
               Prior      = Clock:Fossilization
                            Node depths are constrained by the following age constraints:
                            -- The age of terminal "Apocricetus_alberti" is Uniform(4.20,6.56)
                            -- The age of terminal "Apocricetus_angustidens" is Uniform(3.03,4.27)
                            -- The age of terminal "Apocricetus_barrierei" is Uniform(3.04,5.47)
                            -- The age of terminal "Apocricetus_darderi" is Uniform(3.60,5.33)
                            -- The age of terminal "Pseudocricetus_orienteuropaeus" is Uniform(6.04,7.68)
                            -- The age of terminal "Pseudocricetus_kormosi" is Uniform(5.60,7.02)
                            -- The age of terminal "Hattomys_beetsi" is Uniform(4.19,7.02)
                            -- The age of terminal "Hattomys_nazarii" is Uniform(4.19,7.02)
                            -- The age of terminal "Hattomys_gargantua" is Uniform(4.19,7.02)
                            -- The age of terminal "Neocricetodon_ambarrensis" is Uniform(8.75,9.90)
                            -- The age of terminal "Neocricetodon_fahlbuschi" is Uniform(7.60,9.11)
                            -- The age of terminal "Neocricetodon_moldavicus" is Uniform(9.79,9.94)
                            -- The age of terminal "Neocricetodon_nestori" is Uniform(6.40,6.70)
                            -- The age of terminal "Neocricetodon_browni" is Uniform(5.30,7.68)
                            -- The age of terminal "Neocricetodon_hanae" is Uniform(6.20,7.15)
                            -- The age of terminal "Neocricetodon_grangeri" is Uniform(4.30,6.73)
                            -- The age of terminal "Neocricetodon_intermedius" is Uniform(3.18,4.95)
                            -- The age of terminal "Neocricetodon_polonicus" is Uniform(3.18,5.47)
                            -- The age of terminal "Neocricetodon_magnus" is Uniform(3.18,5.47)
                            -- The age of terminal "Neocricetodon_similis" is Uniform(3.60,6.50)
                            -- The age of terminal "Neocricetodon_skofleki" is Uniform(6.90,8.75)
                            -- The age of terminal "Neocricetodon_shalaensis" is Uniform(7.54,11.20)
                            -- The age of terminal "Collimys_transversus" is Uniform(13.80,13.90)
                            -- The age of terminal "Collimys_gudrunae" is Uniform(13.80,13.90)
                            -- The age of terminal "Collimys_hiri" is Uniform(11.30,11.60)
                            -- The age of terminal "Collimys_longidens" is Uniform(11.30,11.90)
                            -- The age of terminal "Collimys_dobosi" is Uniform(11.10,12.20)
                            -- The age of terminal "Cricetulodon_complicidens" is Uniform(9.60,9.78)
                            -- The age of terminal "Cricetulodon_sabadellensis" is Uniform(9.12,9.98)
                            -- The age of terminal "Cricetulodon_bugesiensis" is Uniform(8.75,9.90)
                            -- The age of terminal "Cricetulodon_lucentensis" is Uniform(6.89,7.17)
                            -- The age of terminal "Cricetulodon_meini" is Uniform(7.53,7.58)
                            -- The age of terminal "Rotundomys_freiriensis" is Uniform(9.62,9.87)
                            -- The age of terminal "Rotundomys_intimus" is Uniform(8.75,9.71)
                            -- The age of terminal "Rotundomys_sabatieri" is Uniform(8.75,9.90)
                            -- The age of terminal "Rotundomys_montisrotundi" is Uniform(8.75,9.90)
                            -- The age of terminal "Rotundomys_bressanus" is Uniform(8.00,9.90)
                            -- The age of terminal "Pseudocollimys_steiningeri" is Uniform(8.90,9.10)
                            -- The age of terminal "Tragomys_macpheei" is Uniform(3.60,5.33)
                            -- The age of terminal "Hypsocricetus_strimonis" is Uniform(5.30,5.80)
                            -- The age of terminal "Sinocricetus_major" is Uniform(4.10,4.30)
                            -- The age of terminal "Nannocricetus_primitivus" is Uniform(7.54,11.60)
                            -- The age of terminal "Nannocricetus_qiui" is Fixed(4.42)
                            -- The age of terminal "Colloides_xiaomingi" is Uniform(7.65,11.20)
                            -- The age of terminal "Stylocricetus_meoticus" is Uniform(5.33,7.68)
                            -- The age of terminal "Odessamys_palatocristatus" is Uniform(3.18,4.27)
                            -- The age of terminal "Odessamys_simionescui" is Uniform(3.18,5.47)
                            -- The age of terminal "Allocricetus_aylasevimae" is Uniform(7.65,8.75)
                            -- The age of terminal "Allocricetus_primitivus" is Uniform(4.30,4.80)
                            -- The age of terminal "Allocricetus_bursae" is Uniform(0.01,5.47)
                            -- The age of terminal "Allocricetus_ehiki" is Uniform(0.13,5.23)
                            -- The age of terminal "Allocricetus_teilhardi" is Uniform(0.37,2.00)
                            -- The age of terminal "Allocricetus_jesreelicus" is Uniform(0.10,0.36)
                            -- The age of terminal "Cricetulus_mesolophidos" is Uniform(2.60,4.80)
                            -- The age of terminal "Cricetulus_europaeus" is Uniform(3.20,3.40)
                            -- The age of terminal "Cricetulus_koufosi" is Uniform(1.00,1.90)
                            -- The age of terminal "Mesocricetus_primitivus" is Uniform(1.20,5.40)
                            -- The age of terminal "Cricetus_lophidens" is Uniform(5.23,5.40)
                            -- Tree age has a Offsetexponential(13.80,17.00) distribution
               Partitions = All
               Subparams  = IgrBrlens{1,2,3} and IgrBrlens{4}
               Moves      = AddBranch(V{all}) <prob 15.0>, DelBranch(V{all}) <prob 15.0>, 
                            NodesliderClock(V{all}) <prob 40.0>, TreeStretch(V{all}) <prob 40.0>
               Startvals  = tree 'mcmc.tree_1'  [run 1, chain 1]
                            tree 'mcmc.tree_2'  [run 1, chain 2]
                            tree 'mcmc.tree_3'  [run 1, chain 3]
                            tree 'mcmc.tree_4'  [run 1, chain 4]
                            tree 'mcmc.tree_5'  [run 2, chain 1]
                            tree 'mcmc.tree_6'  [run 2, chain 2]
                            tree 'mcmc.tree_7'  [run 2, chain 3]
                            tree 'mcmc.tree_8'  [run 2, chain 4]
                            tree 'mcmc.tree_9'  [run 3, chain 1]
                            tree 'mcmc.tree_10'  [run 3, chain 2]
                            tree 'mcmc.tree_11'  [run 3, chain 3]
                            tree 'mcmc.tree_12'  [run 3, chain 4]
                            tree 'mcmc.tree_13'  [run 4, chain 1]
                            tree 'mcmc.tree_14'  [run 4, chain 2]
                            tree 'mcmc.tree_15'  [run 4, chain 3]
                            tree 'mcmc.tree_16'  [run 4, chain 4]

        15 --  Parameter  = Net_speciation{all}
               Type       = Speciation rate
               Prior      = Exponential(1.00)
               Partitions = All
               Moves      = Slider(Net_speciation{all}) <prob 3.0>, 
                            Multiplier(Net_speciation{all}) <prob 3.0>
               Startvals  = (0.100)

        16 --  Parameter  = Relative_extinction{all}
               Type       = Extinction rate
               Prior      = Beta(1.00,1.00)
               Partitions = All
               Moves      = Slider(Relative_extinction{all}) <prob 3.0>
               Startvals  = (0.900)

        17 --  Parameter  = Relative_fossilization{all}
               Type       = Fossilization rate
               Prior      = Beta(1.00,1.00)
               Partitions = All
               Moves      = Slider(Relative_fossilization{all}) <prob 3.0>
               Startvals  = (0.100)

        18 --  Parameter  = Igrvar{1,2,3}
               Type       = Variance increase of igr model branch lenths
               Prior      = Exponential(1.00)
               Partitions = 1, 2, and 3
               Subparam.  = IgrBrlens{1,2,3}
               Moves      = Multiplier(Igrvar{1,2,3}) <prob 25.0>
               Startvals  = (1.000)

        19 --  Parameter  = Igrvar{4}
               Type       = Variance increase of igr model branch lenths
               Prior      = Exponential(1.00)
               Partition  = 4
               Subparam.  = IgrBrlens{4}
               Moves      = Multiplier(Igrvar{4}) <prob 8.0>
               Startvals  = (1.000)

        20 --  Parameter  = IgrBrlens{1,2,3}
               Type       = Branch lengths of IGR relaxed clock
               Prior      = Gamma (expectation = v, variance = Igrvar{1,2,3} * v) 
                               [where v is branch length]
               Partitions = 1, 2, and 3

        21 --  Parameter  = IgrBrlens{4}
               Type       = Branch lengths of IGR relaxed clock
               Prior      = Gamma (expectation = v, variance = Igrvar{4} * v) 
                               [where v is branch length]
               Partition  = 4

        22 --  Parameter  = Clockrate{all}
               Type       = Base rate of clock
               Prior      = Lognormal(-0.78,1.58)
                            The clock rate varies according to an independent gamma (white noise) model
               Partitions = All
               Moves      = Multiplier(Clockrate{all}) <prob 40.0>
               Startvals  = (0.460)

      Running Markov chain
      MCMC stamp = 9368214443
      Seed = 817126566
      Swapseed = 1770552703
      Model settings:

         Settings for partition 1 --
            Datatype  = DNA
            Nucmodel  = 4by4
            Nst       = 2
                        Transition and transversion  rates, expressed
                        as proportions of the rate sum, have a
                        Beta(1.00,1.00) prior
            Covarion  = No
            # States  = 4
                        State frequencies have a Dirichlet prior
                        (1.00,1.00,1.00,1.00)
            Rates     = Gamma
                        The distribution is approximated using 4 categories.
                        Shape parameter is exponentially
                        distributed with parameter (1.00).

         Settings for partition 2 --
            Datatype  = DNA
            Nucmodel  = 4by4
            Nst       = 6
                        Substitution rates, expressed as proportions
                        of the rate sum, have a Dirichlet prior
                        (1.00,1.00,1.00,1.00,1.00,1.00)
            Covarion  = No
            # States  = 4
                        State frequencies have a Dirichlet prior
                        (1.00,1.00,1.00,1.00)
            Rates     = Gamma
                        The distribution is approximated using 4 categories.
                        Shape parameter is exponentially
                        distributed with parameter (1.00).

         Settings for partition 3 --
            Datatype  = DNA
            Nucmodel  = 4by4
            Nst       = 6
                        Substitution rates, expressed as proportions
                        of the rate sum, have a Dirichlet prior
                        (1.00,1.00,1.00,1.00,1.00,1.00)
            Covarion  = No
            # States  = 4
                        State frequencies have a Dirichlet prior
                        (1.00,1.00,1.00,1.00)
            Rates     = Gamma
                        The distribution is approximated using 4 categories.
                        Shape parameter is exponentially
                        distributed with parameter (1.00).

         Settings for partition 4 --
            Datatype  = Standard
            Coding    = Variable
            # States  = Variable, up to 10
                        State frequencies are fixed to be equal
            Rates     = Gamma
                        The distribution is approximated using 4 categories.
                        Shape parameter is exponentially
                        distributed with parameter (1.00).

      Active parameters: 

                             Partition(s)
         Parameters          1  2  3  4
         ------------------------------
         Tratio              1  .  .  .
         Revmat              .  2  3  .
         Statefreq           4  5  6  7
         Shape               8  9 10 11
         Ratemultiplier     12 12 12 12
         Topology           13 13 13 13
         Brlens             14 14 14 14
         Speciationrate     15 15 15 15
         Extinctionrate     16 16 16 16
         Fossilizationrate  17 17 17 17
         Igrvar             18 18 18 19
         Igrbranchrates     20 20 20 21
         Clockrate          22 22 22 22
         ------------------------------

         Parameters can be linked or unlinked across partitions using 'link' and 'unlink'

         1 --  Parameter  = Tratio{1}
               Type       = Transition and transversion rates
               Prior      = Beta(1.00,1.00)
               Partition  = 1

         2 --  Parameter  = Revmat{2}
               Type       = Rates of reversible rate matrix
               Prior      = Dirichlet(1.00,1.00,1.00,1.00,1.00,1.00)
               Partition  = 2

         3 --  Parameter  = Revmat{3}
               Type       = Rates of reversible rate matrix
               Prior      = Dirichlet(1.00,1.00,1.00,1.00,1.00,1.00)
               Partition  = 3

         4 --  Parameter  = Pi{1}
               Type       = Stationary state frequencies
               Prior      = Dirichlet
               Partition  = 1

         5 --  Parameter  = Pi{2}
               Type       = Stationary state frequencies
               Prior      = Dirichlet
               Partition  = 2

         6 --  Parameter  = Pi{3}
               Type       = Stationary state frequencies
               Prior      = Dirichlet
               Partition  = 3

         7 --  Parameter  = Alpha_symdir{4}
               Type       = Symmetric diricihlet/beta distribution alpha_i parameter
               Prior      = Symmetric dirichlet with all parameters equal to infinity
               Partition  = 4

         8 --  Parameter  = Alpha{1}
               Type       = Shape of scaled gamma distribution of site rates
               Prior      = Exponential(1.00)
               Partition  = 1

         9 --  Parameter  = Alpha{2}
               Type       = Shape of scaled gamma distribution of site rates
               Prior      = Exponential(1.00)
               Partition  = 2

        10 --  Parameter  = Alpha{3}
               Type       = Shape of scaled gamma distribution of site rates
               Prior      = Exponential(1.00)
               Partition  = 3

        11 --  Parameter  = Alpha{4}
               Type       = Shape of scaled gamma distribution of site rates
               Prior      = Exponential(1.00)
               Partition  = 4

        12 --  Parameter  = Ratemultiplier{all}
               Type       = Partition-specific rate multiplier
               Prior      = Dirichlet(1.00,1.00,1.00,1.00)
               Partitions = All

        13 --  Parameter  = Tau{all}
               Type       = Topology
               Prior      = All topologies equally probable a priori
               Partitions = All
               Subparam.  = V{all}

        14 --  Parameter  = V{all}
               Type       = Branch lengths
               Prior      = Clock:Fossilization
                            Node depths are constrained by the following age constraints:
                            -- The age of terminal "Apocricetus_alberti" is Uniform(4.20,6.56)
                            -- The age of terminal "Apocricetus_angustidens" is Uniform(3.03,4.27)
                            -- The age of terminal "Apocricetus_barrierei" is Uniform(3.04,5.47)
                            -- The age of terminal "Apocricetus_darderi" is Uniform(3.60,5.33)
                            -- The age of terminal "Pseudocricetus_orienteuropaeus" is Uniform(6.04,7.68)
                            -- The age of terminal "Pseudocricetus_kormosi" is Uniform(5.60,7.02)
                            -- The age of terminal "Hattomys_beetsi" is Uniform(4.19,7.02)
                            -- The age of terminal "Hattomys_nazarii" is Uniform(4.19,7.02)
                            -- The age of terminal "Hattomys_gargantua" is Uniform(4.19,7.02)
                            -- The age of terminal "Neocricetodon_ambarrensis" is Uniform(8.75,9.90)
                            -- The age of terminal "Neocricetodon_fahlbuschi" is Uniform(7.60,9.11)
                            -- The age of terminal "Neocricetodon_moldavicus" is Uniform(9.79,9.94)
                            -- The age of terminal "Neocricetodon_nestori" is Uniform(6.40,6.70)
                            -- The age of terminal "Neocricetodon_browni" is Uniform(5.30,7.68)
                            -- The age of terminal "Neocricetodon_hanae" is Uniform(6.20,7.15)
                            -- The age of terminal "Neocricetodon_grangeri" is Uniform(4.30,6.73)
                            -- The age of terminal "Neocricetodon_intermedius" is Uniform(3.18,4.95)
                            -- The age of terminal "Neocricetodon_polonicus" is Uniform(3.18,5.47)
                            -- The age of terminal "Neocricetodon_magnus" is Uniform(3.18,5.47)
                            -- The age of terminal "Neocricetodon_similis" is Uniform(3.60,6.50)
                            -- The age of terminal "Neocricetodon_skofleki" is Uniform(6.90,8.75)
                            -- The age of terminal "Neocricetodon_shalaensis" is Uniform(7.54,11.20)
                            -- The age of terminal "Collimys_transversus" is Uniform(13.80,13.90)
                            -- The age of terminal "Collimys_gudrunae" is Uniform(13.80,13.90)
                            -- The age of terminal "Collimys_hiri" is Uniform(11.30,11.60)
                            -- The age of terminal "Collimys_longidens" is Uniform(11.30,11.90)
                            -- The age of terminal "Collimys_dobosi" is Uniform(11.10,12.20)
                            -- The age of terminal "Cricetulodon_complicidens" is Uniform(9.60,9.78)
                            -- The age of terminal "Cricetulodon_sabadellensis" is Uniform(9.12,9.98)
                            -- The age of terminal "Cricetulodon_bugesiensis" is Uniform(8.75,9.90)
                            -- The age of terminal "Cricetulodon_lucentensis" is Uniform(6.89,7.17)
                            -- The age of terminal "Cricetulodon_meini" is Uniform(7.53,7.58)
                            -- The age of terminal "Rotundomys_freiriensis" is Uniform(9.62,9.87)
                            -- The age of terminal "Rotundomys_intimus" is Uniform(8.75,9.71)
                            -- The age of terminal "Rotundomys_sabatieri" is Uniform(8.75,9.90)
                            -- The age of terminal "Rotundomys_montisrotundi" is Uniform(8.75,9.90)
                            -- The age of terminal "Rotundomys_bressanus" is Uniform(8.00,9.90)
                            -- The age of terminal "Pseudocollimys_steiningeri" is Uniform(8.90,9.10)
                            -- The age of terminal "Tragomys_macpheei" is Uniform(3.60,5.33)
                            -- The age of terminal "Hypsocricetus_strimonis" is Uniform(5.30,5.80)
                            -- The age of terminal "Sinocricetus_major" is Uniform(4.10,4.30)
                            -- The age of terminal "Nannocricetus_primitivus" is Uniform(7.54,11.60)
                            -- The age of terminal "Nannocricetus_qiui" is Fixed(4.42)
                            -- The age of terminal "Colloides_xiaomingi" is Uniform(7.65,11.20)
                            -- The age of terminal "Stylocricetus_meoticus" is Uniform(5.33,7.68)
                            -- The age of terminal "Odessamys_palatocristatus" is Uniform(3.18,4.27)
                            -- The age of terminal "Odessamys_simionescui" is Uniform(3.18,5.47)
                            -- The age of terminal "Allocricetus_aylasevimae" is Uniform(7.65,8.75)
                            -- The age of terminal "Allocricetus_primitivus" is Uniform(4.30,4.80)
                            -- The age of terminal "Allocricetus_bursae" is Uniform(0.01,5.47)
                            -- The age of terminal "Allocricetus_ehiki" is Uniform(0.13,5.23)
                            -- The age of terminal "Allocricetus_teilhardi" is Uniform(0.37,2.00)
                            -- The age of terminal "Allocricetus_jesreelicus" is Uniform(0.10,0.36)
                            -- The age of terminal "Cricetulus_mesolophidos" is Uniform(2.60,4.80)
                            -- The age of terminal "Cricetulus_europaeus" is Uniform(3.20,3.40)
                            -- The age of terminal "Cricetulus_koufosi" is Uniform(1.00,1.90)
                            -- The age of terminal "Mesocricetus_primitivus" is Uniform(1.20,5.40)
                            -- The age of terminal "Cricetus_lophidens" is Uniform(5.23,5.40)
                            -- Tree age has a Offsetexponential(13.80,17.00) distribution
               Partitions = All
               Subparams  = IgrBrlens{1,2,3} and IgrBrlens{4}

        15 --  Parameter  = Net_speciation{all}
               Type       = Speciation rate
               Prior      = Exponential(1.00)
               Partitions = All

        16 --  Parameter  = Relative_extinction{all}
               Type       = Extinction rate
               Prior      = Beta(1.00,1.00)
               Partitions = All

        17 --  Parameter  = Relative_fossilization{all}
               Type       = Fossilization rate
               Prior      = Beta(1.00,1.00)
               Partitions = All

        18 --  Parameter  = Igrvar{1,2,3}
               Type       = Variance increase of igr model branch lenths
               Prior      = Exponential(1.00)
               Partitions = 1, 2, and 3
               Subparam.  = IgrBrlens{1,2,3}

        19 --  Parameter  = Igrvar{4}
               Type       = Variance increase of igr model branch lenths
               Prior      = Exponential(1.00)
               Partition  = 4
               Subparam.  = IgrBrlens{4}

        20 --  Parameter  = IgrBrlens{1,2,3}
               Type       = Branch lengths of IGR relaxed clock
               Prior      = Gamma (expectation = v, variance = Igrvar{1,2,3} * v) 
                               [where v is branch length]
               Partitions = 1, 2, and 3

        21 --  Parameter  = IgrBrlens{4}
               Type       = Branch lengths of IGR relaxed clock
               Prior      = Gamma (expectation = v, variance = Igrvar{4} * v) 
                               [where v is branch length]
               Partition  = 4

        22 --  Parameter  = Clockrate{all}
               Type       = Base rate of clock
               Prior      = Lognormal(-0.78,1.58)
                            The clock rate varies according to an independent gamma (white noise) model
               Partitions = All


      Number of chains per MPI processor = 1

      The MCMC sampler will use the following moves:
         With prob.  Chain will use move
            0.34 %   Dirichlet(Tratio{1})
            0.17 %   Dirichlet(Revmat{2})
            0.17 %   Slider(Revmat{2})
            0.17 %   Dirichlet(Revmat{3})
            0.17 %   Slider(Revmat{3})
            0.17 %   Dirichlet(Pi{1})
            0.17 %   Slider(Pi{1})
            0.17 %   Dirichlet(Pi{2})
            0.17 %   Slider(Pi{2})
            0.17 %   Dirichlet(Pi{3})
            0.17 %   Slider(Pi{3})
            0.34 %   Multiplier(Alpha{1})
            0.34 %   Multiplier(Alpha{2})
            0.34 %   Multiplier(Alpha{3})
            0.34 %   Multiplier(Alpha{4})
            0.68 %   Dirichlet(Ratemultiplier{all})
            0.68 %   Slider(Ratemultiplier{all})
            6.83 %   ExtSprClock(Tau{all},V{all})
           10.24 %   NNIClock(Tau{all},V{all})
            0.34 %   ParsSPRClock(Tau{all},V{all})
            5.12 %   AddBranch(V{all})
            5.12 %   DelBranch(V{all})
           13.65 %   NodesliderClock(V{all})
           13.65 %   TreeStretch(V{all})
            1.02 %   Slider(Net_speciation{all})
            1.02 %   Multiplier(Net_speciation{all})
            1.02 %   Slider(Relative_extinction{all})
            1.02 %   Slider(Relative_fossilization{all})
            8.53 %   Multiplier(Igrvar{1,2,3})
            2.73 %   Multiplier(Igrvar{4})
            8.53 %   Multiplier(IgrBrlens{1,2,3})
            2.73 %   Multiplier(IgrBrlens{4})
           13.65 %   Multiplier(Clockrate{all})

      Division 1 has 256 unique site patterns
      Division 2 has 531 unique site patterns
      Division 3 has 215 unique site patterns
      Division 4 has 75 unique site patterns
      Initializing conditional likelihoods

      Running benchmarks to automatically select fastest BEAGLE resource... 
      Using BEAGLE v3.1.2 resource 0 for division 1:
         Rsrc Name : CPU
         Impl Name : CPU-4State-SSE-Double
         Flags: PROCESSOR_CPU PRECISION_DOUBLE COMPUTATION_SYNCH EIGEN_REAL
                SCALING_MANUAL SCALERS_RAW VECTOR_SSE THREADING_NONE         MODEL STATES: 4

      Running benchmarks to automatically select fastest BEAGLE resource... 
      Using BEAGLE v3.1.2 resource 0 for division 2:
         Rsrc Name : CPU
         Impl Name : CPU-4State-SSE-Double
         Flags: PROCESSOR_CPU PRECISION_DOUBLE COMPUTATION_SYNCH EIGEN_REAL
                SCALING_MANUAL SCALERS_RAW VECTOR_SSE THREADING_NONE         MODEL STATES: 4

      Running benchmarks to automatically select fastest BEAGLE resource... 
      Using BEAGLE v3.1.2 resource 0 for division 3:
         Rsrc Name : CPU
         Impl Name : CPU-4State-SSE-Double
         Flags: PROCESSOR_CPU PRECISION_DOUBLE COMPUTATION_SYNCH EIGEN_REAL
                SCALING_MANUAL SCALERS_RAW VECTOR_SSE THREADING_NONE         MODEL STATES: 4
      Using standard non-SSE likelihood calculator for division 4 (single-precision)

      Initial log likelihoods and log prior probs for run 1:
         Chain 1 -- -69062.828202 -- -827.022489

      There are 15 more chains on other processor(s)


      Using a relative burnin of 25.0 % for diagnostics

      Chain results (100000000 generations requested):

         0 -- [-69062.828] [...15 remote chains...] 
      1000 -- (-25978.368) [...15 remote chains...] -- 27:46:39
      2000 -- (-25196.247) [...15 remote chains...] -- 41:39:57
      3000 -- (-23876.397) [...15 remote chains...] -- 46:17:41
      4000 -- (-23107.112) [...15 remote chains...] -- 41:39:54
      5000 -- (-22498.631) [...15 remote chains...] -- 44:26:32

      Average standard deviation of split frequencies: 0.149181

      6000 -- (-22080.657) [...15 remote chains...] -- 41:39:51
      7000 -- (-21883.239) [...15 remote chains...] -- 43:38:51
      8000 -- (-21471.645) [...15 remote chains...] -- 41:39:48
      9000 -- [-21183.385] [...15 remote chains...] -- 43:12:21
      10000 -- (-20969.091) [...15 remote chains...] -- 44:26:24

      Average standard deviation of split frequencies: 0.092199

      11000 -- [-20753.304] [...15 remote chains...] -- 45:26:58
      12000 -- [-20687.157] [...15 remote chains...] -- 43:58:34
      13000 -- [-20591.850] [...15 remote chains...] -- 44:51:57
      14000 -- (-20555.717) [...15 remote chains...] -- 43:38:40
      15000 -- [-20491.651] [...15 remote chains...] -- 44:26:16

      Average standard deviation of split frequencies: 0.124320

      16000 -- (-20480.455) [...15 remote chains...] -- 45:07:54
      17000 -- (-20469.115) [...15 remote chains...] -- 44:06:36
      18000 -- (-20414.166) [...15 remote chains...] -- 44:44:42
      19000 -- [-20385.083] [...15 remote chains...] -- 43:51:04
      20000 -- (-20345.617) [...15 remote chains...] -- 44:26:08

      Average standard deviation of split frequencies: 0.095493

      21000 -- (-20298.264) [...15 remote chains...] -- 44:57:50
      22000 -- (-20249.766) [...15 remote chains...] -- 44:10:55
      23000 -- (-20242.569) [...15 remote chains...] -- 44:40:32
      24000 -- (-20244.371) [...15 remote chains...] -- 43:58:15
      25000 -- [-20235.831] [...15 remote chains...] -- 44:26:00

      Average standard deviation of split frequencies: 0.079391

      26000 -- (-20214.812) [...15 remote chains...] -- 44:51:36
      27000 -- [-20195.614] [...15 remote chains...] -- 44:13:36
      28000 -- (-20189.720) [...15 remote chains...] -- 44:37:49
      29000 -- [-20174.564] [...15 remote chains...] -- 44:02:54
      30000 -- (-20182.426) [...15 remote chains...] -- 44:25:52

      Average standard deviation of split frequencies: 0.095584

      31000 -- (-20163.464) [...15 remote chains...] -- 44:47:20
      32000 -- (-20146.518) [...15 remote chains...] -- 44:15:24
      33000 -- [-20127.886] [...15 remote chains...] -- 44:35:53
      34000 -- (-20131.646) [...15 remote chains...] -- 44:55:09
      35000 -- [-20124.877] [...15 remote chains...] -- 44:25:44

      Average standard deviation of split frequencies: 0.088574

      36000 -- [-20123.496] [...15 remote chains...] -- 44:44:13
      37000 -- (-20128.008) [...15 remote chains...] -- 45:01:42
      38000 -- (-20122.723) [...15 remote chains...] -- 44:34:25
      39000 -- (-20116.677) [...15 remote chains...] -- 44:51:15
      40000 -- (-20117.314) [...15 remote chains...] -- 45:07:15

      Average standard deviation of split frequencies: 0.100956

      41000 -- (-20125.936) [...15 remote chains...] -- 45:22:27
      42000 -- [-20106.816] [...15 remote chains...] -- 44:57:16
      43000 -- [-20106.642] [...15 remote chains...] -- 45:12:00
      44000 -- [-20103.830] [...15 remote chains...] -- 45:26:04
      45000 -- [-20100.184] [...15 remote chains...] -- 45:39:30

      Average standard deviation of split frequencies: 0.097545

      46000 -- [-20101.065] [...15 remote chains...] -- 45:16:08
      47000 -- (-20098.774) [...15 remote chains...] -- 45:29:12
      48000 -- (-20107.720) [...15 remote chains...] -- 45:41:44
      49000 -- (-20100.818) [...15 remote chains...] -- 45:19:45
      50000 -- (-20103.549) [...15 remote chains...] -- 45:31:58

      Average standard deviation of split frequencies: 0.090752

      51000 -- (-20101.972) [...15 remote chains...] -- 45:43:41
      52000 -- (-20103.942) [...15 remote chains...] -- 45:54:58
      53000 -- [-20103.578] [...15 remote chains...] -- 45:34:23
      54000 -- (-20102.612) [...15 remote chains...] -- 45:45:25
      55000 -- (-20100.604) [...15 remote chains...] -- 45:56:03

      Average standard deviation of split frequencies: 0.098667

      56000 -- (-20108.276) [...15 remote chains...] -- 45:36:33
      57000 -- (-20111.700) [...15 remote chains...] -- 45:46:58
      58000 -- [-20106.116] [...15 remote chains...] -- 45:57:01
      59000 -- (-20105.128) [...15 remote chains...] -- 46:06:43
      60000 -- (-20097.130) [...15 remote chains...] -- 45:48:21

      Average standard deviation of split frequencies: 0.092521

      61000 -- [-20098.114] [...15 remote chains...] -- 45:57:52
      62000 -- (-20100.457) [...15 remote chains...] -- 46:07:06
      63000 -- (-20098.202) [...15 remote chains...] -- 45:49:35
      64000 -- (-20087.928) [...15 remote chains...] -- 45:58:39
      65000 -- (-20095.071) [...15 remote chains...] -- 46:07:25

      Average standard deviation of split frequencies: 0.089449

      66000 -- [-20080.621] [...15 remote chains...] -- 46:15:56
      67000 -- [-20092.475] [...15 remote chains...] -- 45:59:20
      68000 -- [-20096.812] [...15 remote chains...] -- 46:07:43
      69000 -- [-20094.502] [...15 remote chains...] -- 46:15:51
      70000 -- (-20100.400) [...15 remote chains...] -- 45:59:58

      Average standard deviation of split frequencies: 0.098037

      71000 -- (-20082.543) [...15 remote chains...] -- 46:07:59
      72000 -- [-20094.066] [...15 remote chains...] -- 46:15:46
      73000 -- (-20092.769) [...15 remote chains...] -- 46:23:21
      74000 -- (-20088.393) [...15 remote chains...] -- 46:08:13
      75000 -- (-20089.904) [...15 remote chains...] -- 46:15:41

      Average standard deviation of split frequencies: 0.093344

      76000 -- (-20086.054) [...15 remote chains...] -- 46:22:58
      77000 -- (-20095.968) [...15 remote chains...] -- 46:30:03
      78000 -- (-20088.434) [...15 remote chains...] -- 46:36:57
      79000 -- (-20091.312) [...15 remote chains...] -- 46:22:36
      80000 -- (-20086.866) [...15 remote chains...] -- 46:29:26

      Average standard deviation of split frequencies: 0.099348

      81000 -- [-20087.744] [...15 remote chains...] -- 46:36:05
      82000 -- (-20086.411) [...15 remote chains...] -- 46:42:34
      83000 -- (-20075.698) [...15 remote chains...] -- 46:28:50
      84000 -- (-20081.827) [...15 remote chains...] -- 46:35:16
      85000 -- (-20071.865) [...15 remote chains...] -- 46:41:32

      Average standard deviation of split frequencies: 0.096599

      86000 -- (-20074.485) [...15 remote chains...] -- 46:47:39
      87000 -- (-20077.719) [...15 remote chains...] -- 46:34:30
      88000 -- (-20080.991) [...15 remote chains...] -- 46:40:33
      89000 -- (-20090.187) [...15 remote chains...] -- 46:46:29
      90000 -- (-20097.073) [...15 remote chains...] -- 46:52:16

      Average standard deviation of split frequencies: 0.093612

      91000 -- (-20086.467) [...15 remote chains...] -- 46:39:38
      92000 -- (-20087.650) [...15 remote chains...] -- 46:45:23
      93000 -- (-20081.160) [...15 remote chains...] -- 46:51:00
      94000 -- (-20077.290) [...15 remote chains...] -- 46:38:47
      95000 -- (-20082.205) [...15 remote chains...] -- 46:44:21

      Average standard deviation of split frequencies: 0.102071

      96000 -- (-20088.667) [...15 remote chains...] -- 46:49:48
      97000 -- (-20070.390) [...15 remote chains...] -- 46:55:08
      98000 -- (-20064.502) [...15 remote chains...] -- 47:00:21
      99000 -- (-20060.863) [...15 remote chains...] -- 46:48:39
      100000 -- [-20057.097] [...15 remote chains...] -- 46:53:51

      Average standard deviation of split frequencies: 0.099453

      101000 -- (-20057.228) [...15 remote chains...] -- 46:58:55
      102000 -- (-20061.408) [...15 remote chains...] -- 47:03:54
      103000 -- (-20069.315) [...15 remote chains...] -- 47:08:47
      104000 -- (-20053.653) [...15 remote chains...] -- 46:57:34
      105000 -- (-20047.538) [...15 remote chains...] -- 47:02:25

      Average standard deviation of split frequencies: 0.095831

      106000 -- (-20052.498) [...15 remote chains...] -- 47:07:11
      107000 -- (-20067.202) [...15 remote chains...] -- 47:11:51
      108000 -- (-20064.922) [...15 remote chains...] -- 47:01:01
      109000 -- [-20069.342] [...15 remote chains...] -- 47:05:39
      110000 -- (-20068.087) [...15 remote chains...] -- 47:10:13

      Average standard deviation of split frequencies: 0.100888

      111000 -- (-20066.418) [...15 remote chains...] -- 46:59:41
      112000 -- (-20061.010) [...15 remote chains...] -- 47:04:12
      113000 -- (-20071.929) [...15 remote chains...] -- 47:08:39
      114000 -- (-20060.395) [...15 remote chains...] -- 47:13:01
      115000 -- (-20067.650) [...15 remote chains...] -- 47:02:50

      Average standard deviation of split frequencies: 0.099115

      116000 -- (-20072.464) [...15 remote chains...] -- 47:07:10
      117000 -- (-20076.658) [...15 remote chains...] -- 47:11:26
      118000 -- (-20073.084) [...15 remote chains...] -- 47:01:31
      119000 -- (-20052.994) [...15 remote chains...] -- 47:05:45
      120000 -- (-20054.345) [...15 remote chains...] -- 47:09:56

      Average standard deviation of split frequencies: 0.105423

      121000 -- (-20051.701) [...15 remote chains...] -- 47:14:01
      122000 -- [-20053.516] [...15 remote chains...] -- 47:18:03
      123000 -- (-20051.836) [...15 remote chains...] -- 47:08:29
      124000 -- (-20041.080) [...15 remote chains...] -- 47:12:30
      125000 -- (-20043.697) [...15 remote chains...] -- 47:16:27

      Average standard deviation of split frequencies: 0.103781

      126000 -- (-20037.780) [...15 remote chains...] -- 47:20:19
      127000 -- (-20035.439) [...15 remote chains...] -- 47:11:02
      128000 -- (-20042.643) [...15 remote chains...] -- 47:14:54
      129000 -- (-20047.221) [...15 remote chains...] -- 47:18:42
      130000 -- (-20043.267) [...15 remote chains...] -- 47:22:27

      Average standard deviation of split frequencies: 0.100438

      131000 -- (-20041.547) [...15 remote chains...] -- 47:26:08
      132000 -- (-20050.212) [...15 remote chains...] -- 47:17:09
      133000 -- (-20041.077) [...15 remote chains...] -- 47:20:49
      134000 -- (-20045.599) [...15 remote chains...] -- 47:24:26
      135000 -- (-20045.711) [...15 remote chains...] -- 47:28:00

      Average standard deviation of split frequencies: 0.103173

      136000 -- (-20042.650) [...15 remote chains...] -- 47:19:16
      137000 -- (-20045.993) [...15 remote chains...] -- 47:22:48
      138000 -- (-20044.219) [...15 remote chains...] -- 47:26:18
      139000 -- (-20044.224) [...15 remote chains...] -- 47:29:45
      140000 -- [-20040.865] [...15 remote chains...] -- 47:33:08

      Average standard deviation of split frequencies: 0.100787

      141000 -- (-20035.130) [...15 remote chains...] -- 47:24:40
      142000 -- (-20030.287) [...15 remote chains...] -- 47:28:03
      143000 -- (-20040.903) [...15 remote chains...] -- 47:31:23
      144000 -- (-20030.988) [...15 remote chains...] -- 47:34:40
      145000 -- (-20029.417) [...15 remote chains...] -- 47:26:26

      Average standard deviation of split frequencies: 0.098357

      146000 -- (-20031.432) [...15 remote chains...] -- 47:29:42
      147000 -- [-20038.966] [...15 remote chains...] -- 47:32:56
      148000 -- (-20035.683) [...15 remote chains...] -- 47:36:07
      149000 -- (-20023.417) [...15 remote chains...] -- 47:39:16
      150000 -- (-20034.977) [...15 remote chains...] -- 47:31:16

      Average standard deviation of split frequencies: 0.100433

      151000 -- [-20034.052] [...15 remote chains...] -- 47:34:24
      152000 -- (-20035.978) [...15 remote chains...] -- 47:37:29
      153000 -- (-20035.119) [...15 remote chains...] -- 47:40:32
      154000 -- (-20038.155) [...15 remote chains...] -- 47:32:44
      155000 -- (-20027.442) [...15 remote chains...] -- 47:35:46

      Average standard deviation of split frequencies: 0.099106

      156000 -- (-20034.837) [...15 remote chains...] -- 47:38:46
      157000 -- (-20038.493) [...15 remote chains...] -- 47:41:44
      158000 -- (-20042.299) [...15 remote chains...] -- 47:44:39
      159000 -- (-20031.154) [...15 remote chains...] -- 47:37:05
      160000 -- (-20025.633) [...15 remote chains...] -- 47:40:00

      Average standard deviation of split frequencies: 0.101198

      161000 -- [-20037.518] [...15 remote chains...] -- 47:42:52
      162000 -- (-20034.265) [...15 remote chains...] -- 47:45:43
      163000 -- (-20027.227) [...15 remote chains...] -- 47:48:31
      164000 -- (-20044.876) [...15 remote chains...] -- 47:41:09
      165000 -- (-20044.757) [...15 remote chains...] -- 47:43:57

      Average standard deviation of split frequencies: 0.099550

      166000 -- (-20039.294) [...15 remote chains...] -- 47:46:43
      167000 -- (-20042.254) [...15 remote chains...] -- 47:49:27
      168000 -- (-20029.893) [...15 remote chains...] -- 47:42:14
      169000 -- (-20020.539) [...15 remote chains...] -- 47:44:58
      170000 -- (-20021.381) [...15 remote chains...] -- 47:47:39

      Average standard deviation of split frequencies: 0.097711

      171000 -- (-20019.973) [...15 remote chains...] -- 47:50:19
      172000 -- (-20023.014) [...15 remote chains...] -- 47:52:57
      173000 -- (-20032.416) [...15 remote chains...] -- 47:55:33
      174000 -- (-20029.290) [...15 remote chains...] -- 47:48:33
      175000 -- (-20025.723) [...15 remote chains...] -- 47:51:09

      Average standard deviation of split frequencies: 0.102233

      176000 -- (-20016.769) [...15 remote chains...] -- 47:53:43
      177000 -- (-20019.972) [...15 remote chains...] -- 47:46:51
      178000 -- [-20015.919] [...15 remote chains...] -- 47:49:24
      179000 -- (-20027.081) [...15 remote chains...] -- 47:51:56
      180000 -- [-20023.406] [...15 remote chains...] -- 47:54:26

      Average standard deviation of split frequencies: 0.101202

      181000 -- (-20018.995) [...15 remote chains...] -- 47:47:43
      182000 -- (-20028.250) [...15 remote chains...] -- 47:50:13
      183000 -- (-20009.794) [...15 remote chains...] -- 47:52:41
      184000 -- [-20029.305] [...15 remote chains...] -- 47:55:08
      185000 -- (-20026.101) [...15 remote chains...] -- 47:57:32

      Average standard deviation of split frequencies: 0.100434

      186000 -- (-20027.515) [...15 remote chains...] -- 47:59:56
      187000 -- (-20029.920) [...15 remote chains...] -- 47:53:24
      188000 -- (-20033.476) [...15 remote chains...] -- 47:55:47
      189000 -- (-20029.801) [...15 remote chains...] -- 47:58:08
      190000 -- [-20028.456] [...15 remote chains...] -- 48:00:28

      Average standard deviation of split frequencies: 0.100745

      191000 -- [-20028.634] [...15 remote chains...] -- 48:02:47
      192000 -- (-20028.080) [...15 remote chains...] -- 47:56:24
      193000 -- (-20022.902) [...15 remote chains...] -- 47:58:42
      194000 -- (-20013.379) [...15 remote chains...] -- 48:00:59
      195000 -- (-20023.723) [...15 remote chains...] -- 48:03:15

      Average standard deviation of split frequencies: 0.100490

      196000 -- (-20015.391) [...15 remote chains...] -- 48:05:29
      197000 -- (-20023.339) [...15 remote chains...] -- 48:07:42
      198000 -- (-20036.327) [...15 remote chains...] -- 48:01:29
      199000 -- [-20027.718] [...15 remote chains...] -- 48:03:41
      200000 -- (-20012.343) [...15 remote chains...] -- 48:05:53

      Average standard deviation of split frequencies: 0.103067

      201000 -- (-20019.770) [...15 remote chains...] -- 48:08:02
      202000 -- (-20028.786) [...15 remote chains...] -- 48:01:57
      203000 -- [-20015.501] [...15 remote chains...] -- 48:04:07
      204000 -- (-20005.208) [...15 remote chains...] -- 48:06:15
      205000 -- (-20011.606) [...15 remote chains...] -- 48:08:22

      Average standard deviation of split frequencies: 0.101374

      206000 -- (-20012.757) [...15 remote chains...] -- 48:10:28
      207000 -- (-20015.966) [...15 remote chains...] -- 48:04:30
      208000 -- (-20022.250) [...15 remote chains...] -- 48:06:36
      209000 -- [-20025.974] [...15 remote chains...] -- 48:08:41
      210000 -- (-20026.616) [...15 remote chains...] -- 48:10:44

      Average standard deviation of split frequencies: 0.100686

      211000 -- (-20022.801) [...15 remote chains...] -- 48:04:53
      212000 -- [-20009.427] [...15 remote chains...] -- 48:06:56
      213000 -- (-20015.033) [...15 remote chains...] -- 48:08:58
      214000 -- (-20007.317) [...15 remote chains...] -- 48:10:59
      215000 -- (-20019.927) [...15 remote chains...] -- 48:12:59

      Average standard deviation of split frequencies: 0.102147

      216000 -- (-20012.414) [...15 remote chains...] -- 48:07:16
      217000 -- [-20019.063] [...15 remote chains...] -- 48:09:15
      218000 -- (-20021.316) [...15 remote chains...] -- 48:11:14
      219000 -- (-20028.917) [...15 remote chains...] -- 48:13:11
      220000 -- (-20023.393) [...15 remote chains...] -- 48:15:07

      Average standard deviation of split frequencies: 0.101404

      221000 -- (-20008.431) [...15 remote chains...] -- 48:09:31
      222000 -- (-20023.215) [...15 remote chains...] -- 48:11:27
      223000 -- (-20019.919) [...15 remote chains...] -- 48:13:23
      224000 -- (-20024.538) [...15 remote chains...] -- 48:15:17
      225000 -- (-20028.426) [...15 remote chains...] -- 48:09:46

      Average standard deviation of split frequencies: 0.101394

      226000 -- (-20027.803) [...15 remote chains...] -- 48:11:40
      227000 -- [-20012.417] [...15 remote chains...] -- 48:13:33
      228000 -- (-20024.754) [...15 remote chains...] -- 48:15:25
      229000 -- [-20016.252] [...15 remote chains...] -- 48:17:16
      230000 -- [-20016.647] [...15 remote chains...] -- 48:11:53

      Average standard deviation of split frequencies: 0.102578

      231000 -- (-20024.120) [...15 remote chains...] -- 48:13:43
      232000 -- (-20015.901) [...15 remote chains...] -- 48:15:33
      233000 -- (-20004.249) [...15 remote chains...] -- 48:17:22
      234000 -- (-20014.466) [...15 remote chains...] -- 48:12:04
      235000 -- (-20016.522) [...15 remote chains...] -- 48:13:53

      Average standard deviation of split frequencies: 0.101557

      236000 -- (-20018.609) [...15 remote chains...] -- 48:15:41
      237000 -- (-20019.201) [...15 remote chains...] -- 48:17:28
      238000 -- (-20016.364) [...15 remote chains...] -- 48:12:15
      239000 -- [-20021.156] [...15 remote chains...] -- 48:14:02
      240000 -- (-20018.676) [...15 remote chains...] -- 48:15:48

      Average standard deviation of split frequencies: 0.104382

      241000 -- (-20020.355) [...15 remote chains...] -- 48:17:33
      242000 -- (-20033.719) [...15 remote chains...] -- 48:12:25
      243000 -- (-20023.407) [...15 remote chains...] -- 48:14:11
      244000 -- (-20021.294) [...15 remote chains...] -- 48:15:55
      245000 -- (-20014.995) [...15 remote chains...] -- 48:17:38

      Average standard deviation of split frequencies: 0.103788

      246000 -- [-20018.561] [...15 remote chains...] -- 48:19:21
      247000 -- (-20004.563) [...15 remote chains...] -- 48:14:19
      248000 -- [-20017.083] [...15 remote chains...] -- 48:16:01
      249000 -- (-20015.959) [...15 remote chains...] -- 48:17:43
      250000 -- (-20016.544) [...15 remote chains...] -- 48:19:24

      Average standard deviation of split frequencies: 0.103018

      251000 -- (-20023.231) [...15 remote chains...] -- 48:21:03
      252000 -- (-20016.240) [...15 remote chains...] -- 48:16:07
      253000 -- (-20019.523) [...15 remote chains...] -- 48:17:47
      254000 -- [-20023.264] [...15 remote chains...] -- 48:19:26
      255000 -- [-20024.702] [...15 remote chains...] -- 48:21:04

      Average standard deviation of split frequencies: 0.103101

      256000 -- (-20022.867) [...15 remote chains...] -- 48:22:42
      257000 -- (-20020.852) [...15 remote chains...] -- 48:17:51
      258000 -- (-20024.849) [...15 remote chains...] -- 48:19:28
      259000 -- (-20023.714) [...15 remote chains...] -- 48:21:05
      260000 -- (-20020.045) [...15 remote chains...] -- 48:22:41

      Average standard deviation of split frequencies: 0.102656

      261000 -- (-20031.676) [...15 remote chains...] -- 48:24:16
      262000 -- (-20018.984) [...15 remote chains...] -- 48:19:30
      263000 -- (-20008.455) [...15 remote chains...] -- 48:21:05
      264000 -- (-20020.375) [...15 remote chains...] -- 48:22:40
      265000 -- (-20030.054) [...15 remote chains...] -- 48:24:13

      Average standard deviation of split frequencies: 0.101624

      266000 -- [-20004.910] [...15 remote chains...] -- 48:25:47
      267000 -- (-20020.117) [...15 remote chains...] -- 48:21:05
      268000 -- (-20010.888) [...15 remote chains...] -- 48:22:38
      269000 -- (-20012.935) [...15 remote chains...] -- 48:24:11
      270000 -- (-20024.337) [...15 remote chains...] -- 48:19:33

      Average standard deviation of split frequencies: 0.103841

      271000 -- (-20022.363) [...15 remote chains...] -- 48:21:05
      272000 -- (-20026.532) [...15 remote chains...] -- 48:22:37
      273000 -- (-20034.250) [...15 remote chains...] -- 48:24:08
      274000 -- (-20041.431) [...15 remote chains...] -- 48:19:34
      275000 -- (-20026.706) [...15 remote chains...] -- 48:21:05

      Average standard deviation of split frequencies: 0.104030

      276000 -- (-20038.471) [...15 remote chains...] -- 48:22:35
      277000 -- (-20039.722) [...15 remote chains...] -- 48:24:05
      278000 -- (-20038.823) [...15 remote chains...] -- 48:25:34
      279000 -- (-20024.518) [...15 remote chains...] -- 48:21:04
      280000 -- (-20030.762) [...15 remote chains...] -- 48:22:33

      Average standard deviation of split frequencies: 0.105016

      281000 -- [-20020.194] [...15 remote chains...] -- 48:24:02
      282000 -- (-20024.079) [...15 remote chains...] -- 48:25:29
      283000 -- (-20033.306) [...15 remote chains...] -- 48:21:04
      284000 -- (-20028.812) [...15 remote chains...] -- 48:22:31
      285000 -- (-20030.534) [...15 remote chains...] -- 48:23:58

      Average standard deviation of split frequencies: 0.104374

      286000 -- (-20039.145) [...15 remote chains...] -- 48:25:25
      287000 -- (-20039.154) [...15 remote chains...] -- 48:26:50
      288000 -- (-20037.797) [...15 remote chains...] -- 48:22:29
      289000 -- [-20031.133] [...15 remote chains...] -- 48:23:55
      290000 -- (-20019.580) [...15 remote chains...] -- 48:25:20

      Average standard deviation of split frequencies: 0.103861

      291000 -- (-20023.877) [...15 remote chains...] -- 48:26:45
      292000 -- (-20027.638) [...15 remote chains...] -- 48:28:09
      293000 -- (-20026.579) [...15 remote chains...] -- 48:23:52
      294000 -- (-20029.207) [...15 remote chains...] -- 48:25:15
      295000 -- (-20024.927) [...15 remote chains...] -- 48:26:39

      Average standard deviation of split frequencies: 0.104850

      296000 -- (-20028.601) [...15 remote chains...] -- 48:28:02
      297000 -- [-20017.454] [...15 remote chains...] -- 48:29:24
      298000 -- (-20029.132) [...15 remote chains...] -- 48:30:45
      299000 -- (-20026.643) [...15 remote chains...] -- 48:26:33
      300000 -- (-20037.002) [...15 remote chains...] -- 48:27:55

      Average standard deviation of split frequencies: 0.104176

      301000 -- (-20029.111) [...15 remote chains...] -- 48:29:16
      302000 -- (-20029.166) [...15 remote chains...] -- 48:25:06
      303000 -- [-20036.832] [...15 remote chains...] -- 48:26:27
      304000 -- (-20031.102) [...15 remote chains...] -- 48:27:48
      305000 -- [-20025.013] [...15 remote chains...] -- 48:29:07

      Average standard deviation of split frequencies: 0.102975

      306000 -- (-20021.404) [...15 remote chains...] -- 48:30:27
      307000 -- [-20024.408] [...15 remote chains...] -- 48:31:46
      308000 -- (-20015.960) [...15 remote chains...] -- 48:33:04
      309000 -- (-20010.008) [...15 remote chains...] -- 48:28:59
      310000 -- (-20024.102) [...15 remote chains...] -- 48:30:18

      Average standard deviation of split frequencies: 0.105060

      311000 -- (-20020.993) [...15 remote chains...] -- 48:31:36
      312000 -- (-20018.191) [...15 remote chains...] -- 48:32:53
      313000 -- [-20015.749] [...15 remote chains...] -- 48:34:10
      314000 -- (-20012.449) [...15 remote chains...] -- 48:30:09
      315000 -- (-20024.404) [...15 remote chains...] -- 48:31:26

      Average standard deviation of split frequencies: 0.103588

      316000 -- (-20019.174) [...15 remote chains...] -- 48:32:42
      317000 -- (-20011.243) [...15 remote chains...] -- 48:33:58
      318000 -- [-20016.357] [...15 remote chains...] -- 48:35:13
      319000 -- (-20012.955) [...15 remote chains...] -- 48:36:28
      320000 -- (-20004.143) [...15 remote chains...] -- 48:32:31

      Average standard deviation of split frequencies: 0.104647

      321000 -- [-20005.566] [...15 remote chains...] -- 48:33:46
      322000 -- (-20013.368) [...15 remote chains...] -- 48:35:00
      323000 -- (-20016.255) [...15 remote chains...] -- 48:36:14
      324000 -- [-20018.370] [...15 remote chains...] -- 48:32:20
      325000 -- (-20009.094) [...15 remote chains...] -- 48:33:34

      Average standard deviation of split frequencies: 0.104346

      326000 -- (-20002.722) [...15 remote chains...] -- 48:34:48
      327000 -- (-20004.148) [...15 remote chains...] -- 48:36:01
      328000 -- (-19991.228) [...15 remote chains...] -- 48:37:13
      329000 -- (-20000.454) [...15 remote chains...] -- 48:38:25
      330000 -- (-20003.203) [...15 remote chains...] -- 48:34:35

      Average standard deviation of split frequencies: 0.103384

      331000 -- (-20008.247) [...15 remote chains...] -- 48:35:47
      332000 -- (-20021.191) [...15 remote chains...] -- 48:36:59
      333000 -- [-20031.203] [...15 remote chains...] -- 48:38:10
      334000 -- (-20027.034) [...15 remote chains...] -- 48:39:21
      335000 -- (-20024.754) [...15 remote chains...] -- 48:35:34

      Average standard deviation of split frequencies: 0.102921

      336000 -- (-20025.004) [...15 remote chains...] -- 48:36:45
      337000 -- (-20027.251) [...15 remote chains...] -- 48:37:55
      338000 -- (-20023.504) [...15 remote chains...] -- 48:39:05
      339000 -- (-20029.730) [...15 remote chains...] -- 48:40:15
      340000 -- (-20019.127) [...15 remote chains...] -- 48:36:31

      Average standard deviation of split frequencies: 0.101036

      341000 -- [-20024.425] [...15 remote chains...] -- 48:37:40
      342000 -- [-20019.136] [...15 remote chains...] -- 48:38:49
      343000 -- (-20017.002) [...15 remote chains...] -- 48:39:58
      344000 -- (-20012.243) [...15 remote chains...] -- 48:36:17
      345000 -- (-20017.303) [...15 remote chains...] -- 48:37:26

      Average standard deviation of split frequencies: 0.099699

      346000 -- [-20016.386] [...15 remote chains...] -- 48:38:34
      347000 -- [-20024.633] [...15 remote chains...] -- 48:39:42
      348000 -- (-20029.559) [...15 remote chains...] -- 48:36:03
      349000 -- (-20019.341) [...15 remote chains...] -- 48:37:11
      350000 -- (-20015.053) [...15 remote chains...] -- 48:38:19

      Average standard deviation of split frequencies: 0.099973

      351000 -- (-20016.431) [...15 remote chains...] -- 48:39:26
      352000 -- (-20011.555) [...15 remote chains...] -- 48:40:33
      353000 -- (-20017.505) [...15 remote chains...] -- 48:36:57
      354000 -- (-20014.511) [...15 remote chains...] -- 48:38:04
      355000 -- [-20006.614] [...15 remote chains...] -- 48:39:10

      Average standard deviation of split frequencies: 0.099229

      356000 -- (-20010.803) [...15 remote chains...] -- 48:40:16
      357000 -- (-20013.799) [...15 remote chains...] -- 48:41:22
      358000 -- (-20015.094) [...15 remote chains...] -- 48:37:49
      359000 -- (-20013.685) [...15 remote chains...] -- 48:38:55
      360000 -- (-20007.800) [...15 remote chains...] -- 48:40:00

      Average standard deviation of split frequencies: 0.100561

      361000 -- (-20013.721) [...15 remote chains...] -- 48:41:05
      362000 -- [-20016.346] [...15 remote chains...] -- 48:37:34
      363000 -- [-20018.281] [...15 remote chains...] -- 48:38:39
      364000 -- (-20014.986) [...15 remote chains...] -- 48:39:44
      365000 -- [-20018.854] [...15 remote chains...] -- 48:40:48

      Average standard deviation of split frequencies: 0.099305

      366000 -- [-20012.350] [...15 remote chains...] -- 48:37:20
      367000 -- (-19999.783) [...15 remote chains...] -- 48:38:24
      368000 -- (-20005.650) [...15 remote chains...] -- 48:39:28
      369000 -- (-20001.907) [...15 remote chains...] -- 48:40:31
      370000 -- (-20008.382) [...15 remote chains...] -- 48:41:34

      Average standard deviation of split frequencies: 0.098634

      371000 -- [-20010.387] [...15 remote chains...] -- 48:38:09
      372000 -- (-20009.856) [...15 remote chains...] -- 48:39:12
      373000 -- (-20012.281) [...15 remote chains...] -- 48:40:15
      374000 -- (-20030.272) [...15 remote chains...] -- 48:41:17
      375000 -- (-20016.539) [...15 remote chains...] -- 48:37:54

      Average standard deviation of split frequencies: 0.099184

      376000 -- (-20017.220) [...15 remote chains...] -- 48:38:56
      377000 -- (-20022.127) [...15 remote chains...] -- 48:39:59
      378000 -- [-20016.044] [...15 remote chains...] -- 48:41:00
      379000 -- (-20023.328) [...15 remote chains...] -- 48:37:39
      380000 -- (-20004.911) [...15 remote chains...] -- 48:38:41

      Average standard deviation of split frequencies: 0.098728

      381000 -- (-20011.158) [...15 remote chains...] -- 48:39:43
      382000 -- (-20013.891) [...15 remote chains...] -- 48:40:44
      383000 -- (-20006.087) [...15 remote chains...] -- 48:41:45
      384000 -- [-20005.511] [...15 remote chains...] -- 48:42:45
      385000 -- [-20003.443] [...15 remote chains...] -- 48:39:27

      Average standard deviation of split frequencies: 0.097681

      386000 -- [-20006.317] [...15 remote chains...] -- 48:40:27
      387000 -- (-20011.405) [...15 remote chains...] -- 48:41:27
      388000 -- (-20007.775) [...15 remote chains...] -- 48:42:27
      389000 -- (-20007.784) [...15 remote chains...] -- 48:43:27
      390000 -- (-20008.547) [...15 remote chains...] -- 48:40:11

      Average standard deviation of split frequencies: 0.098620

      391000 -- (-20010.687) [...15 remote chains...] -- 48:41:11
      392000 -- (-20014.947) [...15 remote chains...] -- 48:42:10
      393000 -- (-20011.416) [...15 remote chains...] -- 48:43:09
      394000 -- (-20010.381) [...15 remote chains...] -- 48:44:08
      395000 -- (-20018.459) [...15 remote chains...] -- 48:45:06

      Average standard deviation of split frequencies: 0.099035

      396000 -- [-20034.880] [...15 remote chains...] -- 48:41:53
      397000 -- [-20019.249] [...15 remote chains...] -- 48:42:51
      398000 -- (-20021.432) [...15 remote chains...] -- 48:43:49
      399000 -- (-20013.044) [...15 remote chains...] -- 48:44:47
      400000 -- (-20017.066) [...15 remote chains...] -- 48:45:45

      Average standard deviation of split frequencies: 0.099777

      401000 -- (-20006.435) [...15 remote chains...] -- 48:42:33
      402000 -- (-20025.577) [...15 remote chains...] -- 48:43:31
      403000 -- (-20022.948) [...15 remote chains...] -- 48:44:28
      404000 -- (-20015.800) [...15 remote chains...] -- 48:45:25
      405000 -- (-20018.693) [...15 remote chains...] -- 48:42:16

      Average standard deviation of split frequencies: 0.098958

      406000 -- (-20020.088) [...15 remote chains...] -- 48:43:13
      407000 -- (-20020.860) [...15 remote chains...] -- 48:44:10
      408000 -- (-20022.753) [...15 remote chains...] -- 48:45:06
      409000 -- [-20024.669] [...15 remote chains...] -- 48:46:02
      410000 -- (-20013.260) [...15 remote chains...] -- 48:46:58

      Average standard deviation of split frequencies: 0.097530

      411000 -- [-20012.689] [...15 remote chains...] -- 48:47:54
      412000 -- (-20009.736) [...15 remote chains...] -- 48:44:47
      413000 -- (-20008.409) [...15 remote chains...] -- 48:45:43
      414000 -- (-20016.582) [...15 remote chains...] -- 48:46:38
      415000 -- (-20019.711) [...15 remote chains...] -- 48:47:33

      Average standard deviation of split frequencies: 0.097990

      416000 -- (-20025.515) [...15 remote chains...] -- 48:48:28
      417000 -- (-20016.244) [...15 remote chains...] -- 48:45:23
      418000 -- (-20025.917) [...15 remote chains...] -- 48:46:18
      419000 -- (-20009.919) [...15 remote chains...] -- 48:47:13
      420000 -- (-20007.341) [...15 remote chains...] -- 48:48:07

      Average standard deviation of split frequencies: 0.097276

      421000 -- (-20009.905) [...15 remote chains...] -- 48:49:01
      422000 -- (-20007.404) [...15 remote chains...] -- 48:45:59
      423000 -- (-20015.222) [...15 remote chains...] -- 48:46:53
      424000 -- (-20014.029) [...15 remote chains...] -- 48:47:47
      425000 -- (-20018.592) [...15 remote chains...] -- 48:48:40

      Average standard deviation of split frequencies: 0.097150

      426000 -- [-20019.664] [...15 remote chains...] -- 48:45:40
      427000 -- (-20021.083) [...15 remote chains...] -- 48:46:33
      428000 -- (-20026.064) [...15 remote chains...] -- 48:47:26
      429000 -- (-20024.571) [...15 remote chains...] -- 48:48:19
      430000 -- (-20020.574) [...15 remote chains...] -- 48:45:21

      Average standard deviation of split frequencies: 0.098788

      431000 -- (-20014.381) [...15 remote chains...] -- 48:46:14
      432000 -- (-20015.593) [...15 remote chains...] -- 48:47:06
      433000 -- [-20005.861] [...15 remote chains...] -- 48:47:59
      434000 -- (-20003.229) [...15 remote chains...] -- 48:48:51
      435000 -- (-20006.267) [...15 remote chains...] -- 48:49:43

      Average standard deviation of split frequencies: 0.098451

      436000 -- (-20007.766) [...15 remote chains...] -- 48:46:47
      437000 -- (-20002.604) [...15 remote chains...] -- 48:47:39
      438000 -- (-20007.670) [...15 remote chains...] -- 48:48:31
      439000 -- (-20003.516) [...15 remote chains...] -- 48:49:22
      440000 -- (-20006.593) [...15 remote chains...] -- 48:46:27

      Average standard deviation of split frequencies: 0.099579

      441000 -- (-20005.643) [...15 remote chains...] -- 48:47:19
      442000 -- (-20008.831) [...15 remote chains...] -- 48:48:10
      443000 -- (-20015.487) [...15 remote chains...] -- 48:49:01
      444000 -- (-20022.292) [...15 remote chains...] -- 48:49:52
      445000 -- (-20025.865) [...15 remote chains...] -- 48:50:43

      Average standard deviation of split frequencies: 0.098680

      446000 -- (-20006.959) [...15 remote chains...] -- 48:51:33
      447000 -- (-20005.021) [...15 remote chains...] -- 48:48:41
      448000 -- (-20006.723) [...15 remote chains...] -- 48:49:31
      449000 -- (-20006.384) [...15 remote chains...] -- 48:50:21
      450000 -- (-20003.145) [...15 remote chains...] -- 48:51:11

      Average standard deviation of split frequencies: 0.098355

      451000 -- (-20000.731) [...15 remote chains...] -- 48:52:01
      452000 -- (-20005.525) [...15 remote chains...] -- 48:49:10
      453000 -- (-20001.619) [...15 remote chains...] -- 48:50:00
      454000 -- (-20002.432) [...15 remote chains...] -- 48:50:49
      455000 -- [-20008.934] [...15 remote chains...] -- 48:51:39

      Average standard deviation of split frequencies: 0.099552

      456000 -- (-20019.521) [...15 remote chains...] -- 48:48:50
      457000 -- (-20012.539) [...15 remote chains...] -- 48:49:39
      458000 -- (-20019.013) [...15 remote chains...] -- 48:50:28
      459000 -- (-20017.887) [...15 remote chains...] -- 48:51:17
      460000 -- (-20015.058) [...15 remote chains...] -- 48:48:29

      Average standard deviation of split frequencies: 0.098894

      461000 -- (-20014.115) [...15 remote chains...] -- 48:49:18
      462000 -- (-19997.601) [...15 remote chains...] -- 48:50:07
      463000 -- (-19999.861) [...15 remote chains...] -- 48:50:55
      464000 -- [-19997.986] [...15 remote chains...] -- 48:51:44
      465000 -- (-20001.018) [...15 remote chains...] -- 48:48:58

      Average standard deviation of split frequencies: 0.098466

      466000 -- (-20000.261) [...15 remote chains...] -- 48:49:46
      467000 -- (-19999.806) [...15 remote chains...] -- 48:50:34
      468000 -- (-19998.377) [...15 remote chains...] -- 48:47:49
      469000 -- (-19994.306) [...15 remote chains...] -- 48:48:37
      470000 -- [-19996.114] [...15 remote chains...] -- 48:49:25

      Average standard deviation of split frequencies: 0.099008

      471000 -- (-20014.247) [...15 remote chains...] -- 48:50:13
      472000 -- (-20008.065) [...15 remote chains...] -- 48:51:00
      473000 -- (-20008.350) [...15 remote chains...] -- 48:48:17
      474000 -- (-20017.222) [...15 remote chains...] -- 48:49:05
      475000 -- (-20017.952) [...15 remote chains...] -- 48:49:52

      Average standard deviation of split frequencies: 0.098408

      476000 -- (-20005.897) [...15 remote chains...] -- 48:50:39
      477000 -- (-20008.984) [...15 remote chains...] -- 48:51:26
      478000 -- (-20018.149) [...15 remote chains...] -- 48:48:45
      479000 -- (-20011.204) [...15 remote chains...] -- 48:49:31
      480000 -- (-20015.543) [...15 remote chains...] -- 48:50:18

      Average standard deviation of split frequencies: 0.098338

      481000 -- (-20004.785) [...15 remote chains...] -- 48:51:05
      482000 -- [-20009.417] [...15 remote chains...] -- 48:48:25
      483000 -- [-20011.970] [...15 remote chains...] -- 48:49:11
      484000 -- (-20012.858) [...15 remote chains...] -- 48:49:57
      485000 -- (-20014.487) [...15 remote chains...] -- 48:50:44

      Average standard deviation of split frequencies: 0.097515

      486000 -- (-20016.082) [...15 remote chains...] -- 48:51:29
      487000 -- (-20017.101) [...15 remote chains...] -- 48:48:51
      488000 -- (-20019.242) [...15 remote chains...] -- 48:49:37
      489000 -- (-20023.907) [...15 remote chains...] -- 48:50:23
      490000 -- (-20008.953) [...15 remote chains...] -- 48:51:08

      Average standard deviation of split frequencies: 0.096706

      491000 -- (-20008.058) [...15 remote chains...] -- 48:48:31
      492000 -- [-19995.379] [...15 remote chains...] -- 48:49:17
      493000 -- [-19999.803] [...15 remote chains...] -- 48:50:02
      494000 -- (-20000.232) [...15 remote chains...] -- 48:50:47
      495000 -- [-19994.421] [...15 remote chains...] -- 48:51:32

      Average standard deviation of split frequencies: 0.096959

      496000 -- (-19999.649) [...15 remote chains...] -- 48:48:56
      497000 -- [-19999.506] [...15 remote chains...] -- 48:49:41
      498000 -- (-20006.801) [...15 remote chains...] -- 48:50:26
      499000 -- (-20007.274) [...15 remote chains...] -- 48:51:11
      500000 -- (-19995.729) [...15 remote chains...] -- 48:48:37

      Average standard deviation of split frequencies: 0.096536

      501000 -- (-20001.564) [...15 remote chains...] -- 48:49:21
      502000 -- (-19995.473) [...15 remote chains...] -- 48:50:06
      503000 -- (-19999.641) [...15 remote chains...] -- 48:50:50
      504000 -- (-20008.018) [...15 remote chains...] -- 48:51:34
      505000 -- (-20011.686) [...15 remote chains...] -- 48:49:01

      Average standard deviation of split frequencies: 0.095984

      506000 -- (-20009.079) [...15 remote chains...] -- 48:49:45
      507000 -- (-20002.831) [...15 remote chains...] -- 48:50:29
      508000 -- [-20005.000] [...15 remote chains...] -- 48:51:13
      509000 -- (-20007.240) [...15 remote chains...] -- 48:51:57
      510000 -- (-20000.132) [...15 remote chains...] -- 48:49:25

      Average standard deviation of split frequencies: 0.098047

      511000 -- [-19998.453] [...15 remote chains...] -- 48:50:09
      512000 -- (-19998.955) [...15 remote chains...] -- 48:50:52
      513000 -- (-19997.564) [...15 remote chains...] -- 48:51:36
      514000 -- (-20010.568) [...15 remote chains...] -- 48:52:19
      515000 -- (-20001.780) [...15 remote chains...] -- 48:49:49

      Average standard deviation of split frequencies: 0.097774

      516000 -- (-20020.099) [...15 remote chains...] -- 48:50:32
      517000 -- (-20020.077) [...15 remote chains...] -- 48:51:15
      518000 -- [-20015.174] [...15 remote chains...] -- 48:51:57
      519000 -- (-20013.193) [...15 remote chains...] -- 48:52:40
      520000 -- (-20012.346) [...15 remote chains...] -- 48:50:11

      Average standard deviation of split frequencies: 0.097289

      521000 -- (-20022.723) [...15 remote chains...] -- 48:50:54
      522000 -- (-20010.520) [...15 remote chains...] -- 48:51:36
      523000 -- (-19999.980) [...15 remote chains...] -- 48:52:19
      524000 -- (-20005.509) [...15 remote chains...] -- 48:53:01
      525000 -- (-20002.232) [...15 remote chains...] -- 48:50:33

      Average standard deviation of split frequencies: 0.096744

      526000 -- (-20014.596) [...15 remote chains...] -- 48:51:16
      527000 -- (-20008.586) [...15 remote chains...] -- 48:51:58
      528000 -- (-20024.886) [...15 remote chains...] -- 48:52:39
      529000 -- (-20018.137) [...15 remote chains...] -- 48:53:21
      530000 -- (-20001.990) [...15 remote chains...] -- 48:54:03

      Average standard deviation of split frequencies: 0.095927

      531000 -- [-20011.719] [...15 remote chains...] -- 48:54:44
      532000 -- (-20010.298) [...15 remote chains...] -- 48:52:18
      533000 -- [-20007.919] [...15 remote chains...] -- 48:53:00
      534000 -- [-20004.969] [...15 remote chains...] -- 48:53:41
      535000 -- (-20013.734) [...15 remote chains...] -- 48:54:22

      Average standard deviation of split frequencies: 0.096504

      536000 -- (-20015.566) [...15 remote chains...] -- 48:55:03
      537000 -- [-20005.979] [...15 remote chains...] -- 48:55:43
      538000 -- (-19998.270) [...15 remote chains...] -- 48:53:19
      539000 -- (-20000.138) [...15 remote chains...] -- 48:54:00
      540000 -- (-20002.233) [...15 remote chains...] -- 48:54:41

      Average standard deviation of split frequencies: 0.095760

      541000 -- [-19991.976] [...15 remote chains...] -- 48:55:21
      542000 -- (-19998.284) [...15 remote chains...] -- 48:52:58
      543000 -- (-19996.780) [...15 remote chains...] -- 48:53:38
      544000 -- (-20010.257) [...15 remote chains...] -- 48:54:19
      545000 -- (-20008.171) [...15 remote chains...] -- 48:54:59

      Average standard deviation of split frequencies: 0.094887

      546000 -- [-19996.765] [...15 remote chains...] -- 48:55:39
      547000 -- (-19995.635) [...15 remote chains...] -- 48:56:19
      548000 -- (-20011.858) [...15 remote chains...] -- 48:53:57
      549000 -- (-20008.450) [...15 remote chains...] -- 48:54:37
      550000 -- [-20003.193] [...15 remote chains...] -- 48:55:16

      Average standard deviation of split frequencies: 0.094968

      551000 -- [-20006.330] [...15 remote chains...] -- 48:55:56
      552000 -- (-19999.608) [...15 remote chains...] -- 48:56:35
      553000 -- (-20000.265) [...15 remote chains...] -- 48:57:15
      554000 -- (-19999.997) [...15 remote chains...] -- 48:54:54
      555000 -- (-20018.340) [...15 remote chains...] -- 48:55:34

      Average standard deviation of split frequencies: 0.094304

      556000 -- [-20020.276] [...15 remote chains...] -- 48:56:13
      557000 -- [-20026.882] [...15 remote chains...] -- 48:56:52
      558000 -- (-20014.599) [...15 remote chains...] -- 48:57:31
      559000 -- [-20020.292] [...15 remote chains...] -- 48:55:11
      560000 -- (-20026.328) [...15 remote chains...] -- 48:55:50

      Average standard deviation of split frequencies: 0.094402

      561000 -- (-20028.455) [...15 remote chains...] -- 48:56:29
      562000 -- [-20027.621] [...15 remote chains...] -- 48:57:08
      563000 -- [-20023.662] [...15 remote chains...] -- 48:57:46
      564000 -- (-20012.879) [...15 remote chains...] -- 48:55:28
      565000 -- (-20007.512) [...15 remote chains...] -- 48:56:07

      Average standard deviation of split frequencies: 0.093341

      566000 -- (-20002.559) [...15 remote chains...] -- 48:56:45
      567000 -- [-20015.374] [...15 remote chains...] -- 48:57:23
      568000 -- (-20021.657) [...15 remote chains...] -- 48:55:06
      569000 -- (-20022.868) [...15 remote chains...] -- 48:55:44
      570000 -- (-20023.592) [...15 remote chains...] -- 48:56:22

      Average standard deviation of split frequencies: 0.092467

      571000 -- (-20006.062) [...15 remote chains...] -- 48:57:00
      572000 -- (-20008.600) [...15 remote chains...] -- 48:57:38
      573000 -- (-20005.314) [...15 remote chains...] -- 48:58:16
      574000 -- (-20004.539) [...15 remote chains...] -- 48:58:53
      575000 -- (-20004.105) [...15 remote chains...] -- 48:56:38

      Average standard deviation of split frequencies: 0.092201

      576000 -- (-20000.730) [...15 remote chains...] -- 48:57:15
      577000 -- (-20003.265) [...15 remote chains...] -- 48:57:53
      578000 -- (-20010.794) [...15 remote chains...] -- 48:58:30
      579000 -- (-20001.069) [...15 remote chains...] -- 48:59:07
      580000 -- (-19998.133) [...15 remote chains...] -- 48:56:53

      Average standard deviation of split frequencies: 0.091502

      581000 -- (-20006.140) [...15 remote chains...] -- 48:57:30
      582000 -- (-20004.460) [...15 remote chains...] -- 48:58:07
      583000 -- [-20013.965] [...15 remote chains...] -- 48:58:44
      584000 -- [-20011.015] [...15 remote chains...] -- 48:59:21
      585000 -- (-20011.545) [...15 remote chains...] -- 48:59:57

      Average standard deviation of split frequencies: 0.090707

      586000 -- (-20007.110) [...15 remote chains...] -- 48:57:44
      587000 -- (-20002.735) [...15 remote chains...] -- 48:58:21
      588000 -- (-20010.694) [...15 remote chains...] -- 48:58:57
      589000 -- (-19985.163) [...15 remote chains...] -- 48:59:34
      590000 -- (-19989.068) [...15 remote chains...] -- 48:57:22

      Average standard deviation of split frequencies: 0.092106

      591000 -- (-20000.043) [...15 remote chains...] -- 48:57:58
      592000 -- (-20001.058) [...15 remote chains...] -- 48:58:34
      593000 -- (-20002.949) [...15 remote chains...] -- 48:59:11
      594000 -- (-20002.364) [...15 remote chains...] -- 48:56:59
      595000 -- [-20000.124] [...15 remote chains...] -- 48:57:35

      Average standard deviation of split frequencies: 0.090783

      596000 -- (-20005.563) [...15 remote chains...] -- 48:58:11
      597000 -- (-19997.921) [...15 remote chains...] -- 48:58:47
      598000 -- [-19988.591] [...15 remote chains...] -- 48:56:37
      599000 -- (-19981.707) [...15 remote chains...] -- 48:57:13
      600000 -- (-20001.020) [...15 remote chains...] -- 48:57:49

      Average standard deviation of split frequencies: 0.090635

      601000 -- (-19984.898) [...15 remote chains...] -- 48:58:25
      602000 -- (-19985.162) [...15 remote chains...] -- 48:56:15
      603000 -- (-19995.687) [...15 remote chains...] -- 48:56:51
      604000 -- (-20008.360) [...15 remote chains...] -- 48:57:26
      605000 -- [-20006.164] [...15 remote chains...] -- 48:58:02

      Average standard deviation of split frequencies: 0.089734

      606000 -- (-19993.090) [...15 remote chains...] -- 48:55:53
      607000 -- [-19991.812] [...15 remote chains...] -- 48:56:29
      608000 -- [-20002.993] [...15 remote chains...] -- 48:57:04
      609000 -- (-20005.237) [...15 remote chains...] -- 48:57:39
      610000 -- (-19998.923) [...15 remote chains...] -- 48:58:15

      Average standard deviation of split frequencies: 0.089802

      611000 -- (-19998.074) [...15 remote chains...] -- 48:58:50
      612000 -- (-20000.970) [...15 remote chains...] -- 48:56:42
      613000 -- [-19993.686] [...15 remote chains...] -- 48:57:17
      614000 -- (-20002.470) [...15 remote chains...] -- 48:57:52
      615000 -- [-19997.207] [...15 remote chains...] -- 48:58:27

      Average standard deviation of split frequencies: 0.090165

      616000 -- [-20008.276] [...15 remote chains...] -- 48:59:02
      617000 -- (-20013.449) [...15 remote chains...] -- 48:59:36
      618000 -- (-20016.566) [...15 remote chains...] -- 48:57:30
      619000 -- (-20007.736) [...15 remote chains...] -- 48:58:04
      620000 -- (-20006.404) [...15 remote chains...] -- 48:58:39

      Average standard deviation of split frequencies: 0.089585

      621000 -- (-20005.716) [...15 remote chains...] -- 48:59:13
      622000 -- (-20002.634) [...15 remote chains...] -- 48:59:47
      623000 -- (-20000.724) [...15 remote chains...] -- 48:57:42
      624000 -- (-20000.019) [...15 remote chains...] -- 48:58:16
      625000 -- (-20010.586) [...15 remote chains...] -- 48:58:51

      Average standard deviation of split frequencies: 0.088911

      626000 -- (-19999.338) [...15 remote chains...] -- 48:59:25
      627000 -- (-20009.752) [...15 remote chains...] -- 48:59:58
      628000 -- (-20006.181) [...15 remote chains...] -- 48:57:54
      629000 -- (-20003.144) [...15 remote chains...] -- 48:58:28
      630000 -- [-20004.969] [...15 remote chains...] -- 48:59:02

      Average standard deviation of split frequencies: 0.088280

      631000 -- (-19992.129) [...15 remote chains...] -- 48:59:36
      632000 -- [-19987.716] [...15 remote chains...] -- 49:00:09
      633000 -- (-19977.799) [...15 remote chains...] -- 49:00:43
      634000 -- (-19991.820) [...15 remote chains...] -- 48:58:39
      635000 -- (-19988.432) [...15 remote chains...] -- 48:59:13

      Average standard deviation of split frequencies: 0.087808

      636000 -- (-19988.691) [...15 remote chains...] -- 48:59:46
      637000 -- (-19990.659) [...15 remote chains...] -- 49:00:20
      638000 -- (-19990.203) [...15 remote chains...] -- 49:00:53
      639000 -- [-19981.087] [...15 remote chains...] -- 49:01:26
      640000 -- [-19983.148] [...15 remote chains...] -- 49:01:59

      Average standard deviation of split frequencies: 0.087575

      641000 -- (-19988.548) [...15 remote chains...] -- 49:02:32
      642000 -- (-19996.564) [...15 remote chains...] -- 49:00:30
      643000 -- (-20004.177) [...15 remote chains...] -- 49:01:02
      644000 -- (-19995.577) [...15 remote chains...] -- 49:01:35
      645000 -- [-20000.757] [...15 remote chains...] -- 49:02:08

      Average standard deviation of split frequencies: 0.087245

      646000 -- (-19997.642) [...15 remote chains...] -- 49:02:40
      647000 -- (-19994.890) [...15 remote chains...] -- 49:00:39
      648000 -- (-19993.138) [...15 remote chains...] -- 49:01:12
      649000 -- (-20004.467) [...15 remote chains...] -- 49:01:44
      650000 -- (-20005.040) [...15 remote chains...] -- 49:02:17

      Average standard deviation of split frequencies: 0.086632

      651000 -- [-20004.887] [...15 remote chains...] -- 49:00:16
      652000 -- (-20022.395) [...15 remote chains...] -- 49:00:49
      653000 -- [-20014.101] [...15 remote chains...] -- 49:01:21
      654000 -- (-20016.474) [...15 remote chains...] -- 49:01:53
      655000 -- [-20025.347] [...15 remote chains...] -- 49:02:25

      Average standard deviation of split frequencies: 0.086402

      656000 -- (-20015.966) [...15 remote chains...] -- 49:00:26
      657000 -- [-20018.413] [...15 remote chains...] -- 49:00:58
      658000 -- [-20008.872] [...15 remote chains...] -- 49:01:30
      659000 -- (-20016.278) [...15 remote chains...] -- 49:02:02
      660000 -- (-20018.521) [...15 remote chains...] -- 49:02:34

      Average standard deviation of split frequencies: 0.085722

      661000 -- (-20009.235) [...15 remote chains...] -- 49:03:05
      662000 -- (-20020.290) [...15 remote chains...] -- 49:01:07
      663000 -- (-20012.408) [...15 remote chains...] -- 49:01:39
      664000 -- (-20008.132) [...15 remote chains...] -- 49:02:10
      665000 -- [-20021.209] [...15 remote chains...] -- 49:02:42

      Average standard deviation of split frequencies: 0.085344

      666000 -- (-20020.521) [...15 remote chains...] -- 49:03:13
      667000 -- (-20024.175) [...15 remote chains...] -- 49:01:16
      668000 -- (-20006.172) [...15 remote chains...] -- 49:01:47
      669000 -- (-20001.284) [...15 remote chains...] -- 49:02:18
      670000 -- (-20001.480) [...15 remote chains...] -- 49:02:50

      Average standard deviation of split frequencies: 0.085638

      671000 -- [-20000.863] [...15 remote chains...] -- 49:03:21
      672000 -- (-20005.775) [...15 remote chains...] -- 49:01:24
      673000 -- [-20011.326] [...15 remote chains...] -- 49:01:55
      674000 -- [-20017.136] [...15 remote chains...] -- 49:02:26
      675000 -- (-20018.900) [...15 remote chains...] -- 49:02:57

      Average standard deviation of split frequencies: 0.085390

      676000 -- (-20017.220) [...15 remote chains...] -- 49:03:28
      677000 -- (-19996.907) [...15 remote chains...] -- 49:01:32
      678000 -- (-20003.921) [...15 remote chains...] -- 49:02:03
      679000 -- (-20009.646) [...15 remote chains...] -- 49:02:34
      680000 -- (-20010.886) [...15 remote chains...] -- 49:03:05

      Average standard deviation of split frequencies: 0.085303

      681000 -- (-20007.843) [...15 remote chains...] -- 49:03:35
      682000 -- [-20008.130] [...15 remote chains...] -- 49:01:40
      683000 -- (-20013.005) [...15 remote chains...] -- 49:02:11
      684000 -- (-20018.955) [...15 remote chains...] -- 49:02:41
      685000 -- (-20030.606) [...15 remote chains...] -- 49:00:47

      Average standard deviation of split frequencies: 0.084846

      686000 -- (-20014.775) [...15 remote chains...] -- 49:01:17
      687000 -- (-20010.214) [...15 remote chains...] -- 48:59:23
      688000 -- (-20007.584) [...15 remote chains...] -- 48:59:54
      689000 -- (-20004.903) [...15 remote chains...] -- 48:58:00
      690000 -- (-20014.774) [...15 remote chains...] -- 48:58:31

      Average standard deviation of split frequencies: 0.084304

      691000 -- (-20007.041) [...15 remote chains...] -- 48:56:38
      692000 -- (-20017.269) [...15 remote chains...] -- 48:57:08
      693000 -- (-20000.382) [...15 remote chains...] -- 48:55:15
      694000 -- [-20003.584] [...15 remote chains...] -- 48:55:46
      695000 -- (-20014.290) [...15 remote chains...] -- 48:53:54

      Average standard deviation of split frequencies: 0.084317

      696000 -- [-20006.713] [...15 remote chains...] -- 48:54:24
      697000 -- (-20008.450) [...15 remote chains...] -- 48:52:32
      698000 -- (-20006.570) [...15 remote chains...] -- 48:53:03
      699000 -- [-20008.957] [...15 remote chains...] -- 48:51:12
      700000 -- (-20027.441) [...15 remote chains...] -- 48:51:42

      Average standard deviation of split frequencies: 0.083902

      701000 -- [-20009.439] [...15 remote chains...] -- 48:49:51
      702000 -- (-20014.042) [...15 remote chains...] -- 48:50:22
      703000 -- (-20014.045) [...15 remote chains...] -- 48:48:31
      704000 -- [-20007.720] [...15 remote chains...] -- 48:49:02
      705000 -- (-20012.164) [...15 remote chains...] -- 48:47:12

      Average standard deviation of split frequencies: 0.083418

      706000 -- (-20022.074) [...15 remote chains...] -- 48:47:43
      707000 -- [-20004.203] [...15 remote chains...] -- 48:45:53
      708000 -- (-20011.824) [...15 remote chains...] -- 48:46:24
      709000 -- (-20010.103) [...15 remote chains...] -- 48:44:34
      710000 -- [-20012.983] [...15 remote chains...] -- 48:45:05

      Average standard deviation of split frequencies: 0.083081

      711000 -- (-20004.946) [...15 remote chains...] -- 48:43:16
      712000 -- (-19998.265) [...15 remote chains...] -- 48:43:47
      713000 -- (-19986.995) [...15 remote chains...] -- 48:41:58
      714000 -- (-19994.376) [...15 remote chains...] -- 48:42:29
      715000 -- (-20006.152) [...15 remote chains...] -- 48:40:41

      Average standard deviation of split frequencies: 0.082979

      716000 -- [-20003.678] [...15 remote chains...] -- 48:38:53
      717000 -- (-20001.626) [...15 remote chains...] -- 48:39:24
      718000 -- (-20001.746) [...15 remote chains...] -- 48:37:37
      719000 -- [-20000.495] [...15 remote chains...] -- 48:38:08
      720000 -- (-20002.968) [...15 remote chains...] -- 48:38:38

      Average standard deviation of split frequencies: 0.083137

      721000 -- (-20010.170) [...15 remote chains...] -- 48:36:51
      722000 -- (-20005.474) [...15 remote chains...] -- 48:35:05
      723000 -- (-20008.889) [...15 remote chains...] -- 48:35:36
      724000 -- (-20006.375) [...15 remote chains...] -- 48:33:49
      725000 -- (-20000.562) [...15 remote chains...] -- 48:34:20

      Average standard deviation of split frequencies: 0.082777

      726000 -- (-20002.284) [...15 remote chains...] -- 48:32:35
      727000 -- [-20007.306] [...15 remote chains...] -- 48:33:06
      728000 -- (-20009.267) [...15 remote chains...] -- 48:31:20
      729000 -- (-20005.379) [...15 remote chains...] -- 48:31:51
      730000 -- (-20010.336) [...15 remote chains...] -- 48:30:06

      Average standard deviation of split frequencies: 0.082193

      731000 -- (-20003.763) [...15 remote chains...] -- 48:30:37
      732000 -- [-20000.571] [...15 remote chains...] -- 48:28:52
      733000 -- [-19993.734] [...15 remote chains...] -- 48:29:23
      734000 -- [-20006.678] [...15 remote chains...] -- 48:27:39
      735000 -- [-20022.207] [...15 remote chains...] -- 48:28:10

      Average standard deviation of split frequencies: 0.082010

      736000 -- (-20002.638) [...15 remote chains...] -- 48:26:26
      737000 -- [-20015.909] [...15 remote chains...] -- 48:26:57
      738000 -- (-20009.293) [...15 remote chains...] -- 48:25:13
      739000 -- [-20024.287] [...15 remote chains...] -- 48:25:44
      740000 -- [-20016.191] [...15 remote chains...] -- 48:24:01

      Average standard deviation of split frequencies: 0.081497

      741000 -- (-20010.958) [...15 remote chains...] -- 48:24:32
      742000 -- (-20013.715) [...15 remote chains...] -- 48:22:49
      743000 -- (-20022.798) [...15 remote chains...] -- 48:21:07
      744000 -- (-20001.209) [...15 remote chains...] -- 48:21:38
      745000 -- [-19999.821] [...15 remote chains...] -- 48:19:56

      Average standard deviation of split frequencies: 0.081211

      746000 -- [-19987.629] [...15 remote chains...] -- 48:20:27
      747000 -- (-20008.555) [...15 remote chains...] -- 48:18:45
      748000 -- [-20000.165] [...15 remote chains...] -- 48:19:16
      749000 -- (-20006.607) [...15 remote chains...] -- 48:17:34
      750000 -- (-20000.107) [...15 remote chains...] -- 48:18:06

      Average standard deviation of split frequencies: 0.081776

      751000 -- [-19998.670] [...15 remote chains...] -- 48:18:37
      752000 -- [-19999.858] [...15 remote chains...] -- 48:16:55
      753000 -- [-19992.908] [...15 remote chains...] -- 48:17:27
      754000 -- (-19993.481) [...15 remote chains...] -- 48:15:46
      755000 -- (-20003.669) [...15 remote chains...] -- 48:16:17

      Average standard deviation of split frequencies: 0.081351

      756000 -- (-20000.232) [...15 remote chains...] -- 48:14:37
      757000 -- [-20001.680] [...15 remote chains...] -- 48:15:08
      758000 -- [-19993.347] [...15 remote chains...] -- 48:13:28
      759000 -- [-20000.338] [...15 remote chains...] -- 48:13:59
      760000 -- [-20002.855] [...15 remote chains...] -- 48:12:19

      Average standard deviation of split frequencies: 0.081434

      761000 -- [-20004.348] [...15 remote chains...] -- 48:12:50
      762000 -- (-20000.461) [...15 remote chains...] -- 48:11:11
      763000 -- [-20004.119] [...15 remote chains...] -- 48:11:42
      764000 -- [-20002.605] [...15 remote chains...] -- 48:10:03
      765000 -- (-20002.943) [...15 remote chains...] -- 48:10:34

      Average standard deviation of split frequencies: 0.081067

      766000 -- (-19999.780) [...15 remote chains...] -- 48:11:05
      767000 -- [-20006.190] [...15 remote chains...] -- 48:09:26
      768000 -- (-20011.800) [...15 remote chains...] -- 48:09:57
      769000 -- [-20012.866] [...15 remote chains...] -- 48:08:19
      770000 -- (-20013.561) [...15 remote chains...] -- 48:08:50

      Average standard deviation of split frequencies: 0.080535

      771000 -- (-20011.171) [...15 remote chains...] -- 48:07:12
      772000 -- (-20013.630) [...15 remote chains...] -- 48:07:43
      773000 -- (-20015.193) [...15 remote chains...] -- 48:06:05
      774000 -- [-20005.213] [...15 remote chains...] -- 48:06:36
      775000 -- (-20013.069) [...15 remote chains...] -- 48:04:59

      Average standard deviation of split frequencies: 0.080848

      776000 -- (-20006.216) [...15 remote chains...] -- 48:05:30
      777000 -- (-19999.356) [...15 remote chains...] -- 48:03:53
      778000 -- (-20003.276) [...15 remote chains...] -- 48:04:24
      779000 -- (-20017.734) [...15 remote chains...] -- 48:04:55
      780000 -- [-20006.199] [...15 remote chains...] -- 48:03:18

      Average standard deviation of split frequencies: 0.080606

      781000 -- [-20004.342] [...15 remote chains...] -- 48:03:49
      782000 -- (-20006.368) [...15 remote chains...] -- 48:02:13
      783000 -- (-20002.087) [...15 remote chains...] -- 48:02:44
      784000 -- (-19997.168) [...15 remote chains...] -- 48:01:08
      785000 -- (-20005.352) [...15 remote chains...] -- 48:01:39

      Average standard deviation of split frequencies: 0.080086

      786000 -- [-19996.037] [...15 remote chains...] -- 48:00:04
      787000 -- [-19998.422] [...15 remote chains...] -- 48:00:34
      788000 -- (-20003.330) [...15 remote chains...] -- 47:58:59
      789000 -- [-20003.860] [...15 remote chains...] -- 47:59:30
      790000 -- (-20003.325) [...15 remote chains...] -- 47:57:55

      Average standard deviation of split frequencies: 0.080257

      791000 -- [-19997.318] [...15 remote chains...] -- 47:58:26
      792000 -- [-20010.682] [...15 remote chains...] -- 47:56:51
      793000 -- (-20014.323) [...15 remote chains...] -- 47:57:22
      794000 -- (-20007.264) [...15 remote chains...] -- 47:55:48
      795000 -- (-20015.445) [...15 remote chains...] -- 47:56:19

      Average standard deviation of split frequencies: 0.079700

      796000 -- (-20009.439) [...15 remote chains...] -- 47:54:45
      797000 -- [-20009.827] [...15 remote chains...] -- 47:55:16
      798000 -- [-20000.963] [...15 remote chains...] -- 47:53:42
      799000 -- (-20005.121) [...15 remote chains...] -- 47:54:13
      800000 -- (-20011.711) [...15 remote chains...] -- 47:52:40

      Average standard deviation of split frequencies: 0.080182

      801000 -- (-20013.803) [...15 remote chains...] -- 47:53:10
      802000 -- (-20016.632) [...15 remote chains...] -- 47:51:37
      803000 -- [-20014.751] [...15 remote chains...] -- 47:50:05
      804000 -- (-20011.545) [...15 remote chains...] -- 47:50:35
      805000 -- [-20004.030] [...15 remote chains...] -- 47:49:03

      Average standard deviation of split frequencies: 0.079933

      806000 -- [-20007.930] [...15 remote chains...] -- 47:49:34
      807000 -- (-20013.157) [...15 remote chains...] -- 47:50:04
      808000 -- (-20011.031) [...15 remote chains...] -- 47:48:32
      809000 -- (-20008.280) [...15 remote chains...] -- 47:49:03
      810000 -- [-19999.487] [...15 remote chains...] -- 47:47:31

      Average standard deviation of split frequencies: 0.079415

      811000 -- [-20005.616] [...15 remote chains...] -- 47:48:02
      812000 -- [-19994.402] [...15 remote chains...] -- 47:46:31
      813000 -- [-19999.838] [...15 remote chains...] -- 47:47:01
      814000 -- [-20004.533] [...15 remote chains...] -- 47:45:30
      815000 -- (-20012.561) [...15 remote chains...] -- 47:46:01

      Average standard deviation of split frequencies: 0.080180

      816000 -- (-20027.240) [...15 remote chains...] -- 47:46:31
      817000 -- [-20011.864] [...15 remote chains...] -- 47:45:01
      818000 -- [-20002.610] [...15 remote chains...] -- 47:45:31
      819000 -- (-20002.659) [...15 remote chains...] -- 47:44:01
      820000 -- (-20016.211) [...15 remote chains...] -- 47:44:31

      Average standard deviation of split frequencies: 0.079723

      821000 -- (-20021.970) [...15 remote chains...] -- 47:43:01
      822000 -- (-20014.578) [...15 remote chains...] -- 47:43:32
      823000 -- [-20008.689] [...15 remote chains...] -- 47:42:02
      824000 -- (-19998.034) [...15 remote chains...] -- 47:42:32
      825000 -- [-20000.567] [...15 remote chains...] -- 47:41:02

      Average standard deviation of split frequencies: 0.079531

      826000 -- [-19998.378] [...15 remote chains...] -- 47:41:33
      827000 -- [-20002.374] [...15 remote chains...] -- 47:40:04
      828000 -- [-20001.205] [...15 remote chains...] -- 47:40:34
      829000 -- [-19999.402] [...15 remote chains...] -- 47:39:05
      830000 -- [-20016.924] [...15 remote chains...] -- 47:39:36

      Average standard deviation of split frequencies: 0.079608

      831000 -- [-20007.987] [...15 remote chains...] -- 47:38:07
      832000 -- [-20021.514] [...15 remote chains...] -- 47:38:37
      833000 -- [-20013.216] [...15 remote chains...] -- 47:37:09
      834000 -- [-20001.335] [...15 remote chains...] -- 47:37:39
      835000 -- [-19999.249] [...15 remote chains...] -- 47:36:11

      Average standard deviation of split frequencies: 0.079653

      836000 -- [-20015.839] [...15 remote chains...] -- 47:36:41
      837000 -- (-20008.865) [...15 remote chains...] -- 47:37:12
      838000 -- (-20014.368) [...15 remote chains...] -- 47:35:44
      839000 -- [-20011.397] [...15 remote chains...] -- 47:36:14
      840000 -- (-20007.343) [...15 remote chains...] -- 47:34:47

      Average standard deviation of split frequencies: 0.079886

      841000 -- (-20010.404) [...15 remote chains...] -- 47:33:19
      842000 -- (-20014.921) [...15 remote chains...] -- 47:33:50
      843000 -- (-20015.781) [...15 remote chains...] -- 47:34:20
      844000 -- (-20018.304) [...15 remote chains...] -- 47:32:53
      845000 -- (-20017.224) [...15 remote chains...] -- 47:33:23

      Average standard deviation of split frequencies: 0.079467

      846000 -- (-20014.380) [...15 remote chains...] -- 47:31:56
      847000 -- [-20025.456] [...15 remote chains...] -- 47:32:27
      848000 -- (-20029.320) [...15 remote chains...] -- 47:31:00
      849000 -- (-20017.893) [...15 remote chains...] -- 47:31:30
      850000 -- (-19998.022) [...15 remote chains...] -- 47:30:04

      Average standard deviation of split frequencies: 0.079095

      851000 -- [-20008.561] [...15 remote chains...] -- 47:30:34
      852000 -- [-20006.280] [...15 remote chains...] -- 47:29:08
      853000 -- (-20006.816) [...15 remote chains...] -- 47:29:39
      854000 -- [-20000.795] [...15 remote chains...] -- 47:28:13
      855000 -- (-20010.394) [...15 remote chains...] -- 47:28:43

      Average standard deviation of split frequencies: 0.079127

      856000 -- [-20015.851] [...15 remote chains...] -- 47:27:18
      857000 -- (-20013.201) [...15 remote chains...] -- 47:27:48
      858000 -- [-20000.680] [...15 remote chains...] -- 47:26:23
      859000 -- [-20009.993] [...15 remote chains...] -- 47:26:53
      860000 -- [-20014.614] [...15 remote chains...] -- 47:25:28

      Average standard deviation of split frequencies: 0.078839

      861000 -- [-20004.197] [...15 remote chains...] -- 47:25:58
      862000 -- [-20004.167] [...15 remote chains...] -- 47:24:33
      863000 -- [-20008.035] [...15 remote chains...] -- 47:25:04
      864000 -- [-19999.527] [...15 remote chains...] -- 47:23:39
      865000 -- (-20000.571) [...15 remote chains...] -- 47:24:09

      Average standard deviation of split frequencies: 0.078673

      866000 -- (-20005.098) [...15 remote chains...] -- 47:22:45
      867000 -- (-20017.399) [...15 remote chains...] -- 47:23:15
      868000 -- [-20012.824] [...15 remote chains...] -- 47:21:51
      869000 -- (-20011.317) [...15 remote chains...] -- 47:22:21
      870000 -- [-20019.494] [...15 remote chains...] -- 47:20:58

      Average standard deviation of split frequencies: 0.079917

      871000 -- (-20016.171) [...15 remote chains...] -- 47:21:28
      872000 -- (-20010.621) [...15 remote chains...] -- 47:20:04
      873000 -- (-20015.760) [...15 remote chains...] -- 47:20:34
      874000 -- [-20011.627] [...15 remote chains...] -- 47:19:11
      875000 -- (-20019.731) [...15 remote chains...] -- 47:19:41

      Average standard deviation of split frequencies: 0.079967

      876000 -- [-20020.809] [...15 remote chains...] -- 47:18:18
      877000 -- (-20007.746) [...15 remote chains...] -- 47:18:48
      878000 -- (-20007.067) [...15 remote chains...] -- 47:17:25
      879000 -- (-20016.712) [...15 remote chains...] -- 47:17:56
      880000 -- (-20007.609) [...15 remote chains...] -- 47:16:33

      Average standard deviation of split frequencies: 0.080313

      881000 -- (-20023.612) [...15 remote chains...] -- 47:17:03
      882000 -- (-20016.071) [...15 remote chains...] -- 47:17:33
      883000 -- (-20013.439) [...15 remote chains...] -- 47:16:11
      884000 -- [-20024.679] [...15 remote chains...] -- 47:14:49
      885000 -- (-20014.391) [...15 remote chains...] -- 47:15:19

      Average standard deviation of split frequencies: 0.079963

      886000 -- (-20012.814) [...15 remote chains...] -- 47:15:49
      887000 -- (-20012.539) [...15 remote chains...] -- 47:14:27
      888000 -- [-20012.994] [...15 remote chains...] -- 47:14:57
      889000 -- (-20012.390) [...15 remote chains...] -- 47:13:36
      890000 -- (-20017.135) [...15 remote chains...] -- 47:12:14

      Average standard deviation of split frequencies: 0.079676

      891000 -- (-20007.965) [...15 remote chains...] -- 47:12:44
      892000 -- (-20006.821) [...15 remote chains...] -- 47:11:23
      893000 -- [-20013.151] [...15 remote chains...] -- 47:11:53
      894000 -- [-20017.967] [...15 remote chains...] -- 47:10:32
      895000 -- [-20013.528] [...15 remote chains...] -- 47:11:02

      Average standard deviation of split frequencies: 0.079195

      896000 -- [-20012.104] [...15 remote chains...] -- 47:09:41
      897000 -- (-19998.155) [...15 remote chains...] -- 47:10:11
      898000 -- (-20008.857) [...15 remote chains...] -- 47:08:51
      899000 -- (-20003.659) [...15 remote chains...] -- 47:09:21
      900000 -- (-20010.367) [...15 remote chains...] -- 47:08:01

      Average standard deviation of split frequencies: 0.078722

      901000 -- [-20007.542] [...15 remote chains...] -- 47:08:31
      902000 -- (-20000.997) [...15 remote chains...] -- 47:07:11
      903000 -- (-20006.197) [...15 remote chains...] -- 47:07:41
      904000 -- [-20008.535] [...15 remote chains...] -- 47:08:10
      905000 -- [-20017.030] [...15 remote chains...] -- 47:06:51

      Average standard deviation of split frequencies: 0.078386

      906000 -- [-20014.154] [...15 remote chains...] -- 47:07:21
      907000 -- (-20007.674) [...15 remote chains...] -- 47:06:01
      908000 -- [-20014.166] [...15 remote chains...] -- 47:06:31
      909000 -- (-20020.663) [...15 remote chains...] -- 47:05:12
      910000 -- [-20018.714] [...15 remote chains...] -- 47:05:41

      Average standard deviation of split frequencies: 0.077760

      911000 -- (-20023.491) [...15 remote chains...] -- 47:04:22
      912000 -- (-20033.718) [...15 remote chains...] -- 47:04:52
      913000 -- [-20017.318] [...15 remote chains...] -- 47:03:33
      914000 -- [-20016.124] [...15 remote chains...] -- 47:04:03
      915000 -- [-20010.965] [...15 remote chains...] -- 47:02:44

      Average standard deviation of split frequencies: 0.077174

      916000 -- (-20004.418) [...15 remote chains...] -- 47:03:14
      917000 -- [-20006.191] [...15 remote chains...] -- 47:03:44
      918000 -- [-20009.912] [...15 remote chains...] -- 47:02:26
      919000 -- (-20014.269) [...15 remote chains...] -- 47:01:07
      920000 -- [-20008.160] [...15 remote chains...] -- 47:01:37

      Average standard deviation of split frequencies: 0.077170

      921000 -- (-20005.957) [...15 remote chains...] -- 47:00:19
      922000 -- [-20009.743] [...15 remote chains...] -- 47:00:49
      923000 -- [-20012.770] [...15 remote chains...] -- 47:01:18
      924000 -- [-20022.721] [...15 remote chains...] -- 47:00:01
      925000 -- (-20010.011) [...15 remote chains...] -- 47:00:30

      Average standard deviation of split frequencies: 0.076830

      926000 -- (-20016.891) [...15 remote chains...] -- 46:59:13
      927000 -- (-20009.740) [...15 remote chains...] -- 46:59:42
      928000 -- (-20017.616) [...15 remote chains...] -- 46:58:25
      929000 -- (-20013.695) [...15 remote chains...] -- 46:57:08
      930000 -- (-20011.308) [...15 remote chains...] -- 46:57:38

      Average standard deviation of split frequencies: 0.076361

      931000 -- (-20015.683) [...15 remote chains...] -- 46:56:21
      932000 -- [-20008.551] [...15 remote chains...] -- 46:56:50
      933000 -- [-20015.495] [...15 remote chains...] -- 46:55:34
      934000 -- [-20002.473] [...15 remote chains...] -- 46:56:03
      935000 -- [-20002.177] [...15 remote chains...] -- 46:54:47

      Average standard deviation of split frequencies: 0.076373

      936000 -- [-20010.618] [...15 remote chains...] -- 46:55:16
      937000 -- (-20009.263) [...15 remote chains...] -- 46:54:00
      938000 -- [-20022.802] [...15 remote chains...] -- 46:54:30
      939000 -- (-20027.448) [...15 remote chains...] -- 46:53:14
      940000 -- (-20012.327) [...15 remote chains...] -- 46:53:43

      Average standard deviation of split frequencies: 0.075956

      941000 -- (-20017.095) [...15 remote chains...] -- 46:52:27
      942000 -- [-20010.720] [...15 remote chains...] -- 46:52:57
      943000 -- (-20011.722) [...15 remote chains...] -- 46:53:26
      944000 -- (-20003.303) [...15 remote chains...] -- 46:52:10
      945000 -- (-19999.968) [...15 remote chains...] -- 46:52:40

      Average standard deviation of split frequencies: 0.075572

      946000 -- (-19997.775) [...15 remote chains...] -- 46:51:24
      947000 -- [-20003.602] [...15 remote chains...] -- 46:51:54
      948000 -- (-20010.598) [...15 remote chains...] -- 46:50:39
      949000 -- (-20020.674) [...15 remote chains...] -- 46:51:08
      950000 -- [-20025.557] [...15 remote chains...] -- 46:49:53

      Average standard deviation of split frequencies: 0.075278

      951000 -- (-20025.018) [...15 remote chains...] -- 46:50:22
      952000 -- (-20010.303) [...15 remote chains...] -- 46:49:08
      953000 -- (-19991.748) [...15 remote chains...] -- 46:49:37
      954000 -- [-19997.498] [...15 remote chains...] -- 46:48:22
      955000 -- [-20000.452] [...15 remote chains...] -- 46:48:52

      Average standard deviation of split frequencies: 0.075235

      956000 -- [-20005.012] [...15 remote chains...] -- 46:47:37
      957000 -- (-20003.618) [...15 remote chains...] -- 46:48:06
      958000 -- [-20013.642] [...15 remote chains...] -- 46:48:36
      959000 -- (-20000.053) [...15 remote chains...] -- 46:47:21
      960000 -- (-20010.267) [...15 remote chains...] -- 46:47:51

      Average standard deviation of split frequencies: 0.074822

      961000 -- (-20000.198) [...15 remote chains...] -- 46:46:37
      962000 -- (-19999.136) [...15 remote chains...] -- 46:47:06
      963000 -- [-20000.084] [...15 remote chains...] -- 46:45:52
      964000 -- (-20006.085) [...15 remote chains...] -- 46:46:21
      965000 -- (-20008.659) [...15 remote chains...] -- 46:45:08

      Average standard deviation of split frequencies: 0.074456

      966000 -- [-20020.712] [...15 remote chains...] -- 46:45:37
      967000 -- (-20010.564) [...15 remote chains...] -- 46:46:06
      968000 -- [-20011.838] [...15 remote chains...] -- 46:44:53
      969000 -- [-20007.346] [...15 remote chains...] -- 46:45:22
      970000 -- [-20015.092] [...15 remote chains...] -- 46:44:08

      Average standard deviation of split frequencies: 0.074051

      971000 -- (-20006.764) [...15 remote chains...] -- 46:44:37
      972000 -- (-20004.803) [...15 remote chains...] -- 46:43:24
      973000 -- [-20013.125] [...15 remote chains...] -- 46:43:53
      974000 -- (-20025.588) [...15 remote chains...] -- 46:42:41
      975000 -- [-20021.297] [...15 remote chains...] -- 46:43:10

      Average standard deviation of split frequencies: 0.073650

      976000 -- (-20011.545) [...15 remote chains...] -- 46:41:57
      977000 -- [-20010.460] [...15 remote chains...] -- 46:42:26
      978000 -- (-20010.215) [...15 remote chains...] -- 46:41:14
      979000 -- [-20006.328] [...15 remote chains...] -- 46:41:43
      980000 -- (-20010.091) [...15 remote chains...] -- 46:40:30

      Average standard deviation of split frequencies: 0.073028

      981000 -- (-20010.651) [...15 remote chains...] -- 46:40:59
      982000 -- (-20015.369) [...15 remote chains...] -- 46:39:47
      983000 -- (-20012.289) [...15 remote chains...] -- 46:40:16
      984000 -- [-19998.505] [...15 remote chains...] -- 46:39:04
      985000 -- [-20011.806] [...15 remote chains...] -- 46:39:33

      Average standard deviation of split frequencies: 0.072658

      986000 -- (-20016.424) [...15 remote chains...] -- 46:38:22
      987000 -- [-20006.293] [...15 remote chains...] -- 46:38:50
      988000 -- (-20008.552) [...15 remote chains...] -- 46:39:19
      989000 -- (-19999.259) [...15 remote chains...] -- 46:38:08
      990000 -- (-19999.797) [...15 remote chains...] -- 46:38:36

      Average standard deviation of split frequencies: 0.072283

      991000 -- (-20008.585) [...15 remote chains...] -- 46:37:25
      992000 -- [-20013.580] [...15 remote chains...] -- 46:37:54
      993000 -- (-20005.132) [...15 remote chains...] -- 46:36:43
      994000 -- [-20010.277] [...15 remote chains...] -- 46:37:12
      995000 -- (-20009.574) [...15 remote chains...] -- 46:37:40

      Average standard deviation of split frequencies: 0.071899

      996000 -- [-20005.611] [...15 remote chains...] -- 46:36:29
      997000 -- (-20007.081) [...15 remote chains...] -- 46:36:58
      998000 -- [-20019.853] [...15 remote chains...] -- 46:35:47
      999000 -- (-20009.766) [...15 remote chains...] -- 46:36:16
      1000000 -- [-20002.478] [...15 remote chains...] -- 46:35:06

      Average standard deviation of split frequencies: 0.071554

      1001000 -- [-20003.227] [...15 remote chains...] -- 46:35:34
      1002000 -- (-20004.647) [...15 remote chains...] -- 46:34:24
      1003000 -- (-20003.238) [...15 remote chains...] -- 46:34:52
      1004000 -- (-20009.351) [...15 remote chains...] -- 46:33:42
      1005000 -- [-20009.370] [...15 remote chains...] -- 46:34:11

      Average standard deviation of split frequencies: 0.070791

      1006000 -- (-19999.624) [...15 remote chains...] -- 46:33:01
      1007000 -- (-20009.636) [...15 remote chains...] -- 46:33:29
      1008000 -- [-20009.555] [...15 remote chains...] -- 46:33:58
      1009000 -- [-20000.310] [...15 remote chains...] -- 46:32:48
      1010000 -- (-19998.451) [...15 remote chains...] -- 46:33:16

      Average standard deviation of split frequencies: 0.070316

      1011000 -- (-20004.885) [...15 remote chains...] -- 46:32:07
      1012000 -- (-20000.766) [...15 remote chains...] -- 46:32:35
      1013000 -- [-20002.526] [...15 remote chains...] -- 46:31:26
      1014000 -- [-19997.302] [...15 remote chains...] -- 46:31:54
      1015000 -- (-20016.542) [...15 remote chains...] -- 46:30:45

      Average standard deviation of split frequencies: 0.070010

      1016000 -- [-20001.543] [...15 remote chains...] -- 46:31:13
      1017000 -- (-20004.724) [...15 remote chains...] -- 46:30:04
      1018000 -- (-20003.693) [...15 remote chains...] -- 46:28:55
      1019000 -- (-19998.707) [...15 remote chains...] -- 46:29:24
      1020000 -- [-19999.938] [...15 remote chains...] -- 46:28:15

      Average standard deviation of split frequencies: 0.069545

      1021000 -- (-19999.374) [...15 remote chains...] -- 46:28:43
      1022000 -- (-20006.558) [...15 remote chains...] -- 46:27:35
      1023000 -- (-20010.498) [...15 remote chains...] -- 46:28:03
      1024000 -- (-20010.362) [...15 remote chains...] -- 46:28:31
      1025000 -- (-20006.864) [...15 remote chains...] -- 46:27:23

      Average standard deviation of split frequencies: 0.069093

      1026000 -- [-19999.602] [...15 remote chains...] -- 46:27:51
      1027000 -- (-20005.987) [...15 remote chains...] -- 46:26:43
      1028000 -- (-20004.289) [...15 remote chains...] -- 46:27:11
      1029000 -- (-20017.381) [...15 remote chains...] -- 46:26:03
      1030000 -- (-20008.761) [...15 remote chains...] -- 46:26:32

      Average standard deviation of split frequencies: 0.068679

      1031000 -- (-20012.696) [...15 remote chains...] -- 46:25:24
      1032000 -- [-20020.684] [...15 remote chains...] -- 46:25:52
      1033000 -- (-20031.192) [...15 remote chains...] -- 46:26:20
      1034000 -- [-20010.986] [...15 remote chains...] -- 46:25:12
      1035000 -- (-20011.285) [...15 remote chains...] -- 46:25:40

      Average standard deviation of split frequencies: 0.067920

      1036000 -- (-20004.829) [...15 remote chains...] -- 46:24:33
      1037000 -- [-20010.931] [...15 remote chains...] -- 46:25:01
      1038000 -- (-20015.674) [...15 remote chains...] -- 46:23:54
      1039000 -- [-20016.081] [...15 remote chains...] -- 46:24:22
      1040000 -- [-20004.308] [...15 remote chains...] -- 46:23:15

      Average standard deviation of split frequencies: 0.067536

      1041000 -- [-20012.793] [...15 remote chains...] -- 46:23:43
      1042000 -- (-20007.687) [...15 remote chains...] -- 46:22:36
      1043000 -- (-20008.209) [...15 remote chains...] -- 46:23:04
      1044000 -- (-20004.680) [...15 remote chains...] -- 46:21:57
      1045000 -- [-20000.281] [...15 remote chains...] -- 46:22:25

      Average standard deviation of split frequencies: 0.067229

      1046000 -- (-19995.182) [...15 remote chains...] -- 46:22:53
      1047000 -- (-19996.193) [...15 remote chains...] -- 46:21:46
      1048000 -- (-20009.857) [...15 remote chains...] -- 46:22:14
      1049000 -- (-20005.699) [...15 remote chains...] -- 46:21:07
      1050000 -- [-20008.066] [...15 remote chains...] -- 46:21:35

      Average standard deviation of split frequencies: 0.067087

      1051000 -- (-20005.574) [...15 remote chains...] -- 46:20:29
      1052000 -- (-19994.514) [...15 remote chains...] -- 46:20:57
      1053000 -- (-19994.747) [...15 remote chains...] -- 46:19:51
      1054000 -- (-20002.882) [...15 remote chains...] -- 46:20:18
      1055000 -- (-20012.163) [...15 remote chains...] -- 46:19:12

      Average standard deviation of split frequencies: 0.066875

      1056000 -- (-20004.441) [...15 remote chains...] -- 46:18:06
      1057000 -- [-20017.146] [...15 remote chains...] -- 46:18:34
      1058000 -- [-20005.997] [...15 remote chains...] -- 46:19:02
      1059000 -- (-19999.426) [...15 remote chains...] -- 46:17:56
      1060000 -- [-20002.931] [...15 remote chains...] -- 46:18:24

      Average standard deviation of split frequencies: 0.066577

      1061000 -- (-20009.862) [...15 remote chains...] -- 46:17:19
      1062000 -- (-20001.269) [...15 remote chains...] -- 46:17:46
      1063000 -- (-20004.789) [...15 remote chains...] -- 46:16:41
      1064000 -- (-20010.165) [...15 remote chains...] -- 46:17:09
      1065000 -- (-20023.750) [...15 remote chains...] -- 46:16:03

      Average standard deviation of split frequencies: 0.066635

      1066000 -- (-20010.062) [...15 remote chains...] -- 46:16:31
      1067000 -- (-20003.060) [...15 remote chains...] -- 46:15:26
      1068000 -- (-20009.504) [...15 remote chains...] -- 46:15:54
      1069000 -- [-20002.147] [...15 remote chains...] -- 46:14:49
      1070000 -- [-20012.513] [...15 remote chains...] -- 46:15:16

      Average standard deviation of split frequencies: 0.066687

      1071000 -- [-20006.783] [...15 remote chains...] -- 46:15:44
      1072000 -- (-20016.260) [...15 remote chains...] -- 46:14:39
      1073000 -- (-20014.875) [...15 remote chains...] -- 46:15:07
      1074000 -- (-20013.350) [...15 remote chains...] -- 46:14:02
      1075000 -- (-20007.142) [...15 remote chains...] -- 46:14:30

      Average standard deviation of split frequencies: 0.066245

      1076000 -- (-20014.822) [...15 remote chains...] -- 46:13:25
      1077000 -- (-20009.346) [...15 remote chains...] -- 46:13:53
      1078000 -- (-20010.660) [...15 remote chains...] -- 46:12:48
      1079000 -- (-20011.453) [...15 remote chains...] -- 46:13:16
      1080000 -- [-20007.624] [...15 remote chains...] -- 46:12:12

      Average standard deviation of split frequencies: 0.066493

      1081000 -- (-20015.711) [...15 remote chains...] -- 46:12:39
      1082000 -- (-20012.359) [...15 remote chains...] -- 46:13:07
      1083000 -- [-20008.652] [...15 remote chains...] -- 46:12:03
      1084000 -- (-20000.803) [...15 remote chains...] -- 46:12:30
      1085000 -- (-20005.710) [...15 remote chains...] -- 46:11:26

      Average standard deviation of split frequencies: 0.066257

      1086000 -- [-20009.582] [...15 remote chains...] -- 46:11:53
      1087000 -- (-20011.919) [...15 remote chains...] -- 46:10:50
      1088000 -- [-20002.888] [...15 remote chains...] -- 46:11:17
      1089000 -- [-20004.016] [...15 remote chains...] -- 46:10:14
      1090000 -- [-20000.723] [...15 remote chains...] -- 46:10:41

      Average standard deviation of split frequencies: 0.066217

      1091000 -- (-20011.671) [...15 remote chains...] -- 46:11:08
      1092000 -- (-20005.016) [...15 remote chains...] -- 46:10:05
      1093000 -- (-20013.785) [...15 remote chains...] -- 46:10:32
      1094000 -- (-20006.929) [...15 remote chains...] -- 46:09:29
      1095000 -- [-19999.907] [...15 remote chains...] -- 46:09:56

      Average standard deviation of split frequencies: 0.066462

      1096000 -- (-19998.588) [...15 remote chains...] -- 46:08:53
      1097000 -- [-20000.614] [...15 remote chains...] -- 46:09:20
      1098000 -- [-20003.262] [...15 remote chains...] -- 46:08:17
      1099000 -- (-20006.721) [...15 remote chains...] -- 46:08:44
      1100000 -- [-20014.475] [...15 remote chains...] -- 46:07:42

      Average standard deviation of split frequencies: 0.066312

      1101000 -- (-20016.268) [...15 remote chains...] -- 46:08:09
      1102000 -- (-20013.670) [...15 remote chains...] -- 46:07:06
      1103000 -- (-20021.704) [...15 remote chains...] -- 46:07:33
      1104000 -- (-20018.073) [...15 remote chains...] -- 46:06:31
      1105000 -- [-20014.277] [...15 remote chains...] -- 46:06:58

      Average standard deviation of split frequencies: 0.065930

      1106000 -- [-20018.651] [...15 remote chains...] -- 46:05:55
      1107000 -- (-20023.312) [...15 remote chains...] -- 46:06:23
      1108000 -- (-20021.388) [...15 remote chains...] -- 46:05:20
      1109000 -- (-20017.590) [...15 remote chains...] -- 46:05:47
      1110000 -- [-20013.322] [...15 remote chains...] -- 46:04:45

      Average standard deviation of split frequencies: 0.066187

      1111000 -- [-20015.075] [...15 remote chains...] -- 46:05:12
      1112000 -- (-20025.070) [...15 remote chains...] -- 46:04:10
      1113000 -- (-20016.639) [...15 remote chains...] -- 46:04:37
      1114000 -- [-20014.858] [...15 remote chains...] -- 46:03:36
      1115000 -- [-20006.708] [...15 remote chains...] -- 46:04:03

      Average standard deviation of split frequencies: 0.065586

      1116000 -- [-20013.133] [...15 remote chains...] -- 46:03:01
      1117000 -- [-20014.460] [...15 remote chains...] -- 46:03:28
      1118000 -- (-20018.205) [...15 remote chains...] -- 46:02:26
      1119000 -- [-20017.448] [...15 remote chains...] -- 46:02:53
      1120000 -- [-20024.683] [...15 remote chains...] -- 46:01:52

      Average standard deviation of split frequencies: 0.066015

      1121000 -- (-20023.745) [...15 remote chains...] -- 46:02:19
      1122000 -- [-20026.471] [...15 remote chains...] -- 46:01:17
      1123000 -- [-20023.228] [...15 remote chains...] -- 46:01:44
      1124000 -- (-20020.563) [...15 remote chains...] -- 46:00:43
      1125000 -- (-20018.093) [...15 remote chains...] -- 46:01:10

      Average standard deviation of split frequencies: 0.065205

      1126000 -- [-20021.620] [...15 remote chains...] -- 46:01:37
      1127000 -- (-20020.823) [...15 remote chains...] -- 46:00:36
      1128000 -- [-20019.548] [...15 remote chains...] -- 46:01:03
      1129000 -- (-20011.760) [...15 remote chains...] -- 46:00:02
      1130000 -- [-20014.578] [...15 remote chains...] -- 46:00:29

      Average standard deviation of split frequencies: 0.065251

      1131000 -- [-20012.659] [...15 remote chains...] -- 45:59:28
      1132000 -- [-20011.749] [...15 remote chains...] -- 45:59:55
      1133000 -- [-20005.002] [...15 remote chains...] -- 45:58:54
      1134000 -- (-20011.661) [...15 remote chains...] -- 45:59:21
      1135000 -- (-20017.844) [...15 remote chains...] -- 45:58:20

      Average standard deviation of split frequencies: 0.065249

      1136000 -- (-20013.397) [...15 remote chains...] -- 45:58:47
      1137000 -- [-20010.871] [...15 remote chains...] -- 45:57:47
      1138000 -- (-20010.799) [...15 remote chains...] -- 45:58:13
      1139000 -- [-20009.435] [...15 remote chains...] -- 45:58:40
      1140000 -- [-20011.429] [...15 remote chains...] -- 45:57:40

      Average standard deviation of split frequencies: 0.065255

      1141000 -- [-20016.306] [...15 remote chains...] -- 45:56:40
      1142000 -- (-20005.319) [...15 remote chains...] -- 45:57:07
      1143000 -- [-20009.719] [...15 remote chains...] -- 45:56:07
      1144000 -- (-20004.159) [...15 remote chains...] -- 45:56:33
      1145000 -- (-19999.574) [...15 remote chains...] -- 45:55:33

      Average standard deviation of split frequencies: 0.065243

      1146000 -- (-20005.987) [...15 remote chains...] -- 45:56:00
      1147000 -- (-20014.024) [...15 remote chains...] -- 45:55:00
      1148000 -- [-20012.362] [...15 remote chains...] -- 45:55:27
      1149000 -- (-20015.179) [...15 remote chains...] -- 45:54:27
      1150000 -- (-20023.157) [...15 remote chains...] -- 45:54:54

      Average standard deviation of split frequencies: 0.065406

      1151000 -- [-20024.957] [...15 remote chains...] -- 45:53:54
      1152000 -- [-20021.930] [...15 remote chains...] -- 45:54:21
      1153000 -- (-20010.564) [...15 remote chains...] -- 45:53:22
      1154000 -- [-19997.650] [...15 remote chains...] -- 45:53:48
      1155000 -- (-20006.081) [...15 remote chains...] -- 45:54:15

      Average standard deviation of split frequencies: 0.065146

      1156000 -- (-20003.918) [...15 remote chains...] -- 45:53:16
      1157000 -- (-20004.804) [...15 remote chains...] -- 45:53:42
      1158000 -- [-20006.462] [...15 remote chains...] -- 45:52:43
      1159000 -- (-20012.188) [...15 remote chains...] -- 45:53:09
      1160000 -- [-20007.950] [...15 remote chains...] -- 45:52:10

      Average standard deviation of split frequencies: 0.065153

      1161000 -- (-20006.744) [...15 remote chains...] -- 45:52:37
      1162000 -- (-20003.099) [...15 remote chains...] -- 45:51:38
      1163000 -- [-20008.075] [...15 remote chains...] -- 45:52:04
      1164000 -- [-20009.744] [...15 remote chains...] -- 45:51:06
      1165000 -- (-20012.512) [...15 remote chains...] -- 45:51:32

      Average standard deviation of split frequencies: 0.064893

      1166000 -- (-20006.071) [...15 remote chains...] -- 45:50:34
      1167000 -- (-20007.332) [...15 remote chains...] -- 45:51:00
      1168000 -- (-20001.250) [...15 remote chains...] -- 45:50:02
      1169000 -- [-19989.348] [...15 remote chains...] -- 45:50:28
      1170000 -- (-19986.357) [...15 remote chains...] -- 45:49:30

      Average standard deviation of split frequencies: 0.064721

      1171000 -- [-19994.406] [...15 remote chains...] -- 45:49:56
      1172000 -- (-19991.932) [...15 remote chains...] -- 45:50:22
      1173000 -- [-19994.684] [...15 remote chains...] -- 45:49:24
      1174000 -- (-20004.334) [...15 remote chains...] -- 45:49:50
      1175000 -- (-20017.738) [...15 remote chains...] -- 45:48:52

      Average standard deviation of split frequencies: 0.064629

      1176000 -- (-20019.081) [...15 remote chains...] -- 45:49:18
      1177000 -- (-20013.931) [...15 remote chains...] -- 45:48:20
      1178000 -- (-20010.661) [...15 remote chains...] -- 45:48:47
      1179000 -- (-19998.888) [...15 remote chains...] -- 45:47:49
      1180000 -- (-19991.131) [...15 remote chains...] -- 45:48:15

      Average standard deviation of split frequencies: 0.064399

      1181000 -- (-19998.434) [...15 remote chains...] -- 45:47:17
      1182000 -- [-20002.439] [...15 remote chains...] -- 45:47:43
      1183000 -- (-20003.914) [...15 remote chains...] -- 45:46:46
      1184000 -- [-19997.221] [...15 remote chains...] -- 45:47:12
      1185000 -- [-19995.201] [...15 remote chains...] -- 45:46:15

      Average standard deviation of split frequencies: 0.063926

      1186000 -- [-19997.601] [...15 remote chains...] -- 45:46:41
      1187000 -- (-20008.389) [...15 remote chains...] -- 45:45:43
      1188000 -- (-20001.340) [...15 remote chains...] -- 45:46:09
      1189000 -- [-20003.692] [...15 remote chains...] -- 45:45:12
      1190000 -- (-19997.422) [...15 remote chains...] -- 45:45:38

      Average standard deviation of split frequencies: 0.064052

      1191000 -- (-19991.634) [...15 remote chains...] -- 45:44:41
      1192000 -- [-19993.840] [...15 remote chains...] -- 45:45:07
      1193000 -- (-19999.509) [...15 remote chains...] -- 45:44:10
      1194000 -- (-20008.850) [...15 remote chains...] -- 45:44:36
      1195000 -- (-20007.020) [...15 remote chains...] -- 45:45:02

      Average standard deviation of split frequencies: 0.063846

      1196000 -- (-20005.695) [...15 remote chains...] -- 45:44:05
      1197000 -- [-20002.099] [...15 remote chains...] -- 45:44:31
      1198000 -- (-20001.730) [...15 remote chains...] -- 45:43:35
      1199000 -- (-20004.571) [...15 remote chains...] -- 45:44:00
      1200000 -- [-20009.452] [...15 remote chains...] -- 45:43:04

      Average standard deviation of split frequencies: 0.063843

      1201000 -- (-20008.590) [...15 remote chains...] -- 45:43:30
      1202000 -- (-20004.945) [...15 remote chains...] -- 45:42:33
      1203000 -- [-20006.139] [...15 remote chains...] -- 45:42:59
      1204000 -- [-20001.911] [...15 remote chains...] -- 45:42:03
      1205000 -- [-20002.767] [...15 remote chains...] -- 45:42:29

      Average standard deviation of split frequencies: 0.063524

      1206000 -- (-20010.124) [...15 remote chains...] -- 45:41:32
      1207000 -- (-20006.589) [...15 remote chains...] -- 45:41:58
      1208000 -- (-20007.992) [...15 remote chains...] -- 45:41:02
      1209000 -- [-20005.576] [...15 remote chains...] -- 45:41:28
      1210000 -- [-20002.549] [...15 remote chains...] -- 45:41:53

      Average standard deviation of split frequencies: 0.063257

      1211000 -- [-20006.188] [...15 remote chains...] -- 45:40:57
      1212000 -- (-20018.667) [...15 remote chains...] -- 45:40:02
      1213000 -- (-20028.831) [...15 remote chains...] -- 45:40:27
      1214000 -- (-20017.266) [...15 remote chains...] -- 45:40:53
      1215000 -- (-20020.199) [...15 remote chains...] -- 45:39:57

      Average standard deviation of split frequencies: 0.063121

      1216000 -- (-20021.023) [...15 remote chains...] -- 45:40:23
      1217000 -- (-20019.559) [...15 remote chains...] -- 45:39:27
      1218000 -- (-20016.167) [...15 remote chains...] -- 45:38:32
      1219000 -- (-20019.378) [...15 remote chains...] -- 45:38:57
      1220000 -- [-20021.444] [...15 remote chains...] -- 45:39:23

      Average standard deviation of split frequencies: 0.062899

      1221000 -- (-20007.077) [...15 remote chains...] -- 45:38:28
      1222000 -- [-20006.445] [...15 remote chains...] -- 45:38:53
      1223000 -- [-20011.705] [...15 remote chains...] -- 45:37:58
      1224000 -- [-20004.767] [...15 remote chains...] -- 45:38:23
      1225000 -- (-20001.145) [...15 remote chains...] -- 45:37:28

      Average standard deviation of split frequencies: 0.062813

      1226000 -- [-20009.279] [...15 remote chains...] -- 45:37:54
      1227000 -- (-19997.289) [...15 remote chains...] -- 45:36:59
      1228000 -- [-20006.853] [...15 remote chains...] -- 45:37:24
      1229000 -- (-19999.892) [...15 remote chains...] -- 45:36:29
      1230000 -- [-20004.874] [...15 remote chains...] -- 45:36:55

      Average standard deviation of split frequencies: 0.063044

      1231000 -- (-19996.363) [...15 remote chains...] -- 45:36:00
      1232000 -- (-20009.230) [...15 remote chains...] -- 45:36:25
      1233000 -- [-20003.446] [...15 remote chains...] -- 45:35:31
      1234000 -- (-20006.072) [...15 remote chains...] -- 45:35:56
      1235000 -- (-19999.922) [...15 remote chains...] -- 45:35:01

      Average standard deviation of split frequencies: 0.062887

      1236000 -- (-20007.680) [...15 remote chains...] -- 45:35:27
      1237000 -- (-20017.259) [...15 remote chains...] -- 45:34:32
      1238000 -- [-20018.286] [...15 remote chains...] -- 45:34:58
      1239000 -- [-20021.289] [...15 remote chains...] -- 45:35:23
      1240000 -- (-20011.432) [...15 remote chains...] -- 45:34:29

      Average standard deviation of split frequencies: 0.062837

      1241000 -- (-20014.772) [...15 remote chains...] -- 45:34:54
      1242000 -- [-20007.055] [...15 remote chains...] -- 45:34:00
      1243000 -- [-20023.454] [...15 remote chains...] -- 45:33:05
      1244000 -- [-20023.547] [...15 remote chains...] -- 45:33:31
      1245000 -- [-20014.258] [...15 remote chains...] -- 45:32:37

      Average standard deviation of split frequencies: 0.062548

      1246000 -- (-20022.685) [...15 remote chains...] -- 45:33:02
      1247000 -- (-20019.644) [...15 remote chains...] -- 45:32:08
      1248000 -- [-20021.395] [...15 remote chains...] -- 45:32:33
      1249000 -- [-20025.770] [...15 remote chains...] -- 45:31:39
      1250000 -- (-20031.288) [...15 remote chains...] -- 45:32:05

      Average standard deviation of split frequencies: 0.062372

      1251000 -- (-20031.137) [...15 remote chains...] -- 45:31:11
      1252000 -- (-20013.199) [...15 remote chains...] -- 45:31:36
      1253000 -- (-20018.511) [...15 remote chains...] -- 45:30:42
      1254000 -- (-20009.911) [...15 remote chains...] -- 45:31:07
      1255000 -- (-20015.782) [...15 remote chains...] -- 45:30:14

      Average standard deviation of split frequencies: 0.062211

      1256000 -- [-20016.905] [...15 remote chains...] -- 45:30:39
      1257000 -- [-20016.634] [...15 remote chains...] -- 45:31:04
      1258000 -- (-20010.007) [...15 remote chains...] -- 45:30:11
      1259000 -- [-20001.202] [...15 remote chains...] -- 45:30:36
      1260000 -- (-19997.066) [...15 remote chains...] -- 45:29:43

      Average standard deviation of split frequencies: 0.061997

      1261000 -- (-19994.449) [...15 remote chains...] -- 45:30:08
      1262000 -- (-19999.966) [...15 remote chains...] -- 45:29:14
      1263000 -- (-20012.459) [...15 remote chains...] -- 45:29:39
      1264000 -- [-20016.257] [...15 remote chains...] -- 45:28:46
      1265000 -- [-20013.632] [...15 remote chains...] -- 45:29:11

      Average standard deviation of split frequencies: 0.061761

      1266000 -- (-20014.977) [...15 remote chains...] -- 45:28:18
      1267000 -- (-20012.793) [...15 remote chains...] -- 45:28:43
      1268000 -- (-20025.567) [...15 remote chains...] -- 45:27:50
      1269000 -- (-20019.752) [...15 remote chains...] -- 45:28:15
      1270000 -- [-20018.787] [...15 remote chains...] -- 45:27:23

      Average standard deviation of split frequencies: 0.061475

      1271000 -- [-20017.139] [...15 remote chains...] -- 45:27:47
      1272000 -- (-20018.436) [...15 remote chains...] -- 45:26:55
      1273000 -- (-20014.428) [...15 remote chains...] -- 45:27:20
      1274000 -- [-20010.985] [...15 remote chains...] -- 45:27:45
      1275000 -- (-20012.810) [...15 remote chains...] -- 45:26:52

      Average standard deviation of split frequencies: 0.061294

      1276000 -- (-20020.991) [...15 remote chains...] -- 45:27:17
      1277000 -- (-20016.249) [...15 remote chains...] -- 45:26:24
      1278000 -- (-20011.780) [...15 remote chains...] -- 45:26:49
      1279000 -- [-20009.758] [...15 remote chains...] -- 45:25:57
      1280000 -- (-20011.860) [...15 remote chains...] -- 45:26:22

      Average standard deviation of split frequencies: 0.061123

      1281000 -- (-20007.915) [...15 remote chains...] -- 45:25:29
      1282000 -- (-20016.764) [...15 remote chains...] -- 45:25:54
      1283000 -- [-20018.990] [...15 remote chains...] -- 45:25:02
      1284000 -- (-20028.752) [...15 remote chains...] -- 45:25:27
      1285000 -- [-20022.679] [...15 remote chains...] -- 45:25:51

      Average standard deviation of split frequencies: 0.061032

      1286000 -- (-20016.099) [...15 remote chains...] -- 45:24:59
      1287000 -- (-20019.444) [...15 remote chains...] -- 45:25:24
      1288000 -- [-20017.759] [...15 remote chains...] -- 45:24:32
      1289000 -- (-20017.206) [...15 remote chains...] -- 45:24:57
      1290000 -- (-20027.283) [...15 remote chains...] -- 45:24:05

      Average standard deviation of split frequencies: 0.060823

      1291000 -- (-20024.603) [...15 remote chains...] -- 45:24:30
      1292000 -- [-20023.080] [...15 remote chains...] -- 45:24:54
      1293000 -- [-20011.615] [...15 remote chains...] -- 45:24:02
      1294000 -- [-20010.496] [...15 remote chains...] -- 45:24:27
      1295000 -- [-20015.591] [...15 remote chains...] -- 45:23:35

      Average standard deviation of split frequencies: 0.061088

      1296000 -- (-20014.003) [...15 remote chains...] -- 45:24:00
      1297000 -- (-20024.952) [...15 remote chains...] -- 45:23:08
      1298000 -- (-20026.368) [...15 remote chains...] -- 45:23:33
      1299000 -- (-20025.103) [...15 remote chains...] -- 45:22:41
      1300000 -- (-20009.751) [...15 remote chains...] -- 45:23:06

      Average standard deviation of split frequencies: 0.060499

      1301000 -- [-20007.915] [...15 remote chains...] -- 45:22:15
      1302000 -- (-20011.177) [...15 remote chains...] -- 45:22:39
      1303000 -- (-20003.542) [...15 remote chains...] -- 45:21:48
      1304000 -- (-20022.902) [...15 remote chains...] -- 45:20:57
      1305000 -- (-20018.396) [...15 remote chains...] -- 45:21:21

      Average standard deviation of split frequencies: 0.060271

      1306000 -- (-20023.235) [...15 remote chains...] -- 45:20:30
      1307000 -- [-20019.741] [...15 remote chains...] -- 45:20:54
      1308000 -- (-20026.821) [...15 remote chains...] -- 45:20:03
      1309000 -- (-20021.985) [...15 remote chains...] -- 45:20:28
      1310000 -- (-20024.634) [...15 remote chains...] -- 45:19:37

      Average standard deviation of split frequencies: 0.060130

      1311000 -- [-20021.637] [...15 remote chains...] -- 45:20:01
      1312000 -- (-20024.967) [...15 remote chains...] -- 45:19:11
      1313000 -- (-20008.363) [...15 remote chains...] -- 45:19:35
      1314000 -- [-20006.520] [...15 remote chains...] -- 45:18:44
      1315000 -- (-20007.845) [...15 remote chains...] -- 45:19:09

      Average standard deviation of split frequencies: 0.059834

      1316000 -- (-19999.238) [...15 remote chains...] -- 45:18:18
      1317000 -- (-20003.171) [...15 remote chains...] -- 45:18:42
      1318000 -- (-20006.578) [...15 remote chains...] -- 45:17:52
      1319000 -- (-20007.100) [...15 remote chains...] -- 45:18:16
      1320000 -- (-19998.393) [...15 remote chains...] -- 45:17:26

      Average standard deviation of split frequencies: 0.059091

      1321000 -- [-20001.532] [...15 remote chains...] -- 45:17:50
      1322000 -- (-19999.338) [...15 remote chains...] -- 45:17:00
      1323000 -- [-20006.735] [...15 remote chains...] -- 45:17:24
      1324000 -- (-20009.370) [...15 remote chains...] -- 45:16:34
      1325000 -- (-20021.111) [...15 remote chains...] -- 45:16:58

      Average standard deviation of split frequencies: 0.058637

      1326000 -- [-20012.777] [...15 remote chains...] -- 45:16:08
      1327000 -- (-20013.670) [...15 remote chains...] -- 45:16:32
      1328000 -- [-20021.019] [...15 remote chains...] -- 45:15:42
      1329000 -- (-20009.516) [...15 remote chains...] -- 45:16:06
      1330000 -- (-20014.420) [...15 remote chains...] -- 45:15:16

      Average standard deviation of split frequencies: 0.058455

      1331000 -- (-20018.805) [...15 remote chains...] -- 45:15:40
      1332000 -- (-20015.272) [...15 remote chains...] -- 45:14:51
      1333000 -- [-20008.127] [...15 remote chains...] -- 45:15:15
      1334000 -- (-20005.147) [...15 remote chains...] -- 45:14:25
      1335000 -- (-19996.413) [...15 remote chains...] -- 45:14:49

      Average standard deviation of split frequencies: 0.058251

      1336000 -- [-20001.977] [...15 remote chains...] -- 45:13:59
      1337000 -- [-20009.819] [...15 remote chains...] -- 45:14:24
      1338000 -- (-20009.159) [...15 remote chains...] -- 45:13:34
      1339000 -- (-20010.749) [...15 remote chains...] -- 45:12:44
      1340000 -- (-20007.650) [...15 remote chains...] -- 45:13:09

      Average standard deviation of split frequencies: 0.058041

      1341000 -- (-20007.470) [...15 remote chains...] -- 45:13:33
      1342000 -- (-20010.821) [...15 remote chains...] -- 45:12:43
      1343000 -- (-20013.309) [...15 remote chains...] -- 45:13:07
      1344000 -- (-20019.537) [...15 remote chains...] -- 45:12:18
      1345000 -- (-20016.335) [...15 remote chains...] -- 45:11:29

      Average standard deviation of split frequencies: 0.057770

      1346000 -- [-20014.731] [...15 remote chains...] -- 45:11:53
      1347000 -- [-20015.286] [...15 remote chains...] -- 45:11:03
      1348000 -- (-20016.029) [...15 remote chains...] -- 45:11:27
      1349000 -- (-20019.095) [...15 remote chains...] -- 45:10:38
      1350000 -- [-20012.355] [...15 remote chains...] -- 45:11:02

      Average standard deviation of split frequencies: 0.057773

      1351000 -- (-20007.887) [...15 remote chains...] -- 45:10:13
      1352000 -- [-20010.348] [...15 remote chains...] -- 45:10:37
      1353000 -- [-20009.856] [...15 remote chains...] -- 45:11:01
      1354000 -- [-20013.967] [...15 remote chains...] -- 45:10:12
      1355000 -- (-20011.846) [...15 remote chains...] -- 45:10:36

      Average standard deviation of split frequencies: 0.057531

      1356000 -- [-20014.251] [...15 remote chains...] -- 45:09:48
      1357000 -- (-20001.809) [...15 remote chains...] -- 45:10:11
      1358000 -- [-20008.426] [...15 remote chains...] -- 45:09:23
      1359000 -- [-20013.224] [...15 remote chains...] -- 45:09:47
      1360000 -- (-20010.055) [...15 remote chains...] -- 45:08:58

      Average standard deviation of split frequencies: 0.057505

      1361000 -- (-20002.592) [...15 remote chains...] -- 45:09:22
      1362000 -- (-20006.685) [...15 remote chains...] -- 45:08:33
      1363000 -- [-20006.961] [...15 remote chains...] -- 45:08:57
      1364000 -- (-20017.300) [...15 remote chains...] -- 45:08:09
      1365000 -- [-20017.263] [...15 remote chains...] -- 45:08:32

      Average standard deviation of split frequencies: 0.057326

      1366000 -- (-20016.254) [...15 remote chains...] -- 45:07:44
      1367000 -- (-20003.790) [...15 remote chains...] -- 45:08:08
      1368000 -- (-20003.190) [...15 remote chains...] -- 45:07:19
      1369000 -- (-19997.585) [...15 remote chains...] -- 45:07:43
      1370000 -- (-20004.146) [...15 remote chains...] -- 45:08:07

      Average standard deviation of split frequencies: 0.057223

      1371000 -- [-20010.074] [...15 remote chains...] -- 45:07:19
      1372000 -- (-20002.034) [...15 remote chains...] -- 45:07:43
      1373000 -- [-20022.381] [...15 remote chains...] -- 45:06:54
      1374000 -- [-20019.969] [...15 remote chains...] -- 45:07:18
      1375000 -- [-20023.332] [...15 remote chains...] -- 45:06:30

      Average standard deviation of split frequencies: 0.057119

      1376000 -- (-20024.051) [...15 remote chains...] -- 45:06:54
      1377000 -- (-20016.039) [...15 remote chains...] -- 45:07:17
      1378000 -- [-20005.576] [...15 remote chains...] -- 45:06:29
      1379000 -- [-20014.714] [...15 remote chains...] -- 45:06:53
      1380000 -- (-19998.648) [...15 remote chains...] -- 45:06:05

      Average standard deviation of split frequencies: 0.056823

      1381000 -- [-20008.408] [...15 remote chains...] -- 45:06:29
      1382000 -- [-20008.350] [...15 remote chains...] -- 45:05:41
      1383000 -- (-20010.487) [...15 remote chains...] -- 45:06:05
      1384000 -- (-20010.934) [...15 remote chains...] -- 45:05:17
      1385000 -- (-20012.001) [...15 remote chains...] -- 45:05:40

      Average standard deviation of split frequencies: 0.056639

      1386000 -- (-20012.172) [...15 remote chains...] -- 45:06:04
      1387000 -- (-20019.235) [...15 remote chains...] -- 45:05:16
      1388000 -- [-20013.928] [...15 remote chains...] -- 45:05:40
      1389000 -- (-20010.691) [...15 remote chains...] -- 45:04:52
      1390000 -- [-20011.532] [...15 remote chains...] -- 45:04:05

      Average standard deviation of split frequencies: 0.056629

      1391000 -- [-20010.684] [...15 remote chains...] -- 45:04:28
      1392000 -- (-20005.857) [...15 remote chains...] -- 45:03:41
      1393000 -- (-20013.420) [...15 remote chains...] -- 45:04:04
      1394000 -- (-20024.650) [...15 remote chains...] -- 45:03:17
      1395000 -- (-20010.504) [...15 remote chains...] -- 45:03:41

      Average standard deviation of split frequencies: 0.056587

      1396000 -- [-20011.724] [...15 remote chains...] -- 45:02:53
      1397000 -- [-20016.996] [...15 remote chains...] -- 45:03:17
      1398000 -- [-20006.671] [...15 remote chains...] -- 45:02:30
      1399000 -- (-20003.816) [...15 remote chains...] -- 45:02:53
      1400000 -- [-19994.009] [...15 remote chains...] -- 45:02:06

      Average standard deviation of split frequencies: 0.056863

      1401000 -- (-19999.686) [...15 remote chains...] -- 45:02:29
      1402000 -- (-20008.335) [...15 remote chains...] -- 45:02:53
      1403000 -- (-20002.622) [...15 remote chains...] -- 45:02:06
      1404000 -- (-20012.119) [...15 remote chains...] -- 45:02:29
      1405000 -- (-20003.677) [...15 remote chains...] -- 45:01:42

      Average standard deviation of split frequencies: 0.056681

      1406000 -- [-19998.550] [...15 remote chains...] -- 45:02:06
      1407000 -- (-20007.580) [...15 remote chains...] -- 45:01:19
      1408000 -- (-20007.047) [...15 remote chains...] -- 45:01:42
      1409000 -- [-20004.130] [...15 remote chains...] -- 45:00:55
      1410000 -- (-20012.301) [...15 remote chains...] -- 45:01:19

      Average standard deviation of split frequencies: 0.056367

      1411000 -- (-20011.835) [...15 remote chains...] -- 45:00:32
      1412000 -- (-20020.775) [...15 remote chains...] -- 45:00:55
      1413000 -- [-20030.124] [...15 remote chains...] -- 45:00:09
      1414000 -- [-20024.263] [...15 remote chains...] -- 45:00:32
      1415000 -- [-20020.212] [...15 remote chains...] -- 45:00:55

      Average standard deviation of split frequencies: 0.056159

      1416000 -- [-20030.607] [...15 remote chains...] -- 45:00:09
      1417000 -- [-20018.162] [...15 remote chains...] -- 45:00:32
      1418000 -- (-20015.563) [...15 remote chains...] -- 44:59:45
      1419000 -- (-20017.638) [...15 remote chains...] -- 45:00:09
      1420000 -- (-20009.066) [...15 remote chains...] -- 44:59:22

      Average standard deviation of split frequencies: 0.055980

      1421000 -- (-20015.608) [...15 remote chains...] -- 44:59:45
      1422000 -- (-20016.358) [...15 remote chains...] -- 44:58:59
      1423000 -- [-20013.670] [...15 remote chains...] -- 44:59:22
      1424000 -- (-20008.127) [...15 remote chains...] -- 44:59:45
      1425000 -- (-20010.355) [...15 remote chains...] -- 44:58:59

      Average standard deviation of split frequencies: 0.055652

      1426000 -- (-20017.009) [...15 remote chains...] -- 44:59:22
      1427000 -- (-20027.499) [...15 remote chains...] -- 44:58:36
      1428000 -- (-20019.317) [...15 remote chains...] -- 44:58:59
      1429000 -- [-20011.716] [...15 remote chains...] -- 44:58:13
      1430000 -- (-20012.650) [...15 remote chains...] -- 44:58:36

      Average standard deviation of split frequencies: 0.055715

      1431000 -- (-20011.996) [...15 remote chains...] -- 44:57:50
      1432000 -- (-20013.485) [...15 remote chains...] -- 44:58:13
      1433000 -- [-20014.586] [...15 remote chains...] -- 44:57:27
      1434000 -- [-20013.201] [...15 remote chains...] -- 44:57:50
      1435000 -- [-20016.619] [...15 remote chains...] -- 44:57:05

      Average standard deviation of split frequencies: 0.055768

      1436000 -- (-20020.354) [...15 remote chains...] -- 44:57:28
      1437000 -- (-20029.333) [...15 remote chains...] -- 44:56:42
      1438000 -- [-20020.302] [...15 remote chains...] -- 44:57:05
      1439000 -- (-20017.491) [...15 remote chains...] -- 44:56:19
      1440000 -- (-20019.889) [...15 remote chains...] -- 44:56:42

      Average standard deviation of split frequencies: 0.055614

      1441000 -- (-20029.015) [...15 remote chains...] -- 44:55:57
      1442000 -- [-20031.340] [...15 remote chains...] -- 44:56:20
      1443000 -- (-20020.597) [...15 remote chains...] -- 44:55:34
      1444000 -- (-20014.242) [...15 remote chains...] -- 44:55:57
      1445000 -- (-20014.770) [...15 remote chains...] -- 44:55:12

      Average standard deviation of split frequencies: 0.055371

      1446000 -- [-20018.246] [...15 remote chains...] -- 44:55:34
      1447000 -- (-20003.364) [...15 remote chains...] -- 44:54:49
      1448000 -- (-20013.804) [...15 remote chains...] -- 44:55:12
      1449000 -- (-20003.507) [...15 remote chains...] -- 44:55:35
      1450000 -- (-20018.581) [...15 remote chains...] -- 44:54:49

      Average standard deviation of split frequencies: 0.055170

      1451000 -- (-20016.934) [...15 remote chains...] -- 44:55:12
      1452000 -- [-20007.404] [...15 remote chains...] -- 44:54:27
      1453000 -- (-20008.415) [...15 remote chains...] -- 44:54:50
      1454000 -- (-20010.280) [...15 remote chains...] -- 44:54:05
      1455000 -- [-20012.264] [...15 remote chains...] -- 44:54:27

      Average standard deviation of split frequencies: 0.055076

      1456000 -- [-20012.384] [...15 remote chains...] -- 44:53:42
      1457000 -- (-20016.926) [...15 remote chains...] -- 44:54:05
      1458000 -- [-20025.957] [...15 remote chains...] -- 44:53:20
      1459000 -- (-20033.394) [...15 remote chains...] -- 44:53:43
      1460000 -- (-20028.394) [...15 remote chains...] -- 44:52:58

      Average standard deviation of split frequencies: 0.054945

      1461000 -- (-20036.739) [...15 remote chains...] -- 44:53:21
      1462000 -- (-20037.743) [...15 remote chains...] -- 44:52:36
      1463000 -- (-20014.323) [...15 remote chains...] -- 44:52:59
      1464000 -- [-20013.362] [...15 remote chains...] -- 44:52:14
      1465000 -- (-20011.750) [...15 remote chains...] -- 44:52:37

      Average standard deviation of split frequencies: 0.054616

      1466000 -- [-20014.697] [...15 remote chains...] -- 44:51:52
      1467000 -- (-20014.801) [...15 remote chains...] -- 44:52:15
      1468000 -- (-20018.376) [...15 remote chains...] -- 44:51:30
      1469000 -- (-20019.821) [...15 remote chains...] -- 44:51:53
      1470000 -- (-20013.310) [...15 remote chains...] -- 44:51:08

      Average standard deviation of split frequencies: 0.054535

      1471000 -- (-20017.763) [...15 remote chains...] -- 44:51:31
      1472000 -- [-20002.079] [...15 remote chains...] -- 44:50:46
      1473000 -- [-20016.125] [...15 remote chains...] -- 44:51:09
      1474000 -- (-20010.585) [...15 remote chains...] -- 44:50:24
      1475000 -- [-20017.231] [...15 remote chains...] -- 44:50:47

      Average standard deviation of split frequencies: 0.054347

      1476000 -- [-20018.928] [...15 remote chains...] -- 44:50:03
      1477000 -- (-20012.575) [...15 remote chains...] -- 44:50:25
      1478000 -- [-20009.317] [...15 remote chains...] -- 44:49:41
      1479000 -- [-20011.964] [...15 remote chains...] -- 44:50:03
      1480000 -- (-20010.451) [...15 remote chains...] -- 44:50:26

      Average standard deviation of split frequencies: 0.054207

      1481000 -- (-20021.688) [...15 remote chains...] -- 44:49:42
      1482000 -- (-20017.491) [...15 remote chains...] -- 44:50:04
      1483000 -- (-20004.539) [...15 remote chains...] -- 44:49:20
      1484000 -- (-20021.484) [...15 remote chains...] -- 44:49:43
      1485000 -- (-20018.367) [...15 remote chains...] -- 44:48:59

      Average standard deviation of split frequencies: 0.053990

      1486000 -- (-20018.119) [...15 remote chains...] -- 44:49:21
      1487000 -- [-20006.325] [...15 remote chains...] -- 44:48:37
      1488000 -- (-20004.357) [...15 remote chains...] -- 44:48:59
      1489000 -- [-20014.818] [...15 remote chains...] -- 44:49:22
      1490000 -- (-20021.629) [...15 remote chains...] -- 44:48:38

      Average standard deviation of split frequencies: 0.053779

      1491000 -- (-20011.805) [...15 remote chains...] -- 44:49:00
      1492000 -- [-20004.054] [...15 remote chains...] -- 44:48:16
      1493000 -- (-20008.638) [...15 remote chains...] -- 44:47:33
      1494000 -- (-20010.025) [...15 remote chains...] -- 44:47:55
      1495000 -- [-20009.514] [...15 remote chains...] -- 44:48:17

      Average standard deviation of split frequencies: 0.053583

      1496000 -- [-20011.710] [...15 remote chains...] -- 44:47:34
      1497000 -- (-20010.049) [...15 remote chains...] -- 44:47:56
      1498000 -- (-20003.782) [...15 remote chains...] -- 44:47:12
      1499000 -- (-20000.273) [...15 remote chains...] -- 44:47:35
      1500000 -- (-20002.708) [...15 remote chains...] -- 44:46:51

      Average standard deviation of split frequencies: 0.053329

      1501000 -- [-20013.141] [...15 remote chains...] -- 44:47:13
      1502000 -- (-20009.942) [...15 remote chains...] -- 44:46:30
      1503000 -- (-20015.036) [...15 remote chains...] -- 44:46:52
      1504000 -- (-20007.804) [...15 remote chains...] -- 44:46:09
      1505000 -- (-20005.654) [...15 remote chains...] -- 44:46:31

      Average standard deviation of split frequencies: 0.053092

      1506000 -- (-20001.632) [...15 remote chains...] -- 44:45:48
      1507000 -- (-20007.012) [...15 remote chains...] -- 44:46:10
      1508000 -- (-20014.825) [...15 remote chains...] -- 44:45:27
      1509000 -- [-20012.374] [...15 remote chains...] -- 44:45:49
      1510000 -- (-20009.034) [...15 remote chains...] -- 44:45:06

      Average standard deviation of split frequencies: 0.052624

      1511000 -- [-20002.792] [...15 remote chains...] -- 44:45:28
      1512000 -- (-19999.416) [...15 remote chains...] -- 44:44:45
      1513000 -- (-20007.947) [...15 remote chains...] -- 44:45:07
      1514000 -- [-20012.879] [...15 remote chains...] -- 44:44:24
      1515000 -- (-20004.645) [...15 remote chains...] -- 44:44:46

      Average standard deviation of split frequencies: 0.052210

      1516000 -- [-20002.117] [...15 remote chains...] -- 44:44:03
      1517000 -- (-20007.041) [...15 remote chains...] -- 44:44:25
      1518000 -- (-20009.059) [...15 remote chains...] -- 44:43:42
      1519000 -- (-19999.579) [...15 remote chains...] -- 44:44:04
      1520000 -- (-19996.882) [...15 remote chains...] -- 44:43:21

      Average standard deviation of split frequencies: 0.051771

      1521000 -- (-20009.838) [...15 remote chains...] -- 44:43:43
      1522000 -- (-20018.748) [...15 remote chains...] -- 44:43:01
      1523000 -- (-20015.030) [...15 remote chains...] -- 44:43:23
      1524000 -- (-20025.606) [...15 remote chains...] -- 44:42:40
      1525000 -- (-20023.692) [...15 remote chains...] -- 44:43:02

      Average standard deviation of split frequencies: 0.051467

      1526000 -- (-20012.310) [...15 remote chains...] -- 44:43:24
      1527000 -- (-20018.381) [...15 remote chains...] -- 44:42:41
      1528000 -- [-20023.605] [...15 remote chains...] -- 44:43:03
      1529000 -- [-20024.773] [...15 remote chains...] -- 44:42:21
      1530000 -- (-20018.357) [...15 remote chains...] -- 44:42:43

      Average standard deviation of split frequencies: 0.051344

      1531000 -- [-20008.326] [...15 remote chains...] -- 44:42:00
      1532000 -- (-20007.740) [...15 remote chains...] -- 44:42:22
      1533000 -- (-20010.083) [...15 remote chains...] -- 44:41:40
      1534000 -- [-20014.426] [...15 remote chains...] -- 44:42:01
      1535000 -- (-20015.150) [...15 remote chains...] -- 44:41:19

      Average standard deviation of split frequencies: 0.051150

      1536000 -- (-20013.033) [...15 remote chains...] -- 44:41:41
      1537000 -- [-20004.570] [...15 remote chains...] -- 44:40:59
      1538000 -- (-20009.019) [...15 remote chains...] -- 44:41:21
      1539000 -- [-20019.176] [...15 remote chains...] -- 44:40:38
      1540000 -- (-20022.431) [...15 remote chains...] -- 44:41:00

      Average standard deviation of split frequencies: 0.051011

      1541000 -- [-20011.636] [...15 remote chains...] -- 44:40:18
      1542000 -- (-19999.424) [...15 remote chains...] -- 44:40:40
      1543000 -- (-20003.442) [...15 remote chains...] -- 44:41:02
      1544000 -- (-20003.181) [...15 remote chains...] -- 44:40:19
      1545000 -- (-19997.888) [...15 remote chains...] -- 44:40:41

      Average standard deviation of split frequencies: 0.050895

      1546000 -- (-20000.692) [...15 remote chains...] -- 44:39:59
      1547000 -- (-19995.859) [...15 remote chains...] -- 44:40:21
      1548000 -- (-20004.513) [...15 remote chains...] -- 44:39:39
      1549000 -- (-20005.276) [...15 remote chains...] -- 44:40:01
      1550000 -- (-20015.976) [...15 remote chains...] -- 44:39:19

      Average standard deviation of split frequencies: 0.050826

      1551000 -- (-20009.355) [...15 remote chains...] -- 44:39:40
      1552000 -- [-20006.628] [...15 remote chains...] -- 44:38:59
      1553000 -- (-20011.239) [...15 remote chains...] -- 44:39:20
      1554000 -- (-19995.519) [...15 remote chains...] -- 44:38:39
      1555000 -- (-20005.592) [...15 remote chains...] -- 44:39:00

      Average standard deviation of split frequencies: 0.050584

      1556000 -- [-20013.229] [...15 remote chains...] -- 44:38:19
      1557000 -- (-20003.328) [...15 remote chains...] -- 44:38:40
      1558000 -- (-20007.600) [...15 remote chains...] -- 44:39:02
      1559000 -- [-20005.610] [...15 remote chains...] -- 44:38:20
      1560000 -- (-19999.454) [...15 remote chains...] -- 44:38:42

      Average standard deviation of split frequencies: 0.050450

      1561000 -- (-20012.031) [...15 remote chains...] -- 44:38:00
      1562000 -- (-20003.134) [...15 remote chains...] -- 44:38:22
      1563000 -- [-20011.197] [...15 remote chains...] -- 44:37:40
      1564000 -- [-20003.030] [...15 remote chains...] -- 44:38:02
      1565000 -- (-20008.392) [...15 remote chains...] -- 44:37:20

      Average standard deviation of split frequencies: 0.050303

      1566000 -- (-20028.686) [...15 remote chains...] -- 44:37:42
      1567000 -- (-20019.272) [...15 remote chains...] -- 44:37:01
      1568000 -- (-20027.883) [...15 remote chains...] -- 44:37:22
      1569000 -- [-20027.155] [...15 remote chains...] -- 44:36:41
      1570000 -- (-20029.013) [...15 remote chains...] -- 44:37:02

      Average standard deviation of split frequencies: 0.050240

      1571000 -- (-20026.374) [...15 remote chains...] -- 44:36:21
      1572000 -- [-20023.517] [...15 remote chains...] -- 44:35:40
      1573000 -- (-20013.285) [...15 remote chains...] -- 44:36:01
      1574000 -- [-20017.433] [...15 remote chains...] -- 44:35:20
      1575000 -- (-20013.132) [...15 remote chains...] -- 44:35:42

      Average standard deviation of split frequencies: 0.050152

      1576000 -- [-20006.649] [...15 remote chains...] -- 44:35:01
      1577000 -- (-20010.217) [...15 remote chains...] -- 44:35:22
      1578000 -- (-20003.942) [...15 remote chains...] -- 44:34:41
      1579000 -- (-20014.850) [...15 remote chains...] -- 44:35:02
      1580000 -- (-20010.679) [...15 remote chains...] -- 44:34:21

      Average standard deviation of split frequencies: 0.050106

      1581000 -- [-20014.902] [...15 remote chains...] -- 44:34:43
      1582000 -- [-20008.338] [...15 remote chains...] -- 44:34:02
      1583000 -- (-20012.771) [...15 remote chains...] -- 44:34:23
      1584000 -- (-20001.634) [...15 remote chains...] -- 44:33:43
      1585000 -- (-19998.891) [...15 remote chains...] -- 44:34:04

      Average standard deviation of split frequencies: 0.050009

      1586000 -- (-20007.828) [...15 remote chains...] -- 44:33:23
      1587000 -- (-20009.971) [...15 remote chains...] -- 44:33:44
      1588000 -- (-20007.938) [...15 remote chains...] -- 44:34:06
      1589000 -- (-20015.281) [...15 remote chains...] -- 44:33:25
      1590000 -- (-20018.470) [...15 remote chains...] -- 44:32:44

      Average standard deviation of split frequencies: 0.049926

      1591000 -- (-20011.603) [...15 remote chains...] -- 44:33:06
      1592000 -- (-20014.577) [...15 remote chains...] -- 44:33:27
      1593000 -- (-20015.831) [...15 remote chains...] -- 44:32:46
      1594000 -- [-20010.803] [...15 remote chains...] -- 44:33:08
      1595000 -- (-20009.899) [...15 remote chains...] -- 44:32:27

      Average standard deviation of split frequencies: 0.049661

      1596000 -- (-19995.750) [...15 remote chains...] -- 44:32:48
      1597000 -- (-19994.080) [...15 remote chains...] -- 44:32:08
      1598000 -- (-20000.113) [...15 remote chains...] -- 44:32:29
      1599000 -- (-19999.763) [...15 remote chains...] -- 44:31:49
      1600000 -- (-20007.299) [...15 remote chains...] -- 44:32:10

      Average standard deviation of split frequencies: 0.049487

      1601000 -- (-20007.185) [...15 remote chains...] -- 44:31:30
      1602000 -- (-20006.145) [...15 remote chains...] -- 44:31:51
      1603000 -- (-20009.800) [...15 remote chains...] -- 44:32:12
      1604000 -- (-20009.032) [...15 remote chains...] -- 44:31:32
      1605000 -- (-20005.626) [...15 remote chains...] -- 44:31:53

      Average standard deviation of split frequencies: 0.049221

      1606000 -- (-20007.516) [...15 remote chains...] -- 44:31:13
      1607000 -- (-20022.457) [...15 remote chains...] -- 44:31:34
      1608000 -- (-20022.552) [...15 remote chains...] -- 44:30:54
      1609000 -- (-20024.929) [...15 remote chains...] -- 44:31:15
      1610000 -- (-20025.835) [...15 remote chains...] -- 44:30:35

      Average standard deviation of split frequencies: 0.049064

      1611000 -- (-20003.656) [...15 remote chains...] -- 44:30:56
      1612000 -- (-20000.063) [...15 remote chains...] -- 44:31:17
      1613000 -- [-20000.137] [...15 remote chains...] -- 44:31:38
      1614000 -- (-19995.056) [...15 remote chains...] -- 44:30:58
      1615000 -- (-19998.659) [...15 remote chains...] -- 44:31:19

      Average standard deviation of split frequencies: 0.048875

      1616000 -- (-19992.212) [...15 remote chains...] -- 44:31:40
      1617000 -- (-20007.273) [...15 remote chains...] -- 44:32:01
      1618000 -- (-19997.215) [...15 remote chains...] -- 44:32:21
      1619000 -- (-20013.525) [...15 remote chains...] -- 44:32:42
      1620000 -- (-20010.118) [...15 remote chains...] -- 44:32:02

      Average standard deviation of split frequencies: 0.048663

      1621000 -- (-20004.424) [...15 remote chains...] -- 44:32:23
      1622000 -- (-19999.805) [...15 remote chains...] -- 44:32:44
      1623000 -- (-20005.554) [...15 remote chains...] -- 44:33:05
      1624000 -- (-20007.976) [...15 remote chains...] -- 44:33:26
      1625000 -- (-20012.346) [...15 remote chains...] -- 44:33:46

      Average standard deviation of split frequencies: 0.048580

      1626000 -- (-20004.875) [...15 remote chains...] -- 44:33:07
      1627000 -- (-20003.876) [...15 remote chains...] -- 44:33:27
      1628000 -- (-20008.897) [...15 remote chains...] -- 44:33:48
      1629000 -- (-20010.250) [...15 remote chains...] -- 44:34:09
      1630000 -- (-20011.641) [...15 remote chains...] -- 44:34:29

      Average standard deviation of split frequencies: 0.048438

      1631000 -- (-20008.390) [...15 remote chains...] -- 44:33:50
      1632000 -- (-20005.166) [...15 remote chains...] -- 44:34:10
      1633000 -- (-20015.445) [...15 remote chains...] -- 44:34:31
      1634000 -- (-20016.097) [...15 remote chains...] -- 44:34:51
      1635000 -- (-20005.295) [...15 remote chains...] -- 44:35:12

      Average standard deviation of split frequencies: 0.048206

      1636000 -- (-20012.921) [...15 remote chains...] -- 44:34:32
      1637000 -- (-20010.697) [...15 remote chains...] -- 44:34:53
      1638000 -- (-20018.634) [...15 remote chains...] -- 44:35:13
      1639000 -- (-20005.637) [...15 remote chains...] -- 44:35:34
      1640000 -- (-20006.669) [...15 remote chains...] -- 44:34:54

      Average standard deviation of split frequencies: 0.048033

      1641000 -- (-20021.476) [...15 remote chains...] -- 44:35:15
      1642000 -- (-20020.299) [...15 remote chains...] -- 44:35:35
      1643000 -- (-20013.369) [...15 remote chains...] -- 44:35:55
      1644000 -- (-20015.963) [...15 remote chains...] -- 44:36:16
      1645000 -- (-20013.298) [...15 remote chains...] -- 44:36:36

      Average standard deviation of split frequencies: 0.047987

      1646000 -- (-20006.887) [...15 remote chains...] -- 44:35:57
      1647000 -- (-20016.681) [...15 remote chains...] -- 44:36:17
      1648000 -- [-20013.765] [...15 remote chains...] -- 44:36:37
      1649000 -- (-20017.808) [...15 remote chains...] -- 44:36:58
      1650000 -- (-20022.556) [...15 remote chains...] -- 44:37:18

      Average standard deviation of split frequencies: 0.047962

      1651000 -- (-20018.903) [...15 remote chains...] -- 44:37:38
      1652000 -- (-20034.271) [...15 remote chains...] -- 44:37:58
      1653000 -- (-20024.680) [...15 remote chains...] -- 44:38:18
      1654000 -- (-20025.852) [...15 remote chains...] -- 44:37:39
      1655000 -- (-20027.063) [...15 remote chains...] -- 44:37:59

      Average standard deviation of split frequencies: 0.047847

      1656000 -- (-20024.378) [...15 remote chains...] -- 44:38:19
      1657000 -- (-20016.949) [...15 remote chains...] -- 44:38:39
      1658000 -- (-20012.885) [...15 remote chains...] -- 44:38:00
      1659000 -- (-20022.994) [...15 remote chains...] -- 44:38:20
      1660000 -- (-20018.885) [...15 remote chains...] -- 44:38:40

      Average standard deviation of split frequencies: 0.047759

      1661000 -- (-20040.749) [...15 remote chains...] -- 44:39:00
      1662000 -- [-20039.053] [...15 remote chains...] -- 44:39:20
      1663000 -- (-20041.234) [...15 remote chains...] -- 44:39:40
      1664000 -- (-20042.477) [...15 remote chains...] -- 44:39:01
      1665000 -- (-20044.811) [...15 remote chains...] -- 44:39:21

      Average standard deviation of split frequencies: 0.047750

      1666000 -- (-20036.395) [...15 remote chains...] -- 44:39:41
      1667000 -- (-20035.165) [...15 remote chains...] -- 44:40:01
      1668000 -- (-20030.329) [...15 remote chains...] -- 44:40:21
      1669000 -- (-20042.998) [...15 remote chains...] -- 44:39:42
      1670000 -- (-20037.665) [...15 remote chains...] -- 44:40:01

      Average standard deviation of split frequencies: 0.047792

      1671000 -- (-20040.337) [...15 remote chains...] -- 44:40:21
      1672000 -- (-20039.219) [...15 remote chains...] -- 44:40:41
      1673000 -- [-20027.099] [...15 remote chains...] -- 44:41:01
      1674000 -- (-20030.764) [...15 remote chains...] -- 44:40:22
      1675000 -- (-20017.973) [...15 remote chains...] -- 44:40:42

      Average standard deviation of split frequencies: 0.047801

      1676000 -- (-20012.927) [...15 remote chains...] -- 44:41:01
      1677000 -- [-20021.103] [...15 remote chains...] -- 44:41:21
      1678000 -- (-20017.839) [...15 remote chains...] -- 44:41:41
      1679000 -- (-20018.147) [...15 remote chains...] -- 44:42:00
      1680000 -- [-20015.214] [...15 remote chains...] -- 44:42:20

      Average standard deviation of split frequencies: 0.048008

      1681000 -- (-20005.947) [...15 remote chains...] -- 44:42:40
      1682000 -- (-20016.113) [...15 remote chains...] -- 44:42:01
      1683000 -- (-20016.818) [...15 remote chains...] -- 44:42:20
      1684000 -- (-20021.772) [...15 remote chains...] -- 44:42:40
      1685000 -- (-20031.735) [...15 remote chains...] -- 44:42:59

      Average standard deviation of split frequencies: 0.047991

      1686000 -- (-20023.489) [...15 remote chains...] -- 44:43:19
      1687000 -- [-20029.151] [...15 remote chains...] -- 44:43:38
      1688000 -- (-20026.792) [...15 remote chains...] -- 44:43:58
      1689000 -- (-20023.375) [...15 remote chains...] -- 44:43:19
      1690000 -- (-20020.400) [...15 remote chains...] -- 44:43:38

      Average standard deviation of split frequencies: 0.047898

      1691000 -- (-20020.344) [...15 remote chains...] -- 44:43:58
      1692000 -- (-20014.732) [...15 remote chains...] -- 44:44:17
      1693000 -- (-20016.656) [...15 remote chains...] -- 44:44:37
      1694000 -- (-20010.593) [...15 remote chains...] -- 44:43:58
      1695000 -- (-20014.175) [...15 remote chains...] -- 44:44:17

      Average standard deviation of split frequencies: 0.047860

      1696000 -- (-20022.537) [...15 remote chains...] -- 44:44:37
      1697000 -- (-20030.459) [...15 remote chains...] -- 44:44:56
      1698000 -- [-20026.490] [...15 remote chains...] -- 44:45:15
      1699000 -- (-20008.798) [...15 remote chains...] -- 44:45:34
      1700000 -- (-20004.264) [...15 remote chains...] -- 44:45:54

      Average standard deviation of split frequencies: 0.047761

      1701000 -- [-20005.398] [...15 remote chains...] -- 44:46:13
      1702000 -- [-20004.764] [...15 remote chains...] -- 44:46:32
      1703000 -- [-20008.777] [...15 remote chains...] -- 44:45:53
      1704000 -- [-20005.460] [...15 remote chains...] -- 44:46:13
      1705000 -- (-20015.153) [...15 remote chains...] -- 44:46:32

      Average standard deviation of split frequencies: 0.047682

      1706000 -- [-20010.420] [...15 remote chains...] -- 44:46:51
      1707000 -- (-20004.426) [...15 remote chains...] -- 44:47:10
      1708000 -- [-20004.954] [...15 remote chains...] -- 44:47:29
      1709000 -- (-20007.422) [...15 remote chains...] -- 44:47:48
      1710000 -- (-20001.939) [...15 remote chains...] -- 44:47:10

      Average standard deviation of split frequencies: 0.047572

      1711000 -- (-20007.515) [...15 remote chains...] -- 44:47:29
      1712000 -- (-20010.346) [...15 remote chains...] -- 44:47:48
      1713000 -- (-20014.805) [...15 remote chains...] -- 44:48:07
      1714000 -- (-20014.192) [...15 remote chains...] -- 44:48:26
      1715000 -- (-20016.484) [...15 remote chains...] -- 44:48:44

      Average standard deviation of split frequencies: 0.047613

      1716000 -- (-20011.519) [...15 remote chains...] -- 44:48:06
      1717000 -- (-20012.265) [...15 remote chains...] -- 44:48:25
      1718000 -- (-20019.600) [...15 remote chains...] -- 44:48:44
      1719000 -- [-20018.515] [...15 remote chains...] -- 44:49:03
      1720000 -- (-20011.533) [...15 remote chains...] -- 44:49:22

      Average standard deviation of split frequencies: 0.047759

      1721000 -- (-20021.063) [...15 remote chains...] -- 44:49:40
      1722000 -- (-20019.433) [...15 remote chains...] -- 44:49:59
      1723000 -- (-20007.552) [...15 remote chains...] -- 44:49:21
      1724000 -- (-20009.950) [...15 remote chains...] -- 44:49:40
      1725000 -- (-20009.508) [...15 remote chains...] -- 44:49:58

      Average standard deviation of split frequencies: 0.047750

      1726000 -- (-20014.525) [...15 remote chains...] -- 44:50:17
      1727000 -- (-20014.248) [...15 remote chains...] -- 44:50:36
      1728000 -- (-20014.077) [...15 remote chains...] -- 44:50:54
      1729000 -- (-20022.257) [...15 remote chains...] -- 44:51:13
      1730000 -- (-20023.412) [...15 remote chains...] -- 44:51:32

      Average standard deviation of split frequencies: 0.047821

      1731000 -- (-20021.601) [...15 remote chains...] -- 44:50:54
      1732000 -- (-20036.429) [...15 remote chains...] -- 44:51:12
      1733000 -- (-20027.582) [...15 remote chains...] -- 44:51:31
      1734000 -- (-20028.521) [...15 remote chains...] -- 44:51:49
      1735000 -- [-20019.036] [...15 remote chains...] -- 44:52:08

      Average standard deviation of split frequencies: 0.047896

      1736000 -- (-20017.070) [...15 remote chains...] -- 44:52:26
      1737000 -- (-20018.227) [...15 remote chains...] -- 44:52:45
      1738000 -- (-20022.559) [...15 remote chains...] -- 44:53:03
      1739000 -- (-20023.405) [...15 remote chains...] -- 44:53:22
      1740000 -- (-20024.110) [...15 remote chains...] -- 44:53:40

      Average standard deviation of split frequencies: 0.047963

      1741000 -- [-20026.452] [...15 remote chains...] -- 44:53:59
      1742000 -- (-20034.891) [...15 remote chains...] -- 44:53:21
      1743000 -- (-20023.681) [...15 remote chains...] -- 44:53:39
      1744000 -- (-20026.293) [...15 remote chains...] -- 44:53:57
      1745000 -- (-20030.363) [...15 remote chains...] -- 44:54:16

      Average standard deviation of split frequencies: 0.047969

      1746000 -- [-20025.357] [...15 remote chains...] -- 44:54:34
      1747000 -- (-20022.509) [...15 remote chains...] -- 44:54:52
      1748000 -- (-20012.891) [...15 remote chains...] -- 44:55:11
      1749000 -- (-20026.121) [...15 remote chains...] -- 44:54:33
      1750000 -- (-20026.938) [...15 remote chains...] -- 44:54:51

      Average standard deviation of split frequencies: 0.047972

      1751000 -- (-20028.912) [...15 remote chains...] -- 44:55:09
      1752000 -- [-20030.146] [...15 remote chains...] -- 44:55:27
      1753000 -- (-20037.939) [...15 remote chains...] -- 44:55:46
      1754000 -- (-20029.539) [...15 remote chains...] -- 44:56:04
      1755000 -- (-20021.939) [...15 remote chains...] -- 44:56:22

      Average standard deviation of split frequencies: 0.048092

      1756000 -- (-20018.655) [...15 remote chains...] -- 44:56:40
      1757000 -- (-20019.638) [...15 remote chains...] -- 44:56:58
      1758000 -- (-20024.744) [...15 remote chains...] -- 44:56:20
      1759000 -- (-20035.558) [...15 remote chains...] -- 44:56:38
      1760000 -- (-20025.801) [...15 remote chains...] -- 44:56:56

      Average standard deviation of split frequencies: 0.048083

      1761000 -- (-20018.803) [...15 remote chains...] -- 44:57:14
      1762000 -- (-20024.293) [...15 remote chains...] -- 44:57:32
      1763000 -- (-20012.737) [...15 remote chains...] -- 44:56:55
      1764000 -- [-20021.807] [...15 remote chains...] -- 44:57:13
      1765000 -- (-20013.024) [...15 remote chains...] -- 44:57:31

      Average standard deviation of split frequencies: 0.048051

      1766000 -- (-20020.851) [...15 remote chains...] -- 44:57:49
      1767000 -- (-20016.714) [...15 remote chains...] -- 44:58:07
      1768000 -- (-20017.522) [...15 remote chains...] -- 44:58:25
      1769000 -- (-20020.770) [...15 remote chains...] -- 44:57:47
      1770000 -- [-20018.745] [...15 remote chains...] -- 44:58:05

      Average standard deviation of split frequencies: 0.048120

      1771000 -- (-20015.544) [...15 remote chains...] -- 44:58:23
      1772000 -- (-20012.077) [...15 remote chains...] -- 44:58:40
      1773000 -- (-20030.512) [...15 remote chains...] -- 44:58:58
      1774000 -- (-20033.349) [...15 remote chains...] -- 44:58:21
      1775000 -- [-20025.214] [...15 remote chains...] -- 44:58:39

      Average standard deviation of split frequencies: 0.048108

      1776000 -- (-20033.459) [...15 remote chains...] -- 44:58:56
      1777000 -- (-20024.805) [...15 remote chains...] -- 44:59:14
      1778000 -- [-20017.821] [...15 remote chains...] -- 44:59:32
      1779000 -- (-20020.593) [...15 remote chains...] -- 44:58:54
      1780000 -- (-20011.665) [...15 remote chains...] -- 44:59:12

      Average standard deviation of split frequencies: 0.048179

      1781000 -- [-20005.411] [...15 remote chains...] -- 44:59:30
      1782000 -- (-20007.867) [...15 remote chains...] -- 44:59:48
      1783000 -- (-20009.993) [...15 remote chains...] -- 45:00:05
      1784000 -- (-20024.239) [...15 remote chains...] -- 44:59:28
      1785000 -- [-20014.260] [...15 remote chains...] -- 44:59:45

      Average standard deviation of split frequencies: 0.048199

      1786000 -- (-20013.019) [...15 remote chains...] -- 45:00:03
      1787000 -- (-20024.283) [...15 remote chains...] -- 45:00:21
      1788000 -- [-20008.465] [...15 remote chains...] -- 45:00:38
      1789000 -- [-20016.580] [...15 remote chains...] -- 45:00:56
      1790000 -- (-20030.326) [...15 remote chains...] -- 45:00:19

      Average standard deviation of split frequencies: 0.048509

      1791000 -- [-20018.183] [...15 remote chains...] -- 45:00:36
      1792000 -- (-20006.420) [...15 remote chains...] -- 45:00:54
      1793000 -- (-20000.914) [...15 remote chains...] -- 45:01:11
      1794000 -- [-20005.794] [...15 remote chains...] -- 45:01:29
      1795000 -- (-19999.184) [...15 remote chains...] -- 45:01:46

      Average standard deviation of split frequencies: 0.048561

      1796000 -- (-20009.811) [...15 remote chains...] -- 45:01:09
      1797000 -- (-20009.298) [...15 remote chains...] -- 45:01:26
      1798000 -- (-20008.783) [...15 remote chains...] -- 45:01:44
      1799000 -- (-20014.661) [...15 remote chains...] -- 45:02:01
      1800000 -- (-20010.117) [...15 remote chains...] -- 45:02:19

      Average standard deviation of split frequencies: 0.048621

      1801000 -- (-20007.262) [...15 remote chains...] -- 45:01:41
      1802000 -- (-20001.180) [...15 remote chains...] -- 45:01:59
      1803000 -- [-20024.550] [...15 remote chains...] -- 45:02:16
      1804000 -- (-20021.460) [...15 remote chains...] -- 45:02:34
      1805000 -- (-20013.872) [...15 remote chains...] -- 45:02:51

      Average standard deviation of split frequencies: 0.048633

      1806000 -- (-20012.468) [...15 remote chains...] -- 45:03:08
      1807000 -- (-20011.293) [...15 remote chains...] -- 45:02:31
      1808000 -- (-20012.613) [...15 remote chains...] -- 45:02:48
      1809000 -- (-20012.966) [...15 remote chains...] -- 45:03:06
      1810000 -- (-20018.264) [...15 remote chains...] -- 45:03:23

      Average standard deviation of split frequencies: 0.048650

      1811000 -- (-20021.048) [...15 remote chains...] -- 45:02:46
      1812000 -- (-20030.399) [...15 remote chains...] -- 45:03:03
      1813000 -- [-20016.763] [...15 remote chains...] -- 45:03:20
      1814000 -- (-20031.172) [...15 remote chains...] -- 45:03:37
      1815000 -- (-20016.175) [...15 remote chains...] -- 45:03:55

      Average standard deviation of split frequencies: 0.048652

      1816000 -- [-20009.201] [...15 remote chains...] -- 45:04:12
      1817000 -- (-19999.967) [...15 remote chains...] -- 45:04:29
      1818000 -- (-20014.346) [...15 remote chains...] -- 45:03:52
      1819000 -- (-20010.563) [...15 remote chains...] -- 45:04:09
      1820000 -- (-20016.547) [...15 remote chains...] -- 45:04:26

      Average standard deviation of split frequencies: 0.048431

      1821000 -- (-20020.434) [...15 remote chains...] -- 45:04:43
      1822000 -- (-20016.744) [...15 remote chains...] -- 45:05:00
      1823000 -- (-20017.390) [...15 remote chains...] -- 45:05:17
      1824000 -- (-20009.674) [...15 remote chains...] -- 45:04:41
      1825000 -- (-20007.803) [...15 remote chains...] -- 45:04:58

      Average standard deviation of split frequencies: 0.048340

      1826000 -- (-20016.255) [...15 remote chains...] -- 45:05:15
      1827000 -- [-20017.696] [...15 remote chains...] -- 45:05:32
      1828000 -- (-20021.030) [...15 remote chains...] -- 45:05:48
      1829000 -- (-20013.201) [...15 remote chains...] -- 45:06:05
      1830000 -- (-20020.865) [...15 remote chains...] -- 45:05:29

      Average standard deviation of split frequencies: 0.048799

      1831000 -- (-20007.009) [...15 remote chains...] -- 45:05:46
      1832000 -- (-20012.783) [...15 remote chains...] -- 45:06:03
      1833000 -- (-20015.833) [...15 remote chains...] -- 45:06:19
      1834000 -- (-20017.109) [...15 remote chains...] -- 45:06:36
      1835000 -- (-20021.853) [...15 remote chains...] -- 45:06:53

      Average standard deviation of split frequencies: 0.048904

      1836000 -- [-20012.805] [...15 remote chains...] -- 45:06:16
      1837000 -- (-20018.423) [...15 remote chains...] -- 45:06:33
      1838000 -- [-20015.555] [...15 remote chains...] -- 45:06:50
      1839000 -- (-20018.038) [...15 remote chains...] -- 45:07:07
      1840000 -- (-20018.965) [...15 remote chains...] -- 45:07:24

      Average standard deviation of split frequencies: 0.048965

      1841000 -- (-20011.307) [...15 remote chains...] -- 45:07:40
      1842000 -- (-20011.166) [...15 remote chains...] -- 45:07:57
      1843000 -- (-20012.711) [...15 remote chains...] -- 45:07:21
      1844000 -- (-20010.985) [...15 remote chains...] -- 45:07:37
      1845000 -- (-20011.320) [...15 remote chains...] -- 45:07:54

      Average standard deviation of split frequencies: 0.049028

      1846000 -- (-20007.835) [...15 remote chains...] -- 45:08:11
      1847000 -- (-20008.546) [...15 remote chains...] -- 45:08:27
      1848000 -- (-20002.888) [...15 remote chains...] -- 45:08:44
      1849000 -- (-20012.700) [...15 remote chains...] -- 45:09:01
      1850000 -- (-20007.397) [...15 remote chains...] -- 45:09:17

      Average standard deviation of split frequencies: 0.049043

      1851000 -- (-20015.944) [...15 remote chains...] -- 45:09:34
      1852000 -- (-20001.240) [...15 remote chains...] -- 45:08:57
      1853000 -- (-20005.466) [...15 remote chains...] -- 45:09:14
      1854000 -- (-20008.841) [...15 remote chains...] -- 45:09:30
      1855000 -- [-20015.907] [...15 remote chains...] -- 45:09:47

      Average standard deviation of split frequencies: 0.049105

      1856000 -- (-20009.516) [...15 remote chains...] -- 45:10:03
      1857000 -- [-20008.477] [...15 remote chains...] -- 45:10:20
      1858000 -- (-20011.750) [...15 remote chains...] -- 45:10:36
      1859000 -- (-20011.928) [...15 remote chains...] -- 45:10:53
      1860000 -- (-20023.728) [...15 remote chains...] -- 45:11:09

      Average standard deviation of split frequencies: 0.049144

      1861000 -- (-20027.016) [...15 remote chains...] -- 45:11:26
      1862000 -- [-20019.511] [...15 remote chains...] -- 45:10:49
      1863000 -- (-20020.820) [...15 remote chains...] -- 45:11:06
      1864000 -- (-20017.616) [...15 remote chains...] -- 45:11:22
      1865000 -- (-20013.337) [...15 remote chains...] -- 45:11:38

      Average standard deviation of split frequencies: 0.048648

      1866000 -- (-20021.408) [...15 remote chains...] -- 45:11:55
      1867000 -- (-20031.662) [...15 remote chains...] -- 45:12:11
      1868000 -- (-20023.992) [...15 remote chains...] -- 45:11:35
      1869000 -- (-20029.380) [...15 remote chains...] -- 45:11:51
      1870000 -- [-20026.264] [...15 remote chains...] -- 45:12:07

      Average standard deviation of split frequencies: 0.048714

      1871000 -- (-20030.935) [...15 remote chains...] -- 45:12:24
      1872000 -- (-20020.025) [...15 remote chains...] -- 45:11:47
      1873000 -- (-20021.154) [...15 remote chains...] -- 45:12:04
      1874000 -- (-20023.062) [...15 remote chains...] -- 45:12:20
      1875000 -- (-20013.252) [...15 remote chains...] -- 45:12:36

      Average standard deviation of split frequencies: 0.048830

      1876000 -- (-20000.710) [...15 remote chains...] -- 45:12:52
      1877000 -- (-20012.531) [...15 remote chains...] -- 45:13:09
      1878000 -- (-20005.414) [...15 remote chains...] -- 45:12:32
      1879000 -- (-20017.413) [...15 remote chains...] -- 45:12:49
      1880000 -- (-20017.106) [...15 remote chains...] -- 45:13:05

      Average standard deviation of split frequencies: 0.048973

      1881000 -- (-20013.800) [...15 remote chains...] -- 45:13:21
      1882000 -- (-20022.965) [...15 remote chains...] -- 45:13:37
      1883000 -- (-20021.879) [...15 remote chains...] -- 45:13:53
      1884000 -- (-20011.625) [...15 remote chains...] -- 45:14:09
      1885000 -- (-20009.677) [...15 remote chains...] -- 45:13:33

      Average standard deviation of split frequencies: 0.049054

      1886000 -- [-20009.247] [...15 remote chains...] -- 45:13:49
      1887000 -- (-20011.889) [...15 remote chains...] -- 45:14:05
      1888000 -- (-20013.599) [...15 remote chains...] -- 45:14:21
      1889000 -- (-20021.876) [...15 remote chains...] -- 45:14:37
      1890000 -- (-20020.187) [...15 remote chains...] -- 45:14:53

      Average standard deviation of split frequencies: 0.049130

      1891000 -- (-20015.587) [...15 remote chains...] -- 45:15:09
      1892000 -- (-20021.705) [...15 remote chains...] -- 45:14:33
      1893000 -- (-20016.767) [...15 remote chains...] -- 45:14:49
      1894000 -- (-20026.187) [...15 remote chains...] -- 45:15:05
      1895000 -- (-20011.639) [...15 remote chains...] -- 45:15:21

      Average standard deviation of split frequencies: 0.049192

      1896000 -- (-20022.371) [...15 remote chains...] -- 45:15:37
      1897000 -- (-20017.114) [...15 remote chains...] -- 45:15:53
      1898000 -- (-20022.339) [...15 remote chains...] -- 45:16:09
      1899000 -- (-20018.112) [...15 remote chains...] -- 45:15:33
      1900000 -- (-20022.451) [...15 remote chains...] -- 45:15:49

      Average standard deviation of split frequencies: 0.049266

      1901000 -- (-20022.840) [...15 remote chains...] -- 45:16:05
      1902000 -- [-20018.182] [...15 remote chains...] -- 45:16:20
      1903000 -- (-20010.350) [...15 remote chains...] -- 45:16:36
      1904000 -- [-20017.293] [...15 remote chains...] -- 45:16:52
      1905000 -- [-20016.669] [...15 remote chains...] -- 45:17:08

      Average standard deviation of split frequencies: 0.049361

      1906000 -- (-20019.758) [...15 remote chains...] -- 45:17:23
      1907000 -- (-20010.115) [...15 remote chains...] -- 45:17:39
      1908000 -- (-20006.621) [...15 remote chains...] -- 45:17:55
      1909000 -- (-20003.862) [...15 remote chains...] -- 45:17:19
      1910000 -- (-20011.666) [...15 remote chains...] -- 45:17:35

      Average standard deviation of split frequencies: 0.049340

      1911000 -- (-20011.698) [...15 remote chains...] -- 45:17:51
      1912000 -- [-20007.998] [...15 remote chains...] -- 45:18:06
      1913000 -- (-20013.746) [...15 remote chains...] -- 45:18:22
      1914000 -- (-20016.453) [...15 remote chains...] -- 45:18:37
      1915000 -- (-20014.029) [...15 remote chains...] -- 45:18:02

      Average standard deviation of split frequencies: 0.049405

      1916000 -- (-20012.433) [...15 remote chains...] -- 45:18:17
      1917000 -- (-20016.669) [...15 remote chains...] -- 45:18:33
      1918000 -- (-20015.768) [...15 remote chains...] -- 45:18:49
      1919000 -- (-20025.225) [...15 remote chains...] -- 45:19:04
      1920000 -- (-20013.248) [...15 remote chains...] -- 45:19:20

      Average standard deviation of split frequencies: 0.049618

      1921000 -- (-20022.131) [...15 remote chains...] -- 45:19:35
      1922000 -- [-20021.330] [...15 remote chains...] -- 45:19:51
      1923000 -- [-20023.574] [...15 remote chains...] -- 45:19:15
      1924000 -- (-20029.227) [...15 remote chains...] -- 45:19:31
      1925000 -- (-20025.677) [...15 remote chains...] -- 45:19:46

      Average standard deviation of split frequencies: 0.049642

      1926000 -- (-20027.741) [...15 remote chains...] -- 45:20:02
      1927000 -- (-20021.638) [...15 remote chains...] -- 45:20:17
      1928000 -- (-20027.090) [...15 remote chains...] -- 45:19:42
      1929000 -- (-20014.182) [...15 remote chains...] -- 45:19:57
      1930000 -- (-20017.093) [...15 remote chains...] -- 45:20:12

      Average standard deviation of split frequencies: 0.049750

      1931000 -- (-20014.005) [...15 remote chains...] -- 45:20:28
      1932000 -- (-20017.781) [...15 remote chains...] -- 45:20:43
      1933000 -- (-20009.010) [...15 remote chains...] -- 45:20:58
      1934000 -- (-20019.290) [...15 remote chains...] -- 45:21:14
      1935000 -- (-20012.883) [...15 remote chains...] -- 45:20:38

      Average standard deviation of split frequencies: 0.049881

      1936000 -- (-20018.335) [...15 remote chains...] -- 45:20:54
      1937000 -- (-20006.610) [...15 remote chains...] -- 45:21:09
      1938000 -- (-20006.942) [...15 remote chains...] -- 45:21:24
      1939000 -- (-20004.459) [...15 remote chains...] -- 45:21:40
      1940000 -- (-20006.704) [...15 remote chains...] -- 45:21:55

      Average standard deviation of split frequencies: 0.049931

      1941000 -- (-20015.484) [...15 remote chains...] -- 45:21:20
      1942000 -- (-20014.581) [...15 remote chains...] -- 45:21:35
      1943000 -- (-20009.865) [...15 remote chains...] -- 45:21:50
      1944000 -- (-20012.159) [...15 remote chains...] -- 45:22:05
      1945000 -- (-20006.124) [...15 remote chains...] -- 45:22:20

      Average standard deviation of split frequencies: 0.049934

      1946000 -- (-20005.805) [...15 remote chains...] -- 45:22:36
      1947000 -- (-20008.434) [...15 remote chains...] -- 45:22:51
      1948000 -- (-20010.080) [...15 remote chains...] -- 45:23:06
      1949000 -- [-20007.260] [...15 remote chains...] -- 45:23:21
      1950000 -- (-20005.425) [...15 remote chains...] -- 45:23:36

      Average standard deviation of split frequencies: 0.050049

      1951000 -- (-20003.172) [...15 remote chains...] -- 45:23:51
      1952000 -- (-20005.440) [...15 remote chains...] -- 45:23:16
      1953000 -- (-20011.598) [...15 remote chains...] -- 45:23:31
      1954000 -- (-20010.463) [...15 remote chains...] -- 45:23:46
      1955000 -- (-20012.809) [...15 remote chains...] -- 45:24:01

      Average standard deviation of split frequencies: 0.050146

      1956000 -- (-20010.795) [...15 remote chains...] -- 45:23:26
      1957000 -- (-20021.101) [...15 remote chains...] -- 45:23:41
      1958000 -- (-20030.847) [...15 remote chains...] -- 45:23:56
      1959000 -- [-20028.261] [...15 remote chains...] -- 45:24:11
      1960000 -- (-20029.936) [...15 remote chains...] -- 45:24:26

      Average standard deviation of split frequencies: 0.050176

      1961000 -- (-20030.524) [...15 remote chains...] -- 45:24:41
      1962000 -- (-20022.093) [...15 remote chains...] -- 45:24:56
      1963000 -- (-20013.988) [...15 remote chains...] -- 45:25:11
      1964000 -- (-20013.784) [...15 remote chains...] -- 45:25:26
      1965000 -- (-20021.794) [...15 remote chains...] -- 45:24:51

      Average standard deviation of split frequencies: 0.050211

      1966000 -- (-20005.097) [...15 remote chains...] -- 45:25:06
      1967000 -- (-20012.751) [...15 remote chains...] -- 45:25:21
      1968000 -- (-20010.036) [...15 remote chains...] -- 45:25:36
      1969000 -- [-20021.317] [...15 remote chains...] -- 45:25:50
      1970000 -- [-20006.422] [...15 remote chains...] -- 45:26:05

      Average standard deviation of split frequencies: 0.050286

      1971000 -- (-20010.884) [...15 remote chains...] -- 45:26:20
      1972000 -- (-20016.667) [...15 remote chains...] -- 45:26:35
      1973000 -- (-20010.906) [...15 remote chains...] -- 45:26:00
      1974000 -- (-20018.369) [...15 remote chains...] -- 45:26:15
      1975000 -- (-20016.474) [...15 remote chains...] -- 45:26:30

      Average standard deviation of split frequencies: 0.050627

      1976000 -- (-20017.031) [...15 remote chains...] -- 45:26:44
      1977000 -- (-20018.325) [...15 remote chains...] -- 45:26:59
      1978000 -- (-20017.726) [...15 remote chains...] -- 45:26:24
      1979000 -- (-20016.060) [...15 remote chains...] -- 45:26:39
      1980000 -- [-20015.608] [...15 remote chains...] -- 45:26:54

      Average standard deviation of split frequencies: 0.050634

      1981000 -- (-20017.506) [...15 remote chains...] -- 45:27:08
      1982000 -- (-20019.886) [...15 remote chains...] -- 45:27:23
      1983000 -- (-20022.076) [...15 remote chains...] -- 45:27:38
      1984000 -- (-20012.512) [...15 remote chains...] -- 45:27:03
      1985000 -- (-20020.752) [...15 remote chains...] -- 45:27:18

      Average standard deviation of split frequencies: 0.050741

      1986000 -- (-20013.662) [...15 remote chains...] -- 45:27:32
      1987000 -- (-20013.248) [...15 remote chains...] -- 45:27:47
      1988000 -- (-20004.456) [...15 remote chains...] -- 45:28:02
      1989000 -- (-20017.774) [...15 remote chains...] -- 45:28:16
      1990000 -- [-20026.408] [...15 remote chains...] -- 45:28:31

      Average standard deviation of split frequencies: 0.050815

      1991000 -- (-20032.592) [...15 remote chains...] -- 45:28:45
      1992000 -- (-20026.045) [...15 remote chains...] -- 45:28:11
      1993000 -- (-20023.052) [...15 remote chains...] -- 45:28:25
      1994000 -- [-20028.637] [...15 remote chains...] -- 45:28:40
      1995000 -- (-20029.753) [...15 remote chains...] -- 45:28:54

      Average standard deviation of split frequencies: 0.050775

      1996000 -- (-20032.866) [...15 remote chains...] -- 45:29:09
      1997000 -- (-20047.763) [...15 remote chains...] -- 45:29:23
      1998000 -- (-20032.726) [...15 remote chains...] -- 45:28:49
      1999000 -- (-20020.646) [...15 remote chains...] -- 45:29:03
      2000000 -- [-20032.368] [...15 remote chains...] -- 45:29:18

      Average standard deviation of split frequencies: 0.050999

      2001000 -- (-20035.311) [...15 remote chains...] -- 45:29:32
      2002000 -- (-20038.904) [...15 remote chains...] -- 45:29:46
      2003000 -- (-20030.201) [...15 remote chains...] -- 45:29:12
      2004000 -- (-20017.945) [...15 remote chains...] -- 45:29:26
      2005000 -- (-20034.386) [...15 remote chains...] -- 45:29:41

      Average standard deviation of split frequencies: 0.051074

      2006000 -- [-20029.217] [...15 remote chains...] -- 45:29:55
      2007000 -- (-20029.964) [...15 remote chains...] -- 45:30:09
      2008000 -- [-20033.080] [...15 remote chains...] -- 45:30:24
      2009000 -- [-20036.089] [...15 remote chains...] -- 45:29:49
      2010000 -- (-20031.521) [...15 remote chains...] -- 45:30:04

      Average standard deviation of split frequencies: 0.051095

      2011000 -- [-20038.620] [...15 remote chains...] -- 45:30:18
      2012000 -- (-20029.190) [...15 remote chains...] -- 45:30:32
      2013000 -- (-20030.847) [...15 remote chains...] -- 45:30:47
      2014000 -- (-20020.433) [...15 remote chains...] -- 45:31:01
      2015000 -- (-20029.696) [...15 remote chains...] -- 45:30:27

      Average standard deviation of split frequencies: 0.051152

      2016000 -- (-20019.230) [...15 remote chains...] -- 45:30:41
      2017000 -- (-20019.906) [...15 remote chains...] -- 45:30:55
      2018000 -- (-20021.101) [...15 remote chains...] -- 45:31:09
      2019000 -- (-20029.984) [...15 remote chains...] -- 45:31:24
      2020000 -- (-20024.318) [...15 remote chains...] -- 45:31:38

      Average standard deviation of split frequencies: 0.051108

      2021000 -- (-20023.406) [...15 remote chains...] -- 45:31:52
      2022000 -- (-20016.781) [...15 remote chains...] -- 45:31:18
      2023000 -- (-20026.918) [...15 remote chains...] -- 45:31:32
      2024000 -- (-20020.376) [...15 remote chains...] -- 45:31:46
      2025000 -- (-20029.167) [...15 remote chains...] -- 45:32:00

      Average standard deviation of split frequencies: 0.051117

      2026000 -- (-20021.997) [...15 remote chains...] -- 45:32:14
      2027000 -- (-20023.434) [...15 remote chains...] -- 45:32:28
      2028000 -- (-20033.614) [...15 remote chains...] -- 45:31:54
      2029000 -- (-20030.086) [...15 remote chains...] -- 45:32:08
      2030000 -- (-20020.582) [...15 remote chains...] -- 45:32:22

      Average standard deviation of split frequencies: 0.051169

      2031000 -- (-20021.884) [...15 remote chains...] -- 45:32:36
      2032000 -- [-20031.249] [...15 remote chains...] -- 45:32:51
      2033000 -- (-20017.023) [...15 remote chains...] -- 45:33:05
      2034000 -- (-20031.170) [...15 remote chains...] -- 45:33:19
      2035000 -- (-20021.582) [...15 remote chains...] -- 45:33:33

      Average standard deviation of split frequencies: 0.051259

      2036000 -- (-20024.314) [...15 remote chains...] -- 45:32:59
      2037000 -- (-20026.520) [...15 remote chains...] -- 45:33:13
      2038000 -- (-20033.243) [...15 remote chains...] -- 45:33:27
      2039000 -- (-20028.063) [...15 remote chains...] -- 45:33:41
      2040000 -- [-20028.875] [...15 remote chains...] -- 45:33:54

      Average standard deviation of split frequencies: 0.051301

      2041000 -- (-20020.051) [...15 remote chains...] -- 45:34:08
      2042000 -- (-20027.996) [...15 remote chains...] -- 45:34:22
      2043000 -- (-20017.968) [...15 remote chains...] -- 45:34:36
      2044000 -- (-20030.178) [...15 remote chains...] -- 45:34:02
      2045000 -- (-20029.055) [...15 remote chains...] -- 45:34:16

      Average standard deviation of split frequencies: 0.051389

      2046000 -- (-20028.022) [...15 remote chains...] -- 45:34:30
      2047000 -- (-20028.363) [...15 remote chains...] -- 45:34:44
      2048000 -- (-20026.181) [...15 remote chains...] -- 45:34:58
      2049000 -- [-20022.592] [...15 remote chains...] -- 45:35:12
      2050000 -- (-20023.973) [...15 remote chains...] -- 45:34:38

      Average standard deviation of split frequencies: 0.051462

      2051000 -- (-20020.855) [...15 remote chains...] -- 45:34:52
      2052000 -- [-20018.845] [...15 remote chains...] -- 45:35:05
      2053000 -- (-20025.021) [...15 remote chains...] -- 45:35:19
      2054000 -- (-20022.217) [...15 remote chains...] -- 45:35:33
      2055000 -- (-20016.718) [...15 remote chains...] -- 45:35:47

      Average standard deviation of split frequencies: 0.051565

      2056000 -- [-20025.935] [...15 remote chains...] -- 45:35:13
      2057000 -- (-20009.121) [...15 remote chains...] -- 45:35:27
      2058000 -- (-20007.154) [...15 remote chains...] -- 45:35:40
      2059000 -- [-20015.349] [...15 remote chains...] -- 45:35:54
      2060000 -- [-20026.307] [...15 remote chains...] -- 45:36:08

      Average standard deviation of split frequencies: 0.051641

      2061000 -- (-20015.947) [...15 remote chains...] -- 45:36:22
      2062000 -- (-20023.871) [...15 remote chains...] -- 45:36:35
      2063000 -- (-20029.622) [...15 remote chains...] -- 45:36:49
      2064000 -- (-20046.301) [...15 remote chains...] -- 45:36:15
      2065000 -- (-20039.814) [...15 remote chains...] -- 45:36:29

      Average standard deviation of split frequencies: 0.051846

      2066000 -- (-20036.280) [...15 remote chains...] -- 45:36:42
      2067000 -- (-20032.467) [...15 remote chains...] -- 45:36:56
      2068000 -- [-20032.538] [...15 remote chains...] -- 45:37:10
      2069000 -- (-20034.023) [...15 remote chains...] -- 45:36:36
      2070000 -- (-20037.209) [...15 remote chains...] -- 45:36:50

      Average standard deviation of split frequencies: 0.051863

      2071000 -- (-20031.626) [...15 remote chains...] -- 45:37:03
      2072000 -- (-20026.167) [...15 remote chains...] -- 45:37:17
      2073000 -- [-20017.045] [...15 remote chains...] -- 45:37:30
      2074000 -- (-20023.727) [...15 remote chains...] -- 45:37:44
      2075000 -- (-20024.095) [...15 remote chains...] -- 45:37:58

      Average standard deviation of split frequencies: 0.051965

      2076000 -- [-20027.127] [...15 remote chains...] -- 45:38:11
      2077000 -- (-20028.673) [...15 remote chains...] -- 45:37:37
      2078000 -- (-20026.050) [...15 remote chains...] -- 45:37:51
      2079000 -- [-20035.193] [...15 remote chains...] -- 45:38:04
      2080000 -- (-20039.661) [...15 remote chains...] -- 45:38:18

      Average standard deviation of split frequencies: 0.052019

      2081000 -- (-20028.641) [...15 remote chains...] -- 45:38:31
      2082000 -- [-20030.284] [...15 remote chains...] -- 45:38:45
      2083000 -- (-20020.651) [...15 remote chains...] -- 45:38:58
      2084000 -- [-20015.753] [...15 remote chains...] -- 45:39:12
      2085000 -- (-20011.471) [...15 remote chains...] -- 45:38:38

      Average standard deviation of split frequencies: 0.052071

      2086000 -- (-20012.077) [...15 remote chains...] -- 45:38:52
      2087000 -- (-20019.549) [...15 remote chains...] -- 45:39:05
      2088000 -- (-20011.059) [...15 remote chains...] -- 45:39:18
      2089000 -- (-20006.920) [...15 remote chains...] -- 45:39:32
      2090000 -- (-20010.201) [...15 remote chains...] -- 45:38:58

      Average standard deviation of split frequencies: 0.052157

      2091000 -- (-20011.526) [...15 remote chains...] -- 45:39:12
      2092000 -- (-20017.391) [...15 remote chains...] -- 45:39:25
      2093000 -- (-20004.868) [...15 remote chains...] -- 45:39:38
      2094000 -- (-20004.435) [...15 remote chains...] -- 45:39:52
      2095000 -- (-20007.836) [...15 remote chains...] -- 45:39:18

      Average standard deviation of split frequencies: 0.052433

      2096000 -- (-20001.814) [...15 remote chains...] -- 45:39:32
      2097000 -- (-20021.275) [...15 remote chains...] -- 45:39:45
      2098000 -- (-20008.822) [...15 remote chains...] -- 45:39:58
      2099000 -- (-20012.726) [...15 remote chains...] -- 45:40:12
      2100000 -- [-20007.338] [...15 remote chains...] -- 45:40:25

      Average standard deviation of split frequencies: 0.052474

      2101000 -- [-20014.396] [...15 remote chains...] -- 45:40:38
      2102000 -- (-20016.838) [...15 remote chains...] -- 45:40:51
      2103000 -- (-20014.559) [...15 remote chains...] -- 45:40:18
      2104000 -- (-20020.073) [...15 remote chains...] -- 45:40:31
      2105000 -- (-20009.584) [...15 remote chains...] -- 45:40:44

      Average standard deviation of split frequencies: 0.052330

      2106000 -- (-20011.935) [...15 remote chains...] -- 45:40:58
      2107000 -- (-20011.380) [...15 remote chains...] -- 45:41:11
      2108000 -- (-20029.875) [...15 remote chains...] -- 45:41:24
      2109000 -- (-20014.292) [...15 remote chains...] -- 45:40:51
      2110000 -- (-20018.805) [...15 remote chains...] -- 45:41:04

      Average standard deviation of split frequencies: 0.052220

      2111000 -- [-20010.785] [...15 remote chains...] -- 45:41:17
      2112000 -- (-20006.684) [...15 remote chains...] -- 45:41:30
      2113000 -- (-20011.507) [...15 remote chains...] -- 45:41:43
      2114000 -- (-20010.890) [...15 remote chains...] -- 45:41:57
      2115000 -- (-20003.749) [...15 remote chains...] -- 45:42:10

      Average standard deviation of split frequencies: 0.052364

      2116000 -- (-20020.439) [...15 remote chains...] -- 45:42:23
      2117000 -- [-20018.312] [...15 remote chains...] -- 45:41:50
      2118000 -- (-20017.813) [...15 remote chains...] -- 45:42:03
      2119000 -- [-20017.361] [...15 remote chains...] -- 45:42:16
      2120000 -- [-20011.916] [...15 remote chains...] -- 45:42:29

      Average standard deviation of split frequencies: 0.052413

      2121000 -- (-20011.981) [...15 remote chains...] -- 45:42:42
      2122000 -- [-20026.582] [...15 remote chains...] -- 45:42:09
      2123000 -- (-20020.766) [...15 remote chains...] -- 45:42:22
      2124000 -- (-20026.893) [...15 remote chains...] -- 45:42:35
      2125000 -- (-20024.791) [...15 remote chains...] -- 45:42:48

      Average standard deviation of split frequencies: 0.052441

      2126000 -- (-20035.422) [...15 remote chains...] -- 45:43:01
      2127000 -- (-20024.267) [...15 remote chains...] -- 45:43:14
      2128000 -- (-20015.468) [...15 remote chains...] -- 45:42:41
      2129000 -- (-20013.252) [...15 remote chains...] -- 45:42:54
      2130000 -- (-20008.661) [...15 remote chains...] -- 45:43:07

      Average standard deviation of split frequencies: 0.052456

      2131000 -- (-20010.301) [...15 remote chains...] -- 45:43:19
      2132000 -- (-20009.608) [...15 remote chains...] -- 45:42:46
      2133000 -- [-20030.159] [...15 remote chains...] -- 45:42:59
      2134000 -- [-20020.024] [...15 remote chains...] -- 45:43:12
      2135000 -- (-20020.396) [...15 remote chains...] -- 45:43:25

      Average standard deviation of split frequencies: 0.052486

      2136000 -- (-20016.899) [...15 remote chains...] -- 45:43:38
      2137000 -- (-20019.706) [...15 remote chains...] -- 45:43:51
      2138000 -- (-20029.826) [...15 remote chains...] -- 45:43:18
      2139000 -- (-20030.464) [...15 remote chains...] -- 45:43:31
      2140000 -- (-20033.120) [...15 remote chains...] -- 45:43:44

      Average standard deviation of split frequencies: 0.052521

      2141000 -- (-20031.533) [...15 remote chains...] -- 45:43:57
      2142000 -- [-20018.511] [...15 remote chains...] -- 45:44:09
      2143000 -- (-20011.384) [...15 remote chains...] -- 45:44:22
      2144000 -- (-20010.981) [...15 remote chains...] -- 45:44:35
      2145000 -- (-20012.013) [...15 remote chains...] -- 45:44:48

      Average standard deviation of split frequencies: 0.052482

      2146000 -- (-20014.708) [...15 remote chains...] -- 45:45:01
      2147000 -- (-20018.125) [...15 remote chains...] -- 45:44:28
      2148000 -- (-20013.448) [...15 remote chains...] -- 45:44:41
      2149000 -- [-20008.175] [...15 remote chains...] -- 45:44:53
      2150000 -- (-20001.675) [...15 remote chains...] -- 45:45:06

      Average standard deviation of split frequencies: 0.052649

      2151000 -- (-20004.014) [...15 remote chains...] -- 45:45:19
      2152000 -- (-20000.570) [...15 remote chains...] -- 45:44:46
      2153000 -- (-20014.885) [...15 remote chains...] -- 45:44:59
      2154000 -- (-20015.559) [...15 remote chains...] -- 45:45:11
      2155000 -- (-20027.879) [...15 remote chains...] -- 45:45:24

      Average standard deviation of split frequencies: 0.052633

      2156000 -- (-20027.803) [...15 remote chains...] -- 45:45:37
      2157000 -- (-20028.232) [...15 remote chains...] -- 45:45:04
      2158000 -- (-20026.685) [...15 remote chains...] -- 45:45:17
      2159000 -- [-20020.051] [...15 remote chains...] -- 45:45:29
      2160000 -- (-20015.299) [...15 remote chains...] -- 45:45:42

      Average standard deviation of split frequencies: 0.052582

      2161000 -- (-20017.567) [...15 remote chains...] -- 45:45:55
      2162000 -- (-20027.209) [...15 remote chains...] -- 45:46:07
      2163000 -- [-20028.737] [...15 remote chains...] -- 45:46:20
      2164000 -- (-20034.836) [...15 remote chains...] -- 45:45:47
      2165000 -- (-20044.428) [...15 remote chains...] -- 45:46:00

      Average standard deviation of split frequencies: 0.052245

      2166000 -- (-20042.038) [...15 remote chains...] -- 45:46:13
      2167000 -- (-20031.360) [...15 remote chains...] -- 45:46:25
      2168000 -- (-20031.131) [...15 remote chains...] -- 45:46:38
      2169000 -- (-20036.411) [...15 remote chains...] -- 45:46:50
      2170000 -- (-20020.866) [...15 remote chains...] -- 45:47:03

      Average standard deviation of split frequencies: 0.052187

      2171000 -- (-20007.592) [...15 remote chains...] -- 45:46:30
      2172000 -- (-20012.084) [...15 remote chains...] -- 45:46:43
      2173000 -- (-20020.547) [...15 remote chains...] -- 45:46:55
      2174000 -- (-20019.315) [...15 remote chains...] -- 45:47:08
      2175000 -- (-20019.648) [...15 remote chains...] -- 45:47:20

      Average standard deviation of split frequencies: 0.052322

      2176000 -- (-20017.199) [...15 remote chains...] -- 45:46:48
      2177000 -- (-20009.171) [...15 remote chains...] -- 45:47:00
      2178000 -- (-20019.815) [...15 remote chains...] -- 45:47:13
      2179000 -- (-20013.377) [...15 remote chains...] -- 45:47:25
      2180000 -- (-20021.220) [...15 remote chains...] -- 45:47:38

      Average standard deviation of split frequencies: 0.052363

      2181000 -- [-20023.003] [...15 remote chains...] -- 45:47:05
      2182000 -- [-20023.816] [...15 remote chains...] -- 45:47:18
      2183000 -- (-20017.721) [...15 remote chains...] -- 45:47:30
      2184000 -- [-20025.612] [...15 remote chains...] -- 45:47:42
      2185000 -- (-20018.217) [...15 remote chains...] -- 45:47:55

      Average standard deviation of split frequencies: 0.052362

      2186000 -- (-20024.605) [...15 remote chains...] -- 45:48:07
      2187000 -- (-20016.927) [...15 remote chains...] -- 45:47:35
      2188000 -- (-20028.790) [...15 remote chains...] -- 45:47:47
      2189000 -- (-20030.566) [...15 remote chains...] -- 45:48:00
      2190000 -- (-20029.111) [...15 remote chains...] -- 45:48:12

      Average standard deviation of split frequencies: 0.052415

      2191000 -- (-20030.602) [...15 remote chains...] -- 45:48:24
      2192000 -- (-20029.484) [...15 remote chains...] -- 45:48:37
      2193000 -- (-20021.678) [...15 remote chains...] -- 45:48:04
      2194000 -- (-20021.824) [...15 remote chains...] -- 45:48:17
      2195000 -- (-20033.311) [...15 remote chains...] -- 45:48:29

      Average standard deviation of split frequencies: 0.052359

      2196000 -- (-20023.433) [...15 remote chains...] -- 45:48:41
      2197000 -- [-20025.949] [...15 remote chains...] -- 45:48:54
      2198000 -- (-20027.594) [...15 remote chains...] -- 45:49:06
      2199000 -- (-20027.069) [...15 remote chains...] -- 45:48:34
      2200000 -- (-20017.164) [...15 remote chains...] -- 45:48:46

      Average standard deviation of split frequencies: 0.052402

      2201000 -- (-20015.072) [...15 remote chains...] -- 45:48:58
      2202000 -- (-20028.383) [...15 remote chains...] -- 45:49:10
      2203000 -- (-20013.024) [...15 remote chains...] -- 45:49:23
      2204000 -- (-20033.077) [...15 remote chains...] -- 45:49:35
      2205000 -- (-20033.834) [...15 remote chains...] -- 45:49:47

      Average standard deviation of split frequencies: 0.052476

      2206000 -- (-20033.678) [...15 remote chains...] -- 45:49:15
      2207000 -- (-20036.518) [...15 remote chains...] -- 45:49:27
      2208000 -- (-20041.946) [...15 remote chains...] -- 45:49:39
      2209000 -- (-20030.814) [...15 remote chains...] -- 45:49:51
      2210000 -- [-20031.630] [...15 remote chains...] -- 45:49:19

      Average standard deviation of split frequencies: 0.052519

      2211000 -- (-20033.734) [...15 remote chains...] -- 45:49:31
      2212000 -- (-20029.525) [...15 remote chains...] -- 45:49:44
      2213000 -- (-20041.580) [...15 remote chains...] -- 45:49:56
      2214000 -- (-20029.559) [...15 remote chains...] -- 45:50:08
      2215000 -- (-20034.127) [...15 remote chains...] -- 45:50:20

      Average standard deviation of split frequencies: 0.052516

      2216000 -- (-20041.589) [...15 remote chains...] -- 45:49:48
      2217000 -- (-20033.242) [...15 remote chains...] -- 45:50:00
      2218000 -- (-20031.497) [...15 remote chains...] -- 45:50:12
      2219000 -- (-20037.811) [...15 remote chains...] -- 45:50:24
      2220000 -- (-20037.943) [...15 remote chains...] -- 45:50:36

      Average standard deviation of split frequencies: 0.052515

      2221000 -- (-20033.402) [...15 remote chains...] -- 45:50:48
      2222000 -- (-20038.466) [...15 remote chains...] -- 45:50:16
      2223000 -- (-20034.206) [...15 remote chains...] -- 45:50:28
      2224000 -- (-20035.308) [...15 remote chains...] -- 45:50:40
      2225000 -- (-20032.877) [...15 remote chains...] -- 45:50:52

      Average standard deviation of split frequencies: 0.052565

      2226000 -- (-20032.215) [...15 remote chains...] -- 45:51:05
      2227000 -- (-20036.394) [...15 remote chains...] -- 45:50:33
      2228000 -- (-20032.541) [...15 remote chains...] -- 45:50:45
      2229000 -- (-20031.391) [...15 remote chains...] -- 45:50:57
      2230000 -- (-20032.653) [...15 remote chains...] -- 45:51:09

      Average standard deviation of split frequencies: 0.052605

      2231000 -- [-20017.755] [...15 remote chains...] -- 45:51:21
      2232000 -- (-20019.906) [...15 remote chains...] -- 45:50:49
      2233000 -- (-20018.643) [...15 remote chains...] -- 45:51:01
      2234000 -- (-20027.721) [...15 remote chains...] -- 45:51:13
      2235000 -- [-20029.997] [...15 remote chains...] -- 45:51:25

      Average standard deviation of split frequencies: 0.052611

      2236000 -- (-20029.163) [...15 remote chains...] -- 45:51:36
      2237000 -- (-20023.417) [...15 remote chains...] -- 45:51:48
      2238000 -- (-20014.207) [...15 remote chains...] -- 45:52:00
      2239000 -- (-20011.642) [...15 remote chains...] -- 45:51:29
      2240000 -- (-20020.189) [...15 remote chains...] -- 45:51:40

      Average standard deviation of split frequencies: 0.052606

      2241000 -- (-20019.874) [...15 remote chains...] -- 45:51:52
      2242000 -- (-20019.306) [...15 remote chains...] -- 45:52:04
      2243000 -- (-20020.587) [...15 remote chains...] -- 45:52:16
      2244000 -- (-20029.372) [...15 remote chains...] -- 45:51:44
      2245000 -- (-20022.811) [...15 remote chains...] -- 45:51:56

      Average standard deviation of split frequencies: 0.052628

      2246000 -- (-20022.685) [...15 remote chains...] -- 45:52:08
      2247000 -- (-20011.266) [...15 remote chains...] -- 45:52:20
      2248000 -- (-20021.497) [...15 remote chains...] -- 45:52:32
      2249000 -- (-20022.358) [...15 remote chains...] -- 45:52:00
      2250000 -- (-20015.506) [...15 remote chains...] -- 45:52:12

      Average standard deviation of split frequencies: 0.052647

      2251000 -- (-20016.748) [...15 remote chains...] -- 45:52:24
      2252000 -- [-20013.742] [...15 remote chains...] -- 45:52:35
      2253000 -- (-20025.452) [...15 remote chains...] -- 45:52:47
      2254000 -- (-20026.983) [...15 remote chains...] -- 45:52:59
      2255000 -- (-20023.929) [...15 remote chains...] -- 45:52:27

      Average standard deviation of split frequencies: 0.052848

      2256000 -- (-20041.783) [...15 remote chains...] -- 45:52:39
      2257000 -- (-20026.045) [...15 remote chains...] -- 45:52:51
      2258000 -- (-20027.449) [...15 remote chains...] -- 45:53:03
      2259000 -- (-20003.100) [...15 remote chains...] -- 45:53:14
      2260000 -- (-20010.622) [...15 remote chains...] -- 45:52:43

      Average standard deviation of split frequencies: 0.052877

      2261000 -- (-20030.235) [...15 remote chains...] -- 45:52:55
      2262000 -- [-20023.862] [...15 remote chains...] -- 45:53:06
      2263000 -- [-20020.142] [...15 remote chains...] -- 45:53:18
      2264000 -- (-20011.483) [...15 remote chains...] -- 45:53:30
      2265000 -- (-20010.637) [...15 remote chains...] -- 45:52:58

      Average standard deviation of split frequencies: 0.052947

      2266000 -- (-19995.003) [...15 remote chains...] -- 45:53:10
      2267000 -- (-20001.675) [...15 remote chains...] -- 45:53:21
      2268000 -- [-20004.695] [...15 remote chains...] -- 45:53:33
      2269000 -- (-20014.825) [...15 remote chains...] -- 45:53:45
      2270000 -- (-20010.134) [...15 remote chains...] -- 45:53:56

      Average standard deviation of split frequencies: 0.053000

      2271000 -- (-20015.391) [...15 remote chains...] -- 45:54:08
      2272000 -- (-20022.449) [...15 remote chains...] -- 45:54:20
      2273000 -- (-20020.851) [...15 remote chains...] -- 45:53:48
      2274000 -- (-20017.999) [...15 remote chains...] -- 45:54:00
      2275000 -- (-20011.637) [...15 remote chains...] -- 45:54:11

      Average standard deviation of split frequencies: 0.053125

      2276000 -- (-20016.337) [...15 remote chains...] -- 45:54:23
      2277000 -- (-20020.116) [...15 remote chains...] -- 45:54:35
      2278000 -- (-20016.619) [...15 remote chains...] -- 45:54:03
      2279000 -- (-20019.067) [...15 remote chains...] -- 45:54:15
      2280000 -- (-20024.099) [...15 remote chains...] -- 45:54:26

      Average standard deviation of split frequencies: 0.053465

      2281000 -- (-20019.618) [...15 remote chains...] -- 45:54:38
      2282000 -- (-20015.572) [...15 remote chains...] -- 45:54:49
      2283000 -- (-20017.680) [...15 remote chains...] -- 45:55:01
      2284000 -- (-20012.747) [...15 remote chains...] -- 45:54:30
      2285000 -- (-20018.493) [...15 remote chains...] -- 45:54:41

      Average standard deviation of split frequencies: 0.053535

      2286000 -- (-20013.461) [...15 remote chains...] -- 45:54:53
      2287000 -- (-20011.311) [...15 remote chains...] -- 45:55:04
      2288000 -- (-20011.084) [...15 remote chains...] -- 45:55:16
      2289000 -- (-20010.815) [...15 remote chains...] -- 45:55:27
      2290000 -- (-20003.656) [...15 remote chains...] -- 45:54:56

      Average standard deviation of split frequencies: 0.053582

      2291000 -- (-20010.414) [...15 remote chains...] -- 45:55:07
      2292000 -- (-20016.999) [...15 remote chains...] -- 45:55:19
      2293000 -- (-20020.657) [...15 remote chains...] -- 45:55:30
      2294000 -- (-20021.818) [...15 remote chains...] -- 45:55:42
      2295000 -- (-20028.185) [...15 remote chains...] -- 45:55:10

      Average standard deviation of split frequencies: 0.053661

      2296000 -- (-20026.895) [...15 remote chains...] -- 45:55:22
      2297000 -- (-20024.146) [...15 remote chains...] -- 45:55:33
      2298000 -- (-20035.829) [...15 remote chains...] -- 45:55:45
      2299000 -- [-20028.732] [...15 remote chains...] -- 45:55:56
      2300000 -- (-20020.979) [...15 remote chains...] -- 45:56:07

      Average standard deviation of split frequencies: 0.053729

      2301000 -- (-20019.937) [...15 remote chains...] -- 45:56:19
      2302000 -- [-20012.453] [...15 remote chains...] -- 45:55:48
      2303000 -- (-20025.774) [...15 remote chains...] -- 45:55:59
      2304000 -- (-20012.814) [...15 remote chains...] -- 45:56:10
      2305000 -- (-20007.776) [...15 remote chains...] -- 45:56:22

      Average standard deviation of split frequencies: 0.053826

      2306000 -- (-20008.779) [...15 remote chains...] -- 45:56:33
      2307000 -- (-20014.997) [...15 remote chains...] -- 45:56:44
      2308000 -- (-20009.889) [...15 remote chains...] -- 45:56:56
      2309000 -- (-20013.907) [...15 remote chains...] -- 45:56:25
      2310000 -- (-20017.191) [...15 remote chains...] -- 45:56:36

      Average standard deviation of split frequencies: 0.053925

      2311000 -- (-20007.082) [...15 remote chains...] -- 45:56:47
      2312000 -- (-20017.005) [...15 remote chains...] -- 45:56:58
      2313000 -- (-20016.339) [...15 remote chains...] -- 45:57:10
      2314000 -- [-20024.545] [...15 remote chains...] -- 45:57:21
      2315000 -- (-20021.131) [...15 remote chains...] -- 45:56:50

      Average standard deviation of split frequencies: 0.054041

      2316000 -- (-20025.954) [...15 remote chains...] -- 45:57:01
      2317000 -- (-20016.521) [...15 remote chains...] -- 45:57:12
      2318000 -- (-20023.297) [...15 remote chains...] -- 45:57:24
      2319000 -- (-20015.052) [...15 remote chains...] -- 45:57:35
      2320000 -- (-20028.280) [...15 remote chains...] -- 45:57:46

      Average standard deviation of split frequencies: 0.054101

      2321000 -- (-20034.655) [...15 remote chains...] -- 45:57:15
      2322000 -- (-20030.042) [...15 remote chains...] -- 45:57:26
      2323000 -- (-20035.419) [...15 remote chains...] -- 45:57:38
      2324000 -- (-20019.200) [...15 remote chains...] -- 45:57:49
      2325000 -- (-20017.746) [...15 remote chains...] -- 45:58:00

      Average standard deviation of split frequencies: 0.054163

      2326000 -- [-20014.469] [...15 remote chains...] -- 45:58:11
      2327000 -- (-20012.650) [...15 remote chains...] -- 45:58:22
      2328000 -- (-20018.575) [...15 remote chains...] -- 45:58:33
      2329000 -- [-20024.175] [...15 remote chains...] -- 45:58:02
      2330000 -- (-20030.214) [...15 remote chains...] -- 45:58:14

      Average standard deviation of split frequencies: 0.054205

      2331000 -- [-20029.917] [...15 remote chains...] -- 45:58:25
      2332000 -- (-20036.734) [...15 remote chains...] -- 45:58:36
      2333000 -- (-20032.766) [...15 remote chains...] -- 45:58:47
      2334000 -- (-20023.525) [...15 remote chains...] -- 45:58:58
      2335000 -- (-20028.460) [...15 remote chains...] -- 45:59:09

      Average standard deviation of split frequencies: 0.054400

      2336000 -- [-20036.740] [...15 remote chains...] -- 45:59:20
      2337000 -- (-20036.631) [...15 remote chains...] -- 45:58:49
      2338000 -- (-20036.555) [...15 remote chains...] -- 45:59:00
      2339000 -- (-20036.547) [...15 remote chains...] -- 45:59:11
      2340000 -- [-20037.960] [...15 remote chains...] -- 45:59:22

      Average standard deviation of split frequencies: 0.054472

      2341000 -- (-20028.482) [...15 remote chains...] -- 45:59:33
      2342000 -- [-20031.121] [...15 remote chains...] -- 45:59:44
      2343000 -- (-20030.833) [...15 remote chains...] -- 45:59:55
      2344000 -- [-20019.109] [...15 remote chains...] -- 46:00:06
      2345000 -- (-20031.010) [...15 remote chains...] -- 45:59:36

      Average standard deviation of split frequencies: 0.054528

      2346000 -- (-20034.739) [...15 remote chains...] -- 45:59:47
      2347000 -- (-20044.707) [...15 remote chains...] -- 45:59:58
      2348000 -- (-20038.860) [...15 remote chains...] -- 46:00:09
      2349000 -- (-20047.301) [...15 remote chains...] -- 46:00:20
      2350000 -- [-20028.549] [...15 remote chains...] -- 45:59:49

      Average standard deviation of split frequencies: 0.054487

      2351000 -- (-20032.663) [...15 remote chains...] -- 46:00:00
      2352000 -- (-20026.453) [...15 remote chains...] -- 46:00:11
      2353000 -- (-20025.266) [...15 remote chains...] -- 46:00:22
      2354000 -- [-20038.828] [...15 remote chains...] -- 46:00:33
      2355000 -- [-20033.537] [...15 remote chains...] -- 46:00:02

      Average standard deviation of split frequencies: 0.054345

      2356000 -- (-20026.769) [...15 remote chains...] -- 46:00:13
      2357000 -- (-20031.134) [...15 remote chains...] -- 46:00:24
      2358000 -- [-20028.705] [...15 remote chains...] -- 46:00:35
      2359000 -- (-20029.822) [...15 remote chains...] -- 46:00:46
      2360000 -- (-20022.436) [...15 remote chains...] -- 46:00:57

      Average standard deviation of split frequencies: 0.054616

      2361000 -- (-20025.693) [...15 remote chains...] -- 46:00:26
      2362000 -- (-20029.262) [...15 remote chains...] -- 46:00:37
      2363000 -- [-20032.909] [...15 remote chains...] -- 46:00:48
      2364000 -- (-20021.651) [...15 remote chains...] -- 46:00:59
      2365000 -- [-20019.574] [...15 remote chains...] -- 46:01:09

      Average standard deviation of split frequencies: 0.054501

      2366000 -- (-20015.112) [...15 remote chains...] -- 46:01:20
      2367000 -- (-20030.442) [...15 remote chains...] -- 46:01:31
      2368000 -- (-20021.173) [...15 remote chains...] -- 46:01:42
      2369000 -- [-20023.280] [...15 remote chains...] -- 46:01:53
      2370000 -- (-20010.052) [...15 remote chains...] -- 46:01:22

      Average standard deviation of split frequencies: 0.054598

      2371000 -- [-20005.383] [...15 remote chains...] -- 46:01:33
      2372000 -- (-20005.442) [...15 remote chains...] -- 46:01:44
      2373000 -- [-20015.748] [...15 remote chains...] -- 46:01:54
      2374000 -- [-20019.518] [...15 remote chains...] -- 46:02:05
      2375000 -- [-20027.882] [...15 remote chains...] -- 46:02:16

      Average standard deviation of split frequencies: 0.054861

      2376000 -- (-20015.166) [...15 remote chains...] -- 46:01:46
      2377000 -- (-20025.616) [...15 remote chains...] -- 46:01:56
      2378000 -- (-20023.489) [...15 remote chains...] -- 46:02:07
      2379000 -- (-20025.629) [...15 remote chains...] -- 46:02:18
      2380000 -- [-20020.209] [...15 remote chains...] -- 46:02:28

      Average standard deviation of split frequencies: 0.054950

      2381000 -- (-20021.356) [...15 remote chains...] -- 46:02:39
      2382000 -- (-20020.443) [...15 remote chains...] -- 46:02:50
      2383000 -- (-20018.195) [...15 remote chains...] -- 46:03:00
      2384000 -- (-20024.531) [...15 remote chains...] -- 46:02:30
      2385000 -- (-20036.416) [...15 remote chains...] -- 46:02:41

      Average standard deviation of split frequencies: 0.054819

      2386000 -- (-20028.434) [...15 remote chains...] -- 46:02:51
      2387000 -- [-20027.571] [...15 remote chains...] -- 46:03:02
      2388000 -- [-20014.972] [...15 remote chains...] -- 46:03:13
      2389000 -- (-20011.309) [...15 remote chains...] -- 46:03:23
      2390000 -- (-20029.188) [...15 remote chains...] -- 46:03:34

      Average standard deviation of split frequencies: 0.054985

      2391000 -- [-20022.838] [...15 remote chains...] -- 46:03:45
      2392000 -- (-20023.871) [...15 remote chains...] -- 46:03:14
      2393000 -- (-20021.845) [...15 remote chains...] -- 46:03:25
      2394000 -- (-20029.522) [...15 remote chains...] -- 46:03:36
      2395000 -- (-20025.555) [...15 remote chains...] -- 46:03:46

      Average standard deviation of split frequencies: 0.055035

      2396000 -- [-20017.315] [...15 remote chains...] -- 46:03:57
      2397000 -- (-20024.108) [...15 remote chains...] -- 46:04:07
      2398000 -- [-20015.429] [...15 remote chains...] -- 46:03:37
      2399000 -- (-20012.006) [...15 remote chains...] -- 46:03:48
      2400000 -- [-20021.346] [...15 remote chains...] -- 46:03:58

      Average standard deviation of split frequencies: 0.055212

      2401000 -- (-20023.176) [...15 remote chains...] -- 46:04:09
      2402000 -- (-20026.011) [...15 remote chains...] -- 46:04:19
      2403000 -- (-20027.514) [...15 remote chains...] -- 46:03:49
      2404000 -- [-20017.628] [...15 remote chains...] -- 46:04:00
      2405000 -- (-20023.741) [...15 remote chains...] -- 46:04:10

      Average standard deviation of split frequencies: 0.055316

      2406000 -- (-20028.742) [...15 remote chains...] -- 46:04:21
      2407000 -- (-20026.819) [...15 remote chains...] -- 46:04:31
      2408000 -- (-20030.286) [...15 remote chains...] -- 46:04:42
      2409000 -- (-20030.410) [...15 remote chains...] -- 46:04:52
      2410000 -- [-20038.150] [...15 remote chains...] -- 46:04:22

      Average standard deviation of split frequencies: 0.055432

      2411000 -- (-20027.660) [...15 remote chains...] -- 46:04:32
      2412000 -- (-20020.945) [...15 remote chains...] -- 46:04:43
      2413000 -- (-20021.510) [...15 remote chains...] -- 46:04:53
      2414000 -- [-20016.557] [...15 remote chains...] -- 46:05:04
      2415000 -- [-20008.435] [...15 remote chains...] -- 46:05:14

      Average standard deviation of split frequencies: 0.055515

      2416000 -- (-20008.484) [...15 remote chains...] -- 46:05:25
      2417000 -- (-20018.769) [...15 remote chains...] -- 46:05:35
      2418000 -- (-20019.657) [...15 remote chains...] -- 46:05:05
      2419000 -- [-20023.809] [...15 remote chains...] -- 46:05:15
      2420000 -- (-20027.496) [...15 remote chains...] -- 46:05:26

      Average standard deviation of split frequencies: 0.055587

      2421000 -- (-20020.989) [...15 remote chains...] -- 46:05:36
      2422000 -- [-20019.743] [...15 remote chains...] -- 46:05:47
      2423000 -- (-20019.957) [...15 remote chains...] -- 46:05:17
      2424000 -- (-20016.993) [...15 remote chains...] -- 46:05:27
      2425000 -- (-20019.500) [...15 remote chains...] -- 46:05:37

      Average standard deviation of split frequencies: 0.055502

      2426000 -- (-20026.455) [...15 remote chains...] -- 46:05:48
      2427000 -- (-20026.395) [...15 remote chains...] -- 46:05:58
      2428000 -- (-20026.657) [...15 remote chains...] -- 46:06:08
      2429000 -- (-20017.131) [...15 remote chains...] -- 46:05:38
      2430000 -- (-20015.313) [...15 remote chains...] -- 46:05:49

      Average standard deviation of split frequencies: 0.055599

      2431000 -- (-20017.258) [...15 remote chains...] -- 46:05:59
      2432000 -- (-20017.341) [...15 remote chains...] -- 46:06:09
      2433000 -- (-20018.633) [...15 remote chains...] -- 46:06:20
      2434000 -- (-20021.885) [...15 remote chains...] -- 46:06:30
      2435000 -- (-20014.090) [...15 remote chains...] -- 46:06:40

      Average standard deviation of split frequencies: 0.055694

      2436000 -- (-20029.801) [...15 remote chains...] -- 46:06:10
      2437000 -- (-20018.010) [...15 remote chains...] -- 46:06:21
      2438000 -- (-20022.481) [...15 remote chains...] -- 46:06:31
      2439000 -- (-20027.912) [...15 remote chains...] -- 46:06:41
      2440000 -- (-20030.151) [...15 remote chains...] -- 46:06:51

      Average standard deviation of split frequencies: 0.055779

      2441000 -- (-20023.383) [...15 remote chains...] -- 46:07:02
      2442000 -- (-20025.049) [...15 remote chains...] -- 46:06:32
      2443000 -- (-20030.259) [...15 remote chains...] -- 46:06:42
      2444000 -- (-20046.906) [...15 remote chains...] -- 46:06:52
      2445000 -- (-20038.143) [...15 remote chains...] -- 46:07:03

      Average standard deviation of split frequencies: 0.055856

      2446000 -- [-20033.074] [...15 remote chains...] -- 46:07:13
      2447000 -- (-20040.239) [...15 remote chains...] -- 46:07:23
      2448000 -- (-20035.901) [...15 remote chains...] -- 46:06:53
      2449000 -- (-20033.004) [...15 remote chains...] -- 46:07:03
      2450000 -- (-20031.577) [...15 remote chains...] -- 46:07:14

      Average standard deviation of split frequencies: 0.055877

      2451000 -- (-20033.984) [...15 remote chains...] -- 46:07:24
      2452000 -- (-20030.513) [...15 remote chains...] -- 46:07:34
      2453000 -- (-20032.635) [...15 remote chains...] -- 46:07:44
      2454000 -- (-20018.436) [...15 remote chains...] -- 46:07:54
      2455000 -- (-20020.686) [...15 remote chains...] -- 46:08:04

      Average standard deviation of split frequencies: 0.055938

      2456000 -- (-20017.311) [...15 remote chains...] -- 46:08:14
      2457000 -- (-20019.609) [...15 remote chains...] -- 46:07:45
      2458000 -- (-20025.618) [...15 remote chains...] -- 46:07:55
      2459000 -- (-20017.535) [...15 remote chains...] -- 46:08:05
      2460000 -- (-20021.487) [...15 remote chains...] -- 46:08:15

      Average standard deviation of split frequencies: 0.056061

      2461000 -- (-20009.352) [...15 remote chains...] -- 46:08:25
      2462000 -- (-20009.875) [...15 remote chains...] -- 46:08:35
      2463000 -- (-20006.767) [...15 remote chains...] -- 46:08:45
      2464000 -- (-20011.964) [...15 remote chains...] -- 46:08:55
      2465000 -- (-20011.379) [...15 remote chains...] -- 46:09:05

      Average standard deviation of split frequencies: 0.056095

      2466000 -- (-20017.664) [...15 remote chains...] -- 46:08:36
      2467000 -- (-20016.468) [...15 remote chains...] -- 46:08:46
      2468000 -- (-20010.399) [...15 remote chains...] -- 46:08:56
      2469000 -- [-20020.890] [...15 remote chains...] -- 46:09:06
      2470000 -- (-20019.382) [...15 remote chains...] -- 46:09:16

      Average standard deviation of split frequencies: 0.056225

      2471000 -- [-20013.274] [...15 remote chains...] -- 46:08:46
      2472000 -- (-20011.004) [...15 remote chains...] -- 46:08:56
      2473000 -- (-20027.917) [...15 remote chains...] -- 46:09:06
      2474000 -- (-20016.766) [...15 remote chains...] -- 46:09:16
      2475000 -- (-20001.936) [...15 remote chains...] -- 46:09:26

      Average standard deviation of split frequencies: 0.056355

      2476000 -- (-20001.528) [...15 remote chains...] -- 46:09:36
      2477000 -- (-20010.711) [...15 remote chains...] -- 46:09:46
      2478000 -- (-20015.678) [...15 remote chains...] -- 46:09:56
      2479000 -- (-20008.578) [...15 remote chains...] -- 46:09:27
      2480000 -- (-20010.017) [...15 remote chains...] -- 46:09:37

      Average standard deviation of split frequencies: 0.056432

      2481000 -- (-20010.479) [...15 remote chains...] -- 46:09:47
      2482000 -- [-20020.874] [...15 remote chains...] -- 46:09:57
      2483000 -- [-20018.386] [...15 remote chains...] -- 46:10:06
      2484000 -- [-20021.834] [...15 remote chains...] -- 46:09:37
      2485000 -- (-20022.902) [...15 remote chains...] -- 46:09:47

      Average standard deviation of split frequencies: 0.056552

      2486000 -- (-20021.517) [...15 remote chains...] -- 46:09:57
      2487000 -- (-20030.706) [...15 remote chains...] -- 46:10:07
      2488000 -- (-20022.458) [...15 remote chains...] -- 46:10:17
      2489000 -- (-20014.905) [...15 remote chains...] -- 46:10:27
      2490000 -- (-20020.120) [...15 remote chains...] -- 46:10:36

      Average standard deviation of split frequencies: 0.056570

      2491000 -- (-20017.477) [...15 remote chains...] -- 46:10:07
      2492000 -- (-20013.868) [...15 remote chains...] -- 46:10:17
      2493000 -- (-20013.834) [...15 remote chains...] -- 46:10:27
      2494000 -- (-20014.059) [...15 remote chains...] -- 46:10:37
      2495000 -- (-20009.002) [...15 remote chains...] -- 46:10:47

      Average standard deviation of split frequencies: 0.056516

      2496000 -- (-20007.298) [...15 remote chains...] -- 46:10:56
      2497000 -- [-20020.027] [...15 remote chains...] -- 46:11:06
      2498000 -- (-20024.690) [...15 remote chains...] -- 46:10:37
      2499000 -- (-20026.992) [...15 remote chains...] -- 46:10:47
      2500000 -- (-20016.535) [...15 remote chains...] -- 46:10:57

      Average standard deviation of split frequencies: 0.056510

      2501000 -- (-20018.419) [...15 remote chains...] -- 46:11:06
      2502000 -- (-20021.841) [...15 remote chains...] -- 46:11:16
      2503000 -- (-20028.882) [...15 remote chains...] -- 46:11:26
      2504000 -- (-20020.561) [...15 remote chains...] -- 46:11:36
      2505000 -- (-20016.923) [...15 remote chains...] -- 46:11:06

      Average standard deviation of split frequencies: 0.056621

      2506000 -- (-20018.525) [...15 remote chains...] -- 46:11:16
      2507000 -- (-20025.882) [...15 remote chains...] -- 46:11:26
      2508000 -- (-20021.232) [...15 remote chains...] -- 46:11:36
      2509000 -- (-20020.242) [...15 remote chains...] -- 46:11:45
      2510000 -- (-20011.323) [...15 remote chains...] -- 46:11:55

      Average standard deviation of split frequencies: 0.056832

      2511000 -- (-20012.632) [...15 remote chains...] -- 46:12:05
      2512000 -- (-20021.176) [...15 remote chains...] -- 46:11:36
      2513000 -- (-20005.683) [...15 remote chains...] -- 46:11:45
      2514000 -- (-20003.053) [...15 remote chains...] -- 46:11:55
      2515000 -- (-20009.222) [...15 remote chains...] -- 46:12:05

      Average standard deviation of split frequencies: 0.057022

      2516000 -- (-20017.995) [...15 remote chains...] -- 46:12:14
      2517000 -- (-20013.075) [...15 remote chains...] -- 46:12:24
      2518000 -- (-20014.302) [...15 remote chains...] -- 46:12:34
      2519000 -- (-20015.667) [...15 remote chains...] -- 46:12:43
      2520000 -- (-20020.053) [...15 remote chains...] -- 46:12:14

      Average standard deviation of split frequencies: 0.057111

      2521000 -- (-20029.307) [...15 remote chains...] -- 46:12:24
      2522000 -- (-20029.145) [...15 remote chains...] -- 46:12:34
      2523000 -- (-20031.934) [...15 remote chains...] -- 46:12:43
      2524000 -- (-20014.566) [...15 remote chains...] -- 46:12:53
      2525000 -- (-20011.035) [...15 remote chains...] -- 46:13:03

      Average standard deviation of split frequencies: 0.057244

      2526000 -- (-20018.393) [...15 remote chains...] -- 46:12:34
      2527000 -- (-20017.121) [...15 remote chains...] -- 46:12:43
      2528000 -- (-20016.015) [...15 remote chains...] -- 46:12:53
      2529000 -- (-20005.258) [...15 remote chains...] -- 46:13:02
      2530000 -- (-20015.389) [...15 remote chains...] -- 46:13:12

      Average standard deviation of split frequencies: 0.057415

      2531000 -- (-20013.325) [...15 remote chains...] -- 46:13:22
      2532000 -- (-20014.923) [...15 remote chains...] -- 46:13:31
      2533000 -- (-20014.651) [...15 remote chains...] -- 46:13:02
      2534000 -- (-20015.454) [...15 remote chains...] -- 46:13:12
      2535000 -- (-20017.634) [...15 remote chains...] -- 46:13:21

      Average standard deviation of split frequencies: 0.057607

      2536000 -- (-20022.604) [...15 remote chains...] -- 46:13:31
      2537000 -- (-20029.438) [...15 remote chains...] -- 46:13:40
      2538000 -- (-20026.280) [...15 remote chains...] -- 46:13:11
      2539000 -- (-20004.166) [...15 remote chains...] -- 46:13:21
      2540000 -- (-20022.439) [...15 remote chains...] -- 46:13:31

      Average standard deviation of split frequencies: 0.057729

      2541000 -- (-20014.879) [...15 remote chains...] -- 46:13:40
      2542000 -- (-20012.012) [...15 remote chains...] -- 46:13:50
      2543000 -- (-20023.277) [...15 remote chains...] -- 46:13:59
      2544000 -- (-20012.532) [...15 remote chains...] -- 46:14:09
      2545000 -- (-20025.877) [...15 remote chains...] -- 46:14:18

      Average standard deviation of split frequencies: 0.058025

      2546000 -- (-20017.700) [...15 remote chains...] -- 46:13:49
      2547000 -- (-20026.105) [...15 remote chains...] -- 46:13:59
      2548000 -- (-20039.846) [...15 remote chains...] -- 46:14:08
      2549000 -- (-20042.134) [...15 remote chains...] -- 46:14:18
      2550000 -- (-20049.288) [...15 remote chains...] -- 46:14:27

      Average standard deviation of split frequencies: 0.058152

      2551000 -- [-20037.051] [...15 remote chains...] -- 46:13:58
      2552000 -- (-20044.146) [...15 remote chains...] -- 46:14:08
      2553000 -- (-20056.926) [...15 remote chains...] -- 46:14:17
      2554000 -- (-20051.488) [...15 remote chains...] -- 46:14:27
      2555000 -- (-20039.973) [...15 remote chains...] -- 46:14:36

      Average standard deviation of split frequencies: 0.058295

      2556000 -- (-20040.521) [...15 remote chains...] -- 46:14:45
      2557000 -- (-20052.013) [...15 remote chains...] -- 46:14:55
      2558000 -- (-20056.564) [...15 remote chains...] -- 46:15:04
      2559000 -- (-20037.534) [...15 remote chains...] -- 46:15:14
      2560000 -- (-20038.152) [...15 remote chains...] -- 46:14:45

      Average standard deviation of split frequencies: 0.058420

      2561000 -- (-20036.355) [...15 remote chains...] -- 46:14:54
      2562000 -- (-20041.912) [...15 remote chains...] -- 46:15:04
      2563000 -- (-20033.843) [...15 remote chains...] -- 46:15:13
      2564000 -- (-20035.287) [...15 remote chains...] -- 46:15:22
      2565000 -- (-20030.789) [...15 remote chains...] -- 46:15:32

      Average standard deviation of split frequencies: 0.058556

      2566000 -- (-20037.039) [...15 remote chains...] -- 46:15:03
      2567000 -- (-20035.451) [...15 remote chains...] -- 46:15:12
      2568000 -- (-20029.310) [...15 remote chains...] -- 46:15:22
      2569000 -- (-20025.968) [...15 remote chains...] -- 46:15:31
      2570000 -- (-20027.571) [...15 remote chains...] -- 46:15:40

      Average standard deviation of split frequencies: 0.058691

      2571000 -- (-20030.743) [...15 remote chains...] -- 46:15:50
      2572000 -- (-20028.898) [...15 remote chains...] -- 46:15:59
      2573000 -- (-20033.048) [...15 remote chains...] -- 46:16:08
      2574000 -- (-20031.326) [...15 remote chains...] -- 46:15:40
      2575000 -- (-20032.565) [...15 remote chains...] -- 46:15:49

      Average standard deviation of split frequencies: 0.058851

      2576000 -- (-20038.083) [...15 remote chains...] -- 46:15:58
      2577000 -- (-20045.844) [...15 remote chains...] -- 46:16:08
      2578000 -- (-20027.006) [...15 remote chains...] -- 46:16:17
      2579000 -- (-20003.500) [...15 remote chains...] -- 46:15:48
      2580000 -- (-20008.581) [...15 remote chains...] -- 46:15:57

      Average standard deviation of split frequencies: 0.058914

      2581000 -- (-20005.500) [...15 remote chains...] -- 46:16:07
      2582000 -- (-20010.579) [...15 remote chains...] -- 46:16:16
      2583000 -- (-20011.722) [...15 remote chains...] -- 46:16:25
      2584000 -- (-20024.800) [...15 remote chains...] -- 46:16:34
      2585000 -- (-20020.841) [...15 remote chains...] -- 46:16:44

      Average standard deviation of split frequencies: 0.059046

      2586000 -- (-20017.278) [...15 remote chains...] -- 46:16:15
      2587000 -- (-20019.709) [...15 remote chains...] -- 46:16:24
      2588000 -- (-20028.415) [...15 remote chains...] -- 46:16:34
      2589000 -- (-20028.966) [...15 remote chains...] -- 46:16:43
      2590000 -- (-20017.108) [...15 remote chains...] -- 46:16:52

      Average standard deviation of split frequencies: 0.059363

      2591000 -- (-20028.436) [...15 remote chains...] -- 46:17:01
      2592000 -- (-20027.202) [...15 remote chains...] -- 46:17:10
      2593000 -- (-20026.243) [...15 remote chains...] -- 46:17:19
      2594000 -- (-20038.711) [...15 remote chains...] -- 46:16:51
      2595000 -- (-20020.436) [...15 remote chains...] -- 46:17:00

      Average standard deviation of split frequencies: 0.059335

      2596000 -- (-20021.049) [...15 remote chains...] -- 46:17:09
      2597000 -- [-20013.745] [...15 remote chains...] -- 46:17:19
      2598000 -- (-20014.450) [...15 remote chains...] -- 46:17:28
      2599000 -- (-20012.163) [...15 remote chains...] -- 46:16:59
      2600000 -- (-20021.837) [...15 remote chains...] -- 46:17:08

      Average standard deviation of split frequencies: 0.059487

      2601000 -- (-20025.445) [...15 remote chains...] -- 46:17:18
      2602000 -- (-20043.431) [...15 remote chains...] -- 46:17:27
      2603000 -- (-20032.228) [...15 remote chains...] -- 46:17:36
      2604000 -- (-20030.017) [...15 remote chains...] -- 46:17:45
      2605000 -- (-20020.964) [...15 remote chains...] -- 46:17:54

      Average standard deviation of split frequencies: 0.059610

      2606000 -- (-20015.718) [...15 remote chains...] -- 46:17:26
      2607000 -- (-20017.211) [...15 remote chains...] -- 46:17:35
      2608000 -- (-20020.168) [...15 remote chains...] -- 46:17:44
      2609000 -- (-20018.373) [...15 remote chains...] -- 46:17:53
      2610000 -- (-20012.638) [...15 remote chains...] -- 46:18:02

      Average standard deviation of split frequencies: 0.059762

      2611000 -- (-20006.322) [...15 remote chains...] -- 46:18:11
      2612000 -- (-20015.098) [...15 remote chains...] -- 46:17:43
      2613000 -- [-20017.332] [...15 remote chains...] -- 46:17:52
      2614000 -- (-20017.659) [...15 remote chains...] -- 46:18:01
      2615000 -- (-20016.508) [...15 remote chains...] -- 46:18:10

      Average standard deviation of split frequencies: 0.059908

      2616000 -- (-20004.497) [...15 remote chains...] -- 46:18:19
      2617000 -- (-20006.691) [...15 remote chains...] -- 46:18:28
      2618000 -- (-20029.918) [...15 remote chains...] -- 46:18:37
      2619000 -- (-20027.791) [...15 remote chains...] -- 46:18:46
      2620000 -- (-20024.135) [...15 remote chains...] -- 46:18:18

      Average standard deviation of split frequencies: 0.060019

      2621000 -- (-20012.958) [...15 remote chains...] -- 46:18:27
      2622000 -- [-20010.541] [...15 remote chains...] -- 46:18:36
      2623000 -- (-20011.449) [...15 remote chains...] -- 46:18:45
      2624000 -- [-20006.129] [...15 remote chains...] -- 46:18:54
      2625000 -- (-20005.055) [...15 remote chains...] -- 46:19:03

      Average standard deviation of split frequencies: 0.060132

      2626000 -- (-20010.780) [...15 remote chains...] -- 46:18:34
      2627000 -- (-20011.404) [...15 remote chains...] -- 46:18:43
      2628000 -- (-20012.010) [...15 remote chains...] -- 46:18:52
      2629000 -- (-20009.619) [...15 remote chains...] -- 46:19:01
      2630000 -- (-20007.922) [...15 remote chains...] -- 46:19:10

      Average standard deviation of split frequencies: 0.060304

      2631000 -- (-20018.328) [...15 remote chains...] -- 46:18:42
      2632000 -- (-20011.960) [...15 remote chains...] -- 46:18:51
      2633000 -- (-20015.806) [...15 remote chains...] -- 46:19:00
      2634000 -- (-20012.272) [...15 remote chains...] -- 46:19:09
      2635000 -- [-20012.132] [...15 remote chains...] -- 46:19:18

      Average standard deviation of split frequencies: 0.060423

      2636000 -- (-20010.789) [...15 remote chains...] -- 46:19:27
      2637000 -- (-20008.758) [...15 remote chains...] -- 46:18:59
      2638000 -- (-20013.379) [...15 remote chains...] -- 46:19:08
      2639000 -- (-20026.805) [...15 remote chains...] -- 46:19:16
      2640000 -- (-20020.070) [...15 remote chains...] -- 46:19:25

      Average standard deviation of split frequencies: 0.060549

      2641000 -- (-20007.428) [...15 remote chains...] -- 46:19:34
      2642000 -- (-20014.637) [...15 remote chains...] -- 46:19:06
      2643000 -- (-20015.345) [...15 remote chains...] -- 46:19:15
      2644000 -- (-20021.133) [...15 remote chains...] -- 46:19:24
      2645000 -- (-20025.044) [...15 remote chains...] -- 46:19:33

      Average standard deviation of split frequencies: 0.060687

      2646000 -- (-20025.383) [...15 remote chains...] -- 46:19:42
      2647000 -- (-20017.156) [...15 remote chains...] -- 46:19:14
      2648000 -- (-20022.755) [...15 remote chains...] -- 46:19:23
      2649000 -- (-20021.585) [...15 remote chains...] -- 46:19:31
      2650000 -- (-20013.141) [...15 remote chains...] -- 46:19:40

      Average standard deviation of split frequencies: 0.060827

      2651000 -- (-20021.150) [...15 remote chains...] -- 46:19:49
      2652000 -- (-20020.130) [...15 remote chains...] -- 46:19:58
      2653000 -- [-20020.559] [...15 remote chains...] -- 46:20:07
      2654000 -- (-20033.067) [...15 remote chains...] -- 46:19:39
      2655000 -- (-20030.438) [...15 remote chains...] -- 46:19:48

      Average standard deviation of split frequencies: 0.060947

      2656000 -- (-20013.709) [...15 remote chains...] -- 46:19:56
      2657000 -- (-20014.079) [...15 remote chains...] -- 46:20:05
      2658000 -- (-20021.286) [...15 remote chains...] -- 46:20:14
      2659000 -- (-20021.356) [...15 remote chains...] -- 46:20:23
      2660000 -- (-20019.838) [...15 remote chains...] -- 46:19:55

      Average standard deviation of split frequencies: 0.061054

      2661000 -- (-20023.758) [...15 remote chains...] -- 46:20:04
      2662000 -- (-20030.490) [...15 remote chains...] -- 46:20:12
      2663000 -- (-20035.819) [...15 remote chains...] -- 46:20:21
      2664000 -- (-20028.068) [...15 remote chains...] -- 46:20:30
      2665000 -- (-20019.783) [...15 remote chains...] -- 46:20:39

      Average standard deviation of split frequencies: 0.061137

      2666000 -- (-20014.976) [...15 remote chains...] -- 46:20:11
      2667000 -- [-20020.790] [...15 remote chains...] -- 46:20:20
      2668000 -- (-20027.369) [...15 remote chains...] -- 46:20:28
      2669000 -- (-20025.602) [...15 remote chains...] -- 46:20:37
      2670000 -- (-20022.251) [...15 remote chains...] -- 46:20:46

      Average standard deviation of split frequencies: 0.061276

      2671000 -- (-20022.581) [...15 remote chains...] -- 46:20:54
      2672000 -- (-20028.766) [...15 remote chains...] -- 46:20:27
      2673000 -- (-20024.652) [...15 remote chains...] -- 46:20:35
      2674000 -- (-20018.215) [...15 remote chains...] -- 46:20:44
      2675000 -- [-20024.844] [...15 remote chains...] -- 46:20:53

      Average standard deviation of split frequencies: 0.061417

      2676000 -- (-20012.843) [...15 remote chains...] -- 46:21:01
      2677000 -- (-20016.963) [...15 remote chains...] -- 46:21:10
      2678000 -- (-20013.520) [...15 remote chains...] -- 46:20:42
      2679000 -- (-20016.709) [...15 remote chains...] -- 46:20:51
      2680000 -- (-20013.679) [...15 remote chains...] -- 46:21:00

      Average standard deviation of split frequencies: 0.061731

      2681000 -- (-20022.820) [...15 remote chains...] -- 46:21:08
      2682000 -- (-20029.331) [...15 remote chains...] -- 46:21:17
      2683000 -- (-20035.646) [...15 remote chains...] -- 46:20:49
      2684000 -- (-20028.299) [...15 remote chains...] -- 46:20:58
      2685000 -- (-20028.652) [...15 remote chains...] -- 46:21:07

      Average standard deviation of split frequencies: 0.061801

      2686000 -- (-20024.760) [...15 remote chains...] -- 46:21:15
      2687000 -- (-20018.833) [...15 remote chains...] -- 46:21:24
      2688000 -- (-20021.754) [...15 remote chains...] -- 46:20:56
      2689000 -- (-20021.367) [...15 remote chains...] -- 46:21:05
      2690000 -- (-20023.338) [...15 remote chains...] -- 46:21:13

      Average standard deviation of split frequencies: 0.061875

      2691000 -- (-20019.302) [...15 remote chains...] -- 46:21:22
      2692000 -- (-20023.959) [...15 remote chains...] -- 46:21:31
      2693000 -- (-20018.281) [...15 remote chains...] -- 46:21:39
      2694000 -- (-20021.490) [...15 remote chains...] -- 46:21:12
      2695000 -- (-20020.930) [...15 remote chains...] -- 46:21:20

      Average standard deviation of split frequencies: 0.062012

      2696000 -- (-20023.193) [...15 remote chains...] -- 46:21:29
      2697000 -- (-20017.459) [...15 remote chains...] -- 46:21:37
      2698000 -- (-20021.658) [...15 remote chains...] -- 46:21:46
      2699000 -- (-20014.069) [...15 remote chains...] -- 46:21:55
      2700000 -- (-20001.656) [...15 remote chains...] -- 46:21:27

      Average standard deviation of split frequencies: 0.062112

      2701000 -- [-20004.361] [...15 remote chains...] -- 46:21:36
      2702000 -- (-20006.790) [...15 remote chains...] -- 46:21:44
      2703000 -- [-20015.361] [...15 remote chains...] -- 46:21:53
      2704000 -- (-20009.934) [...15 remote chains...] -- 46:22:01
      2705000 -- (-20005.229) [...15 remote chains...] -- 46:22:10

      Average standard deviation of split frequencies: 0.062113

      2706000 -- (-20008.585) [...15 remote chains...] -- 46:21:42
      2707000 -- (-20020.011) [...15 remote chains...] -- 46:21:51
      2708000 -- (-20017.885) [...15 remote chains...] -- 46:21:59
      2709000 -- [-20014.120] [...15 remote chains...] -- 46:22:08
      2710000 -- (-20017.624) [...15 remote chains...] -- 46:22:16

      Average standard deviation of split frequencies: 0.062179

      2711000 -- (-20018.663) [...15 remote chains...] -- 46:22:25
      2712000 -- [-20023.163] [...15 remote chains...] -- 46:22:33
      2713000 -- (-20010.217) [...15 remote chains...] -- 46:22:42
      2714000 -- (-20010.651) [...15 remote chains...] -- 46:22:14
      2715000 -- (-20022.836) [...15 remote chains...] -- 46:22:23

      Average standard deviation of split frequencies: 0.062298

      2716000 -- (-20015.681) [...15 remote chains...] -- 46:22:31
      2717000 -- (-20013.729) [...15 remote chains...] -- 46:22:40
      2718000 -- (-20024.576) [...15 remote chains...] -- 46:22:48
      2719000 -- (-20027.098) [...15 remote chains...] -- 46:22:56
      2720000 -- (-20022.331) [...15 remote chains...] -- 46:22:29

      Average standard deviation of split frequencies: 0.062398

      2721000 -- (-20027.432) [...15 remote chains...] -- 46:22:38
      2722000 -- (-20037.221) [...15 remote chains...] -- 46:22:46
      2723000 -- (-20043.650) [...15 remote chains...] -- 46:22:54
      2724000 -- (-20042.885) [...15 remote chains...] -- 46:23:03
      2725000 -- (-20035.242) [...15 remote chains...] -- 46:23:11

      Average standard deviation of split frequencies: 0.062451

      2726000 -- (-20019.616) [...15 remote chains...] -- 46:23:20
      2727000 -- (-20022.816) [...15 remote chains...] -- 46:22:52
      2728000 -- (-20038.451) [...15 remote chains...] -- 46:23:01
      2729000 -- (-20035.381) [...15 remote chains...] -- 46:23:09
      2730000 -- (-20030.693) [...15 remote chains...] -- 46:23:17

      Average standard deviation of split frequencies: 0.062593

      2731000 -- (-20028.426) [...15 remote chains...] -- 46:23:26
      2732000 -- (-20026.045) [...15 remote chains...] -- 46:22:59
      2733000 -- (-20017.603) [...15 remote chains...] -- 46:23:07
      2734000 -- (-20015.559) [...15 remote chains...] -- 46:23:15
      2735000 -- (-20023.820) [...15 remote chains...] -- 46:23:24

      Average standard deviation of split frequencies: 0.062714

      2736000 -- (-20026.502) [...15 remote chains...] -- 46:23:32
      2737000 -- (-20021.758) [...15 remote chains...] -- 46:23:40
      2738000 -- (-20028.039) [...15 remote chains...] -- 46:23:49
      2739000 -- (-20039.311) [...15 remote chains...] -- 46:23:57
      2740000 -- (-20022.233) [...15 remote chains...] -- 46:23:30

      Average standard deviation of split frequencies: 0.062839

      2741000 -- (-20024.420) [...15 remote chains...] -- 46:23:38
      2742000 -- (-20030.415) [...15 remote chains...] -- 46:23:46
      2743000 -- (-20020.162) [...15 remote chains...] -- 46:23:55
      2744000 -- (-20030.241) [...15 remote chains...] -- 46:24:03
      2745000 -- (-20024.692) [...15 remote chains...] -- 46:24:11

      Average standard deviation of split frequencies: 0.062977

      2746000 -- (-20028.529) [...15 remote chains...] -- 46:23:44
      2747000 -- (-20024.824) [...15 remote chains...] -- 46:23:53
      2748000 -- (-20028.239) [...15 remote chains...] -- 46:24:01
      2749000 -- [-20016.937] [...15 remote chains...] -- 46:24:09
      2750000 -- (-20019.789) [...15 remote chains...] -- 46:24:17

      Average standard deviation of split frequencies: 0.063093

      2751000 -- (-20015.969) [...15 remote chains...] -- 46:24:26
      2752000 -- [-20009.041] [...15 remote chains...] -- 46:24:34
      2753000 -- (-20013.435) [...15 remote chains...] -- 46:24:42
      2754000 -- (-20010.411) [...15 remote chains...] -- 46:24:15
      2755000 -- (-20017.039) [...15 remote chains...] -- 46:24:23

      Average standard deviation of split frequencies: 0.063248

      2756000 -- (-20018.646) [...15 remote chains...] -- 46:24:31
      2757000 -- (-20033.234) [...15 remote chains...] -- 46:24:40
      2758000 -- (-20025.504) [...15 remote chains...] -- 46:24:48
      2759000 -- (-20035.635) [...15 remote chains...] -- 46:24:56
      2760000 -- [-20020.233] [...15 remote chains...] -- 46:25:04

      Average standard deviation of split frequencies: 0.063357

      2761000 -- (-20020.209) [...15 remote chains...] -- 46:24:37
      2762000 -- (-20016.634) [...15 remote chains...] -- 46:24:46
      2763000 -- (-20011.492) [...15 remote chains...] -- 46:24:54
      2764000 -- (-20022.819) [...15 remote chains...] -- 46:25:02
      2765000 -- (-20022.521) [...15 remote chains...] -- 46:25:10

      Average standard deviation of split frequencies: 0.063454

      2766000 -- (-20022.452) [...15 remote chains...] -- 46:25:18
      2767000 -- [-20011.861] [...15 remote chains...] -- 46:25:26
      2768000 -- (-20001.209) [...15 remote chains...] -- 46:25:35
      2769000 -- (-20012.624) [...15 remote chains...] -- 46:25:08
      2770000 -- (-20017.794) [...15 remote chains...] -- 46:25:16

      Average standard deviation of split frequencies: 0.063624

      2771000 -- [-20020.637] [...15 remote chains...] -- 46:25:24
      2772000 -- (-20028.569) [...15 remote chains...] -- 46:25:32
      2773000 -- [-20006.220] [...15 remote chains...] -- 46:25:40
      2774000 -- (-20006.719) [...15 remote chains...] -- 46:25:48
      2775000 -- [-20013.589] [...15 remote chains...] -- 46:25:56

      Average standard deviation of split frequencies: 0.063762

      2776000 -- [-20012.110] [...15 remote chains...] -- 46:25:30
      2777000 -- [-20014.840] [...15 remote chains...] -- 46:25:38
      2778000 -- [-20015.438] [...15 remote chains...] -- 46:25:46
      2779000 -- (-20008.011) [...15 remote chains...] -- 46:25:54
      2780000 -- (-20013.594) [...15 remote chains...] -- 46:26:02

      Average standard deviation of split frequencies: 0.063870

      2781000 -- (-20015.505) [...15 remote chains...] -- 46:26:10
      2782000 -- [-20026.989] [...15 remote chains...] -- 46:26:18
      2783000 -- (-20030.076) [...15 remote chains...] -- 46:26:26
      2784000 -- (-20018.660) [...15 remote chains...] -- 46:25:59
      2785000 -- (-20023.454) [...15 remote chains...] -- 46:26:07

      Average standard deviation of split frequencies: 0.063980

      2786000 -- (-20013.124) [...15 remote chains...] -- 46:26:15
      2787000 -- (-20022.949) [...15 remote chains...] -- 46:26:24
      2788000 -- [-20021.971] [...15 remote chains...] -- 46:26:32
      2789000 -- (-20004.803) [...15 remote chains...] -- 46:26:40
      2790000 -- (-20012.943) [...15 remote chains...] -- 46:26:48

      Average standard deviation of split frequencies: 0.064213

      2791000 -- (-20013.939) [...15 remote chains...] -- 46:26:56
      2792000 -- (-20025.555) [...15 remote chains...] -- 46:26:29
      2793000 -- (-20025.444) [...15 remote chains...] -- 46:26:37
      2794000 -- (-20025.015) [...15 remote chains...] -- 46:26:45
      2795000 -- (-20018.160) [...15 remote chains...] -- 46:26:53

      Average standard deviation of split frequencies: 0.064364

      2796000 -- (-20013.463) [...15 remote chains...] -- 46:27:01
      2797000 -- [-20023.296] [...15 remote chains...] -- 46:27:09
      2798000 -- [-20023.354] [...15 remote chains...] -- 46:26:42
      2799000 -- (-20030.194) [...15 remote chains...] -- 46:26:50
      2800000 -- [-20041.880] [...15 remote chains...] -- 46:26:58

      Average standard deviation of split frequencies: 0.064307

      2801000 -- (-20035.737) [...15 remote chains...] -- 46:27:06
      2802000 -- (-20029.144) [...15 remote chains...] -- 46:27:14
      2803000 -- [-20020.117] [...15 remote chains...] -- 46:27:22
      2804000 -- (-20016.742) [...15 remote chains...] -- 46:27:30
      2805000 -- (-20026.716) [...15 remote chains...] -- 46:27:38

      Average standard deviation of split frequencies: 0.064425

      2806000 -- (-20040.012) [...15 remote chains...] -- 46:27:11
      2807000 -- (-20027.175) [...15 remote chains...] -- 46:27:19
      2808000 -- (-20037.821) [...15 remote chains...] -- 46:27:27
      2809000 -- (-20035.512) [...15 remote chains...] -- 46:27:35
      2810000 -- (-20040.342) [...15 remote chains...] -- 46:27:43

      Average standard deviation of split frequencies: 0.064538

      2811000 -- (-20036.719) [...15 remote chains...] -- 46:27:51
      2812000 -- (-20034.230) [...15 remote chains...] -- 46:27:24
      2813000 -- (-20031.738) [...15 remote chains...] -- 46:27:32
      2814000 -- (-20039.881) [...15 remote chains...] -- 46:27:40
      2815000 -- [-20024.493] [...15 remote chains...] -- 46:27:48

      Average standard deviation of split frequencies: 0.064697

      2816000 -- (-20020.122) [...15 remote chains...] -- 46:27:56
      2817000 -- [-20016.094] [...15 remote chains...] -- 46:27:29
      2818000 -- (-20015.731) [...15 remote chains...] -- 46:27:37
      2819000 -- (-20031.812) [...15 remote chains...] -- 46:27:45
      2820000 -- (-20027.641) [...15 remote chains...] -- 46:27:53

      Average standard deviation of split frequencies: 0.064767

      2821000 -- (-20040.586) [...15 remote chains...] -- 46:28:01
      2822000 -- (-20031.090) [...15 remote chains...] -- 46:28:09
      2823000 -- (-20036.270) [...15 remote chains...] -- 46:28:17
      2824000 -- (-20036.267) [...15 remote chains...] -- 46:27:50
      2825000 -- (-20019.778) [...15 remote chains...] -- 46:27:58

      Average standard deviation of split frequencies: 0.064871

      2826000 -- [-20025.905] [...15 remote chains...] -- 46:28:06
      2827000 -- (-20040.758) [...15 remote chains...] -- 46:28:14
      2828000 -- (-20032.213) [...15 remote chains...] -- 46:28:22
      2829000 -- (-20028.400) [...15 remote chains...] -- 46:28:29
      2830000 -- (-20030.173) [...15 remote chains...] -- 46:28:03

      Average standard deviation of split frequencies: 0.065211

      2831000 -- (-20025.146) [...15 remote chains...] -- 46:28:11
      2832000 -- (-20009.741) [...15 remote chains...] -- 46:28:19
      2833000 -- (-20018.968) [...15 remote chains...] -- 46:28:26
      2834000 -- (-20007.983) [...15 remote chains...] -- 46:28:34
      2835000 -- [-20011.843] [...15 remote chains...] -- 46:28:42

      Average standard deviation of split frequencies: 0.065277

      2836000 -- (-20013.005) [...15 remote chains...] -- 46:28:50
      2837000 -- (-20010.103) [...15 remote chains...] -- 46:28:58
      2838000 -- (-20029.614) [...15 remote chains...] -- 46:29:05
      2839000 -- (-20030.420) [...15 remote chains...] -- 46:28:39
      2840000 -- (-20022.995) [...15 remote chains...] -- 46:28:47

      Average standard deviation of split frequencies: 0.065248

      2841000 -- (-20028.680) [...15 remote chains...] -- 46:28:55
      2842000 -- (-20032.850) [...15 remote chains...] -- 46:29:02
      2843000 -- [-20039.642] [...15 remote chains...] -- 46:29:10
      2844000 -- (-20040.387) [...15 remote chains...] -- 46:29:18
      2845000 -- (-20030.388) [...15 remote chains...] -- 46:29:26

      Average standard deviation of split frequencies: 0.065337

      2846000 -- (-20032.660) [...15 remote chains...] -- 46:29:33
      2847000 -- (-20028.976) [...15 remote chains...] -- 46:29:07
      2848000 -- [-20034.466] [...15 remote chains...] -- 46:29:15
      2849000 -- [-20021.119] [...15 remote chains...] -- 46:29:22
      2850000 -- [-20027.841] [...15 remote chains...] -- 46:29:30

      Average standard deviation of split frequencies: 0.065360

      2851000 -- (-20028.080) [...15 remote chains...] -- 46:29:04
      2852000 -- (-20019.109) [...15 remote chains...] -- 46:29:12
      2853000 -- [-20011.734] [...15 remote chains...] -- 46:29:19
      2854000 -- [-20008.004] [...15 remote chains...] -- 46:29:27
      2855000 -- (-20009.220) [...15 remote chains...] -- 46:29:35

      Average standard deviation of split frequencies: 0.065695

      2856000 -- [-20011.227] [...15 remote chains...] -- 46:29:42
      2857000 -- [-20009.396] [...15 remote chains...] -- 46:29:50
      2858000 -- (-20013.795) [...15 remote chains...] -- 46:29:58
      2859000 -- [-20014.720] [...15 remote chains...] -- 46:29:32
      2860000 -- (-20022.667) [...15 remote chains...] -- 46:29:39

      Average standard deviation of split frequencies: 0.065686

      2861000 -- (-20029.070) [...15 remote chains...] -- 46:29:47
      2862000 -- (-20014.767) [...15 remote chains...] -- 46:29:55
      2863000 -- (-20012.703) [...15 remote chains...] -- 46:30:02
      2864000 -- (-20016.488) [...15 remote chains...] -- 46:30:10
      2865000 -- (-20016.195) [...15 remote chains...] -- 46:30:18

      Average standard deviation of split frequencies: 0.065720

      2866000 -- (-20023.394) [...15 remote chains...] -- 46:29:51
      2867000 -- [-20029.430] [...15 remote chains...] -- 46:29:59
      2868000 -- (-20032.593) [...15 remote chains...] -- 46:30:07
      2869000 -- [-20025.327] [...15 remote chains...] -- 46:30:14
      2870000 -- (-20033.696) [...15 remote chains...] -- 46:30:22

      Average standard deviation of split frequencies: 0.065745

      2871000 -- [-20025.508] [...15 remote chains...] -- 46:30:29
      2872000 -- (-20019.387) [...15 remote chains...] -- 46:30:37
      2873000 -- (-20025.255) [...15 remote chains...] -- 46:30:45
      2874000 -- [-20025.333] [...15 remote chains...] -- 46:30:52
      2875000 -- (-20026.785) [...15 remote chains...] -- 46:31:00

      Average standard deviation of split frequencies: 0.065635

      2876000 -- (-20021.910) [...15 remote chains...] -- 46:30:34
      2877000 -- (-20010.869) [...15 remote chains...] -- 46:30:41
      2878000 -- (-20023.053) [...15 remote chains...] -- 46:30:49
      2879000 -- (-20013.081) [...15 remote chains...] -- 46:30:56
      2880000 -- (-20015.609) [...15 remote chains...] -- 46:31:04

      Average standard deviation of split frequencies: 0.066116

      2881000 -- (-20008.056) [...15 remote chains...] -- 46:31:12
      2882000 -- [-20009.470] [...15 remote chains...] -- 46:30:45
      2883000 -- [-20012.425] [...15 remote chains...] -- 46:30:53
      2884000 -- (-20010.514) [...15 remote chains...] -- 46:31:01
      2885000 -- [-20017.509] [...15 remote chains...] -- 46:31:08

      Average standard deviation of split frequencies: 0.065872

      2886000 -- [-20018.325] [...15 remote chains...] -- 46:31:16
      2887000 -- (-20026.465) [...15 remote chains...] -- 46:31:23
      2888000 -- (-20025.558) [...15 remote chains...] -- 46:31:31
      2889000 -- (-20021.771) [...15 remote chains...] -- 46:31:38
      2890000 -- (-20026.564) [...15 remote chains...] -- 46:31:12

      Average standard deviation of split frequencies: 0.066093

      2891000 -- (-20040.362) [...15 remote chains...] -- 46:31:20
      2892000 -- (-20032.662) [...15 remote chains...] -- 46:31:27
      2893000 -- (-20036.395) [...15 remote chains...] -- 46:31:35
      2894000 -- (-20024.983) [...15 remote chains...] -- 46:31:42
      2895000 -- (-20018.032) [...15 remote chains...] -- 46:31:50

      Average standard deviation of split frequencies: 0.066120

      2896000 -- (-20018.336) [...15 remote chains...] -- 46:31:57
      2897000 -- [-20021.061] [...15 remote chains...] -- 46:31:31
      2898000 -- (-20013.090) [...15 remote chains...] -- 46:31:39
      2899000 -- (-20012.668) [...15 remote chains...] -- 46:31:46
      2900000 -- (-20012.880) [...15 remote chains...] -- 46:31:54

      Average standard deviation of split frequencies: 0.066102

      2901000 -- (-20010.925) [...15 remote chains...] -- 46:32:01
      2902000 -- (-20028.550) [...15 remote chains...] -- 46:32:09
      2903000 -- (-20021.364) [...15 remote chains...] -- 46:32:16
      2904000 -- [-20014.545] [...15 remote chains...] -- 46:31:50
      2905000 -- [-20029.693] [...15 remote chains...] -- 46:31:58

      Average standard deviation of split frequencies: 0.066120

      2906000 -- (-20019.981) [...15 remote chains...] -- 46:32:05
      2907000 -- [-20018.362] [...15 remote chains...] -- 46:32:13
      2908000 -- [-20026.876] [...15 remote chains...] -- 46:32:20
      2909000 -- (-20027.092) [...15 remote chains...] -- 46:32:27
      2910000 -- (-20035.578) [...15 remote chains...] -- 46:32:01

      Average standard deviation of split frequencies: 0.066119

      2911000 -- (-20031.897) [...15 remote chains...] -- 46:32:09
      2912000 -- [-20024.897] [...15 remote chains...] -- 46:32:16
      2913000 -- (-20024.806) [...15 remote chains...] -- 46:32:24
      2914000 -- (-20021.699) [...15 remote chains...] -- 46:32:31
      2915000 -- [-20022.431] [...15 remote chains...] -- 46:32:39

      Average standard deviation of split frequencies: 0.065913

      2916000 -- [-20014.500] [...15 remote chains...] -- 46:32:13
      2917000 -- [-20019.832] [...15 remote chains...] -- 46:32:20
      2918000 -- [-20020.438] [...15 remote chains...] -- 46:32:27
      2919000 -- (-20021.723) [...15 remote chains...] -- 46:32:35
      2920000 -- (-20026.569) [...15 remote chains...] -- 46:32:42

      Average standard deviation of split frequencies: 0.066077

      2921000 -- [-20022.469] [...15 remote chains...] -- 46:32:16
      2922000 -- (-20010.711) [...15 remote chains...] -- 46:32:24
      2923000 -- (-20025.037) [...15 remote chains...] -- 46:32:31
      2924000 -- (-20015.499) [...15 remote chains...] -- 46:32:39
      2925000 -- [-20024.580] [...15 remote chains...] -- 46:32:13

      Average standard deviation of split frequencies: 0.065851

      2926000 -- [-20023.199] [...15 remote chains...] -- 46:32:20
      2927000 -- (-20016.795) [...15 remote chains...] -- 46:32:27
      2928000 -- (-20009.725) [...15 remote chains...] -- 46:32:35
      2929000 -- (-20018.953) [...15 remote chains...] -- 46:32:42
      2930000 -- [-20022.781] [...15 remote chains...] -- 46:32:16

      Average standard deviation of split frequencies: 0.065773

      2931000 -- [-20021.311] [...15 remote chains...] -- 46:32:24
      2932000 -- (-20034.726) [...15 remote chains...] -- 46:32:31
      2933000 -- (-20024.746) [...15 remote chains...] -- 46:32:38
      2934000 -- (-20021.324) [...15 remote chains...] -- 46:32:46
      2935000 -- (-20025.539) [...15 remote chains...] -- 46:32:20

      Average standard deviation of split frequencies: 0.065771

      2936000 -- (-20019.048) [...15 remote chains...] -- 46:32:27
      2937000 -- (-20023.195) [...15 remote chains...] -- 46:32:35
      2938000 -- (-20021.200) [...15 remote chains...] -- 46:32:42
      2939000 -- (-20023.941) [...15 remote chains...] -- 46:32:49
      2940000 -- [-20009.847] [...15 remote chains...] -- 46:32:57

      Average standard deviation of split frequencies: 0.065731

      2941000 -- (-20020.495) [...15 remote chains...] -- 46:33:04
      2942000 -- [-20028.560] [...15 remote chains...] -- 46:32:38
      2943000 -- [-20025.859] [...15 remote chains...] -- 46:32:45
      2944000 -- (-20026.821) [...15 remote chains...] -- 46:32:53
      2945000 -- [-20025.603] [...15 remote chains...] -- 46:33:00

      Average standard deviation of split frequencies: 0.065659

      2946000 -- (-20022.354) [...15 remote chains...] -- 46:33:07
      2947000 -- (-20034.656) [...15 remote chains...] -- 46:33:15
      2948000 -- (-20015.330) [...15 remote chains...] -- 46:32:49
      2949000 -- [-20013.999] [...15 remote chains...] -- 46:32:56
      2950000 -- (-20018.020) [...15 remote chains...] -- 46:33:03

      Average standard deviation of split frequencies: 0.065719

      2951000 -- [-20008.038] [...15 remote chains...] -- 46:33:11
      2952000 -- (-20017.956) [...15 remote chains...] -- 46:33:18
      2953000 -- [-20023.713] [...15 remote chains...] -- 46:32:52
      2954000 -- (-20029.285) [...15 remote chains...] -- 46:33:00
      2955000 -- (-20028.802) [...15 remote chains...] -- 46:33:07

      Average standard deviation of split frequencies: 0.065657

      2956000 -- (-20021.701) [...15 remote chains...] -- 46:32:41
      2957000 -- (-20016.596) [...15 remote chains...] -- 46:32:49
      2958000 -- [-20021.628] [...15 remote chains...] -- 46:32:23
      2959000 -- (-20014.683) [...15 remote chains...] -- 46:32:30
      2960000 -- (-20021.847) [...15 remote chains...] -- 46:32:37

      Average standard deviation of split frequencies: 0.065601

      2961000 -- (-20020.926) [...15 remote chains...] -- 46:32:12
      2962000 -- (-20009.762) [...15 remote chains...] -- 46:32:19
      2963000 -- (-20018.169) [...15 remote chains...] -- 46:31:54
      2964000 -- (-20017.011) [...15 remote chains...] -- 46:32:01
      2965000 -- (-20027.048) [...15 remote chains...] -- 46:31:35

      Average standard deviation of split frequencies: 0.065511

      2966000 -- (-20020.417) [...15 remote chains...] -- 46:31:43
      2967000 -- (-20011.431) [...15 remote chains...] -- 46:31:17
      2968000 -- (-20002.891) [...15 remote chains...] -- 46:31:24
      2969000 -- (-20004.837) [...15 remote chains...] -- 46:30:59
      2970000 -- (-20010.902) [...15 remote chains...] -- 46:30:33

      Average standard deviation of split frequencies: 0.065449

      2971000 -- (-19999.185) [...15 remote chains...] -- 46:30:41
      2972000 -- (-20004.874) [...15 remote chains...] -- 46:30:48
      2973000 -- (-20011.322) [...15 remote chains...] -- 46:30:22
      2974000 -- [-20013.472] [...15 remote chains...] -- 46:30:30
      2975000 -- [-20025.901] [...15 remote chains...] -- 46:30:04

      Average standard deviation of split frequencies: 0.065623

      2976000 -- (-20025.245) [...15 remote chains...] -- 46:30:12
      2977000 -- (-20014.924) [...15 remote chains...] -- 46:29:46
      2978000 -- (-20017.295) [...15 remote chains...] -- 46:29:53
      2979000 -- (-20025.936) [...15 remote chains...] -- 46:29:28
      2980000 -- (-20019.864) [...15 remote chains...] -- 46:29:35

      Average standard deviation of split frequencies: 0.065619

      2981000 -- (-20016.337) [...15 remote chains...] -- 46:29:10
      2982000 -- [-20016.905] [...15 remote chains...] -- 46:29:17
      2983000 -- (-20024.420) [...15 remote chains...] -- 46:28:52
      2984000 -- (-20047.976) [...15 remote chains...] -- 46:28:59
      2985000 -- (-20036.576) [...15 remote chains...] -- 46:28:34

      Average standard deviation of split frequencies: 0.065647

      2986000 -- (-20027.517) [...15 remote chains...] -- 46:28:41
      2987000 -- (-20028.935) [...15 remote chains...] -- 46:28:16
      2988000 -- (-20027.768) [...15 remote chains...] -- 46:28:23
      2989000 -- [-20012.220] [...15 remote chains...] -- 46:27:58
      2990000 -- (-20011.908) [...15 remote chains...] -- 46:28:05

      Average standard deviation of split frequencies: 0.065636

      2991000 -- (-20020.561) [...15 remote chains...] -- 46:27:40
      2992000 -- (-20018.210) [...15 remote chains...] -- 46:27:47
      2993000 -- [-20024.879] [...15 remote chains...] -- 46:27:22
      2994000 -- [-20029.707] [...15 remote chains...] -- 46:27:29
      2995000 -- (-20025.136) [...15 remote chains...] -- 46:27:04

      Average standard deviation of split frequencies: 0.065633

      2996000 -- (-20024.196) [...15 remote chains...] -- 46:27:11
      2997000 -- (-20024.265) [...15 remote chains...] -- 46:26:46
      2998000 -- (-20021.617) [...15 remote chains...] -- 46:26:53
      2999000 -- (-20029.259) [...15 remote chains...] -- 46:26:28
      3000000 -- (-20026.650) [...15 remote chains...] -- 46:26:35

      Average standard deviation of split frequencies: 0.065382

      3001000 -- (-20027.412) [...15 remote chains...] -- 46:26:10
      3002000 -- (-20025.292) [...15 remote chains...] -- 46:26:17
      3003000 -- [-20017.839] [...15 remote chains...] -- 46:25:52
      3004000 -- (-20023.905) [...15 remote chains...] -- 46:25:59
      3005000 -- (-20025.904) [...15 remote chains...] -- 46:25:34

      Average standard deviation of split frequencies: 0.065381

      3006000 -- [-20023.101] [...15 remote chains...] -- 46:25:42
      3007000 -- (-20024.008) [...15 remote chains...] -- 46:25:16
      3008000 -- (-20024.061) [...15 remote chains...] -- 46:25:24
      3009000 -- [-20015.662] [...15 remote chains...] -- 46:24:59
      3010000 -- [-20016.954] [...15 remote chains...] -- 46:25:06

      Average standard deviation of split frequencies: 0.065183

      3011000 -- [-20017.631] [...15 remote chains...] -- 46:24:41
      3012000 -- (-20013.786) [...15 remote chains...] -- 46:24:48
      3013000 -- (-20015.600) [...15 remote chains...] -- 46:24:23
      3014000 -- (-20016.350) [...15 remote chains...] -- 46:24:30
      3015000 -- (-20021.136) [...15 remote chains...] -- 46:24:05

      Average standard deviation of split frequencies: 0.065035

      3016000 -- (-20023.539) [...15 remote chains...] -- 46:24:13
      3017000 -- (-20015.908) [...15 remote chains...] -- 46:23:48
      3018000 -- (-20020.961) [...15 remote chains...] -- 46:23:55
      3019000 -- (-20012.419) [...15 remote chains...] -- 46:23:30
      3020000 -- (-20006.995) [...15 remote chains...] -- 46:23:37

      Average standard deviation of split frequencies: 0.065009

      3021000 -- (-20012.464) [...15 remote chains...] -- 46:23:12
      3022000 -- (-20016.308) [...15 remote chains...] -- 46:23:19
      3023000 -- (-20026.287) [...15 remote chains...] -- 46:22:54
      3024000 -- (-20021.564) [...15 remote chains...] -- 46:23:02
      3025000 -- (-20010.613) [...15 remote chains...] -- 46:22:37

      Average standard deviation of split frequencies: 0.064984

      3026000 -- (-20020.157) [...15 remote chains...] -- 46:22:44
      3027000 -- (-20021.029) [...15 remote chains...] -- 46:22:19
      3028000 -- (-20021.728) [...15 remote chains...] -- 46:22:26
      3029000 -- (-20023.801) [...15 remote chains...] -- 46:22:02
      3030000 -- (-20023.211) [...15 remote chains...] -- 46:22:09

      Average standard deviation of split frequencies: 0.064969

      3031000 -- (-20016.038) [...15 remote chains...] -- 46:21:44
      3032000 -- (-20012.935) [...15 remote chains...] -- 46:21:51
      3033000 -- (-20014.390) [...15 remote chains...] -- 46:21:26
      3034000 -- (-20014.632) [...15 remote chains...] -- 46:21:34
      3035000 -- (-20013.682) [...15 remote chains...] -- 46:21:09

      Average standard deviation of split frequencies: 0.064889

      3036000 -- (-20030.360) [...15 remote chains...] -- 46:21:16
      3037000 -- (-20018.525) [...15 remote chains...] -- 46:21:23
      3038000 -- (-20033.583) [...15 remote chains...] -- 46:20:58
      3039000 -- (-20029.630) [...15 remote chains...] -- 46:20:34
      3040000 -- (-20030.130) [...15 remote chains...] -- 46:20:41

      Average standard deviation of split frequencies: 0.065352

      3041000 -- (-20029.269) [...15 remote chains...] -- 46:20:48
      3042000 -- (-20023.920) [...15 remote chains...] -- 46:20:23
      3043000 -- (-20032.607) [...15 remote chains...] -- 46:20:31
      3044000 -- [-20027.542] [...15 remote chains...] -- 46:20:06
      3045000 -- (-20024.170) [...15 remote chains...] -- 46:19:41

      Average standard deviation of split frequencies: 0.065393

      3046000 -- (-20027.828) [...15 remote chains...] -- 46:19:48
      3047000 -- (-20030.413) [...15 remote chains...] -- 46:19:56
      3048000 -- (-20027.043) [...15 remote chains...] -- 46:19:31
      3049000 -- (-20021.168) [...15 remote chains...] -- 46:19:38
      3050000 -- (-20025.769) [...15 remote chains...] -- 46:19:14

      Average standard deviation of split frequencies: 0.065199

      3051000 -- (-20033.896) [...15 remote chains...] -- 46:19:21
      3052000 -- [-20023.668] [...15 remote chains...] -- 46:18:56
      3053000 -- [-20025.761] [...15 remote chains...] -- 46:19:03
      3054000 -- [-20023.146] [...15 remote chains...] -- 46:18:39
      3055000 -- (-20015.332) [...15 remote chains...] -- 46:18:46

      Average standard deviation of split frequencies: 0.065457

      3056000 -- (-20010.059) [...15 remote chains...] -- 46:18:21
      3057000 -- (-20016.936) [...15 remote chains...] -- 46:18:28
      3058000 -- (-20005.664) [...15 remote chains...] -- 46:18:04
      3059000 -- (-20015.477) [...15 remote chains...] -- 46:18:11
      3060000 -- (-20019.673) [...15 remote chains...] -- 46:17:47

      Average standard deviation of split frequencies: 0.065424

      3061000 -- (-20020.067) [...15 remote chains...] -- 46:17:54
      3062000 -- (-20019.586) [...15 remote chains...] -- 46:17:29
      3063000 -- (-20020.298) [...15 remote chains...] -- 46:17:05
      3064000 -- (-20019.791) [...15 remote chains...] -- 46:17:12
      3065000 -- (-20016.283) [...15 remote chains...] -- 46:17:19

      Average standard deviation of split frequencies: 0.065509

      3066000 -- (-20011.711) [...15 remote chains...] -- 46:16:55
      3067000 -- (-20012.232) [...15 remote chains...] -- 46:17:02
      3068000 -- (-20017.208) [...15 remote chains...] -- 46:16:37
      3069000 -- (-20010.605) [...15 remote chains...] -- 46:16:13
      3070000 -- (-20015.605) [...15 remote chains...] -- 46:16:20

      Average standard deviation of split frequencies: 0.065556

      3071000 -- (-20031.237) [...15 remote chains...] -- 46:16:27
      3072000 -- (-20027.001) [...15 remote chains...] -- 46:16:03
      3073000 -- (-20024.882) [...15 remote chains...] -- 46:16:10
      3074000 -- (-20014.327) [...15 remote chains...] -- 46:15:46
      3075000 -- (-20014.161) [...15 remote chains...] -- 46:15:21

      Average standard deviation of split frequencies: 0.065621

      3076000 -- (-20014.392) [...15 remote chains...] -- 46:15:29
      3077000 -- (-20009.344) [...15 remote chains...] -- 46:15:36
      3078000 -- (-20011.451) [...15 remote chains...] -- 46:15:11
      3079000 -- (-20011.793) [...15 remote chains...] -- 46:15:19
      3080000 -- (-20014.326) [...15 remote chains...] -- 46:14:54

      Average standard deviation of split frequencies: 0.065678

      3081000 -- (-20016.306) [...15 remote chains...] -- 46:15:01
      3082000 -- (-20008.123) [...15 remote chains...] -- 46:14:37
      3083000 -- (-20014.400) [...15 remote chains...] -- 46:14:44
      3084000 -- (-20024.001) [...15 remote chains...] -- 46:14:20
      3085000 -- (-20030.110) [...15 remote chains...] -- 46:14:27

      Average standard deviation of split frequencies: 0.065753

      3086000 -- (-20028.058) [...15 remote chains...] -- 46:14:03
      3087000 -- (-20021.265) [...15 remote chains...] -- 46:14:10
      3088000 -- (-20012.766) [...15 remote chains...] -- 46:13:46
      3089000 -- (-20011.495) [...15 remote chains...] -- 46:13:22
      3090000 -- (-20016.322) [...15 remote chains...] -- 46:13:29

      Average standard deviation of split frequencies: 0.065827

      3091000 -- (-20025.541) [...15 remote chains...] -- 46:13:05
      3092000 -- (-20021.916) [...15 remote chains...] -- 46:13:12
      3093000 -- (-20023.524) [...15 remote chains...] -- 46:12:47
      3094000 -- (-20017.483) [...15 remote chains...] -- 46:12:55
      3095000 -- (-20022.791) [...15 remote chains...] -- 46:12:30

      Average standard deviation of split frequencies: 0.065941

      3096000 -- (-20017.424) [...15 remote chains...] -- 46:12:38
      3097000 -- (-20013.702) [...15 remote chains...] -- 46:12:45
      3098000 -- (-20011.534) [...15 remote chains...] -- 46:12:21
      3099000 -- (-20027.521) [...15 remote chains...] -- 46:11:57
      3100000 -- (-20024.401) [...15 remote chains...] -- 46:12:04

      Average standard deviation of split frequencies: 0.065824

      3101000 -- (-20014.724) [...15 remote chains...] -- 46:11:40
      3102000 -- (-20016.506) [...15 remote chains...] -- 46:11:47
      3103000 -- (-20020.477) [...15 remote chains...] -- 46:11:23
      3104000 -- (-20026.701) [...15 remote chains...] -- 46:11:30
      3105000 -- (-20018.558) [...15 remote chains...] -- 46:11:06

      Average standard deviation of split frequencies: 0.066133

      3106000 -- (-20016.337) [...15 remote chains...] -- 46:11:13
      3107000 -- (-20024.095) [...15 remote chains...] -- 46:10:49
      3108000 -- (-20019.366) [...15 remote chains...] -- 46:10:56
      3109000 -- (-20026.703) [...15 remote chains...] -- 46:10:32
      3110000 -- (-20024.268) [...15 remote chains...] -- 46:10:39

      Average standard deviation of split frequencies: 0.066154

      3111000 -- [-20010.762] [...15 remote chains...] -- 46:10:15
      3112000 -- (-20017.005) [...15 remote chains...] -- 46:10:22
      3113000 -- (-20021.334) [...15 remote chains...] -- 46:09:58
      3114000 -- (-20027.488) [...15 remote chains...] -- 46:10:05
      3115000 -- (-20021.607) [...15 remote chains...] -- 46:09:41

      Average standard deviation of split frequencies: 0.066203

      3116000 -- (-20020.668) [...15 remote chains...] -- 46:09:49
      3117000 -- (-20026.547) [...15 remote chains...] -- 46:09:25
      3118000 -- (-20025.438) [...15 remote chains...] -- 46:09:32
      3119000 -- (-20030.148) [...15 remote chains...] -- 46:09:08
      3120000 -- (-20031.370) [...15 remote chains...] -- 46:08:44

      Average standard deviation of split frequencies: 0.066435

      3121000 -- [-20017.264] [...15 remote chains...] -- 46:08:51
      3122000 -- (-20012.253) [...15 remote chains...] -- 46:08:27
      3123000 -- (-20011.438) [...15 remote chains...] -- 46:08:34
      3124000 -- [-20014.764] [...15 remote chains...] -- 46:08:10
      3125000 -- (-20005.698) [...15 remote chains...] -- 46:08:18

      Average standard deviation of split frequencies: 0.066317

      3126000 -- (-20006.501) [...15 remote chains...] -- 46:07:54
      3127000 -- (-20008.584) [...15 remote chains...] -- 46:08:01
      3128000 -- (-20004.526) [...15 remote chains...] -- 46:07:37
      3129000 -- (-20015.338) [...15 remote chains...] -- 46:07:44
      3130000 -- (-20009.487) [...15 remote chains...] -- 46:07:20

      Average standard deviation of split frequencies: 0.066361

      3131000 -- (-20010.275) [...15 remote chains...] -- 46:07:27
      3132000 -- (-20026.418) [...15 remote chains...] -- 46:07:04
      3133000 -- (-20022.862) [...15 remote chains...] -- 46:07:11
      3134000 -- (-20020.283) [...15 remote chains...] -- 46:06:47
      3135000 -- (-20029.278) [...15 remote chains...] -- 46:06:54

      Average standard deviation of split frequencies: 0.067094

      3136000 -- (-20030.876) [...15 remote chains...] -- 46:06:30
      3137000 -- (-20021.266) [...15 remote chains...] -- 46:06:37
      3138000 -- (-20032.752) [...15 remote chains...] -- 46:06:14
      3139000 -- (-20019.595) [...15 remote chains...] -- 46:06:21
      3140000 -- (-20015.631) [...15 remote chains...] -- 46:05:57

      Average standard deviation of split frequencies: 0.067146

      3141000 -- (-20022.039) [...15 remote chains...] -- 46:06:04
      3142000 -- (-20030.558) [...15 remote chains...] -- 46:05:40
      3143000 -- (-20030.509) [...15 remote chains...] -- 46:05:48
      3144000 -- (-20016.778) [...15 remote chains...] -- 46:05:24
      3145000 -- (-20014.409) [...15 remote chains...] -- 46:05:31

      Average standard deviation of split frequencies: 0.067167

      3146000 -- (-20017.481) [...15 remote chains...] -- 46:05:38
      3147000 -- [-20015.857] [...15 remote chains...] -- 46:05:15
      3148000 -- (-20008.259) [...15 remote chains...] -- 46:05:22
      3149000 -- [-20010.629] [...15 remote chains...] -- 46:04:58
      3150000 -- (-20021.099) [...15 remote chains...] -- 46:05:05

      Average standard deviation of split frequencies: 0.067197

      3151000 -- (-20010.281) [...15 remote chains...] -- 46:04:41
      3152000 -- (-20011.435) [...15 remote chains...] -- 46:04:49
      3153000 -- (-20016.053) [...15 remote chains...] -- 46:04:25
      3154000 -- (-20007.012) [...15 remote chains...] -- 46:04:01
      3155000 -- (-20010.316) [...15 remote chains...] -- 46:04:08

      Average standard deviation of split frequencies: 0.067251

      3156000 -- (-20003.189) [...15 remote chains...] -- 46:04:16
      3157000 -- (-20014.465) [...15 remote chains...] -- 46:03:52
      3158000 -- (-20018.601) [...15 remote chains...] -- 46:03:59
      3159000 -- (-20018.960) [...15 remote chains...] -- 46:03:36
      3160000 -- (-20020.814) [...15 remote chains...] -- 46:03:43

      Average standard deviation of split frequencies: 0.067287

      3161000 -- [-20016.057] [...15 remote chains...] -- 46:03:19
      3162000 -- (-20017.955) [...15 remote chains...] -- 46:03:26
      3163000 -- (-20012.988) [...15 remote chains...] -- 46:03:03
      3164000 -- (-20022.165) [...15 remote chains...] -- 46:02:39
      3165000 -- (-20021.278) [...15 remote chains...] -- 46:02:46

      Average standard deviation of split frequencies: 0.067310

      3166000 -- (-20014.264) [...15 remote chains...] -- 46:02:53
      3167000 -- (-20010.038) [...15 remote chains...] -- 46:02:30
      3168000 -- (-20009.433) [...15 remote chains...] -- 46:02:37
      3169000 -- (-20017.481) [...15 remote chains...] -- 46:02:14
      3170000 -- (-20017.970) [...15 remote chains...] -- 46:02:21

      Average standard deviation of split frequencies: 0.067313

      3171000 -- (-20022.239) [...15 remote chains...] -- 46:01:57
      3172000 -- (-20024.406) [...15 remote chains...] -- 46:02:04
      3173000 -- (-20023.881) [...15 remote chains...] -- 46:01:41
      3174000 -- (-20022.944) [...15 remote chains...] -- 46:01:48
      3175000 -- (-20013.512) [...15 remote chains...] -- 46:01:25

      Average standard deviation of split frequencies: 0.067170

      3176000 -- (-20020.576) [...15 remote chains...] -- 46:01:32
      3177000 -- [-20028.539] [...15 remote chains...] -- 46:01:08
      3178000 -- (-20030.687) [...15 remote chains...] -- 46:01:15
      3179000 -- (-20029.589) [...15 remote chains...] -- 46:00:52
      3180000 -- (-20034.418) [...15 remote chains...] -- 46:00:59

      Average standard deviation of split frequencies: 0.067175

      3181000 -- (-20027.836) [...15 remote chains...] -- 46:00:36
      3182000 -- [-20017.138] [...15 remote chains...] -- 46:00:43
      3183000 -- (-20026.513) [...15 remote chains...] -- 46:00:20
      3184000 -- (-20020.843) [...15 remote chains...] -- 46:00:27
      3185000 -- [-20018.183] [...15 remote chains...] -- 46:00:03

      Average standard deviation of split frequencies: 0.067163

      3186000 -- (-20015.398) [...15 remote chains...] -- 46:00:10
      3187000 -- (-20017.467) [...15 remote chains...] -- 45:59:47
      3188000 -- [-20017.601] [...15 remote chains...] -- 45:59:54
      3189000 -- (-20026.778) [...15 remote chains...] -- 45:59:31
      3190000 -- (-20032.416) [...15 remote chains...] -- 45:59:08

      Average standard deviation of split frequencies: 0.067365

      3191000 -- (-20022.934) [...15 remote chains...] -- 45:59:15
      3192000 -- (-20020.521) [...15 remote chains...] -- 45:59:22
      3193000 -- (-20021.942) [...15 remote chains...] -- 45:58:59
      3194000 -- (-20006.596) [...15 remote chains...] -- 45:59:06
      3195000 -- (-20017.523) [...15 remote chains...] -- 45:58:42

      Average standard deviation of split frequencies: 0.067413

      3196000 -- (-20008.143) [...15 remote chains...] -- 45:58:49
      3197000 -- (-20013.440) [...15 remote chains...] -- 45:58:26
      3198000 -- (-20011.356) [...15 remote chains...] -- 45:58:33
      3199000 -- (-20010.183) [...15 remote chains...] -- 45:58:10
      3200000 -- (-20025.242) [...15 remote chains...] -- 45:58:17

      Average standard deviation of split frequencies: 0.067446

      3201000 -- (-20016.494) [...15 remote chains...] -- 45:57:54
      3202000 -- (-20016.016) [...15 remote chains...] -- 45:58:01
      3203000 -- (-20011.362) [...15 remote chains...] -- 45:57:38
      3204000 -- (-20019.024) [...15 remote chains...] -- 45:57:45
      3205000 -- (-20015.443) [...15 remote chains...] -- 45:57:22

      Average standard deviation of split frequencies: 0.067497

      3206000 -- (-20031.943) [...15 remote chains...] -- 45:57:29
      3207000 -- (-20022.139) [...15 remote chains...] -- 45:57:06
      3208000 -- (-20021.142) [...15 remote chains...] -- 45:57:13
      3209000 -- (-20021.901) [...15 remote chains...] -- 45:56:50
      3210000 -- (-20020.521) [...15 remote chains...] -- 45:56:57

      Average standard deviation of split frequencies: 0.067566

      3211000 -- (-20019.408) [...15 remote chains...] -- 45:56:34
      3212000 -- (-20016.861) [...15 remote chains...] -- 45:56:41
      3213000 -- (-20012.426) [...15 remote chains...] -- 45:56:18
      3214000 -- (-20031.624) [...15 remote chains...] -- 45:56:25
      3215000 -- (-20021.623) [...15 remote chains...] -- 45:56:02

      Average standard deviation of split frequencies: 0.067800

      3216000 -- (-20014.597) [...15 remote chains...] -- 45:56:09
      3217000 -- [-20022.339] [...15 remote chains...] -- 45:55:46
      3218000 -- (-20017.161) [...15 remote chains...] -- 45:55:53
      3219000 -- (-20019.550) [...15 remote chains...] -- 45:55:30
      3220000 -- (-20021.962) [...15 remote chains...] -- 45:55:37

      Average standard deviation of split frequencies: 0.067810

      3221000 -- (-20019.686) [...15 remote chains...] -- 45:55:14
      3222000 -- (-20020.474) [...15 remote chains...] -- 45:55:21
      3223000 -- (-20025.902) [...15 remote chains...] -- 45:54:58
      3224000 -- (-20022.449) [...15 remote chains...] -- 45:55:05
      3225000 -- (-20015.104) [...15 remote chains...] -- 45:54:42

      Average standard deviation of split frequencies: 0.067860

      3226000 -- (-20022.807) [...15 remote chains...] -- 45:54:19
      3227000 -- (-20020.080) [...15 remote chains...] -- 45:54:26
      3228000 -- (-20024.101) [...15 remote chains...] -- 45:54:03
      3229000 -- [-20022.941] [...15 remote chains...] -- 45:54:10
      3230000 -- (-20014.146) [...15 remote chains...] -- 45:53:48

      Average standard deviation of split frequencies: 0.067940

      3231000 -- (-20002.620) [...15 remote chains...] -- 45:53:55
      3232000 -- (-20008.608) [...15 remote chains...] -- 45:53:32
      3233000 -- (-20004.393) [...15 remote chains...] -- 45:53:39
      3234000 -- (-19999.547) [...15 remote chains...] -- 45:53:16
      3235000 -- (-19997.329) [...15 remote chains...] -- 45:53:23

      Average standard deviation of split frequencies: 0.068040

      3236000 -- [-19998.137] [...15 remote chains...] -- 45:53:00
      3237000 -- (-20004.403) [...15 remote chains...] -- 45:53:07
      3238000 -- (-20003.580) [...15 remote chains...] -- 45:52:44
      3239000 -- (-20012.414) [...15 remote chains...] -- 45:52:51
      3240000 -- (-20008.010) [...15 remote chains...] -- 45:52:29

      Average standard deviation of split frequencies: 0.068069

      3241000 -- [-20015.585] [...15 remote chains...] -- 45:52:36
      3242000 -- (-20014.650) [...15 remote chains...] -- 45:52:13
      3243000 -- (-20016.790) [...15 remote chains...] -- 45:52:20
      3244000 -- (-20013.209) [...15 remote chains...] -- 45:51:57
      3245000 -- (-20024.141) [...15 remote chains...] -- 45:52:04

      Average standard deviation of split frequencies: 0.068110

      3246000 -- (-20013.609) [...15 remote chains...] -- 45:51:41
      3247000 -- (-20014.895) [...15 remote chains...] -- 45:51:48
      3248000 -- (-20012.374) [...15 remote chains...] -- 45:51:26
      3249000 -- (-20017.413) [...15 remote chains...] -- 45:51:33
      3250000 -- (-20013.200) [...15 remote chains...] -- 45:51:10

      Average standard deviation of split frequencies: 0.068134

      3251000 -- (-20027.881) [...15 remote chains...] -- 45:51:17
      3252000 -- [-20022.831] [...15 remote chains...] -- 45:50:54
      3253000 -- [-20027.286] [...15 remote chains...] -- 45:51:01
      3254000 -- [-20021.827] [...15 remote chains...] -- 45:50:39
      3255000 -- (-20014.083) [...15 remote chains...] -- 45:50:46

      Average standard deviation of split frequencies: 0.068398

      3256000 -- (-20013.925) [...15 remote chains...] -- 45:50:23
      3257000 -- (-20013.691) [...15 remote chains...] -- 45:50:30
      3258000 -- (-20018.962) [...15 remote chains...] -- 45:50:37
      3259000 -- (-20013.472) [...15 remote chains...] -- 45:50:14
      3260000 -- (-20009.052) [...15 remote chains...] -- 45:50:21

      Average standard deviation of split frequencies: 0.068468

      3261000 -- (-20003.260) [...15 remote chains...] -- 45:49:59
      3262000 -- (-20015.182) [...15 remote chains...] -- 45:50:06
      3263000 -- (-20018.470) [...15 remote chains...] -- 45:49:43
      3264000 -- (-20011.716) [...15 remote chains...] -- 45:49:50
      3265000 -- (-20009.912) [...15 remote chains...] -- 45:49:27

      Average standard deviation of split frequencies: 0.068343

      3266000 -- (-20002.565) [...15 remote chains...] -- 45:49:35
      3267000 -- (-20006.994) [...15 remote chains...] -- 45:49:12
      3268000 -- (-20001.629) [...15 remote chains...] -- 45:49:19
      3269000 -- (-20009.879) [...15 remote chains...] -- 45:48:56
      3270000 -- (-20007.792) [...15 remote chains...] -- 45:49:03

      Average standard deviation of split frequencies: 0.068455

      3271000 -- [-20018.771] [...15 remote chains...] -- 45:48:41
      3272000 -- (-20009.160) [...15 remote chains...] -- 45:48:18
      3273000 -- (-20015.988) [...15 remote chains...] -- 45:48:25
      3274000 -- [-20018.653] [...15 remote chains...] -- 45:48:03
      3275000 -- (-20019.185) [...15 remote chains...] -- 45:48:10

      Average standard deviation of split frequencies: 0.068531

      3276000 -- [-20016.508] [...15 remote chains...] -- 45:48:17
      3277000 -- [-20023.895] [...15 remote chains...] -- 45:47:54
      3278000 -- [-20017.202] [...15 remote chains...] -- 45:48:01
      3279000 -- (-20020.746) [...15 remote chains...] -- 45:47:39
      3280000 -- [-20025.901] [...15 remote chains...] -- 45:47:16

      Average standard deviation of split frequencies: 0.068596

      3281000 -- (-20021.556) [...15 remote chains...] -- 45:47:23
      3282000 -- (-20024.804) [...15 remote chains...] -- 45:47:30
      3283000 -- [-20028.909] [...15 remote chains...] -- 45:47:08
      3284000 -- (-20027.240) [...15 remote chains...] -- 45:47:15
      3285000 -- (-20030.071) [...15 remote chains...] -- 45:46:52

      Average standard deviation of split frequencies: 0.068679

      3286000 -- (-20020.626) [...15 remote chains...] -- 45:46:59
      3287000 -- (-20028.381) [...15 remote chains...] -- 45:46:37
      3288000 -- (-20028.552) [...15 remote chains...] -- 45:46:15
      3289000 -- (-20024.409) [...15 remote chains...] -- 45:46:22
      3290000 -- (-20019.485) [...15 remote chains...] -- 45:45:59

      Average standard deviation of split frequencies: 0.068733

      3291000 -- (-20013.602) [...15 remote chains...] -- 45:46:06
      3292000 -- (-20008.978) [...15 remote chains...] -- 45:45:44
      3293000 -- (-20025.157) [...15 remote chains...] -- 45:45:51
      3294000 -- (-20036.430) [...15 remote chains...] -- 45:45:29
      3295000 -- (-20031.189) [...15 remote chains...] -- 45:45:36

      Average standard deviation of split frequencies: 0.068677

      3296000 -- (-20024.593) [...15 remote chains...] -- 45:45:13
      3297000 -- (-20028.268) [...15 remote chains...] -- 45:45:20
      3298000 -- (-20024.010) [...15 remote chains...] -- 45:44:58
      3299000 -- (-20012.424) [...15 remote chains...] -- 45:45:05
      3300000 -- (-20015.111) [...15 remote chains...] -- 45:44:43

      Average standard deviation of split frequencies: 0.068772

      3301000 -- (-20015.045) [...15 remote chains...] -- 45:44:50
      3302000 -- (-20021.976) [...15 remote chains...] -- 45:44:27
      3303000 -- [-20022.314] [...15 remote chains...] -- 45:44:34
      3304000 -- (-20033.888) [...15 remote chains...] -- 45:44:12
      3305000 -- (-20038.470) [...15 remote chains...] -- 45:44:19

      Average standard deviation of split frequencies: 0.068785

      3306000 -- (-20018.897) [...15 remote chains...] -- 45:43:57
      3307000 -- [-20020.323] [...15 remote chains...] -- 45:44:04
      3308000 -- (-20017.129) [...15 remote chains...] -- 45:43:41
      3309000 -- [-20010.236] [...15 remote chains...] -- 45:43:48
      3310000 -- [-20011.887] [...15 remote chains...] -- 45:43:26

      Average standard deviation of split frequencies: 0.068857

      3311000 -- (-20008.256) [...15 remote chains...] -- 45:43:33
      3312000 -- (-20020.581) [...15 remote chains...] -- 45:43:11
      3313000 -- (-20020.884) [...15 remote chains...] -- 45:43:18
      3314000 -- (-20010.086) [...15 remote chains...] -- 45:42:56
      3315000 -- (-20011.136) [...15 remote chains...] -- 45:43:03

      Average standard deviation of split frequencies: 0.068930

      3316000 -- (-20011.841) [...15 remote chains...] -- 45:42:41
      3317000 -- (-20014.438) [...15 remote chains...] -- 45:42:48
      3318000 -- (-20014.224) [...15 remote chains...] -- 45:42:25
      3319000 -- [-20015.579] [...15 remote chains...] -- 45:42:32
      3320000 -- (-20016.283) [...15 remote chains...] -- 45:42:10

      Average standard deviation of split frequencies: 0.068996

      3321000 -- (-20013.737) [...15 remote chains...] -- 45:42:17
      3322000 -- (-20014.641) [...15 remote chains...] -- 45:41:55
      3323000 -- (-20013.934) [...15 remote chains...] -- 45:42:02
      3324000 -- (-20015.172) [...15 remote chains...] -- 45:41:40
      3325000 -- (-20005.209) [...15 remote chains...] -- 45:41:47

      Average standard deviation of split frequencies: 0.069072

      3326000 -- (-20010.753) [...15 remote chains...] -- 45:41:25
      3327000 -- (-20029.989) [...15 remote chains...] -- 45:41:32
      3328000 -- (-20010.382) [...15 remote chains...] -- 45:41:10
      3329000 -- (-20013.533) [...15 remote chains...] -- 45:41:17
      3330000 -- [-20019.551] [...15 remote chains...] -- 45:40:55

      Average standard deviation of split frequencies: 0.069141

      3331000 -- (-20013.451) [...15 remote chains...] -- 45:41:02
      3332000 -- (-20014.403) [...15 remote chains...] -- 45:41:09
      3333000 -- (-20022.490) [...15 remote chains...] -- 45:40:47
      3334000 -- (-20022.885) [...15 remote chains...] -- 45:40:53
      3335000 -- (-20026.563) [...15 remote chains...] -- 45:40:31

      Average standard deviation of split frequencies: 0.069208

      3336000 -- (-20034.967) [...15 remote chains...] -- 45:40:09
      3337000 -- (-20018.460) [...15 remote chains...] -- 45:40:16
      3338000 -- (-20016.333) [...15 remote chains...] -- 45:39:54
      3339000 -- (-20013.457) [...15 remote chains...] -- 45:40:01
      3340000 -- (-20013.706) [...15 remote chains...] -- 45:40:08

      Average standard deviation of split frequencies: 0.069226

      3341000 -- (-20005.812) [...15 remote chains...] -- 45:39:46
      3342000 -- (-20003.797) [...15 remote chains...] -- 45:39:53
      3343000 -- (-20012.057) [...15 remote chains...] -- 45:39:31
      3344000 -- (-20008.730) [...15 remote chains...] -- 45:39:09
      3345000 -- (-20010.038) [...15 remote chains...] -- 45:39:16

      Average standard deviation of split frequencies: 0.069067

      3346000 -- [-20014.041] [...15 remote chains...] -- 45:38:54
      3347000 -- (-20003.530) [...15 remote chains...] -- 45:39:01
      3348000 -- [-20011.780] [...15 remote chains...] -- 45:38:39
      3349000 -- [-20005.969] [...15 remote chains...] -- 45:38:46
      3350000 -- [-20002.349] [...15 remote chains...] -- 45:38:25

      Average standard deviation of split frequencies: 0.068941

      3351000 -- [-20012.381] [...15 remote chains...] -- 45:38:31
      3352000 -- [-20005.905] [...15 remote chains...] -- 45:38:10
      3353000 -- [-20015.964] [...15 remote chains...] -- 45:38:17
      3354000 -- (-20027.232) [...15 remote chains...] -- 45:37:55
      3355000 -- (-20024.272) [...15 remote chains...] -- 45:38:02

      Average standard deviation of split frequencies: 0.068987

      3356000 -- (-20028.709) [...15 remote chains...] -- 45:37:40
      3357000 -- (-20024.251) [...15 remote chains...] -- 45:37:47
      3358000 -- (-20022.348) [...15 remote chains...] -- 45:37:25
      3359000 -- (-20026.783) [...15 remote chains...] -- 45:37:32
      3360000 -- [-20029.086] [...15 remote chains...] -- 45:37:10

      Average standard deviation of split frequencies: 0.069165

      3361000 -- (-20024.778) [...15 remote chains...] -- 45:37:17
      3362000 -- (-20018.149) [...15 remote chains...] -- 45:36:55
      3363000 -- (-20024.999) [...15 remote chains...] -- 45:37:02
      3364000 -- (-20031.749) [...15 remote chains...] -- 45:36:40
      3365000 -- (-20029.238) [...15 remote chains...] -- 45:36:47

      Average standard deviation of split frequencies: 0.069222

      3366000 -- (-20033.691) [...15 remote chains...] -- 45:36:25
      3367000 -- (-20031.868) [...15 remote chains...] -- 45:36:32
      3368000 -- (-20031.010) [...15 remote chains...] -- 45:36:11
      3369000 -- (-20030.543) [...15 remote chains...] -- 45:36:18
      3370000 -- (-20032.406) [...15 remote chains...] -- 45:35:56

      Average standard deviation of split frequencies: 0.069234

      3371000 -- [-20021.208] [...15 remote chains...] -- 45:36:03
      3372000 -- (-20036.072) [...15 remote chains...] -- 45:35:41
      3373000 -- (-20036.694) [...15 remote chains...] -- 45:35:48
      3374000 -- (-20041.921) [...15 remote chains...] -- 45:35:26
      3375000 -- (-20037.822) [...15 remote chains...] -- 45:35:33

      Average standard deviation of split frequencies: 0.069096

      3376000 -- (-20034.383) [...15 remote chains...] -- 45:35:11
      3377000 -- (-20034.492) [...15 remote chains...] -- 45:35:18
      3378000 -- (-20031.321) [...15 remote chains...] -- 45:34:57
      3379000 -- (-20019.854) [...15 remote chains...] -- 45:35:04
      3380000 -- (-20013.344) [...15 remote chains...] -- 45:34:42

      Average standard deviation of split frequencies: 0.069115

      3381000 -- (-20012.645) [...15 remote chains...] -- 45:34:49
      3382000 -- (-20015.883) [...15 remote chains...] -- 45:34:27
      3383000 -- (-20019.270) [...15 remote chains...] -- 45:34:34
      3384000 -- (-20021.494) [...15 remote chains...] -- 45:34:13
      3385000 -- [-20017.898] [...15 remote chains...] -- 45:34:19

      Average standard deviation of split frequencies: 0.069154

      3386000 -- (-20024.086) [...15 remote chains...] -- 45:34:26
      3387000 -- (-20026.990) [...15 remote chains...] -- 45:34:05
      3388000 -- (-20023.482) [...15 remote chains...] -- 45:33:43
      3389000 -- (-20021.186) [...15 remote chains...] -- 45:33:50
      3390000 -- [-20020.204] [...15 remote chains...] -- 45:33:29

      Average standard deviation of split frequencies: 0.069207

      3391000 -- (-20028.179) [...15 remote chains...] -- 45:33:35
      3392000 -- (-20030.351) [...15 remote chains...] -- 45:33:14
      3393000 -- (-20023.119) [...15 remote chains...] -- 45:33:21
      3394000 -- (-20019.470) [...15 remote chains...] -- 45:32:59
      3395000 -- (-20019.068) [...15 remote chains...] -- 45:33:06

      Average standard deviation of split frequencies: 0.069320

      3396000 -- [-20016.095] [...15 remote chains...] -- 45:32:45
      3397000 -- (-20019.742) [...15 remote chains...] -- 45:32:52
      3398000 -- (-20022.315) [...15 remote chains...] -- 45:32:30
      3399000 -- (-20024.714) [...15 remote chains...] -- 45:32:37
      3400000 -- (-20029.575) [...15 remote chains...] -- 45:32:15

      Average standard deviation of split frequencies: 0.069462

      3401000 -- (-20014.433) [...15 remote chains...] -- 45:32:22
      3402000 -- (-20024.172) [...15 remote chains...] -- 45:32:01
      3403000 -- (-20023.791) [...15 remote chains...] -- 45:32:08
      3404000 -- (-20030.353) [...15 remote chains...] -- 45:31:46
      3405000 -- (-20021.355) [...15 remote chains...] -- 45:31:53

      Average standard deviation of split frequencies: 0.069502

      3406000 -- (-20013.855) [...15 remote chains...] -- 45:31:32
      3407000 -- (-20019.296) [...15 remote chains...] -- 45:31:39
      3408000 -- (-20013.415) [...15 remote chains...] -- 45:31:17
      3409000 -- (-20018.339) [...15 remote chains...] -- 45:31:24
      3410000 -- (-20029.350) [...15 remote chains...] -- 45:31:03

      Average standard deviation of split frequencies: 0.069557

      3411000 -- (-20028.823) [...15 remote chains...] -- 45:31:09
      3412000 -- (-20029.686) [...15 remote chains...] -- 45:30:48
      3413000 -- (-20028.513) [...15 remote chains...] -- 45:30:55
      3414000 -- (-20024.755) [...15 remote chains...] -- 45:30:34
      3415000 -- (-20022.204) [...15 remote chains...] -- 45:30:40

      Average standard deviation of split frequencies: 0.069871

      3416000 -- (-20019.421) [...15 remote chains...] -- 45:30:19
      3417000 -- [-20024.144] [...15 remote chains...] -- 45:30:26
      3418000 -- (-20017.363) [...15 remote chains...] -- 45:30:05
      3419000 -- (-20021.970) [...15 remote chains...] -- 45:30:11
      3420000 -- (-20006.182) [...15 remote chains...] -- 45:29:50

      Average standard deviation of split frequencies: 0.069906

      3421000 -- (-20014.447) [...15 remote chains...] -- 45:29:57
      3422000 -- (-20015.659) [...15 remote chains...] -- 45:29:36
      3423000 -- (-20018.144) [...15 remote chains...] -- 45:29:43
      3424000 -- (-20013.005) [...15 remote chains...] -- 45:29:21
      3425000 -- (-20014.867) [...15 remote chains...] -- 45:29:28

      Average standard deviation of split frequencies: 0.069842

      3426000 -- (-20018.910) [...15 remote chains...] -- 45:29:35
      3427000 -- (-20013.928) [...15 remote chains...] -- 45:29:14
      3428000 -- (-20010.581) [...15 remote chains...] -- 45:28:52
      3429000 -- (-20014.726) [...15 remote chains...] -- 45:28:59
      3430000 -- (-20013.699) [...15 remote chains...] -- 45:29:06

      Average standard deviation of split frequencies: 0.069887

      3431000 -- (-20014.672) [...15 remote chains...] -- 45:28:45
      3432000 -- (-20017.543) [...15 remote chains...] -- 45:28:52
      3433000 -- (-20020.239) [...15 remote chains...] -- 45:28:31
      3434000 -- [-20024.082] [...15 remote chains...] -- 45:28:37
      3435000 -- (-20034.555) [...15 remote chains...] -- 45:28:16

      Average standard deviation of split frequencies: 0.069959

      3436000 -- (-20013.267) [...15 remote chains...] -- 45:28:23
      3437000 -- [-20028.948] [...15 remote chains...] -- 45:28:02
      3438000 -- (-20012.760) [...15 remote chains...] -- 45:28:09
      3439000 -- (-20013.347) [...15 remote chains...] -- 45:27:47
      3440000 -- (-20018.251) [...15 remote chains...] -- 45:27:54

      Average standard deviation of split frequencies: 0.070152

      3441000 -- (-20014.132) [...15 remote chains...] -- 45:27:33
      3442000 -- (-20012.477) [...15 remote chains...] -- 45:27:40
      3443000 -- (-20010.980) [...15 remote chains...] -- 45:27:19
      3444000 -- (-20010.464) [...15 remote chains...] -- 45:27:26
      3445000 -- (-20027.314) [...15 remote chains...] -- 45:27:04

      Average standard deviation of split frequencies: 0.070253

      3446000 -- (-20027.476) [...15 remote chains...] -- 45:26:43
      3447000 -- [-20016.387] [...15 remote chains...] -- 45:26:50
      3448000 -- (-20014.271) [...15 remote chains...] -- 45:26:57
      3449000 -- (-20022.094) [...15 remote chains...] -- 45:26:36
      3450000 -- (-20016.723) [...15 remote chains...] -- 45:26:43

      Average standard deviation of split frequencies: 0.070351

      3451000 -- (-20018.721) [...15 remote chains...] -- 45:26:22
      3452000 -- (-20027.106) [...15 remote chains...] -- 45:26:29
      3453000 -- [-20031.327] [...15 remote chains...] -- 45:26:07
      3454000 -- (-20027.330) [...15 remote chains...] -- 45:26:14
      3455000 -- (-20024.124) [...15 remote chains...] -- 45:25:53

      Average standard deviation of split frequencies: 0.070476

      3456000 -- (-20017.909) [...15 remote chains...] -- 45:26:00
      3457000 -- (-20027.590) [...15 remote chains...] -- 45:25:39
      3458000 -- (-20023.931) [...15 remote chains...] -- 45:25:46
      3459000 -- (-20018.552) [...15 remote chains...] -- 45:25:25
      3460000 -- [-20020.993] [...15 remote chains...] -- 45:25:32

      Average standard deviation of split frequencies: 0.070520

      3461000 -- (-20018.064) [...15 remote chains...] -- 45:25:11
      3462000 -- (-20012.411) [...15 remote chains...] -- 45:25:17
      3463000 -- (-20007.059) [...15 remote chains...] -- 45:24:56
      3464000 -- (-20013.491) [...15 remote chains...] -- 45:25:03
      3465000 -- (-20031.859) [...15 remote chains...] -- 45:24:42

      Average standard deviation of split frequencies: 0.070324

      3466000 -- (-20015.946) [...15 remote chains...] -- 45:24:49
      3467000 -- (-20008.936) [...15 remote chains...] -- 45:24:28
      3468000 -- [-20013.063] [...15 remote chains...] -- 45:24:35
      3469000 -- (-20005.094) [...15 remote chains...] -- 45:24:14
      3470000 -- [-20012.341] [...15 remote chains...] -- 45:24:21

      Average standard deviation of split frequencies: 0.070426

      3471000 -- (-20014.524) [...15 remote chains...] -- 45:24:00
      3472000 -- (-20026.426) [...15 remote chains...] -- 45:24:07
      3473000 -- (-20018.799) [...15 remote chains...] -- 45:23:46
      3474000 -- (-20018.214) [...15 remote chains...] -- 45:23:52
      3475000 -- (-20012.026) [...15 remote chains...] -- 45:23:59

      Average standard deviation of split frequencies: 0.070542

      3476000 -- [-20008.254] [...15 remote chains...] -- 45:23:38
      3477000 -- [-20009.080] [...15 remote chains...] -- 45:23:45
      3478000 -- (-20018.448) [...15 remote chains...] -- 45:23:24
      3479000 -- (-20024.879) [...15 remote chains...] -- 45:23:31
      3480000 -- (-20016.883) [...15 remote chains...] -- 45:23:10

      Average standard deviation of split frequencies: 0.070763

      3481000 -- (-20002.974) [...15 remote chains...] -- 45:23:17
      3482000 -- (-20000.877) [...15 remote chains...] -- 45:22:56
      3483000 -- (-20004.514) [...15 remote chains...] -- 45:23:03
      3484000 -- (-20012.791) [...15 remote chains...] -- 45:22:42
      3485000 -- (-20013.454) [...15 remote chains...] -- 45:22:49

      Average standard deviation of split frequencies: 0.070870

      3486000 -- (-20010.428) [...15 remote chains...] -- 45:22:28
      3487000 -- (-20011.636) [...15 remote chains...] -- 45:22:35
      3488000 -- (-20012.473) [...15 remote chains...] -- 45:22:14
      3489000 -- (-20011.987) [...15 remote chains...] -- 45:22:21
      3490000 -- (-20016.198) [...15 remote chains...] -- 45:22:00

      Average standard deviation of split frequencies: 0.070957

      3491000 -- (-20011.881) [...15 remote chains...] -- 45:22:07
      3492000 -- (-20019.154) [...15 remote chains...] -- 45:21:46
      3493000 -- (-20009.921) [...15 remote chains...] -- 45:21:53
      3494000 -- (-20019.435) [...15 remote chains...] -- 45:21:32
      3495000 -- (-20023.367) [...15 remote chains...] -- 45:21:39

      Average standard deviation of split frequencies: 0.071074

      3496000 -- (-20029.940) [...15 remote chains...] -- 45:21:18
      3497000 -- (-20005.833) [...15 remote chains...] -- 45:21:25
      3498000 -- (-20009.435) [...15 remote chains...] -- 45:21:04
      3499000 -- (-20015.148) [...15 remote chains...] -- 45:21:11
      3500000 -- (-20026.455) [...15 remote chains...] -- 45:20:50

      Average standard deviation of split frequencies: 0.071153

      3501000 -- [-20023.386] [...15 remote chains...] -- 45:20:57
      3502000 -- (-20016.724) [...15 remote chains...] -- 45:20:36
      3503000 -- (-20023.587) [...15 remote chains...] -- 45:20:43
      3504000 -- (-20017.495) [...15 remote chains...] -- 45:20:22
      3505000 -- (-20019.108) [...15 remote chains...] -- 45:20:29

      Average standard deviation of split frequencies: 0.071219

      3506000 -- (-20014.041) [...15 remote chains...] -- 45:20:08
      3507000 -- (-20005.198) [...15 remote chains...] -- 45:20:15
      3508000 -- (-20013.400) [...15 remote chains...] -- 45:19:54
      3509000 -- (-20020.026) [...15 remote chains...] -- 45:20:01
      3510000 -- (-20019.210) [...15 remote chains...] -- 45:19:40

      Average standard deviation of split frequencies: 0.071276

      3511000 -- (-20022.624) [...15 remote chains...] -- 45:19:47
      3512000 -- (-20019.325) [...15 remote chains...] -- 45:19:26
      3513000 -- (-20016.893) [...15 remote chains...] -- 45:19:33
      3514000 -- (-20032.114) [...15 remote chains...] -- 45:19:13
      3515000 -- (-20027.537) [...15 remote chains...] -- 45:19:19

      Average standard deviation of split frequencies: 0.071390

      3516000 -- [-20021.158] [...15 remote chains...] -- 45:18:59
      3517000 -- (-20028.198) [...15 remote chains...] -- 45:19:05
      3518000 -- (-20027.933) [...15 remote chains...] -- 45:18:45
      3519000 -- (-20016.169) [...15 remote chains...] -- 45:18:52
      3520000 -- (-20022.524) [...15 remote chains...] -- 45:18:31

      Average standard deviation of split frequencies: 0.071730

      3521000 -- (-20024.093) [...15 remote chains...] -- 45:18:38
      3522000 -- (-20018.512) [...15 remote chains...] -- 45:18:45
      3523000 -- (-20015.741) [...15 remote chains...] -- 45:18:24
      3524000 -- (-20018.089) [...15 remote chains...] -- 45:18:03
      3525000 -- (-20021.732) [...15 remote chains...] -- 45:18:10

      Average standard deviation of split frequencies: 0.071702

      3526000 -- (-20022.197) [...15 remote chains...] -- 45:18:17
      3527000 -- (-20024.781) [...15 remote chains...] -- 45:17:56
      3528000 -- (-20029.562) [...15 remote chains...] -- 45:18:03
      3529000 -- (-20026.917) [...15 remote chains...] -- 45:17:43
      3530000 -- (-20016.730) [...15 remote chains...] -- 45:17:49

      Average standard deviation of split frequencies: 0.071547

      3531000 -- (-20012.370) [...15 remote chains...] -- 45:17:29
      3532000 -- (-20019.306) [...15 remote chains...] -- 45:17:36
      3533000 -- (-20018.154) [...15 remote chains...] -- 45:17:15
      3534000 -- (-20026.565) [...15 remote chains...] -- 45:17:22
      3535000 -- [-20015.453] [...15 remote chains...] -- 45:17:01

      Average standard deviation of split frequencies: 0.071672

      3536000 -- (-20026.628) [...15 remote chains...] -- 45:17:08
      3537000 -- (-20014.309) [...15 remote chains...] -- 45:16:48
      3538000 -- (-20010.373) [...15 remote chains...] -- 45:16:54
      3539000 -- (-20021.820) [...15 remote chains...] -- 45:16:34
      3540000 -- (-20019.959) [...15 remote chains...] -- 45:16:41

      Average standard deviation of split frequencies: 0.071740

      3541000 -- (-20023.889) [...15 remote chains...] -- 45:16:20
      3542000 -- (-20018.703) [...15 remote chains...] -- 45:16:27
      3543000 -- (-20017.281) [...15 remote chains...] -- 45:16:06
      3544000 -- (-20019.286) [...15 remote chains...] -- 45:16:13
      3545000 -- (-20025.466) [...15 remote chains...] -- 45:16:20

      Average standard deviation of split frequencies: 0.071803

      3546000 -- (-20030.362) [...15 remote chains...] -- 45:15:59
      3547000 -- (-20026.278) [...15 remote chains...] -- 45:16:06
      3548000 -- (-20018.958) [...15 remote chains...] -- 45:15:46
      3549000 -- (-20010.461) [...15 remote chains...] -- 45:15:52
      3550000 -- (-20009.484) [...15 remote chains...] -- 45:15:32

      Average standard deviation of split frequencies: 0.071841

      3551000 -- (-20009.938) [...15 remote chains...] -- 45:15:39
      3552000 -- (-20014.030) [...15 remote chains...] -- 45:15:18
      3553000 -- [-20013.025] [...15 remote chains...] -- 45:15:25
      3554000 -- (-20013.758) [...15 remote chains...] -- 45:15:05
      3555000 -- (-20013.025) [...15 remote chains...] -- 45:15:12

      Average standard deviation of split frequencies: 0.071927

      3556000 -- [-20030.924] [...15 remote chains...] -- 45:14:51
      3557000 -- (-20026.753) [...15 remote chains...] -- 45:14:58
      3558000 -- (-20019.528) [...15 remote chains...] -- 45:14:38
      3559000 -- (-20024.759) [...15 remote chains...] -- 45:14:44
      3560000 -- (-20017.770) [...15 remote chains...] -- 45:14:51

      Average standard deviation of split frequencies: 0.071821

      3561000 -- (-20022.436) [...15 remote chains...] -- 45:14:31
      3562000 -- [-20027.194] [...15 remote chains...] -- 45:14:37
      3563000 -- (-20019.905) [...15 remote chains...] -- 45:14:17
      3564000 -- (-20020.299) [...15 remote chains...] -- 45:14:24
      3565000 -- (-20018.397) [...15 remote chains...] -- 45:14:03

      Average standard deviation of split frequencies: 0.071909

      3566000 -- (-20029.533) [...15 remote chains...] -- 45:13:43
      3567000 -- (-20017.820) [...15 remote chains...] -- 45:13:50
      3568000 -- (-20022.423) [...15 remote chains...] -- 45:13:30
      3569000 -- (-20017.578) [...15 remote chains...] -- 45:13:36
      3570000 -- (-20018.651) [...15 remote chains...] -- 45:13:16

      Average standard deviation of split frequencies: 0.071987

      3571000 -- (-20025.401) [...15 remote chains...] -- 45:13:23
      3572000 -- (-20019.210) [...15 remote chains...] -- 45:13:29
      3573000 -- (-20030.703) [...15 remote chains...] -- 45:13:09
      3574000 -- (-20036.035) [...15 remote chains...] -- 45:13:16
      3575000 -- (-20034.367) [...15 remote chains...] -- 45:12:56

      Average standard deviation of split frequencies: 0.072041

      3576000 -- (-20028.200) [...15 remote chains...] -- 45:13:02
      3577000 -- (-20019.175) [...15 remote chains...] -- 45:12:42
      3578000 -- (-20032.096) [...15 remote chains...] -- 45:12:49
      3579000 -- (-20040.858) [...15 remote chains...] -- 45:12:29
      3580000 -- (-20051.278) [...15 remote chains...] -- 45:12:35

      Average standard deviation of split frequencies: 0.072094

      3581000 -- (-20039.812) [...15 remote chains...] -- 45:12:15
      3582000 -- (-20042.825) [...15 remote chains...] -- 45:12:22
      3583000 -- (-20045.508) [...15 remote chains...] -- 45:12:02
      3584000 -- (-20039.277) [...15 remote chains...] -- 45:12:08
      3585000 -- (-20046.999) [...15 remote chains...] -- 45:11:48

      Average standard deviation of split frequencies: 0.072023

      3586000 -- (-20034.333) [...15 remote chains...] -- 45:11:55
      3587000 -- (-20029.108) [...15 remote chains...] -- 45:11:35
      3588000 -- (-20033.007) [...15 remote chains...] -- 45:11:41
      3589000 -- (-20030.301) [...15 remote chains...] -- 45:11:21
      3590000 -- (-20022.331) [...15 remote chains...] -- 45:11:28

      Average standard deviation of split frequencies: 0.072069

      3591000 -- (-20023.503) [...15 remote chains...] -- 45:11:08
      3592000 -- (-20022.281) [...15 remote chains...] -- 45:11:15
      3593000 -- (-20010.614) [...15 remote chains...] -- 45:10:54
      3594000 -- (-20019.386) [...15 remote chains...] -- 45:11:01
      3595000 -- (-20027.767) [...15 remote chains...] -- 45:10:41

      Average standard deviation of split frequencies: 0.072158

      3596000 -- (-20024.612) [...15 remote chains...] -- 45:10:48
      3597000 -- (-20031.207) [...15 remote chains...] -- 45:10:28
      3598000 -- (-20037.114) [...15 remote chains...] -- 45:10:34
      3599000 -- (-20038.847) [...15 remote chains...] -- 45:10:14
      3600000 -- (-20038.198) [...15 remote chains...] -- 45:10:21

      Average standard deviation of split frequencies: 0.072189

      3601000 -- (-20030.322) [...15 remote chains...] -- 45:10:01
      3602000 -- (-20038.034) [...15 remote chains...] -- 45:10:08
      3603000 -- (-20032.026) [...15 remote chains...] -- 45:09:48
      3604000 -- (-20038.512) [...15 remote chains...] -- 45:09:54
      3605000 -- (-20036.950) [...15 remote chains...] -- 45:09:34

      Average standard deviation of split frequencies: 0.072251

      3606000 -- (-20036.405) [...15 remote chains...] -- 45:09:41
      3607000 -- (-20035.328) [...15 remote chains...] -- 45:09:21
      3608000 -- (-20044.305) [...15 remote chains...] -- 45:09:27
      3609000 -- (-20031.416) [...15 remote chains...] -- 45:09:34
      3610000 -- (-20038.347) [...15 remote chains...] -- 45:09:14

      Average standard deviation of split frequencies: 0.072306

      3611000 -- (-20031.040) [...15 remote chains...] -- 45:09:21
      3612000 -- (-20026.016) [...15 remote chains...] -- 45:09:01
      3613000 -- (-20022.658) [...15 remote chains...] -- 45:09:08
      3614000 -- (-20026.274) [...15 remote chains...] -- 45:08:48
      3615000 -- (-20024.280) [...15 remote chains...] -- 45:08:54

      Average standard deviation of split frequencies: 0.072408

      3616000 -- (-20022.629) [...15 remote chains...] -- 45:08:34
      3617000 -- (-20012.509) [...15 remote chains...] -- 45:08:41
      3618000 -- (-20017.567) [...15 remote chains...] -- 45:08:21
      3619000 -- (-20015.851) [...15 remote chains...] -- 45:08:28
      3620000 -- (-20016.928) [...15 remote chains...] -- 45:08:08

      Average standard deviation of split frequencies: 0.072496

      3621000 -- (-20017.965) [...15 remote chains...] -- 45:08:14
      3622000 -- (-20017.351) [...15 remote chains...] -- 45:07:54
      3623000 -- (-20034.821) [...15 remote chains...] -- 45:08:01
      3624000 -- (-20034.020) [...15 remote chains...] -- 45:07:41
      3625000 -- (-20027.243) [...15 remote chains...] -- 45:07:48

      Average standard deviation of split frequencies: 0.072555

      3626000 -- (-20019.070) [...15 remote chains...] -- 45:07:28
      3627000 -- (-20008.180) [...15 remote chains...] -- 45:07:35
      3628000 -- (-20017.619) [...15 remote chains...] -- 45:07:15
      3629000 -- [-20013.456] [...15 remote chains...] -- 45:07:21
      3630000 -- [-20011.992] [...15 remote chains...] -- 45:07:01

      Average standard deviation of split frequencies: 0.072624

      3631000 -- (-20016.405) [...15 remote chains...] -- 45:07:08
      3632000 -- [-20019.832] [...15 remote chains...] -- 45:06:48
      3633000 -- (-20015.922) [...15 remote chains...] -- 45:06:55
      3634000 -- (-20028.158) [...15 remote chains...] -- 45:06:35
      3635000 -- (-20029.058) [...15 remote chains...] -- 45:06:42

      Average standard deviation of split frequencies: 0.072537

      3636000 -- (-20030.748) [...15 remote chains...] -- 45:06:22
      3637000 -- (-20024.839) [...15 remote chains...] -- 45:06:29
      3638000 -- (-20034.800) [...15 remote chains...] -- 45:06:09
      3639000 -- (-20022.382) [...15 remote chains...] -- 45:05:49
      3640000 -- (-20021.893) [...15 remote chains...] -- 45:05:56

      Average standard deviation of split frequencies: 0.072628

      3641000 -- (-20021.658) [...15 remote chains...] -- 45:06:02
      3642000 -- (-20030.825) [...15 remote chains...] -- 45:05:42
      3643000 -- (-20040.348) [...15 remote chains...] -- 45:05:49
      3644000 -- (-20046.056) [...15 remote chains...] -- 45:05:29
      3645000 -- (-20039.208) [...15 remote chains...] -- 45:05:36

      Average standard deviation of split frequencies: 0.072669

      3646000 -- [-20033.477] [...15 remote chains...] -- 45:05:16
      3647000 -- (-20042.370) [...15 remote chains...] -- 45:05:23
      3648000 -- (-20033.839) [...15 remote chains...] -- 45:05:03
      3649000 -- (-20030.498) [...15 remote chains...] -- 45:05:10
      3650000 -- (-20034.600) [...15 remote chains...] -- 45:04:50

      Average standard deviation of split frequencies: 0.072745

      3651000 -- (-20030.274) [...15 remote chains...] -- 45:04:57
      3652000 -- (-20029.353) [...15 remote chains...] -- 45:04:37
      3653000 -- (-20017.846) [...15 remote chains...] -- 45:04:17
      3654000 -- (-20018.215) [...15 remote chains...] -- 45:04:24
      3655000 -- (-20040.849) [...15 remote chains...] -- 45:04:30

      Average standard deviation of split frequencies: 0.072704

      3656000 -- (-20016.210) [...15 remote chains...] -- 45:04:11
      3657000 -- (-20022.918) [...15 remote chains...] -- 45:04:17
      3658000 -- (-20029.927) [...15 remote chains...] -- 45:03:58
      3659000 -- (-20017.461) [...15 remote chains...] -- 45:04:04
      3660000 -- (-20023.221) [...15 remote chains...] -- 45:03:44

      Average standard deviation of split frequencies: 0.072763

      3661000 -- (-20022.845) [...15 remote chains...] -- 45:03:51
      3662000 -- (-20023.576) [...15 remote chains...] -- 45:03:58
      3663000 -- (-20022.034) [...15 remote chains...] -- 45:03:38
      3664000 -- (-20024.048) [...15 remote chains...] -- 45:03:18
      3665000 -- (-20026.813) [...15 remote chains...] -- 45:03:25

      Average standard deviation of split frequencies: 0.072809

      3666000 -- (-20024.661) [...15 remote chains...] -- 45:03:05
      3667000 -- (-20035.692) [...15 remote chains...] -- 45:03:12
      3668000 -- (-20040.211) [...15 remote chains...] -- 45:02:52
      3669000 -- (-20035.393) [...15 remote chains...] -- 45:02:59
      3670000 -- (-20039.650) [...15 remote chains...] -- 45:02:39

      Average standard deviation of split frequencies: 0.072856

      3671000 -- (-20048.206) [...15 remote chains...] -- 45:02:46
      3672000 -- (-20035.239) [...15 remote chains...] -- 45:02:26
      3673000 -- (-20039.231) [...15 remote chains...] -- 45:02:33
      3674000 -- (-20035.897) [...15 remote chains...] -- 45:02:13
      3675000 -- [-20036.548] [...15 remote chains...] -- 45:02:20

      Average standard deviation of split frequencies: 0.072912

      3676000 -- (-20039.979) [...15 remote chains...] -- 45:02:00
      3677000 -- [-20024.713] [...15 remote chains...] -- 45:02:07
      3678000 -- (-20028.872) [...15 remote chains...] -- 45:01:47
      3679000 -- (-20022.540) [...15 remote chains...] -- 45:01:54
      3680000 -- (-20023.419) [...15 remote chains...] -- 45:01:35

      Average standard deviation of split frequencies: 0.072974

      3681000 -- (-20024.257) [...15 remote chains...] -- 45:01:41
      3682000 -- (-20021.409) [...15 remote chains...] -- 45:01:22
      3683000 -- (-20025.154) [...15 remote chains...] -- 45:01:28
      3684000 -- (-20030.073) [...15 remote chains...] -- 45:01:09
      3685000 -- (-20023.396) [...15 remote chains...] -- 45:00:49

      Average standard deviation of split frequencies: 0.073040

      3686000 -- (-20030.904) [...15 remote chains...] -- 45:00:56
      3687000 -- (-20021.785) [...15 remote chains...] -- 45:00:36
      3688000 -- (-20027.639) [...15 remote chains...] -- 45:00:43
      3689000 -- (-20028.808) [...15 remote chains...] -- 45:00:23
      3690000 -- (-20033.585) [...15 remote chains...] -- 45:00:30

      Average standard deviation of split frequencies: 0.072975

      3691000 -- [-20026.580] [...15 remote chains...] -- 45:00:10
      3692000 -- (-20025.001) [...15 remote chains...] -- 45:00:17
      3693000 -- (-20024.068) [...15 remote chains...] -- 44:59:58
      3694000 -- [-20027.366] [...15 remote chains...] -- 45:00:04
      3695000 -- (-20028.209) [...15 remote chains...] -- 44:59:45

      Average standard deviation of split frequencies: 0.073046

      3696000 -- [-20026.298] [...15 remote chains...] -- 44:59:51
      3697000 -- (-20018.863) [...15 remote chains...] -- 44:59:32
      3698000 -- (-20023.746) [...15 remote chains...] -- 44:59:39
      3699000 -- (-20019.135) [...15 remote chains...] -- 44:59:19
      3700000 -- (-20023.977) [...15 remote chains...] -- 44:59:26

      Average standard deviation of split frequencies: 0.073066

      3701000 -- [-20037.351] [...15 remote chains...] -- 44:59:32
      3702000 -- (-20047.182) [...15 remote chains...] -- 44:59:13
      3703000 -- (-20035.738) [...15 remote chains...] -- 44:59:19
      3704000 -- (-20034.994) [...15 remote chains...] -- 44:59:00
      3705000 -- (-20041.841) [...15 remote chains...] -- 44:59:07

      Average standard deviation of split frequencies: 0.073061

      3706000 -- (-20039.675) [...15 remote chains...] -- 44:58:47
      3707000 -- (-20028.994) [...15 remote chains...] -- 44:58:54
      3708000 -- (-20018.122) [...15 remote chains...] -- 44:58:34
      3709000 -- (-20026.966) [...15 remote chains...] -- 44:58:41
      3710000 -- (-20015.752) [...15 remote chains...] -- 44:58:22

      Average standard deviation of split frequencies: 0.073102

      3711000 -- (-20024.963) [...15 remote chains...] -- 44:58:28
      3712000 -- (-20020.026) [...15 remote chains...] -- 44:58:09
      3713000 -- (-20023.219) [...15 remote chains...] -- 44:58:15
      3714000 -- (-20015.067) [...15 remote chains...] -- 44:57:56
      3715000 -- (-20016.500) [...15 remote chains...] -- 44:58:03

      Average standard deviation of split frequencies: 0.073141

      3716000 -- [-20022.898] [...15 remote chains...] -- 44:57:43
      3717000 -- (-20024.328) [...15 remote chains...] -- 44:57:50
      3718000 -- (-20020.515) [...15 remote chains...] -- 44:57:31
      3719000 -- (-20024.836) [...15 remote chains...] -- 44:57:37
      3720000 -- (-20029.284) [...15 remote chains...] -- 44:57:18

      Average standard deviation of split frequencies: 0.073309

      3721000 -- (-20025.691) [...15 remote chains...] -- 44:57:24
      3722000 -- (-20022.371) [...15 remote chains...] -- 44:57:05
      3723000 -- (-20027.551) [...15 remote chains...] -- 44:57:12
      3724000 -- (-20024.113) [...15 remote chains...] -- 44:56:52
      3725000 -- (-20030.566) [...15 remote chains...] -- 44:56:59

      Average standard deviation of split frequencies: 0.073337

      3726000 -- (-20029.709) [...15 remote chains...] -- 44:56:40
      3727000 -- (-20024.373) [...15 remote chains...] -- 44:56:46
      3728000 -- (-20037.370) [...15 remote chains...] -- 44:56:27
      3729000 -- [-20030.509] [...15 remote chains...] -- 44:56:34
      3730000 -- (-20032.056) [...15 remote chains...] -- 44:56:14

      Average standard deviation of split frequencies: 0.073200

      3731000 -- (-20030.353) [...15 remote chains...] -- 44:56:21
      3732000 -- (-20016.786) [...15 remote chains...] -- 44:56:02
      3733000 -- (-20023.881) [...15 remote chains...] -- 44:56:08
      3734000 -- (-20034.562) [...15 remote chains...] -- 44:55:49
      3735000 -- (-20023.755) [...15 remote chains...] -- 44:55:56

      Average standard deviation of split frequencies: 0.073335

      3736000 -- (-20019.830) [...15 remote chains...] -- 44:55:36
      3737000 -- (-20022.935) [...15 remote chains...] -- 44:55:43
      3738000 -- (-20026.369) [...15 remote chains...] -- 44:55:24
      3739000 -- [-20028.981] [...15 remote chains...] -- 44:55:30
      3740000 -- (-20025.994) [...15 remote chains...] -- 44:55:11

      Average standard deviation of split frequencies: 0.073399

      3741000 -- [-20029.143] [...15 remote chains...] -- 44:55:18
      3742000 -- (-20038.364) [...15 remote chains...] -- 44:54:59
      3743000 -- [-20035.502] [...15 remote chains...] -- 44:55:05
      3744000 -- (-20032.235) [...15 remote chains...] -- 44:54:46
      3745000 -- (-20028.005) [...15 remote chains...] -- 44:54:52

      Average standard deviation of split frequencies: 0.073288

      3746000 -- (-20036.008) [...15 remote chains...] -- 44:54:33
      3747000 -- (-20034.103) [...15 remote chains...] -- 44:54:40
      3748000 -- (-20047.343) [...15 remote chains...] -- 44:54:21
      3749000 -- (-20040.924) [...15 remote chains...] -- 44:54:27
      3750000 -- (-20031.488) [...15 remote chains...] -- 44:54:08

      Average standard deviation of split frequencies: 0.073523

      3751000 -- (-20033.064) [...15 remote chains...] -- 44:54:15
      3752000 -- [-20022.371] [...15 remote chains...] -- 44:53:56
      3753000 -- (-20027.749) [...15 remote chains...] -- 44:54:02
      3754000 -- (-20015.902) [...15 remote chains...] -- 44:54:09
      3755000 -- [-20017.967] [...15 remote chains...] -- 44:53:50

      Average standard deviation of split frequencies: 0.073626

      3756000 -- (-20018.029) [...15 remote chains...] -- 44:53:56
      3757000 -- (-20018.376) [...15 remote chains...] -- 44:53:37
      3758000 -- (-20022.795) [...15 remote chains...] -- 44:53:44
      3759000 -- (-20031.820) [...15 remote chains...] -- 44:53:24
      3760000 -- (-20029.282) [...15 remote chains...] -- 44:53:31

      Average standard deviation of split frequencies: 0.073667

      3761000 -- (-20032.923) [...15 remote chains...] -- 44:53:12
      3762000 -- (-20033.311) [...15 remote chains...] -- 44:53:19
      3763000 -- (-20045.663) [...15 remote chains...] -- 44:52:59
      3764000 -- (-20038.205) [...15 remote chains...] -- 44:53:06
      3765000 -- (-20032.342) [...15 remote chains...] -- 44:52:47

      Average standard deviation of split frequencies: 0.073769

      3766000 -- (-20026.737) [...15 remote chains...] -- 44:52:53
      3767000 -- (-20014.919) [...15 remote chains...] -- 44:52:34
      3768000 -- (-20017.350) [...15 remote chains...] -- 44:52:15
      3769000 -- (-20035.112) [...15 remote chains...] -- 44:52:22
      3770000 -- [-20035.160] [...15 remote chains...] -- 44:52:03

      Average standard deviation of split frequencies: 0.073679

      3771000 -- (-20034.761) [...15 remote chains...] -- 44:52:09
      3772000 -- [-20043.913] [...15 remote chains...] -- 44:51:50
      3773000 -- (-20048.760) [...15 remote chains...] -- 44:51:57
      3774000 -- (-20051.200) [...15 remote chains...] -- 44:51:38
      3775000 -- (-20036.503) [...15 remote chains...] -- 44:51:45

      Average standard deviation of split frequencies: 0.073772

      3776000 -- [-20033.925] [...15 remote chains...] -- 44:51:51
      3777000 -- [-20041.988] [...15 remote chains...] -- 44:51:32
      3778000 -- [-20036.395] [...15 remote chains...] -- 44:51:39
      3779000 -- (-20023.882) [...15 remote chains...] -- 44:51:20
      3780000 -- (-20020.457) [...15 remote chains...] -- 44:51:26

      Average standard deviation of split frequencies: 0.073813

      3781000 -- (-20016.757) [...15 remote chains...] -- 44:51:07
      3782000 -- [-20020.670] [...15 remote chains...] -- 44:51:14
      3783000 -- (-20024.547) [...15 remote chains...] -- 44:50:55
      3784000 -- (-20018.110) [...15 remote chains...] -- 44:51:01
      3785000 -- (-20034.662) [...15 remote chains...] -- 44:50:42

      Average standard deviation of split frequencies: 0.073878

      3786000 -- (-20027.970) [...15 remote chains...] -- 44:50:49
      3787000 -- (-20027.509) [...15 remote chains...] -- 44:50:30
      3788000 -- (-20026.991) [...15 remote chains...] -- 44:50:37
      3789000 -- [-20026.030] [...15 remote chains...] -- 44:50:18
      3790000 -- (-20016.383) [...15 remote chains...] -- 44:50:24

      Average standard deviation of split frequencies: 0.073991

      3791000 -- (-20031.258) [...15 remote chains...] -- 44:50:05
      3792000 -- [-20031.650] [...15 remote chains...] -- 44:50:12
      3793000 -- [-20026.939] [...15 remote chains...] -- 44:49:53
      3794000 -- [-20014.578] [...15 remote chains...] -- 44:49:59
      3795000 -- (-20018.265) [...15 remote chains...] -- 44:49:41

      Average standard deviation of split frequencies: 0.074077

      3796000 -- (-20021.621) [...15 remote chains...] -- 44:49:47
      3797000 -- [-20023.134] [...15 remote chains...] -- 44:49:54
      3798000 -- (-20022.251) [...15 remote chains...] -- 44:49:35
      3799000 -- (-20024.263) [...15 remote chains...] -- 44:49:16
      3800000 -- (-20024.978) [...15 remote chains...] -- 44:49:22

      Average standard deviation of split frequencies: 0.074154

      3801000 -- (-20028.763) [...15 remote chains...] -- 44:49:29
      3802000 -- (-20024.877) [...15 remote chains...] -- 44:49:10
      3803000 -- (-20038.139) [...15 remote chains...] -- 44:49:16
      3804000 -- (-20042.975) [...15 remote chains...] -- 44:48:58
      3805000 -- [-20043.189] [...15 remote chains...] -- 44:49:04

      Average standard deviation of split frequencies: 0.074241

      3806000 -- (-20039.809) [...15 remote chains...] -- 44:48:45
      3807000 -- (-20027.117) [...15 remote chains...] -- 44:48:52
      3808000 -- [-20032.950] [...15 remote chains...] -- 44:48:33
      3809000 -- (-20043.106) [...15 remote chains...] -- 44:48:40
      3810000 -- (-20037.987) [...15 remote chains...] -- 44:48:21

      Average standard deviation of split frequencies: 0.074317

      3811000 -- (-20035.435) [...15 remote chains...] -- 44:48:27
      3812000 -- (-20045.612) [...15 remote chains...] -- 44:48:09
      3813000 -- [-20042.111] [...15 remote chains...] -- 44:48:15
      3814000 -- (-20040.498) [...15 remote chains...] -- 44:47:56
      3815000 -- (-20033.125) [...15 remote chains...] -- 44:48:03

      Average standard deviation of split frequencies: 0.074454

      3816000 -- (-20044.899) [...15 remote chains...] -- 44:47:44
      3817000 -- [-20027.470] [...15 remote chains...] -- 44:47:50
      3818000 -- (-20031.101) [...15 remote chains...] -- 44:47:32
      3819000 -- [-20024.757] [...15 remote chains...] -- 44:47:38
      3820000 -- [-20023.486] [...15 remote chains...] -- 44:47:19

      Average standard deviation of split frequencies: 0.074494

      3821000 -- [-20027.956] [...15 remote chains...] -- 44:47:26
      3822000 -- (-20026.129) [...15 remote chains...] -- 44:47:07
      3823000 -- [-20028.387] [...15 remote chains...] -- 44:47:14
      3824000 -- (-20022.263) [...15 remote chains...] -- 44:46:55
      3825000 -- (-20029.318) [...15 remote chains...] -- 44:47:01

      Average standard deviation of split frequencies: 0.074524

      3826000 -- [-20029.817] [...15 remote chains...] -- 44:46:43
      3827000 -- (-20037.982) [...15 remote chains...] -- 44:46:49
      3828000 -- (-20025.020) [...15 remote chains...] -- 44:46:31
      3829000 -- (-20038.893) [...15 remote chains...] -- 44:46:37
      3830000 -- [-20027.823] [...15 remote chains...] -- 44:46:18

      Average standard deviation of split frequencies: 0.074549

      3831000 -- [-20026.625] [...15 remote chains...] -- 44:46:25
      3832000 -- (-20024.881) [...15 remote chains...] -- 44:46:06
      3833000 -- [-20027.187] [...15 remote chains...] -- 44:46:13
      3834000 -- (-20037.907) [...15 remote chains...] -- 44:45:54
      3835000 -- (-20036.121) [...15 remote chains...] -- 44:46:01

      Average standard deviation of split frequencies: 0.074642

      3836000 -- (-20039.805) [...15 remote chains...] -- 44:45:42
      3837000 -- [-20032.593] [...15 remote chains...] -- 44:45:48
      3838000 -- (-20042.865) [...15 remote chains...] -- 44:45:55
      3839000 -- (-20028.196) [...15 remote chains...] -- 44:45:36
      3840000 -- [-20029.847] [...15 remote chains...] -- 44:45:18

      Average standard deviation of split frequencies: 0.074651

      3841000 -- (-20025.647) [...15 remote chains...] -- 44:45:24
      3842000 -- (-20036.407) [...15 remote chains...] -- 44:45:30
      3843000 -- [-20045.752] [...15 remote chains...] -- 44:45:12
      3844000 -- (-20015.855) [...15 remote chains...] -- 44:44:53
      3845000 -- [-20025.917] [...15 remote chains...] -- 44:45:00

      Average standard deviation of split frequencies: 0.074690

      3846000 -- [-20027.785] [...15 remote chains...] -- 44:44:41
      3847000 -- (-20016.956) [...15 remote chains...] -- 44:44:48
      3848000 -- (-20023.970) [...15 remote chains...] -- 44:44:29
      3849000 -- (-20027.466) [...15 remote chains...] -- 44:44:36
      3850000 -- [-20027.187] [...15 remote chains...] -- 44:44:17

      Average standard deviation of split frequencies: 0.074722

      3851000 -- (-20022.181) [...15 remote chains...] -- 44:44:23
      3852000 -- (-20025.817) [...15 remote chains...] -- 44:44:05
      3853000 -- (-20024.536) [...15 remote chains...] -- 44:44:11
      3854000 -- (-20034.642) [...15 remote chains...] -- 44:43:53
      3855000 -- (-20026.787) [...15 remote chains...] -- 44:43:59

      Average standard deviation of split frequencies: 0.074797

      3856000 -- [-20033.247] [...15 remote chains...] -- 44:43:41
      3857000 -- (-20031.114) [...15 remote chains...] -- 44:43:47
      3858000 -- (-20034.395) [...15 remote chains...] -- 44:43:29
      3859000 -- (-20022.249) [...15 remote chains...] -- 44:43:35
      3860000 -- [-20022.481] [...15 remote chains...] -- 44:43:17

      Average standard deviation of split frequencies: 0.074831

      3861000 -- (-20025.595) [...15 remote chains...] -- 44:43:23
      3862000 -- (-20023.978) [...15 remote chains...] -- 44:43:05
      3863000 -- [-20026.579] [...15 remote chains...] -- 44:43:11
      3864000 -- [-20029.471] [...15 remote chains...] -- 44:43:17
      3865000 -- [-20029.227] [...15 remote chains...] -- 44:42:59

      Average standard deviation of split frequencies: 0.074866

      3866000 -- (-20028.254) [...15 remote chains...] -- 44:43:05
      3867000 -- (-20022.384) [...15 remote chains...] -- 44:42:47
      3868000 -- (-20031.645) [...15 remote chains...] -- 44:42:53
      3869000 -- (-20024.003) [...15 remote chains...] -- 44:42:35
      3870000 -- [-20023.283] [...15 remote chains...] -- 44:42:41

      Average standard deviation of split frequencies: 0.074923

      3871000 -- (-20026.611) [...15 remote chains...] -- 44:42:23
      3872000 -- (-20016.060) [...15 remote chains...] -- 44:42:05
      3873000 -- (-20018.852) [...15 remote chains...] -- 44:42:11
      3874000 -- [-20011.478] [...15 remote chains...] -- 44:41:53
      3875000 -- (-20018.606) [...15 remote chains...] -- 44:41:59

      Average standard deviation of split frequencies: 0.074964

      3876000 -- [-20019.275] [...15 remote chains...] -- 44:41:41
      3877000 -- (-20024.185) [...15 remote chains...] -- 44:41:47
      3878000 -- (-20020.683) [...15 remote chains...] -- 44:41:29
      3879000 -- (-20034.966) [...15 remote chains...] -- 44:41:35
      3880000 -- (-20035.925) [...15 remote chains...] -- 44:41:17

      Average standard deviation of split frequencies: 0.075151

      3881000 -- [-20024.589] [...15 remote chains...] -- 44:41:23
      3882000 -- (-20032.381) [...15 remote chains...] -- 44:41:05
      3883000 -- (-20031.403) [...15 remote chains...] -- 44:41:11
      3884000 -- (-20027.692) [...15 remote chains...] -- 44:40:53
      3885000 -- (-20026.078) [...15 remote chains...] -- 44:40:59

      Average standard deviation of split frequencies: 0.075186

      3886000 -- (-20029.263) [...15 remote chains...] -- 44:40:41
      3887000 -- (-20028.125) [...15 remote chains...] -- 44:40:47
      3888000 -- (-20025.049) [...15 remote chains...] -- 44:40:29
      3889000 -- (-20020.570) [...15 remote chains...] -- 44:40:11
      3890000 -- (-20018.637) [...15 remote chains...] -- 44:40:17

      Average standard deviation of split frequencies: 0.075203

      3891000 -- [-20018.541] [...15 remote chains...] -- 44:39:59
      3892000 -- [-20016.399] [...15 remote chains...] -- 44:40:05
      3893000 -- (-20013.269) [...15 remote chains...] -- 44:39:47
      3894000 -- [-20010.474] [...15 remote chains...] -- 44:39:53
      3895000 -- [-20011.594] [...15 remote chains...] -- 44:39:35

      Average standard deviation of split frequencies: 0.075461

      3896000 -- (-20014.598) [...15 remote chains...] -- 44:39:41
      3897000 -- (-20013.148) [...15 remote chains...] -- 44:39:23
      3898000 -- [-20011.615] [...15 remote chains...] -- 44:39:29
      3899000 -- (-20008.642) [...15 remote chains...] -- 44:39:36
      3900000 -- (-20005.385) [...15 remote chains...] -- 44:39:18

      Average standard deviation of split frequencies: 0.075467

      3901000 -- [-20002.943] [...15 remote chains...] -- 44:39:24
      3902000 -- (-20003.551) [...15 remote chains...] -- 44:39:06
      3903000 -- (-20009.428) [...15 remote chains...] -- 44:38:47
      3904000 -- [-20010.949] [...15 remote chains...] -- 44:38:54
      3905000 -- [-20014.637] [...15 remote chains...] -- 44:39:00

      Average standard deviation of split frequencies: 0.075474

      3906000 -- (-20015.528) [...15 remote chains...] -- 44:38:42
      3907000 -- (-20022.889) [...15 remote chains...] -- 44:38:48
      3908000 -- (-20027.068) [...15 remote chains...] -- 44:38:30
      3909000 -- (-20023.037) [...15 remote chains...] -- 44:38:37
      3910000 -- (-20024.394) [...15 remote chains...] -- 44:38:18

      Average standard deviation of split frequencies: 0.075496

      3911000 -- [-20032.423] [...15 remote chains...] -- 44:38:00
      3912000 -- (-20025.334) [...15 remote chains...] -- 44:38:07
      3913000 -- (-20025.301) [...15 remote chains...] -- 44:37:48
      3914000 -- [-20016.559] [...15 remote chains...] -- 44:37:55
      3915000 -- (-20027.477) [...15 remote chains...] -- 44:38:01

      Average standard deviation of split frequencies: 0.075505

      3916000 -- [-20012.835] [...15 remote chains...] -- 44:37:43
      3917000 -- [-20003.323] [...15 remote chains...] -- 44:37:49
      3918000 -- (-20001.008) [...15 remote chains...] -- 44:37:31
      3919000 -- (-20001.282) [...15 remote chains...] -- 44:37:13
      3920000 -- (-20011.904) [...15 remote chains...] -- 44:37:19

      Average standard deviation of split frequencies: 0.075528

      3921000 -- [-20005.330] [...15 remote chains...] -- 44:37:01
      3922000 -- (-20018.585) [...15 remote chains...] -- 44:37:08
      3923000 -- [-20014.013] [...15 remote chains...] -- 44:36:49
      3924000 -- (-20010.393) [...15 remote chains...] -- 44:36:56
      3925000 -- [-20008.161] [...15 remote chains...] -- 44:36:38

      Average standard deviation of split frequencies: 0.075562

      3926000 -- [-20006.117] [...15 remote chains...] -- 44:36:44
      3927000 -- (-20015.641) [...15 remote chains...] -- 44:36:26
      3928000 -- [-20012.562] [...15 remote chains...] -- 44:36:32
      3929000 -- (-20021.903) [...15 remote chains...] -- 44:36:39
      3930000 -- (-20017.544) [...15 remote chains...] -- 44:36:21

      Average standard deviation of split frequencies: 0.075597

      3931000 -- (-20015.018) [...15 remote chains...] -- 44:36:27
      3932000 -- [-20013.197] [...15 remote chains...] -- 44:36:09
      3933000 -- (-20005.472) [...15 remote chains...] -- 44:36:15
      3934000 -- (-20013.935) [...15 remote chains...] -- 44:35:57
      3935000 -- (-20014.156) [...15 remote chains...] -- 44:36:04

      Average standard deviation of split frequencies: 0.075646

      3936000 -- (-20018.823) [...15 remote chains...] -- 44:35:45
      3937000 -- (-20016.110) [...15 remote chains...] -- 44:35:52
      3938000 -- (-20010.619) [...15 remote chains...] -- 44:35:34
      3939000 -- (-20019.929) [...15 remote chains...] -- 44:35:40
      3940000 -- (-20028.539) [...15 remote chains...] -- 44:35:46

      Average standard deviation of split frequencies: 0.075662

      3941000 -- (-20026.235) [...15 remote chains...] -- 44:35:28
      3942000 -- (-20024.021) [...15 remote chains...] -- 44:35:35
      3943000 -- [-20028.414] [...15 remote chains...] -- 44:35:17
      3944000 -- (-20016.470) [...15 remote chains...] -- 44:35:23
      3945000 -- (-20011.598) [...15 remote chains...] -- 44:35:05

      Average standard deviation of split frequencies: 0.075685

      3946000 -- (-20014.876) [...15 remote chains...] -- 44:35:11
      3947000 -- (-20015.833) [...15 remote chains...] -- 44:34:53
      3948000 -- (-20023.007) [...15 remote chains...] -- 44:34:35
      3949000 -- (-20024.156) [...15 remote chains...] -- 44:34:42
      3950000 -- (-20029.161) [...15 remote chains...] -- 44:34:24

      Average standard deviation of split frequencies: 0.075701

      3951000 -- (-20022.320) [...15 remote chains...] -- 44:34:30
      3952000 -- (-20024.144) [...15 remote chains...] -- 44:34:36
      3953000 -- (-20013.627) [...15 remote chains...] -- 44:34:18
      3954000 -- (-20014.359) [...15 remote chains...] -- 44:34:25
      3955000 -- (-20006.603) [...15 remote chains...] -- 44:34:07

      Average standard deviation of split frequencies: 0.075707

      3956000 -- [-20016.346] [...15 remote chains...] -- 44:34:13
      3957000 -- (-20009.203) [...15 remote chains...] -- 44:33:55
      3958000 -- [-20009.577] [...15 remote chains...] -- 44:34:02
      3959000 -- (-20009.369) [...15 remote chains...] -- 44:34:08
      3960000 -- (-20004.472) [...15 remote chains...] -- 44:33:50

      Average standard deviation of split frequencies: 0.075715

      3961000 -- [-20004.795] [...15 remote chains...] -- 44:33:56
      3962000 -- (-20008.457) [...15 remote chains...] -- 44:33:38
      3963000 -- (-20006.773) [...15 remote chains...] -- 44:33:45
      3964000 -- [-20018.288] [...15 remote chains...] -- 44:33:27
      3965000 -- (-20031.983) [...15 remote chains...] -- 44:33:33

      Average standard deviation of split frequencies: 0.075718

      3966000 -- [-20039.545] [...15 remote chains...] -- 44:33:15
      3967000 -- (-20027.849) [...15 remote chains...] -- 44:33:21
      3968000 -- [-20020.702] [...15 remote chains...] -- 44:33:04
      3969000 -- (-20035.144) [...15 remote chains...] -- 44:33:10
      3970000 -- [-20028.409] [...15 remote chains...] -- 44:32:52

      Average standard deviation of split frequencies: 0.075742

      3971000 -- (-20023.585) [...15 remote chains...] -- 44:32:58
      3972000 -- (-20014.257) [...15 remote chains...] -- 44:32:40
      3973000 -- [-20023.463] [...15 remote chains...] -- 44:32:47
      3974000 -- (-20019.624) [...15 remote chains...] -- 44:32:29
      3975000 -- (-20030.337) [...15 remote chains...] -- 44:32:35

      Average standard deviation of split frequencies: 0.075784

      3976000 -- [-20026.981] [...15 remote chains...] -- 44:32:42
      3977000 -- (-20031.390) [...15 remote chains...] -- 44:32:24
      3978000 -- (-20025.694) [...15 remote chains...] -- 44:32:30
      3979000 -- (-20017.229) [...15 remote chains...] -- 44:32:12
      3980000 -- (-20016.558) [...15 remote chains...] -- 44:32:18

      Average standard deviation of split frequencies: 0.075823

      3981000 -- [-20029.191] [...15 remote chains...] -- 44:32:01
      3982000 -- (-20021.542) [...15 remote chains...] -- 44:32:07
      3983000 -- (-20025.868) [...15 remote chains...] -- 44:31:49
      3984000 -- (-20024.864) [...15 remote chains...] -- 44:31:55
      3985000 -- [-20022.692] [...15 remote chains...] -- 44:31:38

      Average standard deviation of split frequencies: 0.075844

      3986000 -- (-20026.513) [...15 remote chains...] -- 44:31:44
      3987000 -- [-20013.541] [...15 remote chains...] -- 44:31:26
      3988000 -- [-20021.084] [...15 remote chains...] -- 44:31:32
      3989000 -- (-20023.335) [...15 remote chains...] -- 44:31:15
      3990000 -- (-20023.327) [...15 remote chains...] -- 44:31:21

      Average standard deviation of split frequencies: 0.075852

      3991000 -- (-20033.068) [...15 remote chains...] -- 44:31:03
      3992000 -- (-20025.262) [...15 remote chains...] -- 44:31:09
      3993000 -- (-20026.562) [...15 remote chains...] -- 44:30:52
      3994000 -- (-20027.812) [...15 remote chains...] -- 44:30:58
      3995000 -- (-20032.058) [...15 remote chains...] -- 44:30:40

      Average standard deviation of split frequencies: 0.075889

      3996000 -- (-20025.356) [...15 remote chains...] -- 44:30:46
      3997000 -- (-20033.738) [...15 remote chains...] -- 44:30:29
      3998000 -- [-20029.789] [...15 remote chains...] -- 44:30:35
      3999000 -- (-20030.649) [...15 remote chains...] -- 44:30:17
      4000000 -- [-20039.134] [...15 remote chains...] -- 44:30:24

      Average standard deviation of split frequencies: 0.075921

      4001000 -- (-20032.730) [...15 remote chains...] -- 44:30:06
      4002000 -- [-20037.397] [...15 remote chains...] -- 44:30:12
      4003000 -- (-20046.622) [...15 remote chains...] -- 44:29:54
      4004000 -- [-20043.892] [...15 remote chains...] -- 44:30:01
      4005000 -- [-20042.101] [...15 remote chains...] -- 44:30:07

      Average standard deviation of split frequencies: 0.075957

      4006000 -- (-20037.187) [...15 remote chains...] -- 44:29:49
      4007000 -- (-20042.681) [...15 remote chains...] -- 44:29:55
      4008000 -- (-20049.286) [...15 remote chains...] -- 44:29:38
      4009000 -- [-20041.838] [...15 remote chains...] -- 44:29:44
      4010000 -- (-20036.207) [...15 remote chains...] -- 44:29:26

      Average standard deviation of split frequencies: 0.075990

      4011000 -- [-20046.164] [...15 remote chains...] -- 44:29:33
      4012000 -- (-20043.471) [...15 remote chains...] -- 44:29:15
      4013000 -- (-20030.016) [...15 remote chains...] -- 44:29:21
      4014000 -- (-20024.579) [...15 remote chains...] -- 44:29:04
      4015000 -- (-20029.376) [...15 remote chains...] -- 44:29:10

      Average standard deviation of split frequencies: 0.075992

      4016000 -- [-20024.567] [...15 remote chains...] -- 44:28:52
      4017000 -- (-20036.380) [...15 remote chains...] -- 44:28:58
      4018000 -- (-20026.733) [...15 remote chains...] -- 44:28:41
      4019000 -- (-20021.298) [...15 remote chains...] -- 44:28:47
      4020000 -- (-20015.697) [...15 remote chains...] -- 44:28:29

      Average standard deviation of split frequencies: 0.075985

      4021000 -- [-20020.572] [...15 remote chains...] -- 44:28:36
      4022000 -- (-20007.936) [...15 remote chains...] -- 44:28:18
      4023000 -- [-20024.892] [...15 remote chains...] -- 44:28:24
      4024000 -- (-20020.199) [...15 remote chains...] -- 44:28:07
      4025000 -- (-20026.129) [...15 remote chains...] -- 44:28:13

      Average standard deviation of split frequencies: 0.076009

      4026000 -- [-20022.628] [...15 remote chains...] -- 44:27:55
      4027000 -- (-20020.011) [...15 remote chains...] -- 44:28:02
      4028000 -- [-20028.841] [...15 remote chains...] -- 44:27:44
      4029000 -- [-20020.394] [...15 remote chains...] -- 44:27:50
      4030000 -- (-20018.401) [...15 remote chains...] -- 44:27:33

      Average standard deviation of split frequencies: 0.076053

      4031000 -- (-20016.079) [...15 remote chains...] -- 44:27:39
      4032000 -- (-20024.126) [...15 remote chains...] -- 44:27:21
      4033000 -- (-20022.990) [...15 remote chains...] -- 44:27:28
      4034000 -- (-20022.644) [...15 remote chains...] -- 44:27:10
      4035000 -- (-20019.413) [...15 remote chains...] -- 44:27:16

      Average standard deviation of split frequencies: 0.076130

      4036000 -- (-20035.613) [...15 remote chains...] -- 44:26:59
      4037000 -- (-20026.281) [...15 remote chains...] -- 44:27:05
      4038000 -- [-20022.852] [...15 remote chains...] -- 44:26:47
      4039000 -- [-20025.912] [...15 remote chains...] -- 44:26:54
      4040000 -- (-20026.220) [...15 remote chains...] -- 44:26:36

      Average standard deviation of split frequencies: 0.076147

      4041000 -- (-20016.995) [...15 remote chains...] -- 44:26:42
      4042000 -- (-20021.027) [...15 remote chains...] -- 44:26:25
      4043000 -- [-20009.968] [...15 remote chains...] -- 44:26:31
      4044000 -- (-20009.834) [...15 remote chains...] -- 44:26:14
      4045000 -- (-20009.182) [...15 remote chains...] -- 44:26:20

      Average standard deviation of split frequencies: 0.076163

      4046000 -- [-20013.249] [...15 remote chains...] -- 44:26:02
      4047000 -- [-20015.996] [...15 remote chains...] -- 44:26:09
      4048000 -- (-20012.684) [...15 remote chains...] -- 44:25:51
      4049000 -- (-20013.207) [...15 remote chains...] -- 44:25:57
      4050000 -- (-20018.137) [...15 remote chains...] -- 44:25:40

      Average standard deviation of split frequencies: 0.076191

      4051000 -- (-20021.677) [...15 remote chains...] -- 44:25:46
      4052000 -- [-20020.232] [...15 remote chains...] -- 44:25:29
      4053000 -- [-20022.181] [...15 remote chains...] -- 44:25:35
      4054000 -- (-20014.769) [...15 remote chains...] -- 44:25:17
      4055000 -- (-20012.136) [...15 remote chains...] -- 44:25:00

      Average standard deviation of split frequencies: 0.076250

      4056000 -- (-20006.039) [...15 remote chains...] -- 44:25:06
      4057000 -- (-20011.597) [...15 remote chains...] -- 44:24:49
      4058000 -- [-20014.901] [...15 remote chains...] -- 44:24:55
      4059000 -- [-20010.713] [...15 remote chains...] -- 44:24:38
      4060000 -- (-20021.938) [...15 remote chains...] -- 44:24:44

      Average standard deviation of split frequencies: 0.076311

      4061000 -- (-20017.378) [...15 remote chains...] -- 44:24:26
      4062000 -- [-20024.685] [...15 remote chains...] -- 44:24:33
      4063000 -- (-20028.632) [...15 remote chains...] -- 44:24:15
      4064000 -- (-20019.996) [...15 remote chains...] -- 44:24:21
      4065000 -- (-20025.381) [...15 remote chains...] -- 44:24:04

      Average standard deviation of split frequencies: 0.076345

      4066000 -- (-20024.220) [...15 remote chains...] -- 44:24:10
      4067000 -- [-20023.588] [...15 remote chains...] -- 44:24:16
      4068000 -- (-20025.516) [...15 remote chains...] -- 44:23:59
      4069000 -- (-20030.978) [...15 remote chains...] -- 44:23:42
      4070000 -- (-20036.727) [...15 remote chains...] -- 44:23:48

      Average standard deviation of split frequencies: 0.076378

      4071000 -- (-20034.265) [...15 remote chains...] -- 44:23:30
      4072000 -- (-20034.340) [...15 remote chains...] -- 44:23:37
      4073000 -- (-20024.520) [...15 remote chains...] -- 44:23:19
      4074000 -- (-20028.219) [...15 remote chains...] -- 44:23:26
      4075000 -- (-20020.600) [...15 remote chains...] -- 44:23:08

      Average standard deviation of split frequencies: 0.076412

      4076000 -- (-20017.678) [...15 remote chains...] -- 44:23:14
      4077000 -- [-20019.880] [...15 remote chains...] -- 44:22:57
      4078000 -- (-20027.537) [...15 remote chains...] -- 44:23:03
      4079000 -- [-20025.788] [...15 remote chains...] -- 44:22:46
      4080000 -- (-20029.329) [...15 remote chains...] -- 44:22:52

      Average standard deviation of split frequencies: 0.076113

      4081000 -- (-20016.673) [...15 remote chains...] -- 44:22:35
      4082000 -- (-20017.222) [...15 remote chains...] -- 44:22:41
      4083000 -- (-20025.607) [...15 remote chains...] -- 44:22:24
      4084000 -- (-20021.528) [...15 remote chains...] -- 44:22:30
      4085000 -- (-20022.592) [...15 remote chains...] -- 44:22:13

      Average standard deviation of split frequencies: 0.076166

      4086000 -- (-20020.141) [...15 remote chains...] -- 44:22:19
      4087000 -- (-20022.070) [...15 remote chains...] -- 44:22:25
      4088000 -- (-20021.119) [...15 remote chains...] -- 44:22:08
      4089000 -- [-20009.869] [...15 remote chains...] -- 44:22:14
      4090000 -- [-20018.233] [...15 remote chains...] -- 44:21:57

      Average standard deviation of split frequencies: 0.076177

      4091000 -- [-20019.778] [...15 remote chains...] -- 44:22:03
      4092000 -- [-20019.023] [...15 remote chains...] -- 44:21:46
      4093000 -- [-20028.749] [...15 remote chains...] -- 44:21:52
      4094000 -- [-20025.850] [...15 remote chains...] -- 44:21:34
      4095000 -- [-20024.632] [...15 remote chains...] -- 44:21:41

      Average standard deviation of split frequencies: 0.076242

      4096000 -- [-20027.832] [...15 remote chains...] -- 44:21:23
      4097000 -- (-20025.602) [...15 remote chains...] -- 44:21:06
      4098000 -- (-20022.890) [...15 remote chains...] -- 44:21:12
      4099000 -- (-20024.132) [...15 remote chains...] -- 44:21:19
      4100000 -- [-20021.707] [...15 remote chains...] -- 44:21:01

      Average standard deviation of split frequencies: 0.076288

      4101000 -- (-20021.153) [...15 remote chains...] -- 44:21:07
      4102000 -- (-20026.371) [...15 remote chains...] -- 44:20:50
      4103000 -- (-20018.034) [...15 remote chains...] -- 44:20:56
      4104000 -- [-20020.576] [...15 remote chains...] -- 44:20:39
      4105000 -- (-20022.519) [...15 remote chains...] -- 44:20:45

      Average standard deviation of split frequencies: 0.076334

      4106000 -- (-20021.872) [...15 remote chains...] -- 44:20:28
      4107000 -- [-20019.162] [...15 remote chains...] -- 44:20:34
      4108000 -- [-20018.010] [...15 remote chains...] -- 44:20:17
      4109000 -- (-20015.309) [...15 remote chains...] -- 44:20:23
      4110000 -- (-20015.953) [...15 remote chains...] -- 44:20:06

      Average standard deviation of split frequencies: 0.076360

      4111000 -- (-20027.105) [...15 remote chains...] -- 44:20:12
      4112000 -- (-20035.783) [...15 remote chains...] -- 44:19:55
      4113000 -- (-20030.666) [...15 remote chains...] -- 44:20:01
      4114000 -- [-20034.848] [...15 remote chains...] -- 44:19:44
      4115000 -- [-20023.418] [...15 remote chains...] -- 44:19:50

      Average standard deviation of split frequencies: 0.076403

      4116000 -- (-20020.154) [...15 remote chains...] -- 44:19:33
      4117000 -- [-20025.270] [...15 remote chains...] -- 44:19:39
      4118000 -- [-20026.979] [...15 remote chains...] -- 44:19:22
      4119000 -- (-20025.505) [...15 remote chains...] -- 44:19:28
      4120000 -- [-20020.371] [...15 remote chains...] -- 44:19:11

      Average standard deviation of split frequencies: 0.076433

      4121000 -- [-20020.623] [...15 remote chains...] -- 44:19:17
      4122000 -- (-20017.484) [...15 remote chains...] -- 44:19:00
      4123000 -- [-20016.755] [...15 remote chains...] -- 44:19:06
      4124000 -- (-20020.551) [...15 remote chains...] -- 44:18:49
      4125000 -- (-20025.199) [...15 remote chains...] -- 44:18:56

      Average standard deviation of split frequencies: 0.076468

      4126000 -- (-20014.857) [...15 remote chains...] -- 44:19:02
      4127000 -- (-20012.690) [...15 remote chains...] -- 44:18:45
      4128000 -- (-20011.758) [...15 remote chains...] -- 44:18:51
      4129000 -- [-20008.939] [...15 remote chains...] -- 44:18:34
      4130000 -- [-20003.902] [...15 remote chains...] -- 44:18:40

      Average standard deviation of split frequencies: 0.076480

      4131000 -- (-20009.447) [...15 remote chains...] -- 44:18:23
      4132000 -- [-20017.650] [...15 remote chains...] -- 44:18:29
      4133000 -- [-20015.577] [...15 remote chains...] -- 44:18:12
      4134000 -- [-20010.614] [...15 remote chains...] -- 44:18:18
      4135000 -- (-20023.250) [...15 remote chains...] -- 44:18:01

      Average standard deviation of split frequencies: 0.076528

      4136000 -- [-20019.823] [...15 remote chains...] -- 44:18:07
      4137000 -- [-20026.675] [...15 remote chains...] -- 44:17:50
      4138000 -- (-20025.878) [...15 remote chains...] -- 44:17:56
      4139000 -- (-20030.439) [...15 remote chains...] -- 44:17:39
      4140000 -- (-20030.696) [...15 remote chains...] -- 44:17:45

      Average standard deviation of split frequencies: 0.076532

      4141000 -- (-20029.554) [...15 remote chains...] -- 44:17:28
      4142000 -- [-20024.961] [...15 remote chains...] -- 44:17:34
      4143000 -- [-20022.708] [...15 remote chains...] -- 44:17:17
      4144000 -- [-20040.099] [...15 remote chains...] -- 44:17:23
      4145000 -- [-20018.468] [...15 remote chains...] -- 44:17:06

      Average standard deviation of split frequencies: 0.076551

      4146000 -- (-20022.647) [...15 remote chains...] -- 44:17:12
      4147000 -- (-20038.008) [...15 remote chains...] -- 44:16:55
      4148000 -- (-20018.839) [...15 remote chains...] -- 44:17:02
      4149000 -- (-20015.610) [...15 remote chains...] -- 44:16:45
      4150000 -- [-20010.463] [...15 remote chains...] -- 44:16:51

      Average standard deviation of split frequencies: 0.076565

      4151000 -- (-20016.108) [...15 remote chains...] -- 44:16:34
      4152000 -- [-20010.837] [...15 remote chains...] -- 44:16:40
      4153000 -- (-20012.856) [...15 remote chains...] -- 44:16:23
      4154000 -- (-20011.552) [...15 remote chains...] -- 44:16:29
      4155000 -- [-20007.082] [...15 remote chains...] -- 44:16:12

      Average standard deviation of split frequencies: 0.076629

      4156000 -- (-20016.966) [...15 remote chains...] -- 44:16:18
      4157000 -- (-20019.178) [...15 remote chains...] -- 44:16:01
      4158000 -- (-20021.770) [...15 remote chains...] -- 44:16:07
      4159000 -- (-20030.692) [...15 remote chains...] -- 44:15:50
      4160000 -- (-20027.770) [...15 remote chains...] -- 44:15:57

      Average standard deviation of split frequencies: 0.076940

      4161000 -- [-20031.113] [...15 remote chains...] -- 44:15:40
      4162000 -- (-20014.869) [...15 remote chains...] -- 44:15:46
      4163000 -- (-20019.880) [...15 remote chains...] -- 44:15:29
      4164000 -- [-20018.886] [...15 remote chains...] -- 44:15:35
      4165000 -- [-20012.660] [...15 remote chains...] -- 44:15:18

      Average standard deviation of split frequencies: 0.076953

      4166000 -- (-20005.266) [...15 remote chains...] -- 44:15:24
      4167000 -- (-20016.019) [...15 remote chains...] -- 44:15:07
      4168000 -- [-20008.020] [...15 remote chains...] -- 44:15:13
      4169000 -- [-20009.397] [...15 remote chains...] -- 44:14:56
      4170000 -- (-20005.799) [...15 remote chains...] -- 44:15:03

      Average standard deviation of split frequencies: 0.076983

      4171000 -- (-20007.119) [...15 remote chains...] -- 44:14:46
      4172000 -- [-20020.865] [...15 remote chains...] -- 44:14:52
      4173000 -- (-20023.223) [...15 remote chains...] -- 44:14:35
      4174000 -- (-20016.366) [...15 remote chains...] -- 44:14:41
      4175000 -- (-20016.480) [...15 remote chains...] -- 44:14:24

      Average standard deviation of split frequencies: 0.077007

      4176000 -- [-20009.773] [...15 remote chains...] -- 44:14:30
      4177000 -- (-20015.935) [...15 remote chains...] -- 44:14:13
      4178000 -- [-20006.927] [...15 remote chains...] -- 44:14:19
      4179000 -- [-19997.819] [...15 remote chains...] -- 44:14:03
      4180000 -- [-20011.467] [...15 remote chains...] -- 44:14:09

      Average standard deviation of split frequencies: 0.076850

      4181000 -- (-20008.913) [...15 remote chains...] -- 44:14:15
      4182000 -- [-20004.986] [...15 remote chains...] -- 44:13:58
      4183000 -- [-20008.950] [...15 remote chains...] -- 44:13:41
      4184000 -- (-20016.009) [...15 remote chains...] -- 44:13:47
      4185000 -- (-20009.456) [...15 remote chains...] -- 44:13:30

      Average standard deviation of split frequencies: 0.076869

      4186000 -- (-20013.466) [...15 remote chains...] -- 44:13:36
      4187000 -- [-20014.700] [...15 remote chains...] -- 44:13:43
      4188000 -- (-20005.194) [...15 remote chains...] -- 44:13:26
      4189000 -- [-20001.213] [...15 remote chains...] -- 44:13:32
      4190000 -- (-20007.449) [...15 remote chains...] -- 44:13:15

      Average standard deviation of split frequencies: 0.076879

      4191000 -- [-20007.682] [...15 remote chains...] -- 44:12:58
      4192000 -- [-20010.483] [...15 remote chains...] -- 44:13:04
      4193000 -- [-20007.288] [...15 remote chains...] -- 44:12:48
      4194000 -- (-20003.209) [...15 remote chains...] -- 44:12:54
      4195000 -- (-20007.990) [...15 remote chains...] -- 44:12:37

      Average standard deviation of split frequencies: 0.076925

      4196000 -- (-20010.533) [...15 remote chains...] -- 44:12:43
      4197000 -- (-20016.213) [...15 remote chains...] -- 44:12:26
      4198000 -- [-20016.327] [...15 remote chains...] -- 44:12:32
      4199000 -- (-20023.072) [...15 remote chains...] -- 44:12:15
      4200000 -- [-20011.983] [...15 remote chains...] -- 44:12:22

      Average standard deviation of split frequencies: 0.076943

      4201000 -- [-20016.656] [...15 remote chains...] -- 44:12:05
[truncated: 8,202,157 more chars]
