# Supplementary material for: Total-evidence phylogeny reveals recent crown group radiation and biogeographical history of hamsters
Source: BMC Biol. 2026 Apr 9;24:117. doi: 10.1186/s12915-026-02581-z (PMC13173810; doi:10.1186/s12915-026-02581-z)
Supplement: Supplementary file 6 — Additional file 6: Files S1–2. Files S1 – Input and output files of the IGR and WN total-evidence Bayesian inference analyses and the stepping-stone sampling, including all necessary information to reproduce the analyses, as well as resulting Bayes factors using marginal likelihoods from stepping-stone sampling and harmonic means. Files S2 – Input and output files of the additional phylogenetic and RoguePlot analyses described in Additional file 1, including all necessary information to reproduce the analyses. [file 12915_2026_2581_MOESM6_ESM.zip › FilesS2-AnalysesAdditionalFile1/Comb_72t_Demo_BayesCal_IGR.nex]

#NEXUS
BEGIN DATA;
	DIMENSIONS NTAX=72 NCHAR=5916;
	FORMAT DATATYPE = MIXED (DNA:1-5828,standard:5829-5916) INTERLEAVE = yes GAP = - MISSING = ?;
	MATRIX
[molecular]
	Democricetodon_franconicus ------------------------------------------------------------------------------------------------------------------------------------------------------------------------------------------------------------------------------------------------------------------------------------------------------------------------------------------------------------------------------------…
	Apocricetus_alberti -------------------------------------------------------------------------------------------------------------------------------------------------------------------------------------------------------------------------------------------------------------------------------------------------------------------------------------------------------------------------------------------…
	Apocricetus_angustidens ---------------------------------------------------------------------------------------------------------------------------------------------------------------------------------------------------------------------------------------------------------------------------------------------------------------------------------------------------------------------------------------…
	Apocricetus_barrierei -----------------------------------------------------------------------------------------------------------------------------------------------------------------------------------------------------------------------------------------------------------------------------------------------------------------------------------------------------------------------------------------…
	Apocricetus_darderi -------------------------------------------------------------------------------------------------------------------------------------------------------------------------------------------------------------------------------------------------------------------------------------------------------------------------------------------------------------------------------------------…
	Pseudocricetus_orienteuropaeus --------------------------------------------------------------------------------------------------------------------------------------------------------------------------------------------------------------------------------------------------------------------------------------------------------------------------------------------------------------------------------…
	Pseudocricetus_kormosi ----------------------------------------------------------------------------------------------------------------------------------------------------------------------------------------------------------------------------------------------------------------------------------------------------------------------------------------------------------------------------------------…
	Hattomys_beetsi -----------------------------------------------------------------------------------------------------------------------------------------------------------------------------------------------------------------------------------------------------------------------------------------------------------------------------------------------------------------------------------------------…
	Hattomys_nazarii ----------------------------------------------------------------------------------------------------------------------------------------------------------------------------------------------------------------------------------------------------------------------------------------------------------------------------------------------------------------------------------------------…
	Hattomys_gargantua --------------------------------------------------------------------------------------------------------------------------------------------------------------------------------------------------------------------------------------------------------------------------------------------------------------------------------------------------------------------------------------------…
	Neocricetodon_ambarrensis -------------------------------------------------------------------------------------------------------------------------------------------------------------------------------------------------------------------------------------------------------------------------------------------------------------------------------------------------------------------------------------…
	Neocricetodon_fahlbuschi --------------------------------------------------------------------------------------------------------------------------------------------------------------------------------------------------------------------------------------------------------------------------------------------------------------------------------------------------------------------------------------…
	Neocricetodon_moldavicus --------------------------------------------------------------------------------------------------------------------------------------------------------------------------------------------------------------------------------------------------------------------------------------------------------------------------------------------------------------------------------------…
	Neocricetodon_nestori -----------------------------------------------------------------------------------------------------------------------------------------------------------------------------------------------------------------------------------------------------------------------------------------------------------------------------------------------------------------------------------------…
	Neocricetodon_browni ------------------------------------------------------------------------------------------------------------------------------------------------------------------------------------------------------------------------------------------------------------------------------------------------------------------------------------------------------------------------------------------…
	Neocricetodon_hanae -------------------------------------------------------------------------------------------------------------------------------------------------------------------------------------------------------------------------------------------------------------------------------------------------------------------------------------------------------------------------------------------…
	Neocricetodon_grangeri ----------------------------------------------------------------------------------------------------------------------------------------------------------------------------------------------------------------------------------------------------------------------------------------------------------------------------------------------------------------------------------------…
	Neocricetodon_intermedius -------------------------------------------------------------------------------------------------------------------------------------------------------------------------------------------------------------------------------------------------------------------------------------------------------------------------------------------------------------------------------------…
	Neocricetodon_polonicus ---------------------------------------------------------------------------------------------------------------------------------------------------------------------------------------------------------------------------------------------------------------------------------------------------------------------------------------------------------------------------------------…
	Neocricetodon_magnus ------------------------------------------------------------------------------------------------------------------------------------------------------------------------------------------------------------------------------------------------------------------------------------------------------------------------------------------------------------------------------------------…
	Neocricetodon_similis -----------------------------------------------------------------------------------------------------------------------------------------------------------------------------------------------------------------------------------------------------------------------------------------------------------------------------------------------------------------------------------------…
	Neocricetodon_skofleki ----------------------------------------------------------------------------------------------------------------------------------------------------------------------------------------------------------------------------------------------------------------------------------------------------------------------------------------------------------------------------------------…
	Neocricetodon_shalaensis --------------------------------------------------------------------------------------------------------------------------------------------------------------------------------------------------------------------------------------------------------------------------------------------------------------------------------------------------------------------------------------…
	Collimys_transversus ------------------------------------------------------------------------------------------------------------------------------------------------------------------------------------------------------------------------------------------------------------------------------------------------------------------------------------------------------------------------------------------…
	Collimys_gudrunae ---------------------------------------------------------------------------------------------------------------------------------------------------------------------------------------------------------------------------------------------------------------------------------------------------------------------------------------------------------------------------------------------…
	Collimys_hiri -------------------------------------------------------------------------------------------------------------------------------------------------------------------------------------------------------------------------------------------------------------------------------------------------------------------------------------------------------------------------------------------------…
	Collimys_longidens --------------------------------------------------------------------------------------------------------------------------------------------------------------------------------------------------------------------------------------------------------------------------------------------------------------------------------------------------------------------------------------------…
	Collimys_dobosi -----------------------------------------------------------------------------------------------------------------------------------------------------------------------------------------------------------------------------------------------------------------------------------------------------------------------------------------------------------------------------------------------…
	Cricetulodon_complicidens -------------------------------------------------------------------------------------------------------------------------------------------------------------------------------------------------------------------------------------------------------------------------------------------------------------------------------------------------------------------------------------…
	Cricetulodon_sabadellensis ------------------------------------------------------------------------------------------------------------------------------------------------------------------------------------------------------------------------------------------------------------------------------------------------------------------------------------------------------------------------------------…
	Cricetulodon_bugesiensis --------------------------------------------------------------------------------------------------------------------------------------------------------------------------------------------------------------------------------------------------------------------------------------------------------------------------------------------------------------------------------------…
	Cricetulodon_lucentensis --------------------------------------------------------------------------------------------------------------------------------------------------------------------------------------------------------------------------------------------------------------------------------------------------------------------------------------------------------------------------------------…
	Cricetulodon_meini --------------------------------------------------------------------------------------------------------------------------------------------------------------------------------------------------------------------------------------------------------------------------------------------------------------------------------------------------------------------------------------------…
	Rotundomys_freiriensis ----------------------------------------------------------------------------------------------------------------------------------------------------------------------------------------------------------------------------------------------------------------------------------------------------------------------------------------------------------------------------------------…
	Rotundomys_intimus --------------------------------------------------------------------------------------------------------------------------------------------------------------------------------------------------------------------------------------------------------------------------------------------------------------------------------------------------------------------------------------------…
	Rotundomys_sabatieri ------------------------------------------------------------------------------------------------------------------------------------------------------------------------------------------------------------------------------------------------------------------------------------------------------------------------------------------------------------------------------------------…
	Rotundomys_montisrotundi --------------------------------------------------------------------------------------------------------------------------------------------------------------------------------------------------------------------------------------------------------------------------------------------------------------------------------------------------------------------------------------…
	Rotundomys_bressanus ------------------------------------------------------------------------------------------------------------------------------------------------------------------------------------------------------------------------------------------------------------------------------------------------------------------------------------------------------------------------------------------…
	Pseudocollimys_steiningeri ------------------------------------------------------------------------------------------------------------------------------------------------------------------------------------------------------------------------------------------------------------------------------------------------------------------------------------------------------------------------------------…
	Tragomys_macpheei ---------------------------------------------------------------------------------------------------------------------------------------------------------------------------------------------------------------------------------------------------------------------------------------------------------------------------------------------------------------------------------------------…
	Hypsocricetus_strimonis ---------------------------------------------------------------------------------------------------------------------------------------------------------------------------------------------------------------------------------------------------------------------------------------------------------------------------------------------------------------------------------------…
	Sinocricetus_major --------------------------------------------------------------------------------------------------------------------------------------------------------------------------------------------------------------------------------------------------------------------------------------------------------------------------------------------------------------------------------------------…
	Nannocricetus_primitivus --------------------------------------------------------------------------------------------------------------------------------------------------------------------------------------------------------------------------------------------------------------------------------------------------------------------------------------------------------------------------------------…
	Nannocricetus_qiui --------------------------------------------------------------------------------------------------------------------------------------------------------------------------------------------------------------------------------------------------------------------------------------------------------------------------------------------------------------------------------------------…
	Colloides_xiaomingi -------------------------------------------------------------------------------------------------------------------------------------------------------------------------------------------------------------------------------------------------------------------------------------------------------------------------------------------------------------------------------------------…
	Stylocricetus_meoticus ----------------------------------------------------------------------------------------------------------------------------------------------------------------------------------------------------------------------------------------------------------------------------------------------------------------------------------------------------------------------------------------…
	Odessamys_palatocristatus -------------------------------------------------------------------------------------------------------------------------------------------------------------------------------------------------------------------------------------------------------------------------------------------------------------------------------------------------------------------------------------…
	Odessamys_simionescui -----------------------------------------------------------------------------------------------------------------------------------------------------------------------------------------------------------------------------------------------------------------------------------------------------------------------------------------------------------------------------------------…
	Allocricetus_aylasevimae --------------------------------------------------------------------------------------------------------------------------------------------------------------------------------------------------------------------------------------------------------------------------------------------------------------------------------------------------------------------------------------…
	Allocricetus_primitivus ---------------------------------------------------------------------------------------------------------------------------------------------------------------------------------------------------------------------------------------------------------------------------------------------------------------------------------------------------------------------------------------…
	Allocricetus_bursae -------------------------------------------------------------------------------------------------------------------------------------------------------------------------------------------------------------------------------------------------------------------------------------------------------------------------------------------------------------------------------------------…
	Allocricetus_ehiki --------------------------------------------------------------------------------------------------------------------------------------------------------------------------------------------------------------------------------------------------------------------------------------------------------------------------------------------------------------------------------------------…
	Allocricetus_teilhardi ----------------------------------------------------------------------------------------------------------------------------------------------------------------------------------------------------------------------------------------------------------------------------------------------------------------------------------------------------------------------------------------…
	Allocricetus_jesreelicus --------------------------------------------------------------------------------------------------------------------------------------------------------------------------------------------------------------------------------------------------------------------------------------------------------------------------------------------------------------------------------------…
	Cricetulus_mesolophidos ---------------------------------------------------------------------------------------------------------------------------------------------------------------------------------------------------------------------------------------------------------------------------------------------------------------------------------------------------------------------------------------…
	Cricetulus_europaeus ------------------------------------------------------------------------------------------------------------------------------------------------------------------------------------------------------------------------------------------------------------------------------------------------------------------------------------------------------------------------------------------…
	Cricetulus_koufosi --------------------------------------------------------------------------------------------------------------------------------------------------------------------------------------------------------------------------------------------------------------------------------------------------------------------------------------------------------------------------------------------…
	Cricetulus_barabensis TTTCGGATCATTAATCGGTCTTTGTCTGTTTACACAAATTTTAACAGGATTATTCCTAGCTATACATTACACATCAGATACTACTACAGCATTCTCATCAGTCACTCACATCTGTCGAGATGTTAACTACGGCTGACTAATCCGCTACCTACATGCTAATGGAGCTTCAATATTCTTTATCTGCCTATTCCTTCATGTAGGACGAGGAGTTTATTACGGTTCATACACTATAGTAGAAACTTGAAACGTAGGTATTGTCCTACTATTCACAGTAATGGCAACAGCATTTATAGGTTATGTACTACCATGAGGTCAAATATCATTCTGAGGGGCTACAGTAATCACTAACCTTTTATCAGCTATCCCCTATATAGGCA…
	Cricetulus_longicaudatus CTTCGGATCCTTAATTGGACTTTGTCTAATCACCCAAATCCTAACAGGATTATTCCTAGCTATACATTACACATCAGATACAACTACAGCATTTTCATCGGTAACTCATATCTGCCGAGATGTTAATTACGGTTGACTTATCCGCTATCTTCACGCTAATGGAGCCTCAATATTCTTTATTTGCCTATTCATACACGTAGGTCGAGGAGTTTATTATGGATCTTACACTATAGTAGAAACCTGAAATGTAGGAATTGTCCTACTATTCGCAGTTATAGCAACAGCATTTATAGGTTACGTCCTTCCATGAGGTCAAATGTCATTCTGAGGAGCTACTGTTATCACTAACCTTCTTTCAGCTATCCCTTATATAG…
	Phodopus_roborovskii CTTTGGATCCCTAATTGGACTATGTCTACTCATACAAATCCTAACTGGACTATTCCTAGCTATACATTACACATCAGATACAACTACAGCATTCTCATCAGTAACACACATCTGCCGAGATGTTAACTATGGCTGACTCATTCGCTACCTACATGCAAACGGAGCCTCAATATTCTTTATCTGCTTATTCCTCCACGTTGGACGAGGTATTTACTACGGGTCATATACCATGGTAGAAACCTGAAACATCGGTATTATCCTCCTATTTATAGTCATAGCTACAGCATTTATAGGGTATGTCCTACCATGGGGACAAATATCCTTCTGAGGCGCAACAGTAATTACAAACTTACTTTCAGCTATCCCATACATTGGTAC…
	Phodopus_campbelli TTTCGGCTCACTAATCGGATTATGCTTAGTCATGCAAATCTTAACTGGGTTATTCCTAGCCATACATTATACATCAGACACAACAACAGCATTCTCATCAGTAACACATATCTGTCGAGACGTAAACTACGGATGACTTATCCGCTATCTACATGCTAACGGAGCTTCAATATTTTTCATTTGCTTATTTCTACACGTAGGACGAGGCATCTATTATGGATCTTACACTATAGTAGAAACCTGAAATATCGGAGTAGTTCTACTATTAACAGTTATAGCCACAGCATTTATAGGCTACGTCCTACCATGAGGACAAATATCCTTCTGAGGGGCTACAGTAATTACAAATCTACTCTCAGCTATCCCATACATCGGCACAA…
	Phodopus_sungorus TTTCGGCTCACTAATCGGATTATGCTTAATCATACAAATCCTAACTGGATTATTCCTAGCCATACATTACACATCCGACACAACAACAGCATTCTCATCAGTAACACATATCTGTCGAGATGTAAACTACGGATGACTCATCCGCTATCTACACGCTAACGGAGCTTCAATATTTTTCATTTGCTTATTCCTACACGTAGGACGAGGCATCTATTATGGATCTTACACTATAGTAGAAACCTGAAATATCGGAGTAGTTCTACTATTAACAGTCATAGCCACAGCATTCATAGGCTACGTACTACCATGAGGACAAATATCCTTCTGAGGGGCTACAGTAATTACAAACCTGCTCTCAGCTATCCCATACATCGGCACAAC…
	Urocricetus_kamensis CTTCGGCTCCCTAATTGGACTCTGCCTAATTATACAAATCCTAACCGGCCTATTCCTAGCCATACACTACACCTCAGATACCTCCACAGCATTCTCATCAGTAACACACATCTGTCGAGACGTAAACTATGGCTGACTAATCCGATATCTCCACGCCAATGGAGCCTCCATATTCTTCATCTGCTTATTCCTTCACGTAGGACGAGGTATTTACTACGGCTCCTACACTATAGTAGAAACATGAAACATCGGTGTAATCCTACTACTTACAGTAATAGCTACAGCCTTTATAGGGTATGTACTTCCTTGAGGCCAAATATCATTTTGAGGAGCAACTGTAATTACCAACCTCTTATCAGCAATTCCATACATCGGAAC…
	Mesocricetus_auratus CTTTGGATCCTTAATTGGACTTTGCCTAATTATTCAAATCCTTACAGGCCTATTCCTAGCCATACACTATACATCAGACACTACTACAGCCTTCTCATCAGTAGCACATATTTGTCGAGACGTAAACTATGGTTGACTAATTCGCTATCTTCATGCTAATGGAGCTTCAATATTCTTTATTTGCTTATTTCTTCATGTCGGTCGGGGTATCTACTATGGCTCATATACTATAGTAGAAACTTGAAACGTTGGAATTGTTTTACTATTCGCAGTTATAGCTACAGCATTCGTAGGCTACGTACTACCATGAGGCCAAATATCATTTTGAGGAGCTACAGTCATCACTAATCTTCTATCAGCTATCCCTTACATCGGCAC…
	Mesocricetus_brandti CTTTGGATCCTTAATTGGACTATGCTTAATTATTCAAATTCTTACAGGTTTATTCCTAGCCATACACTACACATCAGATACTACTACAGCTTTTTCATCAGTTGCACATATCTGTCGAGACGTAAACTATGGGTGACTAATTCGCTATCTCCACGCTAATGGGGCTTCAATATTCTTTATCTGCCTATTCCTTCATGTCGGCCGAGGTATCTACTATGGCTCATACACTATAGTAGAAACTTGAAATGTTGGGATTATCCTCCTATTTACAGTCATAGCTACGGCTTTCATAGGCTATGTTCTGCCATGAGGTCAAATATCATTTTGAGGAGCTACAGTTATTACTAACCTACTATCAGCTATCCCGTATATCGGCAC…
	Mesocricetus_newtoni CTTTGGATCCCTAATCGGACTATGCTTAATTATTCAAATCCTTACAGGCTTATTCCTAGCTATACATTACACATCAGACACCACCACAGCCTTTTCATCAGTAGCACATATCTGTCGAGACGTAAATTATGGGTGACTAATTCGCTATCTTCACGCTAATGGAGCCTCAATATTCTTTATCTGTTTATTTCTTCATGTCGGCCGAGGTATTTACTATGGTTCCTACACTATAGTAGAAACTTGAAATATTGGGATCATTCTCCTATTCACAGTCATAGCTACAGCCTTCATAGGCTACGTACTACCATGAGGTCAAATATCATTTTGAGGGGCTACAGTCATCACCAATCTATTATCAGCTATCCCCTACATTGGCAC…
	Mesocricetus_primitivus ---------------------------------------------------------------------------------------------------------------------------------------------------------------------------------------------------------------------------------------------------------------------------------------------------------------------------------------------------------------------------------------…
	Tscherskia_triton CTTCGGGTCGCTAATCGGACTTTGCCTCATTATTCAAATTTTCACCGGTCTATTTTTAGCTATACATTACACATCAGATACGACTACAGCCTTCTCATCCGTTGCTCATATCTGTCGAGACGTAAACTACGGATGACTAATTCGCTACCTCCACGCCAATGGGGCCTCCATATTTTTTATTTGCCTATTCCTCCACGTAGGCCGAGGAATTTACTATGGCTCATACACCATAATCGAAACCTGAAACGTAGGTATCATTCTCCTATTTGCAGTTATAGCGACAGCATTCATGGGCTATGTTCTCCCTTGAGGGCAGATATCCTTCTGAGGGGCCACTGTTATTACTAATCTCCTATCAGCCATCCCCTATGTCGGCCCCAC…
	Nothocricetulus_migratorius CTTCGGATCCTTAATTGGCCTCTGTCTAGTCATCCAAATCCTAACAGGGTTATTCCTAGCTATACACTATACATCAGATACAACAACCGCCTTTTCATCAGTTACCCACATCTGCCGAGACGTAAACTACGGCTGACTAATCCGCTACCTCCACGCCAACGGAGCTTCAATATTCTTTATCTGCTTATTCCTCCACGTAGGCCGCGGAATCTACTACGGATCCTACACTATAGTAGAAACATGAAATGTAGGAATTGTCCTTCTATTCGCAGTAATAGCAACAGCATTTATGGGTTATGTTCTCCCATGAGGACAAATATCATCCTGGGGGGCTACAGTAATCACCAATCTTCTCTCAGCCATTCCCTACA…
	Allocricetulus_eversmanni CTTCGGATCCTTAATTGGACTCTGCCTAATTGTCCAAATCCTAACAGGCTTATTTTTAGCAATACATTACACATCTGACACCACCACAGCATTCTCATCAGTAACCCATATCTGTCGAGACGTAAACTACGGCTGACTAATCCGCTACCTTCACGCTAATGGAGCCTCAATATTCTTTATCTGTCTATTCCTCCACGTAGGTCGAGGGATTTACTATGGGTCCTATACCATAGTAGAGACCTGAAACGTGGGTATTATTCTCCTATTTACAGTAATAGCGACCGCATTCATAGGATACGTCTTACCCTGAGGCCAAATATCTTTCTGAGGGGCCACTGTCATTACAAATCTCCTATCAGCTGTCCCCTATATC…
	Cricetus_cricetus CTTTGGATCCCTCCTCGGCCTTTGCCTTATTATTCAAATCTTAACCGGTCTATTCCTAGCCATACACTACACATCAGACACCACAACTGCATTCTCATCAGTAACTCACATCTGCCGGGATGTTAACTACGGCTGACTAATTCGCTACCTCCACGCCAATGGAGCTTCAATATTCTTTATCTGCCTATTCCTCCACGTAGGGCGGGGAATCTACTACGGATCATACGTTATAGTAGAGACATGAAATTTAGGTATTGTTCTCCTATTTACAGTAATAGCAACAGCATTTATAGGCTACGTACTCCCATGAGGCCAAATATCCTTTTGAGGCGCTACAGTCATTACTAACCTCCTATCAGCTATCCCTTACATCGGCACTAC…
	Cricetus_lophidens --------------------------------------------------------------------------------------------------------------------------------------------------------------------------------------------------------------------------------------------------------------------------------------------------------------------------------------------------------------------------------------------…
[morphological]
	Democricetodon_franconicus 01011(0 1)00000000(0 1)0000100000111-000011001000010010002001001(1 2)0000000000001133500030000?0000-
	Apocricetus_alberti 1112111110001041000100141100-000012230110410120000000102(2 3)100000000000113350112011100000-
	Apocricetus_angustidens 21121011100(0 1)104100?200141100-000012230110410120000000102(1 2 3)1000000000001133501120111000(0 1)0-
	Apocricetus_barrierei 21121011100(0 1)1041000(1 2)0014?100-00(0 3)012230110410120000000102(1 3)100000000000113350112011110010-
	Apocricetus_darderi 3112111-100110410002001(2 4)1002-00(0 3)1122301104101200010001013100002000000113350115011100010-
	Pseudocricetus_orienteuropaeus 11(1 2)2111-100010(1 4)(0 1)002100141001-0000122001112112200000000?(1 2)10000?00000001133501(0 1)20(0 1)(0 1)(0 1)?000(0 1)-
	Pseudocricetus_kormosi 1112111-1000101(0 1)001100111101-0000122001114102200000000?1(1 3)0000?00000001133501020(0 1)(0 1)0?0001-
	Hattomys_beetsi 31121(0 1)111000001?000100121001-0000122301102100001010001?1(0 3)0000?01000001133501050111?00110
	Hattomys_nazarii 311211111010004?0011010(2 4)1001-000102230110(2 4)100001010001?101000?00000001133501150111?01100
	Hattomys_gargantua 3112111110100041010(1 2)0104100(0 2)-00(0 3)1022301102100001010001?(1 3)01000?00000001133501150111001100
	Neocricetodon_ambarrensis 1112111100001010000100111101-0000122001102100200010010?000000?00000001133501020110?0011(0 1)
	Neocricetodon_fahlbuschi 111211110000101(0 1)001101111001-00001220011021002000200010000000000000001133501020100010110
	Neocricetodon_moldavicus 11121(0 1)1100001010000100(0 1)1110(0 2)-00001220111021002000(0 1)0001?(0 1)01000?00000001133501020000?10110
	Neocricetodon_nestori 11121111000000110001001(0 1 4)1101-0000(1 2)22(0 3)111121012000200012000000100000011133511020000100110
	Neocricetodon_browni 111211110000001(0 1)001100(0 1)(1 2)1101-0000122(0 4)1111210120002000100(0 1)000000000000113351(1 2)02010(0 1)0(0 1)0110
	Neocricetodon_hanae 111211110000(0 1)01(0 1)000100(0 1)(1 2)1101-0000(0 1)22011102100(0 2)00020010?000000?00000011133502020000?(0 1)0010
	Neocricetodon_grangeri 0112111?00001011001100111101-0000122011102100200020010?000000?1000000113350(1 2)020000?10010
	Neocricetodon_intermedius 1112111100000041000100001001-000022200110(2 4)100000020011?001001?00000001133511020110?00000
	Neocricetodon_polonicus 011211110000004(0 1)001100001101-000012201111(2 4)1000000200110(0 1)00000000000001133512020100000000
	Neocricetodon_magnus 111211110000004(0 1)0001000(0 1)1001-0000?220111141000000200010000000000000001133502020000000100
	Neocricetodon_similis 11121111(0 1)000003(0 1)000100011101-0000122011102100200020(0 1)1(0 1)?000000?000000111335(0 1)2020100?10010
	Neocricetodon_skofleki 111211111000003(0 1)000100011101-000012201110410021002001000(0 1)000000000001113351202010(0 1)000010
	Neocricetodon_shalaensis 011211110000(0 1)010000100(0 1)1(0 1)001-0000122(0 4)11102100200020010?000000?00000011133502020100?00(0 1)1(0 1)
	Collimys_transversus 0106100-0000101?00020012?100-00(0 3)00224011021002010201?1?0???????(0 1)0?000113351202?000?1001?
	Collimys_gudrunae 1106100-00000010010200020000-00300224011021002010201110001000000000001133502020000010010
	Collimys_hiri 1106100-00001010011200020002-00310221011021002010201110001000021000001133502020000010010
	Collimys_longidens 1106100-0000101?0(1 2)1200(0 1)2?102-0030022111102100201020(0 1)11?001000?00000001133512020000?10010
	Collimys_dobosi 1106100-00001010010200020102-00300224011021002010201110001000000000001133502020000010010
	Cricetulodon_complicidens 01121111(0 1)000101000?100010??1-000012201(0 1)1021002000200?000(0 1)00000?00000(0 1)1133502020000010010
	Cricetulodon_sabadellensis 110210110000101000010012(0 1)101-0000122001102100200000011021000000000000113350002000000001-
	Cricetulodon_bugesiensis 11021(0 1)11000010(1 4)?00010012?10(0 1)-0000122001102100200000001?220000?00000001133500020000?001(0 1)-
	Cricetulodon_lucentensis 11021(0 1)121000104103010011?11210100(1 2)22(0 3)200021122000(0 2)0020?(1 2)20111?00000001133501021111?0000-
	Cricetulodon_meini 11121111(0 1)000104?0001001(2 4)?102101001220111021022000100?0?(1 2)???????00?000113350102?110?0000?
	Rotundomys_freiriensis ??06100-00?020??00020022??01-0030222101104100000?00010?221000?000100001335?0?20000?0003-
	Rotundomys_intimus 1106100-00002010011200221001-0030122101104100200500011022100000001000113350(0 1)02100000013-
	Rotundomys_sabatieri 1106100-0000201(0 1)001200(1 2)2(0 1)001-0030122101104100200500011022100000001000113350002100000013-
	Rotundomys_montisrotundi 1106100-0000201001020022(0 1)001-0030122101104100200500011?221000?0001000113350(0 1)021000?0013-
	Rotundomys_bressanus 1106100-0000201000120022(0 1)001-0030122101104101200500011022100000001000113350(0 1)02100000013-
	Pseudocollimys_steiningeri 0106100-0000(1 2)0100(1 2)1200(1 2)2010(0 2)-00(0 3)0122(1 3)0110?10020(0 1)0000100201011020000001133500020000000010
	Tragomys_macpheei 3112141-1211114?12142114(0 1)10(0 2)-1032102301102101200011011013100002011100113350115011100010-
	Hypsocricetus_strimonis 1112111-10011041001100141100-000012230110210020000000102(1 3)100002000000113350102011100000-
	Sinocricetus_major 2112111-0000101100010011?001-????????????21002000(1 2)0010?30?000?00000001133501020000000(0 1)10
	Nannocricetus_primitivus 0112101-000010(1 4)0000100120101-0000122(0 3)(0 1)1(0 1)12100?00000010?220000?000000011335000200000000(0 1)-
	Nannocricetus_qiui 1112101-100020100001001(2 4)?102-000012231111210000000001(0 1)?22000002000000113350102000000001-
	Colloides_xiaomingi 1106100-000020100(0 1 2)0200220002-00302224011021000000(0 1)0031022100000000000113350002000000011-
	Stylocricetus_meoticus 112211111200200100112020110211002222001102112200000000?210000?00000001133501020000?0000-
	Odessamys_palatocristatus 0112111110001041000100141001-00001223011021011000000010331000000000001133500020000?0000-
	Odessamys_simionescui 11121(0 1)1110001041001100141001-00001223011021011000000000330000000000001133500020000?0000-
	Allocricetus_aylasevimae 1112101-100010(1 4)?00010012?????????????????2100200000010?210??000000000(0 1)13?50102?000?0000-
	Allocricetus_primitivus 1112101-1000101100010012111??????????????21002000(0 1)0010?310000?00000001133501020000?0001-
	Allocricetus_bursae 1112111-100(0 1)104(0 1)01010014?100-0000122301102101200000011?2(2 3)1000?00000001133501020000?0000-
	Allocricetus_ehiki 1112111-1001104(0 1)000100(1 2)(2 4)1100-0000122301102100200000010023000002000000113350102000000000-
	Allocricetus_teilhardi 21121(0 1)1-1000101?00010012?100-00001223011021???00000001?20(0 1)000?00000001133501020010?00000
	Allocricetus_jesreelicus 0112101-1000101?00?10012?0?1-0000122301102101200000000?210000??0000001133501020010?0000-
	Cricetulus_mesolophidos 11121111000010110001001(1 2)1001-0000122(0 3)11102100200020001?000000?00000001133501020000?00011
	Cricetulus_europaeus 1112111-1000101?001100(1 2)??101-000002200111(2 4)100200000000?1(0 1 3)1000?20000001133501020000?00000
	Cricetulus_koufosi 1112101-1001101100010012110??10001223011021002000000?10210000??000000013350102011100000-
	Cricetulus_barabensis 0112101-1000104101010014?100-0000122321102112200000011?220000000000001133501020000?0000-
	Cricetulus_longicaudatus 0112101-1000(1 2)041011100241100-0000122321102112200000011022000000000000113350102000000000-
	Phodopus_roborovskii 0112111-10001041010100141(1 2)02-00001223111021022000000310221001?00000001133501021000?0000-
	Phodopus_campbelli 0112111-10001041001100141102-000012231110210120000002102210(0 1)100000000113350102100000000-
	Phodopus_sungorus 01121(0 1)1-100010410(0 1)0100141102-0000122311102102200000021?2210(0 1)1?00000001133501021000?0000-
	Urocricetus_kamensis ?112101-1000104?00010024?100-0000122311102101200000021?221000?0000000113350102(0 1)000?0000-
	Mesocricetus_auratus 1112111-10001041021100141002-0000122(1 3)111121012000000010100000020000001133501020111000000
	Mesocricetus_brandti 1112111-10001041021100141002-00001223111121012000000000100000020000001133501020111000000
	Mesocricetus_newtoni 1112111-100010410211001(2 4)1002-00001223011121012000(0 1)0000011000002000000113350102011100000-
	Mesocricetus_primitivus 1112111-1000104?000100141001-00001223011021012000(0 1)00010110000000000001133501020???000?0-
	Tscherskia_triton 1112101-(0 1)0001041000100121101-000010231111(2 4)1002000000100(1 3)0000000000000113350102000000000(0 1)
	Nothocricetulus_migratorius 0112111-1000104101010014(0 1)102-000012231110210220000001102000000000000011335010211110(0 1)0000
	Allocricetulus_eversmanni 1112111-10001041010100141112-0000122301102101200000021022000000000000113350102100000000-
	Cricetus_cricetus 2112110-10001041010100141001-000012230110210120000000103(0 3)000000000000(0 1)133501020111000001
	Cricetus_lophidens 211211?-1010104?02110114?102-0000122301102101200000001023(0 1)000?20000001133501120000?0000-
;
END;
begin mrbayes;
set autoclose = yes nowarn = yes;
[partitions]
charset dna1 = 1-925\3;
charset dna2 = 2-925\3 928-2532\3 2535-3342\3 3343-4785\3 4786-5828\3 4787-5828\3 4788-5828\3;
charset dna3 = 3-925\3 926-2532\3 927-2532\3 2533-3342\3 2534-3342\3 3344-4785\3 3345-4785\3;
charset morph = 5829-5916;
	partition combined = 4:dna1, dna2, dna3, morph;
	set partition = combined;
[substitution model]
	lset applyto=(1) nst=2 rates=gamma;	[HKY+G]
	lset applyto=(2,3) nst=6 rates=gamma;	[GTR+G]
lset applyto=(4) coding=variable rates=gamma; [Mk+G unordered]
	prset applyto=(all) ratepr=variable;
	unlink statefreq=(all) revmat=(all) shape=(all) pinvar=(all) tratio=(all);
unlink statefreq=(all) revmat=(all) shape=(all) pinvar=(all) tratio=(all);
[tree model]
outgroup Democricetodon_franconicus;
[taxon sets]
constraint ingroup = 2-.;
[turn on constrains to helps to seep up analysis, reach convergence and for node calibrations]
prset topologypr=constraints(ingroup);
[calibrate tips]
calibrate
Democricetodon_franconicus = Uniform(15.0,18.0)
Apocricetus_alberti = Uniform(4.2,6.56)
Apocricetus_angustidens = Uniform(3.03,4.27)
Apocricetus_barrierei = Uniform(3.04,5.47)
Apocricetus_darderi = Uniform(3.6,5.333)
Collimys_dobosi = Uniform(11.1,12.2)
Collimys_gudrunae = Uniform(13.8,13.9)
Collimys_hiri = Uniform(11.3,11.6)
Collimys_longidens = Uniform(11.3,11.9)
Collimys_transversus = Uniform(13.8,13.9)
Colloides_xiaomingi = Uniform(7.65,11.2)
Cricetulodon_bugesiensis = Uniform(8.75,9.9)
Cricetulodon_complicidens = Uniform(9.6,9.78)
Cricetulodon_lucentensis = Uniform(6.89,7.17)
Cricetulodon_meini = Uniform(7.53,7.58)
Cricetulodon_sabadellensis = Uniform(9.12,9.98)
Hattomys_beetsi = Uniform(4.19,7.02)
Hattomys_gargantua = Uniform(4.19,7.02)
Hattomys_nazarii = Uniform(4.19,7.02)
Hypsocricetus_strimonis = Uniform(5.3,5.8)
Nannocricetus_primitivus = Uniform(7.537,11.6)
Nannocricetus_qiui = Fixed(4.42)
Neocricetodon_ambarrensis = Uniform(8.75,9.9)
Neocricetodon_browni = Uniform(5.3,7.68)
Neocricetodon_fahlbuschi = Uniform(7.6,9.105)
Neocricetodon_grangeri = Uniform(4.3,6.727)
Neocricetodon_hanae = Uniform(6.2,7.15)
Neocricetodon_intermedius = Uniform(3.18,4.95)
Neocricetodon_magnus = Uniform(3.18,5.47)
Neocricetodon_moldavicus = Uniform(9.786,9.937)
Neocricetodon_nestori = Uniform(6.4,6.7)
Neocricetodon_polonicus = Uniform(3.18,5.47)
Neocricetodon_shalaensis = Uniform(7.537,11.2)
Neocricetodon_similis = Uniform(3.6,6.5)
Neocricetodon_skofleki = Uniform(6.9,8.75)
Odessamys_palatocristatus = Uniform(3.18,4.27)
Odessamys_simionescui = Uniform(3.18,5.47)
Pseudocollimys_steiningeri = Uniform(8.9,9.1)
Pseudocricetus_kormosi = Uniform(5.6,7.02)
Pseudocricetus_orienteuropaeus = Uniform(6.04,7.68)
Rotundomys_bressanus = Uniform(8,9.9)
Rotundomys_freiriensis = Uniform(9.62,9.87)
Rotundomys_intimus = Uniform(8.75,9.71)
Rotundomys_montisrotundi = Uniform(8.75,9.9)
Rotundomys_sabatieri = Uniform(8.75,9.9)
Sinocricetus_major = Uniform(4.1,4.3)
Stylocricetus_meoticus = Uniform(5.33,7.68)
Tragomys_macpheei = Uniform(3.6,5.333)
Allocricetus_aylasevimae = Uniform(7.65,8.75)
Allocricetus_primitivus = Uniform(4.3,4.799)
Allocricetus_bursae = Uniform(0.0056,5.47)
Allocricetus_ehiki = Uniform(0.13,5.23)
Allocricetus_teilhardi = Uniform(0.374,2)
Allocricetus_jesreelicus = Uniform(0.103,0.361)
Cricetulus_mesolophidos = Uniform(2.6,4.799)
Cricetulus_europaeus = Uniform(3.2,3.4)
Cricetulus_koufosi = Uniform(1,1.9)
Mesocricetus_primitivus = Uniform(1.2,5.4)
Cricetus_lophidens = Uniform(5.23,5.4)
;
[derives a prior probability distribution on tip (besides node) ages from the calibration ages]
prset nodeagepr=calibrated;
[activates the fossilized birth-death tree prior]
prset brlenspr = clock:fossilization;
[broad prior on the net speciation rate]
prset speciationpr = exp(1);
[broad prior on the relative extinction rate]
prset extinctionpr = beta(1,1);
[flat prior on the relative fossilization rate (sampling proportion)]
prset fossilizationpr = beta(1,1);
[prior on the fraction of extant species that are sampled in the analysis]
prset sampleprob = 0.684;
[strategy under which species were sampled = maximize diversity since species were sampled to represent all major lineages/families]
[FBD model & Diversity sampling of extant taxa]
prset samplestrat = diversity;
[places a hard min age and a soft max age for the root]
prset treeagepr = offsetexp(15,17.8);
[clock model]
[base of clockrate prior based on previous nonclock analysis after excluding the outgroup = median value for tree length in substitutions per character from posterior trees/ age of the tree based on the median of the distribution for the root prior: 8.080749/16,4]
prset clockratepr= lognorm(-0.70780,1.63678);
[clock model for rate variation among lineages: IGR clock]
prset clockvarpr=IGR;
[hyperprior on shape of gamma distribution from IGR clock]
prset applyto =(all) IGRvarpr=exp(1);
[link clocks across partitions]
UNLINK IGRvar=(all);
[re-link specific molecular and morphological partition clocks]
LINK IGRvar=(1,2,3); [1 mol + 1 mor clock]
[mcmc]
mcmcp ngen= 120000000 relburnin=yes burninfrac=0.25 printfreq=1000 samplefreq=1000 temp=0.008 nruns=4 nchains=4 nswaps=2 savebrlens=yes append=yes;
[proposals]
[Moves for topology]
PROPSET ExtSprClock(Tau{all},V{all}) $prob=20;
PROPSET NNIClock(Tau{all},V{all}) $prob=30;
PROPSET ParsSPRClock(Tau{all},V{all}) $prob=1;
[moves for char/site evolution]
PROPSET Slider(Ratemultiplier{all}) $prob=2;
PROPSET Dirichlet(Ratemultiplier{all}) $prob=2;
[Moves for Tree model: branch duration/tree length]
PROPSET TreeStretch(V{all}) $prob=40; [Branch length[duration] & Branch rates of IGR relaxed clock]
PROPSET NodesliderClock(V{all}) $prob=40; [Node depth window slider (clock-constrained)on: Branch length[duration] & Branch rates of IGR relaxed clock]
PROPSET NodesliderClock(V{all}) $delta=1; [Increase Window size]
[Moves for Tree model: FBD process]
PROPSET Multiplier(Net_speciation{all}) $prob=3;
PROPSET Slider(Net_speciation{all}) $prob=3;
PROPSET Slider(Relative_extinction{all}) $prob=3;
PROPSET Slider(Relative_fossilization{all}) $prob=3;
[Moves for clock model]
PROPSET Multiplier(Clockrate{all}) $prob=40;
PROPSET Multiplier(IGRvar{1,2,3}) $prob=25;
PROPSET Multiplier(IGRvar{4}) $prob=8;
PROPSET Multiplier(IGRBrlens{1,2,3}) $prob=25;
PROPSET Multiplier(IGRBrlens{4}) $prob=8;
showmoves;
showparams;
mcmc;
sump;
sumt contype=allcompat Outputname=Comb_72t_Demo_BayesCal_IGR_MCT.t;
sumt contype=halfcompat Outputname=Comb_72t_Demo_BayesCal_IGR_MRC.t;
end;
