# Supplementary material for: Total-evidence phylogeny reveals recent crown group radiation and biogeographical history of hamsters
Source: BMC Biol. 2026 Apr 9;24:117. doi: 10.1186/s12915-026-02581-z (PMC13173810; doi:10.1186/s12915-026-02581-z)
Supplement: Supplementary file 6 — Additional file 6: Files S1–2. Files S1 – Input and output files of the IGR and WN total-evidence Bayesian inference analyses and the stepping-stone sampling, including all necessary information to reproduce the analyses, as well as resulting Bayes factors using marginal likelihoods from stepping-stone sampling and harmonic means. Files S2 – Input and output files of the additional phylogenetic and RoguePlot analyses described in Additional file 1, including all necessary information to reproduce the analyses. [file 12915_2026_2581_MOESM6_ESM.zip › FilesS2-AnalysesAdditionalFile1/Comb_72t_Demo_BayesCal_IGR_stdout.txt]

running: /mnt/home/cipres/opt/popeye/mrbayes/3.2.7a/mb < paramfile.txt
running: /mnt/home/cipres/opt/popeye/mrbayes/3.2.7a/mb < paramfile.txt
running: /mnt/home/cipres/opt/popeye/mrbayes/3.2.7a/mb < paramfile.txt
running: /mnt/home/cipres/opt/popeye/mrbayes/3.2.7a/mb < paramfile.txt
running: /mnt/home/cipres/opt/popeye/mrbayes/3.2.7a/mb < paramfile.txt
running: /mnt/home/cipres/opt/popeye/mrbayes/3.2.7a/mb < paramfile.txt
running: /mnt/home/cipres/opt/popeye/mrbayes/3.2.7a/mb < paramfile.txt
running: /mnt/home/cipres/opt/popeye/mrbayes/3.2.7a/mb < paramfile.txt
running: /mnt/home/cipres/opt/popeye/mrbayes/3.2.7a/mb < paramfile.txt
running: /mnt/home/cipres/opt/popeye/mrbayes/3.2.7a/mb < paramfile.txt
running: /mnt/home/cipres/opt/popeye/mrbayes/3.2.7a/mb < paramfile.txt
running: /mnt/home/cipres/opt/popeye/mrbayes/3.2.7a/mb < paramfile.txt
running: /mnt/home/cipres/opt/popeye/mrbayes/3.2.7a/mb < paramfile.txt
running: /mnt/home/cipres/opt/popeye/mrbayes/3.2.7a/mb < paramfile.txt
running: /mnt/home/cipres/opt/popeye/mrbayes/3.2.7a/mb < paramfile.txt
running: /mnt/home/cipres/opt/popeye/mrbayes/3.2.7a/mb < paramfile.txt


                            MrBayes 3.2.7a x86_64

                      (Bayesian Analysis of Phylogeny)

                             (Parallel version)
                         (16 processors available)

              Distributed under the GNU General Public License


               Type "help" or "help <command>" for information
                     on the commands that are available.

                   Type "about" for authorship and general
                       information about the program.


MrBayes > 
   Setting autoclose to yes

MrBayes > 
   Setting nowarnings to yes

MrBayes > 
   Setting usebeagle to yes
   Setting beagleprecision to double
   Setting beaglesse to Yes
   Setting beaglescaling to Dynamic
   Setting beaglethreads to No

MrBayes > 
   Executing file "infile.nex"
   UNIX line termination
   Longest line length = 5869
   Parsing file
   Expecting NEXUS formatted file
   Reading data block
      Allocated taxon set
      Allocated matrix
      Defining new matrix with 72 taxa and 5916 characters
      Data is Mixed
         Data for partition 1 is Dna
         Data for partition 2 is Standard
      There are a total of 2 default data divisions
      Data matrix is interleaved
      Gaps coded as -
      Missing data coded as ?
      Taxon  1 -> Democricetodon_franconicus
      Taxon  2 -> Apocricetus_alberti
      Taxon  3 -> Apocricetus_angustidens
      Taxon  4 -> Apocricetus_barrierei
      Taxon  5 -> Apocricetus_darderi
      Taxon  6 -> Pseudocricetus_orienteuropaeus
      Taxon  7 -> Pseudocricetus_kormosi
      Taxon  8 -> Hattomys_beetsi
      Taxon  9 -> Hattomys_nazarii
      Taxon 10 -> Hattomys_gargantua
      Taxon 11 -> Neocricetodon_ambarrensis
      Taxon 12 -> Neocricetodon_fahlbuschi
      Taxon 13 -> Neocricetodon_moldavicus
      Taxon 14 -> Neocricetodon_nestori
      Taxon 15 -> Neocricetodon_browni
      Taxon 16 -> Neocricetodon_hanae
      Taxon 17 -> Neocricetodon_grangeri
      Taxon 18 -> Neocricetodon_intermedius
      Taxon 19 -> Neocricetodon_polonicus
      Taxon 20 -> Neocricetodon_magnus
      Taxon 21 -> Neocricetodon_similis
      Taxon 22 -> Neocricetodon_skofleki
      Taxon 23 -> Neocricetodon_shalaensis
      Taxon 24 -> Collimys_transversus
      Taxon 25 -> Collimys_gudrunae
      Taxon 26 -> Collimys_hiri
      Taxon 27 -> Collimys_longidens
      Taxon 28 -> Collimys_dobosi
      Taxon 29 -> Cricetulodon_complicidens
      Taxon 30 -> Cricetulodon_sabadellensis
      Taxon 31 -> Cricetulodon_bugesiensis
      Taxon 32 -> Cricetulodon_lucentensis
      Taxon 33 -> Cricetulodon_meini
      Taxon 34 -> Rotundomys_freiriensis
      Taxon 35 -> Rotundomys_intimus
      Taxon 36 -> Rotundomys_sabatieri
      Taxon 37 -> Rotundomys_montisrotundi
      Taxon 38 -> Rotundomys_bressanus
      Taxon 39 -> Pseudocollimys_steiningeri
      Taxon 40 -> Tragomys_macpheei
      Taxon 41 -> Hypsocricetus_strimonis
      Taxon 42 -> Sinocricetus_major
      Taxon 43 -> Nannocricetus_primitivus
      Taxon 44 -> Nannocricetus_qiui
      Taxon 45 -> Colloides_xiaomingi
      Taxon 46 -> Stylocricetus_meoticus
      Taxon 47 -> Odessamys_palatocristatus
      Taxon 48 -> Odessamys_simionescui
      Taxon 49 -> Allocricetus_aylasevimae
      Taxon 50 -> Allocricetus_primitivus
      Taxon 51 -> Allocricetus_bursae
      Taxon 52 -> Allocricetus_ehiki
      Taxon 53 -> Allocricetus_teilhardi
      Taxon 54 -> Allocricetus_jesreelicus
      Taxon 55 -> Cricetulus_mesolophidos
      Taxon 56 -> Cricetulus_europaeus
      Taxon 57 -> Cricetulus_koufosi
      Taxon 58 -> Cricetulus_barabensis
      Taxon 59 -> Cricetulus_longicaudatus
      Taxon 60 -> Phodopus_roborovskii
      Taxon 61 -> Phodopus_campbelli
      Taxon 62 -> Phodopus_sungorus
      Taxon 63 -> Urocricetus_kamensis
      Taxon 64 -> Mesocricetus_auratus
      Taxon 65 -> Mesocricetus_brandti
      Taxon 66 -> Mesocricetus_newtoni
      Taxon 67 -> Mesocricetus_primitivus
      Taxon 68 -> Tscherskia_triton
      Taxon 69 -> Nothocricetulus_migratorius
      Taxon 70 -> Allocricetulus_eversmanni
      Taxon 71 -> Cricetus_cricetus
      Taxon 72 -> Cricetus_lophidens
      Successfully read matrix
      Setting default partition, dividing characters into 2 parts
      Setting model defaults
      Seed (for generating default start values) = 1770571292
      WARNING: There are 9 characters incompatible with the specified
               coding bias. These characters will be excluded.
      Setting output file names to "infile.nex.run<i>.<p|t>"
   Exiting data block
   Reading mrbayes block
      Setting autoclose to yes
      Setting nowarnings to yes
      Defining charset called 'dna1'
      Defining charset called 'dna2'
      Defining charset called 'dna3'
      Defining charset called 'morph'
      Defining partition called 'combined'
      Setting combined as the partition, dividing characters into 4 parts.
      Setting model defaults
      Seed (for generating default start values) = 1153722816
      WARNING: There are 9 characters incompatible with the specified
               coding bias. These characters will be excluded.
      Setting Nst to 2 for partition 1
      Setting Rates to Gamma for partition 1
      Successfully set likelihood model parameters to
      partition 1 (if applicable)
      WARNING: There are 9 characters incompatible with the specified
               coding bias. These characters will be excluded.
      Setting Nst to 6 for partition 2
      Setting Nst to 6 for partition 3
      Setting Rates to Gamma for partition 2
      Setting Rates to Gamma for partition 3
      Successfully set likelihood model parameters to
      partitions 2 and 3 (if applicable)
      WARNING: There are 9 characters incompatible with the specified
               coding bias. These characters will be excluded.
      Enabling Coding Variable for partition 4
      Setting Rates to Gamma for partition 4
      Successfully set likelihood model parameters to
      partition 4 (if applicable)
      WARNING: There are 9 characters incompatible with the specified
               coding bias. These characters will be excluded.
      Setting Ratepr to Variable [Dirichlet(..,1,..)] for partition 1
      Setting Ratepr to Variable [Dirichlet(..,1,..)] for partition 2
      Setting Ratepr to Variable [Dirichlet(..,1,..)] for partition 3
      Setting Ratepr to Variable [Dirichlet(..,1,..)] for partition 4
      Successfully set prior model parameters to all
      applicable data partitions 
      WARNING: There are 9 characters incompatible with the specified
               coding bias. These characters will be excluded.
      Unlinking
      WARNING: There are 9 characters incompatible with the specified
               coding bias. These characters will be excluded.
      Unlinking
      WARNING: There are 9 characters incompatible with the specified
               coding bias. These characters will be excluded.
      Setting outgroup to taxon "Democricetodon_franconicus"
      Defining constraint called 'ingroup'
      Setting Topologypr to Constraints for partition 1
      Setting Topologypr to Constraints for partition 2
      Setting Topologypr to Constraints for partition 3
      Setting Topologypr to Constraints for partition 4
      Successfully set prior model parameters to all
      applicable data partitions 
      WARNING: There are 9 characters incompatible with the specified
               coding bias. These characters will be excluded.
      Setting age of taxon 'Democricetodon_franconicus' to Uniform(15.00,18.00)
      Setting age of taxon 'Apocricetus_alberti' to Uniform(4.20,6.56)
      Setting age of taxon 'Apocricetus_angustidens' to Uniform(3.03,4.27)
      Setting age of taxon 'Apocricetus_barrierei' to Uniform(3.04,5.47)
      Setting age of taxon 'Apocricetus_darderi' to Uniform(3.60,5.33)
      Setting age of taxon 'Collimys_dobosi' to Uniform(11.10,12.20)
      Setting age of taxon 'Collimys_gudrunae' to Uniform(13.80,13.90)
      Setting age of taxon 'Collimys_hiri' to Uniform(11.30,11.60)
      Setting age of taxon 'Collimys_longidens' to Uniform(11.30,11.90)
      Setting age of taxon 'Collimys_transversus' to Uniform(13.80,13.90)
      Setting age of taxon 'Colloides_xiaomingi' to Uniform(7.65,11.20)
      Setting age of taxon 'Cricetulodon_bugesiensis' to Uniform(8.75,9.90)
      Setting age of taxon 'Cricetulodon_complicidens' to Uniform(9.60,9.78)
      Setting age of taxon 'Cricetulodon_lucentensis' to Uniform(6.89,7.17)
      Setting age of taxon 'Cricetulodon_meini' to Uniform(7.53,7.58)
      Setting age of taxon 'Cricetulodon_sabadellensis' to Uniform(9.12,9.98)
      Setting age of taxon 'Hattomys_beetsi' to Uniform(4.19,7.02)
      Setting age of taxon 'Hattomys_gargantua' to Uniform(4.19,7.02)
      Setting age of taxon 'Hattomys_nazarii' to Uniform(4.19,7.02)
      Setting age of taxon 'Hypsocricetus_strimonis' to Uniform(5.30,5.80)
      Setting age of taxon 'Nannocricetus_primitivus' to Uniform(7.54,11.60)
      Setting age of taxon 'Nannocricetus_qiui' to Fixed(4.42)
      Setting age of taxon 'Neocricetodon_ambarrensis' to Uniform(8.75,9.90)
      Setting age of taxon 'Neocricetodon_browni' to Uniform(5.30,7.68)
      Setting age of taxon 'Neocricetodon_fahlbuschi' to Uniform(7.60,9.11)
      Setting age of taxon 'Neocricetodon_grangeri' to Uniform(4.30,6.73)
      Setting age of taxon 'Neocricetodon_hanae' to Uniform(6.20,7.15)
      Setting age of taxon 'Neocricetodon_intermedius' to Uniform(3.18,4.95)
      Setting age of taxon 'Neocricetodon_magnus' to Uniform(3.18,5.47)
      Setting age of taxon 'Neocricetodon_moldavicus' to Uniform(9.79,9.94)
      Setting age of taxon 'Neocricetodon_nestori' to Uniform(6.40,6.70)
      Setting age of taxon 'Neocricetodon_polonicus' to Uniform(3.18,5.47)
      Setting age of taxon 'Neocricetodon_shalaensis' to Uniform(7.54,11.20)
      Setting age of taxon 'Neocricetodon_similis' to Uniform(3.60,6.50)
      Setting age of taxon 'Neocricetodon_skofleki' to Uniform(6.90,8.75)
      Setting age of taxon 'Odessamys_palatocristatus' to Uniform(3.18,4.27)
      Setting age of taxon 'Odessamys_simionescui' to Uniform(3.18,5.47)
      Setting age of taxon 'Pseudocollimys_steiningeri' to Uniform(8.90,9.10)
      Setting age of taxon 'Pseudocricetus_kormosi' to Uniform(5.60,7.02)
      Setting age of taxon 'Pseudocricetus_orienteuropaeus' to Uniform(6.04,7.68)
      Setting age of taxon 'Rotundomys_bressanus' to Uniform(8.00,9.90)
      Setting age of taxon 'Rotundomys_freiriensis' to Uniform(9.62,9.87)
      Setting age of taxon 'Rotundomys_intimus' to Uniform(8.75,9.71)
      Setting age of taxon 'Rotundomys_montisrotundi' to Uniform(8.75,9.90)
      Setting age of taxon 'Rotundomys_sabatieri' to Uniform(8.75,9.90)
      Setting age of taxon 'Sinocricetus_major' to Uniform(4.10,4.30)
      Setting age of taxon 'Stylocricetus_meoticus' to Uniform(5.33,7.68)
      Setting age of taxon 'Tragomys_macpheei' to Uniform(3.60,5.33)
      Setting age of taxon 'Allocricetus_aylasevimae' to Uniform(7.65,8.75)
      Setting age of taxon 'Allocricetus_primitivus' to Uniform(4.30,4.80)
      Setting age of taxon 'Allocricetus_bursae' to Uniform(0.01,5.47)
      Setting age of taxon 'Allocricetus_ehiki' to Uniform(0.13,5.23)
      Setting age of taxon 'Allocricetus_teilhardi' to Uniform(0.37,2.00)
      Setting age of taxon 'Allocricetus_jesreelicus' to Uniform(0.10,0.36)
      Setting age of taxon 'Cricetulus_mesolophidos' to Uniform(2.60,4.80)
      Setting age of taxon 'Cricetulus_europaeus' to Uniform(3.20,3.40)
      Setting age of taxon 'Cricetulus_koufosi' to Uniform(1.00,1.90)
      Setting age of taxon 'Mesocricetus_primitivus' to Uniform(1.20,5.40)
      Setting age of taxon 'Cricetus_lophidens' to Uniform(5.23,5.40)
      Setting Nodeagepr to Calibrated for partition 1
      Setting Nodeagepr to Calibrated for partition 2
      Setting Nodeagepr to Calibrated for partition 3
      Setting Nodeagepr to Calibrated for partition 4
      Successfully set prior model parameters to all
      applicable data partitions 
      WARNING: There are 9 characters incompatible with the specified
               coding bias. These characters will be excluded.
      Setting Brlenspr to Clock:Fossilization for partition 1
      Setting Brlenspr to Clock:Fossilization for partition 2
      Setting Brlenspr to Clock:Fossilization for partition 3
      Setting Brlenspr to Clock:Fossilization for partition 4
      Successfully set prior model parameters to all
      applicable data partitions 
      WARNING: There are 9 characters incompatible with the specified
               coding bias. These characters will be excluded.
      Setting Speciationpr to Exponential(1.00) for partition 1
      Setting Speciationpr to Exponential(1.00) for partition 2
      Setting Speciationpr to Exponential(1.00) for partition 3
      Setting Speciationpr to Exponential(1.00) for partition 4
      Successfully set prior model parameters to all
      applicable data partitions 
      WARNING: There are 9 characters incompatible with the specified
               coding bias. These characters will be excluded.
      Setting Extinctionpr to Beta(1.00,1.00) for partition 1
      Setting Extinctionpr to Beta(1.00,1.00) for partition 2
      Setting Extinctionpr to Beta(1.00,1.00) for partition 3
      Setting Extinctionpr to Beta(1.00,1.00) for partition 4
      Successfully set prior model parameters to all
      applicable data partitions 
      WARNING: There are 9 characters incompatible with the specified
               coding bias. These characters will be excluded.
      Setting Fossilizationpr to Beta(1.00,1.00) for partition 1
      Setting Fossilizationpr to Beta(1.00,1.00) for partition 2
      Setting Fossilizationpr to Beta(1.00,1.00) for partition 3
      Setting Fossilizationpr to Beta(1.00,1.00) for partition 4
      Successfully set prior model parameters to all
      applicable data partitions 
      WARNING: There are 9 characters incompatible with the specified
               coding bias. These characters will be excluded.
      Setting Sampleprob to 0.68400000 for partition 1
      Setting Sampleprob to 0.68400000 for partition 2
      Setting Sampleprob to 0.68400000 for partition 3
      Setting Sampleprob to 0.68400000 for partition 4
      Successfully set prior model parameters to all
      applicable data partitions 
      WARNING: There are 9 characters incompatible with the specified
               coding bias. These characters will be excluded.
      Setting SampleStrat to Diversity for partition 1
      Setting SampleStrat to Diversity for partition 2
      Setting SampleStrat to Diversity for partition 3
      Setting SampleStrat to Diversity for partition 4
      Successfully set prior model parameters to all
      applicable data partitions 
      WARNING: There are 9 characters incompatible with the specified
               coding bias. These characters will be excluded.
      Setting Treeagepr to Offsetexponential(15.00,17.80)
      Setting Treeagepr to Offsetexponential(15.00,17.80)
      Setting Treeagepr to Offsetexponential(15.00,17.80)
      Setting Treeagepr to Offsetexponential(15.00,17.80)
      Successfully set prior model parameters to all
      applicable data partitions 
      WARNING: There are 9 characters incompatible with the specified
               coding bias. These characters will be excluded.
      Setting Clockratepr to Lognormal(-0.71,1.64)
      Setting Clockratepr to Lognormal(-0.71,1.64)
      Setting Clockratepr to Lognormal(-0.71,1.64)
      Setting Clockratepr to Lognormal(-0.71,1.64)
      Successfully set prior model parameters to all
      applicable data partitions 
      WARNING: There are 9 characters incompatible with the specified
               coding bias. These characters will be excluded.
      Setting Clockvarpr to Igr for partition 1
      Setting Clockvarpr to Igr for partition 2
      Setting Clockvarpr to Igr for partition 3
      Setting Clockvarpr to Igr for partition 4
      Successfully set prior model parameters to all
      applicable data partitions 
      WARNING: There are 9 characters incompatible with the specified
               coding bias. These characters will be excluded.
      Setting Igrvarpr to Exponential(1.00) for partition 1
      Setting Igrvarpr to Exponential(1.00) for partition 2
      Setting Igrvarpr to Exponential(1.00) for partition 3
      Setting Igrvarpr to Exponential(1.00) for partition 4
      Successfully set prior model parameters to all
      applicable data partitions 
      WARNING: There are 9 characters incompatible with the specified
               coding bias. These characters will be excluded.
      Unlinking
      WARNING: There are 9 characters incompatible with the specified
               coding bias. These characters will be excluded.
      Linking
      WARNING: There are 9 characters incompatible with the specified
               coding bias. These characters will be excluded.
      Setting number of generations to 100000000
      Using relative burnin (a fraction of samples discarded).
      Setting burnin fraction to 0.25
      Setting print frequency to 1000
      Setting sample frequency to 1000
      Setting heating parameter to 0.008000
      WARNING: Reallocation of zero size attempted. This is probably a bug. Problems may follow.
      WARNING: Reallocation of zero size attempted. This is probably a bug. Problems may follow.
      WARNING: Reallocation of zero size attempted. This is probably a bug. Problems may follow.
      WARNING: Reallocation of zero size attempted. This is probably a bug. Problems may follow.
      Setting number of runs to 4
      Setting number of chains to 4
      Setting number of swaps per swapping cycle to 2
      Setting chain output file names to "infile.nex.run<i>.<p/t>"
      Successfully set chain parameters
      Successfully set proposal parameters
      Successfully set proposal parameters
      Successfully set proposal parameters
      Successfully set proposal parameters
      Successfully set proposal parameters
      Successfully set proposal parameters
      Successfully set proposal parameters
      Successfully set proposal parameters
      Successfully set proposal parameters
      Successfully set proposal parameters
      Successfully set proposal parameters
      Successfully set proposal parameters
      Successfully set proposal parameters
      Successfully set proposal parameters
      Successfully set proposal parameters
      Successfully set proposal parameters
      Successfully set proposal parameters
      Moves that will be used by MCMC sampler (rel. proposal prob. > 0.0):

         1 -- Move        = Dirichlet(Tratio{1})
              Type        = Dirichlet proposal
              Parameter   = Tratio{1} [param. 1] (Transition and transversion rates)
              Tuningparam = alpha (Dirichlet parameter)
                    alpha = 50.000
              Targetrate  = 0.250
              Rel. prob.  = 1.0

         2 -- Move        = Dirichlet(Revmat{2})
              Type        = Dirichlet proposal
              Parameter   = Revmat{2} [param. 2] (Rates of reversible rate matrix)
              Tuningparam = alpha (Dirichlet parameter)
                    alpha = 100.000
              Targetrate  = 0.250
              Rel. prob.  = 0.5

         3 -- Move        = Slider(Revmat{2})
              Type        = Sliding window
              Parameter   = Revmat{2} [param. 2] (Rates of reversible rate matrix)
              Tuningparam = delta (Sliding window size)
                    delta = 0.150
              Targetrate  = 0.250
              Rel. prob.  = 0.5

         4 -- Move        = Dirichlet(Revmat{3})
              Type        = Dirichlet proposal
              Parameter   = Revmat{3} [param. 3] (Rates of reversible rate matrix)
              Tuningparam = alpha (Dirichlet parameter)
                    alpha = 100.000
              Targetrate  = 0.250
              Rel. prob.  = 0.5

         5 -- Move        = Slider(Revmat{3})
              Type        = Sliding window
              Parameter   = Revmat{3} [param. 3] (Rates of reversible rate matrix)
              Tuningparam = delta (Sliding window size)
                    delta = 0.150
              Targetrate  = 0.250
              Rel. prob.  = 0.5

         6 -- Move        = Dirichlet(Pi{1})
              Type        = Dirichlet proposal
              Parameter   = Pi{1} [param. 4] (Stationary state frequencies)
              Tuningparam = alpha (Dirichlet parameter)
                    alpha = 100.000
              Targetrate  = 0.250
              Rel. prob.  = 0.5

         7 -- Move        = Slider(Pi{1})
              Type        = Sliding window
              Parameter   = Pi{1} [param. 4] (Stationary state frequencies)
              Tuningparam = delta (Sliding window size)
                    delta = 0.200
              Targetrate  = 0.250
              Rel. prob.  = 0.5

         8 -- Move        = Dirichlet(Pi{2})
              Type        = Dirichlet proposal
              Parameter   = Pi{2} [param. 5] (Stationary state frequencies)
              Tuningparam = alpha (Dirichlet parameter)
                    alpha = 100.000
              Targetrate  = 0.250
              Rel. prob.  = 0.5

         9 -- Move        = Slider(Pi{2})
              Type        = Sliding window
              Parameter   = Pi{2} [param. 5] (Stationary state frequencies)
              Tuningparam = delta (Sliding window size)
                    delta = 0.200
              Targetrate  = 0.250
              Rel. prob.  = 0.5

        10 -- Move        = Dirichlet(Pi{3})
              Type        = Dirichlet proposal
              Parameter   = Pi{3} [param. 6] (Stationary state frequencies)
              Tuningparam = alpha (Dirichlet parameter)
                    alpha = 100.000
              Targetrate  = 0.250
              Rel. prob.  = 0.5

        11 -- Move        = Slider(Pi{3})
              Type        = Sliding window
              Parameter   = Pi{3} [param. 6] (Stationary state frequencies)
              Tuningparam = delta (Sliding window size)
                    delta = 0.200
              Targetrate  = 0.250
              Rel. prob.  = 0.5

        12 -- Move        = Multiplier(Alpha{1})
              Type        = Multiplier
              Parameter   = Alpha{1} [param. 8] (Shape of scaled gamma distribution of site rates)
              Tuningparam = lambda (Multiplier tuning parameter)
                   lambda = 0.811
              Targetrate  = 0.250
              Rel. prob.  = 1.0

        13 -- Move        = Multiplier(Alpha{2})
              Type        = Multiplier
              Parameter   = Alpha{2} [param. 9] (Shape of scaled gamma distribution of site rates)
              Tuningparam = lambda (Multiplier tuning parameter)
                   lambda = 0.811
              Targetrate  = 0.250
              Rel. prob.  = 1.0

        14 -- Move        = Multiplier(Alpha{3})
              Type        = Multiplier
              Parameter   = Alpha{3} [param. 10] (Shape of scaled gamma distribution of site rates)
              Tuningparam = lambda (Multiplier tuning parameter)
                   lambda = 0.811
              Targetrate  = 0.250
              Rel. prob.  = 1.0

        15 -- Move        = Multiplier(Alpha{4})
              Type        = Multiplier
              Parameter   = Alpha{4} [param. 11] (Shape of scaled gamma distribution of site rates)
              Tuningparam = lambda (Multiplier tuning parameter)
                   lambda = 0.811
              Targetrate  = 0.250
              Rel. prob.  = 1.0

        16 -- Move        = Dirichlet(Ratemultiplier{all})
              Type        = Dirichlet proposal
              Parameter   = Ratemultiplier{all} [param. 12] (Partition-specific rate multiplier)
              Tuningparam = alpha (Dirichlet parameter)
                    alpha = 50.000
              Targetrate  = 0.250
              Rel. prob.  = 2.0

        17 -- Move        = Slider(Ratemultiplier{all})
              Type        = Sliding window
              Parameter   = Ratemultiplier{all} [param. 12] (Partition-specific rate multiplier)
              Tuningparam = delta (Sliding window size)
                    delta = 0.050
              Targetrate  = 0.250
              Rel. prob.  = 2.0

        18 -- Move        = ExtSprClock(Tau{all},V{all})
              Type        = Extending SPR for clock trees
              Parameters  = Tau{all} [param. 13] (Topology)
                            V{all} [param. 14] (Branch lengths)
              Tuningparam = p_ext (Extension probability)
                    p_ext = 0.500
              Rel. prob.  = 20.0

        19 -- Move        = NNIClock(Tau{all},V{all})
              Type        = NNI move for clock trees
              Parameters  = Tau{all} [param. 13] (Topology)
                            V{all} [param. 14] (Branch lengths)
              Rel. prob.  = 30.0

        20 -- Move        = ParsSPRClock(Tau{all},V{all})
              Type        = Parsimony-biased SPR for clock trees
              Parameters  = Tau{all} [param. 13] (Topology)
                            V{all} [param. 14] (Branch lengths)
              Tuningparam = warp (parsimony warp factor)
                     warp = 0.100
              Rel. prob.  = 1.0

        21 -- Move        = AddBranch(V{all})
              Type        = Add branch for FossilizedBD
              Parameters  = V{all} [param. 14] (Branch lengths)
                            IgrBrlens{1,2,3} [param. 20] (Branch lengths of IGR relaxed clock)
                            IgrBrlens{4} [param. 21] (Branch lengths of IGR relaxed clock)
              Rel. prob.  = 15.0

        22 -- Move        = DelBranch(V{all})
              Type        = Delete branch for FossilizedBD
              Parameters  = V{all} [param. 14] (Branch lengths)
                            IgrBrlens{1,2,3} [param. 20] (Branch lengths of IGR relaxed clock)
                            IgrBrlens{4} [param. 21] (Branch lengths of IGR relaxed clock)
              Rel. prob.  = 15.0

        23 -- Move        = NodesliderClock(V{all})
              Type        = Node depth window slider (clock-constrained)
              Parameters  = V{all} [param. 14] (Branch lengths)
                            IgrBrlens{1,2,3} [param. 20] (Branch lengths of IGR relaxed clock)
                            IgrBrlens{4} [param. 21] (Branch lengths of IGR relaxed clock)
              Tuningparam = delta (Window size)
                    delta = 1.000
              Targetrate  = 0.250
              Rel. prob.  = 40.0

        24 -- Move        = TreeStretch(V{all})
              Type        = Tree stretch
              Parameters  = V{all} [param. 14] (Branch lengths)
                            IgrBrlens{1,2,3} [param. 20] (Branch lengths of IGR relaxed clock)
                            IgrBrlens{4} [param. 21] (Branch lengths of IGR relaxed clock)
              Tuningparam = lambda (Multiplier tuning parameter)
                   lambda = 0.020
              Targetrate  = 0.250
              Rel. prob.  = 40.0

        25 -- Move        = Slider(Net_speciation{all})
              Type        = Sliding window
              Parameter   = Net_speciation{all} [param. 15] (Speciation rate)
              Tuningparam = delta (Sliding window size)
                    delta = 1.000
              Targetrate  = 0.250
              Rel. prob.  = 3.0

        26 -- Move        = Multiplier(Net_speciation{all})
              Type        = Multiplier
              Parameter   = Net_speciation{all} [param. 15] (Speciation rate)
              Tuningparam = lambda (Multiplier tuning parameter)
                   lambda = 0.191
              Targetrate  = 0.250
              Rel. prob.  = 3.0

        27 -- Move        = Slider(Relative_extinction{all})
              Type        = Sliding window
              Parameter   = Relative_extinction{all} [param. 16] (Extinction rate)
              Tuningparam = delta (Sliding window size)
                    delta = 0.100
              Targetrate  = 0.250
              Rel. prob.  = 3.0

        28 -- Move        = Slider(Relative_fossilization{all})
              Type        = Sliding window
              Parameter   = Relative_fossilization{all} [param. 17] (Fossilization rate)
              Tuningparam = delta (Sliding window size)
                    delta = 0.100
              Targetrate  = 0.250
              Rel. prob.  = 3.0

        29 -- Move        = Multiplier(Igrvar{1,2,3})
              Type        = Multiplier
              Parameters  = Igrvar{1,2,3} [param. 18] (Variance increase of igr model branch lenths)
                            IgrBrlens{1,2,3} [param. 20] (Branch lengths of IGR relaxed clock)
              Tuningparam = lambda (Multiplier tuning parameter)
                   lambda = 0.191
              Targetrate  = 0.250
              Rel. prob.  = 25.0

        30 -- Move        = Multiplier(Igrvar{4})
              Type        = Multiplier
              Parameters  = Igrvar{4} [param. 19] (Variance increase of igr model branch lenths)
                            IgrBrlens{4} [param. 21] (Branch lengths of IGR relaxed clock)
              Tuningparam = lambda (Multiplier tuning parameter)
                   lambda = 0.191
              Targetrate  = 0.250
              Rel. prob.  = 8.0

        31 -- Move        = Multiplier(IgrBrlens{1,2,3})
              Type        = Multiplier
              Parameter   = IgrBrlens{1,2,3} [param. 20] (Branch lengths of IGR relaxed clock)
              Tuningparam = lambda (Multiplier tuning parameter)
                   lambda = 0.191
              Targetrate  = 0.250
              Rel. prob.  = 25.0

        32 -- Move        = Multiplier(IgrBrlens{4})
              Type        = Multiplier
              Parameter   = IgrBrlens{4} [param. 21] (Branch lengths of IGR relaxed clock)
              Tuningparam = lambda (Multiplier tuning parameter)
                   lambda = 0.191
              Targetrate  = 0.250
              Rel. prob.  = 8.0

        33 -- Move        = Multiplier(Clockrate{all})
              Type        = Multiplier
              Parameter   = Clockrate{all} [param. 22] (Base rate of clock)
              Tuningparam = lambda (Multiplier tuning parameter)
                   lambda = 0.811
              Targetrate  = 0.250
              Rel. prob.  = 40.0

      Use 'Showmoves allavailable=yes' to see a list of all available moves
      Active parameters: 

                             Partition(s)
         Parameters          1  2  3  4
         ------------------------------
         Tratio              1  .  .  .
         Revmat              .  2  3  .
         Statefreq           4  5  6  7
         Shape               8  9 10 11
         Ratemultiplier     12 12 12 12
         Topology           13 13 13 13
         Brlens             14 14 14 14
         Speciationrate     15 15 15 15
         Extinctionrate     16 16 16 16
         Fossilizationrate  17 17 17 17
         Igrvar             18 18 18 19
         Igrbranchrates     20 20 20 21
         Clockrate          22 22 22 22
         ------------------------------

         Parameters can be linked or unlinked across partitions using 'link' and 'unlink'

         1 --  Parameter  = Tratio{1}
               Type       = Transition and transversion rates
               Prior      = Beta(1.00,1.00)
               Partition  = 1
               Moves      = Dirichlet(Tratio{1}) <prob 1.0>
               Startvals  = (1.000)

         2 --  Parameter  = Revmat{2}
               Type       = Rates of reversible rate matrix
               Prior      = Dirichlet(1.00,1.00,1.00,1.00,1.00,1.00)
               Partition  = 2
               Moves      = Dirichlet(Revmat{2}) <prob 0.5>, Slider(Revmat{2}) <prob 0.5>
               Startvals  = (0.167,0.167,0.167,0.167,0.167,0.167)

         3 --  Parameter  = Revmat{3}
               Type       = Rates of reversible rate matrix
               Prior      = Dirichlet(1.00,1.00,1.00,1.00,1.00,1.00)
               Partition  = 3
               Moves      = Dirichlet(Revmat{3}) <prob 0.5>, Slider(Revmat{3}) <prob 0.5>
               Startvals  = (0.167,0.167,0.167,0.167,0.167,0.167)

         4 --  Parameter  = Pi{1}
               Type       = Stationary state frequencies
               Prior      = Dirichlet
               Partition  = 1
               Moves      = Dirichlet(Pi{1}) <prob 0.5>, Slider(Pi{1}) <prob 0.5>
               Startvals  = (0.250,0.250,0.250,0.250)

         5 --  Parameter  = Pi{2}
               Type       = Stationary state frequencies
               Prior      = Dirichlet
               Partition  = 2
               Moves      = Dirichlet(Pi{2}) <prob 0.5>, Slider(Pi{2}) <prob 0.5>
               Startvals  = (0.250,0.250,0.250,0.250)

         6 --  Parameter  = Pi{3}
               Type       = Stationary state frequencies
               Prior      = Dirichlet
               Partition  = 3
               Moves      = Dirichlet(Pi{3}) <prob 0.5>, Slider(Pi{3}) <prob 0.5>
               Startvals  = (0.250,0.250,0.250,0.250)

         7 --  Parameter  = Alpha_symdir{4}
               Type       = Symmetric diricihlet/beta distribution alpha_i parameter
               Prior      = Symmetric dirichlet with all parameters equal to infinity
               Partition  = 4

         8 --  Parameter  = Alpha{1}
               Type       = Shape of scaled gamma distribution of site rates
               Prior      = Exponential(1.00)
               Partition  = 1
               Moves      = Multiplier(Alpha{1}) <prob 1.0>
               Startvals  = (1.000)

         9 --  Parameter  = Alpha{2}
               Type       = Shape of scaled gamma distribution of site rates
               Prior      = Exponential(1.00)
               Partition  = 2
               Moves      = Multiplier(Alpha{2}) <prob 1.0>
               Startvals  = (1.000)

        10 --  Parameter  = Alpha{3}
               Type       = Shape of scaled gamma distribution of site rates
               Prior      = Exponential(1.00)
               Partition  = 3
               Moves      = Multiplier(Alpha{3}) <prob 1.0>
               Startvals  = (1.000)

        11 --  Parameter  = Alpha{4}
               Type       = Shape of scaled gamma distribution of site rates
               Prior      = Exponential(1.00)
               Partition  = 4
               Moves      = Multiplier(Alpha{4}) <prob 1.0>
               Startvals  = (1.000)

        12 --  Parameter  = Ratemultiplier{all}
               Type       = Partition-specific rate multiplier
               Prior      = Dirichlet(1.00,1.00,1.00,1.00)
               Partitions = All
               Moves      = Dirichlet(Ratemultiplier{all}) <prob 2.0>, 
                            Slider(Ratemultiplier{all}) <prob 2.0>
               Startvals  = (1.000,1.000,1.000,1.000)

        13 --  Parameter  = Tau{all}
               Type       = Topology
               Prior      = Prior on topology obeys the following constraints:
                            -- Hard constraint "ingroup"
               Partitions = All
               Subparam.  = V{all}
               Moves      = ExtSprClock(Tau{all},V{all}) <prob 20.0>, 
                            NNIClock(Tau{all},V{all}) <prob 30.0>, 
                            ParsSPRClock(Tau{all},V{all}) <prob 1.0>
               Not used   = ExtFossilSprClock, ExtSsClock, ParsFossilSPRClock
               Startvals  = tree 'mcmc.tree_1'  [run 1, chain 1]
                            tree 'mcmc.tree_2'  [run 1, chain 2]
                            tree 'mcmc.tree_3'  [run 1, chain 3]
                            tree 'mcmc.tree_4'  [run 1, chain 4]
                            tree 'mcmc.tree_5'  [run 2, chain 1]
                            tree 'mcmc.tree_6'  [run 2, chain 2]
                            tree 'mcmc.tree_7'  [run 2, chain 3]
                            tree 'mcmc.tree_8'  [run 2, chain 4]
                            tree 'mcmc.tree_9'  [run 3, chain 1]
                            tree 'mcmc.tree_10'  [run 3, chain 2]
                            tree 'mcmc.tree_11'  [run 3, chain 3]
                            tree 'mcmc.tree_12'  [run 3, chain 4]
                            tree 'mcmc.tree_13'  [run 4, chain 1]
                            tree 'mcmc.tree_14'  [run 4, chain 2]
                            tree 'mcmc.tree_15'  [run 4, chain 3]
                            tree 'mcmc.tree_16'  [run 4, chain 4]

        14 --  Parameter  = V{all}
               Type       = Branch lengths
               Prior      = Clock:Fossilization
                            Node depths are constrained by the following age constraints:
                            -- The age of terminal "Democricetodon_franconicus" is Uniform(15.00,18.00)
                            -- The age of terminal "Apocricetus_alberti" is Uniform(4.20,6.56)
                            -- The age of terminal "Apocricetus_angustidens" is Uniform(3.03,4.27)
                            -- The age of terminal "Apocricetus_barrierei" is Uniform(3.04,5.47)
                            -- The age of terminal "Apocricetus_darderi" is Uniform(3.60,5.33)
                            -- The age of terminal "Pseudocricetus_orienteuropaeus" is Uniform(6.04,7.68)
                            -- The age of terminal "Pseudocricetus_kormosi" is Uniform(5.60,7.02)
                            -- The age of terminal "Hattomys_beetsi" is Uniform(4.19,7.02)
                            -- The age of terminal "Hattomys_nazarii" is Uniform(4.19,7.02)
                            -- The age of terminal "Hattomys_gargantua" is Uniform(4.19,7.02)
                            -- The age of terminal "Neocricetodon_ambarrensis" is Uniform(8.75,9.90)
                            -- The age of terminal "Neocricetodon_fahlbuschi" is Uniform(7.60,9.11)
                            -- The age of terminal "Neocricetodon_moldavicus" is Uniform(9.79,9.94)
                            -- The age of terminal "Neocricetodon_nestori" is Uniform(6.40,6.70)
                            -- The age of terminal "Neocricetodon_browni" is Uniform(5.30,7.68)
                            -- The age of terminal "Neocricetodon_hanae" is Uniform(6.20,7.15)
                            -- The age of terminal "Neocricetodon_grangeri" is Uniform(4.30,6.73)
                            -- The age of terminal "Neocricetodon_intermedius" is Uniform(3.18,4.95)
                            -- The age of terminal "Neocricetodon_polonicus" is Uniform(3.18,5.47)
                            -- The age of terminal "Neocricetodon_magnus" is Uniform(3.18,5.47)
                            -- The age of terminal "Neocricetodon_similis" is Uniform(3.60,6.50)
                            -- The age of terminal "Neocricetodon_skofleki" is Uniform(6.90,8.75)
                            -- The age of terminal "Neocricetodon_shalaensis" is Uniform(7.54,11.20)
                            -- The age of terminal "Collimys_transversus" is Uniform(13.80,13.90)
                            -- The age of terminal "Collimys_gudrunae" is Uniform(13.80,13.90)
                            -- The age of terminal "Collimys_hiri" is Uniform(11.30,11.60)
                            -- The age of terminal "Collimys_longidens" is Uniform(11.30,11.90)
                            -- The age of terminal "Collimys_dobosi" is Uniform(11.10,12.20)
                            -- The age of terminal "Cricetulodon_complicidens" is Uniform(9.60,9.78)
                            -- The age of terminal "Cricetulodon_sabadellensis" is Uniform(9.12,9.98)
                            -- The age of terminal "Cricetulodon_bugesiensis" is Uniform(8.75,9.90)
                            -- The age of terminal "Cricetulodon_lucentensis" is Uniform(6.89,7.17)
                            -- The age of terminal "Cricetulodon_meini" is Uniform(7.53,7.58)
                            -- The age of terminal "Rotundomys_freiriensis" is Uniform(9.62,9.87)
                            -- The age of terminal "Rotundomys_intimus" is Uniform(8.75,9.71)
                            -- The age of terminal "Rotundomys_sabatieri" is Uniform(8.75,9.90)
                            -- The age of terminal "Rotundomys_montisrotundi" is Uniform(8.75,9.90)
                            -- The age of terminal "Rotundomys_bressanus" is Uniform(8.00,9.90)
                            -- The age of terminal "Pseudocollimys_steiningeri" is Uniform(8.90,9.10)
                            -- The age of terminal "Tragomys_macpheei" is Uniform(3.60,5.33)
                            -- The age of terminal "Hypsocricetus_strimonis" is Uniform(5.30,5.80)
                            -- The age of terminal "Sinocricetus_major" is Uniform(4.10,4.30)
                            -- The age of terminal "Nannocricetus_primitivus" is Uniform(7.54,11.60)
                            -- The age of terminal "Nannocricetus_qiui" is Fixed(4.42)
                            -- The age of terminal "Colloides_xiaomingi" is Uniform(7.65,11.20)
                            -- The age of terminal "Stylocricetus_meoticus" is Uniform(5.33,7.68)
                            -- The age of terminal "Odessamys_palatocristatus" is Uniform(3.18,4.27)
                            -- The age of terminal "Odessamys_simionescui" is Uniform(3.18,5.47)
                            -- The age of terminal "Allocricetus_aylasevimae" is Uniform(7.65,8.75)
                            -- The age of terminal "Allocricetus_primitivus" is Uniform(4.30,4.80)
                            -- The age of terminal "Allocricetus_bursae" is Uniform(0.01,5.47)
                            -- The age of terminal "Allocricetus_ehiki" is Uniform(0.13,5.23)
                            -- The age of terminal "Allocricetus_teilhardi" is Uniform(0.37,2.00)
                            -- The age of terminal "Allocricetus_jesreelicus" is Uniform(0.10,0.36)
                            -- The age of terminal "Cricetulus_mesolophidos" is Uniform(2.60,4.80)
                            -- The age of terminal "Cricetulus_europaeus" is Uniform(3.20,3.40)
                            -- The age of terminal "Cricetulus_koufosi" is Uniform(1.00,1.90)
                            -- The age of terminal "Mesocricetus_primitivus" is Uniform(1.20,5.40)
                            -- The age of terminal "Cricetus_lophidens" is Uniform(5.23,5.40)
                            -- Tree age has a Offsetexponential(15.00,17.80) distribution
               Partitions = All
               Subparams  = IgrBrlens{1,2,3} and IgrBrlens{4}
               Moves      = AddBranch(V{all}) <prob 15.0>, DelBranch(V{all}) <prob 15.0>, 
                            NodesliderClock(V{all}) <prob 40.0>, TreeStretch(V{all}) <prob 40.0>
               Startvals  = tree 'mcmc.tree_1'  [run 1, chain 1]
                            tree 'mcmc.tree_2'  [run 1, chain 2]
                            tree 'mcmc.tree_3'  [run 1, chain 3]
                            tree 'mcmc.tree_4'  [run 1, chain 4]
                            tree 'mcmc.tree_5'  [run 2, chain 1]
                            tree 'mcmc.tree_6'  [run 2, chain 2]
                            tree 'mcmc.tree_7'  [run 2, chain 3]
                            tree 'mcmc.tree_8'  [run 2, chain 4]
                            tree 'mcmc.tree_9'  [run 3, chain 1]
                            tree 'mcmc.tree_10'  [run 3, chain 2]
                            tree 'mcmc.tree_11'  [run 3, chain 3]
                            tree 'mcmc.tree_12'  [run 3, chain 4]
                            tree 'mcmc.tree_13'  [run 4, chain 1]
                            tree 'mcmc.tree_14'  [run 4, chain 2]
                            tree 'mcmc.tree_15'  [run 4, chain 3]
                            tree 'mcmc.tree_16'  [run 4, chain 4]

        15 --  Parameter  = Net_speciation{all}
               Type       = Speciation rate
               Prior      = Exponential(1.00)
               Partitions = All
               Moves      = Slider(Net_speciation{all}) <prob 3.0>, 
                            Multiplier(Net_speciation{all}) <prob 3.0>
               Startvals  = (0.100)

        16 --  Parameter  = Relative_extinction{all}
               Type       = Extinction rate
               Prior      = Beta(1.00,1.00)
               Partitions = All
               Moves      = Slider(Relative_extinction{all}) <prob 3.0>
               Startvals  = (0.900)

        17 --  Parameter  = Relative_fossilization{all}
               Type       = Fossilization rate
               Prior      = Beta(1.00,1.00)
               Partitions = All
               Moves      = Slider(Relative_fossilization{all}) <prob 3.0>
               Startvals  = (0.100)

        18 --  Parameter  = Igrvar{1,2,3}
               Type       = Variance increase of igr model branch lenths
               Prior      = Exponential(1.00)
               Partitions = 1, 2, and 3
               Subparam.  = IgrBrlens{1,2,3}
               Moves      = Multiplier(Igrvar{1,2,3}) <prob 25.0>
               Startvals  = (1.000)

        19 --  Parameter  = Igrvar{4}
               Type       = Variance increase of igr model branch lenths
               Prior      = Exponential(1.00)
               Partition  = 4
               Subparam.  = IgrBrlens{4}
               Moves      = Multiplier(Igrvar{4}) <prob 8.0>
               Startvals  = (1.000)

        20 --  Parameter  = IgrBrlens{1,2,3}
               Type       = Branch lengths of IGR relaxed clock
               Prior      = Gamma (expectation = v, variance = Igrvar{1,2,3} * v) 
                               [where v is branch length]
               Partitions = 1, 2, and 3

        21 --  Parameter  = IgrBrlens{4}
               Type       = Branch lengths of IGR relaxed clock
               Prior      = Gamma (expectation = v, variance = Igrvar{4} * v) 
                               [where v is branch length]
               Partition  = 4

        22 --  Parameter  = Clockrate{all}
               Type       = Base rate of clock
               Prior      = Lognormal(-0.71,1.64)
                            The clock rate varies according to an independent gamma (white noise) model
               Partitions = All
               Moves      = Multiplier(Clockrate{all}) <prob 40.0>
               Startvals  = (0.493)

      Running Markov chain
      MCMC stamp = 1456849893
      Seed = 767669065
      Swapseed = 1770571292
      Model settings:

         Settings for partition 1 --
            Datatype  = DNA
            Nucmodel  = 4by4
            Nst       = 2
                        Transition and transversion  rates, expressed
                        as proportions of the rate sum, have a
                        Beta(1.00,1.00) prior
            Covarion  = No
            # States  = 4
                        State frequencies have a Dirichlet prior
                        (1.00,1.00,1.00,1.00)
            Rates     = Gamma
                        The distribution is approximated using 4 categories.
                        Shape parameter is exponentially
                        distributed with parameter (1.00).

         Settings for partition 2 --
            Datatype  = DNA
            Nucmodel  = 4by4
            Nst       = 6
                        Substitution rates, expressed as proportions
                        of the rate sum, have a Dirichlet prior
                        (1.00,1.00,1.00,1.00,1.00,1.00)
            Covarion  = No
            # States  = 4
                        State frequencies have a Dirichlet prior
                        (1.00,1.00,1.00,1.00)
            Rates     = Gamma
                        The distribution is approximated using 4 categories.
                        Shape parameter is exponentially
                        distributed with parameter (1.00).

         Settings for partition 3 --
            Datatype  = DNA
            Nucmodel  = 4by4
            Nst       = 6
                        Substitution rates, expressed as proportions
                        of the rate sum, have a Dirichlet prior
                        (1.00,1.00,1.00,1.00,1.00,1.00)
            Covarion  = No
            # States  = 4
                        State frequencies have a Dirichlet prior
                        (1.00,1.00,1.00,1.00)
            Rates     = Gamma
                        The distribution is approximated using 4 categories.
                        Shape parameter is exponentially
                        distributed with parameter (1.00).

         Settings for partition 4 --
            Datatype  = Standard
            Coding    = Variable
            # States  = Variable, up to 10
                        State frequencies are fixed to be equal
            Rates     = Gamma
                        The distribution is approximated using 4 categories.
                        Shape parameter is exponentially
                        distributed with parameter (1.00).

      Active parameters: 

                             Partition(s)
         Parameters          1  2  3  4
         ------------------------------
         Tratio              1  .  .  .
         Revmat              .  2  3  .
         Statefreq           4  5  6  7
         Shape               8  9 10 11
         Ratemultiplier     12 12 12 12
         Topology           13 13 13 13
         Brlens             14 14 14 14
         Speciationrate     15 15 15 15
         Extinctionrate     16 16 16 16
         Fossilizationrate  17 17 17 17
         Igrvar             18 18 18 19
         Igrbranchrates     20 20 20 21
         Clockrate          22 22 22 22
         ------------------------------

         Parameters can be linked or unlinked across partitions using 'link' and 'unlink'

         1 --  Parameter  = Tratio{1}
               Type       = Transition and transversion rates
               Prior      = Beta(1.00,1.00)
               Partition  = 1

         2 --  Parameter  = Revmat{2}
               Type       = Rates of reversible rate matrix
               Prior      = Dirichlet(1.00,1.00,1.00,1.00,1.00,1.00)
               Partition  = 2

         3 --  Parameter  = Revmat{3}
               Type       = Rates of reversible rate matrix
               Prior      = Dirichlet(1.00,1.00,1.00,1.00,1.00,1.00)
               Partition  = 3

         4 --  Parameter  = Pi{1}
               Type       = Stationary state frequencies
               Prior      = Dirichlet
               Partition  = 1

         5 --  Parameter  = Pi{2}
               Type       = Stationary state frequencies
               Prior      = Dirichlet
               Partition  = 2

         6 --  Parameter  = Pi{3}
               Type       = Stationary state frequencies
               Prior      = Dirichlet
               Partition  = 3

         7 --  Parameter  = Alpha_symdir{4}
               Type       = Symmetric diricihlet/beta distribution alpha_i parameter
               Prior      = Symmetric dirichlet with all parameters equal to infinity
               Partition  = 4

         8 --  Parameter  = Alpha{1}
               Type       = Shape of scaled gamma distribution of site rates
               Prior      = Exponential(1.00)
               Partition  = 1

         9 --  Parameter  = Alpha{2}
               Type       = Shape of scaled gamma distribution of site rates
               Prior      = Exponential(1.00)
               Partition  = 2

        10 --  Parameter  = Alpha{3}
               Type       = Shape of scaled gamma distribution of site rates
               Prior      = Exponential(1.00)
               Partition  = 3

        11 --  Parameter  = Alpha{4}
               Type       = Shape of scaled gamma distribution of site rates
               Prior      = Exponential(1.00)
               Partition  = 4

        12 --  Parameter  = Ratemultiplier{all}
               Type       = Partition-specific rate multiplier
               Prior      = Dirichlet(1.00,1.00,1.00,1.00)
               Partitions = All

        13 --  Parameter  = Tau{all}
               Type       = Topology
               Prior      = Prior on topology obeys the following constraints:
                            -- Hard constraint "ingroup"
               Partitions = All
               Subparam.  = V{all}

        14 --  Parameter  = V{all}
               Type       = Branch lengths
               Prior      = Clock:Fossilization
                            Node depths are constrained by the following age constraints:
                            -- The age of terminal "Democricetodon_franconicus" is Uniform(15.00,18.00)
                            -- The age of terminal "Apocricetus_alberti" is Uniform(4.20,6.56)
                            -- The age of terminal "Apocricetus_angustidens" is Uniform(3.03,4.27)
                            -- The age of terminal "Apocricetus_barrierei" is Uniform(3.04,5.47)
                            -- The age of terminal "Apocricetus_darderi" is Uniform(3.60,5.33)
                            -- The age of terminal "Pseudocricetus_orienteuropaeus" is Uniform(6.04,7.68)
                            -- The age of terminal "Pseudocricetus_kormosi" is Uniform(5.60,7.02)
                            -- The age of terminal "Hattomys_beetsi" is Uniform(4.19,7.02)
                            -- The age of terminal "Hattomys_nazarii" is Uniform(4.19,7.02)
                            -- The age of terminal "Hattomys_gargantua" is Uniform(4.19,7.02)
                            -- The age of terminal "Neocricetodon_ambarrensis" is Uniform(8.75,9.90)
                            -- The age of terminal "Neocricetodon_fahlbuschi" is Uniform(7.60,9.11)
                            -- The age of terminal "Neocricetodon_moldavicus" is Uniform(9.79,9.94)
                            -- The age of terminal "Neocricetodon_nestori" is Uniform(6.40,6.70)
                            -- The age of terminal "Neocricetodon_browni" is Uniform(5.30,7.68)
                            -- The age of terminal "Neocricetodon_hanae" is Uniform(6.20,7.15)
                            -- The age of terminal "Neocricetodon_grangeri" is Uniform(4.30,6.73)
                            -- The age of terminal "Neocricetodon_intermedius" is Uniform(3.18,4.95)
                            -- The age of terminal "Neocricetodon_polonicus" is Uniform(3.18,5.47)
                            -- The age of terminal "Neocricetodon_magnus" is Uniform(3.18,5.47)
                            -- The age of terminal "Neocricetodon_similis" is Uniform(3.60,6.50)
                            -- The age of terminal "Neocricetodon_skofleki" is Uniform(6.90,8.75)
                            -- The age of terminal "Neocricetodon_shalaensis" is Uniform(7.54,11.20)
                            -- The age of terminal "Collimys_transversus" is Uniform(13.80,13.90)
                            -- The age of terminal "Collimys_gudrunae" is Uniform(13.80,13.90)
                            -- The age of terminal "Collimys_hiri" is Uniform(11.30,11.60)
                            -- The age of terminal "Collimys_longidens" is Uniform(11.30,11.90)
                            -- The age of terminal "Collimys_dobosi" is Uniform(11.10,12.20)
                            -- The age of terminal "Cricetulodon_complicidens" is Uniform(9.60,9.78)
                            -- The age of terminal "Cricetulodon_sabadellensis" is Uniform(9.12,9.98)
                            -- The age of terminal "Cricetulodon_bugesiensis" is Uniform(8.75,9.90)
                            -- The age of terminal "Cricetulodon_lucentensis" is Uniform(6.89,7.17)
                            -- The age of terminal "Cricetulodon_meini" is Uniform(7.53,7.58)
                            -- The age of terminal "Rotundomys_freiriensis" is Uniform(9.62,9.87)
                            -- The age of terminal "Rotundomys_intimus" is Uniform(8.75,9.71)
                            -- The age of terminal "Rotundomys_sabatieri" is Uniform(8.75,9.90)
                            -- The age of terminal "Rotundomys_montisrotundi" is Uniform(8.75,9.90)
                            -- The age of terminal "Rotundomys_bressanus" is Uniform(8.00,9.90)
                            -- The age of terminal "Pseudocollimys_steiningeri" is Uniform(8.90,9.10)
                            -- The age of terminal "Tragomys_macpheei" is Uniform(3.60,5.33)
                            -- The age of terminal "Hypsocricetus_strimonis" is Uniform(5.30,5.80)
                            -- The age of terminal "Sinocricetus_major" is Uniform(4.10,4.30)
                            -- The age of terminal "Nannocricetus_primitivus" is Uniform(7.54,11.60)
                            -- The age of terminal "Nannocricetus_qiui" is Fixed(4.42)
                            -- The age of terminal "Colloides_xiaomingi" is Uniform(7.65,11.20)
                            -- The age of terminal "Stylocricetus_meoticus" is Uniform(5.33,7.68)
                            -- The age of terminal "Odessamys_palatocristatus" is Uniform(3.18,4.27)
                            -- The age of terminal "Odessamys_simionescui" is Uniform(3.18,5.47)
                            -- The age of terminal "Allocricetus_aylasevimae" is Uniform(7.65,8.75)
                            -- The age of terminal "Allocricetus_primitivus" is Uniform(4.30,4.80)
                            -- The age of terminal "Allocricetus_bursae" is Uniform(0.01,5.47)
                            -- The age of terminal "Allocricetus_ehiki" is Uniform(0.13,5.23)
                            -- The age of terminal "Allocricetus_teilhardi" is Uniform(0.37,2.00)
                            -- The age of terminal "Allocricetus_jesreelicus" is Uniform(0.10,0.36)
                            -- The age of terminal "Cricetulus_mesolophidos" is Uniform(2.60,4.80)
                            -- The age of terminal "Cricetulus_europaeus" is Uniform(3.20,3.40)
                            -- The age of terminal "Cricetulus_koufosi" is Uniform(1.00,1.90)
                            -- The age of terminal "Mesocricetus_primitivus" is Uniform(1.20,5.40)
                            -- The age of terminal "Cricetus_lophidens" is Uniform(5.23,5.40)
                            -- Tree age has a Offsetexponential(15.00,17.80) distribution
               Partitions = All
               Subparams  = IgrBrlens{1,2,3} and IgrBrlens{4}

        15 --  Parameter  = Net_speciation{all}
               Type       = Speciation rate
               Prior      = Exponential(1.00)
               Partitions = All

        16 --  Parameter  = Relative_extinction{all}
               Type       = Extinction rate
               Prior      = Beta(1.00,1.00)
               Partitions = All

        17 --  Parameter  = Relative_fossilization{all}
               Type       = Fossilization rate
               Prior      = Beta(1.00,1.00)
               Partitions = All

        18 --  Parameter  = Igrvar{1,2,3}
               Type       = Variance increase of igr model branch lenths
               Prior      = Exponential(1.00)
               Partitions = 1, 2, and 3
               Subparam.  = IgrBrlens{1,2,3}

        19 --  Parameter  = Igrvar{4}
               Type       = Variance increase of igr model branch lenths
               Prior      = Exponential(1.00)
               Partition  = 4
               Subparam.  = IgrBrlens{4}

        20 --  Parameter  = IgrBrlens{1,2,3}
               Type       = Branch lengths of IGR relaxed clock
               Prior      = Gamma (expectation = v, variance = Igrvar{1,2,3} * v) 
                               [where v is branch length]
               Partitions = 1, 2, and 3

        21 --  Parameter  = IgrBrlens{4}
               Type       = Branch lengths of IGR relaxed clock
               Prior      = Gamma (expectation = v, variance = Igrvar{4} * v) 
                               [where v is branch length]
               Partition  = 4

        22 --  Parameter  = Clockrate{all}
               Type       = Base rate of clock
               Prior      = Lognormal(-0.71,1.64)
                            The clock rate varies according to an independent gamma (white noise) model
               Partitions = All


      Number of chains per MPI processor = 1

      The MCMC sampler will use the following moves:
         With prob.  Chain will use move
            0.34 %   Dirichlet(Tratio{1})
            0.17 %   Dirichlet(Revmat{2})
            0.17 %   Slider(Revmat{2})
            0.17 %   Dirichlet(Revmat{3})
            0.17 %   Slider(Revmat{3})
            0.17 %   Dirichlet(Pi{1})
            0.17 %   Slider(Pi{1})
            0.17 %   Dirichlet(Pi{2})
            0.17 %   Slider(Pi{2})
            0.17 %   Dirichlet(Pi{3})
            0.17 %   Slider(Pi{3})
            0.34 %   Multiplier(Alpha{1})
            0.34 %   Multiplier(Alpha{2})
            0.34 %   Multiplier(Alpha{3})
            0.34 %   Multiplier(Alpha{4})
            0.68 %   Dirichlet(Ratemultiplier{all})
            0.68 %   Slider(Ratemultiplier{all})
            6.83 %   ExtSprClock(Tau{all},V{all})
           10.24 %   NNIClock(Tau{all},V{all})
            0.34 %   ParsSPRClock(Tau{all},V{all})
            5.12 %   AddBranch(V{all})
            5.12 %   DelBranch(V{all})
           13.65 %   NodesliderClock(V{all})
           13.65 %   TreeStretch(V{all})
            1.02 %   Slider(Net_speciation{all})
            1.02 %   Multiplier(Net_speciation{all})
            1.02 %   Slider(Relative_extinction{all})
            1.02 %   Slider(Relative_fossilization{all})
            8.53 %   Multiplier(Igrvar{1,2,3})
            2.73 %   Multiplier(Igrvar{4})
            8.53 %   Multiplier(IgrBrlens{1,2,3})
            2.73 %   Multiplier(IgrBrlens{4})
           13.65 %   Multiplier(Clockrate{all})

      Division 1 has 256 unique site patterns
      Division 2 has 531 unique site patterns
      Division 3 has 215 unique site patterns
      Division 4 has 76 unique site patterns
      Initializing conditional likelihoods

      Running benchmarks to automatically select fastest BEAGLE resource... 
      Using BEAGLE v3.1.2 resource 0 for division 1:
         Rsrc Name : CPU
         Impl Name : CPU-4State-SSE-Double
         Flags: PROCESSOR_CPU PRECISION_DOUBLE COMPUTATION_SYNCH EIGEN_REAL
                SCALING_MANUAL SCALERS_RAW VECTOR_SSE THREADING_NONE         MODEL STATES: 4

      Running benchmarks to automatically select fastest BEAGLE resource... 
      Using BEAGLE v3.1.2 resource 0 for division 2:
         Rsrc Name : CPU
         Impl Name : CPU-4State-SSE-Double
         Flags: PROCESSOR_CPU PRECISION_DOUBLE COMPUTATION_SYNCH EIGEN_REAL
                SCALING_MANUAL SCALERS_RAW VECTOR_SSE THREADING_NONE         MODEL STATES: 4

      Running benchmarks to automatically select fastest BEAGLE resource... 
      Using BEAGLE v3.1.2 resource 0 for division 3:
         Rsrc Name : CPU
         Impl Name : CPU-4State-SSE-Double
         Flags: PROCESSOR_CPU PRECISION_DOUBLE COMPUTATION_SYNCH EIGEN_REAL
                SCALING_MANUAL SCALERS_RAW VECTOR_SSE THREADING_NONE         MODEL STATES: 4
      Using standard non-SSE likelihood calculator for division 4 (single-precision)

      Initial log likelihoods and log prior probs for run 1:
         Chain 1 -- -81914.289923 -- -782.790581

      There are 15 more chains on other processor(s)


      Using a relative burnin of 25.0 % for diagnostics

      Chain results (100000000 generations requested):

         0 -- [-81914.290] [...15 remote chains...] 
      1000 -- (-26020.948) [...15 remote chains...] -- 55:33:18
      2000 -- (-25002.496) [...15 remote chains...] -- 55:33:16
      3000 -- (-24373.642) [...15 remote chains...] -- 46:17:41
      4000 -- (-23640.616) [...15 remote chains...] -- 48:36:33
      5000 -- (-22635.649) [...15 remote chains...] -- 49:59:51

      Average standard deviation of split frequencies: 0.150035

      6000 -- (-22206.488) [...15 remote chains...] -- 46:17:36
      7000 -- (-21560.601) [...15 remote chains...] -- 47:36:56
      8000 -- (-21417.368) [...15 remote chains...] -- 45:08:07
      9000 -- (-21313.479) [...15 remote chains...] -- 46:17:31
      10000 -- (-21117.282) [...15 remote chains...] -- 47:13:03

      Average standard deviation of split frequencies: 0.096601

      11000 -- (-20989.981) [...15 remote chains...] -- 45:26:58
      12000 -- (-20948.517) [...15 remote chains...] -- 46:17:26
      13000 -- (-20876.192) [...15 remote chains...] -- 44:51:57
      14000 -- (-20828.746) [...15 remote chains...] -- 45:37:42
      15000 -- (-20766.765) [...15 remote chains...] -- 46:17:21

      Average standard deviation of split frequencies: 0.130497

      16000 -- (-20711.077) [...15 remote chains...] -- 45:07:54
      17000 -- (-20634.105) [...15 remote chains...] -- 45:44:37
      18000 -- (-20609.567) [...15 remote chains...] -- 46:17:16
      19000 -- (-20576.859) [...15 remote chains...] -- 45:18:46
      20000 -- (-20503.919) [...15 remote chains...] -- 45:49:27

      Average standard deviation of split frequencies: 0.107442

      21000 -- (-20468.961) [...15 remote chains...] -- 46:17:11
      22000 -- (-20443.263) [...15 remote chains...] -- 45:26:40
      23000 -- (-20423.652) [...15 remote chains...] -- 45:52:59
      24000 -- (-20392.981) [...15 remote chains...] -- 45:07:41
      25000 -- (-20374.010) [...15 remote chains...] -- 45:32:39

      Average standard deviation of split frequencies: 0.091102

      26000 -- (-20348.687) [...15 remote chains...] -- 45:55:41
      27000 -- (-20326.088) [...15 remote chains...] -- 45:15:18
      28000 -- (-20310.235) [...15 remote chains...] -- 45:37:19
      29000 -- (-20305.529) [...15 remote chains...] -- 45:57:49
      30000 -- (-20281.398) [...15 remote chains...] -- 45:21:24

      Average standard deviation of split frequencies: 0.111412

      31000 -- (-20251.745) [...15 remote chains...] -- 45:41:05
      32000 -- (-20264.085) [...15 remote chains...] -- 45:59:32
      33000 -- (-20256.588) [...15 remote chains...] -- 45:26:22
      34000 -- (-20246.812) [...15 remote chains...] -- 45:44:09
      35000 -- [-20232.164] [...15 remote chains...] -- 46:00:56

      Average standard deviation of split frequencies: 0.102617

      36000 -- [-20216.105] [...15 remote chains...] -- 46:16:46
      37000 -- (-20210.360) [...15 remote chains...] -- 45:46:43
      38000 -- (-20192.750) [...15 remote chains...] -- 46:02:06
      39000 -- [-20189.729] [...15 remote chains...] -- 46:16:41
      40000 -- (-20168.603) [...15 remote chains...] -- 45:48:54

      Average standard deviation of split frequencies: 0.114029

      41000 -- (-20161.492) [...15 remote chains...] -- 46:03:05
      42000 -- (-20159.455) [...15 remote chains...] -- 46:16:36
      43000 -- (-20140.260) [...15 remote chains...] -- 45:50:45
      44000 -- (-20147.421) [...15 remote chains...] -- 46:03:56
      45000 -- (-20154.414) [...15 remote chains...] -- 46:16:31

      Average standard deviation of split frequencies: 0.101271

      46000 -- [-20146.289] [...15 remote chains...] -- 45:52:21
      47000 -- (-20149.740) [...15 remote chains...] -- 46:04:39
      48000 -- (-20143.651) [...15 remote chains...] -- 46:16:26
      49000 -- (-20134.589) [...15 remote chains...] -- 45:53:45
      50000 -- (-20139.724) [...15 remote chains...] -- 46:05:17

      Average standard deviation of split frequencies: 0.091734

      51000 -- (-20147.216) [...15 remote chains...] -- 46:16:21
      52000 -- (-20144.303) [...15 remote chains...] -- 45:54:58
      53000 -- (-20143.044) [...15 remote chains...] -- 46:05:49
      54000 -- (-20130.625) [...15 remote chains...] -- 46:16:16
      55000 -- (-20132.164) [...15 remote chains...] -- 45:56:03

      Average standard deviation of split frequencies: 0.103223

      56000 -- (-20119.303) [...15 remote chains...] -- 46:06:18
      57000 -- [-20123.098] [...15 remote chains...] -- 46:16:11
      58000 -- (-20118.796) [...15 remote chains...] -- 45:57:01
      59000 -- [-20123.581] [...15 remote chains...] -- 46:06:43
      60000 -- (-20132.239) [...15 remote chains...] -- 46:16:06

      Average standard deviation of split frequencies: 0.097566

      61000 -- (-20127.459) [...15 remote chains...] -- 46:25:11
      62000 -- [-20124.301] [...15 remote chains...] -- 46:07:06
      63000 -- [-20122.497] [...15 remote chains...] -- 46:16:01
      64000 -- [-20117.362] [...15 remote chains...] -- 46:24:40
      65000 -- (-20115.209) [...15 remote chains...] -- 46:33:03

      Average standard deviation of split frequencies: 0.092221

      66000 -- [-20112.420] [...15 remote chains...] -- 46:15:56
      67000 -- [-20106.179] [...15 remote chains...] -- 46:24:12
      68000 -- (-20122.322) [...15 remote chains...] -- 46:32:13
      69000 -- [-20117.487] [...15 remote chains...] -- 46:39:59
      70000 -- (-20119.519) [...15 remote chains...] -- 46:23:45

      Average standard deviation of split frequencies: 0.099494

      71000 -- (-20110.006) [...15 remote chains...] -- 46:31:26
      72000 -- (-20107.664) [...15 remote chains...] -- 46:38:54
      73000 -- (-20108.462) [...15 remote chains...] -- 46:23:21
      74000 -- (-20102.413) [...15 remote chains...] -- 46:30:43
      75000 -- (-20098.498) [...15 remote chains...] -- 46:37:54

      Average standard deviation of split frequencies: 0.098689

      76000 -- [-20099.227] [...15 remote chains...] -- 46:44:53
      77000 -- (-20099.578) [...15 remote chains...] -- 46:30:03
      78000 -- (-20099.348) [...15 remote chains...] -- 46:36:57
      79000 -- (-20102.741) [...15 remote chains...] -- 46:43:41
      80000 -- [-20104.364] [...15 remote chains...] -- 46:29:26

      Average standard deviation of split frequencies: 0.102919

      81000 -- (-20097.891) [...15 remote chains...] -- 46:36:05
      82000 -- [-20085.084] [...15 remote chains...] -- 46:42:34
      83000 -- (-20091.741) [...15 remote chains...] -- 46:48:54
      84000 -- (-20096.099) [...15 remote chains...] -- 46:35:16
      85000 -- (-20095.215) [...15 remote chains...] -- 46:41:32

      Average standard deviation of split frequencies: 0.098966

      86000 -- [-20088.333] [...15 remote chains...] -- 46:47:39
      87000 -- [-20089.771] [...15 remote chains...] -- 46:34:30
      88000 -- (-20101.609) [...15 remote chains...] -- 46:40:33
      89000 -- (-20097.686) [...15 remote chains...] -- 46:46:29
      90000 -- (-20095.014) [...15 remote chains...] -- 46:52:16

      Average standard deviation of split frequencies: 0.094041

      91000 -- [-20104.313] [...15 remote chains...] -- 46:39:38
      92000 -- [-20103.063] [...15 remote chains...] -- 46:45:23
      93000 -- [-20113.780] [...15 remote chains...] -- 46:51:00
      94000 -- (-20113.260) [...15 remote chains...] -- 46:56:29
      95000 -- (-20107.282) [...15 remote chains...] -- 47:01:52

      Average standard deviation of split frequencies: 0.096496

      96000 -- (-20107.267) [...15 remote chains...] -- 46:49:48
      97000 -- (-20112.872) [...15 remote chains...] -- 46:55:08
      98000 -- (-20105.625) [...15 remote chains...] -- 47:00:21
      99000 -- (-20110.423) [...15 remote chains...] -- 47:05:28
      100000 -- (-20104.648) [...15 remote chains...] -- 46:53:51

      Average standard deviation of split frequencies: 0.092800

      101000 -- (-20106.442) [...15 remote chains...] -- 46:58:55
      102000 -- (-20109.668) [...15 remote chains...] -- 47:03:54
      103000 -- (-20110.014) [...15 remote chains...] -- 47:08:47
      104000 -- (-20110.987) [...15 remote chains...] -- 46:57:34
      105000 -- (-20101.653) [...15 remote chains...] -- 47:02:25

      Average standard deviation of split frequencies: 0.089577

      106000 -- [-20102.505] [...15 remote chains...] -- 47:07:11
      107000 -- (-20104.533) [...15 remote chains...] -- 47:11:51
      108000 -- [-20111.781] [...15 remote chains...] -- 47:01:01
      109000 -- (-20109.505) [...15 remote chains...] -- 47:05:39
      110000 -- (-20104.714) [...15 remote chains...] -- 47:10:13

      Average standard deviation of split frequencies: 0.093391

      111000 -- (-20106.806) [...15 remote chains...] -- 47:14:41
      112000 -- (-20106.138) [...15 remote chains...] -- 47:19:04
      113000 -- (-20097.380) [...15 remote chains...] -- 47:08:39
      114000 -- (-20100.839) [...15 remote chains...] -- 47:13:01
      115000 -- (-20091.614) [...15 remote chains...] -- 47:17:18

      Average standard deviation of split frequencies: 0.092549

      116000 -- (-20093.212) [...15 remote chains...] -- 47:21:31
      117000 -- [-20100.234] [...15 remote chains...] -- 47:11:26
      118000 -- (-20105.943) [...15 remote chains...] -- 47:15:37
      119000 -- (-20109.569) [...15 remote chains...] -- 47:19:45
      120000 -- [-20105.120] [...15 remote chains...] -- 47:23:48

      Average standard deviation of split frequencies: 0.095854

      121000 -- (-20099.155) [...15 remote chains...] -- 47:27:47
      122000 -- (-20090.616) [...15 remote chains...] -- 47:31:42
      123000 -- [-20090.164] [...15 remote chains...] -- 47:22:01
      124000 -- (-20101.488) [...15 remote chains...] -- 47:25:55
      125000 -- (-20105.999) [...15 remote chains...] -- 47:29:46

      Average standard deviation of split frequencies: 0.094954

      126000 -- (-20097.215) [...15 remote chains...] -- 47:33:32
      127000 -- [-20096.902] [...15 remote chains...] -- 47:24:09
      128000 -- (-20089.294) [...15 remote chains...] -- 47:27:54
      129000 -- (-20099.452) [...15 remote chains...] -- 47:31:36
      130000 -- (-20101.183) [...15 remote chains...] -- 47:35:15

      Average standard deviation of split frequencies: 0.092852

      131000 -- (-20104.029) [...15 remote chains...] -- 47:26:08
      132000 -- (-20091.202) [...15 remote chains...] -- 47:29:46
      133000 -- (-20087.889) [...15 remote chains...] -- 47:33:20
      134000 -- (-20094.337) [...15 remote chains...] -- 47:36:51
      135000 -- (-20105.162) [...15 remote chains...] -- 47:28:00

      Average standard deviation of split frequencies: 0.095647

      136000 -- (-20096.543) [...15 remote chains...] -- 47:31:30
      137000 -- (-20104.243) [...15 remote chains...] -- 47:34:57
      138000 -- (-20101.548) [...15 remote chains...] -- 47:38:22
      139000 -- (-20107.186) [...15 remote chains...] -- 47:41:43
      140000 -- (-20101.561) [...15 remote chains...] -- 47:33:08

      Average standard deviation of split frequencies: 0.094082

      141000 -- (-20104.969) [...15 remote chains...] -- 47:36:29
      142000 -- [-20104.652] [...15 remote chains...] -- 47:39:46
      143000 -- (-20099.377) [...15 remote chains...] -- 47:43:01
      144000 -- [-20092.777] [...15 remote chains...] -- 47:46:14
      145000 -- [-20102.015] [...15 remote chains...] -- 47:37:55

      Average standard deviation of split frequencies: 0.092088

      146000 -- (-20102.585) [...15 remote chains...] -- 47:41:06
      147000 -- (-20097.491) [...15 remote chains...] -- 47:44:15
      148000 -- (-20100.730) [...15 remote chains...] -- 47:47:22
      149000 -- [-20103.705] [...15 remote chains...] -- 47:39:16
      150000 -- (-20100.463) [...15 remote chains...] -- 47:42:22

      Average standard deviation of split frequencies: 0.094831

      151000 -- [-20103.310] [...15 remote chains...] -- 47:45:25
      152000 -- (-20107.298) [...15 remote chains...] -- 47:48:26
      153000 -- (-20110.177) [...15 remote chains...] -- 47:40:32
      154000 -- [-20093.210] [...15 remote chains...] -- 47:43:32
      155000 -- [-20100.578] [...15 remote chains...] -- 47:46:31

      Average standard deviation of split frequencies: 0.093690

      156000 -- (-20086.149) [...15 remote chains...] -- 47:49:26
      157000 -- [-20085.531] [...15 remote chains...] -- 47:52:20
      158000 -- [-20095.903] [...15 remote chains...] -- 47:44:39
      159000 -- (-20089.747) [...15 remote chains...] -- 47:47:33
      160000 -- (-20098.713) [...15 remote chains...] -- 47:50:24

      Average standard deviation of split frequencies: 0.093320

      161000 -- (-20099.999) [...15 remote chains...] -- 47:53:12
      162000 -- (-20083.869) [...15 remote chains...] -- 47:55:59
      163000 -- (-20093.512) [...15 remote chains...] -- 47:58:44
      164000 -- (-20089.111) [...15 remote chains...] -- 47:51:17
      165000 -- [-20093.185] [...15 remote chains...] -- 47:54:02

      Average standard deviation of split frequencies: 0.092410

      166000 -- (-20100.466) [...15 remote chains...] -- 47:56:44
      167000 -- (-20090.761) [...15 remote chains...] -- 47:59:24
      168000 -- [-20101.598] [...15 remote chains...] -- 47:52:09
      169000 -- [-20083.302] [...15 remote chains...] -- 47:54:49
      170000 -- (-20091.954) [...15 remote chains...] -- 47:57:27

      Average standard deviation of split frequencies: 0.091346

      171000 -- (-20088.414) [...15 remote chains...] -- 48:00:03
      172000 -- (-20086.611) [...15 remote chains...] -- 48:02:37
      173000 -- (-20093.648) [...15 remote chains...] -- 48:05:10
      174000 -- (-20084.679) [...15 remote chains...] -- 47:58:07
      175000 -- (-20076.566) [...15 remote chains...] -- 48:00:39

      Average standard deviation of split frequencies: 0.093048

      176000 -- (-20083.373) [...15 remote chains...] -- 48:03:10
      177000 -- [-20079.495] [...15 remote chains...] -- 48:05:39
      178000 -- (-20086.245) [...15 remote chains...] -- 47:58:45
      179000 -- (-20092.761) [...15 remote chains...] -- 48:01:14
      180000 -- (-20092.582) [...15 remote chains...] -- 48:03:41

      Average standard deviation of split frequencies: 0.092007

      181000 -- (-20102.649) [...15 remote chains...] -- 48:06:06
      182000 -- (-20097.866) [...15 remote chains...] -- 48:08:30
      183000 -- (-20084.297) [...15 remote chains...] -- 48:10:52
      184000 -- (-20087.521) [...15 remote chains...] -- 48:04:10
      185000 -- (-20088.353) [...15 remote chains...] -- 48:06:32

      Average standard deviation of split frequencies: 0.091101

      186000 -- [-20087.221] [...15 remote chains...] -- 48:08:52
      187000 -- (-20079.716) [...15 remote chains...] -- 48:11:11
      188000 -- (-20077.191) [...15 remote chains...] -- 48:04:38
      189000 -- (-20078.210) [...15 remote chains...] -- 48:06:56
      190000 -- (-20083.558) [...15 remote chains...] -- 48:09:14

      Average standard deviation of split frequencies: 0.092439

      191000 -- (-20079.550) [...15 remote chains...] -- 48:11:29
      192000 -- (-20076.202) [...15 remote chains...] -- 48:13:44
      193000 -- (-20082.918) [...15 remote chains...] -- 48:07:20
      194000 -- (-20079.949) [...15 remote chains...] -- 48:09:34
      195000 -- (-20070.024) [...15 remote chains...] -- 48:11:47

      Average standard deviation of split frequencies: 0.092491

      196000 -- (-20072.150) [...15 remote chains...] -- 48:13:58
      197000 -- (-20067.113) [...15 remote chains...] -- 48:07:42
      198000 -- [-20068.894] [...15 remote chains...] -- 48:09:53
      199000 -- (-20070.124) [...15 remote chains...] -- 48:12:03
      200000 -- (-20063.627) [...15 remote chains...] -- 48:14:12

      Average standard deviation of split frequencies: 0.094122

      201000 -- (-20064.019) [...15 remote chains...] -- 48:16:19
      202000 -- (-20073.054) [...15 remote chains...] -- 48:10:11
      203000 -- [-20066.523] [...15 remote chains...] -- 48:12:18
      204000 -- (-20068.495) [...15 remote chains...] -- 48:14:24
      205000 -- (-20075.801) [...15 remote chains...] -- 48:16:29

      Average standard deviation of split frequencies: 0.093377

      206000 -- [-20075.085] [...15 remote chains...] -- 48:18:32
      207000 -- (-20084.743) [...15 remote chains...] -- 48:12:33
      208000 -- [-20077.166] [...15 remote chains...] -- 48:14:36
      209000 -- (-20075.849) [...15 remote chains...] -- 48:16:38
      210000 -- (-20076.191) [...15 remote chains...] -- 48:18:39

      Average standard deviation of split frequencies: 0.092373

      211000 -- [-20080.868] [...15 remote chains...] -- 48:12:46
      212000 -- (-20080.635) [...15 remote chains...] -- 48:14:47
      213000 -- [-20091.021] [...15 remote chains...] -- 48:16:47
      214000 -- (-20091.623) [...15 remote chains...] -- 48:18:46
      215000 -- (-20085.793) [...15 remote chains...] -- 48:20:43

      Average standard deviation of split frequencies: 0.095360

      216000 -- (-20074.386) [...15 remote chains...] -- 48:14:58
      217000 -- (-20079.699) [...15 remote chains...] -- 48:16:55
      218000 -- (-20082.434) [...15 remote chains...] -- 48:18:51
      219000 -- (-20080.516) [...15 remote chains...] -- 48:13:11
      220000 -- [-20086.017] [...15 remote chains...] -- 48:15:07

      Average standard deviation of split frequencies: 0.094019

      221000 -- (-20082.639) [...15 remote chains...] -- 48:17:03
      222000 -- (-20089.035) [...15 remote chains...] -- 48:18:57
      223000 -- (-20094.457) [...15 remote chains...] -- 48:13:23
      224000 -- (-20107.297) [...15 remote chains...] -- 48:15:17
      225000 -- (-20087.860) [...15 remote chains...] -- 48:17:10

      Average standard deviation of split frequencies: 0.092801

      226000 -- (-20090.181) [...15 remote chains...] -- 48:19:02
      227000 -- [-20086.320] [...15 remote chains...] -- 48:20:53
      228000 -- (-20072.715) [...15 remote chains...] -- 48:15:25
      229000 -- (-20068.622) [...15 remote chains...] -- 48:17:16
      230000 -- (-20075.628) [...15 remote chains...] -- 48:19:06

      Average standard deviation of split frequencies: 0.094009

      231000 -- (-20083.521) [...15 remote chains...] -- 48:20:55
      232000 -- (-20085.175) [...15 remote chains...] -- 48:22:43
      233000 -- (-20081.883) [...15 remote chains...] -- 48:24:31
      234000 -- (-20083.327) [...15 remote chains...] -- 48:19:10
      235000 -- (-20088.962) [...15 remote chains...] -- 48:20:58

      Average standard deviation of split frequencies: 0.093698

      236000 -- (-20088.441) [...15 remote chains...] -- 48:22:44
      237000 -- (-20077.767) [...15 remote chains...] -- 48:24:29
      238000 -- (-20083.289) [...15 remote chains...] -- 48:19:14
      239000 -- [-20074.080] [...15 remote chains...] -- 48:20:59
      240000 -- (-20084.555) [...15 remote chains...] -- 48:22:44

      Average standard deviation of split frequencies: 0.096559

      241000 -- (-20084.465) [...15 remote chains...] -- 48:24:27
      242000 -- (-20083.761) [...15 remote chains...] -- 48:26:10
      243000 -- (-20081.766) [...15 remote chains...] -- 48:27:52
      244000 -- (-20088.345) [...15 remote chains...] -- 48:22:44
      245000 -- (-20069.093) [...15 remote chains...] -- 48:24:25

      Average standard deviation of split frequencies: 0.096102

      246000 -- (-20069.921) [...15 remote chains...] -- 48:26:06
      247000 -- (-20062.445) [...15 remote chains...] -- 48:27:46
      248000 -- (-20062.599) [...15 remote chains...] -- 48:22:43
      249000 -- (-20072.788) [...15 remote chains...] -- 48:24:23
      250000 -- (-20072.846) [...15 remote chains...] -- 48:26:03

      Average standard deviation of split frequencies: 0.095863

      251000 -- (-20075.060) [...15 remote chains...] -- 48:27:41
      252000 -- (-20082.848) [...15 remote chains...] -- 48:22:43
      253000 -- (-20066.706) [...15 remote chains...] -- 48:24:21
      254000 -- (-20063.110) [...15 remote chains...] -- 48:25:59
      255000 -- (-20066.545) [...15 remote chains...] -- 48:27:35

      Average standard deviation of split frequencies: 0.096870

      256000 -- (-20067.900) [...15 remote chains...] -- 48:29:12
      257000 -- (-20076.381) [...15 remote chains...] -- 48:24:19
      258000 -- (-20079.529) [...15 remote chains...] -- 48:25:55
      259000 -- (-20074.759) [...15 remote chains...] -- 48:27:30
      260000 -- [-20069.753] [...15 remote chains...] -- 48:29:05

      Average standard deviation of split frequencies: 0.095870

      261000 -- (-20067.528) [...15 remote chains...] -- 48:30:38
      262000 -- [-20077.515] [...15 remote chains...] -- 48:25:51
      263000 -- (-20065.372) [...15 remote chains...] -- 48:27:24
      264000 -- (-20072.666) [...15 remote chains...] -- 48:28:58
      265000 -- (-20073.862) [...15 remote chains...] -- 48:30:30

      Average standard deviation of split frequencies: 0.094849

      266000 -- (-20066.088) [...15 remote chains...] -- 48:25:47
      267000 -- (-20059.831) [...15 remote chains...] -- 48:27:19
      268000 -- (-20073.748) [...15 remote chains...] -- 48:28:51
      269000 -- (-20075.137) [...15 remote chains...] -- 48:30:21
      270000 -- (-20066.481) [...15 remote chains...] -- 48:31:52

      Average standard deviation of split frequencies: 0.097067

      271000 -- (-20062.867) [...15 remote chains...] -- 48:27:13
      272000 -- (-20070.564) [...15 remote chains...] -- 48:28:44
      273000 -- (-20066.234) [...15 remote chains...] -- 48:30:13
      274000 -- (-20065.508) [...15 remote chains...] -- 48:31:42
      275000 -- (-20074.681) [...15 remote chains...] -- 48:33:10

      Average standard deviation of split frequencies: 0.097079

      276000 -- (-20079.481) [...15 remote chains...] -- 48:28:37
      277000 -- [-20069.262] [...15 remote chains...] -- 48:30:05
      278000 -- [-20076.672] [...15 remote chains...] -- 48:31:32
      279000 -- (-20078.553) [...15 remote chains...] -- 48:32:59
      280000 -- (-20079.638) [...15 remote chains...] -- 48:28:30

      Average standard deviation of split frequencies: 0.097874

      281000 -- (-20072.156) [...15 remote chains...] -- 48:29:56
      282000 -- (-20082.182) [...15 remote chains...] -- 48:31:23
      283000 -- (-20083.956) [...15 remote chains...] -- 48:32:49
      284000 -- (-20087.882) [...15 remote chains...] -- 48:34:14
      285000 -- (-20094.283) [...15 remote chains...] -- 48:35:38

      Average standard deviation of split frequencies: 0.096851

      286000 -- (-20089.392) [...15 remote chains...] -- 48:31:13
      287000 -- [-20081.043] [...15 remote chains...] -- 48:32:38
      288000 -- [-20073.831] [...15 remote chains...] -- 48:34:02
      289000 -- (-20082.594) [...15 remote chains...] -- 48:35:25
      290000 -- (-20071.092) [...15 remote chains...] -- 48:36:48

      Average standard deviation of split frequencies: 0.094900

      291000 -- (-20062.496) [...15 remote chains...] -- 48:32:27
      292000 -- (-20074.585) [...15 remote chains...] -- 48:33:50
      293000 -- (-20099.632) [...15 remote chains...] -- 48:35:12
      294000 -- (-20067.680) [...15 remote chains...] -- 48:30:55
      295000 -- (-20064.266) [...15 remote chains...] -- 48:32:17

      Average standard deviation of split frequencies: 0.095994

      296000 -- [-20080.235] [...15 remote chains...] -- 48:33:38
      297000 -- [-20090.099] [...15 remote chains...] -- 48:34:59
      298000 -- (-20073.409) [...15 remote chains...] -- 48:36:20
      299000 -- [-20086.172] [...15 remote chains...] -- 48:32:06
      300000 -- (-20086.574) [...15 remote chains...] -- 48:33:27

      Average standard deviation of split frequencies: 0.094719

      301000 -- (-20078.017) [...15 remote chains...] -- 48:34:47
      302000 -- [-20086.034] [...15 remote chains...] -- 48:36:06
      303000 -- [-20077.625] [...15 remote chains...] -- 48:31:56
      304000 -- (-20082.196) [...15 remote chains...] -- 48:33:15
      305000 -- (-20084.267) [...15 remote chains...] -- 48:34:34

      Average standard deviation of split frequencies: 0.093208

      306000 -- (-20076.426) [...15 remote chains...] -- 48:35:53
      307000 -- (-20074.529) [...15 remote chains...] -- 48:37:11
      308000 -- (-20082.683) [...15 remote chains...] -- 48:33:04
      309000 -- (-20071.811) [...15 remote chains...] -- 48:34:22
      310000 -- (-20073.723) [...15 remote chains...] -- 48:35:39

      Average standard deviation of split frequencies: 0.094377

      311000 -- (-20075.236) [...15 remote chains...] -- 48:36:56
      312000 -- [-20085.812] [...15 remote chains...] -- 48:32:53
      313000 -- (-20069.033) [...15 remote chains...] -- 48:34:10
      314000 -- [-20078.037] [...15 remote chains...] -- 48:35:26
      315000 -- [-20083.406] [...15 remote chains...] -- 48:36:42

      Average standard deviation of split frequencies: 0.092951

      316000 -- [-20081.979] [...15 remote chains...] -- 48:37:57
      317000 -- (-20076.548) [...15 remote chains...] -- 48:39:12
      318000 -- [-20071.666] [...15 remote chains...] -- 48:35:13
      319000 -- [-20076.174] [...15 remote chains...] -- 48:36:28
      320000 -- (-20074.442) [...15 remote chains...] -- 48:37:43

      Average standard deviation of split frequencies: 0.093772

      321000 -- [-20079.701] [...15 remote chains...] -- 48:38:56
      322000 -- [-20078.339] [...15 remote chains...] -- 48:40:10
      323000 -- (-20091.925) [...15 remote chains...] -- 48:41:23
      324000 -- (-20089.718) [...15 remote chains...] -- 48:37:28
      325000 -- (-20071.091) [...15 remote chains...] -- 48:38:41

      Average standard deviation of split frequencies: 0.092540

      326000 -- (-20078.417) [...15 remote chains...] -- 48:39:53
      327000 -- (-20071.938) [...15 remote chains...] -- 48:41:05
      328000 -- (-20067.621) [...15 remote chains...] -- 48:37:13
      329000 -- (-20072.103) [...15 remote chains...] -- 48:38:25
      330000 -- (-20070.342) [...15 remote chains...] -- 48:39:37

      Average standard deviation of split frequencies: 0.092019

      331000 -- [-20079.989] [...15 remote chains...] -- 48:40:48
      332000 -- (-20074.869) [...15 remote chains...] -- 48:41:59
      333000 -- [-20070.670] [...15 remote chains...] -- 48:38:10
      334000 -- (-20084.545) [...15 remote chains...] -- 48:39:21
      335000 -- [-20083.273] [...15 remote chains...] -- 48:40:31

      Average standard deviation of split frequencies: 0.092480

      336000 -- [-20097.230] [...15 remote chains...] -- 48:41:41
      337000 -- (-20074.008) [...15 remote chains...] -- 48:37:55
      338000 -- (-20072.061) [...15 remote chains...] -- 48:39:05
      339000 -- (-20081.512) [...15 remote chains...] -- 48:40:15
      340000 -- [-20081.625] [...15 remote chains...] -- 48:41:24

      Average standard deviation of split frequencies: 0.091898

      341000 -- [-20072.561] [...15 remote chains...] -- 48:37:40
      342000 -- [-20075.698] [...15 remote chains...] -- 48:38:49
      343000 -- (-20068.036) [...15 remote chains...] -- 48:39:58
      344000 -- (-20063.286) [...15 remote chains...] -- 48:41:07
      345000 -- [-20058.718] [...15 remote chains...] -- 48:42:15

      Average standard deviation of split frequencies: 0.090721

      346000 -- [-20065.374] [...15 remote chains...] -- 48:43:22
      347000 -- (-20068.782) [...15 remote chains...] -- 48:39:42
      348000 -- [-20069.057] [...15 remote chains...] -- 48:40:50
      349000 -- (-20068.466) [...15 remote chains...] -- 48:41:57
      350000 -- (-20072.241) [...15 remote chains...] -- 48:43:04

      Average standard deviation of split frequencies: 0.092880

      351000 -- [-20072.824] [...15 remote chains...] -- 48:39:26
      352000 -- (-20076.176) [...15 remote chains...] -- 48:40:33
      353000 -- [-20065.839] [...15 remote chains...] -- 48:41:39
      354000 -- [-20070.923] [...15 remote chains...] -- 48:42:45
      355000 -- [-20077.537] [...15 remote chains...] -- 48:43:51

      Average standard deviation of split frequencies: 0.091823

      356000 -- (-20074.573) [...15 remote chains...] -- 48:44:56
      357000 -- (-20081.132) [...15 remote chains...] -- 48:41:22
      358000 -- [-20066.706] [...15 remote chains...] -- 48:42:27
      359000 -- (-20060.141) [...15 remote chains...] -- 48:43:32
      360000 -- (-20070.240) [...15 remote chains...] -- 48:44:37

      Average standard deviation of split frequencies: 0.093258

      361000 -- (-20068.593) [...15 remote chains...] -- 48:45:41
      362000 -- [-20057.785] [...15 remote chains...] -- 48:42:09
      363000 -- (-20063.202) [...15 remote chains...] -- 48:43:14
      364000 -- (-20076.993) [...15 remote chains...] -- 48:44:17
      365000 -- [-20084.013] [...15 remote chains...] -- 48:45:21

      Average standard deviation of split frequencies: 0.091928

      366000 -- (-20085.001) [...15 remote chains...] -- 48:41:52
      367000 -- (-20074.592) [...15 remote chains...] -- 48:42:55
      368000 -- (-20074.287) [...15 remote chains...] -- 48:43:58
      369000 -- (-20075.855) [...15 remote chains...] -- 48:45:01
      370000 -- (-20074.536) [...15 remote chains...] -- 48:46:04

      Average standard deviation of split frequencies: 0.091848

      371000 -- (-20077.927) [...15 remote chains...] -- 48:42:37
      372000 -- [-20083.347] [...15 remote chains...] -- 48:43:40
      373000 -- (-20077.957) [...15 remote chains...] -- 48:44:42
      374000 -- (-20076.579) [...15 remote chains...] -- 48:45:44
      375000 -- (-20072.469) [...15 remote chains...] -- 48:42:20

      Average standard deviation of split frequencies: 0.093267

      376000 -- (-20073.669) [...15 remote chains...] -- 48:43:21
      377000 -- [-20069.069] [...15 remote chains...] -- 48:44:23
      378000 -- [-20060.824] [...15 remote chains...] -- 48:45:24
      379000 -- (-20077.112) [...15 remote chains...] -- 48:46:25
      380000 -- [-20082.502] [...15 remote chains...] -- 48:43:03

      Average standard deviation of split frequencies: 0.091891

      381000 -- (-20073.273) [...15 remote chains...] -- 48:44:04
      382000 -- (-20079.291) [...15 remote chains...] -- 48:45:05
      383000 -- (-20068.938) [...15 remote chains...] -- 48:46:05
      384000 -- (-20073.993) [...15 remote chains...] -- 48:47:05
      385000 -- [-20067.615] [...15 remote chains...] -- 48:48:04

      Average standard deviation of split frequencies: 0.091169

      386000 -- [-20070.287] [...15 remote chains...] -- 48:49:03
      387000 -- (-20058.898) [...15 remote chains...] -- 48:45:45
      388000 -- (-20068.265) [...15 remote chains...] -- 48:46:44
      389000 -- (-20074.278) [...15 remote chains...] -- 48:47:43
      390000 -- [-20071.262] [...15 remote chains...] -- 48:48:42

      Average standard deviation of split frequencies: 0.090884

      391000 -- (-20063.318) [...15 remote chains...] -- 48:45:25
      392000 -- (-20072.382) [...15 remote chains...] -- 48:46:24
      393000 -- [-20075.197] [...15 remote chains...] -- 48:47:22
      394000 -- (-20083.626) [...15 remote chains...] -- 48:48:20
      395000 -- (-20076.885) [...15 remote chains...] -- 48:45:06

      Average standard deviation of split frequencies: 0.091116

      396000 -- [-20068.225] [...15 remote chains...] -- 48:46:04
      397000 -- [-20064.626] [...15 remote chains...] -- 48:47:02
      398000 -- (-20059.818) [...15 remote chains...] -- 48:47:59
      399000 -- (-20059.367) [...15 remote chains...] -- 48:48:57
      400000 -- (-20071.659) [...15 remote chains...] -- 48:49:54

      Average standard deviation of split frequencies: 0.091544

      401000 -- (-20079.566) [...15 remote chains...] -- 48:46:42
      402000 -- (-20070.915) [...15 remote chains...] -- 48:47:39
      403000 -- [-20070.038] [...15 remote chains...] -- 48:48:35
      404000 -- (-20072.118) [...15 remote chains...] -- 48:45:25
      405000 -- (-20080.378) [...15 remote chains...] -- 48:46:22

      Average standard deviation of split frequencies: 0.090572

      406000 -- [-20078.235] [...15 remote chains...] -- 48:47:18
      407000 -- (-20076.726) [...15 remote chains...] -- 48:48:14
      408000 -- (-20090.453) [...15 remote chains...] -- 48:49:10
      409000 -- (-20083.047) [...15 remote chains...] -- 48:50:06
      410000 -- (-20077.298) [...15 remote chains...] -- 48:51:01

      Average standard deviation of split frequencies: 0.089750

      411000 -- [-20065.079] [...15 remote chains...] -- 48:47:54
      412000 -- [-20067.389] [...15 remote chains...] -- 48:48:49
      413000 -- (-20065.919) [...15 remote chains...] -- 48:49:44
      414000 -- (-20069.548) [...15 remote chains...] -- 48:50:39
      415000 -- [-20071.165] [...15 remote chains...] -- 48:51:33

      Average standard deviation of split frequencies: 0.089593

      416000 -- [-20070.151] [...15 remote chains...] -- 48:48:28
      417000 -- (-20076.703) [...15 remote chains...] -- 48:49:22
      418000 -- (-20078.435) [...15 remote chains...] -- 48:50:17
      419000 -- (-20082.899) [...15 remote chains...] -- 48:51:10
      420000 -- (-20073.881) [...15 remote chains...] -- 48:48:07

      Average standard deviation of split frequencies: 0.089057

      421000 -- (-20089.292) [...15 remote chains...] -- 48:49:01
      422000 -- (-20082.044) [...15 remote chains...] -- 48:49:55
      423000 -- (-20075.542) [...15 remote chains...] -- 48:50:48
      424000 -- (-20083.455) [...15 remote chains...] -- 48:47:47
      425000 -- (-20096.355) [...15 remote chains...] -- 48:48:40

      Average standard deviation of split frequencies: 0.088032

      426000 -- [-20097.562] [...15 remote chains...] -- 48:49:33
      427000 -- (-20096.726) [...15 remote chains...] -- 48:50:26
      428000 -- (-20099.577) [...15 remote chains...] -- 48:51:19
      429000 -- (-20084.333) [...15 remote chains...] -- 48:52:11
      430000 -- [-20074.313] [...15 remote chains...] -- 48:49:12

      Average standard deviation of split frequencies: 0.088714

      431000 -- (-20079.768) [...15 remote chains...] -- 48:50:05
      432000 -- (-20086.177) [...15 remote chains...] -- 48:50:57
      433000 -- (-20075.212) [...15 remote chains...] -- 48:51:49
      434000 -- (-20077.369) [...15 remote chains...] -- 48:48:51
      435000 -- (-20081.936) [...15 remote chains...] -- 48:49:43

      Average standard deviation of split frequencies: 0.088904

      436000 -- [-20079.434] [...15 remote chains...] -- 48:50:35
      437000 -- (-20074.108) [...15 remote chains...] -- 48:51:27
      438000 -- [-20081.880] [...15 remote chains...] -- 48:52:18
      439000 -- (-20086.609) [...15 remote chains...] -- 48:53:09
      440000 -- (-20082.370) [...15 remote chains...] -- 48:54:00

      Average standard deviation of split frequencies: 0.089536

      441000 -- (-20074.834) [...15 remote chains...] -- 48:51:04
      442000 -- [-20074.369] [...15 remote chains...] -- 48:51:55
      443000 -- (-20074.263) [...15 remote chains...] -- 48:52:46
      444000 -- (-20077.640) [...15 remote chains...] -- 48:53:36
      445000 -- (-20077.830) [...15 remote chains...] -- 48:54:26

      Average standard deviation of split frequencies: 0.089472

      446000 -- (-20085.132) [...15 remote chains...] -- 48:51:33
      447000 -- (-20083.752) [...15 remote chains...] -- 48:52:23
      448000 -- (-20069.514) [...15 remote chains...] -- 48:53:13
      449000 -- (-20065.728) [...15 remote chains...] -- 48:54:03
      450000 -- [-20074.199] [...15 remote chains...] -- 48:54:52

      Average standard deviation of split frequencies: 0.089283

      451000 -- (-20069.775) [...15 remote chains...] -- 48:52:01
      452000 -- (-20070.221) [...15 remote chains...] -- 48:52:50
      453000 -- (-20076.468) [...15 remote chains...] -- 48:53:40
      454000 -- (-20084.532) [...15 remote chains...] -- 48:54:29
      455000 -- (-20080.896) [...15 remote chains...] -- 48:51:39

      Average standard deviation of split frequencies: 0.089312

      456000 -- (-20075.403) [...15 remote chains...] -- 48:52:28
      457000 -- [-20077.286] [...15 remote chains...] -- 48:53:17
      458000 -- (-20076.732) [...15 remote chains...] -- 48:54:05
      459000 -- (-20075.093) [...15 remote chains...] -- 48:54:54
      460000 -- (-20082.766) [...15 remote chains...] -- 48:52:06

      Average standard deviation of split frequencies: 0.088863

      461000 -- (-20086.706) [...15 remote chains...] -- 48:52:54
      462000 -- (-20074.581) [...15 remote chains...] -- 48:53:42
      463000 -- [-20075.362] [...15 remote chains...] -- 48:54:30
      464000 -- [-20077.594] [...15 remote chains...] -- 48:55:18
      465000 -- [-20076.564] [...15 remote chains...] -- 48:52:32

      Average standard deviation of split frequencies: 0.088485

      466000 -- [-20075.011] [...15 remote chains...] -- 48:53:20
      467000 -- (-20077.238) [...15 remote chains...] -- 48:54:07
      468000 -- [-20072.505] [...15 remote chains...] -- 48:54:55
      469000 -- [-20070.215] [...15 remote chains...] -- 48:52:10
      470000 -- (-20066.390) [...15 remote chains...] -- 48:52:57

      Average standard deviation of split frequencies: 0.089509

      471000 -- [-20069.310] [...15 remote chains...] -- 48:53:44
      472000 -- [-20071.059] [...15 remote chains...] -- 48:54:31
      473000 -- [-20066.682] [...15 remote chains...] -- 48:51:48
      474000 -- (-20074.181) [...15 remote chains...] -- 48:52:35
      475000 -- (-20077.979) [...15 remote chains...] -- 48:53:22

      Average standard deviation of split frequencies: 0.089479

      476000 -- [-20074.382] [...15 remote chains...] -- 48:54:08
      477000 -- [-20081.050] [...15 remote chains...] -- 48:54:55
      478000 -- (-20071.769) [...15 remote chains...] -- 48:52:13
      479000 -- [-20076.296] [...15 remote chains...] -- 48:52:59
      480000 -- (-20084.100) [...15 remote chains...] -- 48:53:46

      Average standard deviation of split frequencies: 0.090233

      481000 -- (-20081.728) [...15 remote chains...] -- 48:54:32
      482000 -- (-20085.349) [...15 remote chains...] -- 48:55:17
      483000 -- (-20085.021) [...15 remote chains...] -- 48:52:37
      484000 -- (-20090.447) [...15 remote chains...] -- 48:53:23
      485000 -- (-20079.997) [...15 remote chains...] -- 48:54:09

      Average standard deviation of split frequencies: 0.089511

      486000 -- (-20089.750) [...15 remote chains...] -- 48:54:54
      487000 -- [-20073.240] [...15 remote chains...] -- 48:55:40
      488000 -- [-20085.403] [...15 remote chains...] -- 48:56:25
      489000 -- (-20089.676) [...15 remote chains...] -- 48:53:46
      490000 -- (-20084.954) [...15 remote chains...] -- 48:54:31

      Average standard deviation of split frequencies: 0.089231

      491000 -- (-20074.395) [...15 remote chains...] -- 48:55:16
      492000 -- (-20075.415) [...15 remote chains...] -- 48:56:01
      493000 -- (-20064.756) [...15 remote chains...] -- 48:53:24
      494000 -- (-20060.531) [...15 remote chains...] -- 48:54:09
      495000 -- (-20064.613) [...15 remote chains...] -- 48:54:53

      Average standard deviation of split frequencies: 0.089741

      496000 -- (-20064.721) [...15 remote chains...] -- 48:55:38
      497000 -- (-20066.686) [...15 remote chains...] -- 48:56:22
      498000 -- (-20069.012) [...15 remote chains...] -- 48:57:06
      499000 -- (-20074.516) [...15 remote chains...] -- 48:54:30
      500000 -- (-20078.984) [...15 remote chains...] -- 48:55:15

      Average standard deviation of split frequencies: 0.088987

      501000 -- (-20077.256) [...15 remote chains...] -- 48:55:58
      502000 -- (-20085.037) [...15 remote chains...] -- 48:56:42
      503000 -- (-20082.962) [...15 remote chains...] -- 48:57:26
      504000 -- (-20078.803) [...15 remote chains...] -- 48:58:09
      505000 -- (-20088.644) [...15 remote chains...] -- 48:55:35

      Average standard deviation of split frequencies: 0.088391

      506000 -- [-20086.774] [...15 remote chains...] -- 48:56:19
      507000 -- (-20080.623) [...15 remote chains...] -- 48:57:02
      508000 -- (-20088.158) [...15 remote chains...] -- 48:57:45
      509000 -- (-20081.988) [...15 remote chains...] -- 48:58:28
      510000 -- (-20093.434) [...15 remote chains...] -- 48:55:55

      Average standard deviation of split frequencies: 0.089010

      511000 -- (-20084.688) [...15 remote chains...] -- 48:56:38
      512000 -- (-20078.650) [...15 remote chains...] -- 48:57:21
      513000 -- (-20071.747) [...15 remote chains...] -- 48:58:03
      514000 -- (-20066.235) [...15 remote chains...] -- 48:58:46
      515000 -- [-20071.595] [...15 remote chains...] -- 48:59:28

      Average standard deviation of split frequencies: 0.089125

      516000 -- (-20067.387) [...15 remote chains...] -- 49:00:10
      517000 -- [-20071.836] [...15 remote chains...] -- 48:57:40
      518000 -- [-20073.317] [...15 remote chains...] -- 48:58:22
      519000 -- (-20073.817) [...15 remote chains...] -- 48:59:03
      520000 -- [-20092.173] [...15 remote chains...] -- 48:59:45

      Average standard deviation of split frequencies: 0.089511

      521000 -- (-20088.973) [...15 remote chains...] -- 49:00:27
      522000 -- (-20088.207) [...15 remote chains...] -- 48:57:58
      523000 -- [-20079.212] [...15 remote chains...] -- 48:58:39
      524000 -- [-20071.842] [...15 remote chains...] -- 48:59:21
      525000 -- [-20076.990] [...15 remote chains...] -- 49:00:02

      Average standard deviation of split frequencies: 0.088610

      526000 -- (-20080.827) [...15 remote chains...] -- 49:00:43
      527000 -- (-20072.890) [...15 remote chains...] -- 48:58:15
      528000 -- (-20081.194) [...15 remote chains...] -- 48:58:56
      529000 -- [-20071.567] [...15 remote chains...] -- 48:59:37
      530000 -- [-20060.939] [...15 remote chains...] -- 49:00:18

      Average standard deviation of split frequencies: 0.088232

      531000 -- [-20065.338] [...15 remote chains...] -- 48:57:51
      532000 -- (-20066.650) [...15 remote chains...] -- 48:58:32
      533000 -- (-20070.683) [...15 remote chains...] -- 48:59:13
      534000 -- (-20080.589) [...15 remote chains...] -- 48:59:53
      535000 -- [-20075.612] [...15 remote chains...] -- 49:00:34

      Average standard deviation of split frequencies: 0.088649

      536000 -- (-20065.149) [...15 remote chains...] -- 48:58:08
      537000 -- (-20067.861) [...15 remote chains...] -- 48:58:49
      538000 -- (-20083.722) [...15 remote chains...] -- 48:59:29
      539000 -- [-20068.163] [...15 remote chains...] -- 49:00:09
      540000 -- [-20079.750] [...15 remote chains...] -- 49:00:49

      Average standard deviation of split frequencies: 0.088085

      541000 -- (-20076.556) [...15 remote chains...] -- 49:01:29
      542000 -- [-20072.417] [...15 remote chains...] -- 49:02:08
      543000 -- [-20066.897] [...15 remote chains...] -- 48:59:45
      544000 -- (-20068.258) [...15 remote chains...] -- 49:00:24
      545000 -- [-20072.126] [...15 remote chains...] -- 49:01:04

      Average standard deviation of split frequencies: 0.087442

      546000 -- [-20065.988] [...15 remote chains...] -- 49:01:43
      547000 -- [-20066.123] [...15 remote chains...] -- 49:02:22
      548000 -- (-20063.641) [...15 remote chains...] -- 49:03:01
      549000 -- (-20067.415) [...15 remote chains...] -- 49:00:39
      550000 -- (-20071.793) [...15 remote chains...] -- 49:01:18

      Average standard deviation of split frequencies: 0.087329

      551000 -- [-20071.847] [...15 remote chains...] -- 49:01:57
      552000 -- (-20065.092) [...15 remote chains...] -- 49:02:36
      553000 -- (-20073.645) [...15 remote chains...] -- 49:03:14
      554000 -- (-20067.044) [...15 remote chains...] -- 49:03:53
      555000 -- (-20070.816) [...15 remote chains...] -- 49:01:32

      Average standard deviation of split frequencies: 0.087356

      556000 -- (-20087.312) [...15 remote chains...] -- 49:02:10
      557000 -- (-20079.423) [...15 remote chains...] -- 49:02:49
      558000 -- [-20076.335] [...15 remote chains...] -- 49:03:27
      559000 -- (-20067.621) [...15 remote chains...] -- 49:04:05
      560000 -- (-20066.075) [...15 remote chains...] -- 49:01:46

      Average standard deviation of split frequencies: 0.087105

      561000 -- (-20060.669) [...15 remote chains...] -- 49:02:24
      562000 -- (-20074.310) [...15 remote chains...] -- 49:03:02
      563000 -- [-20072.977] [...15 remote chains...] -- 49:03:39
      564000 -- [-20078.766] [...15 remote chains...] -- 49:04:17
      565000 -- [-20072.111] [...15 remote chains...] -- 49:04:55

      Average standard deviation of split frequencies: 0.086857

      566000 -- (-20068.555) [...15 remote chains...] -- 49:05:32
      567000 -- (-20079.572) [...15 remote chains...] -- 49:06:09
      568000 -- (-20077.611) [...15 remote chains...] -- 49:06:46
      569000 -- [-20089.941] [...15 remote chains...] -- 49:07:23
      570000 -- [-20077.755] [...15 remote chains...] -- 49:05:06

      Average standard deviation of split frequencies: 0.086382

      571000 -- (-20080.981) [...15 remote chains...] -- 49:05:43
      572000 -- (-20077.223) [...15 remote chains...] -- 49:06:20
      573000 -- [-20083.059] [...15 remote chains...] -- 49:06:56
      574000 -- (-20077.760) [...15 remote chains...] -- 49:07:33
      575000 -- (-20093.346) [...15 remote chains...] -- 49:08:10

      Average standard deviation of split frequencies: 0.086904

      576000 -- (-20088.742) [...15 remote chains...] -- 49:08:46
      577000 -- (-20088.366) [...15 remote chains...] -- 49:09:22
      578000 -- (-20077.434) [...15 remote chains...] -- 49:07:06
      579000 -- (-20086.532) [...15 remote chains...] -- 49:07:42
      580000 -- [-20081.649] [...15 remote chains...] -- 49:08:19

      Average standard deviation of split frequencies: 0.086878

      581000 -- [-20087.129] [...15 remote chains...] -- 49:08:55
      582000 -- [-20081.965] [...15 remote chains...] -- 49:09:30
      583000 -- (-20086.076) [...15 remote chains...] -- 49:10:06
      584000 -- (-20084.718) [...15 remote chains...] -- 49:10:42
      585000 -- [-20083.572] [...15 remote chains...] -- 49:08:27

      Average standard deviation of split frequencies: 0.086699

      586000 -- (-20079.268) [...15 remote chains...] -- 49:09:03
      587000 -- (-20079.565) [...15 remote chains...] -- 49:09:38
      588000 -- [-20084.235] [...15 remote chains...] -- 49:10:14
      589000 -- (-20077.224) [...15 remote chains...] -- 49:10:49
      590000 -- [-20077.227] [...15 remote chains...] -- 49:08:36

      Average standard deviation of split frequencies: 0.087057

      591000 -- [-20081.725] [...15 remote chains...] -- 49:09:11
      592000 -- (-20078.354) [...15 remote chains...] -- 49:09:46
      593000 -- (-20075.363) [...15 remote chains...] -- 49:10:21
      594000 -- (-20068.872) [...15 remote chains...] -- 49:10:56
      595000 -- [-20068.255] [...15 remote chains...] -- 49:08:44

      Average standard deviation of split frequencies: 0.086427

      596000 -- (-20064.789) [...15 remote chains...] -- 49:09:19
      597000 -- (-20071.058) [...15 remote chains...] -- 49:09:53
      598000 -- [-20068.509] [...15 remote chains...] -- 49:10:28
      599000 -- (-20071.326) [...15 remote chains...] -- 49:11:03
      600000 -- [-20077.501] [...15 remote chains...] -- 49:08:52

      Average standard deviation of split frequencies: 0.086420

      601000 -- (-20084.970) [...15 remote chains...] -- 49:09:26
      602000 -- (-20072.275) [...15 remote chains...] -- 49:10:01
      603000 -- (-20075.959) [...15 remote chains...] -- 49:10:35
      604000 -- [-20072.785] [...15 remote chains...] -- 49:11:09
      605000 -- [-20083.204] [...15 remote chains...] -- 49:08:59

      Average standard deviation of split frequencies: 0.086097

      606000 -- (-20095.935) [...15 remote chains...] -- 49:09:33
      607000 -- [-20089.811] [...15 remote chains...] -- 49:10:07
      608000 -- (-20080.598) [...15 remote chains...] -- 49:10:42
      609000 -- (-20071.316) [...15 remote chains...] -- 49:11:15
      610000 -- [-20069.965] [...15 remote chains...] -- 49:09:06

      Average standard deviation of split frequencies: 0.085587

      611000 -- [-20077.223] [...15 remote chains...] -- 49:09:40
      612000 -- (-20081.551) [...15 remote chains...] -- 49:10:14
      613000 -- (-20088.452) [...15 remote chains...] -- 49:10:48
      614000 -- (-20087.616) [...15 remote chains...] -- 49:11:21
      615000 -- (-20075.170) [...15 remote chains...] -- 49:11:55

      Average standard deviation of split frequencies: 0.086060

      616000 -- [-20082.159] [...15 remote chains...] -- 49:12:28
      617000 -- [-20072.577] [...15 remote chains...] -- 49:10:20
      618000 -- (-20075.973) [...15 remote chains...] -- 49:10:54
      619000 -- [-20075.324] [...15 remote chains...] -- 49:11:27
      620000 -- (-20075.426) [...15 remote chains...] -- 49:12:00

      Average standard deviation of split frequencies: 0.085711

      621000 -- [-20075.977] [...15 remote chains...] -- 49:12:33
      622000 -- [-20082.575] [...15 remote chains...] -- 49:13:06
      623000 -- (-20084.465) [...15 remote chains...] -- 49:11:00
      624000 -- [-20087.533] [...15 remote chains...] -- 49:11:33
      625000 -- (-20091.280) [...15 remote chains...] -- 49:12:06

      Average standard deviation of split frequencies: 0.085194

      626000 -- [-20082.601] [...15 remote chains...] -- 49:12:38
      627000 -- (-20087.228) [...15 remote chains...] -- 49:13:11
      628000 -- [-20086.985] [...15 remote chains...] -- 49:13:43
      629000 -- [-20087.558] [...15 remote chains...] -- 49:14:16
      630000 -- (-20091.808) [...15 remote chains...] -- 49:12:10

      Average standard deviation of split frequencies: 0.085555

      631000 -- (-20084.816) [...15 remote chains...] -- 49:12:43
      632000 -- [-20089.104] [...15 remote chains...] -- 49:13:15
      633000 -- (-20077.124) [...15 remote chains...] -- 49:13:48
      634000 -- [-20071.730] [...15 remote chains...] -- 49:14:20
      635000 -- [-20086.311] [...15 remote chains...] -- 49:14:52

      Average standard deviation of split frequencies: 0.085191

      636000 -- (-20076.649) [...15 remote chains...] -- 49:15:24
      637000 -- (-20076.496) [...15 remote chains...] -- 49:13:19
      638000 -- [-20062.871] [...15 remote chains...] -- 49:13:51
      639000 -- (-20061.436) [...15 remote chains...] -- 49:14:23
      640000 -- (-20066.422) [...15 remote chains...] -- 49:14:55

      Average standard deviation of split frequencies: 0.085395

      641000 -- (-20072.822) [...15 remote chains...] -- 49:15:27
      642000 -- [-20068.557] [...15 remote chains...] -- 49:13:23
      643000 -- [-20070.779] [...15 remote chains...] -- 49:13:55
      644000 -- [-20069.196] [...15 remote chains...] -- 49:14:27
      645000 -- [-20068.815] [...15 remote chains...] -- 49:14:58

      Average standard deviation of split frequencies: 0.085281

      646000 -- [-20069.370] [...15 remote chains...] -- 49:15:29
      647000 -- [-20063.242] [...15 remote chains...] -- 49:13:27
      648000 -- (-20062.225) [...15 remote chains...] -- 49:13:59
      649000 -- (-20069.733) [...15 remote chains...] -- 49:14:30
      650000 -- (-20071.469) [...15 remote chains...] -- 49:15:01

      Average standard deviation of split frequencies: 0.085036

      651000 -- [-20069.762] [...15 remote chains...] -- 49:15:32
      652000 -- [-20066.400] [...15 remote chains...] -- 49:13:31
      653000 -- (-20071.761) [...15 remote chains...] -- 49:14:02
      654000 -- (-20072.172) [...15 remote chains...] -- 49:14:33
      655000 -- (-20075.318) [...15 remote chains...] -- 49:15:04

      Average standard deviation of split frequencies: 0.085857

      656000 -- (-20067.097) [...15 remote chains...] -- 49:15:35
      657000 -- (-20077.273) [...15 remote chains...] -- 49:16:05
      658000 -- [-20073.087] [...15 remote chains...] -- 49:16:36
      659000 -- [-20077.192] [...15 remote chains...] -- 49:14:36
      660000 -- [-20069.861] [...15 remote chains...] -- 49:15:06

      Average standard deviation of split frequencies: 0.085684

      661000 -- (-20074.711) [...15 remote chains...] -- 49:15:37
      662000 -- (-20075.688) [...15 remote chains...] -- 49:16:07
      663000 -- (-20076.373) [...15 remote chains...] -- 49:16:38
      664000 -- (-20090.524) [...15 remote chains...] -- 49:17:08
      665000 -- [-20091.771] [...15 remote chains...] -- 49:15:09

      Average standard deviation of split frequencies: 0.085074

      666000 -- [-20075.509] [...15 remote chains...] -- 49:15:39
      667000 -- (-20079.575) [...15 remote chains...] -- 49:16:09
      668000 -- [-20081.513] [...15 remote chains...] -- 49:16:39
      669000 -- (-20084.084) [...15 remote chains...] -- 49:17:09
      670000 -- [-20085.518] [...15 remote chains...] -- 49:17:39

      Average standard deviation of split frequencies: 0.085367

      671000 -- [-20098.305] [...15 remote chains...] -- 49:15:41
      672000 -- (-20101.165) [...15 remote chains...] -- 49:16:11
      673000 -- [-20086.211] [...15 remote chains...] -- 49:16:41
      674000 -- (-20083.109) [...15 remote chains...] -- 49:17:11
      675000 -- (-20082.383) [...15 remote chains...] -- 49:17:40

      Average standard deviation of split frequencies: 0.085058

      676000 -- (-20079.329) [...15 remote chains...] -- 49:18:10
      677000 -- (-20079.028) [...15 remote chains...] -- 49:18:39
      678000 -- [-20084.487] [...15 remote chains...] -- 49:16:42
      679000 -- (-20080.662) [...15 remote chains...] -- 49:17:12
      680000 -- [-20074.379] [...15 remote chains...] -- 49:17:41

      Average standard deviation of split frequencies: 0.085424

      681000 -- (-20072.987) [...15 remote chains...] -- 49:18:10
      682000 -- (-20063.453) [...15 remote chains...] -- 49:18:40
      683000 -- (-20066.568) [...15 remote chains...] -- 49:19:09
      684000 -- [-20081.945] [...15 remote chains...] -- 49:19:38
      685000 -- (-20081.849) [...15 remote chains...] -- 49:17:42

      Average standard deviation of split frequencies: 0.085174

      686000 -- [-20080.449] [...15 remote chains...] -- 49:18:11
      687000 -- (-20077.590) [...15 remote chains...] -- 49:18:40
      688000 -- (-20082.251) [...15 remote chains...] -- 49:19:09
      689000 -- (-20088.853) [...15 remote chains...] -- 49:19:37
      690000 -- (-20083.294) [...15 remote chains...] -- 49:20:06

      Average standard deviation of split frequencies: 0.084592

      691000 -- (-20085.577) [...15 remote chains...] -- 49:18:11
      692000 -- (-20077.488) [...15 remote chains...] -- 49:18:40
      693000 -- (-20072.840) [...15 remote chains...] -- 49:19:08
      694000 -- [-20077.707] [...15 remote chains...] -- 49:19:37
      695000 -- [-20076.968] [...15 remote chains...] -- 49:20:05

      Average standard deviation of split frequencies: 0.085365

      696000 -- (-20068.213) [...15 remote chains...] -- 49:20:34
      697000 -- (-20071.726) [...15 remote chains...] -- 49:18:40
      698000 -- (-20076.346) [...15 remote chains...] -- 49:19:08
      699000 -- (-20079.609) [...15 remote chains...] -- 49:19:36
      700000 -- (-20077.980) [...15 remote chains...] -- 49:20:05

      Average standard deviation of split frequencies: 0.085008

      701000 -- (-20071.879) [...15 remote chains...] -- 49:20:33
      702000 -- (-20075.875) [...15 remote chains...] -- 49:21:01
      703000 -- [-20066.025] [...15 remote chains...] -- 49:19:08
      704000 -- [-20075.785] [...15 remote chains...] -- 49:19:36
      705000 -- [-20077.409] [...15 remote chains...] -- 49:20:04

      Average standard deviation of split frequencies: 0.084332

      706000 -- (-20070.942) [...15 remote chains...] -- 49:20:32
      707000 -- (-20057.178) [...15 remote chains...] -- 49:21:00
      708000 -- [-20065.204] [...15 remote chains...] -- 49:19:07
      709000 -- (-20070.491) [...15 remote chains...] -- 49:19:35
      710000 -- [-20082.181] [...15 remote chains...] -- 49:20:03

      Average standard deviation of split frequencies: 0.084167

      711000 -- (-20078.782) [...15 remote chains...] -- 49:20:30
      712000 -- (-20075.550) [...15 remote chains...] -- 49:20:58
      713000 -- [-20080.306] [...15 remote chains...] -- 49:21:26
      714000 -- [-20075.831] [...15 remote chains...] -- 49:19:34
      715000 -- [-20070.683] [...15 remote chains...] -- 49:20:02

      Average standard deviation of split frequencies: 0.083987

      716000 -- (-20074.463) [...15 remote chains...] -- 49:20:29
      717000 -- (-20082.999) [...15 remote chains...] -- 49:20:57
      718000 -- (-20089.793) [...15 remote chains...] -- 49:21:24
      719000 -- (-20097.308) [...15 remote chains...] -- 49:21:51
      720000 -- (-20096.376) [...15 remote chains...] -- 49:20:00

      Average standard deviation of split frequencies: 0.084089

      721000 -- (-20091.763) [...15 remote chains...] -- 49:20:28
      722000 -- [-20077.005] [...15 remote chains...] -- 49:20:55
      723000 -- (-20083.270) [...15 remote chains...] -- 49:21:22
      724000 -- (-20092.745) [...15 remote chains...] -- 49:19:32
      725000 -- (-20092.385) [...15 remote chains...] -- 49:19:59

      Average standard deviation of split frequencies: 0.083676

      726000 -- (-20079.182) [...15 remote chains...] -- 49:20:26
      727000 -- (-20082.127) [...15 remote chains...] -- 49:20:53
      728000 -- [-20078.829] [...15 remote chains...] -- 49:21:20
      729000 -- [-20077.198] [...15 remote chains...] -- 49:21:47
      730000 -- [-20085.063] [...15 remote chains...] -- 49:19:58

      Average standard deviation of split frequencies: 0.083772

      731000 -- (-20084.303) [...15 remote chains...] -- 49:20:24
      732000 -- [-20078.105] [...15 remote chains...] -- 49:20:51
      733000 -- [-20070.075] [...15 remote chains...] -- 49:21:18
      734000 -- (-20069.512) [...15 remote chains...] -- 49:21:45
      735000 -- (-20072.926) [...15 remote chains...] -- 49:22:11

      Average standard deviation of split frequencies: 0.084036

      736000 -- [-20071.125] [...15 remote chains...] -- 49:20:23
      737000 -- [-20076.954] [...15 remote chains...] -- 49:20:49
      738000 -- [-20077.240] [...15 remote chains...] -- 49:21:16
      739000 -- (-20077.545) [...15 remote chains...] -- 49:21:42
      740000 -- [-20082.719] [...15 remote chains...] -- 49:22:09

      Average standard deviation of split frequencies: 0.084034

      741000 -- [-20077.320] [...15 remote chains...] -- 49:22:35
      742000 -- (-20078.970) [...15 remote chains...] -- 49:20:47
      743000 -- (-20082.287) [...15 remote chains...] -- 49:21:14
      744000 -- [-20081.865] [...15 remote chains...] -- 49:21:40
      745000 -- [-20071.003] [...15 remote chains...] -- 49:22:06

      Average standard deviation of split frequencies: 0.083765

      746000 -- (-20065.793) [...15 remote chains...] -- 49:22:32
      747000 -- (-20074.682) [...15 remote chains...] -- 49:20:45
      748000 -- (-20069.328) [...15 remote chains...] -- 49:21:11
      749000 -- [-20059.926] [...15 remote chains...] -- 49:21:37
      750000 -- [-20072.563] [...15 remote chains...] -- 49:22:03

      Average standard deviation of split frequencies: 0.083832

      751000 -- [-20068.689] [...15 remote chains...] -- 49:22:29
      752000 -- (-20077.307) [...15 remote chains...] -- 49:22:55
      753000 -- [-20095.539] [...15 remote chains...] -- 49:21:09
      754000 -- (-20102.508) [...15 remote chains...] -- 49:21:35
      755000 -- (-20090.771) [...15 remote chains...] -- 49:22:00

      Average standard deviation of split frequencies: 0.083559

      756000 -- [-20084.865] [...15 remote chains...] -- 49:22:26
      757000 -- (-20086.120) [...15 remote chains...] -- 49:22:52
      758000 -- (-20084.498) [...15 remote chains...] -- 49:23:17
      759000 -- (-20084.132) [...15 remote chains...] -- 49:21:32
      760000 -- [-20090.978] [...15 remote chains...] -- 49:21:57

      Average standard deviation of split frequencies: 0.084476

      761000 -- (-20079.906) [...15 remote chains...] -- 49:22:23
      762000 -- (-20088.264) [...15 remote chains...] -- 49:22:48
      763000 -- [-20078.885] [...15 remote chains...] -- 49:23:14
      764000 -- (-20080.392) [...15 remote chains...] -- 49:21:29
      765000 -- (-20082.732) [...15 remote chains...] -- 49:21:54

      Average standard deviation of split frequencies: 0.084129

      766000 -- (-20081.952) [...15 remote chains...] -- 49:22:20
      767000 -- [-20083.882] [...15 remote chains...] -- 49:22:45
      768000 -- (-20077.998) [...15 remote chains...] -- 49:23:10
      769000 -- (-20076.188) [...15 remote chains...] -- 49:21:26
      770000 -- [-20069.806] [...15 remote chains...] -- 49:21:51

      Average standard deviation of split frequencies: 0.083814

      771000 -- (-20076.937) [...15 remote chains...] -- 49:22:17
      772000 -- [-20082.751] [...15 remote chains...] -- 49:22:42
      773000 -- (-20076.587) [...15 remote chains...] -- 49:23:07
      774000 -- (-20075.458) [...15 remote chains...] -- 49:21:23
      775000 -- (-20077.995) [...15 remote chains...] -- 49:21:48

      Average standard deviation of split frequencies: 0.083932

      776000 -- [-20082.367] [...15 remote chains...] -- 49:22:13
      777000 -- (-20079.691) [...15 remote chains...] -- 49:22:38
      778000 -- [-20083.180] [...15 remote chains...] -- 49:20:55
      779000 -- (-20077.138) [...15 remote chains...] -- 49:21:20
      780000 -- [-20069.395] [...15 remote chains...] -- 49:21:45

      Average standard deviation of split frequencies: 0.083438

      781000 -- [-20081.809] [...15 remote chains...] -- 49:22:10
      782000 -- (-20080.636) [...15 remote chains...] -- 49:22:35
      783000 -- (-20082.565) [...15 remote chains...] -- 49:20:52
      784000 -- (-20076.916) [...15 remote chains...] -- 49:21:17
      785000 -- [-20071.672] [...15 remote chains...] -- 49:21:42

      Average standard deviation of split frequencies: 0.082955

      786000 -- (-20073.801) [...15 remote chains...] -- 49:22:06
      787000 -- [-20078.955] [...15 remote chains...] -- 49:22:31
      788000 -- (-20077.322) [...15 remote chains...] -- 49:22:55
      789000 -- [-20080.495] [...15 remote chains...] -- 49:21:14
      790000 -- (-20074.843) [...15 remote chains...] -- 49:21:38

      Average standard deviation of split frequencies: 0.082830

      791000 -- [-20070.434] [...15 remote chains...] -- 49:22:03
      792000 -- (-20077.785) [...15 remote chains...] -- 49:22:27
      793000 -- (-20085.617) [...15 remote chains...] -- 49:22:51
      794000 -- (-20074.835) [...15 remote chains...] -- 49:21:11
      795000 -- (-20076.767) [...15 remote chains...] -- 49:21:35

      Average standard deviation of split frequencies: 0.082501

      796000 -- [-20082.527] [...15 remote chains...] -- 49:21:59
      797000 -- [-20077.459] [...15 remote chains...] -- 49:22:23
      798000 -- (-20076.534) [...15 remote chains...] -- 49:22:47
      799000 -- (-20071.546) [...15 remote chains...] -- 49:23:12
      800000 -- (-20076.502) [...15 remote chains...] -- 49:21:32

      Average standard deviation of split frequencies: 0.082835

      801000 -- (-20086.250) [...15 remote chains...] -- 49:21:56
      802000 -- (-20093.309) [...15 remote chains...] -- 49:22:20
      803000 -- [-20089.297] [...15 remote chains...] -- 49:22:43
      804000 -- (-20096.864) [...15 remote chains...] -- 49:23:07
      805000 -- (-20104.098) [...15 remote chains...] -- 49:21:28

      Average standard deviation of split frequencies: 0.082686

      806000 -- (-20098.884) [...15 remote chains...] -- 49:21:52
      807000 -- (-20101.340) [...15 remote chains...] -- 49:22:16
      808000 -- [-20088.637] [...15 remote chains...] -- 49:22:39
      809000 -- (-20078.495) [...15 remote chains...] -- 49:23:03
      810000 -- [-20084.216] [...15 remote chains...] -- 49:21:24

      Average standard deviation of split frequencies: 0.082328

      811000 -- [-20074.419] [...15 remote chains...] -- 49:21:48
      812000 -- (-20076.710) [...15 remote chains...] -- 49:22:12
      813000 -- [-20075.041] [...15 remote chains...] -- 49:22:35
      814000 -- [-20083.628] [...15 remote chains...] -- 49:22:59
      815000 -- [-20071.900] [...15 remote chains...] -- 49:21:21

      Average standard deviation of split frequencies: 0.083294

      816000 -- [-20078.732] [...15 remote chains...] -- 49:21:44
      817000 -- (-20079.708) [...15 remote chains...] -- 49:22:08
      818000 -- [-20071.615] [...15 remote chains...] -- 49:22:31
      819000 -- (-20071.396) [...15 remote chains...] -- 49:22:54
      820000 -- [-20067.566] [...15 remote chains...] -- 49:21:17

      Average standard deviation of split frequencies: 0.082899

      821000 -- [-20071.999] [...15 remote chains...] -- 49:21:40
      822000 -- [-20074.462] [...15 remote chains...] -- 49:22:04
      823000 -- [-20076.713] [...15 remote chains...] -- 49:22:27
      824000 -- (-20071.595) [...15 remote chains...] -- 49:22:50
      825000 -- (-20075.290) [...15 remote chains...] -- 49:23:13

      Average standard deviation of split frequencies: 0.082344

      826000 -- [-20077.190] [...15 remote chains...] -- 49:23:36
      827000 -- (-20079.010) [...15 remote chains...] -- 49:23:59
      828000 -- (-20070.046) [...15 remote chains...] -- 49:22:23
      829000 -- [-20060.456] [...15 remote chains...] -- 49:22:46
      830000 -- (-20074.908) [...15 remote chains...] -- 49:23:09

      Average standard deviation of split frequencies: 0.082677

      831000 -- [-20063.943] [...15 remote chains...] -- 49:23:32
      832000 -- [-20067.225] [...15 remote chains...] -- 49:21:55
      833000 -- [-20071.827] [...15 remote chains...] -- 49:22:18
      834000 -- [-20072.736] [...15 remote chains...] -- 49:22:41
      835000 -- (-20076.517) [...15 remote chains...] -- 49:23:04

      Average standard deviation of split frequencies: 0.082559

      836000 -- [-20073.834] [...15 remote chains...] -- 49:23:27
      837000 -- (-20078.537) [...15 remote chains...] -- 49:21:51
      838000 -- (-20072.024) [...15 remote chains...] -- 49:22:14
      839000 -- [-20066.867] [...15 remote chains...] -- 49:22:37
      840000 -- [-20076.796] [...15 remote chains...] -- 49:22:59

      Average standard deviation of split frequencies: 0.082445

      841000 -- (-20069.880) [...15 remote chains...] -- 49:23:22
      842000 -- (-20062.630) [...15 remote chains...] -- 49:23:44
      843000 -- [-20062.278] [...15 remote chains...] -- 49:22:09
      844000 -- (-20065.638) [...15 remote chains...] -- 49:22:32
      845000 -- [-20058.944] [...15 remote chains...] -- 49:22:54

      Average standard deviation of split frequencies: 0.082481

      846000 -- [-20076.943] [...15 remote chains...] -- 49:23:17
      847000 -- (-20074.159) [...15 remote chains...] -- 49:23:39
      848000 -- [-20068.629] [...15 remote chains...] -- 49:22:05
      849000 -- [-20081.371] [...15 remote chains...] -- 49:22:27
      850000 -- (-20076.769) [...15 remote chains...] -- 49:22:50

      Average standard deviation of split frequencies: 0.081877

      851000 -- (-20074.881) [...15 remote chains...] -- 49:23:12
      852000 -- [-20074.630] [...15 remote chains...] -- 49:23:34
      853000 -- (-20079.020) [...15 remote chains...] -- 49:23:56
      854000 -- (-20066.829) [...15 remote chains...] -- 49:24:19
      855000 -- (-20073.168) [...15 remote chains...] -- 49:22:45

      Average standard deviation of split frequencies: 0.081426

      856000 -- (-20074.052) [...15 remote chains...] -- 49:23:07
      857000 -- (-20069.740) [...15 remote chains...] -- 49:23:29
      858000 -- (-20065.286) [...15 remote chains...] -- 49:23:51
      859000 -- (-20056.848) [...15 remote chains...] -- 49:24:13
      860000 -- (-20064.492) [...15 remote chains...] -- 49:24:35

      Average standard deviation of split frequencies: 0.081462

      861000 -- (-20058.795) [...15 remote chains...] -- 49:24:57
      862000 -- (-20071.518) [...15 remote chains...] -- 49:23:24
      863000 -- [-20063.717] [...15 remote chains...] -- 49:23:46
      864000 -- (-20073.206) [...15 remote chains...] -- 49:24:08
      865000 -- (-20080.970) [...15 remote chains...] -- 49:24:29

      Average standard deviation of split frequencies: 0.080909

      866000 -- (-20071.468) [...15 remote chains...] -- 49:24:51
      867000 -- (-20082.085) [...15 remote chains...] -- 49:25:13
      868000 -- (-20081.861) [...15 remote chains...] -- 49:25:35
      869000 -- (-20081.610) [...15 remote chains...] -- 49:24:02
      870000 -- (-20088.916) [...15 remote chains...] -- 49:24:24

      Average standard deviation of split frequencies: 0.081186

      871000 -- (-20097.527) [...15 remote chains...] -- 49:24:45
      872000 -- [-20079.949] [...15 remote chains...] -- 49:25:07
      873000 -- [-20079.978] [...15 remote chains...] -- 49:25:28
      874000 -- [-20071.964] [...15 remote chains...] -- 49:25:50
      875000 -- (-20085.135) [...15 remote chains...] -- 49:24:18

      Average standard deviation of split frequencies: 0.081144

      876000 -- [-20064.853] [...15 remote chains...] -- 49:24:40
      877000 -- (-20069.999) [...15 remote chains...] -- 49:25:01
      878000 -- (-20083.256) [...15 remote chains...] -- 49:25:22
      879000 -- (-20073.545) [...15 remote chains...] -- 49:25:44
      880000 -- (-20080.215) [...15 remote chains...] -- 49:26:05

      Average standard deviation of split frequencies: 0.081238

      881000 -- (-20078.633) [...15 remote chains...] -- 49:26:26
      882000 -- (-20074.961) [...15 remote chains...] -- 49:24:55
      883000 -- [-20076.940] [...15 remote chains...] -- 49:25:16
      884000 -- (-20081.325) [...15 remote chains...] -- 49:25:37
      885000 -- (-20067.856) [...15 remote chains...] -- 49:25:59

      Average standard deviation of split frequencies: 0.081169

      886000 -- (-20072.634) [...15 remote chains...] -- 49:26:20
      887000 -- [-20065.706] [...15 remote chains...] -- 49:24:49
      888000 -- (-20058.590) [...15 remote chains...] -- 49:25:10
      889000 -- (-20068.143) [...15 remote chains...] -- 49:25:31
      890000 -- [-20061.427] [...15 remote chains...] -- 49:25:52

      Average standard deviation of split frequencies: 0.080880

      891000 -- [-20067.222] [...15 remote chains...] -- 49:24:22
      892000 -- [-20070.745] [...15 remote chains...] -- 49:24:43
      893000 -- [-20077.416] [...15 remote chains...] -- 49:25:04
      894000 -- [-20068.963] [...15 remote chains...] -- 49:25:25
      895000 -- [-20068.688] [...15 remote chains...] -- 49:25:46

      Average standard deviation of split frequencies: 0.080777

      896000 -- (-20068.050) [...15 remote chains...] -- 49:26:06
      897000 -- [-20071.015] [...15 remote chains...] -- 49:24:37
      898000 -- [-20068.094] [...15 remote chains...] -- 49:24:58
      899000 -- [-20073.535] [...15 remote chains...] -- 49:25:18
      900000 -- (-20067.341) [...15 remote chains...] -- 49:25:39

      Average standard deviation of split frequencies: 0.080741

      901000 -- (-20060.927) [...15 remote chains...] -- 49:26:00
      902000 -- [-20060.305] [...15 remote chains...] -- 49:24:31
      903000 -- [-20054.994] [...15 remote chains...] -- 49:24:51
      904000 -- (-20065.700) [...15 remote chains...] -- 49:25:12
      905000 -- (-20051.942) [...15 remote chains...] -- 49:25:33

      Average standard deviation of split frequencies: 0.080665

      906000 -- (-20060.751) [...15 remote chains...] -- 49:25:53
      907000 -- [-20065.293] [...15 remote chains...] -- 49:26:14
      908000 -- (-20064.836) [...15 remote chains...] -- 49:26:34
      909000 -- [-20080.418] [...15 remote chains...] -- 49:25:05
      910000 -- [-20072.191] [...15 remote chains...] -- 49:25:26

      Average standard deviation of split frequencies: 0.080942

      911000 -- (-20073.614) [...15 remote chains...] -- 49:25:46
      912000 -- [-20081.305] [...15 remote chains...] -- 49:26:07
      913000 -- (-20081.121) [...15 remote chains...] -- 49:24:39
      914000 -- (-20079.918) [...15 remote chains...] -- 49:24:59
      915000 -- (-20073.573) [...15 remote chains...] -- 49:25:19

      Average standard deviation of split frequencies: 0.080192

      916000 -- (-20065.024) [...15 remote chains...] -- 49:25:40
      917000 -- [-20059.761] [...15 remote chains...] -- 49:26:00
      918000 -- (-20070.751) [...15 remote chains...] -- 49:26:20
      919000 -- (-20072.244) [...15 remote chains...] -- 49:26:40
      920000 -- (-20077.388) [...15 remote chains...] -- 49:27:00

      Average standard deviation of split frequencies: 0.080454

      921000 -- [-20066.050] [...15 remote chains...] -- 49:27:20
      922000 -- (-20066.511) [...15 remote chains...] -- 49:25:53
      923000 -- (-20067.847) [...15 remote chains...] -- 49:26:13
      924000 -- [-20071.238] [...15 remote chains...] -- 49:26:33
      925000 -- (-20070.768) [...15 remote chains...] -- 49:26:53

      Average standard deviation of split frequencies: 0.080407

      926000 -- (-20073.581) [...15 remote chains...] -- 49:27:13
      927000 -- (-20080.093) [...15 remote chains...] -- 49:25:46
      928000 -- (-20071.186) [...15 remote chains...] -- 49:26:06
      929000 -- (-20070.472) [...15 remote chains...] -- 49:26:26
      930000 -- (-20082.932) [...15 remote chains...] -- 49:26:46

      Average standard deviation of split frequencies: 0.080095

      931000 -- (-20070.846) [...15 remote chains...] -- 49:27:06
      932000 -- [-20077.548] [...15 remote chains...] -- 49:27:26
      933000 -- (-20073.270) [...15 remote chains...] -- 49:25:59
      934000 -- (-20067.056) [...15 remote chains...] -- 49:26:19
      935000 -- (-20073.319) [...15 remote chains...] -- 49:26:39

      Average standard deviation of split frequencies: 0.080443

      936000 -- (-20078.908) [...15 remote chains...] -- 49:26:58
      937000 -- (-20080.322) [...15 remote chains...] -- 49:27:18
      938000 -- (-20073.891) [...15 remote chains...] -- 49:25:52
      939000 -- (-20087.999) [...15 remote chains...] -- 49:26:12
      940000 -- (-20072.602) [...15 remote chains...] -- 49:26:31

      Average standard deviation of split frequencies: 0.080244

      941000 -- [-20070.887] [...15 remote chains...] -- 49:26:51
      942000 -- (-20073.738) [...15 remote chains...] -- 49:27:10
      943000 -- [-20065.319] [...15 remote chains...] -- 49:27:30
      944000 -- (-20068.461) [...15 remote chains...] -- 49:27:49
      945000 -- (-20060.969) [...15 remote chains...] -- 49:26:24

      Average standard deviation of split frequencies: 0.080099

      946000 -- (-20059.316) [...15 remote chains...] -- 49:26:44
      947000 -- (-20048.341) [...15 remote chains...] -- 49:27:03
      948000 -- (-20048.542) [...15 remote chains...] -- 49:27:22
      949000 -- (-20054.603) [...15 remote chains...] -- 49:27:42
      950000 -- (-20052.617) [...15 remote chains...] -- 49:26:17

      Average standard deviation of split frequencies: 0.080408

      951000 -- (-20060.422) [...15 remote chains...] -- 49:26:36
      952000 -- (-20070.376) [...15 remote chains...] -- 49:26:55
      953000 -- (-20076.786) [...15 remote chains...] -- 49:27:15
      954000 -- (-20078.582) [...15 remote chains...] -- 49:27:34
      955000 -- (-20079.757) [...15 remote chains...] -- 49:27:53

      Average standard deviation of split frequencies: 0.080492

      956000 -- [-20066.981] [...15 remote chains...] -- 49:28:12
      957000 -- (-20072.703) [...15 remote chains...] -- 49:28:31
      958000 -- (-20081.618) [...15 remote chains...] -- 49:27:07
      959000 -- [-20080.339] [...15 remote chains...] -- 49:27:26
      960000 -- (-20081.270) [...15 remote chains...] -- 49:27:45

      Average standard deviation of split frequencies: 0.080833

      961000 -- (-20086.327) [...15 remote chains...] -- 49:28:04
      962000 -- [-20084.843] [...15 remote chains...] -- 49:28:23
      963000 -- (-20090.101) [...15 remote chains...] -- 49:28:42
      964000 -- (-20083.572) [...15 remote chains...] -- 49:29:01
      965000 -- (-20084.479) [...15 remote chains...] -- 49:29:20

      Average standard deviation of split frequencies: 0.080686

      966000 -- [-20074.147] [...15 remote chains...] -- 49:27:56
      967000 -- (-20072.313) [...15 remote chains...] -- 49:28:15
      968000 -- [-20074.258] [...15 remote chains...] -- 49:28:34
      969000 -- (-20080.648) [...15 remote chains...] -- 49:28:53
      970000 -- [-20073.059] [...15 remote chains...] -- 49:29:11

      Average standard deviation of split frequencies: 0.080217

      971000 -- (-20080.073) [...15 remote chains...] -- 49:29:30
      972000 -- [-20080.552] [...15 remote chains...] -- 49:29:49
      973000 -- (-20082.160) [...15 remote chains...] -- 49:28:26
      974000 -- (-20075.946) [...15 remote chains...] -- 49:28:44
      975000 -- [-20075.092] [...15 remote chains...] -- 49:29:03

      Average standard deviation of split frequencies: 0.080474

      976000 -- [-20074.400] [...15 remote chains...] -- 49:29:22
      977000 -- (-20070.559) [...15 remote chains...] -- 49:29:40
      978000 -- (-20071.218) [...15 remote chains...] -- 49:29:59
      979000 -- [-20064.140] [...15 remote chains...] -- 49:28:36
      980000 -- [-20064.357] [...15 remote chains...] -- 49:28:54

      Average standard deviation of split frequencies: 0.080655

      981000 -- (-20064.847) [...15 remote chains...] -- 49:29:13
      982000 -- (-20058.791) [...15 remote chains...] -- 49:29:31
      983000 -- (-20058.690) [...15 remote chains...] -- 49:29:50
      984000 -- (-20073.810) [...15 remote chains...] -- 49:28:28
      985000 -- [-20064.282] [...15 remote chains...] -- 49:28:46

      Average standard deviation of split frequencies: 0.080515

      986000 -- [-20082.023] [...15 remote chains...] -- 49:29:04
      987000 -- (-20075.252) [...15 remote chains...] -- 49:29:23
      988000 -- (-20069.683) [...15 remote chains...] -- 49:29:41
      989000 -- [-20075.218] [...15 remote chains...] -- 49:29:59
      990000 -- (-20088.328) [...15 remote chains...] -- 49:28:37

      Average standard deviation of split frequencies: 0.080941

      991000 -- (-20094.527) [...15 remote chains...] -- 49:28:56
      992000 -- [-20080.236] [...15 remote chains...] -- 49:29:14
      993000 -- (-20075.425) [...15 remote chains...] -- 49:29:32
      994000 -- (-20075.647) [...15 remote chains...] -- 49:29:50
      995000 -- (-20090.610) [...15 remote chains...] -- 49:28:29

      Average standard deviation of split frequencies: 0.081038

      996000 -- (-20086.532) [...15 remote chains...] -- 49:28:47
      997000 -- (-20069.652) [...15 remote chains...] -- 49:29:05
      998000 -- [-20077.884] [...15 remote chains...] -- 49:29:23
      999000 -- (-20080.554) [...15 remote chains...] -- 49:29:41
      1000000 -- (-20073.481) [...15 remote chains...] -- 49:30:00

      Average standard deviation of split frequencies: 0.081243

      1001000 -- [-20083.450] [...15 remote chains...] -- 49:30:17
      1002000 -- (-20078.606) [...15 remote chains...] -- 49:30:35
      1003000 -- (-20077.838) [...15 remote chains...] -- 49:29:15
      1004000 -- (-20085.267) [...15 remote chains...] -- 49:29:33
      1005000 -- (-20077.066) [...15 remote chains...] -- 49:29:51

      Average standard deviation of split frequencies: 0.081279

      1006000 -- (-20088.039) [...15 remote chains...] -- 49:30:08
      1007000 -- [-20091.604] [...15 remote chains...] -- 49:30:26
      1008000 -- [-20086.759] [...15 remote chains...] -- 49:30:44
      1009000 -- [-20087.557] [...15 remote chains...] -- 49:29:24
      1010000 -- (-20090.549) [...15 remote chains...] -- 49:29:42

      Average standard deviation of split frequencies: 0.081117

      1011000 -- (-20083.526) [...15 remote chains...] -- 49:29:59
      1012000 -- (-20082.906) [...15 remote chains...] -- 49:30:17
      1013000 -- [-20075.469] [...15 remote chains...] -- 49:30:35
      1014000 -- [-20082.392] [...15 remote chains...] -- 49:29:15
      1015000 -- [-20079.047] [...15 remote chains...] -- 49:29:33

      Average standard deviation of split frequencies: 0.081239

      1016000 -- (-20075.549) [...15 remote chains...] -- 49:29:50
      1017000 -- (-20082.883) [...15 remote chains...] -- 49:30:08
      1018000 -- (-20072.191) [...15 remote chains...] -- 49:28:48
      1019000 -- (-20069.061) [...15 remote chains...] -- 49:29:06
      1020000 -- (-20070.520) [...15 remote chains...] -- 49:29:24

      Average standard deviation of split frequencies: 0.081267

      1021000 -- (-20069.418) [...15 remote chains...] -- 49:29:41
      1022000 -- (-20078.996) [...15 remote chains...] -- 49:29:59
      1023000 -- (-20082.972) [...15 remote chains...] -- 49:30:16
      1024000 -- (-20081.846) [...15 remote chains...] -- 49:30:34
      1025000 -- [-20071.664] [...15 remote chains...] -- 49:30:51

      Average standard deviation of split frequencies: 0.081509

      1026000 -- [-20076.440] [...15 remote chains...] -- 49:31:08
      1027000 -- [-20078.084] [...15 remote chains...] -- 49:29:49
      1028000 -- (-20087.176) [...15 remote chains...] -- 49:30:07
      1029000 -- (-20090.328) [...15 remote chains...] -- 49:30:24
      1030000 -- (-20102.970) [...15 remote chains...] -- 49:30:42

      Average standard deviation of split frequencies: 0.081952

      1031000 -- (-20089.593) [...15 remote chains...] -- 49:30:59
      1032000 -- (-20079.589) [...15 remote chains...] -- 49:29:40
      1033000 -- (-20070.204) [...15 remote chains...] -- 49:29:58
      1034000 -- [-20077.675] [...15 remote chains...] -- 49:30:15
      1035000 -- (-20079.638) [...15 remote chains...] -- 49:30:32

      Average standard deviation of split frequencies: 0.081934

      1036000 -- (-20075.709) [...15 remote chains...] -- 49:30:49
      1037000 -- [-20080.220] [...15 remote chains...] -- 49:31:07
      1038000 -- (-20077.241) [...15 remote chains...] -- 49:29:48
      1039000 -- (-20092.033) [...15 remote chains...] -- 49:30:05
      1040000 -- (-20087.107) [...15 remote chains...] -- 49:30:23

      Average standard deviation of split frequencies: 0.082286

      1041000 -- (-20077.914) [...15 remote chains...] -- 49:30:40
      1042000 -- [-20088.571] [...15 remote chains...] -- 49:30:57
      1043000 -- (-20093.112) [...15 remote chains...] -- 49:29:39
      1044000 -- (-20091.692) [...15 remote chains...] -- 49:29:56
      1045000 -- (-20094.854) [...15 remote chains...] -- 49:30:13

      Average standard deviation of split frequencies: 0.082357

      1046000 -- (-20086.070) [...15 remote chains...] -- 49:30:30
      1047000 -- (-20087.977) [...15 remote chains...] -- 49:30:47
      1048000 -- [-20084.894] [...15 remote chains...] -- 49:31:04
      1049000 -- (-20077.364) [...15 remote chains...] -- 49:29:47
      1050000 -- (-20078.935) [...15 remote chains...] -- 49:30:04

      Average standard deviation of split frequencies: 0.082465

      1051000 -- (-20084.221) [...15 remote chains...] -- 49:30:21
      1052000 -- (-20074.553) [...15 remote chains...] -- 49:30:38
      1053000 -- (-20071.087) [...15 remote chains...] -- 49:30:54
      1054000 -- (-20070.118) [...15 remote chains...] -- 49:31:11
      1055000 -- (-20083.183) [...15 remote chains...] -- 49:29:54

      Average standard deviation of split frequencies: 0.082550

      1056000 -- (-20081.403) [...15 remote chains...] -- 49:30:11
      1057000 -- (-20080.277) [...15 remote chains...] -- 49:30:28
      1058000 -- (-20086.749) [...15 remote chains...] -- 49:30:45
      1059000 -- [-20084.633] [...15 remote chains...] -- 49:31:01
      1060000 -- (-20078.924) [...15 remote chains...] -- 49:31:18

      Average standard deviation of split frequencies: 0.082225

      1061000 -- [-20081.734] [...15 remote chains...] -- 49:31:35
      1062000 -- (-20080.552) [...15 remote chains...] -- 49:30:18
      1063000 -- (-20079.208) [...15 remote chains...] -- 49:30:35
      1064000 -- (-20072.175) [...15 remote chains...] -- 49:30:52
      1065000 -- (-20075.758) [...15 remote chains...] -- 49:31:08

      Average standard deviation of split frequencies: 0.082078

      1066000 -- (-20067.940) [...15 remote chains...] -- 49:31:25
      1067000 -- [-20068.674] [...15 remote chains...] -- 49:31:41
      1068000 -- [-20074.930] [...15 remote chains...] -- 49:30:25
      1069000 -- (-20081.383) [...15 remote chains...] -- 49:30:42
      1070000 -- (-20083.479) [...15 remote chains...] -- 49:30:58

      Average standard deviation of split frequencies: 0.082480

      1071000 -- (-20080.416) [...15 remote chains...] -- 49:31:15
      1072000 -- (-20089.329) [...15 remote chains...] -- 49:31:31
      1073000 -- (-20088.776) [...15 remote chains...] -- 49:31:48
      1074000 -- (-20086.707) [...15 remote chains...] -- 49:30:32
      1075000 -- (-20089.301) [...15 remote chains...] -- 49:30:49

      Average standard deviation of split frequencies: 0.082538

      1076000 -- [-20080.247] [...15 remote chains...] -- 49:31:05
      1077000 -- (-20081.675) [...15 remote chains...] -- 49:31:21
      1078000 -- (-20079.238) [...15 remote chains...] -- 49:31:38
      1079000 -- (-20085.490) [...15 remote chains...] -- 49:31:54
      1080000 -- (-20078.635) [...15 remote chains...] -- 49:32:10

      Average standard deviation of split frequencies: 0.082523

      1081000 -- (-20082.101) [...15 remote chains...] -- 49:32:27
      1082000 -- (-20073.241) [...15 remote chains...] -- 49:31:11
      1083000 -- (-20078.621) [...15 remote chains...] -- 49:31:28
      1084000 -- (-20084.230) [...15 remote chains...] -- 49:31:44
      1085000 -- [-20074.323] [...15 remote chains...] -- 49:32:00

      Average standard deviation of split frequencies: 0.082495

      1086000 -- [-20076.893] [...15 remote chains...] -- 49:32:16
      1087000 -- (-20069.483) [...15 remote chains...] -- 49:31:01
      1088000 -- (-20069.679) [...15 remote chains...] -- 49:31:17
      1089000 -- (-20064.099) [...15 remote chains...] -- 49:31:34
      1090000 -- (-20073.916) [...15 remote chains...] -- 49:31:50

      Average standard deviation of split frequencies: 0.082348

      1091000 -- (-20067.684) [...15 remote chains...] -- 49:32:06
      1092000 -- (-20074.073) [...15 remote chains...] -- 49:30:51
      1093000 -- [-20082.636] [...15 remote chains...] -- 49:31:07
      1094000 -- (-20085.809) [...15 remote chains...] -- 49:31:23
      1095000 -- [-20092.389] [...15 remote chains...] -- 49:31:39

      Average standard deviation of split frequencies: 0.082400

      1096000 -- [-20079.549] [...15 remote chains...] -- 49:31:55
      1097000 -- (-20084.915) [...15 remote chains...] -- 49:32:11
      1098000 -- [-20084.433] [...15 remote chains...] -- 49:32:27
      1099000 -- [-20082.776] [...15 remote chains...] -- 49:31:13
      1100000 -- (-20080.455) [...15 remote chains...] -- 49:31:29

      Average standard deviation of split frequencies: 0.082555

      1101000 -- (-20081.981) [...15 remote chains...] -- 49:31:45
      1102000 -- (-20083.042) [...15 remote chains...] -- 49:32:01
      1103000 -- (-20083.144) [...15 remote chains...] -- 49:32:17
      1104000 -- (-20078.313) [...15 remote chains...] -- 49:31:03
      1105000 -- [-20076.749] [...15 remote chains...] -- 49:31:19

      Average standard deviation of split frequencies: 0.082619

      1106000 -- (-20069.507) [...15 remote chains...] -- 49:31:35
      1107000 -- (-20072.616) [...15 remote chains...] -- 49:31:51
      1108000 -- (-20081.114) [...15 remote chains...] -- 49:32:06
      1109000 -- (-20079.196) [...15 remote chains...] -- 49:30:53
      1110000 -- (-20081.189) [...15 remote chains...] -- 49:31:09

      Average standard deviation of split frequencies: 0.082613

      1111000 -- [-20091.003] [...15 remote chains...] -- 49:31:25
      1112000 -- [-20081.070] [...15 remote chains...] -- 49:31:40
      1113000 -- (-20080.489) [...15 remote chains...] -- 49:31:56
      1114000 -- (-20073.704) [...15 remote chains...] -- 49:32:12
      1115000 -- [-20073.093] [...15 remote chains...] -- 49:30:59

      Average standard deviation of split frequencies: 0.082699

      1116000 -- (-20077.993) [...15 remote chains...] -- 49:31:14
      1117000 -- [-20082.885] [...15 remote chains...] -- 49:31:30
      1118000 -- [-20080.916] [...15 remote chains...] -- 49:31:46
      1119000 -- [-20082.652] [...15 remote chains...] -- 49:32:01
      1120000 -- [-20089.069] [...15 remote chains...] -- 49:32:17

      Average standard deviation of split frequencies: 0.083561

      1121000 -- [-20082.863] [...15 remote chains...] -- 49:31:04
      1122000 -- (-20088.619) [...15 remote chains...] -- 49:31:20
      1123000 -- (-20100.796) [...15 remote chains...] -- 49:31:35
      1124000 -- [-20072.866] [...15 remote chains...] -- 49:31:51
      1125000 -- (-20078.872) [...15 remote chains...] -- 49:32:06

      Average standard deviation of split frequencies: 0.083234

      1126000 -- [-20078.716] [...15 remote chains...] -- 49:30:54
      1127000 -- (-20069.702) [...15 remote chains...] -- 49:31:09
      1128000 -- [-20071.380] [...15 remote chains...] -- 49:31:25
      1129000 -- [-20075.597] [...15 remote chains...] -- 49:31:40
      1130000 -- (-20076.897) [...15 remote chains...] -- 49:31:55

      Average standard deviation of split frequencies: 0.083566

      1131000 -- (-20073.094) [...15 remote chains...] -- 49:32:11
      1132000 -- [-20084.227] [...15 remote chains...] -- 49:32:26
      1133000 -- [-20083.660] [...15 remote chains...] -- 49:31:14
      1134000 -- (-20078.706) [...15 remote chains...] -- 49:31:30
      1135000 -- (-20080.514) [...15 remote chains...] -- 49:31:45

      Average standard deviation of split frequencies: 0.083715

      1136000 -- (-20087.025) [...15 remote chains...] -- 49:32:00
      1137000 -- [-20086.631] [...15 remote chains...] -- 49:32:15
      1138000 -- [-20085.799] [...15 remote chains...] -- 49:31:04
      1139000 -- [-20081.811] [...15 remote chains...] -- 49:31:19
      1140000 -- (-20081.511) [...15 remote chains...] -- 49:31:34

      Average standard deviation of split frequencies: 0.083705

      1141000 -- (-20088.406) [...15 remote chains...] -- 49:31:50
      1142000 -- [-20078.405] [...15 remote chains...] -- 49:32:05
      1143000 -- [-20073.025] [...15 remote chains...] -- 49:32:20
      1144000 -- [-20077.946] [...15 remote chains...] -- 49:32:35
      1145000 -- (-20079.946) [...15 remote chains...] -- 49:31:24

      Average standard deviation of split frequencies: 0.083805

      1146000 -- [-20084.332] [...15 remote chains...] -- 49:31:39
      1147000 -- (-20095.978) [...15 remote chains...] -- 49:31:54
      1148000 -- [-20094.010] [...15 remote chains...] -- 49:32:09
      1149000 -- (-20090.512) [...15 remote chains...] -- 49:32:24
      1150000 -- (-20080.225) [...15 remote chains...] -- 49:32:39

      Average standard deviation of split frequencies: 0.084274

      1151000 -- [-20070.680] [...15 remote chains...] -- 49:31:28
      1152000 -- [-20073.553] [...15 remote chains...] -- 49:31:43
      1153000 -- (-20078.176) [...15 remote chains...] -- 49:31:58
      1154000 -- (-20084.976) [...15 remote chains...] -- 49:32:13
      1155000 -- (-20082.483) [...15 remote chains...] -- 49:32:28

      Average standard deviation of split frequencies: 0.084347

      1156000 -- (-20080.449) [...15 remote chains...] -- 49:32:43
      1157000 -- (-20082.942) [...15 remote chains...] -- 49:32:58
      1158000 -- (-20084.623) [...15 remote chains...] -- 49:31:48
      1159000 -- (-20082.453) [...15 remote chains...] -- 49:32:03
      1160000 -- (-20074.749) [...15 remote chains...] -- 49:32:18

      Average standard deviation of split frequencies: 0.084645

      1161000 -- (-20078.672) [...15 remote chains...] -- 49:32:32
      1162000 -- (-20076.381) [...15 remote chains...] -- 49:32:47
      1163000 -- (-20091.249) [...15 remote chains...] -- 49:33:02
      1164000 -- [-20086.726] [...15 remote chains...] -- 49:33:17
      1165000 -- [-20083.732] [...15 remote chains...] -- 49:32:07

      Average standard deviation of split frequencies: 0.084342

      1166000 -- (-20089.043) [...15 remote chains...] -- 49:32:21
      1167000 -- (-20095.191) [...15 remote chains...] -- 49:32:36
      1168000 -- [-20078.089] [...15 remote chains...] -- 49:32:51
      1169000 -- (-20084.387) [...15 remote chains...] -- 49:33:06
      1170000 -- (-20073.058) [...15 remote chains...] -- 49:33:20

      Average standard deviation of split frequencies: 0.083980

      1171000 -- (-20073.145) [...15 remote chains...] -- 49:33:35
      1172000 -- [-20081.464] [...15 remote chains...] -- 49:32:25
      1173000 -- (-20089.427) [...15 remote chains...] -- 49:32:40
      1174000 -- (-20094.357) [...15 remote chains...] -- 49:32:55
      1175000 -- [-20091.953] [...15 remote chains...] -- 49:33:09

      Average standard deviation of split frequencies: 0.084619

      1176000 -- (-20084.130) [...15 remote chains...] -- 49:33:24
      1177000 -- [-20083.195] [...15 remote chains...] -- 49:33:38
      1178000 -- (-20081.962) [...15 remote chains...] -- 49:33:53
      1179000 -- (-20083.996) [...15 remote chains...] -- 49:34:07
      1180000 -- (-20077.231) [...15 remote chains...] -- 49:32:58

      Average standard deviation of split frequencies: 0.083942

      1181000 -- (-20085.192) [...15 remote chains...] -- 49:33:12
      1182000 -- (-20079.605) [...15 remote chains...] -- 49:33:27
      1183000 -- [-20085.682] [...15 remote chains...] -- 49:33:41
      1184000 -- (-20084.268) [...15 remote chains...] -- 49:33:56
      1185000 -- (-20080.131) [...15 remote chains...] -- 49:34:10

      Average standard deviation of split frequencies: 0.083936

      1186000 -- (-20085.361) [...15 remote chains...] -- 49:33:01
      1187000 -- (-20084.710) [...15 remote chains...] -- 49:33:16
      1188000 -- (-20082.007) [...15 remote chains...] -- 49:33:30
      1189000 -- (-20084.863) [...15 remote chains...] -- 49:33:44
      1190000 -- (-20085.145) [...15 remote chains...] -- 49:33:59

      Average standard deviation of split frequencies: 0.084335

      1191000 -- [-20083.455] [...15 remote chains...] -- 49:34:13
      1192000 -- (-20083.698) [...15 remote chains...] -- 49:33:04
      1193000 -- [-20078.173] [...15 remote chains...] -- 49:33:19
      1194000 -- [-20094.591] [...15 remote chains...] -- 49:33:33
      1195000 -- [-20087.981] [...15 remote chains...] -- 49:33:47

      Average standard deviation of split frequencies: 0.084234

      1196000 -- [-20091.002] [...15 remote chains...] -- 49:34:02
      1197000 -- (-20082.291) [...15 remote chains...] -- 49:34:16
      1198000 -- (-20081.035) [...15 remote chains...] -- 49:34:30
      1199000 -- [-20088.601] [...15 remote chains...] -- 49:33:22
      1200000 -- (-20088.815) [...15 remote chains...] -- 49:33:36

      Average standard deviation of split frequencies: 0.084180

      1201000 -- (-20082.739) [...15 remote chains...] -- 49:33:50
      1202000 -- [-20096.772] [...15 remote chains...] -- 49:34:04
      1203000 -- [-20094.890] [...15 remote chains...] -- 49:34:18
      1204000 -- (-20104.699) [...15 remote chains...] -- 49:33:10
      1205000 -- (-20096.335) [...15 remote chains...] -- 49:33:24

      Average standard deviation of split frequencies: 0.083621

      1206000 -- [-20095.199] [...15 remote chains...] -- 49:33:39
      1207000 -- (-20095.208) [...15 remote chains...] -- 49:33:53
      1208000 -- (-20094.154) [...15 remote chains...] -- 49:34:07
      1209000 -- (-20095.321) [...15 remote chains...] -- 49:34:21
      1210000 -- (-20080.819) [...15 remote chains...] -- 49:33:13

      Average standard deviation of split frequencies: 0.083483

      1211000 -- [-20088.361] [...15 remote chains...] -- 49:33:27
      1212000 -- [-20082.103] [...15 remote chains...] -- 49:33:41
      1213000 -- (-20086.763) [...15 remote chains...] -- 49:33:55
      1214000 -- (-20087.745) [...15 remote chains...] -- 49:34:09
      1215000 -- (-20083.112) [...15 remote chains...] -- 49:33:02

      Average standard deviation of split frequencies: 0.083411

      1216000 -- [-20073.773] [...15 remote chains...] -- 49:33:16
      1217000 -- [-20090.253] [...15 remote chains...] -- 49:33:30
      1218000 -- [-20082.034] [...15 remote chains...] -- 49:33:43
      1219000 -- (-20071.917) [...15 remote chains...] -- 49:33:57
      1220000 -- [-20068.386] [...15 remote chains...] -- 49:34:11

      Average standard deviation of split frequencies: 0.083604

      1221000 -- [-20081.807] [...15 remote chains...] -- 49:34:25
      1222000 -- [-20083.298] [...15 remote chains...] -- 49:33:18
      1223000 -- [-20090.190] [...15 remote chains...] -- 49:33:32
      1224000 -- [-20079.025] [...15 remote chains...] -- 49:33:46
      1225000 -- [-20067.794] [...15 remote chains...] -- 49:34:00

      Average standard deviation of split frequencies: 0.083508

      1226000 -- [-20072.772] [...15 remote chains...] -- 49:34:13
      1227000 -- (-20075.067) [...15 remote chains...] -- 49:34:27
      1228000 -- [-20076.983] [...15 remote chains...] -- 49:34:41
      1229000 -- [-20068.134] [...15 remote chains...] -- 49:33:34
      1230000 -- (-20070.767) [...15 remote chains...] -- 49:33:48

      Average standard deviation of split frequencies: 0.083241

      1231000 -- (-20078.011) [...15 remote chains...] -- 49:34:02
      1232000 -- (-20088.935) [...15 remote chains...] -- 49:34:15
      1233000 -- (-20079.856) [...15 remote chains...] -- 49:34:29
      1234000 -- [-20073.209] [...15 remote chains...] -- 49:33:23
      1235000 -- (-20071.211) [...15 remote chains...] -- 49:33:36

      Average standard deviation of split frequencies: 0.083071

      1236000 -- (-20087.134) [...15 remote chains...] -- 49:33:50
      1237000 -- (-20083.175) [...15 remote chains...] -- 49:34:04
      1238000 -- [-20079.506] [...15 remote chains...] -- 49:34:17
      1239000 -- (-20075.589) [...15 remote chains...] -- 49:34:31
      1240000 -- (-20089.199) [...15 remote chains...] -- 49:33:25

      Average standard deviation of split frequencies: 0.082906

      1241000 -- [-20080.126] [...15 remote chains...] -- 49:33:38
      1242000 -- (-20084.892) [...15 remote chains...] -- 49:33:52
      1243000 -- (-20082.753) [...15 remote chains...] -- 49:34:05
      1244000 -- (-20075.545) [...15 remote chains...] -- 49:34:19
      1245000 -- (-20074.528) [...15 remote chains...] -- 49:33:13

      Average standard deviation of split frequencies: 0.082842

      1246000 -- [-20087.521] [...15 remote chains...] -- 49:33:27
      1247000 -- (-20088.350) [...15 remote chains...] -- 49:33:40
      1248000 -- (-20078.748) [...15 remote chains...] -- 49:33:54
      1249000 -- (-20090.638) [...15 remote chains...] -- 49:34:07
      1250000 -- [-20078.106] [...15 remote chains...] -- 49:34:21

      Average standard deviation of split frequencies: 0.082794

      1251000 -- (-20077.489) [...15 remote chains...] -- 49:33:15
      1252000 -- (-20076.266) [...15 remote chains...] -- 49:33:28
      1253000 -- (-20075.770) [...15 remote chains...] -- 49:33:42
      1254000 -- (-20075.668) [...15 remote chains...] -- 49:33:55
      1255000 -- (-20086.096) [...15 remote chains...] -- 49:34:09

      Average standard deviation of split frequencies: 0.083090

      1256000 -- (-20081.653) [...15 remote chains...] -- 49:33:03
      1257000 -- (-20084.774) [...15 remote chains...] -- 49:33:17
      1258000 -- (-20084.791) [...15 remote chains...] -- 49:33:30
      1259000 -- [-20075.721] [...15 remote chains...] -- 49:33:43
      1260000 -- [-20090.907] [...15 remote chains...] -- 49:33:57

      Average standard deviation of split frequencies: 0.082659

      1261000 -- [-20087.340] [...15 remote chains...] -- 49:34:10
      1262000 -- (-20088.180) [...15 remote chains...] -- 49:33:05
      1263000 -- [-20079.012] [...15 remote chains...] -- 49:33:18
      1264000 -- (-20075.572) [...15 remote chains...] -- 49:33:32
      1265000 -- [-20085.857] [...15 remote chains...] -- 49:33:45

      Average standard deviation of split frequencies: 0.082690

      1266000 -- [-20085.450] [...15 remote chains...] -- 49:33:58
      1267000 -- (-20087.177) [...15 remote chains...] -- 49:34:11
      1268000 -- (-20082.934) [...15 remote chains...] -- 49:34:25
      1269000 -- [-20086.646] [...15 remote chains...] -- 49:33:20
      1270000 -- (-20086.170) [...15 remote chains...] -- 49:33:33

      Average standard deviation of split frequencies: 0.082603

      1271000 -- [-20084.091] [...15 remote chains...] -- 49:33:46
      1272000 -- (-20081.520) [...15 remote chains...] -- 49:33:59
      1273000 -- (-20073.175) [...15 remote chains...] -- 49:34:13
      1274000 -- [-20074.318] [...15 remote chains...] -- 49:33:08
      1275000 -- [-20074.523] [...15 remote chains...] -- 49:33:21

      Average standard deviation of split frequencies: 0.082641

      1276000 -- [-20077.895] [...15 remote chains...] -- 49:33:35
      1277000 -- (-20074.606) [...15 remote chains...] -- 49:33:48
      1278000 -- [-20077.361] [...15 remote chains...] -- 49:34:01
      1279000 -- (-20078.331) [...15 remote chains...] -- 49:34:14
      1280000 -- [-20084.780] [...15 remote chains...] -- 49:33:10

      Average standard deviation of split frequencies: 0.083050

      1281000 -- (-20073.570) [...15 remote chains...] -- 49:33:23
      1282000 -- [-20073.397] [...15 remote chains...] -- 49:33:36
      1283000 -- [-20062.579] [...15 remote chains...] -- 49:33:49
      1284000 -- [-20080.126] [...15 remote chains...] -- 49:34:02
      1285000 -- (-20071.649) [...15 remote chains...] -- 49:34:15

      Average standard deviation of split frequencies: 0.082675

      1286000 -- (-20074.066) [...15 remote chains...] -- 49:34:28
      1287000 -- (-20065.354) [...15 remote chains...] -- 49:33:24
      1288000 -- (-20067.828) [...15 remote chains...] -- 49:33:37
      1289000 -- (-20076.395) [...15 remote chains...] -- 49:33:50
      1290000 -- (-20080.617) [...15 remote chains...] -- 49:34:03

      Average standard deviation of split frequencies: 0.082644

      1291000 -- [-20075.780] [...15 remote chains...] -- 49:34:16
      1292000 -- (-20076.913) [...15 remote chains...] -- 49:33:12
      1293000 -- (-20076.037) [...15 remote chains...] -- 49:33:25
      1294000 -- (-20070.133) [...15 remote chains...] -- 49:33:38
      1295000 -- (-20077.741) [...15 remote chains...] -- 49:33:51

      Average standard deviation of split frequencies: 0.082824

      1296000 -- (-20070.585) [...15 remote chains...] -- 49:34:04
      1297000 -- (-20084.986) [...15 remote chains...] -- 49:34:16
      1298000 -- (-20087.007) [...15 remote chains...] -- 49:34:29
      1299000 -- [-20072.890] [...15 remote chains...] -- 49:33:26
      1300000 -- (-20068.993) [...15 remote chains...] -- 49:33:39

      Average standard deviation of split frequencies: 0.082764

      1301000 -- (-20068.002) [...15 remote chains...] -- 49:33:52
      1302000 -- [-20076.018] [...15 remote chains...] -- 49:34:04
      1303000 -- (-20074.913) [...15 remote chains...] -- 49:34:17
      1304000 -- (-20070.619) [...15 remote chains...] -- 49:34:30
      1305000 -- (-20069.975) [...15 remote chains...] -- 49:33:27

      Average standard deviation of split frequencies: 0.082104

      1306000 -- [-20070.618] [...15 remote chains...] -- 49:33:40
      1307000 -- (-20070.088) [...15 remote chains...] -- 49:33:52
      1308000 -- (-20077.525) [...15 remote chains...] -- 49:34:05
      1309000 -- (-20074.179) [...15 remote chains...] -- 49:34:18
      1310000 -- (-20073.456) [...15 remote chains...] -- 49:33:15

      Average standard deviation of split frequencies: 0.082225

      1311000 -- (-20076.438) [...15 remote chains...] -- 49:33:28
      1312000 -- (-20066.188) [...15 remote chains...] -- 49:33:40
      1313000 -- [-20067.952] [...15 remote chains...] -- 49:33:53
      1314000 -- (-20076.946) [...15 remote chains...] -- 49:34:05
      1315000 -- (-20073.967) [...15 remote chains...] -- 49:34:18

      Average standard deviation of split frequencies: 0.082218

      1316000 -- [-20070.195] [...15 remote chains...] -- 49:33:16
      1317000 -- (-20064.661) [...15 remote chains...] -- 49:33:28
      1318000 -- [-20075.732] [...15 remote chains...] -- 49:33:41
      1319000 -- [-20077.209] [...15 remote chains...] -- 49:33:53
      1320000 -- (-20073.980) [...15 remote chains...] -- 49:34:06

      Average standard deviation of split frequencies: 0.082399

      1321000 -- (-20069.785) [...15 remote chains...] -- 49:34:18
      1322000 -- (-20067.405) [...15 remote chains...] -- 49:33:16
      1323000 -- (-20066.719) [...15 remote chains...] -- 49:33:29
      1324000 -- [-20064.398] [...15 remote chains...] -- 49:33:41
      1325000 -- (-20076.054) [...15 remote chains...] -- 49:33:54

      Average standard deviation of split frequencies: 0.082177

      1326000 -- [-20082.246] [...15 remote chains...] -- 49:34:06
      1327000 -- [-20089.451] [...15 remote chains...] -- 49:34:19
      1328000 -- [-20085.434] [...15 remote chains...] -- 49:34:31
      1329000 -- (-20086.601) [...15 remote chains...] -- 49:33:29
      1330000 -- (-20090.303) [...15 remote chains...] -- 49:33:42

      Average standard deviation of split frequencies: 0.082066

      1331000 -- (-20080.464) [...15 remote chains...] -- 49:33:54
      1332000 -- [-20085.730] [...15 remote chains...] -- 49:34:06
      1333000 -- (-20084.943) [...15 remote chains...] -- 49:34:19
      1334000 -- [-20090.641] [...15 remote chains...] -- 49:34:31
      1335000 -- [-20094.401] [...15 remote chains...] -- 49:33:29

      Average standard deviation of split frequencies: 0.082699

      1336000 -- (-20084.603) [...15 remote chains...] -- 49:33:42
      1337000 -- (-20099.351) [...15 remote chains...] -- 49:33:54
      1338000 -- (-20097.359) [...15 remote chains...] -- 49:34:06
      1339000 -- [-20089.872] [...15 remote chains...] -- 49:34:19
      1340000 -- (-20083.835) [...15 remote chains...] -- 49:34:31

      Average standard deviation of split frequencies: 0.082686

      1341000 -- (-20075.294) [...15 remote chains...] -- 49:33:30
      1342000 -- (-20075.870) [...15 remote chains...] -- 49:33:42
      1343000 -- (-20078.397) [...15 remote chains...] -- 49:33:54
      1344000 -- [-20084.174] [...15 remote chains...] -- 49:34:06
      1345000 -- [-20097.596] [...15 remote chains...] -- 49:34:19

      Average standard deviation of split frequencies: 0.082253

      1346000 -- (-20087.350) [...15 remote chains...] -- 49:34:31
      1347000 -- (-20084.713) [...15 remote chains...] -- 49:34:43
      1348000 -- (-20081.542) [...15 remote chains...] -- 49:34:55
      1349000 -- [-20082.498] [...15 remote chains...] -- 49:33:54
      1350000 -- [-20083.231] [...15 remote chains...] -- 49:34:06

      Average standard deviation of split frequencies: 0.082291

      1351000 -- [-20079.152] [...15 remote chains...] -- 49:34:19
      1352000 -- (-20078.234) [...15 remote chains...] -- 49:34:31
      1353000 -- [-20092.624] [...15 remote chains...] -- 49:34:43
      1354000 -- (-20093.168) [...15 remote chains...] -- 49:34:55
      1355000 -- [-20093.501] [...15 remote chains...] -- 49:35:07

      Average standard deviation of split frequencies: 0.082265

      1356000 -- (-20096.739) [...15 remote chains...] -- 49:34:06
      1357000 -- (-20083.957) [...15 remote chains...] -- 49:34:18
      1358000 -- (-20091.282) [...15 remote chains...] -- 49:34:30
      1359000 -- (-20081.225) [...15 remote chains...] -- 49:34:42
      1360000 -- (-20079.977) [...15 remote chains...] -- 49:33:42

      Average standard deviation of split frequencies: 0.082334

      1361000 -- (-20088.050) [...15 remote chains...] -- 49:35:06
      1362000 -- (-20093.840) [...15 remote chains...] -- 49:34:06
      1363000 -- (-20080.542) [...15 remote chains...] -- 49:34:18
      1364000 -- [-20077.001] [...15 remote chains...] -- 49:34:30
      1365000 -- (-20078.530) [...15 remote chains...] -- 49:34:42

      Average standard deviation of split frequencies: 0.082013

      1366000 -- (-20082.811) [...15 remote chains...] -- 49:34:54
      1367000 -- (-20088.698) [...15 remote chains...] -- 49:33:54
      1368000 -- [-20087.499] [...15 remote chains...] -- 49:34:06
      1369000 -- (-20079.318) [...15 remote chains...] -- 49:34:17
      1370000 -- [-20086.519] [...15 remote chains...] -- 49:34:29

      Average standard deviation of split frequencies: 0.082099

      1371000 -- (-20071.802) [...15 remote chains...] -- 49:34:41
      1372000 -- [-20077.614] [...15 remote chains...] -- 49:34:53
      1373000 -- [-20070.962] [...15 remote chains...] -- 49:33:53
      1374000 -- (-20069.203) [...15 remote chains...] -- 49:34:05
      1375000 -- (-20068.860) [...15 remote chains...] -- 49:34:17

      Average standard deviation of split frequencies: 0.082109

      1376000 -- (-20089.565) [...15 remote chains...] -- 49:34:29
      1377000 -- (-20087.629) [...15 remote chains...] -- 49:34:41
      1378000 -- (-20091.381) [...15 remote chains...] -- 49:33:41
      1379000 -- [-20084.821] [...15 remote chains...] -- 49:33:53
      1380000 -- (-20072.813) [...15 remote chains...] -- 49:34:05

      Average standard deviation of split frequencies: 0.082067

      1381000 -- [-20072.893] [...15 remote chains...] -- 49:34:16
      1382000 -- [-20076.957] [...15 remote chains...] -- 49:34:28
      1383000 -- (-20076.627) [...15 remote chains...] -- 49:34:40
      1384000 -- [-20076.617] [...15 remote chains...] -- 49:33:40
      1385000 -- (-20080.448) [...15 remote chains...] -- 49:33:52

      Average standard deviation of split frequencies: 0.081931

      1386000 -- [-20091.426] [...15 remote chains...] -- 49:34:04
      1387000 -- (-20084.094) [...15 remote chains...] -- 49:34:16
      1388000 -- [-20084.364] [...15 remote chains...] -- 49:34:27
      1389000 -- [-20086.119] [...15 remote chains...] -- 49:34:39
      1390000 -- (-20093.470) [...15 remote chains...] -- 49:33:40

      Average standard deviation of split frequencies: 0.081952

      1391000 -- [-20091.489] [...15 remote chains...] -- 49:33:51
      1392000 -- (-20094.563) [...15 remote chains...] -- 49:34:03
      1393000 -- [-20100.094] [...15 remote chains...] -- 49:34:15
      1394000 -- [-20082.981] [...15 remote chains...] -- 49:34:26
      1395000 -- [-20082.255] [...15 remote chains...] -- 49:34:38

      Average standard deviation of split frequencies: 0.081947

      1396000 -- (-20094.144) [...15 remote chains...] -- 49:34:50
      1397000 -- (-20107.066) [...15 remote chains...] -- 49:33:51
      1398000 -- (-20089.344) [...15 remote chains...] -- 49:34:02
      1399000 -- [-20096.817] [...15 remote chains...] -- 49:34:14
      1400000 -- [-20102.545] [...15 remote chains...] -- 49:34:26

      Average standard deviation of split frequencies: 0.082421

      1401000 -- [-20101.259] [...15 remote chains...] -- 49:34:37
      1402000 -- (-20097.881) [...15 remote chains...] -- 49:34:49
      1403000 -- (-20113.387) [...15 remote chains...] -- 49:33:50
      1404000 -- (-20098.941) [...15 remote chains...] -- 49:34:01
      1405000 -- [-20092.986] [...15 remote chains...] -- 49:34:13

      Average standard deviation of split frequencies: 0.082493

      1406000 -- (-20096.597) [...15 remote chains...] -- 49:34:24
      1407000 -- [-20084.825] [...15 remote chains...] -- 49:34:36
      1408000 -- (-20089.485) [...15 remote chains...] -- 49:34:47
      1409000 -- [-20094.084] [...15 remote chains...] -- 49:33:49
      1410000 -- [-20093.393] [...15 remote chains...] -- 49:34:00

      Average standard deviation of split frequencies: 0.082559

      1411000 -- (-20094.157) [...15 remote chains...] -- 49:34:12
      1412000 -- [-20090.283] [...15 remote chains...] -- 49:34:23
      1413000 -- (-20082.045) [...15 remote chains...] -- 49:34:35
      1414000 -- (-20076.308) [...15 remote chains...] -- 49:34:46
      1415000 -- [-20082.559] [...15 remote chains...] -- 49:34:58

      Average standard deviation of split frequencies: 0.082458

      1416000 -- [-20092.905] [...15 remote chains...] -- 49:35:09
      1417000 -- (-20081.151) [...15 remote chains...] -- 49:34:11
      1418000 -- [-20077.565] [...15 remote chains...] -- 49:34:22
      1419000 -- [-20086.500] [...15 remote chains...] -- 49:34:33
      1420000 -- [-20085.954] [...15 remote chains...] -- 49:34:45

      Average standard deviation of split frequencies: 0.082552

      1421000 -- (-20077.202) [...15 remote chains...] -- 49:34:56
      1422000 -- [-20078.328] [...15 remote chains...] -- 49:35:07
      1423000 -- (-20076.985) [...15 remote chains...] -- 49:34:10
      1424000 -- [-20079.995] [...15 remote chains...] -- 49:34:21
      1425000 -- [-20086.975] [...15 remote chains...] -- 49:34:32

      Average standard deviation of split frequencies: 0.082020

      1426000 -- (-20085.813) [...15 remote chains...] -- 49:34:43
      1427000 -- (-20093.848) [...15 remote chains...] -- 49:34:55
      1428000 -- [-20094.653] [...15 remote chains...] -- 49:35:06
      1429000 -- [-20090.571] [...15 remote chains...] -- 49:35:17
      1430000 -- [-20089.898] [...15 remote chains...] -- 49:34:19

      Average standard deviation of split frequencies: 0.082180

      1431000 -- [-20086.185] [...15 remote chains...] -- 49:34:31
      1432000 -- (-20086.769) [...15 remote chains...] -- 49:34:42
      1433000 -- (-20085.004) [...15 remote chains...] -- 49:34:53
      1434000 -- [-20082.134] [...15 remote chains...] -- 49:35:04
      1435000 -- [-20078.413] [...15 remote chains...] -- 49:35:15

      Average standard deviation of split frequencies: 0.082104

      1436000 -- [-20085.603] [...15 remote chains...] -- 49:34:18
      1437000 -- (-20087.551) [...15 remote chains...] -- 49:34:29
      1438000 -- [-20088.571] [...15 remote chains...] -- 49:34:40
      1439000 -- [-20080.167] [...15 remote chains...] -- 49:34:51
      1440000 -- [-20079.866] [...15 remote chains...] -- 49:35:03

      Average standard deviation of split frequencies: 0.082196

      1441000 -- [-20079.446] [...15 remote chains...] -- 49:35:14
      1442000 -- (-20079.194) [...15 remote chains...] -- 49:35:25
      1443000 -- (-20098.674) [...15 remote chains...] -- 49:35:36
      1444000 -- [-20075.658] [...15 remote chains...] -- 49:35:47
      1445000 -- [-20092.768] [...15 remote chains...] -- 49:34:50

      Average standard deviation of split frequencies: 0.082267

      1446000 -- (-20092.021) [...15 remote chains...] -- 49:35:01
      1447000 -- [-20092.925] [...15 remote chains...] -- 49:35:12
      1448000 -- (-20093.485) [...15 remote chains...] -- 49:35:23
      1449000 -- (-20085.528) [...15 remote chains...] -- 49:35:34
      1450000 -- [-20084.738] [...15 remote chains...] -- 49:35:45

      Average standard deviation of split frequencies: 0.082282

      1451000 -- (-20081.247) [...15 remote chains...] -- 49:34:48
      1452000 -- [-20089.514] [...15 remote chains...] -- 49:34:59
      1453000 -- (-20075.416) [...15 remote chains...] -- 49:35:10
      1454000 -- (-20078.153) [...15 remote chains...] -- 49:35:21
      1455000 -- (-20092.043) [...15 remote chains...] -- 49:35:32

      Average standard deviation of split frequencies: 0.082471

      1456000 -- (-20086.590) [...15 remote chains...] -- 49:35:43
      1457000 -- (-20096.375) [...15 remote chains...] -- 49:34:46
      1458000 -- [-20095.024] [...15 remote chains...] -- 49:34:57
      1459000 -- (-20091.115) [...15 remote chains...] -- 49:35:08
      1460000 -- [-20086.940] [...15 remote chains...] -- 49:35:19

      Average standard deviation of split frequencies: 0.082361

      1461000 -- (-20095.884) [...15 remote chains...] -- 49:35:30
      1462000 -- [-20088.329] [...15 remote chains...] -- 49:34:33
      1463000 -- (-20091.821) [...15 remote chains...] -- 49:34:44
      1464000 -- [-20088.393] [...15 remote chains...] -- 49:34:55
      1465000 -- (-20080.630) [...15 remote chains...] -- 49:35:06

      Average standard deviation of split frequencies: 0.082243

      1466000 -- (-20078.846) [...15 remote chains...] -- 49:35:17
      1467000 -- (-20086.980) [...15 remote chains...] -- 49:34:20
      1468000 -- (-20076.152) [...15 remote chains...] -- 49:34:31
      1469000 -- [-20082.063] [...15 remote chains...] -- 49:34:42
      1470000 -- [-20084.354] [...15 remote chains...] -- 49:34:53

      Average standard deviation of split frequencies: 0.082503

      1471000 -- (-20090.341) [...15 remote chains...] -- 49:35:04
      1472000 -- (-20089.382) [...15 remote chains...] -- 49:35:15
      1473000 -- [-20098.236] [...15 remote chains...] -- 49:35:25
      1474000 -- (-20096.431) [...15 remote chains...] -- 49:34:29
      1475000 -- [-20104.712] [...15 remote chains...] -- 49:34:40

      Average standard deviation of split frequencies: 0.082551

      1476000 -- (-20094.730) [...15 remote chains...] -- 49:34:51
      1477000 -- [-20084.886] [...15 remote chains...] -- 49:35:02
      1478000 -- (-20096.952) [...15 remote chains...] -- 49:35:12
      1479000 -- [-20090.438] [...15 remote chains...] -- 49:35:23
      1480000 -- (-20090.285) [...15 remote chains...] -- 49:34:27

      Average standard deviation of split frequencies: 0.082785

      1481000 -- (-20087.150) [...15 remote chains...] -- 49:34:38
      1482000 -- [-20093.283] [...15 remote chains...] -- 49:34:49
      1483000 -- [-20099.020] [...15 remote chains...] -- 49:34:59
      1484000 -- [-20100.414] [...15 remote chains...] -- 49:35:10
      1485000 -- (-20099.772) [...15 remote chains...] -- 49:35:21

      Average standard deviation of split frequencies: 0.082644

      1486000 -- [-20101.169] [...15 remote chains...] -- 49:34:25
      1487000 -- (-20107.671) [...15 remote chains...] -- 49:34:36
      1488000 -- (-20100.695) [...15 remote chains...] -- 49:34:46
      1489000 -- [-20099.817] [...15 remote chains...] -- 49:34:57
      1490000 -- [-20093.444] [...15 remote chains...] -- 49:35:08

      Average standard deviation of split frequencies: 0.082577

      1491000 -- [-20103.205] [...15 remote chains...] -- 49:35:18
      1492000 -- (-20103.275) [...15 remote chains...] -- 49:35:29
      1493000 -- (-20097.388) [...15 remote chains...] -- 49:34:33
      1494000 -- [-20092.348] [...15 remote chains...] -- 49:34:44
      1495000 -- [-20096.270] [...15 remote chains...] -- 49:34:55

      Average standard deviation of split frequencies: 0.082175

      1496000 -- [-20081.308] [...15 remote chains...] -- 49:35:05
      1497000 -- [-20084.544] [...15 remote chains...] -- 49:35:16
      1498000 -- [-20082.599] [...15 remote chains...] -- 49:34:20
      1499000 -- [-20094.003] [...15 remote chains...] -- 49:34:31
      1500000 -- (-20091.074) [...15 remote chains...] -- 49:34:42

      Average standard deviation of split frequencies: 0.081945

      1501000 -- (-20094.979) [...15 remote chains...] -- 49:34:52
      1502000 -- (-20094.080) [...15 remote chains...] -- 49:35:03
      1503000 -- (-20099.338) [...15 remote chains...] -- 49:35:13
      1504000 -- [-20089.187] [...15 remote chains...] -- 49:34:18
      1505000 -- (-20099.849) [...15 remote chains...] -- 49:34:29

      Average standard deviation of split frequencies: 0.081682

      1506000 -- [-20089.325] [...15 remote chains...] -- 49:34:39
      1507000 -- (-20084.314) [...15 remote chains...] -- 49:34:49
      1508000 -- [-20091.865] [...15 remote chains...] -- 49:35:00
      1509000 -- (-20095.186) [...15 remote chains...] -- 49:35:10
      1510000 -- [-20091.746] [...15 remote chains...] -- 49:35:21

      Average standard deviation of split frequencies: 0.082019

      1511000 -- [-20083.610] [...15 remote chains...] -- 49:34:26
      1512000 -- [-20078.669] [...15 remote chains...] -- 49:34:36
      1513000 -- [-20072.727] [...15 remote chains...] -- 49:34:47
      1514000 -- (-20077.598) [...15 remote chains...] -- 49:34:57
      1515000 -- [-20089.715] [...15 remote chains...] -- 49:35:08

      Average standard deviation of split frequencies: 0.081979

      1516000 -- [-20078.700] [...15 remote chains...] -- 49:35:18
      1517000 -- (-20072.535) [...15 remote chains...] -- 49:34:23
      1518000 -- (-20077.131) [...15 remote chains...] -- 49:34:34
      1519000 -- (-20084.324) [...15 remote chains...] -- 49:34:44
      1520000 -- [-20082.300] [...15 remote chains...] -- 49:34:55

      Average standard deviation of split frequencies: 0.081868

      1521000 -- (-20082.174) [...15 remote chains...] -- 49:35:05
      1522000 -- [-20083.945] [...15 remote chains...] -- 49:35:15
      1523000 -- (-20094.088) [...15 remote chains...] -- 49:35:25
      1524000 -- [-20099.192] [...15 remote chains...] -- 49:34:31
      1525000 -- [-20101.801] [...15 remote chains...] -- 49:34:41

      Average standard deviation of split frequencies: 0.081638

      1526000 -- [-20093.326] [...15 remote chains...] -- 49:34:52
      1527000 -- [-20089.520] [...15 remote chains...] -- 49:35:02
      1528000 -- (-20097.726) [...15 remote chains...] -- 49:35:12
      1529000 -- (-20089.019) [...15 remote chains...] -- 49:35:22
      1530000 -- (-20098.395) [...15 remote chains...] -- 49:35:33

      Average standard deviation of split frequencies: 0.081541

      1531000 -- [-20107.255] [...15 remote chains...] -- 49:35:43
      1532000 -- [-20088.845] [...15 remote chains...] -- 49:35:53
      1533000 -- [-20080.759] [...15 remote chains...] -- 49:34:59
      1534000 -- (-20088.343) [...15 remote chains...] -- 49:35:09
      1535000 -- [-20086.338] [...15 remote chains...] -- 49:35:19

      Average standard deviation of split frequencies: 0.081675

      1536000 -- (-20092.999) [...15 remote chains...] -- 49:35:30
      1537000 -- [-20081.731] [...15 remote chains...] -- 49:35:40
      1538000 -- [-20089.558] [...15 remote chains...] -- 49:35:50
      1539000 -- [-20076.721] [...15 remote chains...] -- 49:36:00
      1540000 -- [-20085.011] [...15 remote chains...] -- 49:35:06

      Average standard deviation of split frequencies: 0.081599

      1541000 -- [-20088.808] [...15 remote chains...] -- 49:35:16
      1542000 -- (-20088.621) [...15 remote chains...] -- 49:35:26
      1543000 -- [-20095.714] [...15 remote chains...] -- 49:35:37
      1544000 -- (-20093.345) [...15 remote chains...] -- 49:35:47
      1545000 -- (-20102.521) [...15 remote chains...] -- 49:35:57

      Average standard deviation of split frequencies: 0.081444

      1546000 -- [-20097.850] [...15 remote chains...] -- 49:36:07
      1547000 -- [-20091.620] [...15 remote chains...] -- 49:36:17
      1548000 -- [-20096.489] [...15 remote chains...] -- 49:35:23
      1549000 -- (-20087.407) [...15 remote chains...] -- 49:35:33
      1550000 -- (-20095.384) [...15 remote chains...] -- 49:35:43

      Average standard deviation of split frequencies: 0.081420

      1551000 -- [-20098.951] [...15 remote chains...] -- 49:35:53
      1552000 -- (-20097.130) [...15 remote chains...] -- 49:36:03
      1553000 -- (-20096.146) [...15 remote chains...] -- 49:35:10
      1554000 -- (-20092.478) [...15 remote chains...] -- 49:35:20
      1555000 -- [-20087.585] [...15 remote chains...] -- 49:35:30

      Average standard deviation of split frequencies: 0.081318

      1556000 -- (-20095.658) [...15 remote chains...] -- 49:35:40
      1557000 -- (-20105.226) [...15 remote chains...] -- 49:35:50
      1558000 -- [-20094.828] [...15 remote chains...] -- 49:36:00
      1559000 -- (-20087.710) [...15 remote chains...] -- 49:36:10
      1560000 -- (-20097.087) [...15 remote chains...] -- 49:35:17

      Average standard deviation of split frequencies: 0.081200

      1561000 -- (-20105.048) [...15 remote chains...] -- 49:35:27
      1562000 -- [-20105.714] [...15 remote chains...] -- 49:35:37
      1563000 -- [-20103.751] [...15 remote chains...] -- 49:35:46
      1564000 -- (-20082.861) [...15 remote chains...] -- 49:35:56
      1565000 -- [-20090.326] [...15 remote chains...] -- 49:35:03

      Average standard deviation of split frequencies: 0.081025

      1566000 -- [-20103.043] [...15 remote chains...] -- 49:35:13
      1567000 -- (-20095.086) [...15 remote chains...] -- 49:35:23
      1568000 -- (-20099.587) [...15 remote chains...] -- 49:35:33
      1569000 -- (-20098.345) [...15 remote chains...] -- 49:35:43
      1570000 -- [-20086.794] [...15 remote chains...] -- 49:35:53

      Average standard deviation of split frequencies: 0.080734

      1571000 -- [-20095.541] [...15 remote chains...] -- 49:35:00
      1572000 -- [-20110.135] [...15 remote chains...] -- 49:35:10
      1573000 -- [-20112.689] [...15 remote chains...] -- 49:35:20
      1574000 -- (-20106.750) [...15 remote chains...] -- 49:35:30
      1575000 -- (-20099.966) [...15 remote chains...] -- 49:35:39

      Average standard deviation of split frequencies: 0.080882

      1576000 -- [-20102.754] [...15 remote chains...] -- 49:35:49
      1577000 -- (-20097.805) [...15 remote chains...] -- 49:35:59
      1578000 -- [-20105.496] [...15 remote chains...] -- 49:36:09
      1579000 -- [-20096.677] [...15 remote chains...] -- 49:35:16
      1580000 -- (-20095.944) [...15 remote chains...] -- 49:35:26

      Average standard deviation of split frequencies: 0.080651

      1581000 -- [-20098.525] [...15 remote chains...] -- 49:35:36
      1582000 -- [-20098.055] [...15 remote chains...] -- 49:35:45
      1583000 -- [-20088.328] [...15 remote chains...] -- 49:35:55
      1584000 -- [-20080.507] [...15 remote chains...] -- 49:36:05
      1585000 -- (-20089.237) [...15 remote chains...] -- 49:35:13

      Average standard deviation of split frequencies: 0.080294

      1586000 -- (-20102.879) [...15 remote chains...] -- 49:35:22
      1587000 -- [-20106.604] [...15 remote chains...] -- 49:35:32
      1588000 -- (-20086.078) [...15 remote chains...] -- 49:35:42
      1589000 -- (-20070.386) [...15 remote chains...] -- 49:35:51
      1590000 -- [-20079.594] [...15 remote chains...] -- 49:36:01

      Average standard deviation of split frequencies: 0.080526

      1591000 -- [-20076.941] [...15 remote chains...] -- 49:35:09
      1592000 -- (-20077.023) [...15 remote chains...] -- 49:35:19
      1593000 -- [-20079.323] [...15 remote chains...] -- 49:35:28
      1594000 -- [-20078.117] [...15 remote chains...] -- 49:35:38
      1595000 -- (-20085.252) [...15 remote chains...] -- 49:35:48

      Average standard deviation of split frequencies: 0.080264

      1596000 -- [-20085.189] [...15 remote chains...] -- 49:35:57
      1597000 -- (-20080.748) [...15 remote chains...] -- 49:36:07
      1598000 -- (-20078.027) [...15 remote chains...] -- 49:35:15
      1599000 -- (-20081.487) [...15 remote chains...] -- 49:35:24
      1600000 -- [-20088.591] [...15 remote chains...] -- 49:35:34

      Average standard deviation of split frequencies: 0.080745

      1601000 -- [-20078.511] [...15 remote chains...] -- 49:35:44
      1602000 -- [-20072.099] [...15 remote chains...] -- 49:35:53
      1603000 -- (-20077.943) [...15 remote chains...] -- 49:36:03
      1604000 -- (-20089.249) [...15 remote chains...] -- 49:35:11
      1605000 -- [-20089.324] [...15 remote chains...] -- 49:35:21

      Average standard deviation of split frequencies: 0.080427

      1606000 -- [-20084.277] [...15 remote chains...] -- 49:35:30
      1607000 -- (-20087.585) [...15 remote chains...] -- 49:35:40
      1608000 -- (-20087.677) [...15 remote chains...] -- 49:35:49
      1609000 -- (-20093.761) [...15 remote chains...] -- 49:35:59
      1610000 -- (-20102.084) [...15 remote chains...] -- 49:35:07

      Average standard deviation of split frequencies: 0.080103

      1611000 -- [-20094.719] [...15 remote chains...] -- 49:35:17
      1612000 -- (-20086.497) [...15 remote chains...] -- 49:35:26
      1613000 -- (-20079.508) [...15 remote chains...] -- 49:35:36
      1614000 -- (-20090.598) [...15 remote chains...] -- 49:35:45
      1615000 -- [-20091.996] [...15 remote chains...] -- 49:34:54

      Average standard deviation of split frequencies: 0.079926

      1616000 -- [-20081.445] [...15 remote chains...] -- 49:35:03
      1617000 -- [-20080.627] [...15 remote chains...] -- 49:35:13
      1618000 -- [-20067.775] [...15 remote chains...] -- 49:35:22
      1619000 -- (-20069.337) [...15 remote chains...] -- 49:35:32
      1620000 -- [-20066.468] [...15 remote chains...] -- 49:35:41

      Average standard deviation of split frequencies: 0.079527

      1621000 -- [-20068.349] [...15 remote chains...] -- 49:34:50
      1622000 -- (-20066.801) [...15 remote chains...] -- 49:34:59
      1623000 -- [-20071.025] [...15 remote chains...] -- 49:35:09
      1624000 -- [-20077.408] [...15 remote chains...] -- 49:35:18
      1625000 -- [-20073.291] [...15 remote chains...] -- 49:35:27

      Average standard deviation of split frequencies: 0.079360

      1626000 -- (-20071.925) [...15 remote chains...] -- 49:35:37
      1627000 -- [-20081.246] [...15 remote chains...] -- 49:35:46
      1628000 -- [-20071.853] [...15 remote chains...] -- 49:35:56
      1629000 -- [-20085.890] [...15 remote chains...] -- 49:35:05
      1630000 -- [-20080.669] [...15 remote chains...] -- 49:35:14

      Average standard deviation of split frequencies: 0.079316

      1631000 -- [-20078.105] [...15 remote chains...] -- 49:35:23
      1632000 -- [-20081.389] [...15 remote chains...] -- 49:35:33
      1633000 -- (-20074.707) [...15 remote chains...] -- 49:35:42
      1634000 -- (-20078.581) [...15 remote chains...] -- 49:35:51
      1635000 -- (-20075.396) [...15 remote chains...] -- 49:36:01

      Average standard deviation of split frequencies: 0.078935

      1636000 -- (-20065.827) [...15 remote chains...] -- 49:35:10
      1637000 -- [-20065.927] [...15 remote chains...] -- 49:35:19
      1638000 -- (-20080.310) [...15 remote chains...] -- 49:35:28
      1639000 -- (-20080.324) [...15 remote chains...] -- 49:35:38
      1640000 -- [-20082.117] [...15 remote chains...] -- 49:35:47

      Average standard deviation of split frequencies: 0.079073

      1641000 -- (-20082.293) [...15 remote chains...] -- 49:35:56
      1642000 -- [-20074.419] [...15 remote chains...] -- 49:35:05
      1643000 -- [-20074.710] [...15 remote chains...] -- 49:35:15
      1644000 -- (-20084.830) [...15 remote chains...] -- 49:35:24
      1645000 -- (-20092.803) [...15 remote chains...] -- 49:35:33

      Average standard deviation of split frequencies: 0.078948

      1646000 -- (-20086.024) [...15 remote chains...] -- 49:35:42
      1647000 -- (-20084.147) [...15 remote chains...] -- 49:35:52
      1648000 -- (-20091.629) [...15 remote chains...] -- 49:35:01
      1649000 -- [-20094.874] [...15 remote chains...] -- 49:35:10
      1650000 -- (-20091.645) [...15 remote chains...] -- 49:35:20

      Average standard deviation of split frequencies: 0.078956

      1651000 -- (-20098.481) [...15 remote chains...] -- 49:35:29
      1652000 -- [-20097.475] [...15 remote chains...] -- 49:35:38
      1653000 -- [-20079.330] [...15 remote chains...] -- 49:35:47
      1654000 -- [-20083.295] [...15 remote chains...] -- 49:35:56
      1655000 -- (-20082.104) [...15 remote chains...] -- 49:35:06

      Average standard deviation of split frequencies: 0.079274

      1656000 -- [-20083.526] [...15 remote chains...] -- 49:35:15
      1657000 -- (-20077.792) [...15 remote chains...] -- 49:35:24
      1658000 -- (-20079.141) [...15 remote chains...] -- 49:35:34
      1659000 -- (-20078.939) [...15 remote chains...] -- 49:35:43
      1660000 -- [-20078.731] [...15 remote chains...] -- 49:35:52

      Average standard deviation of split frequencies: 0.079094

      1661000 -- [-20093.585] [...15 remote chains...] -- 49:36:01
      1662000 -- (-20082.159) [...15 remote chains...] -- 49:35:11
      1663000 -- (-20085.740) [...15 remote chains...] -- 49:35:20
      1664000 -- (-20087.891) [...15 remote chains...] -- 49:35:29
      1665000 -- (-20084.583) [...15 remote chains...] -- 49:35:38

      Average standard deviation of split frequencies: 0.079032

      1666000 -- (-20090.753) [...15 remote chains...] -- 49:35:47
      1667000 -- (-20105.225) [...15 remote chains...] -- 49:35:56
      1668000 -- [-20089.806] [...15 remote chains...] -- 49:36:05
      1669000 -- (-20096.110) [...15 remote chains...] -- 49:36:14
      1670000 -- [-20105.676] [...15 remote chains...] -- 49:35:24

      Average standard deviation of split frequencies: 0.078936

      1671000 -- [-20101.531] [...15 remote chains...] -- 49:35:33
      1672000 -- (-20101.466) [...15 remote chains...] -- 49:35:42
      1673000 -- [-20093.021] [...15 remote chains...] -- 49:35:51
      1674000 -- (-20106.170) [...15 remote chains...] -- 49:36:00
      1675000 -- (-20096.139) [...15 remote chains...] -- 49:36:09

      Average standard deviation of split frequencies: 0.078913

      1676000 -- [-20095.476] [...15 remote chains...] -- 49:36:18
      1677000 -- [-20089.903] [...15 remote chains...] -- 49:36:27
      1678000 -- [-20095.598] [...15 remote chains...] -- 49:35:38
      1679000 -- [-20095.482] [...15 remote chains...] -- 49:35:47
      1680000 -- [-20095.729] [...15 remote chains...] -- 49:35:56

      Average standard deviation of split frequencies: 0.078185

      1681000 -- (-20093.222) [...15 remote chains...] -- 49:36:05
      1682000 -- [-20089.669] [...15 remote chains...] -- 49:36:14
      1683000 -- [-20089.124] [...15 remote chains...] -- 49:36:22
      1684000 -- (-20097.161) [...15 remote chains...] -- 49:35:33
      1685000 -- (-20111.529) [...15 remote chains...] -- 49:35:42

      Average standard deviation of split frequencies: 0.078226

      1686000 -- [-20097.343] [...15 remote chains...] -- 49:35:51
      1687000 -- [-20105.363] [...15 remote chains...] -- 49:36:00
      1688000 -- (-20109.147) [...15 remote chains...] -- 49:36:09
      1689000 -- [-20101.882] [...15 remote chains...] -- 49:35:19
      1690000 -- [-20095.154] [...15 remote chains...] -- 49:35:28

      Average standard deviation of split frequencies: 0.078232

      1691000 -- (-20091.127) [...15 remote chains...] -- 49:35:37
      1692000 -- (-20090.246) [...15 remote chains...] -- 49:35:46
      1693000 -- (-20089.473) [...15 remote chains...] -- 49:35:55
      1694000 -- (-20087.312) [...15 remote chains...] -- 49:36:04
      1695000 -- [-20080.029] [...15 remote chains...] -- 49:36:12

      Average standard deviation of split frequencies: 0.078257

      1696000 -- [-20093.049] [...15 remote chains...] -- 49:35:23
      1697000 -- [-20098.960] [...15 remote chains...] -- 49:35:32
      1698000 -- (-20077.731) [...15 remote chains...] -- 49:35:41
      1699000 -- [-20083.389] [...15 remote chains...] -- 49:35:50
      1700000 -- (-20092.807) [...15 remote chains...] -- 49:35:59

      Average standard deviation of split frequencies: 0.078098

      1701000 -- (-20087.770) [...15 remote chains...] -- 49:36:07
      1702000 -- [-20080.878] [...15 remote chains...] -- 49:35:18
      1703000 -- (-20085.476) [...15 remote chains...] -- 49:35:27
      1704000 -- [-20083.784] [...15 remote chains...] -- 49:35:36
      1705000 -- [-20094.391] [...15 remote chains...] -- 49:35:45

      Average standard deviation of split frequencies: 0.077950

      1706000 -- (-20082.908) [...15 remote chains...] -- 49:34:56
      1707000 -- [-20080.278] [...15 remote chains...] -- 49:35:05
      1708000 -- [-20090.637] [...15 remote chains...] -- 49:35:13
      1709000 -- [-20089.573] [...15 remote chains...] -- 49:35:22
      1710000 -- (-20087.726) [...15 remote chains...] -- 49:35:31

      Average standard deviation of split frequencies: 0.078152

      1711000 -- [-20090.433] [...15 remote chains...] -- 49:35:40
      1712000 -- (-20085.807) [...15 remote chains...] -- 49:34:51
      1713000 -- (-20088.899) [...15 remote chains...] -- 49:35:00
      1714000 -- [-20088.065] [...15 remote chains...] -- 49:35:08
      1715000 -- [-20089.126] [...15 remote chains...] -- 49:35:17

      Average standard deviation of split frequencies: 0.078126

      1716000 -- (-20091.505) [...15 remote chains...] -- 49:35:26
      1717000 -- (-20109.124) [...15 remote chains...] -- 49:34:37
      1718000 -- [-20098.029] [...15 remote chains...] -- 49:34:46
      1719000 -- [-20088.717] [...15 remote chains...] -- 49:34:55
      1720000 -- [-20084.057] [...15 remote chains...] -- 49:35:03

      Average standard deviation of split frequencies: 0.078053

      1721000 -- [-20087.066] [...15 remote chains...] -- 49:35:12
      1722000 -- (-20087.749) [...15 remote chains...] -- 49:35:21
      1723000 -- [-20097.246] [...15 remote chains...] -- 49:35:29
      1724000 -- (-20098.219) [...15 remote chains...] -- 49:34:41
      1725000 -- (-20087.783) [...15 remote chains...] -- 49:34:50

      Average standard deviation of split frequencies: 0.077939

      1726000 -- [-20082.545] [...15 remote chains...] -- 49:34:58
      1727000 -- [-20078.211] [...15 remote chains...] -- 49:35:07
      1728000 -- [-20079.221] [...15 remote chains...] -- 49:34:19
      1729000 -- [-20078.578] [...15 remote chains...] -- 49:34:27
      1730000 -- (-20080.371) [...15 remote chains...] -- 49:34:36

      Average standard deviation of split frequencies: 0.077874

      1731000 -- [-20078.706] [...15 remote chains...] -- 49:34:45
      1732000 -- [-20075.536] [...15 remote chains...] -- 49:34:53
      1733000 -- [-20079.126] [...15 remote chains...] -- 49:35:02
      1734000 -- [-20077.385] [...15 remote chains...] -- 49:35:10
      1735000 -- [-20080.505] [...15 remote chains...] -- 49:34:22

      Average standard deviation of split frequencies: 0.078051

      1736000 -- [-20082.772] [...15 remote chains...] -- 49:34:31
      1737000 -- [-20081.320] [...15 remote chains...] -- 49:34:40
      1738000 -- [-20089.741] [...15 remote chains...] -- 49:34:48
      1739000 -- [-20090.602] [...15 remote chains...] -- 49:34:57
      1740000 -- (-20099.107) [...15 remote chains...] -- 49:35:05

      Average standard deviation of split frequencies: 0.077993

      1741000 -- (-20089.806) [...15 remote chains...] -- 49:35:14
      1742000 -- [-20100.419] [...15 remote chains...] -- 49:34:26
      1743000 -- (-20097.297) [...15 remote chains...] -- 49:34:34
      1744000 -- [-20095.092] [...15 remote chains...] -- 49:34:43
      1745000 -- [-20101.510] [...15 remote chains...] -- 49:34:51

      Average standard deviation of split frequencies: 0.078076

      1746000 -- (-20097.997) [...15 remote chains...] -- 49:35:00
      1747000 -- [-20084.703] [...15 remote chains...] -- 49:35:08
      1748000 -- [-20082.679] [...15 remote chains...] -- 49:34:21
      1749000 -- (-20090.926) [...15 remote chains...] -- 49:34:29
      1750000 -- (-20097.209) [...15 remote chains...] -- 49:34:38

      Average standard deviation of split frequencies: 0.078033

      1751000 -- (-20098.752) [...15 remote chains...] -- 49:34:46
      1752000 -- [-20097.811] [...15 remote chains...] -- 49:34:55
      1753000 -- (-20090.384) [...15 remote chains...] -- 49:35:03
      1754000 -- [-20076.135] [...15 remote chains...] -- 49:34:15
      1755000 -- (-20092.862) [...15 remote chains...] -- 49:34:24

      Average standard deviation of split frequencies: 0.078026

      1756000 -- [-20091.508] [...15 remote chains...] -- 49:34:32
      1757000 -- [-20088.532] [...15 remote chains...] -- 49:34:41
      1758000 -- (-20093.135) [...15 remote chains...] -- 49:34:49
      1759000 -- [-20099.907] [...15 remote chains...] -- 49:34:02
      1760000 -- [-20082.737] [...15 remote chains...] -- 49:34:10

      Average standard deviation of split frequencies: 0.078388

      1761000 -- [-20092.246] [...15 remote chains...] -- 49:34:19
      1762000 -- [-20091.934] [...15 remote chains...] -- 49:34:27
      1763000 -- [-20092.530] [...15 remote chains...] -- 49:34:35
      1764000 -- [-20088.349] [...15 remote chains...] -- 49:34:44
      1765000 -- [-20099.616] [...15 remote chains...] -- 49:34:52

      Average standard deviation of split frequencies: 0.078112

      1766000 -- [-20087.471] [...15 remote chains...] -- 49:35:01
      1767000 -- (-20094.976) [...15 remote chains...] -- 49:35:09
      1768000 -- (-20083.032) [...15 remote chains...] -- 49:34:22
      1769000 -- (-20098.445) [...15 remote chains...] -- 49:34:30
      1770000 -- (-20096.639) [...15 remote chains...] -- 49:34:38

      Average standard deviation of split frequencies: 0.077715

      1771000 -- [-20090.458] [...15 remote chains...] -- 49:34:47
      1772000 -- (-20088.668) [...15 remote chains...] -- 49:34:55
      1773000 -- [-20091.431] [...15 remote chains...] -- 49:35:03
      1774000 -- (-20089.909) [...15 remote chains...] -- 49:35:12
      1775000 -- (-20087.977) [...15 remote chains...] -- 49:35:20

      Average standard deviation of split frequencies: 0.078268

      1776000 -- [-20096.542] [...15 remote chains...] -- 49:35:28
      1777000 -- (-20086.792) [...15 remote chains...] -- 49:34:41
      1778000 -- [-20095.781] [...15 remote chains...] -- 49:34:50
      1779000 -- [-20096.639] [...15 remote chains...] -- 49:34:58
      1780000 -- [-20098.307] [...15 remote chains...] -- 49:35:06

      Average standard deviation of split frequencies: 0.078138

      1781000 -- [-20101.885] [...15 remote chains...] -- 49:35:14
      1782000 -- [-20111.047] [...15 remote chains...] -- 49:35:23
      1783000 -- [-20096.326] [...15 remote chains...] -- 49:34:36
      1784000 -- [-20089.969] [...15 remote chains...] -- 49:34:44
      1785000 -- [-20084.994] [...15 remote chains...] -- 49:34:52

      Average standard deviation of split frequencies: 0.078070

      1786000 -- [-20085.339] [...15 remote chains...] -- 49:35:00
      1787000 -- [-20094.910] [...15 remote chains...] -- 49:35:09
      1788000 -- [-20092.574] [...15 remote chains...] -- 49:34:22
      1789000 -- [-20098.762] [...15 remote chains...] -- 49:34:30
      1790000 -- [-20111.264] [...15 remote chains...] -- 49:34:38

      Average standard deviation of split frequencies: 0.078196

      1791000 -- [-20101.050] [...15 remote chains...] -- 49:34:47
      1792000 -- (-20104.738) [...15 remote chains...] -- 49:34:55
      1793000 -- [-20088.179] [...15 remote chains...] -- 49:35:03
      1794000 -- [-20077.896] [...15 remote chains...] -- 49:35:11
      1795000 -- (-20100.775) [...15 remote chains...] -- 49:34:25

      Average standard deviation of split frequencies: 0.078034

      1796000 -- [-20110.283] [...15 remote chains...] -- 49:34:33
      1797000 -- (-20119.343) [...15 remote chains...] -- 49:34:41
      1798000 -- (-20103.010) [...15 remote chains...] -- 49:34:49
      1799000 -- (-20102.976) [...15 remote chains...] -- 49:34:57
      1800000 -- [-20103.166] [...15 remote chains...] -- 49:34:11

      Average standard deviation of split frequencies: 0.077921

      1801000 -- (-20104.068) [...15 remote chains...] -- 49:34:19
      1802000 -- [-20097.854] [...15 remote chains...] -- 49:34:27
      1803000 -- [-20095.075] [...15 remote chains...] -- 49:34:35
      1804000 -- (-20093.198) [...15 remote chains...] -- 49:34:43
      1805000 -- [-20094.002] [...15 remote chains...] -- 49:34:51

      Average standard deviation of split frequencies: 0.077994

      1806000 -- [-20081.840] [...15 remote chains...] -- 49:34:59
      1807000 -- [-20077.824] [...15 remote chains...] -- 49:35:08
      1808000 -- [-20081.772] [...15 remote chains...] -- 49:35:16
      1809000 -- [-20089.380] [...15 remote chains...] -- 49:34:29
      1810000 -- (-20084.977) [...15 remote chains...] -- 49:34:37

      Average standard deviation of split frequencies: 0.077786

      1811000 -- (-20078.285) [...15 remote chains...] -- 49:34:46
      1812000 -- [-20083.709] [...15 remote chains...] -- 49:34:54
      1813000 -- [-20074.122] [...15 remote chains...] -- 49:34:07
      1814000 -- (-20086.687) [...15 remote chains...] -- 49:34:16
      1815000 -- [-20090.977] [...15 remote chains...] -- 49:34:24

      Average standard deviation of split frequencies: 0.077767

      1816000 -- [-20094.292] [...15 remote chains...] -- 49:34:32
      1817000 -- [-20098.352] [...15 remote chains...] -- 49:34:40
      1818000 -- (-20103.585) [...15 remote chains...] -- 49:33:54
      1819000 -- [-20099.046] [...15 remote chains...] -- 49:34:02
      1820000 -- [-20094.190] [...15 remote chains...] -- 49:34:10

      Average standard deviation of split frequencies: 0.077589

      1821000 -- [-20087.784] [...15 remote chains...] -- 49:34:18
      1822000 -- (-20088.422) [...15 remote chains...] -- 49:34:26
      1823000 -- [-20085.190] [...15 remote chains...] -- 49:34:34
      1824000 -- [-20089.092] [...15 remote chains...] -- 49:33:48
      1825000 -- [-20090.080] [...15 remote chains...] -- 49:33:56

      Average standard deviation of split frequencies: 0.077573

      1826000 -- [-20090.667] [...15 remote chains...] -- 49:34:04
      1827000 -- (-20088.084) [...15 remote chains...] -- 49:34:12
      1828000 -- [-20090.123] [...15 remote chains...] -- 49:34:20
      1829000 -- [-20091.611] [...15 remote chains...] -- 49:34:28
      1830000 -- (-20090.241) [...15 remote chains...] -- 49:34:36

      Average standard deviation of split frequencies: 0.077916

      1831000 -- [-20085.272] [...15 remote chains...] -- 49:33:50
      1832000 -- (-20077.017) [...15 remote chains...] -- 49:33:58
      1833000 -- (-20081.167) [...15 remote chains...] -- 49:34:06
      1834000 -- (-20085.636) [...15 remote chains...] -- 49:34:14
      1835000 -- [-20088.282] [...15 remote chains...] -- 49:34:22

      Average standard deviation of split frequencies: 0.077866

      1836000 -- (-20084.242) [...15 remote chains...] -- 49:33:36
      1837000 -- [-20083.351] [...15 remote chains...] -- 49:33:44
      1838000 -- [-20080.579] [...15 remote chains...] -- 49:33:52
      1839000 -- (-20078.681) [...15 remote chains...] -- 49:34:00
      1840000 -- [-20077.720] [...15 remote chains...] -- 49:33:15

      Average standard deviation of split frequencies: 0.077797

      1841000 -- [-20086.070] [...15 remote chains...] -- 49:33:23
      1842000 -- (-20097.793) [...15 remote chains...] -- 49:33:30
      1843000 -- [-20109.203] [...15 remote chains...] -- 49:33:38
      1844000 -- (-20096.192) [...15 remote chains...] -- 49:33:46
      1845000 -- [-20093.223] [...15 remote chains...] -- 49:33:54

      Average standard deviation of split frequencies: 0.077700

      1846000 -- [-20093.592] [...15 remote chains...] -- 49:33:09
      1847000 -- [-20109.906] [...15 remote chains...] -- 49:33:17
      1848000 -- [-20115.453] [...15 remote chains...] -- 49:33:25
      1849000 -- [-20095.805] [...15 remote chains...] -- 49:33:32
      1850000 -- [-20100.315] [...15 remote chains...] -- 49:33:40

      Average standard deviation of split frequencies: 0.077446

      1851000 -- [-20105.410] [...15 remote chains...] -- 49:33:48
      1852000 -- [-20096.061] [...15 remote chains...] -- 49:33:03
      1853000 -- [-20106.321] [...15 remote chains...] -- 49:33:11
      1854000 -- [-20094.953] [...15 remote chains...] -- 49:33:19
      1855000 -- [-20092.499] [...15 remote chains...] -- 49:33:26

      Average standard deviation of split frequencies: 0.077996

      1856000 -- [-20093.258] [...15 remote chains...] -- 49:33:34
      1857000 -- (-20091.531) [...15 remote chains...] -- 49:32:49
      1858000 -- (-20105.006) [...15 remote chains...] -- 49:32:57
      1859000 -- [-20098.857] [...15 remote chains...] -- 49:33:05
      1860000 -- [-20092.039] [...15 remote chains...] -- 49:33:13

      Average standard deviation of split frequencies: 0.078104

      1861000 -- [-20094.470] [...15 remote chains...] -- 49:33:20
      1862000 -- [-20099.451] [...15 remote chains...] -- 49:32:36
      1863000 -- [-20082.914] [...15 remote chains...] -- 49:32:43
      1864000 -- [-20088.222] [...15 remote chains...] -- 49:32:51
      1865000 -- (-20080.835) [...15 remote chains...] -- 49:32:59

      Average standard deviation of split frequencies: 0.077994

      1866000 -- [-20089.566] [...15 remote chains...] -- 49:33:07
      1867000 -- [-20089.360] [...15 remote chains...] -- 49:33:14
      1868000 -- [-20088.532] [...15 remote chains...] -- 49:33:22
      1869000 -- [-20083.041] [...15 remote chains...] -- 49:32:37
      1870000 -- [-20106.144] [...15 remote chains...] -- 49:32:45

      Average standard deviation of split frequencies: 0.078092

      1871000 -- (-20101.343) [...15 remote chains...] -- 49:32:53
      1872000 -- (-20106.953) [...15 remote chains...] -- 49:33:01
      1873000 -- (-20102.709) [...15 remote chains...] -- 49:33:08
      1874000 -- [-20093.114] [...15 remote chains...] -- 49:33:16
      1875000 -- [-20105.894] [...15 remote chains...] -- 49:33:24

      Average standard deviation of split frequencies: 0.078117

      1876000 -- (-20096.636) [...15 remote chains...] -- 49:32:39
      1877000 -- [-20089.996] [...15 remote chains...] -- 49:32:47
      1878000 -- (-20092.972) [...15 remote chains...] -- 49:32:55
      1879000 -- (-20098.295) [...15 remote chains...] -- 49:33:02
      1880000 -- [-20105.546] [...15 remote chains...] -- 49:33:10

      Average standard deviation of split frequencies: 0.078174

      1881000 -- (-20100.477) [...15 remote chains...] -- 49:33:18
      1882000 -- [-20100.223] [...15 remote chains...] -- 49:33:25
      1883000 -- [-20093.488] [...15 remote chains...] -- 49:32:41
      1884000 -- [-20088.297] [...15 remote chains...] -- 49:32:49
      1885000 -- (-20092.338) [...15 remote chains...] -- 49:32:56

      Average standard deviation of split frequencies: 0.078050

      1886000 -- [-20096.488] [...15 remote chains...] -- 49:33:04
      1887000 -- [-20095.424] [...15 remote chains...] -- 49:33:11
      1888000 -- [-20105.724] [...15 remote chains...] -- 49:33:19
      1889000 -- [-20091.827] [...15 remote chains...] -- 49:33:27
      1890000 -- [-20103.164] [...15 remote chains...] -- 49:32:42

      Average standard deviation of split frequencies: 0.078028

      1891000 -- [-20099.064] [...15 remote chains...] -- 49:32:50
      1892000 -- [-20088.943] [...15 remote chains...] -- 49:32:58
      1893000 -- (-20099.264) [...15 remote chains...] -- 49:33:05
      1894000 -- (-20088.738) [...15 remote chains...] -- 49:32:21
      1895000 -- (-20081.468) [...15 remote chains...] -- 49:32:29

      Average standard deviation of split frequencies: 0.078147

      1896000 -- [-20083.212] [...15 remote chains...] -- 49:32:36
      1897000 -- [-20094.672] [...15 remote chains...] -- 49:32:44
      1898000 -- (-20104.532) [...15 remote chains...] -- 49:32:51
      1899000 -- [-20099.998] [...15 remote chains...] -- 49:32:59
      1900000 -- [-20105.295] [...15 remote chains...] -- 49:33:07

      Average standard deviation of split frequencies: 0.078003

      1901000 -- [-20101.835] [...15 remote chains...] -- 49:33:14
      1902000 -- [-20097.705] [...15 remote chains...] -- 49:32:30
      1903000 -- [-20093.676] [...15 remote chains...] -- 49:32:38
      1904000 -- [-20096.441] [...15 remote chains...] -- 49:32:45
      1905000 -- (-20084.400) [...15 remote chains...] -- 49:32:53

      Average standard deviation of split frequencies: 0.078022

      1906000 -- [-20079.778] [...15 remote chains...] -- 49:32:09
      1907000 -- [-20092.572] [...15 remote chains...] -- 49:32:16
      1908000 -- [-20094.915] [...15 remote chains...] -- 49:32:24
      1909000 -- [-20110.681] [...15 remote chains...] -- 49:32:31
      1910000 -- [-20099.252] [...15 remote chains...] -- 49:32:39

      Average standard deviation of split frequencies: 0.078154

      1911000 -- [-20098.805] [...15 remote chains...] -- 49:32:46
      1912000 -- [-20097.988] [...15 remote chains...] -- 49:32:03
      1913000 -- [-20099.183] [...15 remote chains...] -- 49:32:10
      1914000 -- (-20100.504) [...15 remote chains...] -- 49:32:18
      1915000 -- (-20089.770) [...15 remote chains...] -- 49:32:25

      Average standard deviation of split frequencies: 0.078067

      1916000 -- [-20077.835] [...15 remote chains...] -- 49:32:33
      1917000 -- (-20075.328) [...15 remote chains...] -- 49:32:40
      1918000 -- [-20079.107] [...15 remote chains...] -- 49:31:56
      1919000 -- [-20071.778] [...15 remote chains...] -- 49:32:04
      1920000 -- (-20068.602) [...15 remote chains...] -- 49:32:11

      Average standard deviation of split frequencies: 0.078084

      1921000 -- [-20073.415] [...15 remote chains...] -- 49:32:19
      1922000 -- [-20084.317] [...15 remote chains...] -- 49:32:26
      1923000 -- (-20080.274) [...15 remote chains...] -- 49:32:34
      1924000 -- [-20079.216] [...15 remote chains...] -- 49:31:50
      1925000 -- [-20078.938] [...15 remote chains...] -- 49:31:58

      Average standard deviation of split frequencies: 0.078001

      1926000 -- (-20088.089) [...15 remote chains...] -- 49:32:05
      1927000 -- [-20086.604] [...15 remote chains...] -- 49:32:13
      1928000 -- [-20095.912] [...15 remote chains...] -- 49:32:20
      1929000 -- [-20088.893] [...15 remote chains...] -- 49:32:27
      1930000 -- [-20092.320] [...15 remote chains...] -- 49:31:44

      Average standard deviation of split frequencies: 0.077857

      1931000 -- (-20093.194) [...15 remote chains...] -- 49:31:51
      1932000 -- [-20090.309] [...15 remote chains...] -- 49:31:59
      1933000 -- [-20084.245] [...15 remote chains...] -- 49:32:06
      1934000 -- [-20080.198] [...15 remote chains...] -- 49:32:14
      1935000 -- (-20092.001) [...15 remote chains...] -- 49:32:21

      Average standard deviation of split frequencies: 0.077638

      1936000 -- [-20079.567] [...15 remote chains...] -- 49:31:38
      1937000 -- [-20083.806] [...15 remote chains...] -- 49:31:45
      1938000 -- [-20099.372] [...15 remote chains...] -- 49:31:52
      1939000 -- [-20090.902] [...15 remote chains...] -- 49:32:00
      1940000 -- [-20089.997] [...15 remote chains...] -- 49:32:07

      Average standard deviation of split frequencies: 0.077627

      1941000 -- [-20081.351] [...15 remote chains...] -- 49:32:15
      1942000 -- [-20085.615] [...15 remote chains...] -- 49:31:31
      1943000 -- (-20086.491) [...15 remote chains...] -- 49:31:39
      1944000 -- [-20096.190] [...15 remote chains...] -- 49:31:46
      1945000 -- [-20091.925] [...15 remote chains...] -- 49:31:53

      Average standard deviation of split frequencies: 0.077510

      1946000 -- [-20091.059] [...15 remote chains...] -- 49:32:01
      1947000 -- [-20107.405] [...15 remote chains...] -- 49:32:08
      1948000 -- (-20113.268) [...15 remote chains...] -- 49:31:25
      1949000 -- (-20114.539) [...15 remote chains...] -- 49:31:32
      1950000 -- [-20093.204] [...15 remote chains...] -- 49:31:40

      Average standard deviation of split frequencies: 0.077611

      1951000 -- [-20090.036] [...15 remote chains...] -- 49:31:47
      1952000 -- (-20093.582) [...15 remote chains...] -- 49:31:54
      1953000 -- [-20099.885] [...15 remote chains...] -- 49:32:02
      1954000 -- [-20103.217] [...15 remote chains...] -- 49:32:09
      1955000 -- (-20108.488) [...15 remote chains...] -- 49:31:26

      Average standard deviation of split frequencies: 0.077563

      1956000 -- [-20101.004] [...15 remote chains...] -- 49:31:33
      1957000 -- [-20098.276] [...15 remote chains...] -- 49:31:40
      1958000 -- [-20098.316] [...15 remote chains...] -- 49:31:48
      1959000 -- [-20102.664] [...15 remote chains...] -- 49:31:55
      1960000 -- [-20104.136] [...15 remote chains...] -- 49:31:12

      Average standard deviation of split frequencies: 0.077490

      1961000 -- [-20096.325] [...15 remote chains...] -- 49:31:19
      1962000 -- [-20101.008] [...15 remote chains...] -- 49:31:27
      1963000 -- (-20098.069) [...15 remote chains...] -- 49:31:34
      1964000 -- [-20094.780] [...15 remote chains...] -- 49:31:41
      1965000 -- [-20100.665] [...15 remote chains...] -- 49:31:48

      Average standard deviation of split frequencies: 0.077437

      1966000 -- (-20104.341) [...15 remote chains...] -- 49:31:56
      1967000 -- (-20096.743) [...15 remote chains...] -- 49:31:13
      1968000 -- [-20097.738] [...15 remote chains...] -- 49:31:20
      1969000 -- [-20095.361] [...15 remote chains...] -- 49:31:27
      1970000 -- [-20086.497] [...15 remote chains...] -- 49:31:35

      Average standard deviation of split frequencies: 0.077342

      1971000 -- (-20087.121) [...15 remote chains...] -- 49:31:42
      1972000 -- [-20100.419] [...15 remote chains...] -- 49:31:49
      1973000 -- (-20090.302) [...15 remote chains...] -- 49:31:07
      1974000 -- [-20103.979] [...15 remote chains...] -- 49:31:14
      1975000 -- [-20099.982] [...15 remote chains...] -- 49:31:21

      Average standard deviation of split frequencies: 0.077368

      1976000 -- [-20088.197] [...15 remote chains...] -- 49:31:28
      1977000 -- (-20085.280) [...15 remote chains...] -- 49:31:35
      1978000 -- [-20089.366] [...15 remote chains...] -- 49:31:42
      1979000 -- [-20083.080] [...15 remote chains...] -- 49:31:50
      1980000 -- (-20089.191) [...15 remote chains...] -- 49:31:07

      Average standard deviation of split frequencies: 0.077342

      1981000 -- [-20088.374] [...15 remote chains...] -- 49:31:14
      1982000 -- (-20089.011) [...15 remote chains...] -- 49:31:21
      1983000 -- (-20089.439) [...15 remote chains...] -- 49:31:29
      1984000 -- [-20095.529] [...15 remote chains...] -- 49:31:36
      1985000 -- [-20085.833] [...15 remote chains...] -- 49:30:53

      Average standard deviation of split frequencies: 0.077288

      1986000 -- [-20076.783] [...15 remote chains...] -- 49:31:01
      1987000 -- [-20075.549] [...15 remote chains...] -- 49:31:08
      1988000 -- [-20074.268] [...15 remote chains...] -- 49:31:15
      1989000 -- [-20078.410] [...15 remote chains...] -- 49:31:22
      1990000 -- (-20080.842) [...15 remote chains...] -- 49:31:29

      Average standard deviation of split frequencies: 0.077149

      1991000 -- (-20073.479) [...15 remote chains...] -- 49:31:36
      1992000 -- [-20078.309] [...15 remote chains...] -- 49:30:54
      1993000 -- [-20083.529] [...15 remote chains...] -- 49:31:01
      1994000 -- [-20082.557] [...15 remote chains...] -- 49:31:08
      1995000 -- [-20080.403] [...15 remote chains...] -- 49:31:15

      Average standard deviation of split frequencies: 0.077005

      1996000 -- [-20088.907] [...15 remote chains...] -- 49:31:22
      1997000 -- [-20081.780] [...15 remote chains...] -- 49:31:29
      1998000 -- (-20100.451) [...15 remote chains...] -- 49:30:47
      1999000 -- [-20083.166] [...15 remote chains...] -- 49:30:54
      2000000 -- [-20082.998] [...15 remote chains...] -- 49:31:02

      Average standard deviation of split frequencies: 0.076745

      2001000 -- [-20081.358] [...15 remote chains...] -- 49:31:09
      2002000 -- [-20082.645] [...15 remote chains...] -- 49:31:16
      2003000 -- [-20081.599] [...15 remote chains...] -- 49:31:23
      2004000 -- [-20082.036] [...15 remote chains...] -- 49:31:30
      2005000 -- [-20086.276] [...15 remote chains...] -- 49:30:48

      Average standard deviation of split frequencies: 0.076668

      2006000 -- (-20083.202) [...15 remote chains...] -- 49:30:55
      2007000 -- [-20083.252] [...15 remote chains...] -- 49:31:02
      2008000 -- [-20086.660] [...15 remote chains...] -- 49:31:09
      2009000 -- [-20079.037] [...15 remote chains...] -- 49:31:16
      2010000 -- [-20074.262] [...15 remote chains...] -- 49:30:34

      Average standard deviation of split frequencies: 0.076679

      2011000 -- [-20076.130] [...15 remote chains...] -- 49:30:41
      2012000 -- [-20077.125] [...15 remote chains...] -- 49:30:48
      2013000 -- [-20074.636] [...15 remote chains...] -- 49:30:55
      2014000 -- [-20076.137] [...15 remote chains...] -- 49:31:02
      2015000 -- [-20086.279] [...15 remote chains...] -- 49:30:20

      Average standard deviation of split frequencies: 0.076776

      2016000 -- [-20080.289] [...15 remote chains...] -- 49:30:27
      2017000 -- (-20084.391) [...15 remote chains...] -- 49:30:34
      2018000 -- [-20086.202] [...15 remote chains...] -- 49:30:41
      2019000 -- (-20083.763) [...15 remote chains...] -- 49:30:48
      2020000 -- [-20083.698] [...15 remote chains...] -- 49:30:55

      Average standard deviation of split frequencies: 0.076671

      2021000 -- [-20082.709] [...15 remote chains...] -- 49:31:02
      2022000 -- [-20098.546] [...15 remote chains...] -- 49:30:21
      2023000 -- [-20077.874] [...15 remote chains...] -- 49:30:28
      2024000 -- (-20077.848) [...15 remote chains...] -- 49:30:34
      2025000 -- (-20073.114) [...15 remote chains...] -- 49:30:41

      Average standard deviation of split frequencies: 0.076554

      2026000 -- [-20079.710] [...15 remote chains...] -- 49:30:48
      2027000 -- [-20088.873] [...15 remote chains...] -- 49:30:55
      2028000 -- [-20087.463] [...15 remote chains...] -- 49:31:02
      2029000 -- [-20095.558] [...15 remote chains...] -- 49:30:21
      2030000 -- [-20085.501] [...15 remote chains...] -- 49:30:28

      Average standard deviation of split frequencies: 0.076573

      2031000 -- [-20080.789] [...15 remote chains...] -- 49:30:35
      2032000 -- [-20081.269] [...15 remote chains...] -- 49:30:41
      2033000 -- [-20078.999] [...15 remote chains...] -- 49:30:48
      2034000 -- [-20084.095] [...15 remote chains...] -- 49:30:55
      2035000 -- [-20088.019] [...15 remote chains...] -- 49:30:14

      Average standard deviation of split frequencies: 0.076433

      2036000 -- [-20080.374] [...15 remote chains...] -- 49:30:21
      2037000 -- [-20077.634] [...15 remote chains...] -- 49:30:28
      2038000 -- (-20075.002) [...15 remote chains...] -- 49:30:35
      2039000 -- [-20085.594] [...15 remote chains...] -- 49:30:41
      2040000 -- [-20081.814] [...15 remote chains...] -- 49:30:48

      Average standard deviation of split frequencies: 0.076276

      2041000 -- [-20082.622] [...15 remote chains...] -- 49:30:55
      2042000 -- [-20079.590] [...15 remote chains...] -- 49:30:14
      2043000 -- [-20070.522] [...15 remote chains...] -- 49:30:21
      2044000 -- [-20077.318] [...15 remote chains...] -- 49:30:28
      2045000 -- [-20077.000] [...15 remote chains...] -- 49:30:34

      Average standard deviation of split frequencies: 0.076187

      2046000 -- [-20071.706] [...15 remote chains...] -- 49:30:41
      2047000 -- [-20067.996] [...15 remote chains...] -- 49:30:48
      2048000 -- [-20070.787] [...15 remote chains...] -- 49:30:55
      2049000 -- (-20076.348) [...15 remote chains...] -- 49:30:14
      2050000 -- [-20093.914] [...15 remote chains...] -- 49:30:21

      Average standard deviation of split frequencies: 0.076119

      2051000 -- [-20084.389] [...15 remote chains...] -- 49:30:28
      2052000 -- [-20088.545] [...15 remote chains...] -- 49:30:34
      2053000 -- (-20094.137) [...15 remote chains...] -- 49:29:53
      2054000 -- [-20103.731] [...15 remote chains...] -- 49:30:00
      2055000 -- [-20091.278] [...15 remote chains...] -- 49:30:07

      Average standard deviation of split frequencies: 0.076300

      2056000 -- (-20084.974) [...15 remote chains...] -- 49:30:14
      2057000 -- (-20083.426) [...15 remote chains...] -- 49:30:21
      2058000 -- (-20084.925) [...15 remote chains...] -- 49:30:27
      2059000 -- [-20081.929] [...15 remote chains...] -- 49:29:46
      2060000 -- [-20083.500] [...15 remote chains...] -- 49:29:53

      Average standard deviation of split frequencies: 0.076192

      2061000 -- (-20091.407) [...15 remote chains...] -- 49:30:00
      2062000 -- [-20084.563] [...15 remote chains...] -- 49:30:07
      2063000 -- [-20089.047] [...15 remote chains...] -- 49:30:14
      2064000 -- (-20092.172) [...15 remote chains...] -- 49:29:33
      2065000 -- (-20093.605) [...15 remote chains...] -- 49:29:40

      Average standard deviation of split frequencies: 0.076024

      2066000 -- [-20092.140] [...15 remote chains...] -- 49:29:46
      2067000 -- [-20096.523] [...15 remote chains...] -- 49:29:53
      2068000 -- [-20093.552] [...15 remote chains...] -- 49:30:00
      2069000 -- [-20084.931] [...15 remote chains...] -- 49:29:19
      2070000 -- (-20082.659) [...15 remote chains...] -- 49:29:26

      Average standard deviation of split frequencies: 0.076073

      2071000 -- [-20078.658] [...15 remote chains...] -- 49:29:33
      2072000 -- [-20093.571] [...15 remote chains...] -- 49:29:39
      2073000 -- [-20084.145] [...15 remote chains...] -- 49:29:46
      2074000 -- (-20084.506) [...15 remote chains...] -- 49:29:53
      2075000 -- [-20094.207] [...15 remote chains...] -- 49:29:12

      Average standard deviation of split frequencies: 0.075894

      2076000 -- [-20094.290] [...15 remote chains...] -- 49:29:19
      2077000 -- [-20092.846] [...15 remote chains...] -- 49:29:26
      2078000 -- [-20089.518] [...15 remote chains...] -- 49:29:32
      2079000 -- [-20099.359] [...15 remote chains...] -- 49:29:39
      2080000 -- [-20098.598] [...15 remote chains...] -- 49:29:46

      Average standard deviation of split frequencies: 0.075803

      2081000 -- [-20097.806] [...15 remote chains...] -- 49:29:05
      2082000 -- (-20093.751) [...15 remote chains...] -- 49:29:12
      2083000 -- (-20096.755) [...15 remote chains...] -- 49:29:19
      2084000 -- [-20092.973] [...15 remote chains...] -- 49:29:25
      2085000 -- [-20092.257] [...15 remote chains...] -- 49:29:32

      Average standard deviation of split frequencies: 0.075684

      2086000 -- [-20098.721] [...15 remote chains...] -- 49:29:39
      2087000 -- [-20080.313] [...15 remote chains...] -- 49:29:45
      2088000 -- [-20090.526] [...15 remote chains...] -- 49:29:05
      2089000 -- (-20094.144) [...15 remote chains...] -- 49:29:12
      2090000 -- [-20093.746] [...15 remote chains...] -- 49:29:18

      Average standard deviation of split frequencies: 0.075621

      2091000 -- [-20090.241] [...15 remote chains...] -- 49:29:25
      2092000 -- [-20090.562] [...15 remote chains...] -- 49:28:45
      2093000 -- (-20087.330) [...15 remote chains...] -- 49:28:51
      2094000 -- (-20094.680) [...15 remote chains...] -- 49:28:58
      2095000 -- [-20086.663] [...15 remote chains...] -- 49:29:05

      Average standard deviation of split frequencies: 0.075713

      2096000 -- [-20082.961] [...15 remote chains...] -- 49:29:11
      2097000 -- (-20083.109) [...15 remote chains...] -- 49:29:18
      2098000 -- [-20083.171] [...15 remote chains...] -- 49:28:38
      2099000 -- [-20088.217] [...15 remote chains...] -- 49:28:44
      2100000 -- (-20089.061) [...15 remote chains...] -- 49:28:51

      Average standard deviation of split frequencies: 0.075563

      2101000 -- [-20093.758] [...15 remote chains...] -- 49:28:57
      2102000 -- [-20080.339] [...15 remote chains...] -- 49:29:04
      2103000 -- [-20089.439] [...15 remote chains...] -- 49:29:11
      2104000 -- [-20082.565] [...15 remote chains...] -- 49:28:31
      2105000 -- (-20090.535) [...15 remote chains...] -- 49:28:37

      Average standard deviation of split frequencies: 0.075140

      2106000 -- [-20089.634] [...15 remote chains...] -- 49:28:44
      2107000 -- (-20085.147) [...15 remote chains...] -- 49:28:50
      2108000 -- [-20090.354] [...15 remote chains...] -- 49:28:57
      2109000 -- (-20081.120) [...15 remote chains...] -- 49:29:03
      2110000 -- [-20083.733] [...15 remote chains...] -- 49:28:24

      Average standard deviation of split frequencies: 0.075064

      2111000 -- [-20081.083] [...15 remote chains...] -- 49:28:30
      2112000 -- [-20093.758] [...15 remote chains...] -- 49:28:37
      2113000 -- [-20090.094] [...15 remote chains...] -- 49:28:43
      2114000 -- [-20087.722] [...15 remote chains...] -- 49:28:50
      2115000 -- (-20086.569) [...15 remote chains...] -- 49:28:56

      Average standard deviation of split frequencies: 0.075007

      2116000 -- [-20076.531] [...15 remote chains...] -- 49:29:03
      2117000 -- [-20083.974] [...15 remote chains...] -- 49:29:09
      2118000 -- (-20078.132) [...15 remote chains...] -- 49:28:30
      2119000 -- [-20088.287] [...15 remote chains...] -- 49:28:36
      2120000 -- [-20083.965] [...15 remote chains...] -- 49:28:43

      Average standard deviation of split frequencies: 0.074890

      2121000 -- [-20084.067] [...15 remote chains...] -- 49:28:49
      2122000 -- [-20079.326] [...15 remote chains...] -- 49:28:56
      2123000 -- [-20098.419] [...15 remote chains...] -- 49:29:02
      2124000 -- (-20089.479) [...15 remote chains...] -- 49:28:22
      2125000 -- (-20085.396) [...15 remote chains...] -- 49:28:29

      Average standard deviation of split frequencies: 0.074400

      2126000 -- [-20078.419] [...15 remote chains...] -- 49:28:35
      2127000 -- [-20084.040] [...15 remote chains...] -- 49:28:42
      2128000 -- [-20083.841] [...15 remote chains...] -- 49:28:48
      2129000 -- [-20082.051] [...15 remote chains...] -- 49:28:55
      2130000 -- [-20078.957] [...15 remote chains...] -- 49:28:15

      Average standard deviation of split frequencies: 0.074300

      2131000 -- [-20074.979] [...15 remote chains...] -- 49:28:22
      2132000 -- [-20080.748] [...15 remote chains...] -- 49:28:28
      2133000 -- [-20087.500] [...15 remote chains...] -- 49:28:35
      2134000 -- [-20090.388] [...15 remote chains...] -- 49:28:41
      2135000 -- [-20090.163] [...15 remote chains...] -- 49:28:48

      Average standard deviation of split frequencies: 0.074538

      2136000 -- [-20097.604] [...15 remote chains...] -- 49:28:54
      2137000 -- [-20097.289] [...15 remote chains...] -- 49:28:15
      2138000 -- [-20091.703] [...15 remote chains...] -- 49:28:21
      2139000 -- [-20091.041] [...15 remote chains...] -- 49:28:27
      2140000 -- [-20085.960] [...15 remote chains...] -- 49:28:34

      Average standard deviation of split frequencies: 0.074361

      2141000 -- [-20087.801] [...15 remote chains...] -- 49:28:40
      2142000 -- [-20086.609] [...15 remote chains...] -- 49:28:01
      2143000 -- [-20081.763] [...15 remote chains...] -- 49:28:07
      2144000 -- (-20082.645) [...15 remote chains...] -- 49:28:14
      2145000 -- [-20094.229] [...15 remote chains...] -- 49:28:20

      Average standard deviation of split frequencies: 0.074265

      2146000 -- [-20091.233] [...15 remote chains...] -- 49:28:27
      2147000 -- [-20086.075] [...15 remote chains...] -- 49:28:33
      2148000 -- (-20085.163) [...15 remote chains...] -- 49:28:39
      2149000 -- [-20087.523] [...15 remote chains...] -- 49:28:46
      2150000 -- (-20077.703) [...15 remote chains...] -- 49:28:07

      Average standard deviation of split frequencies: 0.074471

      2151000 -- [-20083.602] [...15 remote chains...] -- 49:28:13
      2152000 -- [-20084.842] [...15 remote chains...] -- 49:28:19
      2153000 -- [-20084.563] [...15 remote chains...] -- 49:28:26
      2154000 -- [-20076.285] [...15 remote chains...] -- 49:28:32
      2155000 -- [-20083.227] [...15 remote chains...] -- 49:28:38

      Average standard deviation of split frequencies: 0.073886

      2156000 -- [-20087.775] [...15 remote chains...] -- 49:27:59
      2157000 -- [-20094.749] [...15 remote chains...] -- 49:28:06
      2158000 -- [-20109.530] [...15 remote chains...] -- 49:28:12
      2159000 -- [-20096.337] [...15 remote chains...] -- 49:28:18
      2160000 -- (-20091.109) [...15 remote chains...] -- 49:28:25

      Average standard deviation of split frequencies: 0.073651

      2161000 -- [-20097.418] [...15 remote chains...] -- 49:28:31
      2162000 -- [-20077.153] [...15 remote chains...] -- 49:27:52
      2163000 -- [-20083.006] [...15 remote chains...] -- 49:27:58
      2164000 -- [-20080.076] [...15 remote chains...] -- 49:28:05
      2165000 -- [-20082.243] [...15 remote chains...] -- 49:28:11

      Average standard deviation of split frequencies: 0.073397

      2166000 -- [-20091.774] [...15 remote chains...] -- 49:28:17
      2167000 -- [-20085.484] [...15 remote chains...] -- 49:27:38
      2168000 -- [-20102.271] [...15 remote chains...] -- 49:27:45
      2169000 -- [-20103.264] [...15 remote chains...] -- 49:27:51
      2170000 -- [-20104.410] [...15 remote chains...] -- 49:27:57

      Average standard deviation of split frequencies: 0.073365

      2171000 -- [-20096.711] [...15 remote chains...] -- 49:28:03
      2172000 -- [-20091.424] [...15 remote chains...] -- 49:28:10
      2173000 -- [-20087.815] [...15 remote chains...] -- 49:28:16
      2174000 -- [-20089.174] [...15 remote chains...] -- 49:27:37
      2175000 -- (-20089.623) [...15 remote chains...] -- 49:27:43

      Average standard deviation of split frequencies: 0.073268

      2176000 -- (-20079.847) [...15 remote chains...] -- 49:27:50
      2177000 -- (-20082.861) [...15 remote chains...] -- 49:27:56
      2178000 -- (-20081.729) [...15 remote chains...] -- 49:28:02
      2179000 -- [-20087.456] [...15 remote chains...] -- 49:28:08
      2180000 -- (-20087.969) [...15 remote chains...] -- 49:28:15

      Average standard deviation of split frequencies: 0.073060

      2181000 -- [-20092.384] [...15 remote chains...] -- 49:27:36
      2182000 -- (-20098.757) [...15 remote chains...] -- 49:27:42
      2183000 -- [-20098.283] [...15 remote chains...] -- 49:27:49
      2184000 -- (-20094.472) [...15 remote chains...] -- 49:27:55
      2185000 -- [-20086.956] [...15 remote chains...] -- 49:28:01

      Average standard deviation of split frequencies: 0.073003

      2186000 -- [-20087.373] [...15 remote chains...] -- 49:27:22
      2187000 -- [-20090.136] [...15 remote chains...] -- 49:27:29
      2188000 -- (-20090.918) [...15 remote chains...] -- 49:27:35
      2189000 -- [-20092.530] [...15 remote chains...] -- 49:27:41
      2190000 -- [-20086.047] [...15 remote chains...] -- 49:27:47

      Average standard deviation of split frequencies: 0.072942

      2191000 -- [-20120.941] [...15 remote chains...] -- 49:27:53
      2192000 -- [-20109.059] [...15 remote chains...] -- 49:28:00
      2193000 -- [-20093.243] [...15 remote chains...] -- 49:27:21
      2194000 -- [-20094.036] [...15 remote chains...] -- 49:27:27
      2195000 -- (-20099.547) [...15 remote chains...] -- 49:27:34

      Average standard deviation of split frequencies: 0.072963

      2196000 -- (-20093.953) [...15 remote chains...] -- 49:27:40
      2197000 -- (-20087.470) [...15 remote chains...] -- 49:27:46
      2198000 -- [-20082.269] [...15 remote chains...] -- 49:27:52
      2199000 -- (-20082.386) [...15 remote chains...] -- 49:27:58
      2200000 -- (-20092.077) [...15 remote chains...] -- 49:28:04

      Average standard deviation of split frequencies: 0.073461

      2201000 -- (-20086.507) [...15 remote chains...] -- 49:27:26
      2202000 -- [-20098.779] [...15 remote chains...] -- 49:27:32
      2203000 -- (-20099.326) [...15 remote chains...] -- 49:27:38
      2204000 -- [-20072.395] [...15 remote chains...] -- 49:27:45
      2205000 -- [-20087.858] [...15 remote chains...] -- 49:27:51

      Average standard deviation of split frequencies: 0.073236

      2206000 -- [-20074.069] [...15 remote chains...] -- 49:27:57
      2207000 -- [-20080.989] [...15 remote chains...] -- 49:27:19
      2208000 -- [-20089.400] [...15 remote chains...] -- 49:27:25
      2209000 -- [-20088.028] [...15 remote chains...] -- 49:27:31
      2210000 -- [-20083.999] [...15 remote chains...] -- 49:27:37

      Average standard deviation of split frequencies: 0.073195

      2211000 -- [-20085.889] [...15 remote chains...] -- 49:27:43
      2212000 -- (-20076.905) [...15 remote chains...] -- 49:27:05
      2213000 -- (-20072.102) [...15 remote chains...] -- 49:27:11
      2214000 -- [-20081.699] [...15 remote chains...] -- 49:27:17
      2215000 -- [-20081.922] [...15 remote chains...] -- 49:27:23

      Average standard deviation of split frequencies: 0.073116

      2216000 -- (-20074.088) [...15 remote chains...] -- 49:27:29
      2217000 -- [-20077.725] [...15 remote chains...] -- 49:27:35
      2218000 -- [-20075.816] [...15 remote chains...] -- 49:27:41
      2219000 -- (-20078.508) [...15 remote chains...] -- 49:27:03
      2220000 -- [-20081.147] [...15 remote chains...] -- 49:27:10

      Average standard deviation of split frequencies: 0.073080

      2221000 -- [-20079.339] [...15 remote chains...] -- 49:27:16
      2222000 -- [-20076.853] [...15 remote chains...] -- 49:27:22
      2223000 -- (-20075.242) [...15 remote chains...] -- 49:26:44
      2224000 -- (-20083.875) [...15 remote chains...] -- 49:26:50
      2225000 -- [-20082.151] [...15 remote chains...] -- 49:26:56

      Average standard deviation of split frequencies: 0.072993

      2226000 -- [-20091.519] [...15 remote chains...] -- 49:27:02
      2227000 -- [-20087.753] [...15 remote chains...] -- 49:27:08
      2228000 -- (-20081.455) [...15 remote chains...] -- 49:27:14
      2229000 -- [-20085.719] [...15 remote chains...] -- 49:27:20
      2230000 -- [-20088.874] [...15 remote chains...] -- 49:27:26

      Average standard deviation of split frequencies: 0.072909

      2231000 -- [-20078.658] [...15 remote chains...] -- 49:27:32
      2232000 -- (-20090.241) [...15 remote chains...] -- 49:26:54
      2233000 -- [-20094.820] [...15 remote chains...] -- 49:27:00
      2234000 -- (-20087.780) [...15 remote chains...] -- 49:27:06
      2235000 -- (-20089.779) [...15 remote chains...] -- 49:27:12

      Average standard deviation of split frequencies: 0.072900

      2236000 -- [-20089.950] [...15 remote chains...] -- 49:27:18
      2237000 -- [-20092.882] [...15 remote chains...] -- 49:26:41
      2238000 -- [-20097.339] [...15 remote chains...] -- 49:26:47
      2239000 -- (-20104.462) [...15 remote chains...] -- 49:26:53
      2240000 -- [-20111.205] [...15 remote chains...] -- 49:26:59

      Average standard deviation of split frequencies: 0.073010

      2241000 -- [-20104.736] [...15 remote chains...] -- 49:27:05
      2242000 -- (-20107.299) [...15 remote chains...] -- 49:27:11
      2243000 -- (-20103.631) [...15 remote chains...] -- 49:26:33
      2244000 -- (-20100.517) [...15 remote chains...] -- 49:26:39
      2245000 -- [-20078.428] [...15 remote chains...] -- 49:26:45

      Average standard deviation of split frequencies: 0.072965

      2246000 -- (-20086.763) [...15 remote chains...] -- 49:26:51
      2247000 -- [-20086.676] [...15 remote chains...] -- 49:26:57
      2248000 -- (-20091.227) [...15 remote chains...] -- 49:26:19
      2249000 -- [-20081.909] [...15 remote chains...] -- 49:26:25
      2250000 -- [-20093.287] [...15 remote chains...] -- 49:26:31

      Average standard deviation of split frequencies: 0.072864

      2251000 -- [-20095.364] [...15 remote chains...] -- 49:26:37
      2252000 -- [-20101.078] [...15 remote chains...] -- 49:26:43
      2253000 -- (-20097.201) [...15 remote chains...] -- 49:26:49
      2254000 -- [-20090.082] [...15 remote chains...] -- 49:26:55
      2255000 -- [-20093.624] [...15 remote chains...] -- 49:26:18

      Average standard deviation of split frequencies: 0.073216

      2256000 -- [-20089.489] [...15 remote chains...] -- 49:26:24
      2257000 -- [-20088.454] [...15 remote chains...] -- 49:26:30
      2258000 -- (-20089.261) [...15 remote chains...] -- 49:26:36
      2259000 -- [-20090.635] [...15 remote chains...] -- 49:26:41
      2260000 -- [-20083.310] [...15 remote chains...] -- 49:26:04

      Average standard deviation of split frequencies: 0.072989

      2261000 -- [-20081.451] [...15 remote chains...] -- 49:26:10
      2262000 -- [-20078.153] [...15 remote chains...] -- 49:26:16
      2263000 -- [-20066.111] [...15 remote chains...] -- 49:26:22
      2264000 -- [-20068.437] [...15 remote chains...] -- 49:26:28
      2265000 -- [-20071.885] [...15 remote chains...] -- 49:26:34

      Average standard deviation of split frequencies: 0.072866

      2266000 -- (-20072.273) [...15 remote chains...] -- 49:26:40
      2267000 -- [-20069.410] [...15 remote chains...] -- 49:26:02
      2268000 -- [-20076.692] [...15 remote chains...] -- 49:26:08
      2269000 -- [-20074.797] [...15 remote chains...] -- 49:26:14
      2270000 -- [-20088.478] [...15 remote chains...] -- 49:26:20

      Average standard deviation of split frequencies: 0.072879

      2271000 -- [-20088.855] [...15 remote chains...] -- 49:26:26
      2272000 -- [-20084.180] [...15 remote chains...] -- 49:25:49
      2273000 -- [-20102.670] [...15 remote chains...] -- 49:25:55
      2274000 -- [-20083.898] [...15 remote chains...] -- 49:26:01
      2275000 -- [-20084.338] [...15 remote chains...] -- 49:26:06

      Average standard deviation of split frequencies: 0.072939

      2276000 -- (-20082.061) [...15 remote chains...] -- 49:26:12
      2277000 -- [-20086.620] [...15 remote chains...] -- 49:25:35
      2278000 -- [-20068.267] [...15 remote chains...] -- 49:25:41
      2279000 -- [-20066.031] [...15 remote chains...] -- 49:25:47
      2280000 -- [-20080.919] [...15 remote chains...] -- 49:25:53

      Average standard deviation of split frequencies: 0.072807

      2281000 -- (-20083.301) [...15 remote chains...] -- 49:25:59
      2282000 -- [-20086.463] [...15 remote chains...] -- 49:26:04
      2283000 -- [-20085.411] [...15 remote chains...] -- 49:26:10
      2284000 -- [-20086.677] [...15 remote chains...] -- 49:26:16
      2285000 -- [-20095.645] [...15 remote chains...] -- 49:26:22

      Average standard deviation of split frequencies: 0.072687

      2286000 -- [-20086.827] [...15 remote chains...] -- 49:25:45
      2287000 -- [-20096.819] [...15 remote chains...] -- 49:25:51
      2288000 -- [-20088.043] [...15 remote chains...] -- 49:25:57
      2289000 -- (-20095.525) [...15 remote chains...] -- 49:26:02
      2290000 -- [-20084.569] [...15 remote chains...] -- 49:26:08

      Average standard deviation of split frequencies: 0.072524

      2291000 -- [-20096.082] [...15 remote chains...] -- 49:25:31
      2292000 -- [-20101.443] [...15 remote chains...] -- 49:25:37
      2293000 -- [-20089.290] [...15 remote chains...] -- 49:25:43
      2294000 -- [-20083.355] [...15 remote chains...] -- 49:25:49
      2295000 -- [-20086.999] [...15 remote chains...] -- 49:25:55

      Average standard deviation of split frequencies: 0.072714

      2296000 -- [-20075.124] [...15 remote chains...] -- 49:26:00
      2297000 -- [-20071.691] [...15 remote chains...] -- 49:25:24
      2298000 -- [-20074.356] [...15 remote chains...] -- 49:25:29
      2299000 -- [-20084.233] [...15 remote chains...] -- 49:25:35
      2300000 -- [-20082.330] [...15 remote chains...] -- 49:25:41

      Average standard deviation of split frequencies: 0.072211

      2301000 -- (-20084.121) [...15 remote chains...] -- 49:25:47
      2302000 -- (-20087.463) [...15 remote chains...] -- 49:25:10
      2303000 -- (-20081.023) [...15 remote chains...] -- 49:25:16
      2304000 -- [-20083.994] [...15 remote chains...] -- 49:25:22
      2305000 -- [-20077.536] [...15 remote chains...] -- 49:25:27

      Average standard deviation of split frequencies: 0.072066

      2306000 -- [-20086.130] [...15 remote chains...] -- 49:25:33
      2307000 -- (-20079.336) [...15 remote chains...] -- 49:25:39
      2308000 -- [-20094.825] [...15 remote chains...] -- 49:25:45
      2309000 -- (-20086.114) [...15 remote chains...] -- 49:25:08
      2310000 -- [-20077.225] [...15 remote chains...] -- 49:25:14

      Average standard deviation of split frequencies: 0.071947

      2311000 -- (-20084.880) [...15 remote chains...] -- 49:25:19
      2312000 -- [-20084.777] [...15 remote chains...] -- 49:25:25
      2313000 -- (-20078.724) [...15 remote chains...] -- 49:25:31
      2314000 -- [-20087.408] [...15 remote chains...] -- 49:24:54
      2315000 -- (-20083.441) [...15 remote chains...] -- 49:25:00

      Average standard deviation of split frequencies: 0.071765

      2316000 -- [-20080.000] [...15 remote chains...] -- 49:25:06
      2317000 -- (-20076.984) [...15 remote chains...] -- 49:25:12
      2318000 -- [-20066.081] [...15 remote chains...] -- 49:25:17
      2319000 -- [-20066.197] [...15 remote chains...] -- 49:25:23
      2320000 -- [-20081.079] [...15 remote chains...] -- 49:25:29

      Average standard deviation of split frequencies: 0.071654

      2321000 -- (-20074.007) [...15 remote chains...] -- 49:24:52
      2322000 -- (-20078.400) [...15 remote chains...] -- 49:24:58
      2323000 -- [-20082.237] [...15 remote chains...] -- 49:25:04
      2324000 -- (-20080.639) [...15 remote chains...] -- 49:25:09
      2325000 -- [-20090.384] [...15 remote chains...] -- 49:25:15

      Average standard deviation of split frequencies: 0.071559

      2326000 -- [-20085.622] [...15 remote chains...] -- 49:24:39
      2327000 -- (-20077.828) [...15 remote chains...] -- 49:24:44
      2328000 -- [-20083.026] [...15 remote chains...] -- 49:24:50
      2329000 -- [-20084.698] [...15 remote chains...] -- 49:24:56
      2330000 -- [-20094.154] [...15 remote chains...] -- 49:25:01

      Average standard deviation of split frequencies: 0.071495

      2331000 -- [-20094.821] [...15 remote chains...] -- 49:24:25
      2332000 -- (-20088.425) [...15 remote chains...] -- 49:24:31
      2333000 -- [-20087.749] [...15 remote chains...] -- 49:24:37
      2334000 -- (-20092.582) [...15 remote chains...] -- 49:24:42
      2335000 -- (-20089.450) [...15 remote chains...] -- 49:24:48

      Average standard deviation of split frequencies: 0.071434

      2336000 -- [-20082.834] [...15 remote chains...] -- 49:24:53
      2337000 -- (-20091.430) [...15 remote chains...] -- 49:24:17
      2338000 -- [-20097.177] [...15 remote chains...] -- 49:24:23
      2339000 -- [-20100.522] [...15 remote chains...] -- 49:24:29
      2340000 -- (-20087.169) [...15 remote chains...] -- 49:24:34

      Average standard deviation of split frequencies: 0.071387

      2341000 -- [-20083.345] [...15 remote chains...] -- 49:24:40
      2342000 -- [-20081.608] [...15 remote chains...] -- 49:24:04
      2343000 -- [-20090.030] [...15 remote chains...] -- 49:24:09
      2344000 -- [-20091.497] [...15 remote chains...] -- 49:24:15
      2345000 -- [-20089.273] [...15 remote chains...] -- 49:24:21

      Average standard deviation of split frequencies: 0.071125

      2346000 -- (-20082.495) [...15 remote chains...] -- 49:24:26
      2347000 -- [-20092.382] [...15 remote chains...] -- 49:23:50
      2348000 -- [-20089.391] [...15 remote chains...] -- 49:23:56
      2349000 -- [-20087.292] [...15 remote chains...] -- 49:24:02
      2350000 -- (-20097.872) [...15 remote chains...] -- 49:24:07

      Average standard deviation of split frequencies: 0.071463

      2351000 -- [-20086.158] [...15 remote chains...] -- 49:23:31
      2352000 -- [-20097.493] [...15 remote chains...] -- 49:23:37
      2353000 -- [-20087.761] [...15 remote chains...] -- 49:23:42
      2354000 -- [-20085.958] [...15 remote chains...] -- 49:23:48
      2355000 -- (-20089.544) [...15 remote chains...] -- 49:23:54

      Average standard deviation of split frequencies: 0.071418

      2356000 -- [-20082.255] [...15 remote chains...] -- 49:23:59
      2357000 -- [-20087.850] [...15 remote chains...] -- 49:23:23
      2358000 -- [-20070.876] [...15 remote chains...] -- 49:23:29
      2359000 -- [-20077.401] [...15 remote chains...] -- 49:23:35
      2360000 -- [-20082.130] [...15 remote chains...] -- 49:23:40

      Average standard deviation of split frequencies: 0.071286

      2361000 -- [-20081.217] [...15 remote chains...] -- 49:23:46
      2362000 -- [-20084.967] [...15 remote chains...] -- 49:23:10
      2363000 -- (-20087.119) [...15 remote chains...] -- 49:23:16
      2364000 -- [-20079.493] [...15 remote chains...] -- 49:23:21
      2365000 -- [-20092.037] [...15 remote chains...] -- 49:23:27

      Average standard deviation of split frequencies: 0.071151

      2366000 -- [-20082.131] [...15 remote chains...] -- 49:23:32
      2367000 -- (-20090.390) [...15 remote chains...] -- 49:23:38
      2368000 -- (-20080.475) [...15 remote chains...] -- 49:23:02
      2369000 -- (-20082.265) [...15 remote chains...] -- 49:23:08
      2370000 -- [-20081.382] [...15 remote chains...] -- 49:23:13

      Average standard deviation of split frequencies: 0.070864

      2371000 -- (-20084.147) [...15 remote chains...] -- 49:23:19
      2372000 -- [-20078.529] [...15 remote chains...] -- 49:23:24
      2373000 -- [-20079.048] [...15 remote chains...] -- 49:22:49
      2374000 -- [-20074.570] [...15 remote chains...] -- 49:22:54
      2375000 -- [-20080.908] [...15 remote chains...] -- 49:23:00

      Average standard deviation of split frequencies: 0.070905

      2376000 -- [-20092.690] [...15 remote chains...] -- 49:23:05
      2377000 -- (-20087.679) [...15 remote chains...] -- 49:23:11
      2378000 -- [-20093.849] [...15 remote chains...] -- 49:23:16
      2379000 -- (-20079.465) [...15 remote chains...] -- 49:23:22
      2380000 -- [-20091.140] [...15 remote chains...] -- 49:22:46

      Average standard deviation of split frequencies: 0.070695

      2381000 -- [-20081.228] [...15 remote chains...] -- 49:22:52
      2382000 -- (-20082.279) [...15 remote chains...] -- 49:22:57
      2383000 -- (-20074.478) [...15 remote chains...] -- 49:23:03
      2384000 -- [-20077.647] [...15 remote chains...] -- 49:23:08
      2385000 -- [-20093.805] [...15 remote chains...] -- 49:22:33

      Average standard deviation of split frequencies: 0.070346

      2386000 -- [-20086.247] [...15 remote chains...] -- 49:22:38
      2387000 -- [-20081.854] [...15 remote chains...] -- 49:22:44
      2388000 -- (-20087.070) [...15 remote chains...] -- 49:22:49
      2389000 -- (-20092.294) [...15 remote chains...] -- 49:22:55
      2390000 -- (-20088.426) [...15 remote chains...] -- 49:22:20

      Average standard deviation of split frequencies: 0.070192

      2391000 -- [-20081.561] [...15 remote chains...] -- 49:22:25
      2392000 -- [-20087.814] [...15 remote chains...] -- 49:22:31
      2393000 -- [-20091.679] [...15 remote chains...] -- 49:22:36
      2394000 -- [-20081.830] [...15 remote chains...] -- 49:22:41
      2395000 -- (-20081.972) [...15 remote chains...] -- 49:22:47

      Average standard deviation of split frequencies: 0.070075

      2396000 -- (-20096.348) [...15 remote chains...] -- 49:22:12
      2397000 -- [-20090.043] [...15 remote chains...] -- 49:22:17
      2398000 -- [-20087.591] [...15 remote chains...] -- 49:22:23
      2399000 -- [-20091.085] [...15 remote chains...] -- 49:22:28
      2400000 -- (-20089.972) [...15 remote chains...] -- 49:22:34

      Average standard deviation of split frequencies: 0.069967

      2401000 -- [-20086.433] [...15 remote chains...] -- 49:22:39
      2402000 -- [-20093.070] [...15 remote chains...] -- 49:22:04
      2403000 -- [-20094.120] [...15 remote chains...] -- 49:22:09
      2404000 -- (-20094.170) [...15 remote chains...] -- 49:22:15
      2405000 -- [-20095.170] [...15 remote chains...] -- 49:22:20

      Average standard deviation of split frequencies: 0.069874

      2406000 -- [-20106.941] [...15 remote chains...] -- 49:22:26
      2407000 -- [-20112.789] [...15 remote chains...] -- 49:22:31
      2408000 -- (-20099.256) [...15 remote chains...] -- 49:21:56
      2409000 -- [-20111.014] [...15 remote chains...] -- 49:22:01
      2410000 -- [-20110.639] [...15 remote chains...] -- 49:22:07

      Average standard deviation of split frequencies: 0.069795

      2411000 -- [-20105.375] [...15 remote chains...] -- 49:22:12
      2412000 -- [-20107.745] [...15 remote chains...] -- 49:21:37
      2413000 -- [-20104.309] [...15 remote chains...] -- 49:21:42
      2414000 -- [-20097.463] [...15 remote chains...] -- 49:21:48
      2415000 -- (-20090.070) [...15 remote chains...] -- 49:21:53

      Average standard deviation of split frequencies: 0.070012

      2416000 -- [-20092.741] [...15 remote chains...] -- 49:21:59
      2417000 -- [-20089.374] [...15 remote chains...] -- 49:22:04
      2418000 -- (-20086.454) [...15 remote chains...] -- 49:22:09
      2419000 -- (-20094.181) [...15 remote chains...] -- 49:22:15
      2420000 -- [-20085.714] [...15 remote chains...] -- 49:21:40

      Average standard deviation of split frequencies: 0.069952

      2421000 -- (-20080.971) [...15 remote chains...] -- 49:21:45
      2422000 -- (-20087.824) [...15 remote chains...] -- 49:21:51
      2423000 -- [-20093.092] [...15 remote chains...] -- 49:21:56
      2424000 -- [-20094.935] [...15 remote chains...] -- 49:22:01
      2425000 -- [-20092.756] [...15 remote chains...] -- 49:22:07

      Average standard deviation of split frequencies: 0.069959

      2426000 -- [-20094.421] [...15 remote chains...] -- 49:21:32
      2427000 -- [-20087.874] [...15 remote chains...] -- 49:21:37
      2428000 -- [-20097.127] [...15 remote chains...] -- 49:21:43
      2429000 -- [-20097.217] [...15 remote chains...] -- 49:21:48
      2430000 -- (-20082.887) [...15 remote chains...] -- 49:21:53

      Average standard deviation of split frequencies: 0.070022

      2431000 -- (-20085.307) [...15 remote chains...] -- 49:21:59
      2432000 -- (-20092.090) [...15 remote chains...] -- 49:21:24
      2433000 -- [-20079.504] [...15 remote chains...] -- 49:22:09
      2434000 -- [-20090.241] [...15 remote chains...] -- 49:21:35
      2435000 -- (-20079.465) [...15 remote chains...] -- 49:21:40

      Average standard deviation of split frequencies: 0.069960

      2436000 -- [-20078.627] [...15 remote chains...] -- 49:21:45
      2437000 -- (-20077.886) [...15 remote chains...] -- 49:21:51
      2438000 -- [-20079.399] [...15 remote chains...] -- 49:21:16
      2439000 -- [-20082.512] [...15 remote chains...] -- 49:21:21
      2440000 -- (-20083.226) [...15 remote chains...] -- 49:21:27

      Average standard deviation of split frequencies: 0.069837

      2441000 -- [-20076.425] [...15 remote chains...] -- 49:21:32
      2442000 -- [-20090.180] [...15 remote chains...] -- 49:21:37
      2443000 -- [-20092.027] [...15 remote chains...] -- 49:21:43
      2444000 -- [-20079.351] [...15 remote chains...] -- 49:21:48
      2445000 -- (-20089.905) [...15 remote chains...] -- 49:21:13

      Average standard deviation of split frequencies: 0.069761

      2446000 -- [-20086.777] [...15 remote chains...] -- 49:21:19
      2447000 -- [-20078.453] [...15 remote chains...] -- 49:21:24
      2448000 -- [-20080.720] [...15 remote chains...] -- 49:21:29
      2449000 -- [-20085.084] [...15 remote chains...] -- 49:21:34
      2450000 -- [-20100.086] [...15 remote chains...] -- 49:21:00

      Average standard deviation of split frequencies: 0.069682

      2451000 -- (-20083.297) [...15 remote chains...] -- 49:21:05
      2452000 -- [-20083.713] [...15 remote chains...] -- 49:21:11
      2453000 -- [-20081.060] [...15 remote chains...] -- 49:21:16
      2454000 -- [-20084.730] [...15 remote chains...] -- 49:21:21
      2455000 -- (-20083.500) [...15 remote chains...] -- 49:21:26

      Average standard deviation of split frequencies: 0.069980

      2456000 -- [-20084.270] [...15 remote chains...] -- 49:21:32
      2457000 -- [-20083.205] [...15 remote chains...] -- 49:21:37
      2458000 -- [-20081.817] [...15 remote chains...] -- 49:21:42
      2459000 -- [-20079.828] [...15 remote chains...] -- 49:21:08
      2460000 -- [-20088.065] [...15 remote chains...] -- 49:21:13

      Average standard deviation of split frequencies: 0.069935

      2461000 -- [-20083.133] [...15 remote chains...] -- 49:21:18
      2462000 -- [-20090.669] [...15 remote chains...] -- 49:21:23
      2463000 -- [-20080.623] [...15 remote chains...] -- 49:21:29
      2464000 -- [-20085.090] [...15 remote chains...] -- 49:20:54
      2465000 -- [-20085.542] [...15 remote chains...] -- 49:21:00

      Average standard deviation of split frequencies: 0.069816

      2466000 -- [-20093.209] [...15 remote chains...] -- 49:21:05
      2467000 -- [-20096.353] [...15 remote chains...] -- 49:21:10
      2468000 -- [-20098.845] [...15 remote chains...] -- 49:21:15
      2469000 -- [-20095.670] [...15 remote chains...] -- 49:21:21
      2470000 -- [-20099.349] [...15 remote chains...] -- 49:20:46

      Average standard deviation of split frequencies: 0.069813

      2471000 -- [-20102.086] [...15 remote chains...] -- 49:20:51
      2472000 -- [-20095.858] [...15 remote chains...] -- 49:20:57
      2473000 -- [-20107.682] [...15 remote chains...] -- 49:21:02
      2474000 -- [-20108.436] [...15 remote chains...] -- 49:21:07
      2475000 -- (-20105.924) [...15 remote chains...] -- 49:20:33

      Average standard deviation of split frequencies: 0.069777

      2476000 -- (-20098.840) [...15 remote chains...] -- 49:20:38
      2477000 -- [-20107.023] [...15 remote chains...] -- 49:20:43
      2478000 -- [-20092.199] [...15 remote chains...] -- 49:20:49
      2479000 -- (-20087.154) [...15 remote chains...] -- 49:20:54
      2480000 -- [-20090.781] [...15 remote chains...] -- 49:20:20

      Average standard deviation of split frequencies: 0.069717

      2481000 -- (-20085.460) [...15 remote chains...] -- 49:20:25
      2482000 -- [-20085.276] [...15 remote chains...] -- 49:20:30
      2483000 -- [-20087.742] [...15 remote chains...] -- 49:20:35
      2484000 -- (-20094.310) [...15 remote chains...] -- 49:20:40
      2485000 -- [-20094.938] [...15 remote chains...] -- 49:20:46

      Average standard deviation of split frequencies: 0.069667

      2486000 -- [-20105.434] [...15 remote chains...] -- 49:20:11
      2487000 -- [-20080.576] [...15 remote chains...] -- 49:20:17
      2488000 -- (-20095.941) [...15 remote chains...] -- 49:20:22
      2489000 -- [-20091.439] [...15 remote chains...] -- 49:20:27
      2490000 -- (-20090.738) [...15 remote chains...] -- 49:20:32

      Average standard deviation of split frequencies: 0.069583

      2491000 -- (-20099.673) [...15 remote chains...] -- 49:19:58
      2492000 -- [-20099.307] [...15 remote chains...] -- 49:20:03
      2493000 -- [-20109.446] [...15 remote chains...] -- 49:20:09
      2494000 -- [-20091.370] [...15 remote chains...] -- 49:20:14
      2495000 -- [-20099.591] [...15 remote chains...] -- 49:20:19

      Average standard deviation of split frequencies: 0.069582

      2496000 -- [-20084.028] [...15 remote chains...] -- 49:20:24
      2497000 -- [-20088.439] [...15 remote chains...] -- 49:19:50
      2498000 -- [-20084.523] [...15 remote chains...] -- 49:19:55
      2499000 -- [-20085.395] [...15 remote chains...] -- 49:20:00
      2500000 -- [-20084.134] [...15 remote chains...] -- 49:20:06

      Average standard deviation of split frequencies: 0.069560

      2501000 -- [-20073.119] [...15 remote chains...] -- 49:20:11
      2502000 -- [-20071.342] [...15 remote chains...] -- 49:20:16
      2503000 -- [-20079.594] [...15 remote chains...] -- 49:19:42
      2504000 -- [-20083.687] [...15 remote chains...] -- 49:19:47
      2505000 -- [-20076.558] [...15 remote chains...] -- 49:19:52

      Average standard deviation of split frequencies: 0.069503

      2506000 -- [-20083.303] [...15 remote chains...] -- 49:19:57
      2507000 -- [-20086.436] [...15 remote chains...] -- 49:19:24
      2508000 -- [-20086.139] [...15 remote chains...] -- 49:19:29
      2509000 -- [-20075.562] [...15 remote chains...] -- 49:19:34
      2510000 -- [-20083.660] [...15 remote chains...] -- 49:19:39

      Average standard deviation of split frequencies: 0.069447

      2511000 -- [-20087.674] [...15 remote chains...] -- 49:19:44
      2512000 -- (-20103.300) [...15 remote chains...] -- 49:19:49
      2513000 -- [-20102.266] [...15 remote chains...] -- 49:19:54
      2514000 -- [-20106.560] [...15 remote chains...] -- 49:19:21
      2515000 -- (-20096.169) [...15 remote chains...] -- 49:19:26

      Average standard deviation of split frequencies: 0.069432

      2516000 -- [-20099.972] [...15 remote chains...] -- 49:19:31
      2517000 -- [-20089.669] [...15 remote chains...] -- 49:19:36
      2518000 -- [-20097.826] [...15 remote chains...] -- 49:19:02
      2519000 -- [-20089.773] [...15 remote chains...] -- 49:19:07
      2520000 -- [-20092.085] [...15 remote chains...] -- 49:19:12

      Average standard deviation of split frequencies: 0.069358

      2521000 -- [-20092.512] [...15 remote chains...] -- 49:19:17
      2522000 -- [-20094.318] [...15 remote chains...] -- 49:19:23
      2523000 -- [-20102.862] [...15 remote chains...] -- 49:18:49
      2524000 -- [-20096.287] [...15 remote chains...] -- 49:18:54
      2525000 -- [-20104.818] [...15 remote chains...] -- 49:18:59

      Average standard deviation of split frequencies: 0.069328

      2526000 -- [-20105.375] [...15 remote chains...] -- 49:19:04
      2527000 -- [-20100.623] [...15 remote chains...] -- 49:19:09
      2528000 -- [-20092.071] [...15 remote chains...] -- 49:19:14
      2529000 -- (-20103.192) [...15 remote chains...] -- 49:19:19
      2530000 -- [-20091.390] [...15 remote chains...] -- 49:18:46

      Average standard deviation of split frequencies: 0.069279

      2531000 -- [-20094.293] [...15 remote chains...] -- 49:18:51
      2532000 -- [-20095.367] [...15 remote chains...] -- 49:18:56
      2533000 -- (-20091.992) [...15 remote chains...] -- 49:19:01
      2534000 -- [-20086.865] [...15 remote chains...] -- 49:19:06
      2535000 -- (-20089.633) [...15 remote chains...] -- 49:19:11

      Average standard deviation of split frequencies: 0.069390

      2536000 -- [-20083.398] [...15 remote chains...] -- 49:18:38
      2537000 -- [-20082.858] [...15 remote chains...] -- 49:18:43
      2538000 -- [-20089.404] [...15 remote chains...] -- 49:18:48
      2539000 -- [-20089.319] [...15 remote chains...] -- 49:18:53
      2540000 -- [-20111.622] [...15 remote chains...] -- 49:18:58

      Average standard deviation of split frequencies: 0.069300

      2541000 -- [-20103.470] [...15 remote chains...] -- 49:19:03
      2542000 -- [-20110.425] [...15 remote chains...] -- 49:19:08
      2543000 -- [-20109.330] [...15 remote chains...] -- 49:18:35
      2544000 -- [-20096.569] [...15 remote chains...] -- 49:18:40
      2545000 -- [-20104.733] [...15 remote chains...] -- 49:18:45

      Average standard deviation of split frequencies: 0.069275

      2546000 -- (-20104.204) [...15 remote chains...] -- 49:18:50
      2547000 -- [-20094.404] [...15 remote chains...] -- 49:18:55
      2548000 -- [-20094.846] [...15 remote chains...] -- 49:19:00
      2549000 -- (-20098.267) [...15 remote chains...] -- 49:18:26
      2550000 -- [-20092.290] [...15 remote chains...] -- 49:18:31

      Average standard deviation of split frequencies: 0.069253

      2551000 -- [-20093.717] [...15 remote chains...] -- 49:18:36
      2552000 -- [-20095.173] [...15 remote chains...] -- 49:18:41
      2553000 -- [-20093.195] [...15 remote chains...] -- 49:18:46
      2554000 -- [-20095.717] [...15 remote chains...] -- 49:18:51
      2555000 -- [-20092.511] [...15 remote chains...] -- 49:18:18

      Average standard deviation of split frequencies: 0.069145

      2556000 -- [-20091.760] [...15 remote chains...] -- 49:18:23
      2557000 -- [-20081.230] [...15 remote chains...] -- 49:18:28
      2558000 -- [-20083.903] [...15 remote chains...] -- 49:18:33
      2559000 -- [-20084.849] [...15 remote chains...] -- 49:18:38
      2560000 -- (-20078.814) [...15 remote chains...] -- 49:18:05

      Average standard deviation of split frequencies: 0.069099

      2561000 -- [-20087.167] [...15 remote chains...] -- 49:18:10
      2562000 -- [-20085.857] [...15 remote chains...] -- 49:18:15
      2563000 -- [-20082.417] [...15 remote chains...] -- 49:18:20
      2564000 -- [-20096.065] [...15 remote chains...] -- 49:18:25
      2565000 -- [-20092.330] [...15 remote chains...] -- 49:17:52

      Average standard deviation of split frequencies: 0.068986

      2566000 -- [-20099.287] [...15 remote chains...] -- 49:17:57
      2567000 -- [-20091.309] [...15 remote chains...] -- 49:18:02
      2568000 -- [-20093.716] [...15 remote chains...] -- 49:18:07
      2569000 -- [-20092.276] [...15 remote chains...] -- 49:18:12
      2570000 -- (-20104.662) [...15 remote chains...] -- 49:18:16

      Average standard deviation of split frequencies: 0.068934

      2571000 -- (-20099.584) [...15 remote chains...] -- 49:18:21
      2572000 -- (-20093.579) [...15 remote chains...] -- 49:18:26
      2573000 -- [-20099.148] [...15 remote chains...] -- 49:17:53
      2574000 -- [-20103.731] [...15 remote chains...] -- 49:17:58
      2575000 -- [-20097.828] [...15 remote chains...] -- 49:18:03

      Average standard deviation of split frequencies: 0.068859

      2576000 -- [-20106.108] [...15 remote chains...] -- 49:18:08
      2577000 -- [-20106.948] [...15 remote chains...] -- 49:18:13
      2578000 -- [-20110.025] [...15 remote chains...] -- 49:18:18
      2579000 -- [-20107.234] [...15 remote chains...] -- 49:17:45
      2580000 -- [-20117.297] [...15 remote chains...] -- 49:17:50

      Average standard deviation of split frequencies: 0.068739

      2581000 -- (-20108.551) [...15 remote chains...] -- 49:17:55
      2582000 -- [-20120.066] [...15 remote chains...] -- 49:18:00
      2583000 -- [-20105.708] [...15 remote chains...] -- 49:18:05
      2584000 -- [-20101.185] [...15 remote chains...] -- 49:18:10
      2585000 -- (-20097.157) [...15 remote chains...] -- 49:17:37

      Average standard deviation of split frequencies: 0.068746

      2586000 -- [-20103.875] [...15 remote chains...] -- 49:17:42
      2587000 -- [-20096.027] [...15 remote chains...] -- 49:17:47
      2588000 -- (-20094.368) [...15 remote chains...] -- 49:17:52
      2589000 -- [-20093.310] [...15 remote chains...] -- 49:17:56
      2590000 -- [-20093.142] [...15 remote chains...] -- 49:18:01

      Average standard deviation of split frequencies: 0.068902

      2591000 -- (-20094.978) [...15 remote chains...] -- 49:18:06
      2592000 -- [-20091.237] [...15 remote chains...] -- 49:17:33
      2593000 -- [-20095.848] [...15 remote chains...] -- 49:17:38
      2594000 -- [-20097.055] [...15 remote chains...] -- 49:17:43
      2595000 -- [-20086.628] [...15 remote chains...] -- 49:17:48

      Average standard deviation of split frequencies: 0.068832

      2596000 -- [-20092.041] [...15 remote chains...] -- 49:17:53
      2597000 -- [-20087.295] [...15 remote chains...] -- 49:17:58
      2598000 -- [-20091.412] [...15 remote chains...] -- 49:17:25
      2599000 -- [-20094.094] [...15 remote chains...] -- 49:17:30
      2600000 -- (-20092.869) [...15 remote chains...] -- 49:17:35

      Average standard deviation of split frequencies: 0.068738

      2601000 -- [-20094.054] [...15 remote chains...] -- 49:17:40
      2602000 -- [-20102.624] [...15 remote chains...] -- 49:17:44
      2603000 -- [-20097.818] [...15 remote chains...] -- 49:17:49
      2604000 -- [-20084.960] [...15 remote chains...] -- 49:17:17
      2605000 -- [-20091.866] [...15 remote chains...] -- 49:17:22

      Average standard deviation of split frequencies: 0.068417

      2606000 -- [-20093.351] [...15 remote chains...] -- 49:17:26
      2607000 -- [-20090.191] [...15 remote chains...] -- 49:17:31
      2608000 -- [-20085.855] [...15 remote chains...] -- 49:17:36
      2609000 -- [-20085.129] [...15 remote chains...] -- 49:17:41
      2610000 -- [-20092.432] [...15 remote chains...] -- 49:17:08

      Average standard deviation of split frequencies: 0.068279

      2611000 -- [-20086.583] [...15 remote chains...] -- 49:17:13
      2612000 -- [-20090.354] [...15 remote chains...] -- 49:17:18
      2613000 -- (-20100.532) [...15 remote chains...] -- 49:17:23
      2614000 -- [-20093.392] [...15 remote chains...] -- 49:17:28
      2615000 -- [-20097.107] [...15 remote chains...] -- 49:17:32

      Average standard deviation of split frequencies: 0.068361

      2616000 -- [-20098.046] [...15 remote chains...] -- 49:17:37
      2617000 -- [-20087.267] [...15 remote chains...] -- 49:17:42
      2618000 -- [-20089.046] [...15 remote chains...] -- 49:17:10
      2619000 -- [-20083.983] [...15 remote chains...] -- 49:17:14
      2620000 -- [-20084.069] [...15 remote chains...] -- 49:17:19

      Average standard deviation of split frequencies: 0.068194

      2621000 -- [-20085.468] [...15 remote chains...] -- 49:17:24
      2622000 -- [-20090.197] [...15 remote chains...] -- 49:17:29
      2623000 -- [-20086.029] [...15 remote chains...] -- 49:17:34
      2624000 -- [-20081.556] [...15 remote chains...] -- 49:17:38
      2625000 -- [-20080.646] [...15 remote chains...] -- 49:17:06

      Average standard deviation of split frequencies: 0.067799

      2626000 -- [-20088.064] [...15 remote chains...] -- 49:17:11
      2627000 -- (-20101.432) [...15 remote chains...] -- 49:17:16
      2628000 -- [-20095.486] [...15 remote chains...] -- 49:17:20
      2629000 -- [-20091.845] [...15 remote chains...] -- 49:17:25
      2630000 -- [-20093.323] [...15 remote chains...] -- 49:16:53

      Average standard deviation of split frequencies: 0.067693

      2631000 -- [-20086.604] [...15 remote chains...] -- 49:16:58
      2632000 -- (-20095.104) [...15 remote chains...] -- 49:17:02
      2633000 -- [-20086.657] [...15 remote chains...] -- 49:17:07
      2634000 -- [-20093.890] [...15 remote chains...] -- 49:17:12
      2635000 -- (-20081.405) [...15 remote chains...] -- 49:17:17

      Average standard deviation of split frequencies: 0.067591

      2636000 -- [-20076.270] [...15 remote chains...] -- 49:16:44
      2637000 -- [-20083.716] [...15 remote chains...] -- 49:16:49
      2638000 -- (-20081.490) [...15 remote chains...] -- 49:16:54
      2639000 -- [-20086.521] [...15 remote chains...] -- 49:16:59
      2640000 -- [-20086.916] [...15 remote chains...] -- 49:17:03

      Average standard deviation of split frequencies: 0.067479

      2641000 -- [-20094.709] [...15 remote chains...] -- 49:16:31
      2642000 -- [-20092.306] [...15 remote chains...] -- 49:16:36
      2643000 -- [-20097.823] [...15 remote chains...] -- 49:16:41
      2644000 -- [-20087.218] [...15 remote chains...] -- 49:16:45
      2645000 -- [-20094.019] [...15 remote chains...] -- 49:16:50

      Average standard deviation of split frequencies: 0.067377

      2646000 -- [-20085.919] [...15 remote chains...] -- 49:16:18
      2647000 -- (-20082.007) [...15 remote chains...] -- 49:16:23
      2648000 -- (-20080.368) [...15 remote chains...] -- 49:16:27
      2649000 -- [-20083.588] [...15 remote chains...] -- 49:16:32
      2650000 -- (-20084.514) [...15 remote chains...] -- 49:16:37

      Average standard deviation of split frequencies: 0.066926

      2651000 -- [-20085.978] [...15 remote chains...] -- 49:16:42
      2652000 -- [-20088.790] [...15 remote chains...] -- 49:16:10
      2653000 -- (-20094.157) [...15 remote chains...] -- 49:16:14
      2654000 -- [-20094.422] [...15 remote chains...] -- 49:16:19
      2655000 -- [-20087.612] [...15 remote chains...] -- 49:16:24

      Average standard deviation of split frequencies: 0.066810

      2656000 -- [-20099.953] [...15 remote chains...] -- 49:16:28
      2657000 -- [-20093.537] [...15 remote chains...] -- 49:16:33
      2658000 -- [-20085.795] [...15 remote chains...] -- 49:16:01
      2659000 -- [-20075.766] [...15 remote chains...] -- 49:16:06
      2660000 -- [-20076.038] [...15 remote chains...] -- 49:16:11

      Average standard deviation of split frequencies: 0.066652

      2661000 -- [-20081.682] [...15 remote chains...] -- 49:16:15
      2662000 -- (-20081.835) [...15 remote chains...] -- 49:16:20
      2663000 -- [-20082.941] [...15 remote chains...] -- 49:16:25
      2664000 -- [-20070.966] [...15 remote chains...] -- 49:15:53
      2665000 -- [-20082.975] [...15 remote chains...] -- 49:15:57

      Average standard deviation of split frequencies: 0.066506

      2666000 -- [-20080.061] [...15 remote chains...] -- 49:16:02
      2667000 -- [-20081.537] [...15 remote chains...] -- 49:16:07
      2668000 -- [-20080.365] [...15 remote chains...] -- 49:16:11
      2669000 -- [-20077.034] [...15 remote chains...] -- 49:16:16
      2670000 -- [-20082.680] [...15 remote chains...] -- 49:15:44

      Average standard deviation of split frequencies: 0.066605

      2671000 -- [-20079.632] [...15 remote chains...] -- 49:15:49
      2672000 -- [-20086.486] [...15 remote chains...] -- 49:15:54
      2673000 -- [-20080.075] [...15 remote chains...] -- 49:15:58
      2674000 -- (-20073.907) [...15 remote chains...] -- 49:16:03
      2675000 -- [-20084.319] [...15 remote chains...] -- 49:15:31

      Average standard deviation of split frequencies: 0.066617

      2676000 -- (-20091.771) [...15 remote chains...] -- 49:15:36
      2677000 -- (-20084.964) [...15 remote chains...] -- 49:15:40
      2678000 -- [-20092.635] [...15 remote chains...] -- 49:15:45
      2679000 -- (-20097.593) [...15 remote chains...] -- 49:15:50
      2680000 -- [-20102.704] [...15 remote chains...] -- 49:15:54

      Average standard deviation of split frequencies: 0.066698

      2681000 -- [-20095.480] [...15 remote chains...] -- 49:15:59
      2682000 -- (-20097.095) [...15 remote chains...] -- 49:15:27
      2683000 -- (-20096.670) [...15 remote chains...] -- 49:15:32
      2684000 -- [-20098.332] [...15 remote chains...] -- 49:15:37
      2685000 -- (-20088.889) [...15 remote chains...] -- 49:15:41

      Average standard deviation of split frequencies: 0.066580

      2686000 -- [-20095.921] [...15 remote chains...] -- 49:15:46
      2687000 -- [-20086.305] [...15 remote chains...] -- 49:15:14
      2688000 -- [-20086.842] [...15 remote chains...] -- 49:15:19
      2689000 -- [-20074.949] [...15 remote chains...] -- 49:15:23
      2690000 -- [-20074.682] [...15 remote chains...] -- 49:15:28

      Average standard deviation of split frequencies: 0.066435

      2691000 -- [-20077.616] [...15 remote chains...] -- 49:14:56
      2692000 -- (-20079.246) [...15 remote chains...] -- 49:15:01
      2693000 -- [-20084.537] [...15 remote chains...] -- 49:15:06
      2694000 -- [-20094.075] [...15 remote chains...] -- 49:15:10
      2695000 -- [-20100.207] [...15 remote chains...] -- 49:15:15

      Average standard deviation of split frequencies: 0.066422

      2696000 -- [-20096.626] [...15 remote chains...] -- 49:14:43
      2697000 -- (-20101.763) [...15 remote chains...] -- 49:14:48
      2698000 -- (-20085.600) [...15 remote chains...] -- 49:14:53
      2699000 -- [-20084.348] [...15 remote chains...] -- 49:14:57
      2700000 -- [-20088.758] [...15 remote chains...] -- 49:15:02

      Average standard deviation of split frequencies: 0.066456

      2701000 -- (-20085.450) [...15 remote chains...] -- 49:15:06
      2702000 -- [-20082.525] [...15 remote chains...] -- 49:14:35
      2703000 -- [-20083.283] [...15 remote chains...] -- 49:14:39
      2704000 -- [-20084.412] [...15 remote chains...] -- 49:14:44
      2705000 -- [-20080.995] [...15 remote chains...] -- 49:14:49

      Average standard deviation of split frequencies: 0.066439

      2706000 -- [-20078.291] [...15 remote chains...] -- 49:14:53
      2707000 -- [-20084.404] [...15 remote chains...] -- 49:14:58
      2708000 -- [-20085.756] [...15 remote chains...] -- 49:14:26
      2709000 -- [-20081.450] [...15 remote chains...] -- 49:14:31
      2710000 -- [-20082.910] [...15 remote chains...] -- 49:14:36

      Average standard deviation of split frequencies: 0.066428

      2711000 -- [-20091.393] [...15 remote chains...] -- 49:14:40
      2712000 -- [-20083.683] [...15 remote chains...] -- 49:14:45
      2713000 -- [-20091.590] [...15 remote chains...] -- 49:14:49
      2714000 -- [-20078.941] [...15 remote chains...] -- 49:14:18
      2715000 -- (-20080.923) [...15 remote chains...] -- 49:14:22

      Average standard deviation of split frequencies: 0.066383

      2716000 -- [-20088.842] [...15 remote chains...] -- 49:14:27
      2717000 -- [-20082.005] [...15 remote chains...] -- 49:14:32
      2718000 -- [-20081.719] [...15 remote chains...] -- 49:14:36
      2719000 -- [-20083.551] [...15 remote chains...] -- 49:14:41
      2720000 -- [-20083.915] [...15 remote chains...] -- 49:14:09

      Average standard deviation of split frequencies: 0.066351

      2721000 -- [-20085.510] [...15 remote chains...] -- 49:14:14
      2722000 -- [-20091.925] [...15 remote chains...] -- 49:14:18
      2723000 -- (-20087.865) [...15 remote chains...] -- 49:14:23
      2724000 -- [-20085.825] [...15 remote chains...] -- 49:13:52
      2725000 -- [-20089.206] [...15 remote chains...] -- 49:13:56

      Average standard deviation of split frequencies: 0.066334

      2726000 -- [-20084.531] [...15 remote chains...] -- 49:14:01
      2727000 -- [-20085.503] [...15 remote chains...] -- 49:14:05
      2728000 -- (-20084.936) [...15 remote chains...] -- 49:14:10
      2729000 -- [-20079.612] [...15 remote chains...] -- 49:13:39
      2730000 -- (-20075.398) [...15 remote chains...] -- 49:13:43

      Average standard deviation of split frequencies: 0.066253

      2731000 -- [-20069.119] [...15 remote chains...] -- 49:13:48
      2732000 -- (-20069.827) [...15 remote chains...] -- 49:13:52
      2733000 -- [-20066.402] [...15 remote chains...] -- 49:13:57
      2734000 -- [-20062.400] [...15 remote chains...] -- 49:13:26
      2735000 -- (-20077.466) [...15 remote chains...] -- 49:13:30

      Average standard deviation of split frequencies: 0.066190

      2736000 -- [-20072.008] [...15 remote chains...] -- 49:13:35
      2737000 -- [-20080.365] [...15 remote chains...] -- 49:13:39
      2738000 -- [-20087.074] [...15 remote chains...] -- 49:13:44
      2739000 -- [-20095.495] [...15 remote chains...] -- 49:13:48
      2740000 -- [-20084.682] [...15 remote chains...] -- 49:13:17

      Average standard deviation of split frequencies: 0.066136

      2741000 -- (-20083.525) [...15 remote chains...] -- 49:13:22
      2742000 -- [-20085.651] [...15 remote chains...] -- 49:13:26
      2743000 -- (-20077.942) [...15 remote chains...] -- 49:13:31
      2744000 -- (-20077.682) [...15 remote chains...] -- 49:13:35
      2745000 -- [-20077.744] [...15 remote chains...] -- 49:13:40

      Average standard deviation of split frequencies: 0.066192

      2746000 -- [-20071.357] [...15 remote chains...] -- 49:13:09
      2747000 -- [-20080.915] [...15 remote chains...] -- 49:13:13
      2748000 -- [-20093.120] [...15 remote chains...] -- 49:13:18
      2749000 -- [-20081.454] [...15 remote chains...] -- 49:13:22
      2750000 -- [-20088.107] [...15 remote chains...] -- 49:13:27

      Average standard deviation of split frequencies: 0.066146

      2751000 -- (-20093.501) [...15 remote chains...] -- 49:13:31
      2752000 -- [-20095.300] [...15 remote chains...] -- 49:13:36
      2753000 -- (-20096.250) [...15 remote chains...] -- 49:13:40
      2754000 -- [-20083.517] [...15 remote chains...] -- 49:13:09
      2755000 -- [-20092.493] [...15 remote chains...] -- 49:13:14

      Average standard deviation of split frequencies: 0.066074

      2756000 -- [-20086.307] [...15 remote chains...] -- 49:13:18
      2757000 -- [-20091.677] [...15 remote chains...] -- 49:13:23
      2758000 -- [-20088.540] [...15 remote chains...] -- 49:13:27
      2759000 -- (-20092.727) [...15 remote chains...] -- 49:12:56
      2760000 -- [-20086.816] [...15 remote chains...] -- 49:13:01

      Average standard deviation of split frequencies: 0.066232

      2761000 -- [-20095.955] [...15 remote chains...] -- 49:13:05
      2762000 -- [-20086.038] [...15 remote chains...] -- 49:13:10
      2763000 -- [-20084.838] [...15 remote chains...] -- 49:13:14
      2764000 -- (-20077.227) [...15 remote chains...] -- 49:12:43
      2765000 -- [-20076.376] [...15 remote chains...] -- 49:12:48

      Average standard deviation of split frequencies: 0.066261

      2766000 -- (-20081.174) [...15 remote chains...] -- 49:12:52
      2767000 -- (-20097.395) [...15 remote chains...] -- 49:12:57
      2768000 -- (-20107.033) [...15 remote chains...] -- 49:13:01
      2769000 -- [-20092.799] [...15 remote chains...] -- 49:13:05
      2770000 -- (-20090.391) [...15 remote chains...] -- 49:13:10

      Average standard deviation of split frequencies: 0.066093

      2771000 -- [-20092.538] [...15 remote chains...] -- 49:13:14
      2772000 -- (-20100.022) [...15 remote chains...] -- 49:12:44
      2773000 -- (-20097.345) [...15 remote chains...] -- 49:12:48
      2774000 -- (-20095.360) [...15 remote chains...] -- 49:12:52
      2775000 -- (-20095.330) [...15 remote chains...] -- 49:12:57

      Average standard deviation of split frequencies: 0.066354

      2776000 -- [-20091.960] [...15 remote chains...] -- 49:13:01
      2777000 -- [-20085.810] [...15 remote chains...] -- 49:13:06
      2778000 -- [-20082.713] [...15 remote chains...] -- 49:12:35
      2779000 -- (-20089.217) [...15 remote chains...] -- 49:12:39
      2780000 -- [-20086.068] [...15 remote chains...] -- 49:12:44

      Average standard deviation of split frequencies: 0.066250

      2781000 -- [-20077.231] [...15 remote chains...] -- 49:12:48
      2782000 -- (-20090.052) [...15 remote chains...] -- 49:12:52
      2783000 -- (-20082.792) [...15 remote chains...] -- 49:12:57
      2784000 -- (-20082.630) [...15 remote chains...] -- 49:12:26
      2785000 -- [-20089.973] [...15 remote chains...] -- 49:12:31

      Average standard deviation of split frequencies: 0.066142

      2786000 -- (-20078.200) [...15 remote chains...] -- 49:12:35
      2787000 -- (-20092.953) [...15 remote chains...] -- 49:12:39
      2788000 -- [-20089.255] [...15 remote chains...] -- 49:12:44
      2789000 -- [-20089.614] [...15 remote chains...] -- 49:12:13
      2790000 -- [-20087.176] [...15 remote chains...] -- 49:12:18

      Average standard deviation of split frequencies: 0.066166

      2791000 -- (-20095.564) [...15 remote chains...] -- 49:12:22
      2792000 -- (-20089.633) [...15 remote chains...] -- 49:12:26
      2793000 -- [-20093.200] [...15 remote chains...] -- 49:12:31
      2794000 -- [-20101.196] [...15 remote chains...] -- 49:12:35
      2795000 -- (-20094.087) [...15 remote chains...] -- 49:12:05

      Average standard deviation of split frequencies: 0.066078

      2796000 -- [-20098.944] [...15 remote chains...] -- 49:12:09
      2797000 -- [-20096.306] [...15 remote chains...] -- 49:12:13
      2798000 -- [-20093.937] [...15 remote chains...] -- 49:12:18
      2799000 -- [-20095.286] [...15 remote chains...] -- 49:12:22
      2800000 -- [-20097.391] [...15 remote chains...] -- 49:11:52

      Average standard deviation of split frequencies: 0.066025

      2801000 -- [-20096.270] [...15 remote chains...] -- 49:11:56
      2802000 -- (-20100.292) [...15 remote chains...] -- 49:12:00
      2803000 -- (-20096.628) [...15 remote chains...] -- 49:12:05
      2804000 -- (-20091.652) [...15 remote chains...] -- 49:12:09
      2805000 -- [-20102.635] [...15 remote chains...] -- 49:11:39

      Average standard deviation of split frequencies: 0.066019

      2806000 -- [-20099.025] [...15 remote chains...] -- 49:11:43
      2807000 -- (-20117.851) [...15 remote chains...] -- 49:11:48
      2808000 -- [-20111.237] [...15 remote chains...] -- 49:11:52
      2809000 -- [-20108.578] [...15 remote chains...] -- 49:11:56
      2810000 -- (-20090.822) [...15 remote chains...] -- 49:11:26

      Average standard deviation of split frequencies: 0.065987

      2811000 -- (-20090.441) [...15 remote chains...] -- 49:11:30
      2812000 -- [-20092.812] [...15 remote chains...] -- 49:11:35
      2813000 -- [-20083.757] [...15 remote chains...] -- 49:11:39
      2814000 -- [-20077.692] [...15 remote chains...] -- 49:11:43
      2815000 -- [-20085.556] [...15 remote chains...] -- 49:11:13

      Average standard deviation of split frequencies: 0.065911

      2816000 -- (-20086.335) [...15 remote chains...] -- 49:11:17
      2817000 -- [-20093.518] [...15 remote chains...] -- 49:11:22
      2818000 -- (-20092.017) [...15 remote chains...] -- 49:11:26
      2819000 -- [-20091.285] [...15 remote chains...] -- 49:11:30
      2820000 -- [-20076.246] [...15 remote chains...] -- 49:11:00

      Average standard deviation of split frequencies: 0.065721

      2821000 -- [-20075.126] [...15 remote chains...] -- 49:11:04
      2822000 -- (-20082.854) [...15 remote chains...] -- 49:11:09
      2823000 -- [-20079.755] [...15 remote chains...] -- 49:11:13
      2824000 -- (-20086.413) [...15 remote chains...] -- 49:11:17
      2825000 -- [-20086.030] [...15 remote chains...] -- 49:11:22

      Average standard deviation of split frequencies: 0.065573

      2826000 -- [-20081.611] [...15 remote chains...] -- 49:10:51
      2827000 -- [-20080.632] [...15 remote chains...] -- 49:10:56
      2828000 -- [-20085.550] [...15 remote chains...] -- 49:11:00
      2829000 -- [-20090.450] [...15 remote chains...] -- 49:11:04
      2830000 -- [-20090.033] [...15 remote chains...] -- 49:11:09

      Average standard deviation of split frequencies: 0.065541

      2831000 -- [-20080.987] [...15 remote chains...] -- 49:11:13
      2832000 -- (-20082.618) [...15 remote chains...] -- 49:10:43
      2833000 -- [-20083.294] [...15 remote chains...] -- 49:10:47
      2834000 -- [-20096.235] [...15 remote chains...] -- 49:10:51
      2835000 -- (-20089.563) [...15 remote chains...] -- 49:10:56

      Average standard deviation of split frequencies: 0.065599

      2836000 -- [-20095.684] [...15 remote chains...] -- 49:11:00
      2837000 -- [-20094.364] [...15 remote chains...] -- 49:11:04
      2838000 -- (-20111.700) [...15 remote chains...] -- 49:11:09
      2839000 -- [-20105.644] [...15 remote chains...] -- 49:10:39
      2840000 -- (-20100.655) [...15 remote chains...] -- 49:10:43

      Average standard deviation of split frequencies: 0.065657

      2841000 -- (-20088.702) [...15 remote chains...] -- 49:10:47
      2842000 -- [-20094.243] [...15 remote chains...] -- 49:10:51
      2843000 -- (-20096.605) [...15 remote chains...] -- 49:10:56
      2844000 -- [-20085.625] [...15 remote chains...] -- 49:11:00
      2845000 -- [-20092.901] [...15 remote chains...] -- 49:11:04

      Average standard deviation of split frequencies: 0.065599

      2846000 -- [-20079.514] [...15 remote chains...] -- 49:11:08
      2847000 -- (-20075.722) [...15 remote chains...] -- 49:10:38
      2848000 -- (-20086.474) [...15 remote chains...] -- 49:10:43
      2849000 -- [-20082.869] [...15 remote chains...] -- 49:10:47
      2850000 -- [-20087.979] [...15 remote chains...] -- 49:10:51

      Average standard deviation of split frequencies: 0.065612

      2851000 -- (-20099.693) [...15 remote chains...] -- 49:10:55
      2852000 -- [-20083.093] [...15 remote chains...] -- 49:10:26
      2853000 -- [-20089.692] [...15 remote chains...] -- 49:10:30
      2854000 -- (-20088.431) [...15 remote chains...] -- 49:10:34
      2855000 -- [-20088.964] [...15 remote chains...] -- 49:10:38

      Average standard deviation of split frequencies: 0.065570

      2856000 -- [-20094.594] [...15 remote chains...] -- 49:10:42
      2857000 -- [-20073.374] [...15 remote chains...] -- 49:10:47
      2858000 -- [-20074.023] [...15 remote chains...] -- 49:10:17
      2859000 -- [-20071.999] [...15 remote chains...] -- 49:10:21
      2860000 -- [-20079.433] [...15 remote chains...] -- 49:10:25

      Average standard deviation of split frequencies: 0.065530

      2861000 -- [-20089.444] [...15 remote chains...] -- 49:10:29
      2862000 -- [-20085.088] [...15 remote chains...] -- 49:10:34
      2863000 -- [-20079.367] [...15 remote chains...] -- 49:10:04
      2864000 -- [-20078.941] [...15 remote chains...] -- 49:10:08
      2865000 -- [-20084.099] [...15 remote chains...] -- 49:10:12

      Average standard deviation of split frequencies: 0.065491

      2866000 -- [-20088.660] [...15 remote chains...] -- 49:10:17
      2867000 -- [-20096.290] [...15 remote chains...] -- 49:10:21
      2868000 -- [-20090.859] [...15 remote chains...] -- 49:10:25
      2869000 -- [-20078.675] [...15 remote chains...] -- 49:09:55
      2870000 -- [-20085.548] [...15 remote chains...] -- 49:09:59

      Average standard deviation of split frequencies: 0.065542

      2871000 -- [-20089.901] [...15 remote chains...] -- 49:10:04
      2872000 -- [-20088.758] [...15 remote chains...] -- 49:10:08
      2873000 -- [-20083.761] [...15 remote chains...] -- 49:10:12
      2874000 -- [-20096.399] [...15 remote chains...] -- 49:10:16
      2875000 -- [-20095.048] [...15 remote chains...] -- 49:10:20

      Average standard deviation of split frequencies: 0.065510

      2876000 -- [-20088.738] [...15 remote chains...] -- 49:09:51
      2877000 -- [-20089.454] [...15 remote chains...] -- 49:09:55
      2878000 -- [-20088.214] [...15 remote chains...] -- 49:09:59
      2879000 -- [-20097.507] [...15 remote chains...] -- 49:10:03
      2880000 -- [-20082.774] [...15 remote chains...] -- 49:10:07

      Average standard deviation of split frequencies: 0.065530

      2881000 -- [-20084.524] [...15 remote chains...] -- 49:10:12
      2882000 -- [-20090.400] [...15 remote chains...] -- 49:10:16
      2883000 -- (-20091.148) [...15 remote chains...] -- 49:10:20
      2884000 -- [-20093.295] [...15 remote chains...] -- 49:09:50
      2885000 -- [-20097.510] [...15 remote chains...] -- 49:09:55

      Average standard deviation of split frequencies: 0.065510

      2886000 -- (-20104.636) [...15 remote chains...] -- 49:09:59
      2887000 -- [-20093.094] [...15 remote chains...] -- 49:10:03
      2888000 -- (-20089.794) [...15 remote chains...] -- 49:10:07
      2889000 -- [-20087.742] [...15 remote chains...] -- 49:10:11
      2890000 -- (-20092.811) [...15 remote chains...] -- 49:09:42

      Average standard deviation of split frequencies: 0.065558

      2891000 -- [-20096.577] [...15 remote chains...] -- 49:09:46
      2892000 -- (-20093.302) [...15 remote chains...] -- 49:09:50
      2893000 -- (-20098.730) [...15 remote chains...] -- 49:09:54
      2894000 -- [-20104.652] [...15 remote chains...] -- 49:09:25
      2895000 -- (-20110.222) [...15 remote chains...] -- 49:09:29

      Average standard deviation of split frequencies: 0.065682

      2896000 -- [-20106.767] [...15 remote chains...] -- 49:09:33
      2897000 -- [-20092.151] [...15 remote chains...] -- 49:09:37
      2898000 -- [-20084.705] [...15 remote chains...] -- 49:09:41
      2899000 -- [-20096.469] [...15 remote chains...] -- 49:09:45
      2900000 -- [-20088.493] [...15 remote chains...] -- 49:09:16

      Average standard deviation of split frequencies: 0.065691

      2901000 -- [-20088.777] [...15 remote chains...] -- 49:09:20
      2902000 -- [-20087.675] [...15 remote chains...] -- 49:09:24
      2903000 -- (-20082.064) [...15 remote chains...] -- 49:09:28
      2904000 -- [-20088.580] [...15 remote chains...] -- 49:09:32
      2905000 -- [-20080.303] [...15 remote chains...] -- 49:09:36

      Average standard deviation of split frequencies: 0.065515

      2906000 -- [-20078.621] [...15 remote chains...] -- 49:09:41
      2907000 -- [-20081.335] [...15 remote chains...] -- 49:09:45
      2908000 -- [-20078.995] [...15 remote chains...] -- 49:09:49
      2909000 -- [-20086.731] [...15 remote chains...] -- 49:09:19
      2910000 -- (-20081.243) [...15 remote chains...] -- 49:09:24

      Average standard deviation of split frequencies: 0.065397

      2911000 -- (-20089.042) [...15 remote chains...] -- 49:09:28
      2912000 -- [-20086.157] [...15 remote chains...] -- 49:09:32
      2913000 -- (-20091.801) [...15 remote chains...] -- 49:09:36
      2914000 -- [-20090.174] [...15 remote chains...] -- 49:09:40
      2915000 -- [-20079.559] [...15 remote chains...] -- 49:09:44

      Average standard deviation of split frequencies: 0.065360

      2916000 -- (-20081.366) [...15 remote chains...] -- 49:09:48
      2917000 -- (-20075.642) [...15 remote chains...] -- 49:09:19
      2918000 -- [-20079.442] [...15 remote chains...] -- 49:09:23
      2919000 -- [-20074.453] [...15 remote chains...] -- 49:09:27
      2920000 -- (-20089.335) [...15 remote chains...] -- 49:09:31

      Average standard deviation of split frequencies: 0.065318

      2921000 -- [-20085.613] [...15 remote chains...] -- 49:09:02
      2922000 -- [-20087.452] [...15 remote chains...] -- 49:09:06
      2923000 -- [-20088.271] [...15 remote chains...] -- 49:09:10
      2924000 -- [-20087.228] [...15 remote chains...] -- 49:09:14
      2925000 -- [-20083.671] [...15 remote chains...] -- 49:09:18

      Average standard deviation of split frequencies: 0.065313

      2926000 -- (-20094.516) [...15 remote chains...] -- 49:09:22
      2927000 -- [-20090.993] [...15 remote chains...] -- 49:09:26
      2928000 -- [-20084.576] [...15 remote chains...] -- 49:08:57
      2929000 -- [-20086.551] [...15 remote chains...] -- 49:09:01
      2930000 -- [-20084.849] [...15 remote chains...] -- 49:09:05

      Average standard deviation of split frequencies: 0.065355

      2931000 -- [-20074.034] [...15 remote chains...] -- 49:09:09
      2932000 -- [-20078.631] [...15 remote chains...] -- 49:09:13
      2933000 -- [-20072.809] [...15 remote chains...] -- 49:09:17
      2934000 -- (-20072.705) [...15 remote chains...] -- 49:09:21
      2935000 -- [-20079.591] [...15 remote chains...] -- 49:09:25

      Average standard deviation of split frequencies: 0.065480

      2936000 -- [-20084.897] [...15 remote chains...] -- 49:08:56
      2937000 -- [-20081.453] [...15 remote chains...] -- 49:09:00
      2938000 -- [-20081.635] [...15 remote chains...] -- 49:09:04
      2939000 -- (-20078.796) [...15 remote chains...] -- 49:09:08
      2940000 -- [-20081.720] [...15 remote chains...] -- 49:09:12

      Average standard deviation of split frequencies: 0.065499

      2941000 -- [-20086.633] [...15 remote chains...] -- 49:08:43
      2942000 -- [-20084.387] [...15 remote chains...] -- 49:08:47
      2943000 -- [-20083.399] [...15 remote chains...] -- 49:08:51
      2944000 -- (-20080.120) [...15 remote chains...] -- 49:08:55
      2945000 -- [-20073.370] [...15 remote chains...] -- 49:08:59

      Average standard deviation of split frequencies: 0.065476

      2946000 -- [-20083.658] [...15 remote chains...] -- 49:08:31
      2947000 -- [-20080.198] [...15 remote chains...] -- 49:08:35
      2948000 -- [-20083.410] [...15 remote chains...] -- 49:08:39
      2949000 -- (-20089.648) [...15 remote chains...] -- 49:08:43
      2950000 -- [-20088.273] [...15 remote chains...] -- 49:08:47

      Average standard deviation of split frequencies: 0.065362

      2951000 -- [-20100.462] [...15 remote chains...] -- 49:08:18
      2952000 -- (-20098.383) [...15 remote chains...] -- 49:08:22
      2953000 -- [-20086.326] [...15 remote chains...] -- 49:08:26
      2954000 -- [-20086.029] [...15 remote chains...] -- 49:08:30
      2955000 -- [-20093.482] [...15 remote chains...] -- 49:08:34

      Average standard deviation of split frequencies: 0.065358

      2956000 -- [-20097.739] [...15 remote chains...] -- 49:08:05
      2957000 -- [-20111.929] [...15 remote chains...] -- 49:08:09
      2958000 -- [-20098.425] [...15 remote chains...] -- 49:08:13
      2959000 -- (-20088.130) [...15 remote chains...] -- 49:08:17
      2960000 -- [-20095.977] [...15 remote chains...] -- 49:08:21

      Average standard deviation of split frequencies: 0.065357

      2961000 -- [-20090.704] [...15 remote chains...] -- 49:08:25
      2962000 -- [-20087.596] [...15 remote chains...] -- 49:08:29
      2963000 -- [-20091.323] [...15 remote chains...] -- 49:08:33
      2964000 -- (-20089.506) [...15 remote chains...] -- 49:08:04
      2965000 -- [-20088.423] [...15 remote chains...] -- 49:08:08

      Average standard deviation of split frequencies: 0.065352

      2966000 -- [-20084.257] [...15 remote chains...] -- 49:08:12
      2967000 -- [-20080.968] [...15 remote chains...] -- 49:08:16
      2968000 -- [-20082.353] [...15 remote chains...] -- 49:08:20
      2969000 -- (-20084.652) [...15 remote chains...] -- 49:08:24
      2970000 -- (-20086.323) [...15 remote chains...] -- 49:07:55

      Average standard deviation of split frequencies: 0.065335

      2971000 -- [-20078.060] [...15 remote chains...] -- 49:07:59
      2972000 -- [-20091.502] [...15 remote chains...] -- 49:08:03
      2973000 -- [-20090.140] [...15 remote chains...] -- 49:08:07
      2974000 -- [-20087.530] [...15 remote chains...] -- 49:08:11
      2975000 -- [-20095.285] [...15 remote chains...] -- 49:08:15

      Average standard deviation of split frequencies: 0.065293

      2976000 -- [-20091.381] [...15 remote chains...] -- 49:07:46
      2977000 -- [-20091.661] [...15 remote chains...] -- 49:07:50
      2978000 -- [-20093.541] [...15 remote chains...] -- 49:07:54
      2979000 -- (-20093.912) [...15 remote chains...] -- 49:07:58
      2980000 -- [-20096.306] [...15 remote chains...] -- 49:08:02

      Average standard deviation of split frequencies: 0.065316

      2981000 -- [-20105.591] [...15 remote chains...] -- 49:08:06
      2982000 -- [-20092.942] [...15 remote chains...] -- 49:07:37
      2983000 -- [-20091.684] [...15 remote chains...] -- 49:07:41
      2984000 -- (-20095.569) [...15 remote chains...] -- 49:07:45
      2985000 -- [-20097.308] [...15 remote chains...] -- 49:07:49

      Average standard deviation of split frequencies: 0.065369

      2986000 -- [-20089.332] [...15 remote chains...] -- 49:07:53
      2987000 -- [-20090.441] [...15 remote chains...] -- 49:07:24
      2988000 -- [-20091.735] [...15 remote chains...] -- 49:07:28
      2989000 -- (-20098.973) [...15 remote chains...] -- 49:07:32
      2990000 -- [-20094.600] [...15 remote chains...] -- 49:07:36

      Average standard deviation of split frequencies: 0.065350

      2991000 -- (-20096.909) [...15 remote chains...] -- 49:07:40
      2992000 -- [-20100.443] [...15 remote chains...] -- 49:07:12
      2993000 -- [-20092.601] [...15 remote chains...] -- 49:07:16
      2994000 -- (-20088.643) [...15 remote chains...] -- 49:07:19
      2995000 -- [-20088.965] [...15 remote chains...] -- 49:07:23

      Average standard deviation of split frequencies: 0.065354

      2996000 -- [-20087.541] [...15 remote chains...] -- 49:07:27
      2997000 -- (-20084.771) [...15 remote chains...] -- 49:07:31
      2998000 -- [-20086.320] [...15 remote chains...] -- 49:07:35
      2999000 -- (-20096.591) [...15 remote chains...] -- 49:07:39
      3000000 -- [-20093.038] [...15 remote chains...] -- 49:07:11

      Average standard deviation of split frequencies: 0.065447

      3001000 -- [-20095.935] [...15 remote chains...] -- 49:07:14
      3002000 -- [-20092.164] [...15 remote chains...] -- 49:07:18
      3003000 -- (-20109.680) [...15 remote chains...] -- 49:07:22
      3004000 -- [-20111.168] [...15 remote chains...] -- 49:06:54
      3005000 -- [-20102.548] [...15 remote chains...] -- 49:06:58

      Average standard deviation of split frequencies: 0.065421

      3006000 -- [-20098.268] [...15 remote chains...] -- 49:07:02
      3007000 -- [-20084.453] [...15 remote chains...] -- 49:07:05
      3008000 -- [-20080.920] [...15 remote chains...] -- 49:06:37
      3009000 -- (-20083.014) [...15 remote chains...] -- 49:06:41
      3010000 -- (-20088.804) [...15 remote chains...] -- 49:06:45

      Average standard deviation of split frequencies: 0.065177

      3011000 -- [-20085.619] [...15 remote chains...] -- 49:06:49
      3012000 -- [-20105.317] [...15 remote chains...] -- 49:06:53
      3013000 -- (-20105.479) [...15 remote chains...] -- 49:06:56
      3014000 -- [-20093.620] [...15 remote chains...] -- 49:06:28
      3015000 -- [-20087.862] [...15 remote chains...] -- 49:06:32

      Average standard deviation of split frequencies: 0.065098

      3016000 -- [-20085.521] [...15 remote chains...] -- 49:06:36
      3017000 -- [-20075.367] [...15 remote chains...] -- 49:06:40
      3018000 -- [-20084.953] [...15 remote chains...] -- 49:06:44
      3019000 -- [-20083.405] [...15 remote chains...] -- 49:06:15
      3020000 -- [-20079.259] [...15 remote chains...] -- 49:06:19

      Average standard deviation of split frequencies: 0.065115

      3021000 -- [-20075.975] [...15 remote chains...] -- 49:06:23
      3022000 -- [-20076.844] [...15 remote chains...] -- 49:06:27
      3023000 -- [-20077.831] [...15 remote chains...] -- 49:06:31
      3024000 -- (-20070.898) [...15 remote chains...] -- 49:06:03
      3025000 -- (-20088.528) [...15 remote chains...] -- 49:06:06

      Average standard deviation of split frequencies: 0.065120

      3026000 -- (-20077.941) [...15 remote chains...] -- 49:06:10
      3027000 -- (-20079.529) [...15 remote chains...] -- 49:06:14
      3028000 -- [-20081.743] [...15 remote chains...] -- 49:06:18
      3029000 -- [-20083.923] [...15 remote chains...] -- 49:06:22
      3030000 -- [-20079.467] [...15 remote chains...] -- 49:06:26

      Average standard deviation of split frequencies: 0.065067

      3031000 -- (-20079.460) [...15 remote chains...] -- 49:05:58
      3032000 -- (-20077.830) [...15 remote chains...] -- 49:06:01
      3033000 -- (-20079.918) [...15 remote chains...] -- 49:06:05
      3034000 -- [-20080.701] [...15 remote chains...] -- 49:06:09
      3035000 -- [-20083.934] [...15 remote chains...] -- 49:06:13

      Average standard deviation of split frequencies: 0.065037

      3036000 -- [-20084.221] [...15 remote chains...] -- 49:06:17
      3037000 -- (-20073.346) [...15 remote chains...] -- 49:05:49
      3038000 -- [-20068.494] [...15 remote chains...] -- 49:05:52
      3039000 -- (-20071.903) [...15 remote chains...] -- 49:05:56
      3040000 -- [-20070.598] [...15 remote chains...] -- 49:06:00

      Average standard deviation of split frequencies: 0.064973

      3041000 -- [-20084.948] [...15 remote chains...] -- 49:06:04
      3042000 -- [-20089.292] [...15 remote chains...] -- 49:06:08
      3043000 -- [-20082.282] [...15 remote chains...] -- 49:06:12
      3044000 -- (-20087.440) [...15 remote chains...] -- 49:06:15
      3045000 -- [-20087.481] [...15 remote chains...] -- 49:05:47

      Average standard deviation of split frequencies: 0.064951

      3046000 -- [-20078.609] [...15 remote chains...] -- 49:05:51
      3047000 -- (-20086.553) [...15 remote chains...] -- 49:05:55
      3048000 -- [-20084.179] [...15 remote chains...] -- 49:05:59
      3049000 -- [-20089.705] [...15 remote chains...] -- 49:06:03
      3050000 -- [-20091.697] [...15 remote chains...] -- 49:06:06

      Average standard deviation of split frequencies: 0.064985

      3051000 -- (-20095.034) [...15 remote chains...] -- 49:06:10
      3052000 -- [-20095.372] [...15 remote chains...] -- 49:05:42
      3053000 -- [-20088.902] [...15 remote chains...] -- 49:05:46
      3054000 -- [-20092.028] [...15 remote chains...] -- 49:05:50
      3055000 -- [-20086.529] [...15 remote chains...] -- 49:05:54

      Average standard deviation of split frequencies: 0.065023

      3056000 -- [-20088.252] [...15 remote chains...] -- 49:05:57
      3057000 -- [-20083.542] [...15 remote chains...] -- 49:05:29
      3058000 -- (-20107.489) [...15 remote chains...] -- 49:05:33
      3059000 -- [-20102.140] [...15 remote chains...] -- 49:05:37
      3060000 -- [-20099.658] [...15 remote chains...] -- 49:05:41

      Average standard deviation of split frequencies: 0.065017

      3061000 -- [-20101.622] [...15 remote chains...] -- 49:05:45
      3062000 -- [-20102.503] [...15 remote chains...] -- 49:05:48
      3063000 -- [-20096.639] [...15 remote chains...] -- 49:05:52
      3064000 -- [-20099.832] [...15 remote chains...] -- 49:05:24
      3065000 -- [-20094.238] [...15 remote chains...] -- 49:05:28

      Average standard deviation of split frequencies: 0.065031

      3066000 -- [-20094.689] [...15 remote chains...] -- 49:05:32
      3067000 -- [-20089.532] [...15 remote chains...] -- 49:05:36
      3068000 -- [-20091.474] [...15 remote chains...] -- 49:05:39
      3069000 -- [-20077.441] [...15 remote chains...] -- 49:05:43
      3070000 -- [-20090.889] [...15 remote chains...] -- 49:05:47

      Average standard deviation of split frequencies: 0.065081

      3071000 -- (-20093.124) [...15 remote chains...] -- 49:05:19
      3072000 -- [-20088.961] [...15 remote chains...] -- 49:05:23
      3073000 -- [-20091.156] [...15 remote chains...] -- 49:05:26
      3074000 -- [-20086.389] [...15 remote chains...] -- 49:05:30
      3075000 -- [-20080.963] [...15 remote chains...] -- 49:05:34

      Average standard deviation of split frequencies: 0.065141

      3076000 -- [-20071.961] [...15 remote chains...] -- 49:05:38
      3077000 -- [-20071.179] [...15 remote chains...] -- 49:05:10
      3078000 -- [-20078.165] [...15 remote chains...] -- 49:05:14
      3079000 -- [-20085.242] [...15 remote chains...] -- 49:05:17
      3080000 -- [-20085.076] [...15 remote chains...] -- 49:05:21

      Average standard deviation of split frequencies: 0.065176

      3081000 -- [-20086.587] [...15 remote chains...] -- 49:05:25
      3082000 -- (-20086.988) [...15 remote chains...] -- 49:04:57
      3083000 -- (-20089.366) [...15 remote chains...] -- 49:05:01
      3084000 -- [-20096.958] [...15 remote chains...] -- 49:05:05
      3085000 -- [-20088.663] [...15 remote chains...] -- 49:05:08

      Average standard deviation of split frequencies: 0.065286

      3086000 -- [-20083.679] [...15 remote chains...] -- 49:05:12
      3087000 -- [-20086.177] [...15 remote chains...] -- 49:04:44
      3088000 -- (-20085.379) [...15 remote chains...] -- 49:04:48
      3089000 -- [-20084.201] [...15 remote chains...] -- 49:04:52
      3090000 -- (-20091.636) [...15 remote chains...] -- 49:04:56

      Average standard deviation of split frequencies: 0.065285

      3091000 -- [-20095.990] [...15 remote chains...] -- 49:04:59
      3092000 -- [-20086.119] [...15 remote chains...] -- 49:04:32
      3093000 -- [-20084.574] [...15 remote chains...] -- 49:04:35
      3094000 -- [-20081.213] [...15 remote chains...] -- 49:04:39
      3095000 -- [-20082.743] [...15 remote chains...] -- 49:04:43

      Average standard deviation of split frequencies: 0.065296

      3096000 -- [-20091.352] [...15 remote chains...] -- 49:04:47
      3097000 -- [-20094.106] [...15 remote chains...] -- 49:04:50
      3098000 -- [-20106.254] [...15 remote chains...] -- 49:04:23
      3099000 -- [-20099.861] [...15 remote chains...] -- 49:04:26
      3100000 -- [-20095.468] [...15 remote chains...] -- 49:04:30

      Average standard deviation of split frequencies: 0.065356

      3101000 -- (-20095.969) [...15 remote chains...] -- 49:04:34
      3102000 -- [-20090.449] [...15 remote chains...] -- 49:04:37
      3103000 -- (-20094.356) [...15 remote chains...] -- 49:04:41
      3104000 -- [-20096.959] [...15 remote chains...] -- 49:04:14
      3105000 -- [-20096.104] [...15 remote chains...] -- 49:04:17

      Average standard deviation of split frequencies: 0.065392

      3106000 -- [-20085.970] [...15 remote chains...] -- 49:04:21
      3107000 -- [-20080.941] [...15 remote chains...] -- 49:04:25
      3108000 -- [-20084.156] [...15 remote chains...] -- 49:04:28
      3109000 -- [-20088.974] [...15 remote chains...] -- 49:04:01
      3110000 -- [-20097.919] [...15 remote chains...] -- 49:04:05

      Average standard deviation of split frequencies: 0.065524

      3111000 -- [-20097.176] [...15 remote chains...] -- 49:04:08
      3112000 -- [-20093.463] [...15 remote chains...] -- 49:04:12
      3113000 -- [-20100.687] [...15 remote chains...] -- 49:04:16
      3114000 -- [-20090.278] [...15 remote chains...] -- 49:03:48
      3115000 -- (-20098.651) [...15 remote chains...] -- 49:03:52

      Average standard deviation of split frequencies: 0.065530

      3116000 -- [-20089.014] [...15 remote chains...] -- 49:03:56
      3117000 -- [-20086.145] [...15 remote chains...] -- 49:03:59
      3118000 -- (-20084.390) [...15 remote chains...] -- 49:04:03
      3119000 -- (-20081.952) [...15 remote chains...] -- 49:03:36
      3120000 -- [-20085.604] [...15 remote chains...] -- 49:03:39

      Average standard deviation of split frequencies: 0.065608

      3121000 -- [-20086.402] [...15 remote chains...] -- 49:03:43
      3122000 -- (-20088.092) [...15 remote chains...] -- 49:03:47
      3123000 -- (-20079.581) [...15 remote chains...] -- 49:03:50
      3124000 -- [-20079.923] [...15 remote chains...] -- 49:03:54
      3125000 -- (-20090.832) [...15 remote chains...] -- 49:03:27

      Average standard deviation of split frequencies: 0.065585

      3126000 -- [-20072.958] [...15 remote chains...] -- 49:03:30
      3127000 -- [-20077.989] [...15 remote chains...] -- 49:03:34
      3128000 -- [-20074.889] [...15 remote chains...] -- 49:03:37
      3129000 -- [-20085.965] [...15 remote chains...] -- 49:03:41
      3130000 -- [-20092.388] [...15 remote chains...] -- 49:03:45

      Average standard deviation of split frequencies: 0.065673

      3131000 -- (-20091.166) [...15 remote chains...] -- 49:03:48
      3132000 -- (-20097.521) [...15 remote chains...] -- 49:03:52
      3133000 -- (-20095.580) [...15 remote chains...] -- 49:03:25
      3134000 -- [-20084.524] [...15 remote chains...] -- 49:03:28
      3135000 -- (-20100.120) [...15 remote chains...] -- 49:03:32

      Average standard deviation of split frequencies: 0.065645

      3136000 -- (-20091.548) [...15 remote chains...] -- 49:03:36
      3137000 -- (-20098.112) [...15 remote chains...] -- 49:03:39
      3138000 -- (-20094.085) [...15 remote chains...] -- 49:03:43
      3139000 -- [-20087.974] [...15 remote chains...] -- 49:03:47
      3140000 -- [-20081.118] [...15 remote chains...] -- 49:03:19

      Average standard deviation of split frequencies: 0.065570

      3141000 -- [-20091.317] [...15 remote chains...] -- 49:03:23
      3142000 -- [-20084.964] [...15 remote chains...] -- 49:03:27
      3143000 -- (-20077.828) [...15 remote chains...] -- 49:03:30
      3144000 -- [-20078.642] [...15 remote chains...] -- 49:03:34
      3145000 -- (-20069.409) [...15 remote chains...] -- 49:03:07

      Average standard deviation of split frequencies: 0.065570

      3146000 -- [-20071.194] [...15 remote chains...] -- 49:03:10
      3147000 -- [-20072.446] [...15 remote chains...] -- 49:03:14
      3148000 -- [-20077.218] [...15 remote chains...] -- 49:03:17
      3149000 -- [-20088.353] [...15 remote chains...] -- 49:03:21
      3150000 -- [-20092.904] [...15 remote chains...] -- 49:03:25

      Average standard deviation of split frequencies: 0.065615

      3151000 -- (-20086.606) [...15 remote chains...] -- 49:02:58
      3152000 -- [-20083.754] [...15 remote chains...] -- 49:03:01
      3153000 -- [-20082.679] [...15 remote chains...] -- 49:03:05
      3154000 -- [-20097.699] [...15 remote chains...] -- 49:03:08
      3155000 -- (-20097.040) [...15 remote chains...] -- 49:03:12

      Average standard deviation of split frequencies: 0.065980

      3156000 -- (-20092.456) [...15 remote chains...] -- 49:02:45
      3157000 -- (-20084.752) [...15 remote chains...] -- 49:02:48
      3158000 -- (-20089.600) [...15 remote chains...] -- 49:02:52
      3159000 -- [-20091.917] [...15 remote chains...] -- 49:02:56
      3160000 -- [-20084.992] [...15 remote chains...] -- 49:02:59

      Average standard deviation of split frequencies: 0.065730

      3161000 -- [-20087.629] [...15 remote chains...] -- 49:02:32
      3162000 -- [-20089.850] [...15 remote chains...] -- 49:02:36
      3163000 -- [-20102.359] [...15 remote chains...] -- 49:02:39
      3164000 -- [-20102.652] [...15 remote chains...] -- 49:02:43
      3165000 -- (-20091.066) [...15 remote chains...] -- 49:02:47

      Average standard deviation of split frequencies: 0.065833

      3166000 -- [-20091.656] [...15 remote chains...] -- 49:02:20
      3167000 -- [-20082.140] [...15 remote chains...] -- 49:02:23
      3168000 -- [-20087.561] [...15 remote chains...] -- 49:02:27
      3169000 -- [-20081.193] [...15 remote chains...] -- 49:02:30
      3170000 -- [-20079.642] [...15 remote chains...] -- 49:02:34

      Average standard deviation of split frequencies: 0.065878

      3171000 -- (-20084.815) [...15 remote chains...] -- 49:02:07
      3172000 -- [-20090.868] [...15 remote chains...] -- 49:02:10
      3173000 -- [-20083.814] [...15 remote chains...] -- 49:02:14
      3174000 -- [-20088.255] [...15 remote chains...] -- 49:02:18
      3175000 -- [-20080.055] [...15 remote chains...] -- 49:02:21

      Average standard deviation of split frequencies: 0.066269

      3176000 -- [-20089.962] [...15 remote chains...] -- 49:01:54
      3177000 -- (-20083.589) [...15 remote chains...] -- 49:01:58
      3178000 -- [-20078.515] [...15 remote chains...] -- 49:02:01
      3179000 -- [-20070.598] [...15 remote chains...] -- 49:02:05
      3180000 -- [-20067.411] [...15 remote chains...] -- 49:02:09

      Average standard deviation of split frequencies: 0.066293

      3181000 -- [-20067.101] [...15 remote chains...] -- 49:01:42
      3182000 -- (-20070.719) [...15 remote chains...] -- 49:01:45
      3183000 -- (-20079.794) [...15 remote chains...] -- 49:01:49
      3184000 -- [-20087.183] [...15 remote chains...] -- 49:01:52
      3185000 -- [-20090.759] [...15 remote chains...] -- 49:01:56

      Average standard deviation of split frequencies: 0.066346

      3186000 -- [-20087.670] [...15 remote chains...] -- 49:01:59
      3187000 -- [-20078.631] [...15 remote chains...] -- 49:02:03
      3188000 -- [-20083.422] [...15 remote chains...] -- 49:02:07
      3189000 -- [-20078.012] [...15 remote chains...] -- 49:01:40
      3190000 -- [-20080.279] [...15 remote chains...] -- 49:01:43

      Average standard deviation of split frequencies: 0.066404

      3191000 -- [-20082.921] [...15 remote chains...] -- 49:01:47
      3192000 -- [-20084.976] [...15 remote chains...] -- 49:01:50
      3193000 -- (-20084.599) [...15 remote chains...] -- 49:01:54
      3194000 -- [-20079.526] [...15 remote chains...] -- 49:01:57
      3195000 -- (-20087.118) [...15 remote chains...] -- 49:01:31

      Average standard deviation of split frequencies: 0.066427

      3196000 -- (-20083.025) [...15 remote chains...] -- 49:01:34
      3197000 -- (-20086.339) [...15 remote chains...] -- 49:01:38
      3198000 -- [-20076.106] [...15 remote chains...] -- 49:01:41
      3199000 -- [-20081.885] [...15 remote chains...] -- 49:01:45
      3200000 -- [-20086.310] [...15 remote chains...] -- 49:01:48

      Average standard deviation of split frequencies: 0.066425

      3201000 -- [-20081.713] [...15 remote chains...] -- 49:01:22
      3202000 -- [-20085.796] [...15 remote chains...] -- 49:01:25
      3203000 -- [-20079.420] [...15 remote chains...] -- 49:01:29
      3204000 -- (-20084.471) [...15 remote chains...] -- 49:01:32
      3205000 -- (-20083.249) [...15 remote chains...] -- 49:01:36

      Average standard deviation of split frequencies: 0.066342

      3206000 -- (-20092.741) [...15 remote chains...] -- 49:01:39
      3207000 -- [-20092.234] [...15 remote chains...] -- 49:01:12
      3208000 -- (-20097.892) [...15 remote chains...] -- 49:01:16
      3209000 -- [-20098.217] [...15 remote chains...] -- 49:01:19
      3210000 -- [-20106.203] [...15 remote chains...] -- 49:01:23

      Average standard deviation of split frequencies: 0.066470

      3211000 -- (-20097.940) [...15 remote chains...] -- 49:00:56
      3212000 -- [-20099.653] [...15 remote chains...] -- 49:01:00
      3213000 -- (-20086.166) [...15 remote chains...] -- 49:01:03
      3214000 -- [-20088.759] [...15 remote chains...] -- 49:01:07
      3215000 -- [-20083.958] [...15 remote chains...] -- 49:01:10

      Average standard deviation of split frequencies: 0.066510

      3216000 -- [-20088.976] [...15 remote chains...] -- 49:01:14
      3217000 -- [-20091.555] [...15 remote chains...] -- 49:00:47
      3218000 -- [-20093.983] [...15 remote chains...] -- 49:00:51
      3219000 -- [-20093.620] [...15 remote chains...] -- 49:00:54
      3220000 -- (-20084.844) [...15 remote chains...] -- 49:00:58

      Average standard deviation of split frequencies: 0.066320

      3221000 -- (-20092.062) [...15 remote chains...] -- 49:01:01
      3222000 -- [-20087.218] [...15 remote chains...] -- 49:00:35
      3223000 -- [-20090.443] [...15 remote chains...] -- 49:00:38
      3224000 -- [-20079.173] [...15 remote chains...] -- 49:00:42
      3225000 -- [-20079.037] [...15 remote chains...] -- 49:00:45

      Average standard deviation of split frequencies: 0.066305

      3226000 -- [-20090.512] [...15 remote chains...] -- 49:00:49
      3227000 -- (-20094.913) [...15 remote chains...] -- 49:00:22
      3228000 -- [-20087.048] [...15 remote chains...] -- 49:00:26
      3229000 -- (-20082.244) [...15 remote chains...] -- 49:00:29
      3230000 -- [-20093.835] [...15 remote chains...] -- 49:00:32

      Average standard deviation of split frequencies: 0.066705

      3231000 -- [-20090.817] [...15 remote chains...] -- 49:00:36
      3232000 -- (-20095.366) [...15 remote chains...] -- 49:00:39
      3233000 -- (-20077.265) [...15 remote chains...] -- 49:00:43
      3234000 -- (-20092.505) [...15 remote chains...] -- 49:00:16
      3235000 -- [-20087.834] [...15 remote chains...] -- 49:00:20

      Average standard deviation of split frequencies: 0.066658

      3236000 -- [-20084.280] [...15 remote chains...] -- 49:00:23
      3237000 -- [-20078.658] [...15 remote chains...] -- 49:00:27
      3238000 -- [-20083.578] [...15 remote chains...] -- 49:00:30
      3239000 -- [-20093.041] [...15 remote chains...] -- 49:00:04
      3240000 -- [-20086.892] [...15 remote chains...] -- 49:00:07

      Average standard deviation of split frequencies: 0.066691

      3241000 -- (-20096.278) [...15 remote chains...] -- 49:00:11
      3242000 -- [-20098.878] [...15 remote chains...] -- 49:00:14
      3243000 -- [-20081.282] [...15 remote chains...] -- 49:00:18
      3244000 -- [-20085.133] [...15 remote chains...] -- 49:00:21
      3245000 -- [-20088.915] [...15 remote chains...] -- 48:59:55

      Average standard deviation of split frequencies: 0.066636

      3246000 -- [-20077.619] [...15 remote chains...] -- 48:59:58
      3247000 -- [-20084.635] [...15 remote chains...] -- 49:00:02
      3248000 -- (-20088.273) [...15 remote chains...] -- 49:00:05
      3249000 -- [-20085.224] [...15 remote chains...] -- 49:00:09
      3250000 -- (-20078.568) [...15 remote chains...] -- 49:00:12

      Average standard deviation of split frequencies: 0.066316

      3251000 -- [-20075.790] [...15 remote chains...] -- 48:59:46
      3252000 -- (-20083.408) [...15 remote chains...] -- 48:59:49
      3253000 -- [-20082.993] [...15 remote chains...] -- 48:59:53
      3254000 -- [-20078.591] [...15 remote chains...] -- 48:59:56
      3255000 -- (-20074.186) [...15 remote chains...] -- 48:59:59

      Average standard deviation of split frequencies: 0.066286

      3256000 -- [-20068.890] [...15 remote chains...] -- 48:59:33
      3257000 -- [-20082.378] [...15 remote chains...] -- 48:59:37
      3258000 -- [-20079.812] [...15 remote chains...] -- 48:59:40
      3259000 -- [-20081.938] [...15 remote chains...] -- 48:59:43
      3260000 -- (-20073.286) [...15 remote chains...] -- 48:59:47

      Average standard deviation of split frequencies: 0.066275

      3261000 -- (-20074.767) [...15 remote chains...] -- 48:59:50
      3262000 -- (-20077.415) [...15 remote chains...] -- 48:59:54
      3263000 -- (-20092.928) [...15 remote chains...] -- 48:59:27
      3264000 -- (-20093.096) [...15 remote chains...] -- 48:59:31
      3265000 -- [-20085.217] [...15 remote chains...] -- 48:59:34

      Average standard deviation of split frequencies: 0.066234

      3266000 -- [-20086.078] [...15 remote chains...] -- 48:59:38
      3267000 -- [-20083.016] [...15 remote chains...] -- 48:59:41
      3268000 -- [-20085.948] [...15 remote chains...] -- 48:59:44
      3269000 -- [-20088.768] [...15 remote chains...] -- 48:59:18
      3270000 -- [-20089.928] [...15 remote chains...] -- 48:59:22

      Average standard deviation of split frequencies: 0.066211

      3271000 -- [-20081.474] [...15 remote chains...] -- 48:59:25
      3272000 -- [-20084.585] [...15 remote chains...] -- 48:59:28
      3273000 -- [-20081.818] [...15 remote chains...] -- 48:59:32
      3274000 -- [-20092.645] [...15 remote chains...] -- 48:59:35
      3275000 -- [-20093.896] [...15 remote chains...] -- 48:59:39

      Average standard deviation of split frequencies: 0.066121

      3276000 -- [-20090.845] [...15 remote chains...] -- 48:59:13
      3277000 -- [-20091.204] [...15 remote chains...] -- 48:59:16
      3278000 -- [-20082.895] [...15 remote chains...] -- 48:59:19
      3279000 -- (-20078.028) [...15 remote chains...] -- 48:59:23
      3280000 -- [-20079.538] [...15 remote chains...] -- 48:59:26

      Average standard deviation of split frequencies: 0.066112

      3281000 -- [-20080.572] [...15 remote chains...] -- 48:59:29
      3282000 -- [-20085.630] [...15 remote chains...] -- 48:59:03
      3283000 -- [-20084.100] [...15 remote chains...] -- 48:59:07
      3284000 -- [-20094.066] [...15 remote chains...] -- 48:59:10
      3285000 -- [-20089.873] [...15 remote chains...] -- 48:59:13

      Average standard deviation of split frequencies: 0.066075

      3286000 -- [-20086.564] [...15 remote chains...] -- 48:59:17
      3287000 -- [-20087.851] [...15 remote chains...] -- 48:59:20
      3288000 -- (-20089.033) [...15 remote chains...] -- 48:59:24
      3289000 -- [-20086.501] [...15 remote chains...] -- 48:58:58
      3290000 -- [-20090.336] [...15 remote chains...] -- 48:59:01

      Average standard deviation of split frequencies: 0.066000

      3291000 -- [-20082.840] [...15 remote chains...] -- 48:59:04
      3292000 -- [-20077.266] [...15 remote chains...] -- 48:59:08
      3293000 -- [-20080.536] [...15 remote chains...] -- 48:59:11
      3294000 -- [-20079.634] [...15 remote chains...] -- 48:58:45
      3295000 -- (-20081.018) [...15 remote chains...] -- 48:58:48

      Average standard deviation of split frequencies: 0.066246

      3296000 -- (-20077.899) [...15 remote chains...] -- 48:58:52
      3297000 -- [-20090.632] [...15 remote chains...] -- 48:58:55
      3298000 -- [-20097.723] [...15 remote chains...] -- 48:58:58
      3299000 -- (-20085.494) [...15 remote chains...] -- 48:59:02
      3300000 -- [-20085.461] [...15 remote chains...] -- 48:58:36

      Average standard deviation of split frequencies: 0.066212

      3301000 -- [-20095.277] [...15 remote chains...] -- 48:58:39
      3302000 -- [-20097.359] [...15 remote chains...] -- 48:58:43
      3303000 -- (-20099.094) [...15 remote chains...] -- 48:58:46
      3304000 -- (-20084.646) [...15 remote chains...] -- 48:58:49
      3305000 -- [-20086.145] [...15 remote chains...] -- 48:58:53

      Average standard deviation of split frequencies: 0.066158

      3306000 -- (-20098.487) [...15 remote chains...] -- 48:58:27
      3307000 -- [-20098.165] [...15 remote chains...] -- 48:58:30
      3308000 -- (-20100.607) [...15 remote chains...] -- 48:58:33
      3309000 -- [-20100.431] [...15 remote chains...] -- 48:58:37
      3310000 -- [-20088.945] [...15 remote chains...] -- 48:58:40

      Average standard deviation of split frequencies: 0.066141

      3311000 -- [-20089.978] [...15 remote chains...] -- 48:58:43
      3312000 -- (-20088.854) [...15 remote chains...] -- 48:58:17
      3313000 -- [-20087.838] [...15 remote chains...] -- 48:58:21
      3314000 -- [-20090.025] [...15 remote chains...] -- 48:58:24
      3315000 -- (-20089.895) [...15 remote chains...] -- 48:58:27

      Average standard deviation of split frequencies: 0.066093

      3316000 -- (-20090.531) [...15 remote chains...] -- 48:58:31
      3317000 -- [-20091.972] [...15 remote chains...] -- 48:58:34
      3318000 -- (-20089.560) [...15 remote chains...] -- 48:58:37
      3319000 -- (-20094.940) [...15 remote chains...] -- 48:58:41
      3320000 -- (-20081.076) [...15 remote chains...] -- 48:58:15

      Average standard deviation of split frequencies: 0.065958

      3321000 -- [-20090.372] [...15 remote chains...] -- 48:58:18
      3322000 -- [-20091.928] [...15 remote chains...] -- 48:58:22
      3323000 -- [-20100.015] [...15 remote chains...] -- 48:58:25
      3324000 -- [-20102.161] [...15 remote chains...] -- 48:58:28
      3325000 -- [-20104.741] [...15 remote chains...] -- 48:58:31

      Average standard deviation of split frequencies: 0.065730

      3326000 -- [-20102.504] [...15 remote chains...] -- 48:58:06
      3327000 -- (-20093.189) [...15 remote chains...] -- 48:58:09
      3328000 -- [-20092.683] [...15 remote chains...] -- 48:58:12
      3329000 -- [-20092.410] [...15 remote chains...] -- 48:58:16
      3330000 -- [-20081.047] [...15 remote chains...] -- 48:58:19

      Average standard deviation of split frequencies: 0.065698

      3331000 -- [-20073.107] [...15 remote chains...] -- 48:58:22
      3332000 -- [-20077.950] [...15 remote chains...] -- 48:57:56
      3333000 -- (-20083.333) [...15 remote chains...] -- 48:58:00
      3334000 -- [-20077.157] [...15 remote chains...] -- 48:58:03
      3335000 -- [-20080.763] [...15 remote chains...] -- 48:58:06

      Average standard deviation of split frequencies: 0.065555

      3336000 -- [-20075.748] [...15 remote chains...] -- 48:58:10
      3337000 -- [-20071.940] [...15 remote chains...] -- 48:58:13
      3338000 -- [-20081.646] [...15 remote chains...] -- 48:57:47
      3339000 -- [-20079.793] [...15 remote chains...] -- 48:57:50
      3340000 -- (-20086.272) [...15 remote chains...] -- 48:57:54

      Average standard deviation of split frequencies: 0.065476

      3341000 -- [-20073.247] [...15 remote chains...] -- 48:57:57
      3342000 -- (-20071.160) [...15 remote chains...] -- 48:58:00
      3343000 -- [-20080.120] [...15 remote chains...] -- 48:58:04
      3344000 -- (-20078.274) [...15 remote chains...] -- 48:57:38
      3345000 -- [-20082.627] [...15 remote chains...] -- 48:57:41

      Average standard deviation of split frequencies: 0.065444

      3346000 -- (-20076.647) [...15 remote chains...] -- 48:57:45
      3347000 -- (-20076.279) [...15 remote chains...] -- 48:57:48
      3348000 -- [-20084.337] [...15 remote chains...] -- 48:57:51
      3349000 -- [-20085.007] [...15 remote chains...] -- 48:57:25
      3350000 -- [-20091.134] [...15 remote chains...] -- 48:57:29

      Average standard deviation of split frequencies: 0.065373

      3351000 -- [-20091.836] [...15 remote chains...] -- 48:57:32
      3352000 -- [-20083.492] [...15 remote chains...] -- 48:57:35
      3353000 -- [-20087.461] [...15 remote chains...] -- 48:57:38
      3354000 -- [-20090.529] [...15 remote chains...] -- 48:57:42
      3355000 -- (-20092.186) [...15 remote chains...] -- 48:57:16

      Average standard deviation of split frequencies: 0.065280

      3356000 -- (-20093.595) [...15 remote chains...] -- 48:57:19
      3357000 -- [-20091.250] [...15 remote chains...] -- 48:57:23
      3358000 -- (-20092.163) [...15 remote chains...] -- 48:57:26
      3359000 -- [-20081.840] [...15 remote chains...] -- 48:57:00
      3360000 -- [-20084.498] [...15 remote chains...] -- 48:57:04

      Average standard deviation of split frequencies: 0.065262

      3361000 -- [-20091.619] [...15 remote chains...] -- 48:57:07
      3362000 -- [-20082.361] [...15 remote chains...] -- 48:57:10
      3363000 -- (-20080.380) [...15 remote chains...] -- 48:57:13
      3364000 -- [-20078.650] [...15 remote chains...] -- 48:57:17
      3365000 -- [-20086.888] [...15 remote chains...] -- 48:56:51

      Average standard deviation of split frequencies: 0.065151

      3366000 -- [-20092.451] [...15 remote chains...] -- 48:56:54
      3367000 -- [-20092.144] [...15 remote chains...] -- 48:56:58
      3368000 -- (-20090.365) [...15 remote chains...] -- 48:57:01
      3369000 -- [-20085.337] [...15 remote chains...] -- 48:57:04
      3370000 -- (-20087.795) [...15 remote chains...] -- 48:56:39

      Average standard deviation of split frequencies: 0.065060

      3371000 -- [-20092.447] [...15 remote chains...] -- 48:56:42
      3372000 -- [-20101.588] [...15 remote chains...] -- 48:56:45
      3373000 -- (-20102.540) [...15 remote chains...] -- 48:56:48
      3374000 -- [-20095.839] [...15 remote chains...] -- 48:56:52
      3375000 -- [-20085.762] [...15 remote chains...] -- 48:56:26

      Average standard deviation of split frequencies: 0.064995

      3376000 -- [-20090.919] [...15 remote chains...] -- 48:56:29
      3377000 -- [-20099.905] [...15 remote chains...] -- 48:56:33
      3378000 -- [-20099.960] [...15 remote chains...] -- 48:56:36
      3379000 -- [-20108.934] [...15 remote chains...] -- 48:56:11
      3380000 -- (-20112.419) [...15 remote chains...] -- 48:56:14

      Average standard deviation of split frequencies: 0.064962

      3381000 -- [-20116.627] [...15 remote chains...] -- 48:56:17
      3382000 -- [-20101.412] [...15 remote chains...] -- 48:56:20
      3383000 -- [-20103.365] [...15 remote chains...] -- 48:56:23
      3384000 -- [-20101.779] [...15 remote chains...] -- 48:56:27
      3385000 -- [-20095.890] [...15 remote chains...] -- 48:56:01

      Average standard deviation of split frequencies: 0.064904

      3386000 -- [-20090.063] [...15 remote chains...] -- 48:56:05
      3387000 -- [-20092.728] [...15 remote chains...] -- 48:56:08
      3388000 -- (-20097.519) [...15 remote chains...] -- 48:56:11
      3389000 -- [-20101.987] [...15 remote chains...] -- 48:56:14
      3390000 -- (-20099.816) [...15 remote chains...] -- 48:55:49

      Average standard deviation of split frequencies: 0.064830

      3391000 -- [-20107.838] [...15 remote chains...] -- 48:56:21
      3392000 -- [-20105.039] [...15 remote chains...] -- 48:55:55
      3393000 -- [-20098.767] [...15 remote chains...] -- 48:55:59
      3394000 -- [-20103.164] [...15 remote chains...] -- 48:56:02
      3395000 -- [-20099.764] [...15 remote chains...] -- 48:56:05

      Average standard deviation of split frequencies: 0.064837

      3396000 -- (-20100.644) [...15 remote chains...] -- 48:56:08
      3397000 -- (-20085.532) [...15 remote chains...] -- 48:56:11
      3398000 -- (-20082.922) [...15 remote chains...] -- 48:55:46
      3399000 -- [-20094.104] [...15 remote chains...] -- 48:55:49
      3400000 -- [-20090.597] [...15 remote chains...] -- 48:55:52

      Average standard deviation of split frequencies: 0.064815

      3401000 -- [-20093.535] [...15 remote chains...] -- 48:55:56
      3402000 -- [-20097.485] [...15 remote chains...] -- 48:55:59
      3403000 -- [-20097.973] [...15 remote chains...] -- 48:56:02
      3404000 -- [-20096.097] [...15 remote chains...] -- 48:55:37
      3405000 -- [-20100.691] [...15 remote chains...] -- 48:55:40

      Average standard deviation of split frequencies: 0.064774

      3406000 -- (-20087.654) [...15 remote chains...] -- 48:55:43
      3407000 -- [-20095.911] [...15 remote chains...] -- 48:55:46
      3408000 -- [-20098.163] [...15 remote chains...] -- 48:55:50
      3409000 -- [-20091.602] [...15 remote chains...] -- 48:55:53
      3410000 -- [-20098.636] [...15 remote chains...] -- 48:55:28

      Average standard deviation of split frequencies: 0.064774

      3411000 -- [-20103.552] [...15 remote chains...] -- 48:55:31
      3412000 -- (-20095.757) [...15 remote chains...] -- 48:55:34
      3413000 -- [-20087.890] [...15 remote chains...] -- 48:55:37
      3414000 -- [-20091.281] [...15 remote chains...] -- 48:55:40
      3415000 -- [-20090.384] [...15 remote chains...] -- 48:55:43

      Average standard deviation of split frequencies: 0.064776

      3416000 -- (-20091.945) [...15 remote chains...] -- 48:55:18
      3417000 -- [-20103.010] [...15 remote chains...] -- 48:55:21
      3418000 -- [-20111.012] [...15 remote chains...] -- 48:55:25
      3419000 -- [-20102.613] [...15 remote chains...] -- 48:55:28
      3420000 -- (-20106.723) [...15 remote chains...] -- 48:55:03

      Average standard deviation of split frequencies: 0.064671

      3421000 -- [-20103.675] [...15 remote chains...] -- 48:55:06
      3422000 -- [-20115.133] [...15 remote chains...] -- 48:55:09
      3423000 -- (-20106.160) [...15 remote chains...] -- 48:55:12
      3424000 -- (-20106.084) [...15 remote chains...] -- 48:55:15
      3425000 -- (-20106.095) [...15 remote chains...] -- 48:55:18

      Average standard deviation of split frequencies: 0.064614

      3426000 -- [-20101.178] [...15 remote chains...] -- 48:55:22
      3427000 -- (-20097.580) [...15 remote chains...] -- 48:54:57
      3428000 -- [-20095.409] [...15 remote chains...] -- 48:55:00
      3429000 -- [-20103.727] [...15 remote chains...] -- 48:55:03
      3430000 -- [-20096.980] [...15 remote chains...] -- 48:55:06

      Average standard deviation of split frequencies: 0.064572

      3431000 -- (-20093.089) [...15 remote chains...] -- 48:55:09
      3432000 -- (-20102.063) [...15 remote chains...] -- 48:55:12
      3433000 -- [-20102.284] [...15 remote chains...] -- 48:55:15
      3434000 -- (-20109.660) [...15 remote chains...] -- 48:55:19
      3435000 -- (-20112.625) [...15 remote chains...] -- 48:54:54

      Average standard deviation of split frequencies: 0.064541

      3436000 -- (-20107.339) [...15 remote chains...] -- 48:54:57
      3437000 -- (-20102.198) [...15 remote chains...] -- 48:55:00
      3438000 -- [-20099.426] [...15 remote chains...] -- 48:55:03
      3439000 -- (-20093.370) [...15 remote chains...] -- 48:55:06
      3440000 -- [-20095.376] [...15 remote chains...] -- 48:55:09

      Average standard deviation of split frequencies: 0.064455

      3441000 -- [-20081.191] [...15 remote chains...] -- 48:54:44
      3442000 -- (-20096.262) [...15 remote chains...] -- 48:54:47
      3443000 -- [-20107.083] [...15 remote chains...] -- 48:54:51
      3444000 -- [-20102.398] [...15 remote chains...] -- 48:54:54
      3445000 -- [-20101.737] [...15 remote chains...] -- 48:54:57

      Average standard deviation of split frequencies: 0.064414

      3446000 -- [-20094.296] [...15 remote chains...] -- 48:55:00
      3447000 -- [-20095.554] [...15 remote chains...] -- 48:55:03
      3448000 -- (-20099.946) [...15 remote chains...] -- 48:54:38
      3449000 -- [-20113.007] [...15 remote chains...] -- 48:54:41
      3450000 -- [-20103.324] [...15 remote chains...] -- 48:54:44

      Average standard deviation of split frequencies: 0.064430

      3451000 -- [-20098.548] [...15 remote chains...] -- 48:54:47
      3452000 -- (-20100.525) [...15 remote chains...] -- 48:54:51
      3453000 -- [-20110.412] [...15 remote chains...] -- 48:54:54
      3454000 -- (-20107.954) [...15 remote chains...] -- 48:54:29
      3455000 -- (-20101.598) [...15 remote chains...] -- 48:54:32

      Average standard deviation of split frequencies: 0.064254

      3456000 -- [-20107.524] [...15 remote chains...] -- 48:54:35
      3457000 -- (-20111.291) [...15 remote chains...] -- 48:54:38
      3458000 -- [-20103.443] [...15 remote chains...] -- 48:54:41
      3459000 -- [-20093.667] [...15 remote chains...] -- 48:54:44
      3460000 -- (-20087.865) [...15 remote chains...] -- 48:54:19

      Average standard deviation of split frequencies: 0.064243

      3461000 -- [-20087.181] [...15 remote chains...] -- 48:54:23
      3462000 -- [-20089.167] [...15 remote chains...] -- 48:54:26
      3463000 -- (-20096.134) [...15 remote chains...] -- 48:54:29
      3464000 -- (-20085.794) [...15 remote chains...] -- 48:54:32
      3465000 -- [-20093.171] [...15 remote chains...] -- 48:54:35

      Average standard deviation of split frequencies: 0.064229

      3466000 -- [-20097.387] [...15 remote chains...] -- 48:54:10
      3467000 -- [-20102.070] [...15 remote chains...] -- 48:54:13
      3468000 -- (-20096.059) [...15 remote chains...] -- 48:54:16
      3469000 -- [-20105.746] [...15 remote chains...] -- 48:54:19
      3470000 -- (-20104.962) [...15 remote chains...] -- 48:54:22

      Average standard deviation of split frequencies: 0.064233

      3471000 -- [-20101.514] [...15 remote chains...] -- 48:54:26
      3472000 -- (-20104.931) [...15 remote chains...] -- 48:54:29
      3473000 -- (-20104.660) [...15 remote chains...] -- 48:54:04
      3474000 -- [-20098.261] [...15 remote chains...] -- 48:54:07
      3475000 -- (-20093.919) [...15 remote chains...] -- 48:54:10

      Average standard deviation of split frequencies: 0.064209

      3476000 -- [-20103.267] [...15 remote chains...] -- 48:54:13
      3477000 -- (-20099.502) [...15 remote chains...] -- 48:54:16
      3478000 -- [-20105.423] [...15 remote chains...] -- 48:54:19
      3479000 -- (-20093.879) [...15 remote chains...] -- 48:53:54
      3480000 -- (-20098.328) [...15 remote chains...] -- 48:53:58

      Average standard deviation of split frequencies: 0.064220

      3481000 -- (-20095.993) [...15 remote chains...] -- 48:54:01
      3482000 -- [-20085.767] [...15 remote chains...] -- 48:54:04
      3483000 -- (-20089.260) [...15 remote chains...] -- 48:54:07
      3484000 -- [-20095.068] [...15 remote chains...] -- 48:54:10
      3485000 -- (-20096.177) [...15 remote chains...] -- 48:54:13

      Average standard deviation of split frequencies: 0.064179

      3486000 -- [-20091.121] [...15 remote chains...] -- 48:54:16
      3487000 -- [-20103.640] [...15 remote chains...] -- 48:54:19
      3488000 -- [-20095.342] [...15 remote chains...] -- 48:53:54
      3489000 -- [-20102.248] [...15 remote chains...] -- 48:53:57
      3490000 -- (-20092.687) [...15 remote chains...] -- 48:54:00

      Average standard deviation of split frequencies: 0.064129

      3491000 -- [-20087.200] [...15 remote chains...] -- 48:54:03
      3492000 -- [-20096.721] [...15 remote chains...] -- 48:54:06
      3493000 -- [-20099.960] [...15 remote chains...] -- 48:53:42
      3494000 -- [-20095.698] [...15 remote chains...] -- 48:53:45
      3495000 -- (-20096.886) [...15 remote chains...] -- 48:53:48

      Average standard deviation of split frequencies: 0.063893

      3496000 -- [-20089.902] [...15 remote chains...] -- 48:53:51
      3497000 -- [-20088.326] [...15 remote chains...] -- 48:53:54
      3498000 -- (-20084.319) [...15 remote chains...] -- 48:53:57
      3499000 -- [-20089.835] [...15 remote chains...] -- 48:53:32
      3500000 -- (-20089.847) [...15 remote chains...] -- 48:53:36

      Average standard deviation of split frequencies: 0.063855

      3501000 -- [-20092.934] [...15 remote chains...] -- 48:53:39
      3502000 -- [-20090.815] [...15 remote chains...] -- 48:53:42
      3503000 -- [-20098.433] [...15 remote chains...] -- 48:53:45
      3504000 -- (-20105.303) [...15 remote chains...] -- 48:53:48
      3505000 -- (-20108.495) [...15 remote chains...] -- 48:53:51

      Average standard deviation of split frequencies: 0.063891

      3506000 -- [-20089.884] [...15 remote chains...] -- 48:53:26
      3507000 -- [-20073.745] [...15 remote chains...] -- 48:53:29
      3508000 -- [-20083.121] [...15 remote chains...] -- 48:53:32
      3509000 -- [-20077.455] [...15 remote chains...] -- 48:53:35
      3510000 -- (-20073.276) [...15 remote chains...] -- 48:53:38

      Average standard deviation of split frequencies: 0.064020

      3511000 -- [-20084.459] [...15 remote chains...] -- 48:53:41
      3512000 -- [-20082.027] [...15 remote chains...] -- 48:53:17
      3513000 -- [-20077.216] [...15 remote chains...] -- 48:53:20
      3514000 -- [-20080.831] [...15 remote chains...] -- 48:53:23
      3515000 -- [-20081.822] [...15 remote chains...] -- 48:53:26

      Average standard deviation of split frequencies: 0.064007

      3516000 -- [-20081.212] [...15 remote chains...] -- 48:53:29
      3517000 -- (-20083.552) [...15 remote chains...] -- 48:53:04
      3518000 -- [-20081.329] [...15 remote chains...] -- 48:53:07
      3519000 -- (-20089.898) [...15 remote chains...] -- 48:53:10
      3520000 -- [-20092.451] [...15 remote chains...] -- 48:53:13

      Average standard deviation of split frequencies: 0.064469

      3521000 -- [-20101.353] [...15 remote chains...] -- 48:53:16
      3522000 -- (-20093.001) [...15 remote chains...] -- 48:52:52
      3523000 -- [-20089.836] [...15 remote chains...] -- 48:52:55
      3524000 -- [-20095.933] [...15 remote chains...] -- 48:52:58
      3525000 -- [-20088.599] [...15 remote chains...] -- 48:53:01

      Average standard deviation of split frequencies: 0.064081

      3526000 -- (-20087.066) [...15 remote chains...] -- 48:53:04
      3527000 -- (-20085.575) [...15 remote chains...] -- 48:53:07
      3528000 -- [-20092.982] [...15 remote chains...] -- 48:53:10
      3529000 -- [-20086.508] [...15 remote chains...] -- 48:52:45
      3530000 -- [-20098.696] [...15 remote chains...] -- 48:52:48

      Average standard deviation of split frequencies: 0.064058

      3531000 -- (-20094.403) [...15 remote chains...] -- 48:52:51
      3532000 -- [-20082.209] [...15 remote chains...] -- 48:52:54
      3533000 -- [-20082.451] [...15 remote chains...] -- 48:52:57
      3534000 -- [-20086.894] [...15 remote chains...] -- 48:52:33
      3535000 -- [-20074.742] [...15 remote chains...] -- 48:52:36

      Average standard deviation of split frequencies: 0.064157

      3536000 -- [-20069.428] [...15 remote chains...] -- 48:52:39
      3537000 -- [-20074.913] [...15 remote chains...] -- 48:52:42
      3538000 -- [-20073.667] [...15 remote chains...] -- 48:52:45
      3539000 -- [-20071.902] [...15 remote chains...] -- 48:52:21
      3540000 -- [-20075.018] [...15 remote chains...] -- 48:52:24

      Average standard deviation of split frequencies: 0.064198

      3541000 -- [-20075.589] [...15 remote chains...] -- 48:52:27
      3542000 -- [-20070.653] [...15 remote chains...] -- 48:52:30
      3543000 -- [-20083.857] [...15 remote chains...] -- 48:52:33
      3544000 -- (-20079.778) [...15 remote chains...] -- 48:52:08
      3545000 -- [-20082.337] [...15 remote chains...] -- 48:52:11

      Average standard deviation of split frequencies: 0.064206

      3546000 -- [-20094.952] [...15 remote chains...] -- 48:52:14
      3547000 -- (-20095.443) [...15 remote chains...] -- 48:52:17
      3548000 -- (-20099.869) [...15 remote chains...] -- 48:52:20
      3549000 -- [-20101.160] [...15 remote chains...] -- 48:52:23
      3550000 -- [-20097.471] [...15 remote chains...] -- 48:51:59

      Average standard deviation of split frequencies: 0.064244

      3551000 -- (-20087.021) [...15 remote chains...] -- 48:52:02
      3552000 -- [-20091.281] [...15 remote chains...] -- 48:52:05
      3553000 -- [-20093.292] [...15 remote chains...] -- 48:52:08
      3554000 -- [-20092.693] [...15 remote chains...] -- 48:52:11
      3555000 -- [-20091.621] [...15 remote chains...] -- 48:52:14

      Average standard deviation of split frequencies: 0.064251

      3556000 -- [-20102.378] [...15 remote chains...] -- 48:51:49
      3557000 -- [-20098.350] [...15 remote chains...] -- 48:51:52
      3558000 -- [-20091.956] [...15 remote chains...] -- 48:51:55
      3559000 -- [-20088.883] [...15 remote chains...] -- 48:51:58
      3560000 -- [-20095.940] [...15 remote chains...] -- 48:52:01

      Average standard deviation of split frequencies: 0.064171

      3561000 -- (-20089.988) [...15 remote chains...] -- 48:51:37
      3562000 -- [-20081.477] [...15 remote chains...] -- 48:51:40
      3563000 -- [-20086.751] [...15 remote chains...] -- 48:51:43
      3564000 -- [-20092.766] [...15 remote chains...] -- 48:51:46
      3565000 -- [-20089.770] [...15 remote chains...] -- 48:51:49

      Average standard deviation of split frequencies: 0.064087

      3566000 -- [-20077.969] [...15 remote chains...] -- 48:51:52
      3567000 -- [-20087.530] [...15 remote chains...] -- 48:51:28
      3568000 -- [-20094.313] [...15 remote chains...] -- 48:51:31
      3569000 -- (-20104.301) [...15 remote chains...] -- 48:51:34
      3570000 -- (-20096.508) [...15 remote chains...] -- 48:51:36

      Average standard deviation of split frequencies: 0.064035

      3571000 -- [-20102.657] [...15 remote chains...] -- 48:51:39
      3572000 -- (-20100.635) [...15 remote chains...] -- 48:51:42
      3573000 -- (-20108.219) [...15 remote chains...] -- 48:51:18
      3574000 -- [-20101.894] [...15 remote chains...] -- 48:51:21
      3575000 -- (-20106.916) [...15 remote chains...] -- 48:51:24

      Average standard deviation of split frequencies: 0.064110

      3576000 -- (-20095.497) [...15 remote chains...] -- 48:51:27
      3577000 -- [-20094.289] [...15 remote chains...] -- 48:51:30
      3578000 -- [-20093.164] [...15 remote chains...] -- 48:51:06
      3579000 -- (-20101.204) [...15 remote chains...] -- 48:51:09
      3580000 -- [-20091.515] [...15 remote chains...] -- 48:51:12

      Average standard deviation of split frequencies: 0.064141

      3581000 -- (-20093.544) [...15 remote chains...] -- 48:51:15
      3582000 -- (-20099.614) [...15 remote chains...] -- 48:51:18
      3583000 -- [-20093.320] [...15 remote chains...] -- 48:51:20
      3584000 -- [-20098.253] [...15 remote chains...] -- 48:51:23
      3585000 -- [-20109.200] [...15 remote chains...] -- 48:51:26

      Average standard deviation of split frequencies: 0.064097

      3586000 -- (-20095.496) [...15 remote chains...] -- 48:51:29
      3587000 -- [-20097.141] [...15 remote chains...] -- 48:51:32
      3588000 -- (-20101.943) [...15 remote chains...] -- 48:51:08
      3589000 -- (-20094.862) [...15 remote chains...] -- 48:51:11
      3590000 -- [-20105.527] [...15 remote chains...] -- 48:51:14

      Average standard deviation of split frequencies: 0.064120

      3591000 -- (-20099.234) [...15 remote chains...] -- 48:51:17
      3592000 -- [-20108.781] [...15 remote chains...] -- 48:51:20
      3593000 -- [-20094.350] [...15 remote chains...] -- 48:50:56
      3594000 -- [-20112.957] [...15 remote chains...] -- 48:50:59
      3595000 -- (-20098.791) [...15 remote chains...] -- 48:51:02

      Average standard deviation of split frequencies: 0.064101

      3596000 -- (-20112.749) [...15 remote chains...] -- 48:51:04
      3597000 -- [-20109.293] [...15 remote chains...] -- 48:51:07
      3598000 -- (-20092.545) [...15 remote chains...] -- 48:51:10
      3599000 -- [-20099.897] [...15 remote chains...] -- 48:50:46
      3600000 -- (-20103.888) [...15 remote chains...] -- 48:50:49

      Average standard deviation of split frequencies: 0.063926

      3601000 -- [-20102.905] [...15 remote chains...] -- 48:50:52
      3602000 -- [-20102.481] [...15 remote chains...] -- 48:50:55
      3603000 -- (-20105.848) [...15 remote chains...] -- 48:50:58
      3604000 -- (-20097.516) [...15 remote chains...] -- 48:51:01
      3605000 -- [-20090.585] [...15 remote chains...] -- 48:51:04

      Average standard deviation of split frequencies: 0.063911

      3606000 -- [-20088.957] [...15 remote chains...] -- 48:50:40
      3607000 -- [-20084.654] [...15 remote chains...] -- 48:50:43
      3608000 -- [-20084.919] [...15 remote chains...] -- 48:50:45
      3609000 -- [-20084.526] [...15 remote chains...] -- 48:50:48
      3610000 -- [-20075.633] [...15 remote chains...] -- 48:50:51

      Average standard deviation of split frequencies: 0.063877

      3611000 -- [-20084.051] [...15 remote chains...] -- 48:50:54
      3612000 -- [-20081.913] [...15 remote chains...] -- 48:50:30
      3613000 -- [-20082.065] [...15 remote chains...] -- 48:50:33
      3614000 -- (-20087.684) [...15 remote chains...] -- 48:50:36
      3615000 -- [-20087.087] [...15 remote chains...] -- 48:50:39

      Average standard deviation of split frequencies: 0.063835

      3616000 -- [-20086.556] [...15 remote chains...] -- 48:50:42
      3617000 -- (-20081.409) [...15 remote chains...] -- 48:50:18
      3618000 -- (-20080.035) [...15 remote chains...] -- 48:50:21
      3619000 -- [-20079.561] [...15 remote chains...] -- 48:50:24
      3620000 -- [-20083.146] [...15 remote chains...] -- 48:50:26

      Average standard deviation of split frequencies: 0.063775

      3621000 -- [-20071.996] [...15 remote chains...] -- 48:50:29
      3622000 -- [-20072.070] [...15 remote chains...] -- 48:50:32
      3623000 -- [-20082.412] [...15 remote chains...] -- 48:50:08
      3624000 -- [-20081.798] [...15 remote chains...] -- 48:50:11
      3625000 -- [-20071.739] [...15 remote chains...] -- 48:50:14

      Average standard deviation of split frequencies: 0.063734

      3626000 -- [-20077.563] [...15 remote chains...] -- 48:50:17
      3627000 -- [-20082.200] [...15 remote chains...] -- 48:50:20
      3628000 -- [-20097.153] [...15 remote chains...] -- 48:49:56
      3629000 -- (-20096.226) [...15 remote chains...] -- 48:49:59
      3630000 -- [-20084.571] [...15 remote chains...] -- 48:50:02

      Average standard deviation of split frequencies: 0.063540

      3631000 -- (-20094.191) [...15 remote chains...] -- 48:50:05
      3632000 -- [-20090.700] [...15 remote chains...] -- 48:50:07
      3633000 -- [-20091.586] [...15 remote chains...] -- 48:49:44
      3634000 -- [-20095.040] [...15 remote chains...] -- 48:49:47
      3635000 -- [-20090.968] [...15 remote chains...] -- 48:49:49

      Average standard deviation of split frequencies: 0.063526

      3636000 -- [-20084.709] [...15 remote chains...] -- 48:49:52
      3637000 -- [-20091.921] [...15 remote chains...] -- 48:49:55
      3638000 -- [-20086.892] [...15 remote chains...] -- 48:49:58
      3639000 -- [-20083.992] [...15 remote chains...] -- 48:50:01
      3640000 -- [-20078.482] [...15 remote chains...] -- 48:49:37

      Average standard deviation of split frequencies: 0.063638

      3641000 -- [-20082.300] [...15 remote chains...] -- 48:49:40
      3642000 -- (-20084.270) [...15 remote chains...] -- 48:49:43
      3643000 -- [-20076.122] [...15 remote chains...] -- 48:49:46
      3644000 -- [-20082.249] [...15 remote chains...] -- 48:49:22
      3645000 -- [-20070.321] [...15 remote chains...] -- 48:49:25

      Average standard deviation of split frequencies: 0.063585

      3646000 -- [-20075.469] [...15 remote chains...] -- 48:49:28
      3647000 -- [-20069.197] [...15 remote chains...] -- 48:49:30
      3648000 -- [-20077.021] [...15 remote chains...] -- 48:49:33
      3649000 -- [-20082.968] [...15 remote chains...] -- 48:49:36
      3650000 -- [-20084.192] [...15 remote chains...] -- 48:49:12

      Average standard deviation of split frequencies: 0.063551

      3651000 -- (-20084.093) [...15 remote chains...] -- 48:49:15
      3652000 -- [-20086.573] [...15 remote chains...] -- 48:49:18
      3653000 -- [-20084.387] [...15 remote chains...] -- 48:49:21
      3654000 -- (-20085.393) [...15 remote chains...] -- 48:49:24
      3655000 -- (-20081.524) [...15 remote chains...] -- 48:49:27

      Average standard deviation of split frequencies: 0.063458

      3656000 -- [-20080.613] [...15 remote chains...] -- 48:49:29
      3657000 -- [-20086.955] [...15 remote chains...] -- 48:49:32
      3658000 -- [-20091.457] [...15 remote chains...] -- 48:49:09
      3659000 -- [-20089.267] [...15 remote chains...] -- 48:49:11
      3660000 -- [-20074.808] [...15 remote chains...] -- 48:49:14

      Average standard deviation of split frequencies: 0.063273

      3661000 -- [-20074.363] [...15 remote chains...] -- 48:49:17
      3662000 -- [-20073.851] [...15 remote chains...] -- 48:49:20
      3663000 -- [-20092.805] [...15 remote chains...] -- 48:49:23
      3664000 -- [-20087.784] [...15 remote chains...] -- 48:48:59
      3665000 -- [-20075.583] [...15 remote chains...] -- 48:49:02

      Average standard deviation of split frequencies: 0.063221

      3666000 -- [-20082.501] [...15 remote chains...] -- 48:49:05
      3667000 -- [-20076.621] [...15 remote chains...] -- 48:49:07
      3668000 -- [-20094.183] [...15 remote chains...] -- 48:49:10
      3669000 -- [-20081.846] [...15 remote chains...] -- 48:48:47
      3670000 -- [-20086.223] [...15 remote chains...] -- 48:48:50

      Average standard deviation of split frequencies: 0.063210

      3671000 -- [-20089.814] [...15 remote chains...] -- 48:48:52
      3672000 -- [-20094.621] [...15 remote chains...] -- 48:48:55
      3673000 -- (-20079.147) [...15 remote chains...] -- 48:48:58
      3674000 -- [-20085.051] [...15 remote chains...] -- 48:48:34
      3675000 -- (-20091.243) [...15 remote chains...] -- 48:48:37

      Average standard deviation of split frequencies: 0.063133

      3676000 -- (-20075.634) [...15 remote chains...] -- 48:48:40
      3677000 -- [-20090.588] [...15 remote chains...] -- 48:48:43
      3678000 -- (-20086.952) [...15 remote chains...] -- 48:48:46
      3679000 -- [-20076.801] [...15 remote chains...] -- 48:48:22
      3680000 -- [-20079.444] [...15 remote chains...] -- 48:48:25

      Average standard deviation of split frequencies: 0.063128

      3681000 -- [-20081.142] [...15 remote chains...] -- 48:48:28
      3682000 -- [-20087.904] [...15 remote chains...] -- 48:48:31
      3683000 -- [-20102.482] [...15 remote chains...] -- 48:48:33
      3684000 -- (-20090.222) [...15 remote chains...] -- 48:48:36
      3685000 -- [-20094.101] [...15 remote chains...] -- 48:48:13

      Average standard deviation of split frequencies: 0.063121

      3686000 -- (-20097.277) [...15 remote chains...] -- 48:48:15
      3687000 -- (-20096.430) [...15 remote chains...] -- 48:48:18
      3688000 -- [-20090.950] [...15 remote chains...] -- 48:48:21
      3689000 -- [-20094.786] [...15 remote chains...] -- 48:48:24
      3690000 -- (-20093.423) [...15 remote chains...] -- 48:48:27

      Average standard deviation of split frequencies: 0.063227

      3691000 -- (-20095.150) [...15 remote chains...] -- 48:48:29
      3692000 -- [-20098.890] [...15 remote chains...] -- 48:48:06
      3693000 -- [-20105.084] [...15 remote chains...] -- 48:48:09
      3694000 -- [-20102.792] [...15 remote chains...] -- 48:48:11
      3695000 -- [-20089.972] [...15 remote chains...] -- 48:48:14

      Average standard deviation of split frequencies: 0.063214

      3696000 -- [-20101.010] [...15 remote chains...] -- 48:48:17
      3697000 -- [-20091.729] [...15 remote chains...] -- 48:47:54
      3698000 -- (-20100.048) [...15 remote chains...] -- 48:47:56
      3699000 -- (-20109.896) [...15 remote chains...] -- 48:47:59
      3700000 -- [-20104.052] [...15 remote chains...] -- 48:48:02

      Average standard deviation of split frequencies: 0.063216

      3701000 -- [-20098.343] [...15 remote chains...] -- 48:48:05
      3702000 -- (-20105.116) [...15 remote chains...] -- 48:47:41
      3703000 -- (-20097.369) [...15 remote chains...] -- 48:47:44
      3704000 -- [-20093.717] [...15 remote chains...] -- 48:47:47
      3705000 -- [-20101.420] [...15 remote chains...] -- 48:47:50

      Average standard deviation of split frequencies: 0.063069

      3706000 -- [-20104.733] [...15 remote chains...] -- 48:47:52
      3707000 -- [-20096.133] [...15 remote chains...] -- 48:47:55
      3708000 -- [-20093.576] [...15 remote chains...] -- 48:47:32
      3709000 -- [-20100.475] [...15 remote chains...] -- 48:47:35
      3710000 -- [-20105.706] [...15 remote chains...] -- 48:47:37

      Average standard deviation of split frequencies: 0.063170

      3711000 -- (-20089.518) [...15 remote chains...] -- 48:47:40
      3712000 -- (-20088.348) [...15 remote chains...] -- 48:47:17
      3713000 -- [-20102.367] [...15 remote chains...] -- 48:47:20
      3714000 -- [-20092.650] [...15 remote chains...] -- 48:47:22
      3715000 -- (-20088.639) [...15 remote chains...] -- 48:47:25

      Average standard deviation of split frequencies: 0.063151

      3716000 -- (-20084.802) [...15 remote chains...] -- 48:47:28
      3717000 -- [-20087.353] [...15 remote chains...] -- 48:47:31
      3718000 -- (-20099.741) [...15 remote chains...] -- 48:47:07
      3719000 -- [-20100.545] [...15 remote chains...] -- 48:47:10
      3720000 -- [-20100.114] [...15 remote chains...] -- 48:47:13

      Average standard deviation of split frequencies: 0.063475

      3721000 -- [-20101.208] [...15 remote chains...] -- 48:47:16
      3722000 -- (-20097.286) [...15 remote chains...] -- 48:47:18
      3723000 -- (-20092.445) [...15 remote chains...] -- 48:47:21
      3724000 -- [-20085.992] [...15 remote chains...] -- 48:46:58
      3725000 -- [-20095.891] [...15 remote chains...] -- 48:47:01

      Average standard deviation of split frequencies: 0.063185

      3726000 -- [-20085.542] [...15 remote chains...] -- 48:47:03
      3727000 -- [-20080.671] [...15 remote chains...] -- 48:47:06
      3728000 -- [-20080.278] [...15 remote chains...] -- 48:46:43
      3729000 -- [-20093.543] [...15 remote chains...] -- 48:46:46
      3730000 -- [-20092.073] [...15 remote chains...] -- 48:46:48

      Average standard deviation of split frequencies: 0.063094

      3731000 -- (-20092.714) [...15 remote chains...] -- 48:46:51
      3732000 -- [-20091.805] [...15 remote chains...] -- 48:46:54
      3733000 -- [-20090.276] [...15 remote chains...] -- 48:46:57
      3734000 -- [-20091.540] [...15 remote chains...] -- 48:46:33
      3735000 -- [-20095.015] [...15 remote chains...] -- 48:46:36

      Average standard deviation of split frequencies: 0.063132

      3736000 -- [-20087.341] [...15 remote chains...] -- 48:46:39
      3737000 -- [-20107.658] [...15 remote chains...] -- 48:46:42
      3738000 -- [-20106.890] [...15 remote chains...] -- 48:46:44
      3739000 -- [-20112.433] [...15 remote chains...] -- 48:46:47
      3740000 -- (-20123.098) [...15 remote chains...] -- 48:46:24

      Average standard deviation of split frequencies: 0.063094

      3741000 -- (-20110.988) [...15 remote chains...] -- 48:46:27
      3742000 -- [-20098.050] [...15 remote chains...] -- 48:46:29
      3743000 -- [-20093.455] [...15 remote chains...] -- 48:46:32
      3744000 -- [-20094.409] [...15 remote chains...] -- 48:46:35
      3745000 -- [-20100.934] [...15 remote chains...] -- 48:46:37

      Average standard deviation of split frequencies: 0.063058

      3746000 -- [-20095.451] [...15 remote chains...] -- 48:46:14
      3747000 -- [-20090.888] [...15 remote chains...] -- 48:46:17
      3748000 -- [-20099.038] [...15 remote chains...] -- 48:46:20
      3749000 -- [-20097.909] [...15 remote chains...] -- 48:46:22
      3750000 -- [-20088.149] [...15 remote chains...] -- 48:46:25

      Average standard deviation of split frequencies: 0.063026

      3751000 -- [-20087.057] [...15 remote chains...] -- 48:46:28
      3752000 -- (-20080.300) [...15 remote chains...] -- 48:46:05
      3753000 -- [-20090.006] [...15 remote chains...] -- 48:46:08
      3754000 -- [-20092.782] [...15 remote chains...] -- 48:46:10
      3755000 -- [-20093.325] [...15 remote chains...] -- 48:46:13

      Average standard deviation of split frequencies: 0.062983

      3756000 -- (-20092.084) [...15 remote chains...] -- 48:46:16
      3757000 -- (-20095.050) [...15 remote chains...] -- 48:45:53
      3758000 -- [-20100.098] [...15 remote chains...] -- 48:45:55
      3759000 -- (-20094.831) [...15 remote chains...] -- 48:45:58
      3760000 -- [-20102.427] [...15 remote chains...] -- 48:46:01

      Average standard deviation of split frequencies: 0.062923

      3761000 -- [-20104.146] [...15 remote chains...] -- 48:46:03
      3762000 -- (-20105.492) [...15 remote chains...] -- 48:46:06
      3763000 -- (-20097.548) [...15 remote chains...] -- 48:46:09
      3764000 -- [-20093.202] [...15 remote chains...] -- 48:45:46
      3765000 -- [-20095.729] [...15 remote chains...] -- 48:45:48

      Average standard deviation of split frequencies: 0.062866

      3766000 -- [-20100.453] [...15 remote chains...] -- 48:45:51
      3767000 -- (-20109.152) [...15 remote chains...] -- 48:45:54
      3768000 -- (-20108.486) [...15 remote chains...] -- 48:45:56
      3769000 -- [-20111.114] [...15 remote chains...] -- 48:45:34
      3770000 -- [-20103.874] [...15 remote chains...] -- 48:45:36

      Average standard deviation of split frequencies: 0.062799

      3771000 -- [-20105.428] [...15 remote chains...] -- 48:45:39
      3772000 -- [-20098.618] [...15 remote chains...] -- 48:45:42
      3773000 -- [-20091.784] [...15 remote chains...] -- 48:45:44
      3774000 -- (-20089.051) [...15 remote chains...] -- 48:45:47
      3775000 -- [-20090.337] [...15 remote chains...] -- 48:45:50

      Average standard deviation of split frequencies: 0.062783

      3776000 -- [-20093.030] [...15 remote chains...] -- 48:45:27
      3777000 -- [-20089.901] [...15 remote chains...] -- 48:45:29
      3778000 -- [-20094.714] [...15 remote chains...] -- 48:45:32
      3779000 -- (-20092.625) [...15 remote chains...] -- 48:45:35
      3780000 -- (-20094.128) [...15 remote chains...] -- 48:45:37

      Average standard deviation of split frequencies: 0.062438

      3781000 -- [-20093.538] [...15 remote chains...] -- 48:45:15
      3782000 -- [-20093.916] [...15 remote chains...] -- 48:45:17
      3783000 -- (-20100.550) [...15 remote chains...] -- 48:45:20
      3784000 -- [-20112.841] [...15 remote chains...] -- 48:45:23
      3785000 -- [-20102.184] [...15 remote chains...] -- 48:45:25

      Average standard deviation of split frequencies: 0.062359

      3786000 -- [-20098.331] [...15 remote chains...] -- 48:45:28
      3787000 -- [-20107.038] [...15 remote chains...] -- 48:45:05
      3788000 -- [-20108.476] [...15 remote chains...] -- 48:45:08
      3789000 -- [-20108.522] [...15 remote chains...] -- 48:45:10
      3790000 -- [-20106.139] [...15 remote chains...] -- 48:45:13

      Average standard deviation of split frequencies: 0.062559

      3791000 -- (-20095.727) [...15 remote chains...] -- 48:44:50
      3792000 -- (-20095.868) [...15 remote chains...] -- 48:44:53
      3793000 -- (-20107.182) [...15 remote chains...] -- 48:44:55
      3794000 -- [-20097.675] [...15 remote chains...] -- 48:44:58
      3795000 -- (-20095.980) [...15 remote chains...] -- 48:45:01

      Average standard deviation of split frequencies: 0.062515

      3796000 -- (-20101.895) [...15 remote chains...] -- 48:45:03
      3797000 -- [-20093.659] [...15 remote chains...] -- 48:44:41
      3798000 -- [-20094.117] [...15 remote chains...] -- 48:44:43
      3799000 -- (-20107.336) [...15 remote chains...] -- 48:44:46
      3800000 -- [-20097.352] [...15 remote chains...] -- 48:44:49

      Average standard deviation of split frequencies: 0.062537

      3801000 -- [-20099.801] [...15 remote chains...] -- 48:44:51
      3802000 -- [-20090.538] [...15 remote chains...] -- 48:44:54
      3803000 -- (-20087.843) [...15 remote chains...] -- 48:44:31
      3804000 -- (-20086.721) [...15 remote chains...] -- 48:44:34
      3805000 -- [-20089.793] [...15 remote chains...] -- 48:44:36

      Average standard deviation of split frequencies: 0.062439

      3806000 -- [-20089.528] [...15 remote chains...] -- 48:44:39
      3807000 -- [-20090.103] [...15 remote chains...] -- 48:44:42
      3808000 -- (-20094.879) [...15 remote chains...] -- 48:44:19
      3809000 -- [-20089.131] [...15 remote chains...] -- 48:44:22
      3810000 -- [-20085.626] [...15 remote chains...] -- 48:44:24

      Average standard deviation of split frequencies: 0.062399

      3811000 -- [-20093.997] [...15 remote chains...] -- 48:44:27
      3812000 -- [-20095.237] [...15 remote chains...] -- 48:44:29
      3813000 -- [-20088.502] [...15 remote chains...] -- 48:44:07
      3814000 -- [-20090.688] [...15 remote chains...] -- 48:44:09
      3815000 -- [-20085.767] [...15 remote chains...] -- 48:44:12

      Average standard deviation of split frequencies: 0.062393

      3816000 -- [-20085.057] [...15 remote chains...] -- 48:44:15
      3817000 -- [-20086.445] [...15 remote chains...] -- 48:44:17
      3818000 -- [-20095.486] [...15 remote chains...] -- 48:44:20
      3819000 -- [-20099.614] [...15 remote chains...] -- 48:43:57
      3820000 -- [-20105.199] [...15 remote chains...] -- 48:44:00

      Average standard deviation of split frequencies: 0.062317

      3821000 -- [-20094.428] [...15 remote chains...] -- 48:44:02
      3822000 -- (-20094.394) [...15 remote chains...] -- 48:44:05
      3823000 -- [-20094.499] [...15 remote chains...] -- 48:44:08
      3824000 -- [-20103.357] [...15 remote chains...] -- 48:43:45
      3825000 -- [-20080.459] [...15 remote chains...] -- 48:44:13

      Average standard deviation of split frequencies: 0.061986

      3826000 -- (-20095.576) [...15 remote chains...] -- 48:43:50
      3827000 -- [-20096.251] [...15 remote chains...] -- 48:43:53
      3828000 -- [-20092.682] [...15 remote chains...] -- 48:43:56
      3829000 -- [-20097.315] [...15 remote chains...] -- 48:43:58
      3830000 -- [-20095.417] [...15 remote chains...] -- 48:44:01

      Average standard deviation of split frequencies: 0.062018

      3831000 -- [-20091.878] [...15 remote chains...] -- 48:43:38
      3832000 -- [-20095.721] [...15 remote chains...] -- 48:43:41
      3833000 -- (-20095.757) [...15 remote chains...] -- 48:43:43
      3834000 -- [-20088.308] [...15 remote chains...] -- 48:43:46
      3835000 -- [-20086.219] [...15 remote chains...] -- 48:43:49

      Average standard deviation of split frequencies: 0.062015

      3836000 -- [-20086.032] [...15 remote chains...] -- 48:43:51
      3837000 -- [-20099.825] [...15 remote chains...] -- 48:43:29
      3838000 -- [-20090.112] [...15 remote chains...] -- 48:43:31
      3839000 -- [-20091.777] [...15 remote chains...] -- 48:43:34
      3840000 -- [-20079.871] [...15 remote chains...] -- 48:43:36

      Average standard deviation of split frequencies: 0.062252

      3841000 -- [-20097.381] [...15 remote chains...] -- 48:43:39
      3842000 -- [-20096.329] [...15 remote chains...] -- 48:43:42
      3843000 -- [-20084.077] [...15 remote chains...] -- 48:43:44
      3844000 -- [-20096.287] [...15 remote chains...] -- 48:43:22
      3845000 -- [-20096.482] [...15 remote chains...] -- 48:43:24

      Average standard deviation of split frequencies: 0.061918

      3846000 -- [-20093.507] [...15 remote chains...] -- 48:43:27
      3847000 -- (-20103.321) [...15 remote chains...] -- 48:43:29
      3848000 -- (-20102.539) [...15 remote chains...] -- 48:43:32
      3849000 -- (-20096.798) [...15 remote chains...] -- 48:43:10
      3850000 -- [-20098.138] [...15 remote chains...] -- 48:43:12

      Average standard deviation of split frequencies: 0.061917

      3851000 -- [-20095.561] [...15 remote chains...] -- 48:43:15
      3852000 -- [-20098.634] [...15 remote chains...] -- 48:43:17
      3853000 -- [-20104.917] [...15 remote chains...] -- 48:43:20
      3854000 -- [-20092.414] [...15 remote chains...] -- 48:43:22
      3855000 -- [-20087.580] [...15 remote chains...] -- 48:43:00

      Average standard deviation of split frequencies: 0.061911

      3856000 -- [-20091.074] [...15 remote chains...] -- 48:43:03
      3857000 -- [-20102.213] [...15 remote chains...] -- 48:43:05
      3858000 -- [-20096.031] [...15 remote chains...] -- 48:43:08
      3859000 -- [-20096.064] [...15 remote chains...] -- 48:43:10
      3860000 -- [-20086.455] [...15 remote chains...] -- 48:43:13

      Average standard deviation of split frequencies: 0.061837

      3861000 -- [-20088.750] [...15 remote chains...] -- 48:43:15
      3862000 -- [-20083.516] [...15 remote chains...] -- 48:42:53
      3863000 -- [-20096.556] [...15 remote chains...] -- 48:42:55
      3864000 -- [-20096.238] [...15 remote chains...] -- 48:42:58
      3865000 -- (-20091.232) [...15 remote chains...] -- 48:43:01

      Average standard deviation of split frequencies: 0.061767

      3866000 -- [-20071.545] [...15 remote chains...] -- 48:43:03
      3867000 -- [-20074.939] [...15 remote chains...] -- 48:42:41
      3868000 -- [-20073.834] [...15 remote chains...] -- 48:42:43
      3869000 -- [-20075.446] [...15 remote chains...] -- 48:42:46
      3870000 -- [-20077.166] [...15 remote chains...] -- 48:42:48

      Average standard deviation of split frequencies: 0.062020

      3871000 -- (-20080.165) [...15 remote chains...] -- 48:42:51
      3872000 -- [-20076.904] [...15 remote chains...] -- 48:42:54
      3873000 -- [-20078.653] [...15 remote chains...] -- 48:42:31
      3874000 -- (-20084.295) [...15 remote chains...] -- 48:42:34
      3875000 -- [-20080.650] [...15 remote chains...] -- 48:42:36

      Average standard deviation of split frequencies: 0.061956

      3876000 -- (-20084.030) [...15 remote chains...] -- 48:42:39
      3877000 -- [-20083.409] [...15 remote chains...] -- 48:42:41
      3878000 -- [-20085.844] [...15 remote chains...] -- 48:42:44
      3879000 -- (-20088.636) [...15 remote chains...] -- 48:42:46
      3880000 -- [-20097.918] [...15 remote chains...] -- 48:42:24

      Average standard deviation of split frequencies: 0.061965

      3881000 -- (-20088.785) [...15 remote chains...] -- 48:42:27
      3882000 -- [-20088.988] [...15 remote chains...] -- 48:42:29
      3883000 -- [-20096.318] [...15 remote chains...] -- 48:42:32
      3884000 -- [-20090.816] [...15 remote chains...] -- 48:42:34
      3885000 -- [-20088.784] [...15 remote chains...] -- 48:42:37

      Average standard deviation of split frequencies: 0.061920

      3886000 -- (-20089.452) [...15 remote chains...] -- 48:42:15
      3887000 -- [-20085.893] [...15 remote chains...] -- 48:42:17
      3888000 -- (-20101.552) [...15 remote chains...] -- 48:42:20
      3889000 -- [-20104.981] [...15 remote chains...] -- 48:42:22
      3890000 -- [-20119.617] [...15 remote chains...] -- 48:42:25

      Average standard deviation of split frequencies: 0.061866

      3891000 -- [-20108.948] [...15 remote chains...] -- 48:42:27
      3892000 -- [-20106.898] [...15 remote chains...] -- 48:42:05
      3893000 -- [-20112.032] [...15 remote chains...] -- 48:42:08
      3894000 -- [-20106.300] [...15 remote chains...] -- 48:42:10
      3895000 -- [-20097.719] [...15 remote chains...] -- 48:42:13

      Average standard deviation of split frequencies: 0.061844

      3896000 -- (-20094.671) [...15 remote chains...] -- 48:41:50
      3897000 -- [-20093.680] [...15 remote chains...] -- 48:41:53
      3898000 -- [-20090.781] [...15 remote chains...] -- 48:41:55
      3899000 -- [-20089.165] [...15 remote chains...] -- 48:41:58
      3900000 -- (-20087.316) [...15 remote chains...] -- 48:42:00

      Average standard deviation of split frequencies: 0.061801

      3901000 -- [-20089.547] [...15 remote chains...] -- 48:42:03
      3902000 -- [-20078.347] [...15 remote chains...] -- 48:41:41
      3903000 -- [-20071.925] [...15 remote chains...] -- 48:41:43
      3904000 -- [-20088.621] [...15 remote chains...] -- 48:41:46
      3905000 -- [-20095.670] [...15 remote chains...] -- 48:41:48

      Average standard deviation of split frequencies: 0.061799

      3906000 -- [-20089.045] [...15 remote chains...] -- 48:41:51
      3907000 -- (-20090.371) [...15 remote chains...] -- 48:41:53
      3908000 -- [-20093.710] [...15 remote chains...] -- 48:41:31
      3909000 -- [-20092.745] [...15 remote chains...] -- 48:41:34
      3910000 -- (-20092.098) [...15 remote chains...] -- 48:41:36

      Average standard deviation of split frequencies: 0.061752

      3911000 -- [-20088.619] [...15 remote chains...] -- 48:41:39
      3912000 -- [-20101.728] [...15 remote chains...] -- 48:41:41
      3913000 -- [-20096.001] [...15 remote chains...] -- 48:41:44
      3914000 -- [-20099.624] [...15 remote chains...] -- 48:41:22
      3915000 -- [-20100.542] [...15 remote chains...] -- 48:41:24

      Average standard deviation of split frequencies: 0.061695

      3916000 -- [-20088.603] [...15 remote chains...] -- 48:41:27
      3917000 -- [-20098.489] [...15 remote chains...] -- 48:41:29
      3918000 -- (-20085.792) [...15 remote chains...] -- 48:41:32
      3919000 -- (-20094.052) [...15 remote chains...] -- 48:41:09
      3920000 -- [-20091.131] [...15 remote chains...] -- 48:41:12

      Average standard deviation of split frequencies: 0.061667

      3921000 -- (-20082.728) [...15 remote chains...] -- 48:41:14
      3922000 -- [-20081.099] [...15 remote chains...] -- 48:41:17
      3923000 -- [-20076.235] [...15 remote chains...] -- 48:41:19
      3924000 -- [-20086.295] [...15 remote chains...] -- 48:41:22
      3925000 -- [-20094.135] [...15 remote chains...] -- 48:41:24

      Average standard deviation of split frequencies: 0.061593

      3926000 -- [-20086.086] [...15 remote chains...] -- 48:41:02
      3927000 -- [-20099.041] [...15 remote chains...] -- 48:41:05
      3928000 -- [-20086.963] [...15 remote chains...] -- 48:41:07
      3929000 -- (-20105.369) [...15 remote chains...] -- 48:41:10
      3930000 -- [-20105.668] [...15 remote chains...] -- 48:41:12

      Average standard deviation of split frequencies: 0.061521

      3931000 -- [-20112.104] [...15 remote chains...] -- 48:41:15
      3932000 -- [-20106.161] [...15 remote chains...] -- 48:40:53
      3933000 -- (-20107.789) [...15 remote chains...] -- 48:40:55
      3934000 -- (-20109.516) [...15 remote chains...] -- 48:40:58
      3935000 -- [-20101.901] [...15 remote chains...] -- 48:41:00

      Average standard deviation of split frequencies: 0.061451

      3936000 -- (-20098.685) [...15 remote chains...] -- 48:41:03
      3937000 -- [-20094.564] [...15 remote chains...] -- 48:41:05
      3938000 -- [-20098.666] [...15 remote chains...] -- 48:40:43
      3939000 -- [-20101.996] [...15 remote chains...] -- 48:40:46
      3940000 -- [-20098.365] [...15 remote chains...] -- 48:40:48

      Average standard deviation of split frequencies: 0.061389

      3941000 -- (-20102.228) [...15 remote chains...] -- 48:40:51
      3942000 -- [-20095.553] [...15 remote chains...] -- 48:40:53
      3943000 -- [-20098.301] [...15 remote chains...] -- 48:40:55
      3944000 -- (-20097.942) [...15 remote chains...] -- 48:40:58
      3945000 -- (-20097.708) [...15 remote chains...] -- 48:40:36

      Average standard deviation of split frequencies: 0.061334

      3946000 -- [-20091.258] [...15 remote chains...] -- 48:40:38
      3947000 -- (-20098.206) [...15 remote chains...] -- 48:40:41
      3948000 -- [-20091.450] [...15 remote chains...] -- 48:40:43
      3949000 -- (-20099.764) [...15 remote chains...] -- 48:40:46
      3950000 -- [-20095.572] [...15 remote chains...] -- 48:40:24

      Average standard deviation of split frequencies: 0.061276

      3951000 -- [-20103.184] [...15 remote chains...] -- 48:40:26
      3952000 -- (-20111.221) [...15 remote chains...] -- 48:40:29
      3953000 -- [-20100.496] [...15 remote chains...] -- 48:40:31
      3954000 -- [-20102.586] [...15 remote chains...] -- 48:40:34
      3955000 -- (-20107.077) [...15 remote chains...] -- 48:40:36

      Average standard deviation of split frequencies: 0.061221

      3956000 -- (-20104.948) [...15 remote chains...] -- 48:40:14
      3957000 -- [-20103.714] [...15 remote chains...] -- 48:40:17
      3958000 -- [-20101.214] [...15 remote chains...] -- 48:40:19
      3959000 -- [-20095.581] [...15 remote chains...] -- 48:40:22
      3960000 -- [-20102.236] [...15 remote chains...] -- 48:40:24

      Average standard deviation of split frequencies: 0.061154

      3961000 -- [-20096.945] [...15 remote chains...] -- 48:40:26
      3962000 -- (-20098.208) [...15 remote chains...] -- 48:40:05
      3963000 -- (-20093.953) [...15 remote chains...] -- 48:40:07
      3964000 -- [-20106.977] [...15 remote chains...] -- 48:40:09
      3965000 -- [-20109.883] [...15 remote chains...] -- 48:40:12

      Average standard deviation of split frequencies: 0.061093

      3966000 -- [-20107.086] [...15 remote chains...] -- 48:40:14
      3967000 -- [-20106.326] [...15 remote chains...] -- 48:39:53
      3968000 -- [-20103.899] [...15 remote chains...] -- 48:39:55
      3969000 -- [-20104.089] [...15 remote chains...] -- 48:39:57
      3970000 -- [-20105.724] [...15 remote chains...] -- 48:40:00

      Average standard deviation of split frequencies: 0.061047

      3971000 -- [-20101.878] [...15 remote chains...] -- 48:39:38
      3972000 -- [-20102.346] [...15 remote chains...] -- 48:39:40
      3973000 -- [-20097.960] [...15 remote chains...] -- 48:39:43
      3974000 -- [-20096.185] [...15 remote chains...] -- 48:39:45
      3975000 -- [-20097.246] [...15 remote chains...] -- 48:39:48

      Average standard deviation of split frequencies: 0.061316

      3976000 -- (-20102.677) [...15 remote chains...] -- 48:39:26
      3977000 -- (-20094.183) [...15 remote chains...] -- 48:39:28
      3978000 -- [-20098.123] [...15 remote chains...] -- 48:39:31
      3979000 -- [-20090.351] [...15 remote chains...] -- 48:39:33
      3980000 -- [-20094.070] [...15 remote chains...] -- 48:39:36

      Average standard deviation of split frequencies: 0.060979

      3981000 -- [-20090.021] [...15 remote chains...] -- 48:39:14
      3982000 -- [-20102.205] [...15 remote chains...] -- 48:39:16
      3983000 -- [-20105.372] [...15 remote chains...] -- 48:39:19
      3984000 -- [-20094.271] [...15 remote chains...] -- 48:39:21
      3985000 -- [-20101.594] [...15 remote chains...] -- 48:39:24

      Average standard deviation of split frequencies: 0.060985

      3986000 -- (-20107.702) [...15 remote chains...] -- 48:39:26
      3987000 -- [-20102.712] [...15 remote chains...] -- 48:39:04
      3988000 -- (-20105.431) [...15 remote chains...] -- 48:39:07
      3989000 -- [-20109.561] [...15 remote chains...] -- 48:39:09
      3990000 -- [-20113.738] [...15 remote chains...] -- 48:39:12

      Average standard deviation of split frequencies: 0.060958

      3991000 -- [-20108.178] [...15 remote chains...] -- 48:39:14
      3992000 -- [-20110.991] [...15 remote chains...] -- 48:39:16
      3993000 -- [-20110.616] [...15 remote chains...] -- 48:39:19
      3994000 -- [-20104.482] [...15 remote chains...] -- 48:38:57
      3995000 -- [-20094.579] [...15 remote chains...] -- 48:39:00

      Average standard deviation of split frequencies: 0.061024

      3996000 -- [-20113.830] [...15 remote chains...] -- 48:39:02
      3997000 -- (-20108.507) [...15 remote chains...] -- 48:39:04
      3998000 -- (-20103.317) [...15 remote chains...] -- 48:39:07
      3999000 -- [-20106.006] [...15 remote chains...] -- 48:39:09
      4000000 -- [-20106.829] [...15 remote chains...] -- 48:38:48

      Average standard deviation of split frequencies: 0.061303

      4001000 -- [-20110.560] [...15 remote chains...] -- 48:38:50
      4002000 -- [-20115.587] [...15 remote chains...] -- 48:38:52
      4003000 -- [-20111.108] [...15 remote chains...] -- 48:38:55
      4004000 -- [-20110.849] [...15 remote chains...] -- 48:38:57
      4005000 -- [-20105.733] [...15 remote chains...] -- 48:38:59

      Average standard deviation of split frequencies: 0.061286

      4006000 -- [-20110.262] [...15 remote chains...] -- 48:38:38
      4007000 -- [-20105.405] [...15 remote chains...] -- 48:38:40
      4008000 -- [-20088.158] [...15 remote chains...] -- 48:38:43
      4009000 -- [-20107.140] [...15 remote chains...] -- 48:38:45
      4010000 -- [-20104.020] [...15 remote chains...] -- 48:38:47

      Average standard deviation of split frequencies: 0.061264

      4011000 -- (-20101.454) [...15 remote chains...] -- 48:38:50
      4012000 -- [-20093.888] [...15 remote chains...] -- 48:38:28
      4013000 -- [-20099.435] [...15 remote chains...] -- 48:38:31
      4014000 -- [-20101.716] [...15 remote chains...] -- 48:38:33
      4015000 -- [-20101.869] [...15 remote chains...] -- 48:38:35

      Average standard deviation of split frequencies: 0.061220

      4016000 -- [-20105.297] [...15 remote chains...] -- 48:38:38
      4017000 -- (-20107.458) [...15 remote chains...] -- 48:38:40
      4018000 -- [-20109.284] [...15 remote chains...] -- 48:38:19
      4019000 -- [-20100.643] [...15 remote chains...] -- 48:38:21
      4020000 -- [-20104.180] [...15 remote chains...] -- 48:38:23

      Average standard deviation of split frequencies: 0.061187

      4021000 -- (-20108.244) [...15 remote chains...] -- 48:38:26
      4022000 -- [-20088.183] [...15 remote chains...] -- 48:38:28
      4023000 -- [-20099.707] [...15 remote chains...] -- 48:38:30
      4024000 -- (-20091.399) [...15 remote chains...] -- 48:38:09
      4025000 -- (-20100.608) [...15 remote chains...] -- 48:38:11

      Average standard deviation of split frequencies: 0.060817

      4026000 -- (-20084.974) [...15 remote chains...] -- 48:38:14
      4027000 -- [-20092.177] [...15 remote chains...] -- 48:38:16
      4028000 -- [-20091.485] [...15 remote chains...] -- 48:38:18
      4029000 -- [-20091.916] [...15 remote chains...] -- 48:38:21
      4030000 -- [-20091.236] [...15 remote chains...] -- 48:37:59

      Average standard deviation of split frequencies: 0.061130

      4031000 -- [-20092.442] [...15 remote chains...] -- 48:38:02
      4032000 -- (-20091.217) [...15 remote chains...] -- 48:38:04
      4033000 -- [-20092.906] [...15 remote chains...] -- 48:38:06
      4034000 -- (-20094.561) [...15 remote chains...] -- 48:38:09
      4035000 -- [-20085.488] [...15 remote chains...] -- 48:38:11

      Average standard deviation of split frequencies: 0.061103

      4036000 -- [-20090.875] [...15 remote chains...] -- 48:38:13
      4037000 -- [-20088.370] [...15 remote chains...] -- 48:37:52
      4038000 -- (-20088.134) [...15 remote chains...] -- 48:37:54
      4039000 -- [-20087.534] [...15 remote chains...] -- 48:37:57
      4040000 -- [-20092.114] [...15 remote chains...] -- 48:37:59

      Average standard deviation of split frequencies: 0.061071

      4041000 -- [-20087.796] [...15 remote chains...] -- 48:38:01
      4042000 -- [-20084.509] [...15 remote chains...] -- 48:37:40
      4043000 -- [-20081.651] [...15 remote chains...] -- 48:37:42
      4044000 -- [-20090.710] [...15 remote chains...] -- 48:37:45
      4045000 -- [-20088.097] [...15 remote chains...] -- 48:37:47

      Average standard deviation of split frequencies: 0.060756

      4046000 -- [-20092.187] [...15 remote chains...] -- 48:37:49
      4047000 -- [-20105.558] [...15 remote chains...] -- 48:37:52
      4048000 -- [-20110.149] [...15 remote chains...] -- 48:37:30
      4049000 -- [-20114.589] [...15 remote chains...] -- 48:37:33
      4050000 -- [-20108.012] [...15 remote chains...] -- 48:37:35

      Average standard deviation of split frequencies: 0.060712

      4051000 -- [-20112.013] [...15 remote chains...] -- 48:37:37
      4052000 -- [-20118.132] [...15 remote chains...] -- 48:37:40
      4053000 -- [-20124.216] [...15 remote chains...] -- 48:37:18
      4054000 -- [-20111.282] [...15 remote chains...] -- 48:37:21
      4055000 -- [-20119.176] [...15 remote chains...] -- 48:37:23

      Average standard deviation of split frequencies: 0.060682

      4056000 -- (-20117.947) [...15 remote chains...] -- 48:37:25
      4057000 -- [-20115.626] [...15 remote chains...] -- 48:37:28
      4058000 -- [-20104.415] [...15 remote chains...] -- 48:37:06
      4059000 -- [-20117.068] [...15 remote chains...] -- 48:37:09
      4060000 -- [-20114.518] [...15 remote chains...] -- 48:37:11

      Average standard deviation of split frequencies: 0.060621

      4061000 -- [-20111.060] [...15 remote chains...] -- 48:37:13
      4062000 -- [-20118.299] [...15 remote chains...] -- 48:36:52
      4063000 -- [-20114.015] [...15 remote chains...] -- 48:36:54
      4064000 -- [-20118.820] [...15 remote chains...] -- 48:36:57
      4065000 -- [-20110.287] [...15 remote chains...] -- 48:36:59

      Average standard deviation of split frequencies: 0.060573

      4066000 -- [-20113.383] [...15 remote chains...] -- 48:37:01
      4067000 -- [-20109.629] [...15 remote chains...] -- 48:36:40
      4068000 -- [-20098.609] [...15 remote chains...] -- 48:36:42
      4069000 -- [-20097.148] [...15 remote chains...] -- 48:36:45
      4070000 -- [-20094.121] [...15 remote chains...] -- 48:36:47

      Average standard deviation of split frequencies: 0.060541

      4071000 -- (-20091.935) [...15 remote chains...] -- 48:36:49
      4072000 -- [-20089.031] [...15 remote chains...] -- 48:36:28
      4073000 -- [-20093.295] [...15 remote chains...] -- 48:36:30
      4074000 -- [-20088.317] [...15 remote chains...] -- 48:36:33
      4075000 -- [-20085.524] [...15 remote chains...] -- 48:36:35

      Average standard deviation of split frequencies: 0.060508

      4076000 -- [-20095.607] [...15 remote chains...] -- 48:36:37
      4077000 -- [-20094.569] [...15 remote chains...] -- 48:36:40
      4078000 -- [-20096.738] [...15 remote chains...] -- 48:36:42
      4079000 -- [-20100.678] [...15 remote chains...] -- 48:36:21
      4080000 -- [-20095.034] [...15 remote chains...] -- 48:36:23

      Average standard deviation of split frequencies: 0.060449

      4081000 -- [-20094.908] [...15 remote chains...] -- 48:36:25
      4082000 -- (-20098.757) [...15 remote chains...] -- 48:36:28
      4083000 -- [-20101.935] [...15 remote chains...] -- 48:36:30
      4084000 -- (-20093.303) [...15 remote chains...] -- 48:36:32
      4085000 -- (-20089.834) [...15 remote chains...] -- 48:36:11

      Average standard deviation of split frequencies: 0.060363

      4086000 -- (-20092.430) [...15 remote chains...] -- 48:36:13
      4087000 -- [-20099.788] [...15 remote chains...] -- 48:36:16
      4088000 -- [-20089.565] [...15 remote chains...] -- 48:36:18
      4089000 -- [-20101.985] [...15 remote chains...] -- 48:36:20
      4090000 -- [-20082.637] [...15 remote chains...] -- 48:36:22

      Average standard deviation of split frequencies: 0.060310

      4091000 -- (-20093.353) [...15 remote chains...] -- 48:36:25
      4092000 -- [-20087.681] [...15 remote chains...] -- 48:36:04
      4093000 -- [-20088.223] [...15 remote chains...] -- 48:36:06
      4094000 -- [-20086.134] [...15 remote chains...] -- 48:36:08
      4095000 -- (-20087.734) [...15 remote chains...] -- 48:36:11

      Average standard deviation of split frequencies: 0.060259

      4096000 -- [-20087.736] [...15 remote chains...] -- 48:36:13
      4097000 -- [-20084.746] [...15 remote chains...] -- 48:36:15
      4098000 -- [-20090.231] [...15 remote chains...] -- 48:35:54
      4099000 -- (-20090.462) [...15 remote chains...] -- 48:35:56
      4100000 -- [-20098.365] [...15 remote chains...] -- 48:35:59

      Average standard deviation of split frequencies: 0.060183

      4101000 -- [-20096.425] [...15 remote chains...] -- 48:36:01
      4102000 -- [-20105.190] [...15 remote chains...] -- 48:35:40
      4103000 -- [-20101.552] [...15 remote chains...] -- 48:35:42
      4104000 -- [-20097.412] [...15 remote chains...] -- 48:35:44
      4105000 -- [-20095.177] [...15 remote chains...] -- 48:35:47

      Average standard deviation of split frequencies: 0.060119

      4106000 -- [-20092.512] [...15 remote chains...] -- 48:35:49
      4107000 -- [-20099.139] [...15 remote chains...] -- 48:35:51
      4108000 -- [-20104.208] [...15 remote chains...] -- 48:35:30
      4109000 -- (-20111.370) [...15 remote chains...] -- 48:35:32
      4110000 -- [-20101.350] [...15 remote chains...] -- 48:35:35

      Average standard deviation of split frequencies: 0.060011

      4111000 -- [-20097.726] [...15 remote chains...] -- 48:35:37
      4112000 -- [-20102.229] [...15 remote chains...] -- 48:35:39
      4113000 -- [-20089.552] [...15 remote chains...] -- 48:35:18
      4114000 -- [-20093.909] [...15 remote chains...] -- 48:35:20
      4115000 -- [-20091.898] [...15 remote chains...] -- 48:35:23

      Average standard deviation of split frequencies: 0.059906

      4116000 -- [-20097.386] [...15 remote chains...] -- 48:35:25
      4117000 -- [-20097.155] [...15 remote chains...] -- 48:35:27
      4118000 -- [-20094.834] [...15 remote chains...] -- 48:35:06
      4119000 -- [-20103.190] [...15 remote chains...] -- 48:35:08
      4120000 -- (-20089.084) [...15 remote chains...] -- 48:35:11

      Average standard deviation of split frequencies: 0.059851

      4121000 -- (-20091.887) [...15 remote chains...] -- 48:35:13
      4122000 -- [-20095.831] [...15 remote chains...] -- 48:35:15
      4123000 -- [-20091.949] [...15 remote chains...] -- 48:35:17
      4124000 -- [-20086.794] [...15 remote chains...] -- 48:35:20
      4125000 -- [-20082.573] [...15 remote chains...] -- 48:34:59

      Average standard deviation of split frequencies: 0.059814

      4126000 -- (-20082.653) [...15 remote chains...] -- 48:35:01
      4127000 -- [-20093.976] [...15 remote chains...] -- 48:35:03
      4128000 -- [-20092.210] [...15 remote chains...] -- 48:35:06
      4129000 -- [-20093.320] [...15 remote chains...] -- 48:35:08
      4130000 -- [-20094.363] [...15 remote chains...] -- 48:34:47

      Average standard deviation of split frequencies: 0.059795

      4131000 -- (-20101.059) [...15 remote chains...] -- 48:34:49
      4132000 -- (-20098.422) [...15 remote chains...] -- 48:34:51
      4133000 -- [-20098.978] [...15 remote chains...] -- 48:34:54
      4134000 -- [-20091.315] [...15 remote chains...] -- 48:34:56
      4135000 -- (-20087.600) [...15 remote chains...] -- 48:34:35

      Average standard deviation of split frequencies: 0.059770

      4136000 -- [-20081.247] [...15 remote chains...] -- 48:34:37
      4137000 -- [-20088.778] [...15 remote chains...] -- 48:34:39
      4138000 -- [-20089.452] [...15 remote chains...] -- 48:34:42
      4139000 -- [-20085.888] [...15 remote chains...] -- 48:34:21
      4140000 -- (-20099.799) [...15 remote chains...] -- 48:34:23

      Average standard deviation of split frequencies: 0.059730

      4141000 -- [-20097.745] [...15 remote chains...] -- 48:34:25
      4142000 -- (-20100.825) [...15 remote chains...] -- 48:34:27
      4143000 -- (-20105.009) [...15 remote chains...] -- 48:34:30
      4144000 -- (-20105.020) [...15 remote chains...] -- 48:34:09
      4145000 -- [-20104.503] [...15 remote chains...] -- 48:34:11

      Average standard deviation of split frequencies: 0.059689

      4146000 -- [-20112.729] [...15 remote chains...] -- 48:34:13
      4147000 -- [-20102.322] [...15 remote chains...] -- 48:34:16
      4148000 -- [-20106.545] [...15 remote chains...] -- 48:34:18
      4149000 -- [-20107.623] [...15 remote chains...] -- 48:33:57
      4150000 -- [-20102.801] [...15 remote chains...] -- 48:33:59

      Average standard deviation of split frequencies: 0.059672

      4151000 -- [-20094.448] [...15 remote chains...] -- 48:34:01
      4152000 -- [-20090.155] [...15 remote chains...] -- 48:34:04
      4153000 -- [-20089.038] [...15 remote chains...] -- 48:33:43
      4154000 -- [-20098.531] [...15 remote chains...] -- 48:33:45
      4155000 -- [-20101.998] [...15 remote chains...] -- 48:33:47

      Average standard deviation of split frequencies: 0.059596

      4156000 -- [-20090.529] [...15 remote chains...] -- 48:33:49
      4157000 -- [-20092.969] [...15 remote chains...] -- 48:33:52
      4158000 -- [-20111.641] [...15 remote chains...] -- 48:33:54
      4159000 -- (-20110.076) [...15 remote chains...] -- 48:33:33
      4160000 -- [-20099.049] [...15 remote chains...] -- 48:33:35

      Average standard deviation of split frequencies: 0.059527

      4161000 -- [-20101.426] [...15 remote chains...] -- 48:33:38
      4162000 -- [-20097.589] [...15 remote chains...] -- 48:33:40
      4163000 -- (-20094.979) [...15 remote chains...] -- 48:33:42
      4164000 -- (-20110.316) [...15 remote chains...] -- 48:33:21
      4165000 -- [-20111.936] [...15 remote chains...] -- 48:33:23

      Average standard deviation of split frequencies: 0.059467

      4166000 -- [-20106.844] [...15 remote chains...] -- 48:33:26
      4167000 -- [-20106.190] [...15 remote chains...] -- 48:33:28
      4168000 -- [-20116.539] [...15 remote chains...] -- 48:33:07
      4169000 -- [-20115.259] [...15 remote chains...] -- 48:33:09
      4170000 -- [-20102.378] [...15 remote chains...] -- 48:33:12

      Average standard deviation of split frequencies: 0.059401

      4171000 -- [-20102.679] [...15 remote chains...] -- 48:33:14
      4172000 -- [-20106.967] [...15 remote chains...] -- 48:33:16
      4173000 -- (-20098.950) [...15 remote chains...] -- 48:33:18
      4174000 -- [-20086.484] [...15 remote chains...] -- 48:33:20
      4175000 -- (-20088.632) [...15 remote chains...] -- 48:33:00

      Average standard deviation of split frequencies: 0.059315

      4176000 -- [-20092.497] [...15 remote chains...] -- 48:33:02
      4177000 -- (-20097.585) [...15 remote chains...] -- 48:33:04
      4178000 -- [-20103.491] [...15 remote chains...] -- 48:33:06
      4179000 -- [-20095.821] [...15 remote chains...] -- 48:33:09
      4180000 -- [-20086.526] [...15 remote chains...] -- 48:32:48

      Average standard deviation of split frequencies: 0.059033

      4181000 -- [-20093.608] [...15 remote chains...] -- 48:32:50
      4182000 -- [-20101.405] [...15 remote chains...] -- 48:32:52
      4183000 -- [-20092.928] [...15 remote chains...] -- 48:32:54
      4184000 -- [-20095.838] [...15 remote chains...] -- 48:32:57
      4185000 -- [-20101.385] [...15 remote chains...] -- 48:32:36

      Average standard deviation of split frequencies: 0.058993

      4186000 -- (-20100.220) [...15 remote chains...] -- 48:32:38
      4187000 -- [-20099.374] [...15 remote chains...] -- 48:32:40
      4188000 -- [-20100.234] [...15 remote chains...] -- 48:32:43
      4189000 -- [-20086.849] [...15 remote chains...] -- 48:32:45
[truncated: 8,178,368 more chars]
