# Supplementary material for: Total-evidence phylogeny reveals recent crown group radiation and biogeographical history of hamsters
Source: BMC Biol. 2026 Apr 9;24:117. doi: 10.1186/s12915-026-02581-z (PMC13173810; doi:10.1186/s12915-026-02581-z)
Supplement: Supplementary file 6 — Additional file 6: Files S1–2. Files S1 – Input and output files of the IGR and WN total-evidence Bayesian inference analyses and the stepping-stone sampling, including all necessary information to reproduce the analyses, as well as resulting Bayes factors using marginal likelihoods from stepping-stone sampling and harmonic means. Files S2 – Input and output files of the additional phylogenetic and RoguePlot analyses described in Additional file 1, including all necessary information to reproduce the analyses. [file 12915_2026_2581_MOESM6_ESM.zip › FilesS2-AnalysesAdditionalFile1/Comb_72t_Demo_Bayes_stdout.txt]

running: /mnt/home/cipres/opt/popeye/mrbayes/3.2.7a/mb < paramfile.txt
running: /mnt/home/cipres/opt/popeye/mrbayes/3.2.7a/mb < paramfile.txt
running: /mnt/home/cipres/opt/popeye/mrbayes/3.2.7a/mb < paramfile.txt
running: /mnt/home/cipres/opt/popeye/mrbayes/3.2.7a/mb < paramfile.txt
running: /mnt/home/cipres/opt/popeye/mrbayes/3.2.7a/mb < paramfile.txt
running: /mnt/home/cipres/opt/popeye/mrbayes/3.2.7a/mb < paramfile.txt
running: /mnt/home/cipres/opt/popeye/mrbayes/3.2.7a/mb < paramfile.txt
running: /mnt/home/cipres/opt/popeye/mrbayes/3.2.7a/mb < paramfile.txt
running: /mnt/home/cipres/opt/popeye/mrbayes/3.2.7a/mb < paramfile.txt
running: /mnt/home/cipres/opt/popeye/mrbayes/3.2.7a/mb < paramfile.txt
running: /mnt/home/cipres/opt/popeye/mrbayes/3.2.7a/mb < paramfile.txt
running: /mnt/home/cipres/opt/popeye/mrbayes/3.2.7a/mb < paramfile.txt
running: /mnt/home/cipres/opt/popeye/mrbayes/3.2.7a/mb < paramfile.txt
running: /mnt/home/cipres/opt/popeye/mrbayes/3.2.7a/mb < paramfile.txt
running: /mnt/home/cipres/opt/popeye/mrbayes/3.2.7a/mb < paramfile.txt
running: /mnt/home/cipres/opt/popeye/mrbayes/3.2.7a/mb < paramfile.txt


                            MrBayes 3.2.7a x86_64

                      (Bayesian Analysis of Phylogeny)

                             (Parallel version)
                         (16 processors available)

              Distributed under the GNU General Public License


               Type "help" or "help <command>" for information
                     on the commands that are available.

                   Type "about" for authorship and general
                       information about the program.


MrBayes > 
   Setting autoclose to yes

MrBayes > 
   Setting nowarnings to yes

MrBayes > 
   Setting usebeagle to yes
   Setting beagleprecision to double
   Setting beaglesse to Yes
   Setting beaglescaling to Dynamic
   Setting beaglethreads to No

MrBayes > 
   Executing file "infile.nex"
   UNIX line termination
   Longest line length = 5869
   Parsing file
   Expecting NEXUS formatted file
   Reading data block
      Allocated taxon set
      Allocated matrix
      Defining new matrix with 74 taxa and 5916 characters
      Data is Mixed
         Data for partition 1 is Dna
         Data for partition 2 is Standard
      There are a total of 2 default data divisions
      Data matrix is interleaved
      Gaps coded as -
      Missing data coded as ?
      Taxon  1 -> Democricetodon_franconicus
      Taxon  2 -> Apocricetus_alberti
      Taxon  3 -> Apocricetus_angustidens
      Taxon  4 -> Apocricetus_barrierei
      Taxon  5 -> Apocricetus_darderi
      Taxon  6 -> Pseudocricetus_orienteuropaeus
      Taxon  7 -> Pseudocricetus_kormosi
      Taxon  8 -> Hattomys_beetsi
      Taxon  9 -> Hattomys_nazarii
      Taxon 10 -> Hattomys_gargantua
      Taxon 11 -> Neocricetodon_ambarrensis
      Taxon 12 -> Neocricetodon_fahlbuschi
      Taxon 13 -> Neocricetodon_moldavicus
      Taxon 14 -> Neocricetodon_nestori
      Taxon 15 -> Neocricetodon_browni
      Taxon 16 -> Neocricetodon_hanae
      Taxon 17 -> Neocricetodon_grangeri
      Taxon 18 -> Neocricetodon_intermedius
      Taxon 19 -> Neocricetodon_polonicus
      Taxon 20 -> Neocricetodon_magnus
      Taxon 21 -> Neocricetodon_similis
      Taxon 22 -> Neocricetodon_skofleki
      Taxon 23 -> Neocricetodon_shalaensis
      Taxon 24 -> Collimys_transversus
      Taxon 25 -> Collimys_gudrunae
      Taxon 26 -> Collimys_hiri
      Taxon 27 -> Collimys_longidens
      Taxon 28 -> Collimys_dobosi
      Taxon 29 -> Cricetulodon_complicidens
      Taxon 30 -> Cricetulodon_sabadellensis
      Taxon 31 -> Cricetulodon_bugesiensis
      Taxon 32 -> Cricetulodon_lucentensis
      Taxon 33 -> Cricetulodon_meini
      Taxon 34 -> Rotundomys_freiriensis
      Taxon 35 -> Rotundomys_intimus
      Taxon 36 -> Rotundomys_sabatieri
      Taxon 37 -> Rotundomys_montisrotundi
      Taxon 38 -> Rotundomys_bressanus
      Taxon 39 -> Pseudocollimys_steiningeri
      Taxon 40 -> Tragomys_macpheei
      Taxon 41 -> Hypsocricetus_strimonis
      Taxon 42 -> Sinocricetus_zdanskyi
      Taxon 43 -> Sinocricetus_major
      Taxon 44 -> Nannocricetus_mongolicus
      Taxon 45 -> Nannocricetus_primitivus
      Taxon 46 -> Nannocricetus_qiui
      Taxon 47 -> Colloides_xiaomingi
      Taxon 48 -> Stylocricetus_meoticus
      Taxon 49 -> Odessamys_palatocristatus
      Taxon 50 -> Odessamys_simionescui
      Taxon 51 -> Allocricetus_aylasevimae
      Taxon 52 -> Allocricetus_primitivus
      Taxon 53 -> Allocricetus_bursae
      Taxon 54 -> Allocricetus_ehiki
      Taxon 55 -> Allocricetus_teilhardi
      Taxon 56 -> Allocricetus_jesreelicus
      Taxon 57 -> Cricetulus_mesolophidos
      Taxon 58 -> Cricetulus_europaeus
      Taxon 59 -> Cricetulus_koufosi
      Taxon 60 -> Cricetulus_barabensis
      Taxon 61 -> Cricetulus_longicaudatus
      Taxon 62 -> Phodopus_roborovskii
      Taxon 63 -> Phodopus_campbelli
      Taxon 64 -> Phodopus_sungorus
      Taxon 65 -> Urocricetus_kamensis
      Taxon 66 -> Mesocricetus_auratus
      Taxon 67 -> Mesocricetus_brandti
      Taxon 68 -> Mesocricetus_newtoni
      Taxon 69 -> Mesocricetus_primitivus
      Taxon 70 -> Tscherskia_triton
      Taxon 71 -> Nothocricetulus_migratorius
      Taxon 72 -> Allocricetulus_eversmanni
      Taxon 73 -> Cricetus_cricetus
      Taxon 74 -> Cricetus_lophidens
      Successfully read matrix
      Setting default partition, dividing characters into 2 parts
      Setting model defaults
      Seed (for generating default start values) = 1770549008
      WARNING: There are 9 characters incompatible with the specified
               coding bias. These characters will be excluded.
      Setting output file names to "infile.nex.run<i>.<p|t>"
   Exiting data block
   Reading mrbayes block
      Setting autoclose to yes
      Setting nowarnings to yes
      Setting outgroup to taxon "Democricetodon_franconicus"
      Defining charset called 'dna1'
      Defining charset called 'dna2'
      Defining charset called 'dna3'
      Defining charset called 'morph'
      Defining partition called 'combined'
      Setting combined as the partition, dividing characters into 4 parts.
      Setting model defaults
      Seed (for generating default start values) = 510372233
      WARNING: There are 9 characters incompatible with the specified
               coding bias. These characters will be excluded.
      Setting Nst to 2 for partition 1
      Setting Rates to Gamma for partition 1
      Successfully set likelihood model parameters to
      partition 1 (if applicable)
      WARNING: There are 9 characters incompatible with the specified
               coding bias. These characters will be excluded.
      Setting Nst to 6 for partition 2
      Setting Nst to 6 for partition 3
      Setting Rates to Gamma for partition 2
      Setting Rates to Gamma for partition 3
      Successfully set likelihood model parameters to
      partitions 2 and 3 (if applicable)
      WARNING: There are 9 characters incompatible with the specified
               coding bias. These characters will be excluded.
      Enabling Coding Variable for partition 4
      Setting Rates to Gamma for partition 4
      Successfully set likelihood model parameters to
      partition 4 (if applicable)
      WARNING: There are 9 characters incompatible with the specified
               coding bias. These characters will be excluded.
      Setting Ratepr to Variable [Dirichlet(..,1,..)] for partition 1
      Setting Ratepr to Variable [Dirichlet(..,1,..)] for partition 2
      Setting Ratepr to Variable [Dirichlet(..,1,..)] for partition 3
      Setting Ratepr to Variable [Dirichlet(..,1,..)] for partition 4
      Successfully set prior model parameters to all
      applicable data partitions 
      WARNING: There are 9 characters incompatible with the specified
               coding bias. These characters will be excluded.
      Unlinking
      WARNING: There are 9 characters incompatible with the specified
               coding bias. These characters will be excluded.
      Unlinking
      WARNING: There are 9 characters incompatible with the specified
               coding bias. These characters will be excluded.
      Setting number of generations to 10000000
      Using relative burnin (a fraction of samples discarded).
      Setting burnin fraction to 0.25
      Setting print frequency to 1000
      Setting sample frequency to 1000
      Setting heating parameter to 0.008000
      WARNING: Reallocation of zero size attempted. This is probably a bug. Problems may follow.
      WARNING: Reallocation of zero size attempted. This is probably a bug. Problems may follow.
      Setting number of runs to 4
      Setting number of chains to 4
      Setting number of swaps per swapping cycle to 2
      Setting chain output file names to "infile.nex.run<i>.<p/t>"
      Successfully set chain parameters
      Successfully set proposal parameters
      Successfully set proposal parameters
      Successfully set proposal parameters
      Successfully set proposal parameters
      Moves that will be used by MCMC sampler (rel. proposal prob. > 0.0):

         1 -- Move        = Dirichlet(Tratio{1})
              Type        = Dirichlet proposal
              Parameter   = Tratio{1} [param. 1] (Transition and transversion rates)
              Tuningparam = alpha (Dirichlet parameter)
                    alpha = 50.000
              Targetrate  = 0.250
              Rel. prob.  = 1.0

         2 -- Move        = Dirichlet(Revmat{2})
              Type        = Dirichlet proposal
              Parameter   = Revmat{2} [param. 2] (Rates of reversible rate matrix)
              Tuningparam = alpha (Dirichlet parameter)
                    alpha = 100.000
              Targetrate  = 0.250
              Rel. prob.  = 0.5

         3 -- Move        = Slider(Revmat{2})
              Type        = Sliding window
              Parameter   = Revmat{2} [param. 2] (Rates of reversible rate matrix)
              Tuningparam = delta (Sliding window size)
                    delta = 0.150
              Targetrate  = 0.250
              Rel. prob.  = 0.5

         4 -- Move        = Dirichlet(Revmat{3})
              Type        = Dirichlet proposal
              Parameter   = Revmat{3} [param. 3] (Rates of reversible rate matrix)
              Tuningparam = alpha (Dirichlet parameter)
                    alpha = 100.000
              Targetrate  = 0.250
              Rel. prob.  = 0.5

         5 -- Move        = Slider(Revmat{3})
              Type        = Sliding window
              Parameter   = Revmat{3} [param. 3] (Rates of reversible rate matrix)
              Tuningparam = delta (Sliding window size)
                    delta = 0.150
              Targetrate  = 0.250
              Rel. prob.  = 0.5

         6 -- Move        = Dirichlet(Pi{1})
              Type        = Dirichlet proposal
              Parameter   = Pi{1} [param. 4] (Stationary state frequencies)
              Tuningparam = alpha (Dirichlet parameter)
                    alpha = 100.000
              Targetrate  = 0.250
              Rel. prob.  = 0.5

         7 -- Move        = Slider(Pi{1})
              Type        = Sliding window
              Parameter   = Pi{1} [param. 4] (Stationary state frequencies)
              Tuningparam = delta (Sliding window size)
                    delta = 0.200
              Targetrate  = 0.250
              Rel. prob.  = 0.5

         8 -- Move        = Dirichlet(Pi{2})
              Type        = Dirichlet proposal
              Parameter   = Pi{2} [param. 5] (Stationary state frequencies)
              Tuningparam = alpha (Dirichlet parameter)
                    alpha = 100.000
              Targetrate  = 0.250
              Rel. prob.  = 0.5

         9 -- Move        = Slider(Pi{2})
              Type        = Sliding window
              Parameter   = Pi{2} [param. 5] (Stationary state frequencies)
              Tuningparam = delta (Sliding window size)
                    delta = 0.200
              Targetrate  = 0.250
              Rel. prob.  = 0.5

        10 -- Move        = Dirichlet(Pi{3})
              Type        = Dirichlet proposal
              Parameter   = Pi{3} [param. 6] (Stationary state frequencies)
              Tuningparam = alpha (Dirichlet parameter)
                    alpha = 100.000
              Targetrate  = 0.250
              Rel. prob.  = 0.5

        11 -- Move        = Slider(Pi{3})
              Type        = Sliding window
              Parameter   = Pi{3} [param. 6] (Stationary state frequencies)
              Tuningparam = delta (Sliding window size)
                    delta = 0.200
              Targetrate  = 0.250
              Rel. prob.  = 0.5

        12 -- Move        = Multiplier(Alpha{1})
              Type        = Multiplier
              Parameter   = Alpha{1} [param. 8] (Shape of scaled gamma distribution of site rates)
              Tuningparam = lambda (Multiplier tuning parameter)
                   lambda = 0.811
              Targetrate  = 0.250
              Rel. prob.  = 1.0

        13 -- Move        = Multiplier(Alpha{2})
              Type        = Multiplier
              Parameter   = Alpha{2} [param. 9] (Shape of scaled gamma distribution of site rates)
              Tuningparam = lambda (Multiplier tuning parameter)
                   lambda = 0.811
              Targetrate  = 0.250
              Rel. prob.  = 1.0

        14 -- Move        = Multiplier(Alpha{3})
              Type        = Multiplier
              Parameter   = Alpha{3} [param. 10] (Shape of scaled gamma distribution of site rates)
              Tuningparam = lambda (Multiplier tuning parameter)
                   lambda = 0.811
              Targetrate  = 0.250
              Rel. prob.  = 1.0

        15 -- Move        = Multiplier(Alpha{4})
              Type        = Multiplier
              Parameter   = Alpha{4} [param. 11] (Shape of scaled gamma distribution of site rates)
              Tuningparam = lambda (Multiplier tuning parameter)
                   lambda = 0.811
              Targetrate  = 0.250
              Rel. prob.  = 1.0

        16 -- Move        = Dirichlet(Ratemultiplier{all})
              Type        = Dirichlet proposal
              Parameter   = Ratemultiplier{all} [param. 12] (Partition-specific rate multiplier)
              Tuningparam = alpha (Dirichlet parameter)
                    alpha = 50.000
              Targetrate  = 0.250
              Rel. prob.  = 0.8

        17 -- Move        = Slider(Ratemultiplier{all})
              Type        = Sliding window
              Parameter   = Ratemultiplier{all} [param. 12] (Partition-specific rate multiplier)
              Tuningparam = delta (Sliding window size)
                    delta = 0.050
              Targetrate  = 0.250
              Rel. prob.  = 0.8

        18 -- Move        = ExtSPR(Tau{all},V{all})
              Type        = Extending SPR
              Parameters  = Tau{all} [param. 13] (Topology)
                            V{all} [param. 14] (Branch lengths)
              Tuningparam = p_ext (Extension probability)
                            lambda (Multiplier tuning parameter)
                    p_ext = 0.500
                   lambda = 0.098
              Rel. prob.  = 10.0

        19 -- Move        = ExtSS(Tau{all},V{all})
              Type        = Extending subtree swapper
              Parameters  = Tau{all} [param. 13] (Topology)
                            V{all} [param. 14] (Branch lengths)
              Tuningparam = p_ext (Extension probability)
                            lambda (Multiplier tuning parameter)
                    p_ext = 0.500
                   lambda = 0.098
              Rel. prob.  = 15.0

        20 -- Move        = ExtTBR(Tau{all},V{all})
              Type        = Extending TBR
              Parameters  = Tau{all} [param. 13] (Topology)
                            V{all} [param. 14] (Branch lengths)
              Tuningparam = p_ext (Extension probability)
                            lambda (Multiplier tuning parameter)
                    p_ext = 0.500
                   lambda = 0.098
              Rel. prob.  = 15.0

        21 -- Move        = NNI(Tau{all},V{all})
              Type        = NNI move
              Parameters  = Tau{all} [param. 13] (Topology)
                            V{all} [param. 14] (Branch lengths)
              Rel. prob.  = 5.0

        22 -- Move        = ParsSPR(Tau{all},V{all})
              Type        = Parsimony-biased SPR
              Parameters  = Tau{all} [param. 13] (Topology)
                            V{all} [param. 14] (Branch lengths)
              Tuningparam = warp (parsimony warp factor)
                            r (reweighting probability)
                            v_t (typical branch length)
                            lambda (multiplier tuning parameter)
                     warp = 0.100
                        r = 0.050
                      v_t = 0.030
                   lambda = 0.098
              Rel. prob.  = 30.0

        23 -- Move        = Multiplier(V{all})
              Type        = Random brlen hit with multiplier
              Parameter   = V{all} [param. 14] (Branch lengths)
              Tuningparam = lambda (Multiplier tuning parameter)
                   lambda = 1.386
              Targetrate  = 0.250
              Rel. prob.  = 20.0

        24 -- Move        = Nodeslider(V{all})
              Type        = Node slider (uniform on possible positions)
              Parameter   = V{all} [param. 14] (Branch lengths)
              Tuningparam = lambda (Multiplier tuning parameter)
                   lambda = 0.191
              Rel. prob.  = 7.0

        25 -- Move        = TLMultiplier(V{all})
              Type        = Whole treelength hit with multiplier
              Parameter   = V{all} [param. 14] (Branch lengths)
              Tuningparam = lambda (Multiplier tuning parameter)
                   lambda = 1.386
              Targetrate  = 0.250
              Rel. prob.  = 3.0

      Use 'Showmoves allavailable=yes' to see a list of all available moves
      Active parameters: 

                             Partition(s)
         Parameters          1  2  3  4
         ------------------------------
         Tratio              1  .  .  .
         Revmat              .  2  3  .
         Statefreq           4  5  6  7
         Shape               8  9 10 11
         Ratemultiplier     12 12 12 12
         Topology           13 13 13 13
         Brlens             14 14 14 14
         ------------------------------

         Parameters can be linked or unlinked across partitions using 'link' and 'unlink'

         1 --  Parameter  = Tratio{1}
               Type       = Transition and transversion rates
               Prior      = Beta(1.00,1.00)
               Partition  = 1
               Moves      = Dirichlet(Tratio{1}) <prob 1.0>
               Startvals  = (1.000)

         2 --  Parameter  = Revmat{2}
               Type       = Rates of reversible rate matrix
               Prior      = Dirichlet(1.00,1.00,1.00,1.00,1.00,1.00)
               Partition  = 2
               Moves      = Dirichlet(Revmat{2}) <prob 0.5>, Slider(Revmat{2}) <prob 0.5>
               Startvals  = (0.167,0.167,0.167,0.167,0.167,0.167)

         3 --  Parameter  = Revmat{3}
               Type       = Rates of reversible rate matrix
               Prior      = Dirichlet(1.00,1.00,1.00,1.00,1.00,1.00)
               Partition  = 3
               Moves      = Dirichlet(Revmat{3}) <prob 0.5>, Slider(Revmat{3}) <prob 0.5>
               Startvals  = (0.167,0.167,0.167,0.167,0.167,0.167)

         4 --  Parameter  = Pi{1}
               Type       = Stationary state frequencies
               Prior      = Dirichlet
               Partition  = 1
               Moves      = Dirichlet(Pi{1}) <prob 0.5>, Slider(Pi{1}) <prob 0.5>
               Startvals  = (0.250,0.250,0.250,0.250)

         5 --  Parameter  = Pi{2}
               Type       = Stationary state frequencies
               Prior      = Dirichlet
               Partition  = 2
               Moves      = Dirichlet(Pi{2}) <prob 0.5>, Slider(Pi{2}) <prob 0.5>
               Startvals  = (0.250,0.250,0.250,0.250)

         6 --  Parameter  = Pi{3}
               Type       = Stationary state frequencies
               Prior      = Dirichlet
               Partition  = 3
               Moves      = Dirichlet(Pi{3}) <prob 0.5>, Slider(Pi{3}) <prob 0.5>
               Startvals  = (0.250,0.250,0.250,0.250)

         7 --  Parameter  = Alpha_symdir{4}
               Type       = Symmetric diricihlet/beta distribution alpha_i parameter
               Prior      = Symmetric dirichlet with all parameters equal to infinity
               Partition  = 4

         8 --  Parameter  = Alpha{1}
               Type       = Shape of scaled gamma distribution of site rates
               Prior      = Exponential(1.00)
               Partition  = 1
               Moves      = Multiplier(Alpha{1}) <prob 1.0>
               Startvals  = (1.000)

         9 --  Parameter  = Alpha{2}
               Type       = Shape of scaled gamma distribution of site rates
               Prior      = Exponential(1.00)
               Partition  = 2
               Moves      = Multiplier(Alpha{2}) <prob 1.0>
               Startvals  = (1.000)

        10 --  Parameter  = Alpha{3}
               Type       = Shape of scaled gamma distribution of site rates
               Prior      = Exponential(1.00)
               Partition  = 3
               Moves      = Multiplier(Alpha{3}) <prob 1.0>
               Startvals  = (1.000)

        11 --  Parameter  = Alpha{4}
               Type       = Shape of scaled gamma distribution of site rates
               Prior      = Exponential(1.00)
               Partition  = 4
               Moves      = Multiplier(Alpha{4}) <prob 1.0>
               Startvals  = (1.000)

        12 --  Parameter  = Ratemultiplier{all}
               Type       = Partition-specific rate multiplier
               Prior      = Dirichlet(1.00,1.00,1.00,1.00)
               Partitions = All
               Moves      = Dirichlet(Ratemultiplier{all}) <prob 0.8>, 
                            Slider(Ratemultiplier{all}) <prob 0.8>
               Startvals  = (1.000,1.000,1.000,1.000)

        13 --  Parameter  = Tau{all}
               Type       = Topology
               Prior      = All topologies equally probable a priori
               Partitions = All
               Subparam.  = V{all}
               Moves      = ExtSPR(Tau{all},V{all}) <prob 10.0>, 
                            ExtSS(Tau{all},V{all}) <prob 15.0>, 
                            ExtTBR(Tau{all},V{all}) <prob 15.0>, NNI(Tau{all},V{all}) <prob 5.0>, 
                            ParsSPR(Tau{all},V{all}) <prob 30.0>
               Not used   = Local
               Startvals  = tree 'mcmc.tree_1'  [run 1, chain 1]
                            tree 'mcmc.tree_2'  [run 1, chain 2]
                            tree 'mcmc.tree_3'  [run 1, chain 3]
                            tree 'mcmc.tree_4'  [run 1, chain 4]
                            tree 'mcmc.tree_5'  [run 2, chain 1]
                            tree 'mcmc.tree_6'  [run 2, chain 2]
                            tree 'mcmc.tree_7'  [run 2, chain 3]
                            tree 'mcmc.tree_8'  [run 2, chain 4]
                            tree 'mcmc.tree_9'  [run 3, chain 1]
                            tree 'mcmc.tree_10'  [run 3, chain 2]
                            tree 'mcmc.tree_11'  [run 3, chain 3]
                            tree 'mcmc.tree_12'  [run 3, chain 4]
                            tree 'mcmc.tree_13'  [run 4, chain 1]
                            tree 'mcmc.tree_14'  [run 4, chain 2]
                            tree 'mcmc.tree_15'  [run 4, chain 3]
                            tree 'mcmc.tree_16'  [run 4, chain 4]

        14 --  Parameter  = V{all}
               Type       = Branch lengths
               Prior      = Unconstrained:GammaDir(1.0,0.1000,1.0,1.0)
               Partitions = All
               Moves      = Multiplier(V{all}) <prob 20.0>, Nodeslider(V{all}) <prob 7.0>, 
                            TLMultiplier(V{all}) <prob 3.0>
               Startvals  = tree 'mcmc.tree_1'  [run 1, chain 1]
                            tree 'mcmc.tree_2'  [run 1, chain 2]
                            tree 'mcmc.tree_3'  [run 1, chain 3]
                            tree 'mcmc.tree_4'  [run 1, chain 4]
                            tree 'mcmc.tree_5'  [run 2, chain 1]
                            tree 'mcmc.tree_6'  [run 2, chain 2]
                            tree 'mcmc.tree_7'  [run 2, chain 3]
                            tree 'mcmc.tree_8'  [run 2, chain 4]
                            tree 'mcmc.tree_9'  [run 3, chain 1]
                            tree 'mcmc.tree_10'  [run 3, chain 2]
                            tree 'mcmc.tree_11'  [run 3, chain 3]
                            tree 'mcmc.tree_12'  [run 3, chain 4]
                            tree 'mcmc.tree_13'  [run 4, chain 1]
                            tree 'mcmc.tree_14'  [run 4, chain 2]
                            tree 'mcmc.tree_15'  [run 4, chain 3]
                            tree 'mcmc.tree_16'  [run 4, chain 4]

      Running Markov chain
      MCMC stamp = 9360615046
      Seed = 1943408235
      Swapseed = 1770549008
      Model settings:

         Settings for partition 1 --
            Datatype  = DNA
            Nucmodel  = 4by4
            Nst       = 2
                        Transition and transversion  rates, expressed
                        as proportions of the rate sum, have a
                        Beta(1.00,1.00) prior
            Covarion  = No
            # States  = 4
                        State frequencies have a Dirichlet prior
                        (1.00,1.00,1.00,1.00)
            Rates     = Gamma
                        The distribution is approximated using 4 categories.
                        Shape parameter is exponentially
                        distributed with parameter (1.00).

         Settings for partition 2 --
            Datatype  = DNA
            Nucmodel  = 4by4
            Nst       = 6
                        Substitution rates, expressed as proportions
                        of the rate sum, have a Dirichlet prior
                        (1.00,1.00,1.00,1.00,1.00,1.00)
            Covarion  = No
            # States  = 4
                        State frequencies have a Dirichlet prior
                        (1.00,1.00,1.00,1.00)
            Rates     = Gamma
                        The distribution is approximated using 4 categories.
                        Shape parameter is exponentially
                        distributed with parameter (1.00).

         Settings for partition 3 --
            Datatype  = DNA
            Nucmodel  = 4by4
            Nst       = 6
                        Substitution rates, expressed as proportions
                        of the rate sum, have a Dirichlet prior
                        (1.00,1.00,1.00,1.00,1.00,1.00)
            Covarion  = No
            # States  = 4
                        State frequencies have a Dirichlet prior
                        (1.00,1.00,1.00,1.00)
            Rates     = Gamma
                        The distribution is approximated using 4 categories.
                        Shape parameter is exponentially
                        distributed with parameter (1.00).

         Settings for partition 4 --
            Datatype  = Standard
            Coding    = Variable
            # States  = Variable, up to 10
                        State frequencies are fixed to be equal
            Rates     = Gamma
                        The distribution is approximated using 4 categories.
                        Shape parameter is exponentially
                        distributed with parameter (1.00).

      Active parameters: 

                             Partition(s)
         Parameters          1  2  3  4
         ------------------------------
         Tratio              1  .  .  .
         Revmat              .  2  3  .
         Statefreq           4  5  6  7
         Shape               8  9 10 11
         Ratemultiplier     12 12 12 12
         Topology           13 13 13 13
         Brlens             14 14 14 14
         ------------------------------

         Parameters can be linked or unlinked across partitions using 'link' and 'unlink'

         1 --  Parameter  = Tratio{1}
               Type       = Transition and transversion rates
               Prior      = Beta(1.00,1.00)
               Partition  = 1

         2 --  Parameter  = Revmat{2}
               Type       = Rates of reversible rate matrix
               Prior      = Dirichlet(1.00,1.00,1.00,1.00,1.00,1.00)
               Partition  = 2

         3 --  Parameter  = Revmat{3}
               Type       = Rates of reversible rate matrix
               Prior      = Dirichlet(1.00,1.00,1.00,1.00,1.00,1.00)
               Partition  = 3

         4 --  Parameter  = Pi{1}
               Type       = Stationary state frequencies
               Prior      = Dirichlet
               Partition  = 1

         5 --  Parameter  = Pi{2}
               Type       = Stationary state frequencies
               Prior      = Dirichlet
               Partition  = 2

         6 --  Parameter  = Pi{3}
               Type       = Stationary state frequencies
               Prior      = Dirichlet
               Partition  = 3

         7 --  Parameter  = Alpha_symdir{4}
               Type       = Symmetric diricihlet/beta distribution alpha_i parameter
               Prior      = Symmetric dirichlet with all parameters equal to infinity
               Partition  = 4

         8 --  Parameter  = Alpha{1}
               Type       = Shape of scaled gamma distribution of site rates
               Prior      = Exponential(1.00)
               Partition  = 1

         9 --  Parameter  = Alpha{2}
               Type       = Shape of scaled gamma distribution of site rates
               Prior      = Exponential(1.00)
               Partition  = 2

        10 --  Parameter  = Alpha{3}
               Type       = Shape of scaled gamma distribution of site rates
               Prior      = Exponential(1.00)
               Partition  = 3

        11 --  Parameter  = Alpha{4}
               Type       = Shape of scaled gamma distribution of site rates
               Prior      = Exponential(1.00)
               Partition  = 4

        12 --  Parameter  = Ratemultiplier{all}
               Type       = Partition-specific rate multiplier
               Prior      = Dirichlet(1.00,1.00,1.00,1.00)
               Partitions = All

        13 --  Parameter  = Tau{all}
               Type       = Topology
               Prior      = All topologies equally probable a priori
               Partitions = All
               Subparam.  = V{all}

        14 --  Parameter  = V{all}
               Type       = Branch lengths
               Prior      = Unconstrained:GammaDir(1.0,0.1000,1.0,1.0)
               Partitions = All


      Number of chains per MPI processor = 1

      The MCMC sampler will use the following moves:
         With prob.  Chain will use move
            0.86 %   Dirichlet(Tratio{1})
            0.43 %   Dirichlet(Revmat{2})
            0.43 %   Slider(Revmat{2})
            0.43 %   Dirichlet(Revmat{3})
            0.43 %   Slider(Revmat{3})
            0.43 %   Dirichlet(Pi{1})
            0.43 %   Slider(Pi{1})
            0.43 %   Dirichlet(Pi{2})
            0.43 %   Slider(Pi{2})
            0.43 %   Dirichlet(Pi{3})
            0.43 %   Slider(Pi{3})
            0.86 %   Multiplier(Alpha{1})
            0.86 %   Multiplier(Alpha{2})
            0.86 %   Multiplier(Alpha{3})
            0.86 %   Multiplier(Alpha{4})
            0.64 %   Dirichlet(Ratemultiplier{all})
            0.64 %   Slider(Ratemultiplier{all})
            8.58 %   ExtSPR(Tau{all},V{all})
           12.88 %   ExtSS(Tau{all},V{all})
           12.88 %   ExtTBR(Tau{all},V{all})
            4.29 %   NNI(Tau{all},V{all})
           25.75 %   ParsSPR(Tau{all},V{all})
           17.17 %   Multiplier(V{all})
            6.01 %   Nodeslider(V{all})
            2.58 %   TLMultiplier(V{all})

      Division 1 has 256 unique site patterns
      Division 2 has 531 unique site patterns
      Division 3 has 215 unique site patterns
      Division 4 has 76 unique site patterns
      Initializing conditional likelihoods

      Running benchmarks to automatically select fastest BEAGLE resource... 
      Using BEAGLE v3.1.2 resource 0 for division 1:
         Rsrc Name : CPU
         Impl Name : CPU-4State-SSE-Double
         Flags: PROCESSOR_CPU PRECISION_DOUBLE COMPUTATION_SYNCH EIGEN_REAL
                SCALING_MANUAL SCALERS_RAW VECTOR_SSE THREADING_NONE         MODEL STATES: 4

      Running benchmarks to automatically select fastest BEAGLE resource... 
      Using BEAGLE v3.1.2 resource 0 for division 2:
         Rsrc Name : CPU
         Impl Name : CPU-4State-SSE-Double
         Flags: PROCESSOR_CPU PRECISION_DOUBLE COMPUTATION_SYNCH EIGEN_REAL
                SCALING_MANUAL SCALERS_RAW VECTOR_SSE THREADING_NONE         MODEL STATES: 4

      Running benchmarks to automatically select fastest BEAGLE resource... 
      Using BEAGLE v3.1.2 resource 0 for division 3:
         Rsrc Name : CPU
         Impl Name : CPU-4State-SSE-Double
         Flags: PROCESSOR_CPU PRECISION_DOUBLE COMPUTATION_SYNCH EIGEN_REAL
                SCALING_MANUAL SCALERS_RAW VECTOR_SSE THREADING_NONE         MODEL STATES: 4
      Using standard non-SSE likelihood calculator for division 4 (single-precision)

      Initial log likelihoods and log prior probs for run 1:
         Chain 1 -- -28528.920271 -- 141.241375

      There are 15 more chains on other processor(s)


      Using a relative burnin of 25.0 % for diagnostics

      Chain results (10000000 generations requested):

         0 -- [-28528.920] [...15 remote chains...] 
      1000 -- [-22141.495] [...15 remote chains...] -- 2:46:39
      2000 -- (-21361.974) [...15 remote chains...] -- 4:09:57
      3000 -- [-21086.241] [...15 remote chains...] -- 3:42:09
      4000 -- (-20822.311) [...15 remote chains...] -- 3:28:15
      5000 -- (-20726.161) [...15 remote chains...] -- 3:53:13

      Average standard deviation of split frequencies: 0.117674

      6000 -- (-20547.499) [...15 remote chains...] -- 3:42:05
      7000 -- (-20452.784) [...15 remote chains...] -- 3:34:08
      8000 -- (-20303.733) [...15 remote chains...] -- 3:48:59
      9000 -- (-20202.827) [...15 remote chains...] -- 3:42:01
      10000 -- (-20116.038) [...15 remote chains...] -- 3:36:27

      Average standard deviation of split frequencies: 0.079690

      11000 -- (-20090.880) [...15 remote chains...] -- 3:47:01
      12000 -- (-20081.759) [...15 remote chains...] -- 3:41:57
      13000 -- (-20077.939) [...15 remote chains...] -- 3:50:28
      14000 -- (-20080.800) [...15 remote chains...] -- 3:45:52
      15000 -- (-20066.022) [...15 remote chains...] -- 3:41:53

      Average standard deviation of split frequencies: 0.122659

      16000 -- (-20065.907) [...15 remote chains...] -- 3:48:48
      17000 -- (-20051.377) [...15 remote chains...] -- 3:45:06
      18000 -- [-20049.390] [...15 remote chains...] -- 3:51:03
      19000 -- [-20054.258] [...15 remote chains...] -- 3:47:38
      20000 -- (-20041.873) [...15 remote chains...] -- 3:44:33

      Average standard deviation of split frequencies: 0.097855

      21000 -- (-20045.708) [...15 remote chains...] -- 3:49:40
      22000 -- [-20043.608] [...15 remote chains...] -- 3:46:46
      23000 -- (-20050.780) [...15 remote chains...] -- 3:51:21
      24000 -- (-20050.485) [...15 remote chains...] -- 3:48:37
      25000 -- (-20042.775) [...15 remote chains...] -- 3:46:06

      Average standard deviation of split frequencies: 0.080764

      26000 -- (-20029.212) [...15 remote chains...] -- 3:50:10
      27000 -- (-20034.078) [...15 remote chains...] -- 3:47:46
      28000 -- [-20033.192] [...15 remote chains...] -- 3:51:29
      29000 -- (-20037.701) [...15 remote chains...] -- 3:49:13
      30000 -- [-20053.292] [...15 remote chains...] -- 3:47:05

      Average standard deviation of split frequencies: 0.091833

      31000 -- (-20041.859) [...15 remote chains...] -- 3:50:27
      32000 -- (-20042.791) [...15 remote chains...] -- 3:48:26
      33000 -- [-20044.330] [...15 remote chains...] -- 3:51:33
      34000 -- (-20054.633) [...15 remote chains...] -- 3:49:36
      35000 -- [-20045.251] [...15 remote chains...] -- 3:47:46

      Average standard deviation of split frequencies: 0.086768

      36000 -- (-20033.462) [...15 remote chains...] -- 3:50:38
      37000 -- [-20031.751] [...15 remote chains...] -- 3:48:52
      38000 -- (-20050.802) [...15 remote chains...] -- 3:51:34
      39000 -- (-20039.531) [...15 remote chains...] -- 3:49:52
      40000 -- (-20028.883) [...15 remote chains...] -- 3:48:15

      Average standard deviation of split frequencies: 0.093246

      41000 -- [-20030.971] [...15 remote chains...] -- 3:50:45
      42000 -- (-20024.628) [...15 remote chains...] -- 3:49:11
      43000 -- (-20036.688) [...15 remote chains...] -- 3:51:33
      44000 -- [-20054.154] [...15 remote chains...] -- 3:50:02
      45000 -- (-20040.038) [...15 remote chains...] -- 3:52:17

      Average standard deviation of split frequencies: 0.086222

      46000 -- [-20051.229] [...15 remote chains...] -- 3:50:49
      47000 -- (-20035.623) [...15 remote chains...] -- 3:49:24
      48000 -- [-20036.471] [...15 remote chains...] -- 3:51:31
      49000 -- [-20026.159] [...15 remote chains...] -- 3:50:09
      50000 -- [-20029.180] [...15 remote chains...] -- 3:48:51

      Average standard deviation of split frequencies: 0.083052

      51000 -- (-20037.098) [...15 remote chains...] -- 3:50:50
      52000 -- (-20045.866) [...15 remote chains...] -- 3:49:34
      53000 -- (-20041.989) [...15 remote chains...] -- 3:51:28
      54000 -- (-20034.879) [...15 remote chains...] -- 3:50:13
      55000 -- (-20037.351) [...15 remote chains...] -- 3:52:03

      Average standard deviation of split frequencies: 0.086135

      56000 -- [-20031.360] [...15 remote chains...] -- 3:50:50
      57000 -- [-20035.859] [...15 remote chains...] -- 3:49:40
      58000 -- (-20046.135) [...15 remote chains...] -- 3:51:24
      59000 -- (-20024.300) [...15 remote chains...] -- 3:50:16
      60000 -- (-20048.483) [...15 remote chains...] -- 3:49:10

      Average standard deviation of split frequencies: 0.080041

      61000 -- (-20039.673) [...15 remote chains...] -- 3:50:49
      62000 -- (-20057.588) [...15 remote chains...] -- 3:49:44
      63000 -- (-20062.808) [...15 remote chains...] -- 3:51:20
      64000 -- (-20048.079) [...15 remote chains...] -- 3:50:17
      65000 -- (-20040.564) [...15 remote chains...] -- 3:49:16

      Average standard deviation of split frequencies: 0.074281

      66000 -- [-20037.582] [...15 remote chains...] -- 3:50:47
      67000 -- [-20048.331] [...15 remote chains...] -- 3:49:47
      68000 -- (-20035.280) [...15 remote chains...] -- 3:51:15
      69000 -- [-20039.180] [...15 remote chains...] -- 3:50:17
      70000 -- (-20041.401) [...15 remote chains...] -- 3:49:20

      Average standard deviation of split frequencies: 0.075670

      71000 -- (-20019.842) [...15 remote chains...] -- 3:50:44
      72000 -- [-20028.752] [...15 remote chains...] -- 3:49:48
      73000 -- [-20021.766] [...15 remote chains...] -- 3:51:10
      74000 -- (-20036.009) [...15 remote chains...] -- 3:50:15
      75000 -- (-20053.111) [...15 remote chains...] -- 3:49:22

      Average standard deviation of split frequencies: 0.072889

      76000 -- (-20070.337) [...15 remote chains...] -- 3:50:41
      77000 -- [-20065.329] [...15 remote chains...] -- 3:49:49
      78000 -- (-20045.700) [...15 remote chains...] -- 3:48:58
      79000 -- [-20041.362] [...15 remote chains...] -- 3:50:14
      80000 -- [-20034.614] [...15 remote chains...] -- 3:49:24

      Average standard deviation of split frequencies: 0.072495

      81000 -- (-20041.288) [...15 remote chains...] -- 3:50:37
      82000 -- (-20030.477) [...15 remote chains...] -- 3:49:48
      83000 -- (-20032.884) [...15 remote chains...] -- 3:49:00
      84000 -- [-20034.795] [...15 remote chains...] -- 3:50:11
      85000 -- [-20024.902] [...15 remote chains...] -- 3:49:24

      Average standard deviation of split frequencies: 0.068536

      86000 -- (-20027.514) [...15 remote chains...] -- 3:50:33
      87000 -- (-20039.663) [...15 remote chains...] -- 3:49:47
      88000 -- (-20038.037) [...15 remote chains...] -- 3:49:01
      89000 -- (-20040.430) [...15 remote chains...] -- 3:50:08
      90000 -- [-20040.068] [...15 remote chains...] -- 3:49:23

      Average standard deviation of split frequencies: 0.064840

      91000 -- (-20034.064) [...15 remote chains...] -- 3:50:29
      92000 -- (-20026.745) [...15 remote chains...] -- 3:49:45
      93000 -- (-20040.229) [...15 remote chains...] -- 3:50:48
      94000 -- (-20047.280) [...15 remote chains...] -- 3:50:05
      95000 -- (-20054.856) [...15 remote chains...] -- 3:49:22

      Average standard deviation of split frequencies: 0.065967

      96000 -- (-20039.904) [...15 remote chains...] -- 3:50:24
      97000 -- [-20028.648] [...15 remote chains...] -- 3:49:42
      98000 -- (-20022.020) [...15 remote chains...] -- 3:50:42
      99000 -- (-20022.087) [...15 remote chains...] -- 3:50:01
      100000 -- (-20032.952) [...15 remote chains...] -- 3:49:21

      Average standard deviation of split frequencies: 0.063344

      101000 -- (-20043.540) [...15 remote chains...] -- 3:50:19
      102000 -- (-20034.484) [...15 remote chains...] -- 3:49:39
      103000 -- [-20030.354] [...15 remote chains...] -- 3:50:36
      104000 -- [-20024.174] [...15 remote chains...] -- 3:49:57
      105000 -- (-20039.414) [...15 remote chains...] -- 3:50:53

      Average standard deviation of split frequencies: 0.059659

      106000 -- (-20042.771) [...15 remote chains...] -- 3:50:14
      107000 -- [-20039.940] [...15 remote chains...] -- 3:49:36
      108000 -- (-20024.780) [...15 remote chains...] -- 3:50:30
      109000 -- (-20028.073) [...15 remote chains...] -- 3:49:52
      110000 -- (-20022.290) [...15 remote chains...] -- 3:50:46

      Average standard deviation of split frequencies: 0.059912

      111000 -- (-20036.824) [...15 remote chains...] -- 3:51:38
      112000 -- (-20022.775) [...15 remote chains...] -- 3:51:00
      113000 -- (-20038.542) [...15 remote chains...] -- 3:50:24
      114000 -- [-20027.613] [...15 remote chains...] -- 3:51:15
      115000 -- (-20033.817) [...15 remote chains...] -- 3:50:39

      Average standard deviation of split frequencies: 0.057636

      116000 -- (-20022.756) [...15 remote chains...] -- 3:51:28
      117000 -- (-20041.963) [...15 remote chains...] -- 3:50:53
      118000 -- (-20034.200) [...15 remote chains...] -- 3:51:41
      119000 -- (-20037.730) [...15 remote chains...] -- 3:51:06
      120000 -- (-20050.522) [...15 remote chains...] -- 3:50:32

      Average standard deviation of split frequencies: 0.056957

      121000 -- (-20056.942) [...15 remote chains...] -- 3:51:19
      122000 -- (-20026.132) [...15 remote chains...] -- 3:50:45
      123000 -- (-20030.758) [...15 remote chains...] -- 3:51:32
      124000 -- (-20026.429) [...15 remote chains...] -- 3:50:58
      125000 -- (-20023.512) [...15 remote chains...] -- 3:51:44

      Average standard deviation of split frequencies: 0.055681

      126000 -- [-20044.944] [...15 remote chains...] -- 3:51:10
      127000 -- [-20041.880] [...15 remote chains...] -- 3:50:37
      128000 -- (-20027.978) [...15 remote chains...] -- 3:51:22
      129000 -- [-20007.287] [...15 remote chains...] -- 3:50:50
      130000 -- (-20017.256) [...15 remote chains...] -- 3:51:33

      Average standard deviation of split frequencies: 0.055526

      131000 -- [-20028.761] [...15 remote chains...] -- 3:51:01
      132000 -- (-20030.208) [...15 remote chains...] -- 3:50:30
      133000 -- [-20020.509] [...15 remote chains...] -- 3:51:13
      134000 -- (-20024.749) [...15 remote chains...] -- 3:50:41
      135000 -- (-20039.094) [...15 remote chains...] -- 3:51:24

      Average standard deviation of split frequencies: 0.056090

      136000 -- (-20045.862) [...15 remote chains...] -- 3:50:53
      137000 -- (-20036.294) [...15 remote chains...] -- 3:51:34
      138000 -- (-20026.884) [...15 remote chains...] -- 3:51:03
      139000 -- [-20051.810] [...15 remote chains...] -- 3:51:44
      140000 -- (-20043.132) [...15 remote chains...] -- 3:51:14

      Average standard deviation of split frequencies: 0.055276

      141000 -- [-20035.636] [...15 remote chains...] -- 3:51:54
      142000 -- (-20036.864) [...15 remote chains...] -- 3:51:24
      143000 -- (-20034.911) [...15 remote chains...] -- 3:50:54
      144000 -- [-20029.787] [...15 remote chains...] -- 3:51:34
      145000 -- [-20042.863] [...15 remote chains...] -- 3:51:04

      Average standard deviation of split frequencies: 0.054821

      146000 -- (-20032.301) [...15 remote chains...] -- 3:51:43
      147000 -- (-20041.102) [...15 remote chains...] -- 3:51:14
      148000 -- (-20051.467) [...15 remote chains...] -- 3:51:52
      149000 -- (-20049.256) [...15 remote chains...] -- 3:51:23
      150000 -- (-20050.113) [...15 remote chains...] -- 3:50:55

      Average standard deviation of split frequencies: 0.055003

      151000 -- [-20036.287] [...15 remote chains...] -- 3:51:32
      152000 -- (-20034.639) [...15 remote chains...] -- 3:51:04
      153000 -- (-20036.931) [...15 remote chains...] -- 3:51:41
      154000 -- (-20042.057) [...15 remote chains...] -- 3:51:13
      155000 -- [-20044.529] [...15 remote chains...] -- 3:50:46

      Average standard deviation of split frequencies: 0.053754

      156000 -- (-20045.897) [...15 remote chains...] -- 3:51:22
      157000 -- [-20028.041] [...15 remote chains...] -- 3:50:55
      158000 -- (-20041.916) [...15 remote chains...] -- 3:51:30
      159000 -- [-20035.438] [...15 remote chains...] -- 3:51:04
      160000 -- (-20023.420) [...15 remote chains...] -- 3:51:39

      Average standard deviation of split frequencies: 0.053976

      161000 -- (-20031.238) [...15 remote chains...] -- 3:51:12
      162000 -- (-20022.577) [...15 remote chains...] -- 3:50:46
      163000 -- (-20020.520) [...15 remote chains...] -- 3:51:20
      164000 -- [-20022.606] [...15 remote chains...] -- 3:50:54
      165000 -- (-20024.359) [...15 remote chains...] -- 3:51:28

      Average standard deviation of split frequencies: 0.053451

      166000 -- (-20027.103) [...15 remote chains...] -- 3:51:02
      167000 -- (-20043.260) [...15 remote chains...] -- 3:51:35
      168000 -- [-20030.437] [...15 remote chains...] -- 3:51:10
      169000 -- (-20022.121) [...15 remote chains...] -- 3:51:43
      170000 -- (-20029.160) [...15 remote chains...] -- 3:51:17

      Average standard deviation of split frequencies: 0.052091

      171000 -- (-20019.734) [...15 remote chains...] -- 3:51:50
      172000 -- [-20017.947] [...15 remote chains...] -- 3:51:24
      173000 -- [-20025.983] [...15 remote chains...] -- 3:51:00
      174000 -- [-20023.857] [...15 remote chains...] -- 3:51:31
      175000 -- (-20022.165) [...15 remote chains...] -- 3:51:07

      Average standard deviation of split frequencies: 0.053014

      176000 -- (-20014.006) [...15 remote chains...] -- 3:51:38
      177000 -- (-20010.457) [...15 remote chains...] -- 3:51:14
      178000 -- (-20018.760) [...15 remote chains...] -- 3:50:50
      179000 -- [-20023.446] [...15 remote chains...] -- 3:51:21
      180000 -- [-20021.361] [...15 remote chains...] -- 3:50:57

      Average standard deviation of split frequencies: 0.052519

      181000 -- (-20025.828) [...15 remote chains...] -- 3:51:27
      182000 -- (-20026.239) [...15 remote chains...] -- 3:51:03
      183000 -- (-20021.045) [...15 remote chains...] -- 3:51:34
      184000 -- [-20036.838] [...15 remote chains...] -- 3:51:10
      185000 -- (-20050.783) [...15 remote chains...] -- 3:50:47

      Average standard deviation of split frequencies: 0.050885

      186000 -- (-20037.917) [...15 remote chains...] -- 3:51:16
      187000 -- (-20035.192) [...15 remote chains...] -- 3:50:53
      188000 -- (-20043.138) [...15 remote chains...] -- 3:51:22
      189000 -- (-20040.698) [...15 remote chains...] -- 3:50:59
      190000 -- [-20016.765] [...15 remote chains...] -- 3:51:28

      Average standard deviation of split frequencies: 0.050998

      191000 -- (-20022.642) [...15 remote chains...] -- 3:51:06
      192000 -- [-20032.006] [...15 remote chains...] -- 3:51:34
      193000 -- [-20019.741] [...15 remote chains...] -- 3:51:12
      194000 -- (-20016.242) [...15 remote chains...] -- 3:51:40
      195000 -- [-20028.908] [...15 remote chains...] -- 3:51:17

      Average standard deviation of split frequencies: 0.050550

      196000 -- [-20026.632] [...15 remote chains...] -- 3:50:55
      197000 -- (-20012.624) [...15 remote chains...] -- 3:51:23
      198000 -- (-20012.580) [...15 remote chains...] -- 3:51:01
      199000 -- (-20009.153) [...15 remote chains...] -- 3:51:28
      200000 -- [-20008.351] [...15 remote chains...] -- 3:51:07

      Average standard deviation of split frequencies: 0.049945

      201000 -- (-20019.323) [...15 remote chains...] -- 3:50:45
      202000 -- [-20025.980] [...15 remote chains...] -- 3:51:12
      203000 -- (-20025.496) [...15 remote chains...] -- 3:50:50
      204000 -- (-20042.955) [...15 remote chains...] -- 3:51:17
      205000 -- (-20040.412) [...15 remote chains...] -- 3:50:56

      Average standard deviation of split frequencies: 0.049988

      206000 -- (-20049.832) [...15 remote chains...] -- 3:50:35
      207000 -- [-20057.081] [...15 remote chains...] -- 3:51:01
      208000 -- (-20040.173) [...15 remote chains...] -- 3:50:40
      209000 -- [-20047.825] [...15 remote chains...] -- 3:51:06
      210000 -- (-20035.482) [...15 remote chains...] -- 3:50:45

      Average standard deviation of split frequencies: 0.050105

      211000 -- [-20056.406] [...15 remote chains...] -- 3:51:11
      212000 -- (-20047.578) [...15 remote chains...] -- 3:50:50
      213000 -- (-20051.694) [...15 remote chains...] -- 3:50:30
      214000 -- (-20038.285) [...15 remote chains...] -- 3:50:55
      215000 -- (-20051.609) [...15 remote chains...] -- 3:50:35

      Average standard deviation of split frequencies: 0.050551

      216000 -- (-20046.490) [...15 remote chains...] -- 3:51:00
      217000 -- (-20031.759) [...15 remote chains...] -- 3:50:40
      218000 -- (-20050.785) [...15 remote chains...] -- 3:51:05
      219000 -- (-20049.602) [...15 remote chains...] -- 3:50:45
      220000 -- (-20044.520) [...15 remote chains...] -- 3:51:09

      Average standard deviation of split frequencies: 0.049764

      221000 -- (-20053.019) [...15 remote chains...] -- 3:50:49
      222000 -- (-20039.167) [...15 remote chains...] -- 3:50:30
      223000 -- [-20053.754] [...15 remote chains...] -- 3:50:54
      224000 -- (-20054.708) [...15 remote chains...] -- 3:50:34
      225000 -- (-20056.831) [...15 remote chains...] -- 3:50:58

      Average standard deviation of split frequencies: 0.050337

      226000 -- (-20059.434) [...15 remote chains...] -- 3:50:39
      227000 -- (-20046.043) [...15 remote chains...] -- 3:50:19
      228000 -- (-20045.375) [...15 remote chains...] -- 3:50:43
      229000 -- [-20033.044] [...15 remote chains...] -- 3:50:24
      230000 -- (-20045.324) [...15 remote chains...] -- 3:50:05

      Average standard deviation of split frequencies: 0.051418

      231000 -- (-20048.567) [...15 remote chains...] -- 3:50:28
      232000 -- (-20039.525) [...15 remote chains...] -- 3:50:09
      233000 -- (-20034.692) [...15 remote chains...] -- 3:50:33
      234000 -- (-20039.220) [...15 remote chains...] -- 3:50:14
      235000 -- (-20040.412) [...15 remote chains...] -- 3:50:37

      Average standard deviation of split frequencies: 0.050714

      236000 -- (-20040.851) [...15 remote chains...] -- 3:50:18
      237000 -- (-20025.960) [...15 remote chains...] -- 3:50:00
      238000 -- (-20029.003) [...15 remote chains...] -- 3:50:22
      239000 -- (-20018.528) [...15 remote chains...] -- 3:50:04
      240000 -- (-20034.729) [...15 remote chains...] -- 3:50:26

      Average standard deviation of split frequencies: 0.050769

      241000 -- (-20039.222) [...15 remote chains...] -- 3:50:08
      242000 -- [-20033.963] [...15 remote chains...] -- 3:50:30
      243000 -- (-20053.028) [...15 remote chains...] -- 3:50:12
      244000 -- (-20050.209) [...15 remote chains...] -- 3:49:54
      245000 -- (-20047.501) [...15 remote chains...] -- 3:50:16

      Average standard deviation of split frequencies: 0.050199

      246000 -- (-20046.538) [...15 remote chains...] -- 3:49:58
      247000 -- (-20029.040) [...15 remote chains...] -- 3:50:20
      248000 -- [-20025.062] [...15 remote chains...] -- 3:50:02
      249000 -- (-20036.676) [...15 remote chains...] -- 3:49:44
      250000 -- (-20038.751) [...15 remote chains...] -- 3:50:06

      Average standard deviation of split frequencies: 0.049443

      251000 -- (-20027.954) [...15 remote chains...] -- 3:49:48
      252000 -- (-20032.937) [...15 remote chains...] -- 3:50:09
      253000 -- (-20056.778) [...15 remote chains...] -- 3:49:52
      254000 -- (-20041.680) [...15 remote chains...] -- 3:49:34
      255000 -- (-20046.626) [...15 remote chains...] -- 3:49:55

      Average standard deviation of split frequencies: 0.049957

      256000 -- (-20036.380) [...15 remote chains...] -- 3:49:38
      257000 -- (-20028.791) [...15 remote chains...] -- 3:49:59
      258000 -- (-20030.831) [...15 remote chains...] -- 3:49:42
      259000 -- (-20031.814) [...15 remote chains...] -- 3:50:02
      260000 -- (-20042.452) [...15 remote chains...] -- 3:49:45

      Average standard deviation of split frequencies: 0.050473

      261000 -- (-20034.785) [...15 remote chains...] -- 3:50:06
      262000 -- (-20025.760) [...15 remote chains...] -- 3:49:49
      263000 -- (-20033.670) [...15 remote chains...] -- 3:49:32
      264000 -- [-20016.614] [...15 remote chains...] -- 3:49:52
      265000 -- [-20023.927] [...15 remote chains...] -- 3:49:35

      Average standard deviation of split frequencies: 0.049931

      266000 -- (-20031.216) [...15 remote chains...] -- 3:49:55
      267000 -- (-20029.743) [...15 remote chains...] -- 3:49:39
      268000 -- (-20047.117) [...15 remote chains...] -- 3:49:59
      269000 -- (-20048.600) [...15 remote chains...] -- 3:49:42
      270000 -- (-20042.596) [...15 remote chains...] -- 3:49:26

      Average standard deviation of split frequencies: 0.050172

      271000 -- (-20031.113) [...15 remote chains...] -- 3:49:45
      272000 -- (-20031.034) [...15 remote chains...] -- 3:49:29
      273000 -- (-20031.263) [...15 remote chains...] -- 3:49:48
      274000 -- (-20053.255) [...15 remote chains...] -- 3:49:32
      275000 -- (-20052.586) [...15 remote chains...] -- 3:49:51

      Average standard deviation of split frequencies: 0.050419

      276000 -- (-20044.709) [...15 remote chains...] -- 3:49:35
      277000 -- (-20045.105) [...15 remote chains...] -- 3:49:54
      278000 -- (-20036.806) [...15 remote chains...] -- 3:49:38
      279000 -- (-20046.315) [...15 remote chains...] -- 3:49:57
      280000 -- (-20048.151) [...15 remote chains...] -- 3:49:41

      Average standard deviation of split frequencies: 0.050144

      281000 -- (-20041.235) [...15 remote chains...] -- 3:50:00
      282000 -- (-20040.045) [...15 remote chains...] -- 3:49:44
      283000 -- (-20050.587) [...15 remote chains...] -- 3:50:02
      284000 -- (-20042.399) [...15 remote chains...] -- 3:49:47
      285000 -- (-20040.500) [...15 remote chains...] -- 3:50:05

      Average standard deviation of split frequencies: 0.049988

      286000 -- (-20046.663) [...15 remote chains...] -- 3:49:49
      287000 -- (-20045.157) [...15 remote chains...] -- 3:50:08
      288000 -- (-20039.293) [...15 remote chains...] -- 3:49:52
      289000 -- (-20049.142) [...15 remote chains...] -- 3:49:36
      290000 -- (-20041.619) [...15 remote chains...] -- 3:49:54

      Average standard deviation of split frequencies: 0.049802

      291000 -- (-20035.593) [...15 remote chains...] -- 3:49:39
      292000 -- (-20036.481) [...15 remote chains...] -- 3:49:57
      293000 -- (-20039.630) [...15 remote chains...] -- 3:49:41
      294000 -- (-20043.175) [...15 remote chains...] -- 3:49:26
      295000 -- (-20042.991) [...15 remote chains...] -- 3:49:44

      Average standard deviation of split frequencies: 0.050646

      296000 -- (-20056.452) [...15 remote chains...] -- 3:49:29
      297000 -- (-20043.429) [...15 remote chains...] -- 3:49:46
      298000 -- (-20043.740) [...15 remote chains...] -- 3:49:31
      299000 -- [-20042.013] [...15 remote chains...] -- 3:49:49
      300000 -- (-20050.824) [...15 remote chains...] -- 3:49:34

      Average standard deviation of split frequencies: 0.049789

      301000 -- (-20038.891) [...15 remote chains...] -- 3:49:51
      302000 -- (-20043.308) [...15 remote chains...] -- 3:49:36
      303000 -- (-20062.156) [...15 remote chains...] -- 3:49:53
      304000 -- (-20048.560) [...15 remote chains...] -- 3:49:38
      305000 -- (-20054.986) [...15 remote chains...] -- 3:49:23

      Average standard deviation of split frequencies: 0.049148

      306000 -- (-20047.060) [...15 remote chains...] -- 3:49:40
      307000 -- (-20047.347) [...15 remote chains...] -- 3:49:25
      308000 -- (-20039.713) [...15 remote chains...] -- 3:49:42
      309000 -- (-20041.017) [...15 remote chains...] -- 3:49:28
      310000 -- (-20047.438) [...15 remote chains...] -- 3:49:44

      Average standard deviation of split frequencies: 0.049222

      311000 -- (-20038.009) [...15 remote chains...] -- 3:49:30
      312000 -- (-20038.582) [...15 remote chains...] -- 3:49:46
      313000 -- (-20055.477) [...15 remote chains...] -- 3:49:32
      314000 -- (-20040.984) [...15 remote chains...] -- 3:49:48
      315000 -- (-20029.293) [...15 remote chains...] -- 3:49:34

      Average standard deviation of split frequencies: 0.049654

      316000 -- (-20027.309) [...15 remote chains...] -- 3:49:50
      317000 -- (-20033.615) [...15 remote chains...] -- 3:49:36
      318000 -- (-20044.872) [...15 remote chains...] -- 3:49:21
      319000 -- (-20029.750) [...15 remote chains...] -- 3:49:37
      320000 -- (-20033.979) [...15 remote chains...] -- 3:49:23

      Average standard deviation of split frequencies: 0.049327

      321000 -- (-20027.237) [...15 remote chains...] -- 3:49:39
      322000 -- (-20031.436) [...15 remote chains...] -- 3:49:25
      323000 -- (-20021.923) [...15 remote chains...] -- 3:49:41
      324000 -- (-20034.757) [...15 remote chains...] -- 3:49:27
      325000 -- (-20025.410) [...15 remote chains...] -- 3:49:13

      Average standard deviation of split frequencies: 0.048827

      326000 -- (-20037.509) [...15 remote chains...] -- 3:49:29
      327000 -- [-20047.948] [...15 remote chains...] -- 3:49:15
      328000 -- (-20043.347) [...15 remote chains...] -- 3:49:30
      329000 -- (-20060.364) [...15 remote chains...] -- 3:49:16
      330000 -- (-20039.219) [...15 remote chains...] -- 3:49:32

      Average standard deviation of split frequencies: 0.048371

      331000 -- [-20027.730] [...15 remote chains...] -- 3:49:18
      332000 -- (-20029.287) [...15 remote chains...] -- 3:49:04
      333000 -- (-20028.762) [...15 remote chains...] -- 3:49:20
      334000 -- (-20043.246) [...15 remote chains...] -- 3:49:06
      335000 -- (-20041.344) [...15 remote chains...] -- 3:49:21

      Average standard deviation of split frequencies: 0.048770

      336000 -- (-20050.122) [...15 remote chains...] -- 3:49:08
      337000 -- (-20045.709) [...15 remote chains...] -- 3:49:23
      338000 -- (-20051.274) [...15 remote chains...] -- 3:49:09
      339000 -- (-20034.154) [...15 remote chains...] -- 3:48:56
      340000 -- (-20050.483) [...15 remote chains...] -- 3:49:11

      Average standard deviation of split frequencies: 0.048661

      341000 -- (-20022.767) [...15 remote chains...] -- 3:48:57
      342000 -- (-20024.406) [...15 remote chains...] -- 3:49:12
      343000 -- (-20028.358) [...15 remote chains...] -- 3:48:59
      344000 -- [-20027.427] [...15 remote chains...] -- 3:49:14
      345000 -- (-20030.003) [...15 remote chains...] -- 3:49:00

      Average standard deviation of split frequencies: 0.048319

      346000 -- [-20035.690] [...15 remote chains...] -- 3:49:15
      347000 -- (-20044.760) [...15 remote chains...] -- 3:49:02
      348000 -- (-20033.959) [...15 remote chains...] -- 3:49:16
      349000 -- (-20029.661) [...15 remote chains...] -- 3:49:03
      350000 -- [-20045.319] [...15 remote chains...] -- 3:48:50

      Average standard deviation of split frequencies: 0.049003

      351000 -- [-20042.049] [...15 remote chains...] -- 3:49:05
      352000 -- (-20036.606) [...15 remote chains...] -- 3:48:51
      353000 -- (-20029.368) [...15 remote chains...] -- 3:49:06
      354000 -- (-20019.546) [...15 remote chains...] -- 3:48:53
      355000 -- (-20040.622) [...15 remote chains...] -- 3:49:07

      Average standard deviation of split frequencies: 0.048592

      356000 -- (-20034.489) [...15 remote chains...] -- 3:48:54
      357000 -- (-20052.933) [...15 remote chains...] -- 3:49:08
      358000 -- (-20036.937) [...15 remote chains...] -- 3:48:55
      359000 -- (-20028.806) [...15 remote chains...] -- 3:49:09
      360000 -- (-20029.994) [...15 remote chains...] -- 3:48:57

      Average standard deviation of split frequencies: 0.048342

      361000 -- (-20039.994) [...15 remote chains...] -- 3:49:10
      362000 -- (-20039.587) [...15 remote chains...] -- 3:48:58
      363000 -- (-20032.487) [...15 remote chains...] -- 3:48:45
      364000 -- (-20038.472) [...15 remote chains...] -- 3:48:59
      365000 -- (-20041.028) [...15 remote chains...] -- 3:48:46

      Average standard deviation of split frequencies: 0.047979

      366000 -- (-20035.572) [...15 remote chains...] -- 3:49:00
      367000 -- (-20039.669) [...15 remote chains...] -- 3:48:47
      368000 -- (-20034.927) [...15 remote chains...] -- 3:49:01
      369000 -- [-20026.247] [...15 remote chains...] -- 3:48:48
      370000 -- (-20033.321) [...15 remote chains...] -- 3:48:36

      Average standard deviation of split frequencies: 0.047497

      371000 -- (-20036.165) [...15 remote chains...] -- 3:48:49
      372000 -- (-20028.002) [...15 remote chains...] -- 3:48:37
      373000 -- (-20031.112) [...15 remote chains...] -- 3:48:50
      374000 -- (-20026.888) [...15 remote chains...] -- 3:48:38
      375000 -- (-20017.301) [...15 remote chains...] -- 3:48:26

      Average standard deviation of split frequencies: 0.048117

      376000 -- (-20030.740) [...15 remote chains...] -- 3:48:39
      377000 -- (-20013.518) [...15 remote chains...] -- 3:48:27
      378000 -- (-20026.127) [...15 remote chains...] -- 3:48:40
      379000 -- (-20018.993) [...15 remote chains...] -- 3:48:28
      380000 -- (-20036.700) [...15 remote chains...] -- 3:48:41

      Average standard deviation of split frequencies: 0.048021

      381000 -- (-20037.937) [...15 remote chains...] -- 3:48:28
      382000 -- (-20034.781) [...15 remote chains...] -- 3:48:16
      383000 -- (-20030.242) [...15 remote chains...] -- 3:48:29
      384000 -- (-20039.436) [...15 remote chains...] -- 3:48:17
      385000 -- (-20028.552) [...15 remote chains...] -- 3:48:30

      Average standard deviation of split frequencies: 0.046732

      386000 -- (-20025.913) [...15 remote chains...] -- 3:48:18
      387000 -- (-20041.331) [...15 remote chains...] -- 3:48:06
      388000 -- (-20031.925) [...15 remote chains...] -- 3:48:19
      389000 -- (-20030.168) [...15 remote chains...] -- 3:48:07
      390000 -- [-20037.303] [...15 remote chains...] -- 3:48:20

      Average standard deviation of split frequencies: 0.047124

      391000 -- (-20032.398) [...15 remote chains...] -- 3:48:08
      392000 -- (-20021.995) [...15 remote chains...] -- 3:48:21
      393000 -- (-20021.896) [...15 remote chains...] -- 3:48:09
      394000 -- (-20026.674) [...15 remote chains...] -- 3:47:57
      395000 -- (-20023.675) [...15 remote chains...] -- 3:48:10

      Average standard deviation of split frequencies: 0.047117

      396000 -- (-20030.258) [...15 remote chains...] -- 3:47:58
      397000 -- (-20039.213) [...15 remote chains...] -- 3:48:10
      398000 -- (-20043.128) [...15 remote chains...] -- 3:47:59
      399000 -- [-20031.251] [...15 remote chains...] -- 3:48:11
      400000 -- (-20033.279) [...15 remote chains...] -- 3:48:00

      Average standard deviation of split frequencies: 0.048167

      401000 -- (-20043.344) [...15 remote chains...] -- 3:47:48
      402000 -- [-20038.797] [...15 remote chains...] -- 3:48:00
      403000 -- [-20043.043] [...15 remote chains...] -- 3:47:49
      404000 -- (-20032.903) [...15 remote chains...] -- 3:48:01
      405000 -- (-20039.316) [...15 remote chains...] -- 3:47:49

      Average standard deviation of split frequencies: 0.048630

      406000 -- (-20033.267) [...15 remote chains...] -- 3:47:38
      407000 -- (-20036.089) [...15 remote chains...] -- 3:47:50
      408000 -- (-20039.809) [...15 remote chains...] -- 3:47:39
      409000 -- [-20036.352] [...15 remote chains...] -- 3:47:51
      410000 -- (-20047.261) [...15 remote chains...] -- 3:47:39

      Average standard deviation of split frequencies: 0.048363

      411000 -- (-20028.378) [...15 remote chains...] -- 3:47:51
      412000 -- (-20026.999) [...15 remote chains...] -- 3:47:40
      413000 -- [-20038.177] [...15 remote chains...] -- 3:47:29
      414000 -- (-20036.983) [...15 remote chains...] -- 3:47:41
      415000 -- (-20031.620) [...15 remote chains...] -- 3:47:29

      Average standard deviation of split frequencies: 0.048654

      416000 -- (-20018.687) [...15 remote chains...] -- 3:47:41
      417000 -- (-20013.132) [...15 remote chains...] -- 3:47:30
      418000 -- (-20025.107) [...15 remote chains...] -- 3:47:42
      419000 -- (-20039.683) [...15 remote chains...] -- 3:47:31
      420000 -- (-20025.133) [...15 remote chains...] -- 3:47:20

      Average standard deviation of split frequencies: 0.048536

      421000 -- [-20027.297] [...15 remote chains...] -- 3:47:31
      422000 -- (-20005.094) [...15 remote chains...] -- 3:47:20
      423000 -- (-19999.196) [...15 remote chains...] -- 3:47:32
      424000 -- (-20010.858) [...15 remote chains...] -- 3:47:21
      425000 -- [-20006.966] [...15 remote chains...] -- 3:47:10

      Average standard deviation of split frequencies: 0.048238

      426000 -- (-20008.790) [...15 remote chains...] -- 3:47:21
      427000 -- (-20008.934) [...15 remote chains...] -- 3:47:10
      428000 -- (-20015.763) [...15 remote chains...] -- 3:47:22
      429000 -- [-20013.557] [...15 remote chains...] -- 3:47:11
      430000 -- (-20024.706) [...15 remote chains...] -- 3:47:22

      Average standard deviation of split frequencies: 0.048446

      431000 -- (-20019.713) [...15 remote chains...] -- 3:47:11
      432000 -- (-20026.987) [...15 remote chains...] -- 3:47:01
      433000 -- (-20037.472) [...15 remote chains...] -- 3:47:12
      434000 -- [-20041.528] [...15 remote chains...] -- 3:47:01
      435000 -- (-20049.678) [...15 remote chains...] -- 3:47:12

      Average standard deviation of split frequencies: 0.048668

      436000 -- [-20047.223] [...15 remote chains...] -- 3:47:02
      437000 -- [-20036.401] [...15 remote chains...] -- 3:46:51
      438000 -- [-20021.474] [...15 remote chains...] -- 3:47:02
      439000 -- (-20031.781) [...15 remote chains...] -- 3:46:51
      440000 -- (-20025.953) [...15 remote chains...] -- 3:47:03

      Average standard deviation of split frequencies: 0.048806

      441000 -- (-20020.668) [...15 remote chains...] -- 3:46:52
      442000 -- (-20024.383) [...15 remote chains...] -- 3:46:41
      443000 -- (-20037.731) [...15 remote chains...] -- 3:46:52
      444000 -- [-20034.568] [...15 remote chains...] -- 3:46:42
      445000 -- (-20042.324) [...15 remote chains...] -- 3:46:53

      Average standard deviation of split frequencies: 0.048706

      446000 -- (-20027.295) [...15 remote chains...] -- 3:46:42
      447000 -- [-20041.925] [...15 remote chains...] -- 3:46:53
      448000 -- (-20044.597) [...15 remote chains...] -- 3:46:43
      449000 -- (-20035.680) [...15 remote chains...] -- 3:46:32
      450000 -- (-20032.902) [...15 remote chains...] -- 3:46:43

      Average standard deviation of split frequencies: 0.048331

      451000 -- (-20040.591) [...15 remote chains...] -- 3:46:33
      452000 -- (-20039.444) [...15 remote chains...] -- 3:46:43
      453000 -- [-20019.553] [...15 remote chains...] -- 3:46:33
      454000 -- [-20011.263] [...15 remote chains...] -- 3:46:23
      455000 -- [-20030.635] [...15 remote chains...] -- 3:46:33

      Average standard deviation of split frequencies: 0.048742

      456000 -- (-20028.421) [...15 remote chains...] -- 3:46:23
      457000 -- (-20045.266) [...15 remote chains...] -- 3:46:34
      458000 -- (-20039.999) [...15 remote chains...] -- 3:46:23
      459000 -- (-20025.318) [...15 remote chains...] -- 3:46:34
      460000 -- (-20023.257) [...15 remote chains...] -- 3:46:24

      Average standard deviation of split frequencies: 0.048480

      461000 -- (-20020.846) [...15 remote chains...] -- 3:46:13
      462000 -- [-20035.237] [...15 remote chains...] -- 3:46:24
      463000 -- (-20045.914) [...15 remote chains...] -- 3:46:14
      464000 -- (-20039.864) [...15 remote chains...] -- 3:46:24
      465000 -- [-20035.083] [...15 remote chains...] -- 3:46:14

      Average standard deviation of split frequencies: 0.048567

      466000 -- (-20031.343) [...15 remote chains...] -- 3:46:04
      467000 -- (-20050.673) [...15 remote chains...] -- 3:46:14
      468000 -- (-20034.637) [...15 remote chains...] -- 3:46:04
      469000 -- [-20044.287] [...15 remote chains...] -- 3:46:15
      470000 -- (-20044.877) [...15 remote chains...] -- 3:46:05

      Average standard deviation of split frequencies: 0.048972

      471000 -- (-20042.042) [...15 remote chains...] -- 3:45:55
      472000 -- (-20039.979) [...15 remote chains...] -- 3:46:05
      473000 -- (-20019.141) [...15 remote chains...] -- 3:45:55
      474000 -- (-20042.262) [...15 remote chains...] -- 3:46:05
      475000 -- (-20046.015) [...15 remote chains...] -- 3:45:55

      Average standard deviation of split frequencies: 0.048951

      476000 -- (-20047.086) [...15 remote chains...] -- 3:46:05
      477000 -- (-20034.393) [...15 remote chains...] -- 3:45:55
      478000 -- (-20031.832) [...15 remote chains...] -- 3:45:45
      479000 -- (-20028.810) [...15 remote chains...] -- 3:45:55
      480000 -- [-20034.376] [...15 remote chains...] -- 3:45:46

      Average standard deviation of split frequencies: 0.049353

      481000 -- [-20051.960] [...15 remote chains...] -- 3:45:56
      482000 -- (-20043.689) [...15 remote chains...] -- 3:45:46
      483000 -- (-20042.204) [...15 remote chains...] -- 3:45:56
      484000 -- (-20043.923) [...15 remote chains...] -- 3:45:46
      485000 -- (-20040.731) [...15 remote chains...] -- 3:45:56

      Average standard deviation of split frequencies: 0.049533

      486000 -- (-20042.155) [...15 remote chains...] -- 3:45:46
      487000 -- (-20038.569) [...15 remote chains...] -- 3:45:56
      488000 -- (-20036.065) [...15 remote chains...] -- 3:45:46
      489000 -- (-20028.899) [...15 remote chains...] -- 3:45:56
      490000 -- (-20036.139) [...15 remote chains...] -- 3:45:46

      Average standard deviation of split frequencies: 0.048772

      491000 -- (-20034.958) [...15 remote chains...] -- 3:45:56
      492000 -- (-20035.416) [...15 remote chains...] -- 3:45:46
      493000 -- (-20039.423) [...15 remote chains...] -- 3:45:37
      494000 -- [-20028.832] [...15 remote chains...] -- 3:45:47
      495000 -- (-20034.797) [...15 remote chains...] -- 3:45:37

      Average standard deviation of split frequencies: 0.049426

      496000 -- (-20040.092) [...15 remote chains...] -- 3:45:47
      497000 -- (-20027.311) [...15 remote chains...] -- 3:45:37
      498000 -- (-20051.171) [...15 remote chains...] -- 3:45:47
      499000 -- (-20040.296) [...15 remote chains...] -- 3:45:37
      500000 -- (-20035.823) [...15 remote chains...] -- 3:45:47

      Average standard deviation of split frequencies: 0.049745

      501000 -- (-20031.095) [...15 remote chains...] -- 3:45:37
      502000 -- (-20030.668) [...15 remote chains...] -- 3:45:28
      503000 -- [-20034.768] [...15 remote chains...] -- 3:45:37
      504000 -- [-20031.850] [...15 remote chains...] -- 3:45:28
      505000 -- (-20037.895) [...15 remote chains...] -- 3:45:37

      Average standard deviation of split frequencies: 0.049566

      506000 -- (-20038.502) [...15 remote chains...] -- 3:45:28
      507000 -- (-20026.305) [...15 remote chains...] -- 3:45:37
      508000 -- (-20022.385) [...15 remote chains...] -- 3:45:27
      509000 -- (-20013.555) [...15 remote chains...] -- 3:45:18
      510000 -- [-20024.113] [...15 remote chains...] -- 3:45:27

      Average standard deviation of split frequencies: 0.049562

      511000 -- (-20010.946) [...15 remote chains...] -- 3:45:18
      512000 -- (-20019.321) [...15 remote chains...] -- 3:45:27
      513000 -- (-20030.294) [...15 remote chains...] -- 3:45:18
      514000 -- (-20027.661) [...15 remote chains...] -- 3:45:27
      515000 -- [-20025.635] [...15 remote chains...] -- 3:45:18

      Average standard deviation of split frequencies: 0.049326

      516000 -- [-20025.831] [...15 remote chains...] -- 3:45:09
      517000 -- (-20029.402) [...15 remote chains...] -- 3:45:18
      518000 -- (-20035.724) [...15 remote chains...] -- 3:45:09
      519000 -- (-20025.700) [...15 remote chains...] -- 3:45:18
      520000 -- (-20036.733) [...15 remote chains...] -- 3:45:09

      Average standard deviation of split frequencies: 0.049286

      521000 -- (-20022.086) [...15 remote chains...] -- 3:45:18
      522000 -- (-20028.709) [...15 remote chains...] -- 3:45:08
      523000 -- [-20031.540] [...15 remote chains...] -- 3:45:17
      524000 -- (-20023.693) [...15 remote chains...] -- 3:45:08
      525000 -- (-20037.235) [...15 remote chains...] -- 3:44:59

      Average standard deviation of split frequencies: 0.049250

      526000 -- (-20036.529) [...15 remote chains...] -- 3:45:08
      527000 -- (-20025.916) [...15 remote chains...] -- 3:44:59
      528000 -- [-20016.056] [...15 remote chains...] -- 3:45:08
      529000 -- (-20026.111) [...15 remote chains...] -- 3:44:59
      530000 -- [-20040.118] [...15 remote chains...] -- 3:45:08

      Average standard deviation of split frequencies: 0.049051

      531000 -- (-20033.123) [...15 remote chains...] -- 3:44:59
      532000 -- (-20037.581) [...15 remote chains...] -- 3:45:07
      533000 -- (-20031.064) [...15 remote chains...] -- 3:44:58
      534000 -- (-20023.182) [...15 remote chains...] -- 3:44:49
      535000 -- (-20023.127) [...15 remote chains...] -- 3:44:58

      Average standard deviation of split frequencies: 0.049503

      536000 -- [-20026.915] [...15 remote chains...] -- 3:44:49
      537000 -- (-20023.342) [...15 remote chains...] -- 3:44:58
      538000 -- (-20025.419) [...15 remote chains...] -- 3:44:49
      539000 -- (-20044.707) [...15 remote chains...] -- 3:44:58
      540000 -- [-20038.423] [...15 remote chains...] -- 3:44:49

      Average standard deviation of split frequencies: 0.049152

      541000 -- [-20040.553] [...15 remote chains...] -- 3:44:57
      542000 -- (-20023.270) [...15 remote chains...] -- 3:44:48
      543000 -- (-20021.489) [...15 remote chains...] -- 3:44:40
      544000 -- (-20023.492) [...15 remote chains...] -- 3:44:48
      545000 -- [-20011.672] [...15 remote chains...] -- 3:44:39

      Average standard deviation of split frequencies: 0.048969

      546000 -- (-20032.640) [...15 remote chains...] -- 3:44:48
      547000 -- (-20045.850) [...15 remote chains...] -- 3:44:39
      548000 -- (-20048.653) [...15 remote chains...] -- 3:44:30
      549000 -- (-20033.257) [...15 remote chains...] -- 3:44:39
      550000 -- (-20032.331) [...15 remote chains...] -- 3:44:30

      Average standard deviation of split frequencies: 0.049048

      551000 -- (-20033.881) [...15 remote chains...] -- 3:44:38
      552000 -- (-20037.658) [...15 remote chains...] -- 3:44:30
      553000 -- (-20029.317) [...15 remote chains...] -- 3:44:21
      554000 -- (-20029.793) [...15 remote chains...] -- 3:44:29
      555000 -- (-20035.703) [...15 remote chains...] -- 3:44:21

      Average standard deviation of split frequencies: 0.048797

      556000 -- (-20029.943) [...15 remote chains...] -- 3:44:29
      557000 -- (-20043.468) [...15 remote chains...] -- 3:44:20
      558000 -- (-20038.591) [...15 remote chains...] -- 3:44:29
      559000 -- [-20042.694] [...15 remote chains...] -- 3:44:20
      560000 -- (-20046.118) [...15 remote chains...] -- 3:44:28

      Average standard deviation of split frequencies: 0.049137

      561000 -- [-20040.810] [...15 remote chains...] -- 3:44:20
      562000 -- [-20038.448] [...15 remote chains...] -- 3:44:28
      563000 -- (-20037.940) [...15 remote chains...] -- 3:44:19
      564000 -- (-20032.929) [...15 remote chains...] -- 3:44:28
      565000 -- (-20030.140) [...15 remote chains...] -- 3:44:19

      Average standard deviation of split frequencies: 0.048512

      566000 -- (-20034.057) [...15 remote chains...] -- 3:44:27
      567000 -- (-20042.618) [...15 remote chains...] -- 3:44:19
      568000 -- (-20031.288) [...15 remote chains...] -- 3:44:10
      569000 -- (-20035.790) [...15 remote chains...] -- 3:44:18
      570000 -- (-20032.800) [...15 remote chains...] -- 3:44:10

      Average standard deviation of split frequencies: 0.047995

      571000 -- (-20040.524) [...15 remote chains...] -- 3:44:18
      572000 -- (-20030.387) [...15 remote chains...] -- 3:44:09
      573000 -- (-20026.172) [...15 remote chains...] -- 3:44:17
      574000 -- (-20037.863) [...15 remote chains...] -- 3:44:09
      575000 -- [-20034.876] [...15 remote chains...] -- 3:44:17

      Average standard deviation of split frequencies: 0.048609

      576000 -- (-20034.007) [...15 remote chains...] -- 3:44:08
      577000 -- (-20033.852) [...15 remote chains...] -- 3:44:16
      578000 -- (-20039.089) [...15 remote chains...] -- 3:44:08
      579000 -- (-20037.012) [...15 remote chains...] -- 3:44:16
      580000 -- (-20034.892) [...15 remote chains...] -- 3:44:07

      Average standard deviation of split frequencies: 0.048453

      581000 -- [-20048.761] [...15 remote chains...] -- 3:44:15
      582000 -- (-20041.259) [...15 remote chains...] -- 3:44:07
      583000 -- (-20039.104) [...15 remote chains...] -- 3:43:59
      584000 -- (-20046.838) [...15 remote chains...] -- 3:44:06
      585000 -- [-20037.647] [...15 remote chains...] -- 3:43:58

      Average standard deviation of split frequencies: 0.048289

      586000 -- [-20039.481] [...15 remote chains...] -- 3:44:06
      587000 -- (-20022.080) [...15 remote chains...] -- 3:43:57
      588000 -- (-20032.582) [...15 remote chains...] -- 3:44:05
      589000 -- (-20044.695) [...15 remote chains...] -- 3:43:57
      590000 -- (-20037.135) [...15 remote chains...] -- 3:43:49

      Average standard deviation of split frequencies: 0.048721

      591000 -- (-20044.777) [...15 remote chains...] -- 3:43:56
      592000 -- (-20026.889) [...15 remote chains...] -- 3:43:48
      593000 -- (-20042.322) [...15 remote chains...] -- 3:43:56
      594000 -- (-20025.908) [...15 remote chains...] -- 3:43:48
      595000 -- [-20030.029] [...15 remote chains...] -- 3:43:55

      Average standard deviation of split frequencies: 0.048564

      596000 -- (-20021.667) [...15 remote chains...] -- 3:43:47
      597000 -- (-20017.317) [...15 remote chains...] -- 3:43:39
      598000 -- (-20013.981) [...15 remote chains...] -- 3:43:46
      599000 -- (-20018.004) [...15 remote chains...] -- 3:43:38
      600000 -- (-20025.990) [...15 remote chains...] -- 3:43:46

      Average standard deviation of split frequencies: 0.048632

      601000 -- (-20037.043) [...15 remote chains...] -- 3:43:38
      602000 -- (-20038.918) [...15 remote chains...] -- 3:43:45
      603000 -- (-20031.088) [...15 remote chains...] -- 3:43:37
      604000 -- (-20018.264) [...15 remote chains...] -- 3:43:45
      605000 -- (-20031.091) [...15 remote chains...] -- 3:43:36

      Average standard deviation of split frequencies: 0.048372

      606000 -- [-20035.449] [...15 remote chains...] -- 3:43:44
      607000 -- [-20023.537] [...15 remote chains...] -- 3:43:36
      608000 -- (-20018.420) [...15 remote chains...] -- 3:43:43
      609000 -- (-20026.622) [...15 remote chains...] -- 3:43:35
      610000 -- (-20022.677) [...15 remote chains...] -- 3:43:27

      Average standard deviation of split frequencies: 0.047937

      611000 -- (-20027.621) [...15 remote chains...] -- 3:43:35
      612000 -- (-20045.022) [...15 remote chains...] -- 3:43:27
      613000 -- (-20035.709) [...15 remote chains...] -- 3:43:34
      614000 -- (-20017.120) [...15 remote chains...] -- 3:43:26
      615000 -- (-20035.182) [...15 remote chains...] -- 3:43:33

      Average standard deviation of split frequencies: 0.048266

      616000 -- (-20030.709) [...15 remote chains...] -- 3:43:25
      617000 -- (-20034.049) [...15 remote chains...] -- 3:43:32
      618000 -- (-20040.669) [...15 remote chains...] -- 3:43:25
      619000 -- (-20035.646) [...15 remote chains...] -- 3:43:32
      620000 -- (-20028.490) [...15 remote chains...] -- 3:43:24

      Average standard deviation of split frequencies: 0.048187

      621000 -- (-20032.009) [...15 remote chains...] -- 3:43:16
      622000 -- (-20038.594) [...15 remote chains...] -- 3:43:23
      623000 -- (-20057.215) [...15 remote chains...] -- 3:43:15
      624000 -- [-20049.130] [...15 remote chains...] -- 3:43:22
      625000 -- (-20040.696) [...15 remote chains...] -- 3:43:15

      Average standard deviation of split frequencies: 0.048458

      626000 -- (-20049.953) [...15 remote chains...] -- 3:43:22
      627000 -- (-20042.387) [...15 remote chains...] -- 3:43:14
      628000 -- (-20030.747) [...15 remote chains...] -- 3:43:06
      629000 -- (-20035.384) [...15 remote chains...] -- 3:43:13
      630000 -- (-20019.773) [...15 remote chains...] -- 3:43:05

      Average standard deviation of split frequencies: 0.048403

      631000 -- (-20014.756) [...15 remote chains...] -- 3:43:12
      632000 -- (-20028.652) [...15 remote chains...] -- 3:43:04
      633000 -- (-20030.238) [...15 remote chains...] -- 3:43:11
      634000 -- (-20046.180) [...15 remote chains...] -- 3:43:04
      635000 -- (-20028.698) [...15 remote chains...] -- 3:42:56

      Average standard deviation of split frequencies: 0.048364

      636000 -- (-20031.994) [...15 remote chains...] -- 3:43:03
      637000 -- [-20020.580] [...15 remote chains...] -- 3:42:55
      638000 -- [-20028.559] [...15 remote chains...] -- 3:43:02
      639000 -- [-20032.014] [...15 remote chains...] -- 3:42:54
      640000 -- [-20029.155] [...15 remote chains...] -- 3:42:47

      Average standard deviation of split frequencies: 0.048531

      641000 -- (-20034.208) [...15 remote chains...] -- 3:42:54
      642000 -- (-20047.533) [...15 remote chains...] -- 3:42:46
      643000 -- (-20039.267) [...15 remote chains...] -- 3:42:53
      644000 -- (-20047.683) [...15 remote chains...] -- 3:42:45
      645000 -- (-20049.489) [...15 remote chains...] -- 3:42:52

      Average standard deviation of split frequencies: 0.048037

      646000 -- (-20050.109) [...15 remote chains...] -- 3:42:44
      647000 -- (-20030.190) [...15 remote chains...] -- 3:42:51
      648000 -- [-20041.171] [...15 remote chains...] -- 3:42:44
      649000 -- [-20031.368] [...15 remote chains...] -- 3:42:36
      650000 -- [-20028.598] [...15 remote chains...] -- 3:42:43

      Average standard deviation of split frequencies: 0.047658

      651000 -- (-20023.890) [...15 remote chains...] -- 3:42:35
      652000 -- (-20031.644) [...15 remote chains...] -- 3:42:42
      653000 -- [-20033.388] [...15 remote chains...] -- 3:42:34
      654000 -- (-20036.064) [...15 remote chains...] -- 3:42:27
      655000 -- (-20028.291) [...15 remote chains...] -- 3:42:34

      Average standard deviation of split frequencies: 0.047722

      656000 -- (-20035.572) [...15 remote chains...] -- 3:42:26
      657000 -- (-20033.398) [...15 remote chains...] -- 3:42:33
      658000 -- (-20027.771) [...15 remote chains...] -- 3:42:25
      659000 -- (-20021.223) [...15 remote chains...] -- 3:42:32
      660000 -- (-20041.564) [...15 remote chains...] -- 3:42:24

      Average standard deviation of split frequencies: 0.047522

      661000 -- (-20043.868) [...15 remote chains...] -- 3:42:31
      662000 -- [-20035.087] [...15 remote chains...] -- 3:42:24
      663000 -- (-20039.028) [...15 remote chains...] -- 3:42:16
      664000 -- (-20030.819) [...15 remote chains...] -- 3:42:23
      665000 -- (-20028.501) [...15 remote chains...] -- 3:42:15

      Average standard deviation of split frequencies: 0.046628

      666000 -- (-20029.930) [...15 remote chains...] -- 3:42:22
      667000 -- (-20029.713) [...15 remote chains...] -- 3:42:14
      668000 -- (-20031.556) [...15 remote chains...] -- 3:42:21
      669000 -- (-20019.008) [...15 remote chains...] -- 3:42:13
      670000 -- [-20034.711] [...15 remote chains...] -- 3:42:20

      Average standard deviation of split frequencies: 0.046725

      671000 -- [-20018.232] [...15 remote chains...] -- 3:42:13
      672000 -- [-20033.060] [...15 remote chains...] -- 3:42:19
      673000 -- (-20029.060) [...15 remote chains...] -- 3:42:12
      674000 -- (-20034.824) [...15 remote chains...] -- 3:42:04
      675000 -- (-20037.467) [...15 remote chains...] -- 3:42:11

      Average standard deviation of split frequencies: 0.047122

      676000 -- (-20037.862) [...15 remote chains...] -- 3:42:03
      677000 -- (-20039.288) [...15 remote chains...] -- 3:42:10
      678000 -- (-20032.849) [...15 remote chains...] -- 3:42:03
      679000 -- [-20029.372] [...15 remote chains...] -- 3:42:09
      680000 -- (-20044.860) [...15 remote chains...] -- 3:42:02

      Average standard deviation of split frequencies: 0.047144

      681000 -- [-20036.286] [...15 remote chains...] -- 3:42:08
      682000 -- (-20030.587) [...15 remote chains...] -- 3:42:01
      683000 -- (-20026.613) [...15 remote chains...] -- 3:42:07
      684000 -- (-20021.224) [...15 remote chains...] -- 3:42:00
      685000 -- [-20028.420] [...15 remote chains...] -- 3:41:52

      Average standard deviation of split frequencies: 0.047003

      686000 -- [-20026.408] [...15 remote chains...] -- 3:41:59
      687000 -- [-20035.632] [...15 remote chains...] -- 3:41:52
      688000 -- (-20034.539) [...15 remote chains...] -- 3:41:58
      689000 -- (-20026.533) [...15 remote chains...] -- 3:41:51
      690000 -- [-20026.653] [...15 remote chains...] -- 3:41:57

      Average standard deviation of split frequencies: 0.046692

      691000 -- (-20031.471) [...15 remote chains...] -- 3:41:50
      692000 -- (-20047.412) [...15 remote chains...] -- 3:41:56
      693000 -- (-20046.376) [...15 remote chains...] -- 3:41:49
      694000 -- [-20045.966] [...15 remote chains...] -- 3:41:55
      695000 -- [-20034.823] [...15 remote chains...] -- 3:41:48

      Average standard deviation of split frequencies: 0.047021

      696000 -- (-20033.223) [...15 remote chains...] -- 3:41:40
      697000 -- (-20061.442) [...15 remote chains...] -- 3:41:47
      698000 -- [-20050.996] [...15 remote chains...] -- 3:41:39
      699000 -- (-20038.661) [...15 remote chains...] -- 3:41:46
      700000 -- [-20047.113] [...15 remote chains...] -- 3:41:39

      Average standard deviation of split frequencies: 0.046799

      701000 -- (-20027.272) [...15 remote chains...] -- 3:41:45
      702000 -- (-20038.120) [...15 remote chains...] -- 3:41:37
      703000 -- (-20026.204) [...15 remote chains...] -- 3:41:30
      704000 -- (-20026.607) [...15 remote chains...] -- 3:41:36
      705000 -- (-20025.881) [...15 remote chains...] -- 3:41:29

      Average standard deviation of split frequencies: 0.046477

      706000 -- (-20024.982) [...15 remote chains...] -- 3:41:35
      707000 -- [-20040.157] [...15 remote chains...] -- 3:41:28
      708000 -- (-20043.412) [...15 remote chains...] -- 3:41:34
      709000 -- (-20014.639) [...15 remote chains...] -- 3:41:27
      710000 -- (-20024.053) [...15 remote chains...] -- 3:41:33

      Average standard deviation of split frequencies: 0.046495

      711000 -- (-20037.992) [...15 remote chains...] -- 3:41:26
      712000 -- (-20039.943) [...15 remote chains...] -- 3:41:19
      713000 -- (-20034.532) [...15 remote chains...] -- 3:41:25
      714000 -- (-20040.342) [...15 remote chains...] -- 3:41:18
      715000 -- (-20040.626) [...15 remote chains...] -- 3:41:24

      Average standard deviation of split frequencies: 0.046420

      716000 -- (-20023.356) [...15 remote chains...] -- 3:41:17
      717000 -- (-20025.009) [...15 remote chains...] -- 3:41:23
      718000 -- (-20017.833) [...15 remote chains...] -- 3:41:16
      719000 -- [-20008.105] [...15 remote chains...] -- 3:41:22
      720000 -- (-20022.421) [...15 remote chains...] -- 3:41:15

      Average standard deviation of split frequencies: 0.046496

      721000 -- (-20020.835) [...15 remote chains...] -- 3:41:08
      722000 -- [-20022.503] [...15 remote chains...] -- 3:41:14
      723000 -- (-20026.412) [...15 remote chains...] -- 3:41:07
      724000 -- [-20017.452] [...15 remote chains...] -- 3:41:13
      725000 -- [-20019.579] [...15 remote chains...] -- 3:41:06

      Average standard deviation of split frequencies: 0.046480

      726000 -- (-20030.960) [...15 remote chains...] -- 3:41:12
      727000 -- (-20011.981) [...15 remote chains...] -- 3:41:05
      728000 -- (-20015.440) [...15 remote chains...] -- 3:40:58
      729000 -- (-20015.137) [...15 remote chains...] -- 3:41:04
      730000 -- (-20012.256) [...15 remote chains...] -- 3:40:57

      Average standard deviation of split frequencies: 0.046334

      731000 -- (-20020.685) [...15 remote chains...] -- 3:41:03
      732000 -- (-20015.659) [...15 remote chains...] -- 3:40:56
      733000 -- (-20035.503) [...15 remote chains...] -- 3:41:02
      734000 -- (-20036.859) [...15 remote chains...] -- 3:40:55
      735000 -- (-20035.189) [...15 remote chains...] -- 3:41:00

      Average standard deviation of split frequencies: 0.046304

      736000 -- [-20029.822] [...15 remote chains...] -- 3:40:54
      737000 -- [-20028.998] [...15 remote chains...] -- 3:40:47
      738000 -- [-20026.368] [...15 remote chains...] -- 3:40:52
      739000 -- (-20032.297) [...15 remote chains...] -- 3:40:46
      740000 -- (-20036.245) [...15 remote chains...] -- 3:40:51

      Average standard deviation of split frequencies: 0.046106

      741000 -- (-20032.391) [...15 remote chains...] -- 3:40:44
      742000 -- (-20041.145) [...15 remote chains...] -- 3:40:50
      743000 -- (-20029.439) [...15 remote chains...] -- 3:40:43
      744000 -- [-20049.969] [...15 remote chains...] -- 3:40:37
      745000 -- [-20041.330] [...15 remote chains...] -- 3:40:42

      Average standard deviation of split frequencies: 0.046032

      746000 -- [-20048.197] [...15 remote chains...] -- 3:40:35
      747000 -- (-20050.517) [...15 remote chains...] -- 3:40:41
      748000 -- (-20067.024) [...15 remote chains...] -- 3:40:34
      749000 -- (-20050.331) [...15 remote chains...] -- 3:40:40
      750000 -- [-20065.357] [...15 remote chains...] -- 3:40:33

      Average standard deviation of split frequencies: 0.045850

      751000 -- (-20044.783) [...15 remote chains...] -- 3:40:26
      752000 -- (-20062.541) [...15 remote chains...] -- 3:40:32
      753000 -- [-20054.183] [...15 remote chains...] -- 3:40:25
      754000 -- (-20055.411) [...15 remote chains...] -- 3:40:31
      755000 -- [-20035.238] [...15 remote chains...] -- 3:40:24

      Average standard deviation of split frequencies: 0.045855

      756000 -- (-20048.729) [...15 remote chains...] -- 3:40:30
      757000 -- (-20030.471) [...15 remote chains...] -- 3:40:23
      758000 -- (-20021.242) [...15 remote chains...] -- 3:40:16
      759000 -- (-20027.390) [...15 remote chains...] -- 3:40:22
      760000 -- [-20025.952] [...15 remote chains...] -- 3:40:15

      Average standard deviation of split frequencies: 0.045701

      761000 -- (-20035.193) [...15 remote chains...] -- 3:40:21
      762000 -- (-20033.828) [...15 remote chains...] -- 3:40:14
      763000 -- [-20018.221] [...15 remote chains...] -- 3:40:07
      764000 -- [-20012.693] [...15 remote chains...] -- 3:40:13
      765000 -- (-20019.445) [...15 remote chains...] -- 3:40:06

      Average standard deviation of split frequencies: 0.045443

      766000 -- (-20016.849) [...15 remote chains...] -- 3:40:12
      767000 -- (-20032.635) [...15 remote chains...] -- 3:40:05
      768000 -- [-20023.142] [...15 remote chains...] -- 3:40:10
      769000 -- (-20037.974) [...15 remote chains...] -- 3:40:04
      770000 -- [-20024.149] [...15 remote chains...] -- 3:39:57

      Average standard deviation of split frequencies: 0.044926

      771000 -- [-20021.946] [...15 remote chains...] -- 3:40:03
      772000 -- [-20022.919] [...15 remote chains...] -- 3:39:56
      773000 -- (-20034.167) [...15 remote chains...] -- 3:40:01
      774000 -- (-20028.546) [...15 remote chains...] -- 3:39:55
      775000 -- (-20024.406) [...15 remote chains...] -- 3:39:48

      Average standard deviation of split frequencies: 0.044940

      776000 -- [-20036.541] [...15 remote chains...] -- 3:39:54
      777000 -- (-20033.810) [...15 remote chains...] -- 3:39:47
      778000 -- [-20028.365] [...15 remote chains...] -- 3:39:52
      779000 -- [-20034.297] [...15 remote chains...] -- 3:39:46
      780000 -- (-20029.005) [...15 remote chains...] -- 3:39:51

      Average standard deviation of split frequencies: 0.044579

      781000 -- (-20037.340) [...15 remote chains...] -- 3:39:45
      782000 -- (-20033.757) [...15 remote chains...] -- 3:39:38
      783000 -- (-20030.012) [...15 remote chains...] -- 3:39:43
      784000 -- (-20030.278) [...15 remote chains...] -- 3:39:37
      785000 -- (-20031.032) [...15 remote chains...] -- 3:39:42

      Average standard deviation of split frequencies: 0.044316

      786000 -- (-20044.964) [...15 remote chains...] -- 3:39:36
      787000 -- (-20040.747) [...15 remote chains...] -- 3:39:41
      788000 -- [-20043.391] [...15 remote chains...] -- 3:39:35
      789000 -- [-20053.789] [...15 remote chains...] -- 3:39:40
      790000 -- [-20052.447] [...15 remote chains...] -- 3:39:33

      Average standard deviation of split frequencies: 0.043816

      791000 -- [-20050.282] [...15 remote chains...] -- 3:39:27
      792000 -- [-20040.824] [...15 remote chains...] -- 3:39:32
      793000 -- (-20036.043) [...15 remote chains...] -- 3:39:26
      794000 -- (-20026.177) [...15 remote chains...] -- 3:39:31
      795000 -- (-20020.616) [...15 remote chains...] -- 3:39:24

      Average standard deviation of split frequencies: 0.043721

      796000 -- (-20019.202) [...15 remote chains...] -- 3:39:18
      797000 -- [-20036.022] [...15 remote chains...] -- 3:39:23
      798000 -- [-20022.923] [...15 remote chains...] -- 3:39:17
      799000 -- [-20022.537] [...15 remote chains...] -- 3:39:22
      800000 -- (-20021.526) [...15 remote chains...] -- 3:39:16

      Average standard deviation of split frequencies: 0.043549

      801000 -- (-20019.493) [...15 remote chains...] -- 3:39:21
      802000 -- (-20017.987) [...15 remote chains...] -- 3:39:14
      803000 -- (-20023.224) [...15 remote chains...] -- 3:39:08
      804000 -- [-20007.922] [...15 remote chains...] -- 3:39:13
      805000 -- (-20024.604) [...15 remote chains...] -- 3:39:07

      Average standard deviation of split frequencies: 0.043310

      806000 -- [-20020.390] [...15 remote chains...] -- 3:39:12
      807000 -- (-20014.353) [...15 remote chains...] -- 3:39:05
      808000 -- (-20025.122) [...15 remote chains...] -- 3:39:10
      809000 -- (-20025.477) [...15 remote chains...] -- 3:39:04
      810000 -- (-20029.487) [...15 remote chains...] -- 3:38:58

      Average standard deviation of split frequencies: 0.042957

      811000 -- (-20033.871) [...15 remote chains...] -- 3:39:03
      812000 -- (-20052.455) [...15 remote chains...] -- 3:38:57
      813000 -- [-20038.641] [...15 remote chains...] -- 3:39:02
      814000 -- (-20044.931) [...15 remote chains...] -- 3:38:55
      815000 -- (-20053.784) [...15 remote chains...] -- 3:39:00

      Average standard deviation of split frequencies: 0.042678

      816000 -- (-20035.484) [...15 remote chains...] -- 3:38:54
      817000 -- [-20024.440] [...15 remote chains...] -- 3:38:48
      818000 -- (-20042.675) [...15 remote chains...] -- 3:38:53
      819000 -- (-20036.304) [...15 remote chains...] -- 3:38:46
      820000 -- (-20020.096) [...15 remote chains...] -- 3:38:51

      Average standard deviation of split frequencies: 0.042320

      821000 -- [-20017.128] [...15 remote chains...] -- 3:38:45
      822000 -- (-20020.124) [...15 remote chains...] -- 3:38:39
      823000 -- [-20026.111] [...15 remote chains...] -- 3:38:44
      824000 -- (-20024.330) [...15 remote chains...] -- 3:38:38
      825000 -- (-20026.175) [...15 remote chains...] -- 3:38:43

      Average standard deviation of split frequencies: 0.041989

      826000 -- (-20023.903) [...15 remote chains...] -- 3:38:36
      827000 -- [-20036.584] [...15 remote chains...] -- 3:38:41
      828000 -- (-20047.941) [...15 remote chains...] -- 3:38:35
      829000 -- (-20055.733) [...15 remote chains...] -- 3:38:40
      830000 -- (-20033.874) [...15 remote chains...] -- 3:38:34

      Average standard deviation of split frequencies: 0.042182

      831000 -- (-20038.849) [...15 remote chains...] -- 3:38:28
      832000 -- (-20031.492) [...15 remote chains...] -- 3:38:32
      833000 -- [-20030.753] [...15 remote chains...] -- 3:38:26
      834000 -- [-20027.260] [...15 remote chains...] -- 3:38:20
      835000 -- (-20044.235) [...15 remote chains...] -- 3:38:25

      Average standard deviation of split frequencies: 0.041918

      836000 -- [-20045.266] [...15 remote chains...] -- 3:38:19
      837000 -- (-20043.389) [...15 remote chains...] -- 3:38:24
      838000 -- [-20036.368] [...15 remote chains...] -- 3:38:17
      839000 -- (-20043.397) [...15 remote chains...] -- 3:38:22
      840000 -- (-20040.574) [...15 remote chains...] -- 3:38:16

      Average standard deviation of split frequencies: 0.041927

      841000 -- (-20037.431) [...15 remote chains...] -- 3:38:10
      842000 -- (-20038.647) [...15 remote chains...] -- 3:38:15
      843000 -- (-20043.450) [...15 remote chains...] -- 3:38:09
      844000 -- [-20034.742] [...15 remote chains...] -- 3:38:13
      845000 -- (-20026.756) [...15 remote chains...] -- 3:38:07

      Average standard deviation of split frequencies: 0.041810

      846000 -- (-20035.279) [...15 remote chains...] -- 3:38:01
      847000 -- (-20042.621) [...15 remote chains...] -- 3:38:06
      848000 -- (-20035.405) [...15 remote chains...] -- 3:38:00
      849000 -- (-20037.947) [...15 remote chains...] -- 3:38:05
      850000 -- (-20037.174) [...15 remote chains...] -- 3:37:59

      Average standard deviation of split frequencies: 0.041628

      851000 -- (-20030.879) [...15 remote chains...] -- 3:37:53
      852000 -- [-20029.801] [...15 remote chains...] -- 3:37:57
      853000 -- (-20028.893) [...15 remote chains...] -- 3:37:51
      854000 -- (-20030.471) [...15 remote chains...] -- 3:37:56
      855000 -- (-20031.523) [...15 remote chains...] -- 3:37:50

      Average standard deviation of split frequencies: 0.041671

      856000 -- (-20028.743) [...15 remote chains...] -- 3:37:55
      857000 -- (-20030.783) [...15 remote chains...] -- 3:37:49
      858000 -- (-20039.860) [...15 remote chains...] -- 3:37:53
      859000 -- (-20036.056) [...15 remote chains...] -- 3:37:47
      860000 -- (-20027.378) [...15 remote chains...] -- 3:37:41

      Average standard deviation of split frequencies: 0.041599

      861000 -- [-20037.262] [...15 remote chains...] -- 3:37:46
      862000 -- (-20045.441) [...15 remote chains...] -- 3:37:40
      863000 -- (-20023.661) [...15 remote chains...] -- 3:37:44
      864000 -- (-20030.642) [...15 remote chains...] -- 3:37:38
      865000 -- [-20032.825] [...15 remote chains...] -- 3:37:33

      Average standard deviation of split frequencies: 0.041515

      866000 -- [-20037.606] [...15 remote chains...] -- 3:37:37
      867000 -- (-20034.777) [...15 remote chains...] -- 3:37:42
      868000 -- (-20032.881) [...15 remote chains...] -- 3:37:36
      869000 -- (-20038.170) [...15 remote chains...] -- 3:37:30
      870000 -- (-20024.872) [...15 remote chains...] -- 3:37:34

      Average standard deviation of split frequencies: 0.041321

      871000 -- [-20033.666] [...15 remote chains...] -- 3:37:28
      872000 -- (-20035.192) [...15 remote chains...] -- 3:37:33
      873000 -- (-20018.549) [...15 remote chains...] -- 3:37:27
      874000 -- (-20036.384) [...15 remote chains...] -- 3:37:21
      875000 -- (-20033.105) [...15 remote chains...] -- 3:37:26

      Average standard deviation of split frequencies: 0.041277

      876000 -- (-20035.200) [...15 remote chains...] -- 3:37:20
      877000 -- (-20028.036) [...15 remote chains...] -- 3:37:24
      878000 -- (-20046.449) [...15 remote chains...] -- 3:37:18
      879000 -- (-20054.605) [...15 remote chains...] -- 3:37:12
      880000 -- (-20046.084) [...15 remote chains...] -- 3:37:17

      Average standard deviation of split frequencies: 0.040996

      881000 -- [-20038.107] [...15 remote chains...] -- 3:37:11
      882000 -- (-20027.680) [...15 remote chains...] -- 3:37:16
      883000 -- (-20024.390) [...15 remote chains...] -- 3:37:10
      884000 -- (-20044.749) [...15 remote chains...] -- 3:37:04
      885000 -- (-20052.730) [...15 remote chains...] -- 3:37:08

      Average standard deviation of split frequencies: 0.040671

      886000 -- (-20050.202) [...15 remote chains...] -- 3:37:02
      887000 -- (-20044.319) [...15 remote chains...] -- 3:37:07
      888000 -- (-20026.285) [...15 remote chains...] -- 3:37:01
      889000 -- (-20025.872) [...15 remote chains...] -- 3:36:55
      890000 -- (-20029.230) [...15 remote chains...] -- 3:37:00

      Average standard deviation of split frequencies: 0.040973

      891000 -- [-20029.523] [...15 remote chains...] -- 3:36:54
      892000 -- (-20026.919) [...15 remote chains...] -- 3:36:48
      893000 -- (-20019.481) [...15 remote chains...] -- 3:36:52
      894000 -- (-20009.288) [...15 remote chains...] -- 3:36:47
      895000 -- [-20018.471] [...15 remote chains...] -- 3:36:51

      Average standard deviation of split frequencies: 0.041056

      896000 -- (-20020.129) [...15 remote chains...] -- 3:36:45
      897000 -- (-20013.555) [...15 remote chains...] -- 3:36:50
      898000 -- (-20026.713) [...15 remote chains...] -- 3:36:44
      899000 -- (-20022.524) [...15 remote chains...] -- 3:36:38
      900000 -- (-20026.552) [...15 remote chains...] -- 3:36:42

      Average standard deviation of split frequencies: 0.041167

      901000 -- (-20045.813) [...15 remote chains...] -- 3:36:37
      902000 -- (-20036.061) [...15 remote chains...] -- 3:36:41
      903000 -- (-20030.089) [...15 remote chains...] -- 3:36:35
      904000 -- (-20053.493) [...15 remote chains...] -- 3:36:29
      905000 -- (-20053.913) [...15 remote chains...] -- 3:36:34

      Average standard deviation of split frequencies: 0.041294

      906000 -- (-20051.649) [...15 remote chains...] -- 3:36:28
      907000 -- (-20028.894) [...15 remote chains...] -- 3:36:32
      908000 -- (-20026.785) [...15 remote chains...] -- 3:36:27
      909000 -- (-20028.393) [...15 remote chains...] -- 3:36:21
      910000 -- (-20026.200) [...15 remote chains...] -- 3:36:25

      Average standard deviation of split frequencies: 0.041416

      911000 -- (-20027.801) [...15 remote chains...] -- 3:36:20
      912000 -- (-20029.332) [...15 remote chains...] -- 3:36:24
      913000 -- [-20031.544] [...15 remote chains...] -- 3:36:18
      914000 -- (-20026.268) [...15 remote chains...] -- 3:36:12
      915000 -- (-20027.414) [...15 remote chains...] -- 3:36:17

      Average standard deviation of split frequencies: 0.041041

      916000 -- (-20032.719) [...15 remote chains...] -- 3:36:11
      917000 -- [-20024.750] [...15 remote chains...] -- 3:36:15
      918000 -- (-20026.857) [...15 remote chains...] -- 3:36:10
      919000 -- (-20022.291) [...15 remote chains...] -- 3:36:04
      920000 -- (-20036.410) [...15 remote chains...] -- 3:36:08

      Average standard deviation of split frequencies: 0.041437

      921000 -- (-20033.943) [...15 remote chains...] -- 3:36:02
      922000 -- (-20034.723) [...15 remote chains...] -- 3:36:07
      923000 -- (-20042.598) [...15 remote chains...] -- 3:36:01
      924000 -- (-20027.123) [...15 remote chains...] -- 3:35:55
      925000 -- (-20037.741) [...15 remote chains...] -- 3:36:00

      Average standard deviation of split frequencies: 0.041448

      926000 -- (-20024.635) [...15 remote chains...] -- 3:35:54
      927000 -- [-20019.058] [...15 remote chains...] -- 3:35:58
      928000 -- (-20028.514) [...15 remote chains...] -- 3:35:53
      929000 -- (-20029.473) [...15 remote chains...] -- 3:35:57
      930000 -- (-20035.904) [...15 remote chains...] -- 3:35:51

      Average standard deviation of split frequencies: 0.041276

      931000 -- (-20038.757) [...15 remote chains...] -- 3:35:45
      932000 -- (-20049.581) [...15 remote chains...] -- 3:35:50
      933000 -- (-20034.791) [...15 remote chains...] -- 3:35:44
      934000 -- (-20042.735) [...15 remote chains...] -- 3:35:48
      935000 -- (-20042.967) [...15 remote chains...] -- 3:35:43

      Average standard deviation of split frequencies: 0.041690

      936000 -- (-20036.083) [...15 remote chains...] -- 3:35:47
      937000 -- (-20038.073) [...15 remote chains...] -- 3:35:41
      938000 -- (-20047.983) [...15 remote chains...] -- 3:35:36
      939000 -- (-20046.290) [...15 remote chains...] -- 3:35:40
      940000 -- (-20036.410) [...15 remote chains...] -- 3:35:34

      Average standard deviation of split frequencies: 0.041662

      941000 -- (-20028.841) [...15 remote chains...] -- 3:35:38
      942000 -- [-20032.732] [...15 remote chains...] -- 3:35:33
      943000 -- (-20038.022) [...15 remote chains...] -- 3:35:37
      944000 -- (-20047.797) [...15 remote chains...] -- 3:35:31
      945000 -- (-20042.359) [...15 remote chains...] -- 3:35:26

      Average standard deviation of split frequencies: 0.041396

      946000 -- (-20032.616) [...15 remote chains...] -- 3:35:30
      947000 -- [-20033.131] [...15 remote chains...] -- 3:35:24
      948000 -- (-20040.269) [...15 remote chains...] -- 3:35:28
      949000 -- (-20029.964) [...15 remote chains...] -- 3:35:23
      950000 -- (-20023.629) [...15 remote chains...] -- 3:35:27

      Average standard deviation of split frequencies: 0.041477

      951000 -- (-20015.277) [...15 remote chains...] -- 3:35:21
      952000 -- [-20019.591] [...15 remote chains...] -- 3:35:16
      953000 -- (-20036.177) [...15 remote chains...] -- 3:35:20
      954000 -- (-20026.384) [...15 remote chains...] -- 3:35:14
      955000 -- (-20021.372) [...15 remote chains...] -- 3:35:18

      Average standard deviation of split frequencies: 0.041362

      956000 -- (-20037.118) [...15 remote chains...] -- 3:35:13
      957000 -- (-20038.089) [...15 remote chains...] -- 3:35:07
      958000 -- (-20042.597) [...15 remote chains...] -- 3:35:11
      959000 -- (-20046.720) [...15 remote chains...] -- 3:35:06
      960000 -- [-20041.148] [...15 remote chains...] -- 3:35:10

      Average standard deviation of split frequencies: 0.041349

      961000 -- (-20041.711) [...15 remote chains...] -- 3:35:04
      962000 -- (-20045.669) [...15 remote chains...] -- 3:34:59
      963000 -- (-20037.396) [...15 remote chains...] -- 3:35:03
      964000 -- [-20027.909] [...15 remote chains...] -- 3:34:57
      965000 -- (-20021.466) [...15 remote chains...] -- 3:35:01

      Average standard deviation of split frequencies: 0.041091

      966000 -- (-20030.041) [...15 remote chains...] -- 3:34:56
      967000 -- (-20034.994) [...15 remote chains...] -- 3:34:50
      968000 -- [-20033.876] [...15 remote chains...] -- 3:34:54
      969000 -- [-20022.331] [...15 remote chains...] -- 3:34:49
      970000 -- (-20030.746) [...15 remote chains...] -- 3:34:53

      Average standard deviation of split frequencies: 0.041132

      971000 -- [-20048.245] [...15 remote chains...] -- 3:34:47
      972000 -- (-20026.085) [...15 remote chains...] -- 3:34:42
      973000 -- (-20028.482) [...15 remote chains...] -- 3:34:46
      974000 -- [-20014.719] [...15 remote chains...] -- 3:34:41
      975000 -- [-20025.610] [...15 remote chains...] -- 3:34:44

      Average standard deviation of split frequencies: 0.041063

      976000 -- (-20021.361) [...15 remote chains...] -- 3:34:39
      977000 -- (-20028.911) [...15 remote chains...] -- 3:34:43
      978000 -- (-20017.037) [...15 remote chains...] -- 3:34:38
      979000 -- [-20027.345] [...15 remote chains...] -- 3:34:32
      980000 -- (-20026.220) [...15 remote chains...] -- 3:34:36

      Average standard deviation of split frequencies: 0.041191

      981000 -- (-20024.996) [...15 remote chains...] -- 3:34:31
      982000 -- (-20023.530) [...15 remote chains...] -- 3:34:34
      983000 -- (-20021.877) [...15 remote chains...] -- 3:34:29
      984000 -- [-20031.418] [...15 remote chains...] -- 3:34:24
      985000 -- (-20034.196) [...15 remote chains...] -- 3:34:28

      Average standard deviation of split frequencies: 0.041345

      986000 -- (-20043.420) [...15 remote chains...] -- 3:34:22
      987000 -- (-20028.003) [...15 remote chains...] -- 3:34:26
      988000 -- (-20026.346) [...15 remote chains...] -- 3:34:21
      989000 -- (-20037.221) [...15 remote chains...] -- 3:34:15
      990000 -- (-20034.388) [...15 remote chains...] -- 3:34:19

      Average standard deviation of split frequencies: 0.041560

      991000 -- (-20066.043) [...15 remote chains...] -- 3:34:14
      992000 -- (-20020.565) [...15 remote chains...] -- 3:34:18
      993000 -- (-20026.196) [...15 remote chains...] -- 3:34:12
      994000 -- (-20036.939) [...15 remote chains...] -- 3:34:07
      995000 -- (-20037.422) [...15 remote chains...] -- 3:34:11

      Average standard deviation of split frequencies: 0.041585

      996000 -- (-20025.627) [...15 remote chains...] -- 3:34:06
      997000 -- (-20028.437) [...15 remote chains...] -- 3:34:09
      998000 -- (-20044.151) [...15 remote chains...] -- 3:34:04
      999000 -- (-20032.784) [...15 remote chains...] -- 3:33:59
      1000000 -- (-20038.357) [...15 remote chains...] -- 3:34:03

      Average standard deviation of split frequencies: 0.041270

      1001000 -- (-20035.364) [...15 remote chains...] -- 3:33:57
      1002000 -- (-20024.446) [...15 remote chains...] -- 3:34:01
      1003000 -- (-20032.781) [...15 remote chains...] -- 3:33:56
      1004000 -- (-20043.603) [...15 remote chains...] -- 3:33:50
      1005000 -- (-20062.344) [...15 remote chains...] -- 3:33:54

      Average standard deviation of split frequencies: 0.041241

      1006000 -- (-20066.202) [...15 remote chains...] -- 3:33:49
      1007000 -- (-20034.930) [...15 remote chains...] -- 3:33:53
      1008000 -- (-20028.288) [...15 remote chains...] -- 3:33:47
      1009000 -- (-20035.287) [...15 remote chains...] -- 3:33:42
      1010000 -- [-20031.418] [...15 remote chains...] -- 3:33:46

      Average standard deviation of split frequencies: 0.041329

      1011000 -- (-20041.489) [...15 remote chains...] -- 3:33:41
      1012000 -- (-20039.489) [...15 remote chains...] -- 3:33:44
      1013000 -- (-20037.123) [...15 remote chains...] -- 3:33:39
      1014000 -- (-20039.211) [...15 remote chains...] -- 3:33:43
      1015000 -- (-20022.305) [...15 remote chains...] -- 3:33:38

      Average standard deviation of split frequencies: 0.041455

      1016000 -- (-20037.467) [...15 remote chains...] -- 3:33:32
      1017000 -- [-20041.895] [...15 remote chains...] -- 3:33:36
      1018000 -- [-20044.985] [...15 remote chains...] -- 3:33:31
      1019000 -- [-20038.927] [...15 remote chains...] -- 3:33:34
      1020000 -- (-20022.014) [...15 remote chains...] -- 3:33:29

      Average standard deviation of split frequencies: 0.041512

      1021000 -- [-20019.112] [...15 remote chains...] -- 3:33:24
      1022000 -- (-20028.977) [...15 remote chains...] -- 3:33:28
      1023000 -- [-20019.259] [...15 remote chains...] -- 3:33:22
      1024000 -- [-20018.782] [...15 remote chains...] -- 3:33:26
      1025000 -- (-20030.948) [...15 remote chains...] -- 3:33:21

      Average standard deviation of split frequencies: 0.041494

      1026000 -- [-20029.504] [...15 remote chains...] -- 3:33:16
      1027000 -- [-20039.145] [...15 remote chains...] -- 3:33:19
      1028000 -- (-20039.473) [...15 remote chains...] -- 3:33:14
      1029000 -- (-20048.312) [...15 remote chains...] -- 3:33:18
      1030000 -- (-20040.736) [...15 remote chains...] -- 3:33:13

      Average standard deviation of split frequencies: 0.041853

      1031000 -- [-20033.621] [...15 remote chains...] -- 3:33:16
      1032000 -- (-20042.207) [...15 remote chains...] -- 3:33:11
      1033000 -- (-20040.513) [...15 remote chains...] -- 3:33:06
      1034000 -- (-20043.658) [...15 remote chains...] -- 3:33:09
      1035000 -- (-20033.962) [...15 remote chains...] -- 3:33:04

      Average standard deviation of split frequencies: 0.041824

      1036000 -- [-20040.838] [...15 remote chains...] -- 3:33:08
      1037000 -- (-20026.791) [...15 remote chains...] -- 3:33:03
      1038000 -- (-20029.660) [...15 remote chains...] -- 3:33:06
      1039000 -- (-20039.528) [...15 remote chains...] -- 3:33:01
      1040000 -- (-20055.826) [...15 remote chains...] -- 3:33:05

      Average standard deviation of split frequencies: 0.042129

      1041000 -- (-20044.984) [...15 remote chains...] -- 3:33:00
      1042000 -- [-20027.925] [...15 remote chains...] -- 3:32:55
      1043000 -- (-20041.418) [...15 remote chains...] -- 3:32:58
      1044000 -- (-20036.894) [...15 remote chains...] -- 3:32:53
      1045000 -- (-20041.788) [...15 remote chains...] -- 3:32:56

      Average standard deviation of split frequencies: 0.042178

      1046000 -- (-20053.140) [...15 remote chains...] -- 3:32:51
      1047000 -- (-20041.110) [...15 remote chains...] -- 3:32:46
      1048000 -- (-20041.229) [...15 remote chains...] -- 3:32:50
      1049000 -- [-20033.024] [...15 remote chains...] -- 3:32:45
      1050000 -- [-20041.925] [...15 remote chains...] -- 3:32:48

      Average standard deviation of split frequencies: 0.041729

      1051000 -- (-20030.586) [...15 remote chains...] -- 3:32:43
      1052000 -- (-20019.648) [...15 remote chains...] -- 3:32:38
      1053000 -- [-20014.817] [...15 remote chains...] -- 3:32:42
      1054000 -- (-20024.072) [...15 remote chains...] -- 3:32:36
      1055000 -- [-20011.523] [...15 remote chains...] -- 3:32:40

      Average standard deviation of split frequencies: 0.041799

      1056000 -- (-20025.371) [...15 remote chains...] -- 3:32:35
      1057000 -- (-20035.469) [...15 remote chains...] -- 3:32:38
      1058000 -- [-20030.232] [...15 remote chains...] -- 3:32:33
      1059000 -- (-20022.792) [...15 remote chains...] -- 3:32:28
      1060000 -- [-20022.919] [...15 remote chains...] -- 3:32:32

      Average standard deviation of split frequencies: 0.041658

      1061000 -- (-20017.764) [...15 remote chains...] -- 3:32:27
      1062000 -- (-20027.696) [...15 remote chains...] -- 3:32:22
      1063000 -- (-20021.632) [...15 remote chains...] -- 3:32:25
      1064000 -- (-20017.027) [...15 remote chains...] -- 3:32:20
      1065000 -- (-20030.904) [...15 remote chains...] -- 3:32:23

      Average standard deviation of split frequencies: 0.041704

      1066000 -- (-20031.788) [...15 remote chains...] -- 3:32:18
      1067000 -- (-20029.186) [...15 remote chains...] -- 3:32:13
      1068000 -- (-20030.168) [...15 remote chains...] -- 3:32:17
      1069000 -- (-20022.181) [...15 remote chains...] -- 3:32:12
      1070000 -- (-20031.375) [...15 remote chains...] -- 3:32:07

      Average standard deviation of split frequencies: 0.041663

      1071000 -- [-20040.966] [...15 remote chains...] -- 3:32:10
      1072000 -- (-20026.071) [...15 remote chains...] -- 3:32:05
      1073000 -- (-20029.069) [...15 remote chains...] -- 3:32:09
      1074000 -- (-20050.121) [...15 remote chains...] -- 3:32:04
      1075000 -- (-20038.595) [...15 remote chains...] -- 3:32:07

      Average standard deviation of split frequencies: 0.041587

      1076000 -- [-20057.810] [...15 remote chains...] -- 3:32:02
      1077000 -- (-20053.566) [...15 remote chains...] -- 3:31:57
      1078000 -- (-20053.055) [...15 remote chains...] -- 3:32:00
      1079000 -- [-20057.244] [...15 remote chains...] -- 3:31:55
      1080000 -- (-20052.841) [...15 remote chains...] -- 3:31:59

      Average standard deviation of split frequencies: 0.041456

      1081000 -- (-20053.027) [...15 remote chains...] -- 3:31:54
      1082000 -- (-20061.004) [...15 remote chains...] -- 3:31:57
      1083000 -- (-20051.796) [...15 remote chains...] -- 3:31:52
      1084000 -- (-20064.281) [...15 remote chains...] -- 3:31:47
      1085000 -- (-20055.474) [...15 remote chains...] -- 3:31:51

      Average standard deviation of split frequencies: 0.041521

      1086000 -- [-20065.735] [...15 remote chains...] -- 3:31:46
      1087000 -- (-20039.984) [...15 remote chains...] -- 3:31:49
      1088000 -- (-20055.254) [...15 remote chains...] -- 3:31:44
      1089000 -- [-20055.895] [...15 remote chains...] -- 3:31:47
      1090000 -- (-20035.144) [...15 remote chains...] -- 3:31:42

      Average standard deviation of split frequencies: 0.041468

      1091000 -- (-20034.355) [...15 remote chains...] -- 3:31:46
      1092000 -- [-20027.008] [...15 remote chains...] -- 3:31:41
      1093000 -- (-20018.541) [...15 remote chains...] -- 3:31:36
      1094000 -- (-20033.869) [...15 remote chains...] -- 3:31:39
      1095000 -- (-20043.473) [...15 remote chains...] -- 3:31:34

      Average standard deviation of split frequencies: 0.041567

      1096000 -- [-20039.841] [...15 remote chains...] -- 3:31:37
      1097000 -- (-20054.151) [...15 remote chains...] -- 3:31:33
      1098000 -- (-20040.618) [...15 remote chains...] -- 3:31:28
      1099000 -- (-20025.706) [...15 remote chains...] -- 3:31:31
      1100000 -- (-20022.226) [...15 remote chains...] -- 3:31:26

      Average standard deviation of split frequencies: 0.041687

      1101000 -- (-20027.415) [...15 remote chains...] -- 3:31:29
      1102000 -- (-20021.529) [...15 remote chains...] -- 3:31:24
      1103000 -- [-20026.213] [...15 remote chains...] -- 3:31:20
      1104000 -- [-20024.980] [...15 remote chains...] -- 3:31:23
      1105000 -- (-20040.231) [...15 remote chains...] -- 3:31:18

      Average standard deviation of split frequencies: 0.041408

      1106000 -- (-20044.557) [...15 remote chains...] -- 3:31:21
      1107000 -- (-20024.245) [...15 remote chains...] -- 3:31:16
      1108000 -- (-20009.859) [...15 remote chains...] -- 3:31:11
      1109000 -- (-20019.854) [...15 remote chains...] -- 3:31:15
      1110000 -- (-20024.669) [...15 remote chains...] -- 3:31:10

      Average standard deviation of split frequencies: 0.041210

      1111000 -- [-20020.810] [...15 remote chains...] -- 3:31:13
      1112000 -- [-20027.020] [...15 remote chains...] -- 3:31:08
      1113000 -- (-20027.716) [...15 remote chains...] -- 3:31:03
      1114000 -- [-20023.758] [...15 remote chains...] -- 3:31:06
      1115000 -- [-20019.463] [...15 remote chains...] -- 3:31:02

      Average standard deviation of split frequencies: 0.041057

      1116000 -- (-20030.620) [...15 remote chains...] -- 3:31:05
      1117000 -- [-20020.007] [...15 remote chains...] -- 3:31:00
      1118000 -- (-20027.725) [...15 remote chains...] -- 3:31:03
      1119000 -- (-20034.013) [...15 remote chains...] -- 3:30:58
      1120000 -- (-20032.217) [...15 remote chains...] -- 3:31:01

      Average standard deviation of split frequencies: 0.040974

      1121000 -- (-20022.924) [...15 remote chains...] -- 3:30:57
      1122000 -- (-20030.040) [...15 remote chains...] -- 3:30:52
      1123000 -- (-20027.900) [...15 remote chains...] -- 3:30:55
      1124000 -- (-20028.444) [...15 remote chains...] -- 3:30:50
      1125000 -- (-20034.535) [...15 remote chains...] -- 3:30:53

      Average standard deviation of split frequencies: 0.041006

      1126000 -- (-20043.700) [...15 remote chains...] -- 3:30:48
      1127000 -- (-20034.200) [...15 remote chains...] -- 3:30:52
      1128000 -- (-20032.496) [...15 remote chains...] -- 3:30:47
      1129000 -- (-20033.523) [...15 remote chains...] -- 3:30:42
      1130000 -- [-20037.945] [...15 remote chains...] -- 3:30:45

      Average standard deviation of split frequencies: 0.041133

      1131000 -- (-20023.696) [...15 remote chains...] -- 3:30:40
      1132000 -- (-20013.113) [...15 remote chains...] -- 3:30:43
      1133000 -- (-20022.280) [...15 remote chains...] -- 3:30:39
      1134000 -- [-20020.336] [...15 remote chains...] -- 3:30:42
      1135000 -- (-20020.865) [...15 remote chains...] -- 3:30:37

      Average standard deviation of split frequencies: 0.041282

      1136000 -- [-20033.201] [...15 remote chains...] -- 3:30:32
      1137000 -- (-20033.613) [...15 remote chains...] -- 3:30:35
      1138000 -- (-20050.153) [...15 remote chains...] -- 3:30:31
      1139000 -- (-20065.995) [...15 remote chains...] -- 3:30:34
      1140000 -- [-20037.420] [...15 remote chains...] -- 3:30:29

      Average standard deviation of split frequencies: 0.041324

      1141000 -- (-20020.703) [...15 remote chains...] -- 3:30:24
      1142000 -- (-20029.251) [...15 remote chains...] -- 3:30:27
      1143000 -- [-20026.263] [...15 remote chains...] -- 3:30:22
      1144000 -- (-20039.179) [...15 remote chains...] -- 3:30:25
      1145000 -- (-20034.964) [...15 remote chains...] -- 3:30:21

      Average standard deviation of split frequencies: 0.041223

      1146000 -- [-20040.079] [...15 remote chains...] -- 3:30:24
      1147000 -- (-20039.324) [...15 remote chains...] -- 3:30:19
      1148000 -- (-20034.940) [...15 remote chains...] -- 3:30:14
      1149000 -- (-20023.209) [...15 remote chains...] -- 3:30:17
      1150000 -- (-20037.471) [...15 remote chains...] -- 3:30:13

      Average standard deviation of split frequencies: 0.041172

      1151000 -- (-20030.468) [...15 remote chains...] -- 3:30:16
      1152000 -- (-20026.701) [...15 remote chains...] -- 3:30:11
      1153000 -- (-20031.570) [...15 remote chains...] -- 3:30:06
      1154000 -- [-20023.064] [...15 remote chains...] -- 3:30:09
      1155000 -- (-20043.293) [...15 remote chains...] -- 3:30:05

      Average standard deviation of split frequencies: 0.041016

      1156000 -- (-20032.672) [...15 remote chains...] -- 3:30:00
      1157000 -- (-20041.173) [...15 remote chains...] -- 3:30:03
      1158000 -- [-20031.650] [...15 remote chains...] -- 3:29:58
      1159000 -- (-20020.222) [...15 remote chains...] -- 3:30:01
      1160000 -- (-20028.846) [...15 remote chains...] -- 3:29:57

      Average standard deviation of split frequencies: 0.040849

      1161000 -- (-20038.822) [...15 remote chains...] -- 3:29:52
      1162000 -- (-20037.056) [...15 remote chains...] -- 3:29:55
      1163000 -- (-20051.809) [...15 remote chains...] -- 3:29:50
      1164000 -- (-20062.177) [...15 remote chains...] -- 3:29:53
      1165000 -- (-20042.495) [...15 remote chains...] -- 3:29:48

      Average standard deviation of split frequencies: 0.040959

      1166000 -- (-20039.228) [...15 remote chains...] -- 3:29:44
      1167000 -- (-20026.921) [...15 remote chains...] -- 3:29:47
      1168000 -- (-20039.513) [...15 remote chains...] -- 3:29:42
      1169000 -- (-20047.004) [...15 remote chains...] -- 3:29:45
      1170000 -- (-20041.581) [...15 remote chains...] -- 3:29:40

      Average standard deviation of split frequencies: 0.041062

      1171000 -- [-20025.693] [...15 remote chains...] -- 3:29:43
      1172000 -- [-20038.510] [...15 remote chains...] -- 3:29:39
      1173000 -- (-20036.392) [...15 remote chains...] -- 3:29:34
      1174000 -- [-20062.216] [...15 remote chains...] -- 3:29:37
      1175000 -- (-20043.803) [...15 remote chains...] -- 3:29:32

      Average standard deviation of split frequencies: 0.040887

      1176000 -- (-20043.846) [...15 remote chains...] -- 3:29:28
      1177000 -- (-20049.418) [...15 remote chains...] -- 3:29:31
      1178000 -- (-20033.069) [...15 remote chains...] -- 3:29:26
      1179000 -- [-20036.616] [...15 remote chains...] -- 3:29:29
      1180000 -- (-20029.900) [...15 remote chains...] -- 3:29:24

      Average standard deviation of split frequencies: 0.040795

      1181000 -- (-20044.580) [...15 remote chains...] -- 3:29:20
      1182000 -- [-20047.719] [...15 remote chains...] -- 3:29:23
      1183000 -- (-20057.250) [...15 remote chains...] -- 3:29:18
      1184000 -- (-20050.535) [...15 remote chains...] -- 3:29:13
      1185000 -- (-20039.083) [...15 remote chains...] -- 3:29:16

      Average standard deviation of split frequencies: 0.040681

      1186000 -- (-20044.005) [...15 remote chains...] -- 3:29:12
      1187000 -- (-20048.890) [...15 remote chains...] -- 3:29:14
      1188000 -- (-20054.060) [...15 remote chains...] -- 3:29:10
      1189000 -- (-20046.637) [...15 remote chains...] -- 3:29:13
      1190000 -- (-20041.730) [...15 remote chains...] -- 3:29:08

      Average standard deviation of split frequencies: 0.040879

      1191000 -- (-20032.516) [...15 remote chains...] -- 3:29:04
      1192000 -- [-20035.231] [...15 remote chains...] -- 3:29:06
      1193000 -- (-20032.786) [...15 remote chains...] -- 3:29:02
      1194000 -- (-20024.392) [...15 remote chains...] -- 3:29:05
      1195000 -- (-20029.893) [...15 remote chains...] -- 3:29:00

      Average standard deviation of split frequencies: 0.040806

      1196000 -- (-20024.360) [...15 remote chains...] -- 3:28:56
      1197000 -- (-20032.401) [...15 remote chains...] -- 3:28:58
      1198000 -- (-20034.135) [...15 remote chains...] -- 3:28:54
      1199000 -- (-20031.544) [...15 remote chains...] -- 3:28:57
      1200000 -- [-20034.862] [...15 remote chains...] -- 3:28:52

      Average standard deviation of split frequencies: 0.041045

      1201000 -- (-20031.702) [...15 remote chains...] -- 3:28:55
      1202000 -- (-20032.569) [...15 remote chains...] -- 3:28:50
      1203000 -- [-20023.495] [...15 remote chains...] -- 3:28:46
      1204000 -- (-20035.102) [...15 remote chains...] -- 3:28:49
      1205000 -- (-20037.552) [...15 remote chains...] -- 3:28:44

      Average standard deviation of split frequencies: 0.040809

      1206000 -- (-20035.609) [...15 remote chains...] -- 3:28:47
      1207000 -- [-20028.636] [...15 remote chains...] -- 3:28:42
      1208000 -- (-20039.045) [...15 remote chains...] -- 3:28:38
      1209000 -- (-20020.580) [...15 remote chains...] -- 3:28:41
      1210000 -- [-20021.656] [...15 remote chains...] -- 3:28:36

      Average standard deviation of split frequencies: 0.040795

      1211000 -- (-20034.508) [...15 remote chains...] -- 3:28:39
      1212000 -- (-20030.175) [...15 remote chains...] -- 3:28:34
      1213000 -- (-20039.420) [...15 remote chains...] -- 3:28:30
      1214000 -- (-20043.580) [...15 remote chains...] -- 3:28:33
      1215000 -- [-20035.850] [...15 remote chains...] -- 3:28:28

      Average standard deviation of split frequencies: 0.040665

      1216000 -- [-20040.650] [...15 remote chains...] -- 3:28:31
      1217000 -- (-20044.941) [...15 remote chains...] -- 3:28:26
      1218000 -- (-20046.985) [...15 remote chains...] -- 3:28:22
      1219000 -- (-20050.699) [...15 remote chains...] -- 3:28:25
      1220000 -- (-20043.400) [...15 remote chains...] -- 3:28:20

      Average standard deviation of split frequencies: 0.040545

      1221000 -- (-20054.895) [...15 remote chains...] -- 3:28:23
      1222000 -- [-20037.562] [...15 remote chains...] -- 3:28:18
      1223000 -- (-20031.659) [...15 remote chains...] -- 3:28:14
      1224000 -- (-20036.896) [...15 remote chains...] -- 3:28:17
      1225000 -- (-20034.247) [...15 remote chains...] -- 3:28:12

      Average standard deviation of split frequencies: 0.040465

      1226000 -- (-20034.066) [...15 remote chains...] -- 3:28:08
      1227000 -- (-20032.616) [...15 remote chains...] -- 3:28:10
      1228000 -- (-20038.113) [...15 remote chains...] -- 3:28:06
      1229000 -- (-20026.347) [...15 remote chains...] -- 3:28:09
      1230000 -- [-20021.612] [...15 remote chains...] -- 3:28:04

      Average standard deviation of split frequencies: 0.040381

      1231000 -- (-20036.886) [...15 remote chains...] -- 3:28:00
      1232000 -- [-20045.805] [...15 remote chains...] -- 3:28:03
      1233000 -- (-20060.774) [...15 remote chains...] -- 3:27:58
      1234000 -- (-20053.823) [...15 remote chains...] -- 3:28:01
      1235000 -- (-20042.592) [...15 remote chains...] -- 3:27:56

      Average standard deviation of split frequencies: 0.040245

      1236000 -- (-20041.246) [...15 remote chains...] -- 3:27:52
      1237000 -- (-20032.952) [...15 remote chains...] -- 3:27:55
      1238000 -- (-20032.370) [...15 remote chains...] -- 3:27:50
      1239000 -- [-20042.798] [...15 remote chains...] -- 3:27:53
      1240000 -- [-20027.179] [...15 remote chains...] -- 3:27:48

      Average standard deviation of split frequencies: 0.040520

      1241000 -- [-20028.342] [...15 remote chains...] -- 3:27:44
      1242000 -- (-20023.541) [...15 remote chains...] -- 3:27:47
      1243000 -- [-20030.513] [...15 remote chains...] -- 3:27:42
      1244000 -- [-20039.126] [...15 remote chains...] -- 3:27:38
      1245000 -- (-20025.451) [...15 remote chains...] -- 3:27:40

      Average standard deviation of split frequencies: 0.040381

      1246000 -- [-20032.397] [...15 remote chains...] -- 3:27:36
      1247000 -- [-20030.374] [...15 remote chains...] -- 3:27:39
      1248000 -- (-20030.598) [...15 remote chains...] -- 3:27:34
      1249000 -- [-20034.363] [...15 remote chains...] -- 3:27:30
      1250000 -- (-20035.498) [...15 remote chains...] -- 3:27:33

      Average standard deviation of split frequencies: 0.040051

      1251000 -- (-20028.260) [...15 remote chains...] -- 3:27:28
      1252000 -- (-20034.202) [...15 remote chains...] -- 3:27:31
      1253000 -- [-20038.022] [...15 remote chains...] -- 3:27:26
      1254000 -- (-20031.913) [...15 remote chains...] -- 3:27:22
      1255000 -- (-20035.518) [...15 remote chains...] -- 3:27:25

      Average standard deviation of split frequencies: 0.040276

      1256000 -- (-20040.963) [...15 remote chains...] -- 3:27:20
      1257000 -- (-20049.428) [...15 remote chains...] -- 3:27:23
      1258000 -- (-20036.910) [...15 remote chains...] -- 3:27:18
      1259000 -- [-20036.690] [...15 remote chains...] -- 3:27:14
      1260000 -- [-20035.244] [...15 remote chains...] -- 3:27:17

      Average standard deviation of split frequencies: 0.040338

      1261000 -- [-20032.011] [...15 remote chains...] -- 3:27:12
      1262000 -- (-20035.911) [...15 remote chains...] -- 3:27:08
      1263000 -- (-20029.241) [...15 remote chains...] -- 3:27:11
      1264000 -- [-20019.478] [...15 remote chains...] -- 3:27:06
      1265000 -- (-20035.646) [...15 remote chains...] -- 3:27:09

      Average standard deviation of split frequencies: 0.040367

      1266000 -- (-20029.441) [...15 remote chains...] -- 3:27:04
      1267000 -- (-20031.253) [...15 remote chains...] -- 3:27:00
      1268000 -- (-20041.467) [...15 remote chains...] -- 3:27:03
      1269000 -- (-20040.997) [...15 remote chains...] -- 3:26:58
      1270000 -- (-20044.460) [...15 remote chains...] -- 3:27:01

      Average standard deviation of split frequencies: 0.040203

      1271000 -- (-20037.556) [...15 remote chains...] -- 3:26:57
      1272000 -- (-20033.839) [...15 remote chains...] -- 3:26:52
      1273000 -- (-20058.359) [...15 remote chains...] -- 3:26:55
      1274000 -- (-20031.176) [...15 remote chains...] -- 3:26:50
      1275000 -- (-20033.038) [...15 remote chains...] -- 3:26:53

      Average standard deviation of split frequencies: 0.040138

      1276000 -- (-20038.937) [...15 remote chains...] -- 3:26:49
      1277000 -- [-20033.190] [...15 remote chains...] -- 3:26:44
      1278000 -- (-20041.497) [...15 remote chains...] -- 3:26:47
      1279000 -- (-20041.433) [...15 remote chains...] -- 3:26:43
      1280000 -- (-20052.101) [...15 remote chains...] -- 3:26:45

      Average standard deviation of split frequencies: 0.040089

      1281000 -- (-20060.689) [...15 remote chains...] -- 3:26:41
      1282000 -- (-20032.479) [...15 remote chains...] -- 3:26:36
      1283000 -- (-20035.131) [...15 remote chains...] -- 3:26:39
      1284000 -- [-20044.601] [...15 remote chains...] -- 3:26:35
      1285000 -- (-20031.725) [...15 remote chains...] -- 3:26:37

      Average standard deviation of split frequencies: 0.039879

      1286000 -- (-20029.317) [...15 remote chains...] -- 3:26:33
      1287000 -- (-20043.642) [...15 remote chains...] -- 3:26:29
      1288000 -- (-20052.796) [...15 remote chains...] -- 3:26:31
      1289000 -- (-20041.567) [...15 remote chains...] -- 3:26:27
      1290000 -- (-20052.730) [...15 remote chains...] -- 3:26:29

      Average standard deviation of split frequencies: 0.039722

      1291000 -- (-20044.517) [...15 remote chains...] -- 3:26:25
      1292000 -- [-20040.647] [...15 remote chains...] -- 3:26:21
      1293000 -- (-20031.972) [...15 remote chains...] -- 3:26:23
      1294000 -- (-20055.757) [...15 remote chains...] -- 3:26:19
      1295000 -- (-20035.965) [...15 remote chains...] -- 3:26:15

      Average standard deviation of split frequencies: 0.039751

      1296000 -- (-20034.185) [...15 remote chains...] -- 3:26:17
      1297000 -- (-20032.048) [...15 remote chains...] -- 3:26:13
      1298000 -- (-20033.740) [...15 remote chains...] -- 3:26:15
      1299000 -- (-20026.471) [...15 remote chains...] -- 3:26:11
      1300000 -- (-20035.042) [...15 remote chains...] -- 3:26:07

      Average standard deviation of split frequencies: 0.039699

      1301000 -- (-20028.625) [...15 remote chains...] -- 3:26:09
      1302000 -- (-20009.449) [...15 remote chains...] -- 3:26:05
      1303000 -- (-20025.961) [...15 remote chains...] -- 3:26:08
      1304000 -- [-20023.141] [...15 remote chains...] -- 3:26:03
      1305000 -- [-20027.552] [...15 remote chains...] -- 3:26:06

      Average standard deviation of split frequencies: 0.039708

      1306000 -- [-20026.988] [...15 remote chains...] -- 3:26:01
      1307000 -- (-20018.300) [...15 remote chains...] -- 3:25:57
      1308000 -- [-20043.510] [...15 remote chains...] -- 3:26:00
      1309000 -- (-20040.178) [...15 remote chains...] -- 3:25:55
      1310000 -- (-20035.129) [...15 remote chains...] -- 3:25:58

      Average standard deviation of split frequencies: 0.039574

      1311000 -- (-20031.496) [...15 remote chains...] -- 3:25:54
      1312000 -- [-20024.620] [...15 remote chains...] -- 3:25:49
      1313000 -- [-20021.144] [...15 remote chains...] -- 3:25:52
      1314000 -- (-20026.736) [...15 remote chains...] -- 3:25:48
      1315000 -- (-20014.675) [...15 remote chains...] -- 3:25:43

      Average standard deviation of split frequencies: 0.039539

      1316000 -- (-20016.702) [...15 remote chains...] -- 3:25:46
      1317000 -- [-20027.468] [...15 remote chains...] -- 3:25:42
      1318000 -- [-20023.772] [...15 remote chains...] -- 3:25:44
      1319000 -- (-20029.465) [...15 remote chains...] -- 3:25:40
      1320000 -- (-20034.688) [...15 remote chains...] -- 3:25:42

      Average standard deviation of split frequencies: 0.039568

      1321000 -- (-20036.448) [...15 remote chains...] -- 3:25:38
      1322000 -- (-20029.581) [...15 remote chains...] -- 3:25:34
      1323000 -- (-20029.021) [...15 remote chains...] -- 3:25:36
      1324000 -- [-20024.146] [...15 remote chains...] -- 3:25:32
      1325000 -- (-20037.012) [...15 remote chains...] -- 3:25:34

      Average standard deviation of split frequencies: 0.039513

      1326000 -- (-20045.205) [...15 remote chains...] -- 3:25:30
      1327000 -- [-20042.147] [...15 remote chains...] -- 3:25:33
      1328000 -- [-20034.905] [...15 remote chains...] -- 3:25:28
      1329000 -- (-20026.445) [...15 remote chains...] -- 3:25:31
      1330000 -- (-20046.476) [...15 remote chains...] -- 3:25:27

      Average standard deviation of split frequencies: 0.039522

      1331000 -- (-20038.832) [...15 remote chains...] -- 3:25:22
      1332000 -- (-20042.742) [...15 remote chains...] -- 3:25:25
      1333000 -- (-20047.216) [...15 remote chains...] -- 3:25:21
      1334000 -- (-20043.115) [...15 remote chains...] -- 3:25:23
      1335000 -- (-20042.999) [...15 remote chains...] -- 3:25:19

      Average standard deviation of split frequencies: 0.039497

      1336000 -- (-20033.943) [...15 remote chains...] -- 3:25:15
      1337000 -- [-20029.233] [...15 remote chains...] -- 3:25:17
      1338000 -- (-20042.662) [...15 remote chains...] -- 3:25:13
      1339000 -- (-20025.760) [...15 remote chains...] -- 3:25:15
      1340000 -- (-20027.184) [...15 remote chains...] -- 3:25:11

      Average standard deviation of split frequencies: 0.039574

      1341000 -- (-20037.370) [...15 remote chains...] -- 3:25:07
      1342000 -- (-20033.401) [...15 remote chains...] -- 3:25:09
      1343000 -- (-20016.730) [...15 remote chains...] -- 3:25:05
      1344000 -- (-20009.457) [...15 remote chains...] -- 3:25:07
      1345000 -- (-20040.031) [...15 remote chains...] -- 3:25:03

      Average standard deviation of split frequencies: 0.039592

      1346000 -- (-20044.546) [...15 remote chains...] -- 3:24:59
      1347000 -- (-20027.435) [...15 remote chains...] -- 3:25:01
      1348000 -- (-20044.221) [...15 remote chains...] -- 3:24:57
      1349000 -- (-20048.026) [...15 remote chains...] -- 3:24:59
      1350000 -- (-20043.105) [...15 remote chains...] -- 3:24:55

      Average standard deviation of split frequencies: 0.039579

      1351000 -- (-20039.455) [...15 remote chains...] -- 3:24:51
      1352000 -- (-20038.397) [...15 remote chains...] -- 3:24:53
      1353000 -- (-20040.492) [...15 remote chains...] -- 3:24:49
      1354000 -- (-20056.933) [...15 remote chains...] -- 3:24:52
      1355000 -- (-20043.572) [...15 remote chains...] -- 3:24:48

      Average standard deviation of split frequencies: 0.039630

      1356000 -- [-20017.471] [...15 remote chains...] -- 3:24:50
      1357000 -- (-20019.449) [...15 remote chains...] -- 3:24:46
      1358000 -- (-20023.472) [...15 remote chains...] -- 3:24:42
      1359000 -- (-20032.029) [...15 remote chains...] -- 3:24:44
      1360000 -- (-20019.460) [...15 remote chains...] -- 3:24:40

      Average standard deviation of split frequencies: 0.039672

      1361000 -- (-20021.409) [...15 remote chains...] -- 3:24:42
      1362000 -- (-20019.770) [...15 remote chains...] -- 3:24:38
      1363000 -- [-20022.797] [...15 remote chains...] -- 3:24:34
      1364000 -- (-20050.381) [...15 remote chains...] -- 3:24:36
      1365000 -- (-20041.950) [...15 remote chains...] -- 3:24:32

      Average standard deviation of split frequencies: 0.039701

      1366000 -- (-20036.549) [...15 remote chains...] -- 3:24:34
      1367000 -- (-20045.339) [...15 remote chains...] -- 3:24:30
      1368000 -- [-20027.086] [...15 remote chains...] -- 3:24:26
      1369000 -- (-20040.401) [...15 remote chains...] -- 3:24:28
      1370000 -- (-20028.147) [...15 remote chains...] -- 3:24:24

      Average standard deviation of split frequencies: 0.039522

      1371000 -- [-20028.227] [...15 remote chains...] -- 3:24:20
      1372000 -- (-20030.660) [...15 remote chains...] -- 3:24:22
      1373000 -- [-20039.956] [...15 remote chains...] -- 3:24:18
      1374000 -- [-20032.195] [...15 remote chains...] -- 3:24:20
      1375000 -- [-20027.528] [...15 remote chains...] -- 3:24:16

      Average standard deviation of split frequencies: 0.039230

      1376000 -- (-20022.458) [...15 remote chains...] -- 3:24:12
      1377000 -- (-20036.502) [...15 remote chains...] -- 3:24:15
      1378000 -- (-20046.033) [...15 remote chains...] -- 3:24:10
      1379000 -- (-20041.892) [...15 remote chains...] -- 3:24:13
      1380000 -- (-20046.395) [...15 remote chains...] -- 3:24:09

      Average standard deviation of split frequencies: 0.039145

      1381000 -- (-20043.296) [...15 remote chains...] -- 3:24:05
      1382000 -- (-20045.991) [...15 remote chains...] -- 3:24:07
      1383000 -- (-20036.099) [...15 remote chains...] -- 3:24:03
      1384000 -- (-20027.245) [...15 remote chains...] -- 3:24:05
      1385000 -- (-20026.594) [...15 remote chains...] -- 3:24:01

      Average standard deviation of split frequencies: 0.039116

      1386000 -- (-20040.219) [...15 remote chains...] -- 3:23:57
      1387000 -- (-20045.518) [...15 remote chains...] -- 3:23:59
      1388000 -- (-20032.312) [...15 remote chains...] -- 3:23:55
      1389000 -- (-20034.944) [...15 remote chains...] -- 3:23:57
      1390000 -- [-20031.928] [...15 remote chains...] -- 3:23:53

      Average standard deviation of split frequencies: 0.039127

      1391000 -- (-20033.999) [...15 remote chains...] -- 3:23:49
      1392000 -- (-20033.746) [...15 remote chains...] -- 3:23:51
      1393000 -- [-20034.881] [...15 remote chains...] -- 3:23:47
      1394000 -- (-20050.236) [...15 remote chains...] -- 3:23:49
      1395000 -- (-20036.684) [...15 remote chains...] -- 3:23:45

      Average standard deviation of split frequencies: 0.039017

      1396000 -- [-20036.377] [...15 remote chains...] -- 3:23:48
      1397000 -- (-20042.864) [...15 remote chains...] -- 3:23:44
      1398000 -- (-20043.051) [...15 remote chains...] -- 3:23:40
      1399000 -- (-20040.920) [...15 remote chains...] -- 3:23:42
      1400000 -- (-20043.808) [...15 remote chains...] -- 3:23:38

      Average standard deviation of split frequencies: 0.039261

      1401000 -- [-20049.666] [...15 remote chains...] -- 3:23:40
      1402000 -- (-20056.492) [...15 remote chains...] -- 3:23:36
      1403000 -- (-20037.293) [...15 remote chains...] -- 3:23:38
      1404000 -- (-20054.007) [...15 remote chains...] -- 3:23:34
      1405000 -- (-20035.251) [...15 remote chains...] -- 3:23:30

      Average standard deviation of split frequencies: 0.039282

      1406000 -- (-20037.538) [...15 remote chains...] -- 3:23:32
      1407000 -- [-20041.799] [...15 remote chains...] -- 3:23:28
      1408000 -- (-20032.636) [...15 remote chains...] -- 3:23:30
      1409000 -- [-20035.457] [...15 remote chains...] -- 3:23:26
      1410000 -- (-20030.396) [...15 remote chains...] -- 3:23:28

      Average standard deviation of split frequencies: 0.039339

      1411000 -- (-20017.866) [...15 remote chains...] -- 3:23:24
      1412000 -- (-20035.668) [...15 remote chains...] -- 3:23:20
      1413000 -- (-20026.746) [...15 remote chains...] -- 3:23:22
      1414000 -- (-20020.174) [...15 remote chains...] -- 3:23:18
      1415000 -- (-20031.958) [...15 remote chains...] -- 3:23:21

      Average standard deviation of split frequencies: 0.039523

      1416000 -- [-20025.332] [...15 remote chains...] -- 3:23:17
      1417000 -- (-20028.804) [...15 remote chains...] -- 3:23:13
      1418000 -- [-20026.056] [...15 remote chains...] -- 3:23:15
      1419000 -- (-20044.777) [...15 remote chains...] -- 3:23:11
      1420000 -- (-20028.145) [...15 remote chains...] -- 3:23:13

      Average standard deviation of split frequencies: 0.039601

      1421000 -- (-20012.069) [...15 remote chains...] -- 3:23:09
      1422000 -- (-20026.543) [...15 remote chains...] -- 3:23:11
      1423000 -- [-20022.030] [...15 remote chains...] -- 3:23:07
      1424000 -- (-20017.301) [...15 remote chains...] -- 3:23:03
      1425000 -- (-20030.081) [...15 remote chains...] -- 3:23:05

      Average standard deviation of split frequencies: 0.039770

      1426000 -- (-20042.973) [...15 remote chains...] -- 3:23:01
      1427000 -- (-20054.980) [...15 remote chains...] -- 3:23:03
      1428000 -- [-20046.591] [...15 remote chains...] -- 3:22:59
      1429000 -- (-20037.879) [...15 remote chains...] -- 3:22:55
      1430000 -- [-20034.093] [...15 remote chains...] -- 3:22:57

      Average standard deviation of split frequencies: 0.039877

      1431000 -- (-20039.793) [...15 remote chains...] -- 3:22:53
      1432000 -- (-20051.525) [...15 remote chains...] -- 3:22:55
      1433000 -- (-20052.947) [...15 remote chains...] -- 3:22:51
      1434000 -- (-20037.680) [...15 remote chains...] -- 3:22:48
      1435000 -- (-20041.168) [...15 remote chains...] -- 3:22:50

      Average standard deviation of split frequencies: 0.039699

      1436000 -- [-20050.414] [...15 remote chains...] -- 3:22:46
      1437000 -- [-20040.177] [...15 remote chains...] -- 3:22:48
      1438000 -- (-20046.236) [...15 remote chains...] -- 3:22:44
      1439000 -- [-20032.734] [...15 remote chains...] -- 3:22:46
      1440000 -- (-20036.530) [...15 remote chains...] -- 3:22:42

      Average standard deviation of split frequencies: 0.039703

      1441000 -- [-20040.872] [...15 remote chains...] -- 3:22:44
      1442000 -- (-20043.392) [...15 remote chains...] -- 3:22:40
      1443000 -- [-20048.033] [...15 remote chains...] -- 3:22:36
      1444000 -- [-20041.487] [...15 remote chains...] -- 3:22:38
      1445000 -- (-20049.978) [...15 remote chains...] -- 3:22:34

      Average standard deviation of split frequencies: 0.039762

      1446000 -- [-20039.396] [...15 remote chains...] -- 3:22:36
      1447000 -- [-20047.035] [...15 remote chains...] -- 3:22:32
      1448000 -- (-20043.946) [...15 remote chains...] -- 3:22:28
      1449000 -- (-20042.677) [...15 remote chains...] -- 3:22:30
      1450000 -- (-20039.702) [...15 remote chains...] -- 3:22:26

      Average standard deviation of split frequencies: 0.039615

      1451000 -- (-20041.111) [...15 remote chains...] -- 3:22:28
      1452000 -- (-20047.409) [...15 remote chains...] -- 3:22:24
      1453000 -- [-20027.846] [...15 remote chains...] -- 3:22:21
      1454000 -- (-20026.121) [...15 remote chains...] -- 3:22:23
      1455000 -- [-20033.578] [...15 remote chains...] -- 3:22:19

      Average standard deviation of split frequencies: 0.039853

      1456000 -- (-20032.160) [...15 remote chains...] -- 3:22:21
      1457000 -- [-20028.206] [...15 remote chains...] -- 3:22:17
      1458000 -- (-20052.833) [...15 remote chains...] -- 3:22:13
      1459000 -- (-20039.241) [...15 remote chains...] -- 3:22:15
      1460000 -- (-20033.448) [...15 remote chains...] -- 3:22:11

      Average standard deviation of split frequencies: 0.039879

      1461000 -- (-20023.629) [...15 remote chains...] -- 3:22:13
      1462000 -- (-20014.525) [...15 remote chains...] -- 3:22:09
      1463000 -- [-20024.515] [...15 remote chains...] -- 3:22:05
      1464000 -- (-20039.770) [...15 remote chains...] -- 3:22:07
      1465000 -- (-20042.155) [...15 remote chains...] -- 3:22:03

      Average standard deviation of split frequencies: 0.039562

      1466000 -- (-20061.159) [...15 remote chains...] -- 3:22:05
      1467000 -- (-20032.108) [...15 remote chains...] -- 3:22:01
      1468000 -- (-20029.628) [...15 remote chains...] -- 3:21:57
      1469000 -- (-20025.814) [...15 remote chains...] -- 3:21:59
      1470000 -- (-20031.553) [...15 remote chains...] -- 3:21:56

      Average standard deviation of split frequencies: 0.039790

      1471000 -- (-20054.744) [...15 remote chains...] -- 3:21:58
      1472000 -- (-20039.977) [...15 remote chains...] -- 3:21:54
      1473000 -- (-20031.543) [...15 remote chains...] -- 3:21:50
      1474000 -- [-20037.196] [...15 remote chains...] -- 3:21:52
      1475000 -- (-20037.964) [...15 remote chains...] -- 3:21:48

      Average standard deviation of split frequencies: 0.039752

      1476000 -- (-20055.926) [...15 remote chains...] -- 3:21:50
      1477000 -- (-20045.121) [...15 remote chains...] -- 3:21:46
      1478000 -- (-20040.205) [...15 remote chains...] -- 3:21:42
      1479000 -- (-20046.069) [...15 remote chains...] -- 3:21:44
      1480000 -- [-20041.991] [...15 remote chains...] -- 3:21:40

      Average standard deviation of split frequencies: 0.039783

      1481000 -- (-20032.302) [...15 remote chains...] -- 3:21:42
      1482000 -- [-20026.028] [...15 remote chains...] -- 3:21:38
      1483000 -- [-20032.738] [...15 remote chains...] -- 3:21:34
      1484000 -- (-20035.872) [...15 remote chains...] -- 3:21:36
      1485000 -- (-20041.799) [...15 remote chains...] -- 3:21:33

      Average standard deviation of split frequencies: 0.039714

      1486000 -- (-20027.686) [...15 remote chains...] -- 3:21:29
      1487000 -- [-20024.385] [...15 remote chains...] -- 3:21:31
      1488000 -- (-20046.165) [...15 remote chains...] -- 3:21:27
      1489000 -- [-20024.548] [...15 remote chains...] -- 3:21:29
      1490000 -- [-20037.811] [...15 remote chains...] -- 3:21:25

      Average standard deviation of split frequencies: 0.039521

      1491000 -- (-20032.443) [...15 remote chains...] -- 3:21:21
      1492000 -- (-20026.649) [...15 remote chains...] -- 3:21:23
      1493000 -- [-20021.636] [...15 remote chains...] -- 3:21:19
      1494000 -- (-20021.746) [...15 remote chains...] -- 3:21:21
      1495000 -- (-20040.097) [...15 remote chains...] -- 3:21:17

      Average standard deviation of split frequencies: 0.039475

      1496000 -- (-20041.649) [...15 remote chains...] -- 3:21:13
      1497000 -- (-20041.502) [...15 remote chains...] -- 3:21:15
      1498000 -- (-20039.322) [...15 remote chains...] -- 3:21:11
      1499000 -- (-20041.670) [...15 remote chains...] -- 3:21:13
      1500000 -- (-20039.714) [...15 remote chains...] -- 3:21:10

      Average standard deviation of split frequencies: 0.039481

      1501000 -- (-20045.064) [...15 remote chains...] -- 3:21:06
      1502000 -- (-20052.353) [...15 remote chains...] -- 3:21:08
      1503000 -- [-20044.641] [...15 remote chains...] -- 3:21:04
      1504000 -- [-20049.737] [...15 remote chains...] -- 3:21:06
      1505000 -- [-20040.563] [...15 remote chains...] -- 3:21:02

      Average standard deviation of split frequencies: 0.039291

      1506000 -- (-20044.416) [...15 remote chains...] -- 3:21:04
      1507000 -- (-20023.111) [...15 remote chains...] -- 3:21:00
      1508000 -- (-20020.387) [...15 remote chains...] -- 3:20:56
      1509000 -- (-20026.493) [...15 remote chains...] -- 3:20:58
      1510000 -- (-20033.979) [...15 remote chains...] -- 3:20:54

      Average standard deviation of split frequencies: 0.039447

      1511000 -- (-20030.782) [...15 remote chains...] -- 3:20:56
      1512000 -- (-20025.007) [...15 remote chains...] -- 3:20:52
      1513000 -- (-20026.022) [...15 remote chains...] -- 3:20:48
      1514000 -- (-20022.881) [...15 remote chains...] -- 3:20:50
      1515000 -- (-20033.191) [...15 remote chains...] -- 3:20:47

      Average standard deviation of split frequencies: 0.039319

      1516000 -- (-20030.862) [...15 remote chains...] -- 3:20:48
      1517000 -- (-20030.965) [...15 remote chains...] -- 3:20:45
      1518000 -- [-20042.262] [...15 remote chains...] -- 3:20:46
      1519000 -- (-20035.420) [...15 remote chains...] -- 3:20:43
      1520000 -- [-20018.037] [...15 remote chains...] -- 3:20:39

      Average standard deviation of split frequencies: 0.039356

      1521000 -- (-20021.145) [...15 remote chains...] -- 3:20:41
      1522000 -- (-20024.725) [...15 remote chains...] -- 3:20:37
      1523000 -- [-20022.457] [...15 remote chains...] -- 3:20:39
      1524000 -- [-20010.895] [...15 remote chains...] -- 3:20:35
      1525000 -- [-20016.650] [...15 remote chains...] -- 3:20:37

      Average standard deviation of split frequencies: 0.039346

      1526000 -- (-20041.251) [...15 remote chains...] -- 3:20:33
      1527000 -- (-20044.071) [...15 remote chains...] -- 3:20:29
      1528000 -- (-20044.007) [...15 remote chains...] -- 3:20:31
      1529000 -- [-20035.902] [...15 remote chains...] -- 3:20:27
      1530000 -- (-20031.292) [...15 remote chains...] -- 3:20:29

      Average standard deviation of split frequencies: 0.039325

      1531000 -- (-20013.788) [...15 remote chains...] -- 3:20:25
      1532000 -- (-20014.926) [...15 remote chains...] -- 3:20:27
      1533000 -- (-20026.984) [...15 remote chains...] -- 3:20:23
      1534000 -- (-20025.487) [...15 remote chains...] -- 3:20:20
      1535000 -- (-20029.620) [...15 remote chains...] -- 3:20:21

      Average standard deviation of split frequencies: 0.039239

      1536000 -- (-20032.621) [...15 remote chains...] -- 3:20:18
      1537000 -- (-20033.458) [...15 remote chains...] -- 3:20:19
      1538000 -- (-20029.268) [...15 remote chains...] -- 3:20:16
      1539000 -- [-20043.734] [...15 remote chains...] -- 3:20:12
      1540000 -- (-20027.271) [...15 remote chains...] -- 3:20:14

      Average standard deviation of split frequencies: 0.039279

      1541000 -- (-20035.874) [...15 remote chains...] -- 3:20:10
      1542000 -- (-20042.994) [...15 remote chains...] -- 3:20:12
      1543000 -- (-20038.431) [...15 remote chains...] -- 3:20:08
      1544000 -- (-20043.355) [...15 remote chains...] -- 3:20:04
      1545000 -- [-20035.790] [...15 remote chains...] -- 3:20:06

      Average standard deviation of split frequencies: 0.039271

      1546000 -- (-20025.802) [...15 remote chains...] -- 3:20:02
      1547000 -- [-20033.500] [...15 remote chains...] -- 3:20:04
      1548000 -- (-20035.194) [...15 remote chains...] -- 3:20:00
      1549000 -- (-20034.510) [...15 remote chains...] -- 3:20:02
      1550000 -- (-20041.597) [...15 remote chains...] -- 3:19:59

      Average standard deviation of split frequencies: 0.039365

      1551000 -- (-20047.179) [...15 remote chains...] -- 3:19:55
      1552000 -- [-20050.696] [...15 remote chains...] -- 3:19:57
      1553000 -- [-20035.160] [...15 remote chains...] -- 3:19:53
      1554000 -- (-20044.597) [...15 remote chains...] -- 3:19:55
      1555000 -- (-20046.982) [...15 remote chains...] -- 3:19:51

      Average standard deviation of split frequencies: 0.039327

      1556000 -- (-20042.547) [...15 remote chains...] -- 3:19:53
      1557000 -- (-20052.829) [...15 remote chains...] -- 3:19:49
      1558000 -- (-20061.915) [...15 remote chains...] -- 3:19:45
      1559000 -- (-20038.328) [...15 remote chains...] -- 3:19:47
      1560000 -- (-20039.186) [...15 remote chains...] -- 3:19:43

      Average standard deviation of split frequencies: 0.039255

      1561000 -- (-20020.340) [...15 remote chains...] -- 3:19:45
      1562000 -- (-20024.552) [...15 remote chains...] -- 3:19:41
      1563000 -- [-20033.814] [...15 remote chains...] -- 3:19:38
      1564000 -- (-20032.679) [...15 remote chains...] -- 3:19:39
      1565000 -- (-20033.467) [...15 remote chains...] -- 3:19:36

      Average standard deviation of split frequencies: 0.039211

      1566000 -- (-20031.650) [...15 remote chains...] -- 3:19:37
      1567000 -- (-20035.943) [...15 remote chains...] -- 3:19:34
      1568000 -- (-20029.986) [...15 remote chains...] -- 3:19:30
      1569000 -- [-20020.319] [...15 remote chains...] -- 3:19:32
      1570000 -- [-20028.169] [...15 remote chains...] -- 3:19:28

      Average standard deviation of split frequencies: 0.039263

      1571000 -- (-20053.979) [...15 remote chains...] -- 3:19:30
      1572000 -- [-20041.991] [...15 remote chains...] -- 3:19:26
      1573000 -- [-20040.913] [...15 remote chains...] -- 3:19:22
      1574000 -- [-20028.235] [...15 remote chains...] -- 3:19:24
      1575000 -- (-20037.656) [...15 remote chains...] -- 3:19:20

      Average standard deviation of split frequencies: 0.039326

      1576000 -- [-20032.318] [...15 remote chains...] -- 3:19:22
      1577000 -- [-20032.417] [...15 remote chains...] -- 3:19:18
      1578000 -- [-20036.326] [...15 remote chains...] -- 3:19:15
      1579000 -- [-20039.728] [...15 remote chains...] -- 3:19:16
      1580000 -- (-20049.431) [...15 remote chains...] -- 3:19:13

      Average standard deviation of split frequencies: 0.039185

      1581000 -- (-20041.165) [...15 remote chains...] -- 3:19:14
      1582000 -- (-20035.996) [...15 remote chains...] -- 3:19:11
      1583000 -- (-20041.520) [...15 remote chains...] -- 3:19:12
      1584000 -- [-20015.895] [...15 remote chains...] -- 3:19:09
      1585000 -- [-20021.174] [...15 remote chains...] -- 3:19:05

      Average standard deviation of split frequencies: 0.039251

      1586000 -- (-20029.169) [...15 remote chains...] -- 3:19:07
      1587000 -- [-20029.530] [...15 remote chains...] -- 3:19:03
      1588000 -- [-20031.159] [...15 remote chains...] -- 3:19:05
      1589000 -- (-20024.220) [...15 remote chains...] -- 3:19:01
      1590000 -- [-20043.353] [...15 remote chains...] -- 3:18:57

      Average standard deviation of split frequencies: 0.039340

      1591000 -- (-20039.481) [...15 remote chains...] -- 3:18:59
      1592000 -- [-20038.351] [...15 remote chains...] -- 3:18:55
      1593000 -- (-20028.011) [...15 remote chains...] -- 3:18:57
      1594000 -- (-20026.639) [...15 remote chains...] -- 3:18:53
      1595000 -- [-20023.696] [...15 remote chains...] -- 3:18:55

      Average standard deviation of split frequencies: 0.039137

      1596000 -- [-20033.424] [...15 remote chains...] -- 3:18:51
      1597000 -- [-20030.955] [...15 remote chains...] -- 3:18:48
      1598000 -- (-20031.227) [...15 remote chains...] -- 3:18:49
      1599000 -- (-20030.986) [...15 remote chains...] -- 3:18:46
      1600000 -- [-20033.921] [...15 remote chains...] -- 3:18:48

      Average standard deviation of split frequencies: 0.039311

      1601000 -- (-20027.785) [...15 remote chains...] -- 3:18:44
      1602000 -- [-20040.584] [...15 remote chains...] -- 3:18:45
      1603000 -- (-20036.579) [...15 remote chains...] -- 3:18:42
      1604000 -- (-20029.514) [...15 remote chains...] -- 3:18:38
      1605000 -- (-20024.003) [...15 remote chains...] -- 3:18:40

      Average standard deviation of split frequencies: 0.039308

      1606000 -- (-20040.525) [...15 remote chains...] -- 3:18:36
      1607000 -- (-20048.430) [...15 remote chains...] -- 3:18:38
      1608000 -- (-20038.814) [...15 remote chains...] -- 3:18:34
      1609000 -- [-20031.109] [...15 remote chains...] -- 3:18:31
      1610000 -- (-20039.084) [...15 remote chains...] -- 3:18:32

      Average standard deviation of split frequencies: 0.039171

      1611000 -- [-20034.754] [...15 remote chains...] -- 3:18:29
      1612000 -- (-20033.640) [...15 remote chains...] -- 3:18:30
      1613000 -- (-20030.954) [...15 remote chains...] -- 3:18:27
      1614000 -- [-20041.412] [...15 remote chains...] -- 3:18:23
      1615000 -- (-20028.335) [...15 remote chains...] -- 3:18:25

      Average standard deviation of split frequencies: 0.039222

      1616000 -- (-20038.077) [...15 remote chains...] -- 3:18:21
      1617000 -- (-20035.330) [...15 remote chains...] -- 3:18:23
      1618000 -- (-20038.510) [...15 remote chains...] -- 3:18:19
      1619000 -- (-20043.000) [...15 remote chains...] -- 3:18:21
      1620000 -- (-20034.151) [...15 remote chains...] -- 3:18:17

      Average standard deviation of split frequencies: 0.039281

      1621000 -- [-20027.113] [...15 remote chains...] -- 3:18:13
      1622000 -- (-20023.789) [...15 remote chains...] -- 3:18:15
      1623000 -- (-20027.038) [...15 remote chains...] -- 3:18:11
      1624000 -- [-20029.111] [...15 remote chains...] -- 3:18:13
      1625000 -- [-20035.060] [...15 remote chains...] -- 3:18:09

      Average standard deviation of split frequencies: 0.038984

      1626000 -- [-20023.666] [...15 remote chains...] -- 3:18:11
      1627000 -- (-20032.613) [...15 remote chains...] -- 3:18:07
      1628000 -- (-20034.457) [...15 remote chains...] -- 3:18:04
      1629000 -- [-20035.372] [...15 remote chains...] -- 3:18:05
      1630000 -- (-20018.567) [...15 remote chains...] -- 3:18:02

      Average standard deviation of split frequencies: 0.039012

      1631000 -- [-20016.111] [...15 remote chains...] -- 3:18:03
      1632000 -- (-20018.673) [...15 remote chains...] -- 3:18:00
      1633000 -- (-20019.926) [...15 remote chains...] -- 3:18:01
      1634000 -- (-20026.066) [...15 remote chains...] -- 3:17:58
      1635000 -- (-20038.790) [...15 remote chains...] -- 3:17:54

      Average standard deviation of split frequencies: 0.039053

      1636000 -- (-20030.851) [...15 remote chains...] -- 3:17:56
      1637000 -- [-20027.896] [...15 remote chains...] -- 3:17:52
      1638000 -- (-20034.143) [...15 remote chains...] -- 3:17:49
      1639000 -- (-20034.461) [...15 remote chains...] -- 3:17:50
      1640000 -- (-20036.140) [...15 remote chains...] -- 3:17:47

      Average standard deviation of split frequencies: 0.039091

      1641000 -- (-20036.891) [...15 remote chains...] -- 3:17:48
      1642000 -- (-20019.660) [...15 remote chains...] -- 3:17:45
      1643000 -- (-20030.998) [...15 remote chains...] -- 3:17:41
      1644000 -- (-20031.784) [...15 remote chains...] -- 3:17:43
      1645000 -- (-20038.038) [...15 remote chains...] -- 3:17:39

      Average standard deviation of split frequencies: 0.039180

      1646000 -- (-20026.392) [...15 remote chains...] -- 3:17:41
      1647000 -- (-20012.787) [...15 remote chains...] -- 3:17:37
      1648000 -- (-20021.722) [...15 remote chains...] -- 3:17:33
      1649000 -- (-20028.940) [...15 remote chains...] -- 3:17:35
      1650000 -- (-20021.703) [...15 remote chains...] -- 3:17:31

      Average standard deviation of split frequencies: 0.039086

      1651000 -- (-20023.092) [...15 remote chains...] -- 3:17:33
      1652000 -- (-20041.417) [...15 remote chains...] -- 3:17:29
      1653000 -- (-20044.203) [...15 remote chains...] -- 3:17:31
      1654000 -- (-20021.338) [...15 remote chains...] -- 3:17:27
      1655000 -- (-20020.770) [...15 remote chains...] -- 3:17:24

      Average standard deviation of split frequencies: 0.039321

      1656000 -- [-20023.961] [...15 remote chains...] -- 3:17:25
      1657000 -- [-20014.080] [...15 remote chains...] -- 3:17:22
      1658000 -- [-20022.733] [...15 remote chains...] -- 3:17:23
      1659000 -- (-20033.308) [...15 remote chains...] -- 3:17:20
      1660000 -- (-20020.385) [...15 remote chains...] -- 3:17:16

      Average standard deviation of split frequencies: 0.039264

      1661000 -- (-20017.585) [...15 remote chains...] -- 3:17:18
      1662000 -- (-20024.230) [...15 remote chains...] -- 3:17:14
      1663000 -- (-20050.364) [...15 remote chains...] -- 3:17:16
      1664000 -- (-20034.433) [...15 remote chains...] -- 3:17:12
      1665000 -- (-20037.648) [...15 remote chains...] -- 3:17:14

      Average standard deviation of split frequencies: 0.039033

      1666000 -- (-20050.919) [...15 remote chains...] -- 3:17:10
      1667000 -- (-20061.308) [...15 remote chains...] -- 3:17:07
      1668000 -- [-20055.166] [...15 remote chains...] -- 3:17:08
      1669000 -- (-20039.875) [...15 remote chains...] -- 3:17:05
      1670000 -- [-20041.544] [...15 remote chains...] -- 3:17:06

      Average standard deviation of split frequencies: 0.038965

      1671000 -- (-20041.504) [...15 remote chains...] -- 3:17:03
      1672000 -- [-20051.514] [...15 remote chains...] -- 3:16:59
      1673000 -- (-20048.777) [...15 remote chains...] -- 3:17:01
      1674000 -- (-20049.631) [...15 remote chains...] -- 3:16:57
      1675000 -- (-20041.790) [...15 remote chains...] -- 3:16:59

      Average standard deviation of split frequencies: 0.038916

      1676000 -- [-20038.942] [...15 remote chains...] -- 3:16:55
      1677000 -- (-20035.100) [...15 remote chains...] -- 3:16:52
      1678000 -- (-20023.258) [...15 remote chains...] -- 3:16:53
      1679000 -- [-20033.994] [...15 remote chains...] -- 3:16:49
      1680000 -- (-20027.349) [...15 remote chains...] -- 3:16:51

      Average standard deviation of split frequencies: 0.038927

      1681000 -- (-20041.836) [...15 remote chains...] -- 3:16:47
      1682000 -- [-20033.909] [...15 remote chains...] -- 3:16:49
      1683000 -- (-20036.422) [...15 remote chains...] -- 3:16:45
      1684000 -- (-20054.346) [...15 remote chains...] -- 3:16:42
      1685000 -- (-20027.154) [...15 remote chains...] -- 3:16:43

      Average standard deviation of split frequencies: 0.038788

      1686000 -- (-20010.859) [...15 remote chains...] -- 3:16:40
      1687000 -- (-20019.386) [...15 remote chains...] -- 3:16:41
      1688000 -- (-20015.906) [...15 remote chains...] -- 3:16:38
      1689000 -- [-20028.814] [...15 remote chains...] -- 3:16:34
      1690000 -- (-20020.959) [...15 remote chains...] -- 3:16:36

      Average standard deviation of split frequencies: 0.038689

      1691000 -- [-20035.525] [...15 remote chains...] -- 3:16:32
      1692000 -- (-20034.345) [...15 remote chains...] -- 3:16:34
      1693000 -- (-20037.206) [...15 remote chains...] -- 3:16:30
      1694000 -- (-20023.016) [...15 remote chains...] -- 3:16:27
      1695000 -- [-20016.199] [...15 remote chains...] -- 3:16:28

      Average standard deviation of split frequencies: 0.038704

      1696000 -- [-20022.195] [...15 remote chains...] -- 3:16:25
      1697000 -- [-20019.380] [...15 remote chains...] -- 3:16:26
      1698000 -- [-20013.646] [...15 remote chains...] -- 3:16:23
      1699000 -- [-20038.254] [...15 remote chains...] -- 3:16:24
      1700000 -- (-20038.174) [...15 remote chains...] -- 3:16:21

      Average standard deviation of split frequencies: 0.038493

      1701000 -- (-20024.788) [...15 remote chains...] -- 3:16:17
      1702000 -- (-20028.671) [...15 remote chains...] -- 3:16:19
      1703000 -- (-20030.980) [...15 remote chains...] -- 3:16:15
      1704000 -- (-20015.993) [...15 remote chains...] -- 3:16:17
      1705000 -- [-20031.555] [...15 remote chains...] -- 3:16:13

      Average standard deviation of split frequencies: 0.038447

      1706000 -- (-20019.444) [...15 remote chains...] -- 3:16:10
      1707000 -- [-20025.740] [...15 remote chains...] -- 3:16:11
      1708000 -- (-20039.837) [...15 remote chains...] -- 3:16:08
      1709000 -- (-20019.828) [...15 remote chains...] -- 3:16:09
      1710000 -- [-20041.507] [...15 remote chains...] -- 3:16:05

      Average standard deviation of split frequencies: 0.038711

      1711000 -- [-20025.422] [...15 remote chains...] -- 3:16:02
      1712000 -- (-20020.305) [...15 remote chains...] -- 3:16:03
      1713000 -- (-20030.689) [...15 remote chains...] -- 3:16:00
      1714000 -- (-20033.140) [...15 remote chains...] -- 3:16:01
      1715000 -- (-20023.367) [...15 remote chains...] -- 3:15:58

      Average standard deviation of split frequencies: 0.038687

      1716000 -- (-20034.880) [...15 remote chains...] -- 3:15:59
      1717000 -- [-20024.275] [...15 remote chains...] -- 3:15:56
      1718000 -- (-20032.064) [...15 remote chains...] -- 3:15:52
      1719000 -- (-20012.082) [...15 remote chains...] -- 3:15:54
      1720000 -- (-20026.123) [...15 remote chains...] -- 3:15:50

      Average standard deviation of split frequencies: 0.038817

      1721000 -- (-20027.360) [...15 remote chains...] -- 3:15:52
      1722000 -- [-20027.472] [...15 remote chains...] -- 3:15:48
      1723000 -- (-20015.002) [...15 remote chains...] -- 3:15:50
      1724000 -- [-20015.129] [...15 remote chains...] -- 3:15:46
      1725000 -- (-20043.117) [...15 remote chains...] -- 3:15:48

      Average standard deviation of split frequencies: 0.038667

      1726000 -- (-20041.348) [...15 remote chains...] -- 3:15:44
      1727000 -- (-20022.358) [...15 remote chains...] -- 3:15:41
      1728000 -- (-20029.773) [...15 remote chains...] -- 3:15:42
      1729000 -- [-20037.103] [...15 remote chains...] -- 3:15:39
      1730000 -- (-20025.766) [...15 remote chains...] -- 3:15:40

      Average standard deviation of split frequencies: 0.038479

      1731000 -- [-20022.999] [...15 remote chains...] -- 3:15:37
      1732000 -- [-20027.124] [...15 remote chains...] -- 3:15:33
      1733000 -- (-20039.256) [...15 remote chains...] -- 3:15:35
      1734000 -- (-20021.974) [...15 remote chains...] -- 3:15:31
      1735000 -- [-20032.411] [...15 remote chains...] -- 3:15:32

      Average standard deviation of split frequencies: 0.038686

      1736000 -- (-20037.099) [...15 remote chains...] -- 3:15:29
      1737000 -- (-20036.525) [...15 remote chains...] -- 3:15:30
      1738000 -- (-20010.869) [...15 remote chains...] -- 3:15:27
      1739000 -- (-20016.283) [...15 remote chains...] -- 3:15:24
      1740000 -- (-20027.773) [...15 remote chains...] -- 3:15:25

      Average standard deviation of split frequencies: 0.038559

      1741000 -- (-20042.350) [...15 remote chains...] -- 3:15:21
      1742000 -- (-20044.572) [...15 remote chains...] -- 3:15:23
      1743000 -- (-20039.980) [...15 remote chains...] -- 3:15:19
      1744000 -- (-20033.004) [...15 remote chains...] -- 3:15:21
      1745000 -- [-20045.297] [...15 remote chains...] -- 3:15:17

      Average standard deviation of split frequencies: 0.038535

      1746000 -- [-20025.652] [...15 remote chains...] -- 3:15:19
      1747000 -- (-20038.623) [...15 remote chains...] -- 3:15:15
      1748000 -- (-20033.231) [...15 remote chains...] -- 3:15:12
      1749000 -- (-20050.303) [...15 remote chains...] -- 3:15:13
      1750000 -- (-20027.954) [...15 remote chains...] -- 3:15:10

      Average standard deviation of split frequencies: 0.038369

      1751000 -- (-20048.963) [...15 remote chains...] -- 3:15:11
      1752000 -- (-20050.647) [...15 remote chains...] -- 3:15:08
      1753000 -- (-20049.874) [...15 remote chains...] -- 3:15:04
      1754000 -- [-20048.392] [...15 remote chains...] -- 3:15:06
      1755000 -- (-20040.631) [...15 remote chains...] -- 3:15:02

      Average standard deviation of split frequencies: 0.038552

      1756000 -- (-20040.077) [...15 remote chains...] -- 3:14:59
      1757000 -- (-20037.561) [...15 remote chains...] -- 3:15:00
      1758000 -- (-20033.153) [...15 remote chains...] -- 3:14:57
      1759000 -- (-20037.937) [...15 remote chains...] -- 3:14:58
      1760000 -- (-20040.615) [...15 remote chains...] -- 3:14:55

      Average standard deviation of split frequencies: 0.038795

      1761000 -- (-20048.424) [...15 remote chains...] -- 3:14:56
      1762000 -- [-20035.566] [...15 remote chains...] -- 3:14:53
      1763000 -- (-20031.377) [...15 remote chains...] -- 3:14:49
      1764000 -- (-20035.944) [...15 remote chains...] -- 3:14:51
      1765000 -- [-20048.530] [...15 remote chains...] -- 3:14:47

      Average standard deviation of split frequencies: 0.038953

      1766000 -- (-20032.944) [...15 remote chains...] -- 3:14:48
      1767000 -- [-20031.871] [...15 remote chains...] -- 3:14:45
      1768000 -- [-20021.514] [...15 remote chains...] -- 3:14:42
      1769000 -- [-20011.283] [...15 remote chains...] -- 3:14:43
      1770000 -- (-20012.493) [...15 remote chains...] -- 3:14:40

      Average standard deviation of split frequencies: 0.038869

      1771000 -- [-20029.097] [...15 remote chains...] -- 3:14:36
      1772000 -- (-20014.128) [...15 remote chains...] -- 3:14:38
      1773000 -- [-20032.310] [...15 remote chains...] -- 3:14:34
      1774000 -- (-20034.080) [...15 remote chains...] -- 3:14:35
      1775000 -- (-20037.745) [...15 remote chains...] -- 3:14:32

      Average standard deviation of split frequencies: 0.039013

      1776000 -- (-20031.808) [...15 remote chains...] -- 3:14:33
      1777000 -- (-20054.749) [...15 remote chains...] -- 3:14:30
      1778000 -- (-20041.957) [...15 remote chains...] -- 3:14:31
      1779000 -- (-20048.267) [...15 remote chains...] -- 3:14:28
      1780000 -- (-20038.736) [...15 remote chains...] -- 3:14:25

      Average standard deviation of split frequencies: 0.039009

      1781000 -- (-20039.395) [...15 remote chains...] -- 3:14:26
      1782000 -- (-20029.386) [...15 remote chains...] -- 3:14:22
      1783000 -- (-20026.213) [...15 remote chains...] -- 3:14:24
      1784000 -- [-20034.662] [...15 remote chains...] -- 3:14:20
      1785000 -- (-20032.934) [...15 remote chains...] -- 3:14:22

      Average standard deviation of split frequencies: 0.038930

      1786000 -- [-20029.620] [...15 remote chains...] -- 3:14:18
      1787000 -- (-20041.742) [...15 remote chains...] -- 3:14:19
      1788000 -- (-20023.595) [...15 remote chains...] -- 3:14:16
      1789000 -- [-20033.795] [...15 remote chains...] -- 3:14:13
      1790000 -- (-20039.417) [...15 remote chains...] -- 3:14:14

      Average standard deviation of split frequencies: 0.039041

      1791000 -- [-20039.253] [...15 remote chains...] -- 3:14:11
      1792000 -- (-20032.159) [...15 remote chains...] -- 3:14:12
      1793000 -- (-20048.748) [...15 remote chains...] -- 3:14:09
      1794000 -- (-20049.897) [...15 remote chains...] -- 3:14:05
      1795000 -- (-20048.224) [...15 remote chains...] -- 3:14:06

      Average standard deviation of split frequencies: 0.039124

      1796000 -- (-20040.767) [...15 remote chains...] -- 3:14:03
      1797000 -- [-20032.136] [...15 remote chains...] -- 3:14:04
      1798000 -- (-20021.034) [...15 remote chains...] -- 3:14:01
      1799000 -- [-20010.523] [...15 remote chains...] -- 3:14:02
      1800000 -- (-20030.688) [...15 remote chains...] -- 3:13:59

      Average standard deviation of split frequencies: 0.039444

      1801000 -- (-20029.308) [...15 remote chains...] -- 3:13:56
      1802000 -- (-20035.229) [...15 remote chains...] -- 3:13:57
      1803000 -- [-20021.872] [...15 remote chains...] -- 3:13:54
      1804000 -- [-20027.469] [...15 remote chains...] -- 3:13:50
      1805000 -- [-20023.162] [...15 remote chains...] -- 3:13:51

      Average standard deviation of split frequencies: 0.039489

      1806000 -- (-20027.857) [...15 remote chains...] -- 3:13:48
      1807000 -- (-20044.754) [...15 remote chains...] -- 3:13:49
      1808000 -- (-20033.884) [...15 remote chains...] -- 3:13:46
      1809000 -- (-20031.743) [...15 remote chains...] -- 3:13:47
      1810000 -- (-20036.919) [...15 remote chains...] -- 3:13:44

      Average standard deviation of split frequencies: 0.039486

      1811000 -- [-20042.273] [...15 remote chains...] -- 3:13:41
      1812000 -- (-20049.409) [...15 remote chains...] -- 3:13:42
      1813000 -- (-20064.687) [...15 remote chains...] -- 3:13:38
      1814000 -- [-20071.735] [...15 remote chains...] -- 3:13:40
      1815000 -- (-20068.622) [...15 remote chains...] -- 3:13:36

      Average standard deviation of split frequencies: 0.039542

      1816000 -- (-20067.931) [...15 remote chains...] -- 3:13:33
      1817000 -- (-20060.910) [...15 remote chains...] -- 3:13:34
      1818000 -- (-20057.168) [...15 remote chains...] -- 3:13:31
      1819000 -- (-20045.721) [...15 remote chains...] -- 3:13:32
      1820000 -- (-20052.007) [...15 remote chains...] -- 3:13:29

      Average standard deviation of split frequencies: 0.039600

      1821000 -- (-20053.852) [...15 remote chains...] -- 3:13:26
      1822000 -- (-20060.560) [...15 remote chains...] -- 3:13:27
      1823000 -- (-20050.456) [...15 remote chains...] -- 3:13:23
      1824000 -- (-20046.699) [...15 remote chains...] -- 3:13:25
      1825000 -- [-20031.425] [...15 remote chains...] -- 3:13:21

      Average standard deviation of split frequencies: 0.039566

      1826000 -- (-20038.618) [...15 remote chains...] -- 3:13:18
      1827000 -- (-20038.903) [...15 remote chains...] -- 3:13:19
      1828000 -- (-20033.763) [...15 remote chains...] -- 3:13:16
      1829000 -- (-20026.694) [...15 remote chains...] -- 3:13:17
      1830000 -- [-20034.450] [...15 remote chains...] -- 3:13:14

      Average standard deviation of split frequencies: 0.039482

      1831000 -- (-20027.646) [...15 remote chains...] -- 3:13:15
      1832000 -- (-20036.328) [...15 remote chains...] -- 3:13:12
      1833000 -- (-20043.094) [...15 remote chains...] -- 3:13:08
      1834000 -- (-20052.609) [...15 remote chains...] -- 3:13:10
      1835000 -- (-20047.288) [...15 remote chains...] -- 3:13:06

      Average standard deviation of split frequencies: 0.039456

      1836000 -- (-20034.171) [...15 remote chains...] -- 3:13:03
      1837000 -- (-20048.603) [...15 remote chains...] -- 3:13:04
      1838000 -- (-20059.440) [...15 remote chains...] -- 3:13:01
      1839000 -- (-20043.431) [...15 remote chains...] -- 3:13:02
      1840000 -- [-20033.597] [...15 remote chains...] -- 3:12:59

      Average standard deviation of split frequencies: 0.039439

      1841000 -- (-20035.689) [...15 remote chains...] -- 3:13:00
      1842000 -- (-20036.265) [...15 remote chains...] -- 3:12:57
      1843000 -- (-20026.601) [...15 remote chains...] -- 3:12:58
      1844000 -- (-20031.681) [...15 remote chains...] -- 3:12:54
      1845000 -- (-20052.308) [...15 remote chains...] -- 3:12:51

      Average standard deviation of split frequencies: 0.039436

      1846000 -- (-20051.676) [...15 remote chains...] -- 3:12:52
      1847000 -- (-20033.860) [...15 remote chains...] -- 3:12:49
      1848000 -- (-20035.715) [...15 remote chains...] -- 3:12:50
      1849000 -- (-20036.540) [...15 remote chains...] -- 3:12:47
      1850000 -- (-20039.458) [...15 remote chains...] -- 3:12:44

      Average standard deviation of split frequencies: 0.039380

      1851000 -- (-20035.918) [...15 remote chains...] -- 3:12:45
      1852000 -- (-20035.756) [...15 remote chains...] -- 3:12:42
      1853000 -- (-20037.440) [...15 remote chains...] -- 3:12:43
      1854000 -- (-20049.306) [...15 remote chains...] -- 3:12:39
      1855000 -- [-20033.208] [...15 remote chains...] -- 3:12:36

      Average standard deviation of split frequencies: 0.039364

      1856000 -- (-20051.237) [...15 remote chains...] -- 3:12:37
      1857000 -- (-20043.910) [...15 remote chains...] -- 3:12:34
      1858000 -- (-20038.133) [...15 remote chains...] -- 3:12:35
      1859000 -- (-20048.955) [...15 remote chains...] -- 3:12:32
      1860000 -- (-20039.000) [...15 remote chains...] -- 3:12:29

      Average standard deviation of split frequencies: 0.039303

      1861000 -- (-20038.232) [...15 remote chains...] -- 3:12:30
      1862000 -- (-20034.608) [...15 remote chains...] -- 3:12:27
      1863000 -- [-20040.990] [...15 remote chains...] -- 3:12:28
      1864000 -- (-20054.553) [...15 remote chains...] -- 3:12:24
      1865000 -- [-20050.937] [...15 remote chains...] -- 3:12:21

      Average standard deviation of split frequencies: 0.039335

      1866000 -- (-20052.518) [...15 remote chains...] -- 3:12:22
      1867000 -- (-20044.678) [...15 remote chains...] -- 3:12:19
      1868000 -- (-20046.004) [...15 remote chains...] -- 3:12:20
      1869000 -- [-20042.619] [...15 remote chains...] -- 3:12:17
      1870000 -- (-20034.347) [...15 remote chains...] -- 3:12:14

      Average standard deviation of split frequencies: 0.039203

      1871000 -- (-20034.404) [...15 remote chains...] -- 3:12:15
      1872000 -- (-20047.057) [...15 remote chains...] -- 3:12:12
      1873000 -- (-20047.911) [...15 remote chains...] -- 3:12:13
      1874000 -- (-20034.310) [...15 remote chains...] -- 3:12:09
      1875000 -- (-20039.363) [...15 remote chains...] -- 3:12:11

      Average standard deviation of split frequencies: 0.039131

      1876000 -- (-20039.972) [...15 remote chains...] -- 3:12:07
      1877000 -- (-20026.346) [...15 remote chains...] -- 3:12:08
      1878000 -- (-20031.469) [...15 remote chains...] -- 3:12:05
      1879000 -- (-20037.653) [...15 remote chains...] -- 3:12:02
      1880000 -- (-20031.632) [...15 remote chains...] -- 3:12:03

      Average standard deviation of split frequencies: 0.038985

      1881000 -- [-20047.671] [...15 remote chains...] -- 3:12:00
      1882000 -- [-20030.271] [...15 remote chains...] -- 3:12:01
      1883000 -- (-20032.766) [...15 remote chains...] -- 3:11:58
      1884000 -- (-20030.557) [...15 remote chains...] -- 3:11:59
      1885000 -- [-20043.762] [...15 remote chains...] -- 3:11:55

      Average standard deviation of split frequencies: 0.038992

      1886000 -- (-20039.661) [...15 remote chains...] -- 3:11:52
      1887000 -- [-20037.319] [...15 remote chains...] -- 3:11:53
      1888000 -- [-20021.702] [...15 remote chains...] -- 3:11:50
      1889000 -- (-20031.379) [...15 remote chains...] -- 3:11:51
      1890000 -- (-20032.872) [...15 remote chains...] -- 3:11:48

      Average standard deviation of split frequencies: 0.039042

      1891000 -- (-20041.722) [...15 remote chains...] -- 3:11:45
      1892000 -- (-20050.826) [...15 remote chains...] -- 3:11:46
      1893000 -- (-20024.536) [...15 remote chains...] -- 3:11:43
      1894000 -- [-20033.180] [...15 remote chains...] -- 3:11:44
      1895000 -- (-20034.392) [...15 remote chains...] -- 3:11:40

      Average standard deviation of split frequencies: 0.039086

      1896000 -- (-20038.841) [...15 remote chains...] -- 3:11:42
      1897000 -- (-20043.462) [...15 remote chains...] -- 3:11:38
      1898000 -- (-20051.098) [...15 remote chains...] -- 3:11:39
      1899000 -- (-20057.347) [...15 remote chains...] -- 3:11:36
      1900000 -- (-20036.977) [...15 remote chains...] -- 3:11:33

      Average standard deviation of split frequencies: 0.039116

      1901000 -- (-20033.255) [...15 remote chains...] -- 3:11:34
      1902000 -- [-20023.683] [...15 remote chains...] -- 3:11:31
      1903000 -- (-20030.385) [...15 remote chains...] -- 3:11:32
      1904000 -- (-20032.425) [...15 remote chains...] -- 3:11:29
      1905000 -- (-20031.113) [...15 remote chains...] -- 3:11:30

      Average standard deviation of split frequencies: 0.039005

      1906000 -- (-20038.038) [...15 remote chains...] -- 3:11:27
      1907000 -- [-20030.425] [...15 remote chains...] -- 3:11:28
      1908000 -- [-20023.290] [...15 remote chains...] -- 3:11:24
      1909000 -- [-20031.371] [...15 remote chains...] -- 3:11:21
      1910000 -- (-20032.705) [...15 remote chains...] -- 3:11:22

      Average standard deviation of split frequencies: 0.039005

      1911000 -- (-20032.003) [...15 remote chains...] -- 3:11:19
      1912000 -- (-20037.527) [...15 remote chains...] -- 3:11:20
      1913000 -- (-20016.194) [...15 remote chains...] -- 3:11:17
      1914000 -- (-20030.241) [...15 remote chains...] -- 3:11:18
      1915000 -- (-20038.987) [...15 remote chains...] -- 3:11:15

      Average standard deviation of split frequencies: 0.038924

      1916000 -- (-20029.628) [...15 remote chains...] -- 3:11:16
      1917000 -- (-20034.013) [...15 remote chains...] -- 3:11:13
      1918000 -- [-20040.644] [...15 remote chains...] -- 3:11:09
      1919000 -- (-20036.950) [...15 remote chains...] -- 3:11:10
      1920000 -- (-20045.021) [...15 remote chains...] -- 3:11:07

      Average standard deviation of split frequencies: 0.038724

      1921000 -- [-20029.097] [...15 remote chains...] -- 3:11:08
      1922000 -- (-20049.392) [...15 remote chains...] -- 3:11:05
      1923000 -- (-20047.611) [...15 remote chains...] -- 3:11:06
      1924000 -- (-20036.744) [...15 remote chains...] -- 3:11:03
      1925000 -- [-20043.500] [...15 remote chains...] -- 3:11:00

      Average standard deviation of split frequencies: 0.038725

      1926000 -- [-20049.295] [...15 remote chains...] -- 3:11:01
      1927000 -- (-20050.216) [...15 remote chains...] -- 3:10:58
      1928000 -- (-20042.943) [...15 remote chains...] -- 3:10:59
      1929000 -- (-20037.363) [...15 remote chains...] -- 3:10:55
      1930000 -- [-20028.796] [...15 remote chains...] -- 3:10:56

      Average standard deviation of split frequencies: 0.038688

      1931000 -- (-20042.183) [...15 remote chains...] -- 3:10:53
      1932000 -- (-20044.537) [...15 remote chains...] -- 3:10:54
      1933000 -- (-20033.742) [...15 remote chains...] -- 3:10:51
      1934000 -- (-20046.240) [...15 remote chains...] -- 3:10:48
      1935000 -- (-20040.261) [...15 remote chains...] -- 3:10:49

      Average standard deviation of split frequencies: 0.038865

      1936000 -- (-20050.058) [...15 remote chains...] -- 3:10:46
      1937000 -- (-20046.926) [...15 remote chains...] -- 3:10:47
      1938000 -- (-20033.825) [...15 remote chains...] -- 3:10:44
      1939000 -- (-20036.700) [...15 remote chains...] -- 3:10:45
      1940000 -- (-20047.962) [...15 remote chains...] -- 3:10:41

      Average standard deviation of split frequencies: 0.038804

      1941000 -- (-20027.522) [...15 remote chains...] -- 3:10:38
      1942000 -- (-20034.185) [...15 remote chains...] -- 3:10:39
      1943000 -- (-20040.159) [...15 remote chains...] -- 3:10:36
      1944000 -- (-20030.765) [...15 remote chains...] -- 3:10:37
      1945000 -- [-20033.703] [...15 remote chains...] -- 3:10:34

      Average standard deviation of split frequencies: 0.038720

      1946000 -- [-20036.346] [...15 remote chains...] -- 3:10:35
      1947000 -- (-20039.723) [...15 remote chains...] -- 3:10:32
      1948000 -- (-20040.364) [...15 remote chains...] -- 3:10:29
      1949000 -- (-20015.268) [...15 remote chains...] -- 3:10:30
      1950000 -- (-20032.208) [...15 remote chains...] -- 3:10:26

      Average standard deviation of split frequencies: 0.038503

      1951000 -- (-20051.377) [...15 remote chains...] -- 3:10:27
      1952000 -- (-20046.403) [...15 remote chains...] -- 3:10:24
      1953000 -- [-20040.106] [...15 remote chains...] -- 3:10:21
      1954000 -- (-20027.122) [...15 remote chains...] -- 3:10:22
      1955000 -- (-20024.964) [...15 remote chains...] -- 3:10:19

      Average standard deviation of split frequencies: 0.038344

      1956000 -- (-20019.924) [...15 remote chains...] -- 3:10:20
      1957000 -- [-20007.747] [...15 remote chains...] -- 3:10:17
      1958000 -- [-20010.415] [...15 remote chains...] -- 3:10:18
      1959000 -- [-20026.007] [...15 remote chains...] -- 3:10:15
      1960000 -- (-20028.092) [...15 remote chains...] -- 3:10:11

      Average standard deviation of split frequencies: 0.038243

      1961000 -- [-20016.887] [...15 remote chains...] -- 3:10:12
      1962000 -- (-20016.629) [...15 remote chains...] -- 3:10:09
      1963000 -- (-20036.140) [...15 remote chains...] -- 3:10:10
      1964000 -- (-20039.762) [...15 remote chains...] -- 3:10:07
      1965000 -- (-20028.733) [...15 remote chains...] -- 3:10:08

      Average standard deviation of split frequencies: 0.038009

      1966000 -- (-20035.279) [...15 remote chains...] -- 3:10:05
      1967000 -- [-20013.907] [...15 remote chains...] -- 3:10:06
      1968000 -- (-20034.206) [...15 remote chains...] -- 3:10:03
      1969000 -- (-20043.965) [...15 remote chains...] -- 3:10:00
      1970000 -- (-20021.939) [...15 remote chains...] -- 3:10:00

      Average standard deviation of split frequencies: 0.037919

      1971000 -- (-20028.684) [...15 remote chains...] -- 3:09:57
      1972000 -- (-20024.799) [...15 remote chains...] -- 3:09:58
      1973000 -- (-20036.501) [...15 remote chains...] -- 3:09:55
      1974000 -- [-20028.277] [...15 remote chains...] -- 3:09:52
      1975000 -- [-20023.495] [...15 remote chains...] -- 3:09:53

      Average standard deviation of split frequencies: 0.037957

      1976000 -- (-20010.583) [...15 remote chains...] -- 3:09:50
      1977000 -- (-20015.828) [...15 remote chains...] -- 3:09:51
      1978000 -- [-20016.951] [...15 remote chains...] -- 3:09:48
      1979000 -- (-20031.479) [...15 remote chains...] -- 3:09:49
      1980000 -- (-20035.161) [...15 remote chains...] -- 3:09:45

      Average standard deviation of split frequencies: 0.037895

      1981000 -- [-20029.797] [...15 remote chains...] -- 3:09:42
      1982000 -- (-20021.326) [...15 remote chains...] -- 3:09:43
      1983000 -- (-20009.940) [...15 remote chains...] -- 3:09:40
      1984000 -- (-20013.907) [...15 remote chains...] -- 3:09:41
      1985000 -- (-20029.786) [...15 remote chains...] -- 3:09:38

      Average standard deviation of split frequencies: 0.037730

      1986000 -- (-20039.592) [...15 remote chains...] -- 3:09:39
      1987000 -- [-20053.575] [...15 remote chains...] -- 3:09:36
      1988000 -- (-20043.974) [...15 remote chains...] -- 3:09:33
      1989000 -- (-20058.219) [...15 remote chains...] -- 3:09:34
      1990000 -- (-20026.956) [...15 remote chains...] -- 3:09:30

      Average standard deviation of split frequencies: 0.037655

      1991000 -- (-20021.586) [...15 remote chains...] -- 3:09:31
      1992000 -- (-20035.489) [...15 remote chains...] -- 3:09:28
      1993000 -- (-20032.661) [...15 remote chains...] -- 3:09:25
      1994000 -- [-20032.133] [...15 remote chains...] -- 3:09:26
      1995000 -- (-20039.661) [...15 remote chains...] -- 3:09:23

      Average standard deviation of split frequencies: 0.037547

      1996000 -- [-20041.093] [...15 remote chains...] -- 3:09:24
      1997000 -- (-20052.283) [...15 remote chains...] -- 3:09:21
      1998000 -- (-20044.992) [...15 remote chains...] -- 3:09:22
      1999000 -- (-20036.167) [...15 remote chains...] -- 3:09:19
      2000000 -- (-20041.308) [...15 remote chains...] -- 3:09:16

      Average standard deviation of split frequencies: 0.037476

      2001000 -- [-20036.375] [...15 remote chains...] -- 3:09:16
      2002000 -- [-20041.875] [...15 remote chains...] -- 3:09:13
      2003000 -- [-20046.736] [...15 remote chains...] -- 3:09:14
      2004000 -- (-20030.142) [...15 remote chains...] -- 3:09:11
      2005000 -- [-20038.695] [...15 remote chains...] -- 3:09:12

      Average standard deviation of split frequencies: 0.037468

      2006000 -- (-20040.143) [...15 remote chains...] -- 3:09:09
      2007000 -- (-20038.498) [...15 remote chains...] -- 3:09:06
      2008000 -- (-20027.117) [...15 remote chains...] -- 3:09:07
      2009000 -- (-20035.083) [...15 remote chains...] -- 3:09:04
      2010000 -- (-20041.090) [...15 remote chains...] -- 3:09:05

      Average standard deviation of split frequencies: 0.037384

      2011000 -- (-20042.142) [...15 remote chains...] -- 3:09:01
      2012000 -- [-20036.407] [...15 remote chains...] -- 3:09:02
      2013000 -- (-20026.905) [...15 remote chains...] -- 3:08:59
      2014000 -- [-20030.183] [...15 remote chains...] -- 3:08:56
      2015000 -- [-20034.604] [...15 remote chains...] -- 3:08:57

      Average standard deviation of split frequencies: 0.037299

      2016000 -- (-20033.200) [...15 remote chains...] -- 3:08:54
      2017000 -- (-20028.593) [...15 remote chains...] -- 3:08:55
      2018000 -- (-20050.039) [...15 remote chains...] -- 3:08:52
      2019000 -- (-20020.462) [...15 remote chains...] -- 3:08:53
      2020000 -- [-20021.340] [...15 remote chains...] -- 3:08:50

      Average standard deviation of split frequencies: 0.037198

      2021000 -- (-20014.534) [...15 remote chains...] -- 3:08:50
      2022000 -- (-20014.756) [...15 remote chains...] -- 3:08:47
      2023000 -- (-20024.895) [...15 remote chains...] -- 3:08:48
      2024000 -- [-20041.530] [...15 remote chains...] -- 3:08:45
      2025000 -- (-20021.491) [...15 remote chains...] -- 3:08:42

      Average standard deviation of split frequencies: 0.036925

      2026000 -- (-20033.496) [...15 remote chains...] -- 3:08:43
      2027000 -- [-20037.489] [...15 remote chains...] -- 3:08:40
      2028000 -- (-20042.880) [...15 remote chains...] -- 3:08:41
      2029000 -- (-20035.942) [...15 remote chains...] -- 3:08:38
      2030000 -- (-20021.155) [...15 remote chains...] -- 3:08:35

      Average standard deviation of split frequencies: 0.037004

      2031000 -- [-20020.617] [...15 remote chains...] -- 3:08:35
      2032000 -- (-20028.167) [...15 remote chains...] -- 3:08:32
      2033000 -- (-20029.767) [...15 remote chains...] -- 3:08:33
      2034000 -- (-20033.448) [...15 remote chains...] -- 3:08:30
      2035000 -- (-20028.452) [...15 remote chains...] -- 3:08:31

      Average standard deviation of split frequencies: 0.036850

      2036000 -- (-20015.879) [...15 remote chains...] -- 3:08:28
      2037000 -- (-20025.163) [...15 remote chains...] -- 3:08:25
      2038000 -- (-20047.814) [...15 remote chains...] -- 3:08:26
      2039000 -- (-20033.681) [...15 remote chains...] -- 3:08:23
      2040000 -- (-20040.511) [...15 remote chains...] -- 3:08:23

      Average standard deviation of split frequencies: 0.036649

      2041000 -- (-20042.805) [...15 remote chains...] -- 3:08:20
      2042000 -- (-20047.430) [...15 remote chains...] -- 3:08:17
      2043000 -- [-20047.393] [...15 remote chains...] -- 3:08:18
      2044000 -- (-20033.343) [...15 remote chains...] -- 3:08:15
      2045000 -- (-20049.294) [...15 remote chains...] -- 3:08:16

      Average standard deviation of split frequencies: 0.036507

      2046000 -- [-20052.910] [...15 remote chains...] -- 3:08:13
      2047000 -- (-20046.493) [...15 remote chains...] -- 3:08:10
      2048000 -- (-20051.684) [...15 remote chains...] -- 3:08:11
      2049000 -- (-20040.741) [...15 remote chains...] -- 3:08:08
      2050000 -- (-20040.016) [...15 remote chains...] -- 3:08:05

      Average standard deviation of split frequencies: 0.036389

      2051000 -- (-20044.206) [...15 remote chains...] -- 3:08:05
      2052000 -- (-20047.243) [...15 remote chains...] -- 3:08:02
      2053000 -- (-20038.378) [...15 remote chains...] -- 3:07:59
      2054000 -- (-20050.454) [...15 remote chains...] -- 3:08:00
      2055000 -- (-20047.959) [...15 remote chains...] -- 3:07:57

      Average standard deviation of split frequencies: 0.036353

      2056000 -- (-20031.557) [...15 remote chains...] -- 3:07:58
      2057000 -- (-20028.200) [...15 remote chains...] -- 3:07:55
      2058000 -- (-20034.139) [...15 remote chains...] -- 3:07:52
      2059000 -- [-20043.483] [...15 remote chains...] -- 3:07:53
      2060000 -- (-20032.269) [...15 remote chains...] -- 3:07:50

      Average standard deviation of split frequencies: 0.036288

      2061000 -- (-20039.306) [...15 remote chains...] -- 3:07:50
      2062000 -- [-20033.768] [...15 remote chains...] -- 3:07:47
      2063000 -- (-20027.225) [...15 remote chains...] -- 3:07:44
      2064000 -- (-20027.455) [...15 remote chains...] -- 3:07:45
      2065000 -- (-20040.476) [...15 remote chains...] -- 3:07:42

      Average standard deviation of split frequencies: 0.036261

      2066000 -- (-20023.887) [...15 remote chains...] -- 3:07:43
      2067000 -- [-20023.205] [...15 remote chains...] -- 3:07:40
      2068000 -- (-20041.500) [...15 remote chains...] -- 3:07:37
      2069000 -- [-20038.550] [...15 remote chains...] -- 3:07:38
      2070000 -- (-20040.227) [...15 remote chains...] -- 3:07:35

      Average standard deviation of split frequencies: 0.036293

      2071000 -- (-20026.300) [...15 remote chains...] -- 3:07:32
      2072000 -- (-20031.008) [...15 remote chains...] -- 3:07:33
      2073000 -- (-20040.095) [...15 remote chains...] -- 3:07:29
      2074000 -- (-20052.492) [...15 remote chains...] -- 3:07:30
      2075000 -- (-20048.986) [...15 remote chains...] -- 3:07:27

      Average standard deviation of split frequencies: 0.036312

      2076000 -- (-20042.139) [...15 remote chains...] -- 3:07:28
      2077000 -- (-20048.312) [...15 remote chains...] -- 3:07:25
      2078000 -- (-20046.938) [...15 remote chains...] -- 3:07:22
      2079000 -- (-20047.958) [...15 remote chains...] -- 3:07:23
      2080000 -- (-20032.840) [...15 remote chains...] -- 3:07:20

      Average standard deviation of split frequencies: 0.036245

      2081000 -- (-20031.742) [...15 remote chains...] -- 3:07:17
      2082000 -- (-20021.727) [...15 remote chains...] -- 3:07:18
      2083000 -- (-20018.870) [...15 remote chains...] -- 3:07:15
      2084000 -- (-20024.400) [...15 remote chains...] -- 3:07:15
      2085000 -- (-20025.355) [...15 remote chains...] -- 3:07:12

      Average standard deviation of split frequencies: 0.036139

      2086000 -- (-20023.791) [...15 remote chains...] -- 3:07:13
      2087000 -- (-20028.316) [...15 remote chains...] -- 3:07:10
      2088000 -- (-20028.661) [...15 remote chains...] -- 3:07:07
      2089000 -- (-20028.507) [...15 remote chains...] -- 3:07:08
      2090000 -- (-20034.235) [...15 remote chains...] -- 3:07:05

      Average standard deviation of split frequencies: 0.036099

      2091000 -- (-20036.102) [...15 remote chains...] -- 3:07:06
      2092000 -- (-20013.613) [...15 remote chains...] -- 3:07:03
      2093000 -- [-20023.901] [...15 remote chains...] -- 3:07:03
      2094000 -- (-20035.016) [...15 remote chains...] -- 3:07:00
      2095000 -- (-20031.643) [...15 remote chains...] -- 3:06:57

      Average standard deviation of split frequencies: 0.036085

      2096000 -- (-20027.839) [...15 remote chains...] -- 3:06:58
      2097000 -- (-20024.568) [...15 remote chains...] -- 3:06:55
      2098000 -- (-20019.829) [...15 remote chains...] -- 3:06:56
      2099000 -- (-20025.199) [...15 remote chains...] -- 3:06:53
      2100000 -- (-20024.016) [...15 remote chains...] -- 3:06:54

      Average standard deviation of split frequencies: 0.036155

      2101000 -- (-20019.367) [...15 remote chains...] -- 3:06:51
      2102000 -- (-20020.053) [...15 remote chains...] -- 3:06:52
      2103000 -- (-20033.206) [...15 remote chains...] -- 3:06:49
      2104000 -- (-20034.441) [...15 remote chains...] -- 3:06:46
      2105000 -- (-20026.805) [...15 remote chains...] -- 3:06:46

      Average standard deviation of split frequencies: 0.036040

      2106000 -- (-20026.485) [...15 remote chains...] -- 3:06:43
      2107000 -- (-20030.555) [...15 remote chains...] -- 3:06:44
      2108000 -- (-20020.093) [...15 remote chains...] -- 3:06:41
      2109000 -- (-20033.514) [...15 remote chains...] -- 3:06:38
      2110000 -- (-20032.967) [...15 remote chains...] -- 3:06:39

      Average standard deviation of split frequencies: 0.035956

      2111000 -- (-20049.029) [...15 remote chains...] -- 3:06:36
      2112000 -- [-20043.368] [...15 remote chains...] -- 3:06:37
      2113000 -- (-20042.106) [...15 remote chains...] -- 3:06:34
      2114000 -- (-20041.717) [...15 remote chains...] -- 3:06:34
      2115000 -- (-20034.158) [...15 remote chains...] -- 3:06:31

      Average standard deviation of split frequencies: 0.035859

      2116000 -- (-20034.408) [...15 remote chains...] -- 3:06:32
      2117000 -- (-20038.000) [...15 remote chains...] -- 3:06:29
      2118000 -- (-20046.409) [...15 remote chains...] -- 3:06:26
      2119000 -- (-20046.392) [...15 remote chains...] -- 3:06:27
      2120000 -- (-20042.897) [...15 remote chains...] -- 3:06:24

      Average standard deviation of split frequencies: 0.035809

      2121000 -- (-20046.106) [...15 remote chains...] -- 3:06:25
      2122000 -- (-20062.013) [...15 remote chains...] -- 3:06:22
      2123000 -- (-20046.539) [...15 remote chains...] -- 3:06:19
      2124000 -- [-20054.691] [...15 remote chains...] -- 3:06:19
      2125000 -- (-20053.834) [...15 remote chains...] -- 3:06:16

      Average standard deviation of split frequencies: 0.035769

      2126000 -- (-20044.777) [...15 remote chains...] -- 3:06:17
      2127000 -- (-20028.671) [...15 remote chains...] -- 3:06:14
      2128000 -- (-20032.060) [...15 remote chains...] -- 3:06:11
      2129000 -- (-20030.797) [...15 remote chains...] -- 3:06:12
      2130000 -- (-20032.183) [...15 remote chains...] -- 3:06:09

      Average standard deviation of split frequencies: 0.035754

      2131000 -- (-20042.213) [...15 remote chains...] -- 3:06:10
      2132000 -- (-20034.512) [...15 remote chains...] -- 3:06:07
      2133000 -- [-20027.806] [...15 remote chains...] -- 3:06:04
      2134000 -- (-20035.630) [...15 remote chains...] -- 3:06:05
      2135000 -- (-20039.375) [...15 remote chains...] -- 3:06:02

      Average standard deviation of split frequencies: 0.035720

      2136000 -- (-20047.622) [...15 remote chains...] -- 3:06:02
      2137000 -- (-20040.721) [...15 remote chains...] -- 3:05:59
      2138000 -- (-20045.690) [...15 remote chains...] -- 3:06:00
      2139000 -- (-20040.845) [...15 remote chains...] -- 3:05:57
      2140000 -- (-20047.651) [...15 remote chains...] -- 3:05:54

      Average standard deviation of split frequencies: 0.035589

      2141000 -- (-20039.612) [...15 remote chains...] -- 3:05:55
      2142000 -- (-20048.782) [...15 remote chains...] -- 3:05:52
      2143000 -- (-20052.063) [...15 remote chains...] -- 3:05:49
      2144000 -- (-20045.348) [...15 remote chains...] -- 3:05:50
      2145000 -- (-20047.685) [...15 remote chains...] -- 3:05:47

      Average standard deviation of split frequencies: 0.035540

      2146000 -- (-20037.917) [...15 remote chains...] -- 3:05:47
      2147000 -- (-20031.319) [...15 remote chains...] -- 3:05:44
      2148000 -- (-20038.243) [...15 remote chains...] -- 3:05:41
      2149000 -- (-20038.835) [...15 remote chains...] -- 3:05:42
      2150000 -- (-20035.739) [...15 remote chains...] -- 3:05:39

      Average standard deviation of split frequencies: 0.035513

      2151000 -- (-20029.517) [...15 remote chains...] -- 3:05:40
      2152000 -- (-20041.868) [...15 remote chains...] -- 3:05:37
      2153000 -- (-20043.992) [...15 remote chains...] -- 3:05:34
      2154000 -- (-20042.530) [...15 remote chains...] -- 3:05:35
      2155000 -- (-20044.322) [...15 remote chains...] -- 3:05:32

      Average standard deviation of split frequencies: 0.035420

      2156000 -- (-20038.465) [...15 remote chains...] -- 3:05:29
      2157000 -- (-20027.384) [...15 remote chains...] -- 3:05:30
      2158000 -- (-20034.540) [...15 remote chains...] -- 3:05:27
      2159000 -- [-20037.103] [...15 remote chains...] -- 3:05:27
      2160000 -- (-20033.512) [...15 remote chains...] -- 3:05:24

      Average standard deviation of split frequencies: 0.035376

      2161000 -- (-20030.455) [...15 remote chains...] -- 3:05:21
      2162000 -- (-20045.469) [...15 remote chains...] -- 3:05:22
      2163000 -- (-20047.991) [...15 remote chains...] -- 3:05:19
      2164000 -- (-20045.817) [...15 remote chains...] -- 3:05:20
      2165000 -- (-20053.328) [...15 remote chains...] -- 3:05:17

      Average standard deviation of split frequencies: 0.035372

      2166000 -- (-20040.648) [...15 remote chains...] -- 3:05:14
      2167000 -- (-20031.238) [...15 remote chains...] -- 3:05:15
      2168000 -- (-20042.326) [...15 remote chains...] -- 3:05:12
      2169000 -- (-20045.785) [...15 remote chains...] -- 3:05:12
      2170000 -- (-20049.466) [...15 remote chains...] -- 3:05:09

      Average standard deviation of split frequencies: 0.035240

      2171000 -- (-20048.061) [...15 remote chains...] -- 3:05:07
      2172000 -- (-20035.672) [...15 remote chains...] -- 3:05:07
      2173000 -- (-20034.356) [...15 remote chains...] -- 3:05:04
      2174000 -- (-20031.928) [...15 remote chains...] -- 3:05:05
      2175000 -- (-20025.536) [...15 remote chains...] -- 3:05:02

      Average standard deviation of split frequencies: 0.035245

      2176000 -- (-20027.039) [...15 remote chains...] -- 3:04:59
      2177000 -- [-20026.563] [...15 remote chains...] -- 3:05:00
      2178000 -- (-20031.046) [...15 remote chains...] -- 3:04:57
      2179000 -- (-20025.417) [...15 remote chains...] -- 3:04:57
      2180000 -- [-20032.189] [...15 remote chains...] -- 3:04:55

      Average standard deviation of split frequencies: 0.035148

      2181000 -- (-20016.144) [...15 remote chains...] -- 3:04:55
      2182000 -- [-20017.871] [...15 remote chains...] -- 3:04:52
      2183000 -- (-20029.259) [...15 remote chains...] -- 3:04:49
      2184000 -- [-20022.081] [...15 remote chains...] -- 3:04:50
      2185000 -- (-20022.868) [...15 remote chains...] -- 3:04:47

      Average standard deviation of split frequencies: 0.035123

      2186000 -- (-20036.441) [...15 remote chains...] -- 3:04:48
      2187000 -- [-20027.933] [...15 remote chains...] -- 3:04:45
      2188000 -- (-20027.020) [...15 remote chains...] -- 3:04:46
      2189000 -- [-20030.459] [...15 remote chains...] -- 3:04:43
      2190000 -- (-20024.928) [...15 remote chains...] -- 3:04:40

      Average standard deviation of split frequencies: 0.035167

      2191000 -- (-20029.531) [...15 remote chains...] -- 3:04:40
      2192000 -- (-20040.460) [...15 remote chains...] -- 3:04:37
      2193000 -- [-20048.280] [...15 remote chains...] -- 3:04:38
      2194000 -- (-20036.019) [...15 remote chains...] -- 3:04:35
      2195000 -- (-20039.376) [...15 remote chains...] -- 3:04:32

      Average standard deviation of split frequencies: 0.035161

      2196000 -- (-20059.745) [...15 remote chains...] -- 3:04:33
      2197000 -- (-20047.223) [...15 remote chains...] -- 3:04:30
      2198000 -- (-20048.310) [...15 remote chains...] -- 3:04:31
      2199000 -- (-20046.626) [...15 remote chains...] -- 3:04:28
      2200000 -- (-20029.345) [...15 remote chains...] -- 3:04:28

      Average standard deviation of split frequencies: 0.035268

      2201000 -- (-20049.911) [...15 remote chains...] -- 3:04:26
      2202000 -- (-20039.160) [...15 remote chains...] -- 3:04:23
      2203000 -- (-20019.452) [...15 remote chains...] -- 3:04:23
      2204000 -- (-20039.556) [...15 remote chains...] -- 3:04:20
      2205000 -- [-20041.755] [...15 remote chains...] -- 3:04:21

      Average standard deviation of split frequencies: 0.035335

      2206000 -- (-20028.565) [...15 remote chains...] -- 3:04:18
      2207000 -- (-20043.886) [...15 remote chains...] -- 3:04:19
      2208000 -- (-20049.335) [...15 remote chains...] -- 3:04:16
      2209000 -- (-20043.983) [...15 remote chains...] -- 3:04:13
      2210000 -- (-20035.729) [...15 remote chains...] -- 3:04:14

      Average standard deviation of split frequencies: 0.035371

      2211000 -- (-20039.748) [...15 remote chains...] -- 3:04:11
      2212000 -- (-20036.776) [...15 remote chains...] -- 3:04:11
      2213000 -- (-20038.483) [...15 remote chains...] -- 3:04:08
      2214000 -- (-20040.979) [...15 remote chains...] -- 3:04:05
      2215000 -- (-20043.833) [...15 remote chains...] -- 3:04:06

      Average standard deviation of split frequencies: 0.035456

      2216000 -- [-20041.130] [...15 remote chains...] -- 3:04:03
      2217000 -- (-20039.560) [...15 remote chains...] -- 3:04:04
      2218000 -- (-20048.568) [...15 remote chains...] -- 3:04:01
      2219000 -- (-20056.811) [...15 remote chains...] -- 3:04:02
      2220000 -- (-20062.911) [...15 remote chains...] -- 3:03:59

      Average standard deviation of split frequencies: 0.035407

      2221000 -- (-20060.585) [...15 remote chains...] -- 3:03:56
      2222000 -- (-20041.536) [...15 remote chains...] -- 3:03:56
      2223000 -- (-20042.287) [...15 remote chains...] -- 3:03:54
      2224000 -- (-20028.804) [...15 remote chains...] -- 3:03:54
      2225000 -- (-20036.651) [...15 remote chains...] -- 3:03:51

      Average standard deviation of split frequencies: 0.035357

      2226000 -- (-20021.219) [...15 remote chains...] -- 3:03:52
      2227000 -- (-20031.100) [...15 remote chains...] -- 3:03:49
      2228000 -- (-20038.461) [...15 remote chains...] -- 3:03:46
      2229000 -- (-20033.372) [...15 remote chains...] -- 3:03:47
      2230000 -- (-20034.169) [...15 remote chains...] -- 3:03:44

      Average standard deviation of split frequencies: 0.035408

      2231000 -- (-20038.136) [...15 remote chains...] -- 3:03:44
      2232000 -- (-20048.885) [...15 remote chains...] -- 3:03:42
      2233000 -- (-20042.719) [...15 remote chains...] -- 3:03:42
      2234000 -- (-20043.906) [...15 remote chains...] -- 3:03:39
      2235000 -- (-20027.215) [...15 remote chains...] -- 3:03:36

      Average standard deviation of split frequencies: 0.035452

      2236000 -- (-20023.235) [...15 remote chains...] -- 3:03:37
      2237000 -- (-20025.871) [...15 remote chains...] -- 3:03:34
      2238000 -- (-20035.509) [...15 remote chains...] -- 3:03:35
      2239000 -- (-20042.825) [...15 remote chains...] -- 3:03:32
      2240000 -- (-20043.702) [...15 remote chains...] -- 3:03:32

      Average standard deviation of split frequencies: 0.035589

      2241000 -- (-20044.400) [...15 remote chains...] -- 3:03:30
      2242000 -- (-20039.433) [...15 remote chains...] -- 3:03:30
      2243000 -- (-20045.143) [...15 remote chains...] -- 3:03:27
      2244000 -- (-20043.956) [...15 remote chains...] -- 3:03:24
      2245000 -- [-20045.299] [...15 remote chains...] -- 3:03:25

      Average standard deviation of split frequencies: 0.035734

      2246000 -- (-20038.532) [...15 remote chains...] -- 3:03:22
      2247000 -- (-20033.904) [...15 remote chains...] -- 3:03:23
      2248000 -- [-20035.559] [...15 remote chains...] -- 3:03:20
      2249000 -- (-20045.122) [...15 remote chains...] -- 3:03:20
      2250000 -- [-20033.239] [...15 remote chains...] -- 3:03:18

      Average standard deviation of split frequencies: 0.035852

      2251000 -- (-20042.131) [...15 remote chains...] -- 3:03:18
      2252000 -- (-20044.465) [...15 remote chains...] -- 3:03:15
      2253000 -- (-20040.139) [...15 remote chains...] -- 3:03:12
      2254000 -- (-20048.826) [...15 remote chains...] -- 3:03:13
      2255000 -- (-20031.952) [...15 remote chains...] -- 3:03:10

      Average standard deviation of split frequencies: 0.035860

      2256000 -- (-20022.465) [...15 remote chains...] -- 3:03:11
      2257000 -- (-20035.691) [...15 remote chains...] -- 3:03:08
      2258000 -- (-20046.188) [...15 remote chains...] -- 3:03:05
      2259000 -- (-20030.454) [...15 remote chains...] -- 3:03:06
      2260000 -- (-20049.256) [...15 remote chains...] -- 3:03:03

      Average standard deviation of split frequencies: 0.035871

      2261000 -- (-20046.968) [...15 remote chains...] -- 3:03:03
      2262000 -- (-20039.087) [...15 remote chains...] -- 3:03:00
      2263000 -- (-20039.452) [...15 remote chains...] -- 3:02:58
      2264000 -- (-20032.796) [...15 remote chains...] -- 3:02:58
      2265000 -- (-20046.576) [...15 remote chains...] -- 3:02:55

      Average standard deviation of split frequencies: 0.035795

      2266000 -- (-20042.629) [...15 remote chains...] -- 3:02:52
      2267000 -- (-20029.127) [...15 remote chains...] -- 3:02:53
      2268000 -- (-20038.959) [...15 remote chains...] -- 3:02:50
      2269000 -- (-20027.654) [...15 remote chains...] -- 3:02:51
      2270000 -- (-20031.251) [...15 remote chains...] -- 3:02:48

      Average standard deviation of split frequencies: 0.035738

      2271000 -- (-20032.161) [...15 remote chains...] -- 3:02:48
      2272000 -- (-20025.245) [...15 remote chains...] -- 3:02:46
      2273000 -- (-20022.820) [...15 remote chains...] -- 3:02:43
      2274000 -- (-20027.830) [...15 remote chains...] -- 3:02:43
      2275000 -- (-20028.353) [...15 remote chains...] -- 3:02:41

      Average standard deviation of split frequencies: 0.035643

      2276000 -- (-20044.213) [...15 remote chains...] -- 3:02:41
      2277000 -- (-20045.013) [...15 remote chains...] -- 3:02:38
      2278000 -- [-20026.418] [...15 remote chains...] -- 3:02:39
      2279000 -- (-20029.667) [...15 remote chains...] -- 3:02:36
      2280000 -- (-20026.037) [...15 remote chains...] -- 3:02:36

      Average standard deviation of split frequencies: 0.035375

      2281000 -- (-20034.626) [...15 remote chains...] -- 3:02:34
      2282000 -- (-20031.380) [...15 remote chains...] -- 3:02:34
      2283000 -- [-20041.096] [...15 remote chains...] -- 3:02:31
      2284000 -- (-20045.668) [...15 remote chains...] -- 3:02:29
      2285000 -- (-20019.503) [...15 remote chains...] -- 3:02:29

      Average standard deviation of split frequencies: 0.035293

      2286000 -- (-20019.464) [...15 remote chains...] -- 3:02:26
      2287000 -- (-20025.156) [...15 remote chains...] -- 3:02:27
      2288000 -- (-20027.431) [...15 remote chains...] -- 3:02:24
      2289000 -- (-20030.993) [...15 remote chains...] -- 3:02:24
      2290000 -- [-20028.856] [...15 remote chains...] -- 3:02:22

      Average standard deviation of split frequencies: 0.035322

      2291000 -- (-20039.323) [...15 remote chains...] -- 3:02:19
      2292000 -- (-20046.854) [...15 remote chains...] -- 3:02:19
      2293000 -- [-20045.500] [...15 remote chains...] -- 3:02:17
      2294000 -- (-20032.634) [...15 remote chains...] -- 3:02:17
      2295000 -- (-20042.242) [...15 remote chains...] -- 3:02:14

      Average standard deviation of split frequencies: 0.035358

      2296000 -- (-20052.444) [...15 remote chains...] -- 3:02:11
      2297000 -- (-20048.992) [...15 remote chains...] -- 3:02:12
      2298000 -- (-20041.624) [...15 remote chains...] -- 3:02:09
      2299000 -- [-20033.551] [...15 remote chains...] -- 3:02:10
      2300000 -- (-20040.572) [...15 remote chains...] -- 3:02:07

      Average standard deviation of split frequencies: 0.035314

      2301000 -- (-20038.004) [...15 remote chains...] -- 3:02:07
      2302000 -- [-20056.062] [...15 remote chains...] -- 3:02:05
      2303000 -- (-20034.242) [...15 remote chains...] -- 3:02:02
      2304000 -- (-20042.804) [...15 remote chains...] -- 3:02:02
      2305000 -- (-20039.925) [...15 remote chains...] -- 3:01:59

      Average standard deviation of split frequencies: 0.035247

      2306000 -- (-20029.387) [...15 remote chains...] -- 3:02:00
      2307000 -- (-20035.195) [...15 remote chains...] -- 3:01:57
      2308000 -- (-20031.435) [...15 remote chains...] -- 3:01:58
      2309000 -- (-20036.806) [...15 remote chains...] -- 3:01:55
      2310000 -- (-20041.499) [...15 remote chains...] -- 3:01:52

      Average standard deviation of split frequencies: 0.035368

      2311000 -- (-20033.513) [...15 remote chains...] -- 3:01:52
      2312000 -- [-20030.949] [...15 remote chains...] -- 3:01:50
      2313000 -- (-20029.195) [...15 remote chains...] -- 3:01:50
      2314000 -- (-20042.996) [...15 remote chains...] -- 3:01:47
      2315000 -- (-20038.472) [...15 remote chains...] -- 3:01:48

      Average standard deviation of split frequencies: 0.035362

      2316000 -- (-20031.332) [...15 remote chains...] -- 3:01:45
      2317000 -- (-20040.681) [...15 remote chains...] -- 3:01:42
      2318000 -- [-20039.812] [...15 remote chains...] -- 3:01:43
      2319000 -- (-20043.019) [...15 remote chains...] -- 3:01:40
      2320000 -- [-20030.777] [...15 remote chains...] -- 3:01:40

      Average standard deviation of split frequencies: 0.035341

      2321000 -- [-20041.065] [...15 remote chains...] -- 3:01:38
      2322000 -- (-20050.180) [...15 remote chains...] -- 3:01:35
      2323000 -- (-20037.100) [...15 remote chains...] -- 3:01:35
      2324000 -- (-20029.118) [...15 remote chains...] -- 3:01:33
      2325000 -- (-20029.412) [...15 remote chains...] -- 3:01:33

      Average standard deviation of split frequencies: 0.035380

      2326000 -- [-20036.277] [...15 remote chains...] -- 3:01:30
      2327000 -- (-20030.029) [...15 remote chains...] -- 3:01:31
      2328000 -- (-20027.522) [...15 remote chains...] -- 3:01:28
      2329000 -- (-20031.620) [...15 remote chains...] -- 3:01:25
      2330000 -- [-20028.396] [...15 remote chains...] -- 3:01:26

      Average standard deviation of split frequencies: 0.035257

      2331000 -- [-20029.980] [...15 remote chains...] -- 3:01:23
      2332000 -- (-20028.874) [...15 remote chains...] -- 3:01:23
      2333000 -- [-20016.344] [...15 remote chains...] -- 3:01:21
      2334000 -- (-20023.615) [...15 remote chains...] -- 3:01:18
      2335000 -- (-20028.529) [...15 remote chains...] -- 3:01:18

      Average standard deviation of split frequencies: 0.035142

      2336000 -- (-20026.994) [...15 remote chains...] -- 3:01:15
      2337000 -- (-20044.481) [...15 remote chains...] -- 3:01:16
      2338000 -- [-20042.522] [...15 remote chains...] -- 3:01:13
      2339000 -- (-20043.069) [...15 remote chains...] -- 3:01:10
      2340000 -- [-20036.347] [...15 remote chains...] -- 3:01:11

      Average standard deviation of split frequencies: 0.035052

      2341000 -- [-20047.083] [...15 remote chains...] -- 3:01:08
      2342000 -- (-20048.857) [...15 remote chains...] -- 3:01:08
      2343000 -- (-20037.752) [...15 remote chains...] -- 3:01:06
      2344000 -- (-20046.539) [...15 remote chains...] -- 3:01:03
      2345000 -- [-20035.868] [...15 remote chains...] -- 3:01:03

      Average standard deviation of split frequencies: 0.035031

      2346000 -- (-20037.866) [...15 remote chains...] -- 3:01:01
      2347000 -- (-20045.517) [...15 remote chains...] -- 3:01:01
      2348000 -- (-20041.768) [...15 remote chains...] -- 3:00:58
      2349000 -- (-20037.417) [...15 remote chains...] -- 3:00:56
      2350000 -- (-20031.749) [...15 remote chains...] -- 3:00:56

      Average standard deviation of split frequencies: 0.034987

      2351000 -- (-20034.984) [...15 remote chains...] -- 3:00:53
      2352000 -- (-20040.921) [...15 remote chains...] -- 3:00:50
      2353000 -- [-20031.039] [...15 remote chains...] -- 3:00:51
      2354000 -- (-20029.719) [...15 remote chains...] -- 3:00:48
      2355000 -- [-20056.490] [...15 remote chains...] -- 3:00:49

      Average standard deviation of split frequencies: 0.035029

      2356000 -- (-20044.414) [...15 remote chains...] -- 3:00:46
      2357000 -- (-20041.481) [...15 remote chains...] -- 3:00:46
      2358000 -- (-20035.907) [...15 remote chains...] -- 3:00:43
      2359000 -- (-20029.264) [...15 remote chains...] -- 3:00:41
      2360000 -- (-20034.877) [...15 remote chains...] -- 3:00:41

      Average standard deviation of split frequencies: 0.035066

      2361000 -- (-20045.879) [...15 remote chains...] -- 3:00:38
      2362000 -- (-20035.620) [...15 remote chains...] -- 3:00:39
      2363000 -- (-20041.382) [...15 remote chains...] -- 3:00:36
      2364000 -- (-20026.160) [...15 remote chains...] -- 3:00:37
      2365000 -- [-20030.256] [...15 remote chains...] -- 3:00:34

      Average standard deviation of split frequencies: 0.034963

      2366000 -- (-20036.268) [...15 remote chains...] -- 3:00:31
      2367000 -- (-20023.237) [...15 remote chains...] -- 3:00:31
      2368000 -- [-20031.792] [...15 remote chains...] -- 3:00:29
      2369000 -- (-20037.340) [...15 remote chains...] -- 3:00:29
      2370000 -- (-20048.012) [...15 remote chains...] -- 3:00:26

      Average standard deviation of split frequencies: 0.034907

      2371000 -- (-20043.764) [...15 remote chains...] -- 3:00:27
      2372000 -- (-20042.772) [...15 remote chains...] -- 3:00:24
      2373000 -- (-20041.141) [...15 remote chains...] -- 3:00:25
      2374000 -- (-20027.841) [...15 remote chains...] -- 3:00:22
      2375000 -- [-20045.580] [...15 remote chains...] -- 3:00:19

      Average standard deviation of split frequencies: 0.034895

      2376000 -- [-20047.489] [...15 remote chains...] -- 3:00:19
      2377000 -- (-20052.258) [...15 remote chains...] -- 3:00:17
      2378000 -- (-20027.668) [...15 remote chains...] -- 3:00:17
      2379000 -- (-20041.937) [...15 remote chains...] -- 3:00:14
      2380000 -- [-20024.462] [...15 remote chains...] -- 3:00:12

      Average standard deviation of split frequencies: 0.034648

      2381000 -- (-20031.358) [...15 remote chains...] -- 3:00:12
      2382000 -- (-20031.288) [...15 remote chains...] -- 3:00:09
      2383000 -- [-20033.403] [...15 remote chains...] -- 3:00:10
      2384000 -- (-20040.902) [...15 remote chains...] -- 3:00:07
      2385000 -- (-20027.683) [...15 remote chains...] -- 3:00:04

      Average standard deviation of split frequencies: 0.034615

      2386000 -- (-20020.780) [...15 remote chains...] -- 3:00:05
      2387000 -- [-20031.092] [...15 remote chains...] -- 3:00:02
      2388000 -- (-20030.025) [...15 remote chains...] -- 3:00:02
      2389000 -- [-20038.314] [...15 remote chains...] -- 3:00:00
      2390000 -- (-20034.752) [...15 remote chains...] -- 2:59:57

      Average standard deviation of split frequencies: 0.034586

      2391000 -- (-20030.361) [...15 remote chains...] -- 2:59:57
      2392000 -- [-20027.179] [...15 remote chains...] -- 2:59:54
      2393000 -- (-20025.749) [...15 remote chains...] -- 2:59:55
      2394000 -- (-20020.127) [...15 remote chains...] -- 2:59:52
      2395000 -- (-20038.696) [...15 remote chains...] -- 2:59:53

      Average standard deviation of split frequencies: 0.034622

      2396000 -- (-20039.875) [...15 remote chains...] -- 2:59:50
      2397000 -- [-20023.066] [...15 remote chains...] -- 2:59:47
      2398000 -- (-20025.881) [...15 remote chains...] -- 2:59:47
      2399000 -- [-20014.154] [...15 remote chains...] -- 2:59:45
      2400000 -- (-20024.082) [...15 remote chains...] -- 2:59:45

      Average standard deviation of split frequencies: 0.034576

      2401000 -- (-20028.286) [...15 remote chains...] -- 2:59:42
      2402000 -- (-20029.786) [...15 remote chains...] -- 2:59:40
      2403000 -- (-20018.517) [...15 remote chains...] -- 2:59:40
      2404000 -- (-20020.172) [...15 remote chains...] -- 2:59:37
      2405000 -- [-20030.320] [...15 remote chains...] -- 2:59:38

      Average standard deviation of split frequencies: 0.034541

      2406000 -- [-20040.247] [...15 remote chains...] -- 2:59:35
      2407000 -- (-20053.984) [...15 remote chains...] -- 2:59:35
      2408000 -- (-20040.099) [...15 remote chains...] -- 2:59:33
      2409000 -- (-20032.111) [...15 remote chains...] -- 2:59:33
      2410000 -- (-20024.055) [...15 remote chains...] -- 2:59:30

      Average standard deviation of split frequencies: 0.034446

      2411000 -- (-20036.167) [...15 remote chains...] -- 2:59:28
      2412000 -- (-20022.257) [...15 remote chains...] -- 2:59:28
      2413000 -- (-20037.476) [...15 remote chains...] -- 2:59:25
      2414000 -- (-20018.489) [...15 remote chains...] -- 2:59:26
      2415000 -- (-20012.354) [...15 remote chains...] -- 2:59:23

      Average standard deviation of split frequencies: 0.034497

      2416000 -- [-20020.337] [...15 remote chains...] -- 2:59:20
      2417000 -- (-20040.431) [...15 remote chains...] -- 2:59:21
      2418000 -- (-20047.160) [...15 remote chains...] -- 2:59:18
      2419000 -- (-20049.848) [...15 remote chains...] -- 2:59:18
      2420000 -- (-20042.219) [...15 remote chains...] -- 2:59:16

      Average standard deviation of split frequencies: 0.034435

      2421000 -- (-20026.740) [...15 remote chains...] -- 2:59:13
      2422000 -- (-20029.133) [...15 remote chains...] -- 2:59:13
      2423000 -- (-20031.250) [...15 remote chains...] -- 2:59:11
      2424000 -- (-20018.312) [...15 remote chains...] -- 2:59:11
      2425000 -- [-20031.794] [...15 remote chains...] -- 2:59:08

      Average standard deviation of split frequencies: 0.034268

      2426000 -- (-20024.861) [...15 remote chains...] -- 2:59:05
      2427000 -- (-20024.777) [...15 remote chains...] -- 2:59:06
      2428000 -- (-20026.366) [...15 remote chains...] -- 2:59:03
      2429000 -- (-20028.159) [...15 remote chains...] -- 2:59:04
      2430000 -- (-20036.585) [...15 remote chains...] -- 2:59:01

      Average standard deviation of split frequencies: 0.034287

      2431000 -- (-20028.445) [...15 remote chains...] -- 2:59:01
      2432000 -- (-20021.504) [...15 remote chains...] -- 2:58:58
      2433000 -- [-20012.640] [...15 remote chains...] -- 2:58:56
      2434000 -- (-20023.195) [...15 remote chains...] -- 2:58:56
      2435000 -- (-20014.825) [...15 remote chains...] -- 2:58:53

      Average standard deviation of split frequencies: 0.034227

      2436000 -- (-20024.852) [...15 remote chains...] -- 2:58:54
      2437000 -- (-20035.230) [...15 remote chains...] -- 2:58:51
      2438000 -- (-20038.413) [...15 remote chains...] -- 2:58:48
      2439000 -- [-20035.860] [...15 remote chains...] -- 2:58:49
      2440000 -- [-20019.132] [...15 remote chains...] -- 2:58:46

      Average standard deviation of split frequencies: 0.034187

      2441000 -- (-20031.033) [...15 remote chains...] -- 2:58:46
      2442000 -- (-20036.417) [...15 remote chains...] -- 2:58:44
      2443000 -- (-20056.925) [...15 remote chains...] -- 2:58:41
      2444000 -- [-20047.802] [...15 remote chains...] -- 2:58:41
      2445000 -- (-20053.833) [...15 remote chains...] -- 2:58:39

      Average standard deviation of split frequencies: 0.034092

      2446000 -- [-20039.529] [...15 remote chains...] -- 2:58:36
      2447000 -- [-20043.565] [...15 remote chains...] -- 2:58:36
      2448000 -- [-20038.907] [...15 remote chains...] -- 2:58:34
      2449000 -- (-20035.927) [...15 remote chains...] -- 2:58:34
      2450000 -- (-20037.199) [...15 remote chains...] -- 2:58:31

      Average standard deviation of split frequencies: 0.034033

      2451000 -- [-20022.789] [...15 remote chains...] -- 2:58:29
      2452000 -- (-20037.842) [...15 remote chains...] -- 2:58:29
      2453000 -- (-20053.185) [...15 remote chains...] -- 2:58:26
      2454000 -- (-20055.949) [...15 remote chains...] -- 2:58:24
      2455000 -- [-20057.296] [...15 remote chains...] -- 2:58:24

      Average standard deviation of split frequencies: 0.034019

      2456000 -- (-20062.406) [...15 remote chains...] -- 2:58:21
      2457000 -- [-20038.429] [...15 remote chains...] -- 2:58:22
      2458000 -- [-20055.453] [...15 remote chains...] -- 2:58:19
      2459000 -- (-20049.743) [...15 remote chains...] -- 2:58:19
      2460000 -- (-20037.881) [...15 remote chains...] -- 2:58:16

      Average standard deviation of split frequencies: 0.033881

      2461000 -- [-20048.197] [...15 remote chains...] -- 2:58:14
      2462000 -- (-20049.457) [...15 remote chains...] -- 2:58:14
      2463000 -- [-20034.235] [...15 remote chains...] -- 2:58:11
      2464000 -- (-20036.955) [...15 remote chains...] -- 2:58:12
      2465000 -- (-20037.236) [...15 remote chains...] -- 2:58:09

      Average standard deviation of split frequencies: 0.033701

      2466000 -- [-20043.368] [...15 remote chains...] -- 2:58:06
      2467000 -- (-20048.248) [...15 remote chains...] -- 2:58:07
      2468000 -- (-20056.495) [...15 remote chains...] -- 2:58:04
      2469000 -- [-20046.006] [...15 remote chains...] -- 2:58:04
      2470000 -- (-20040.253) [...15 remote chains...] -- 2:58:02

      Average standard deviation of split frequencies: 0.033617

      2471000 -- (-20051.500) [...15 remote chains...] -- 2:58:02
      2472000 -- (-20044.247) [...15 remote chains...] -- 2:57:59
      2473000 -- (-20031.256) [...15 remote chains...] -- 2:57:57
      2474000 -- (-20038.133) [...15 remote chains...] -- 2:57:57
      2475000 -- (-20035.472) [...15 remote chains...] -- 2:57:54

      Average standard deviation of split frequencies: 0.033590

      2476000 -- (-20038.046) [...15 remote chains...] -- 2:57:55
      2477000 -- [-20035.335] [...15 remote chains...] -- 2:57:52
      2478000 -- (-20032.780) [...15 remote chains...] -- 2:57:49
      2479000 -- (-20037.248) [...15 remote chains...] -- 2:57:50
      2480000 -- (-20040.297) [...15 remote chains...] -- 2:57:47

      Average standard deviation of split frequencies: 0.033553

      2481000 -- (-20054.599) [...15 remote chains...] -- 2:57:47
      2482000 -- (-20037.703) [...15 remote chains...] -- 2:57:45
      2483000 -- (-20050.384) [...15 remote chains...] -- 2:57:45
      2484000 -- (-20039.558) [...15 remote chains...] -- 2:57:42
      2485000 -- (-20050.715) [...15 remote chains...] -- 2:57:40

      Average standard deviation of split frequencies: 0.033465

      2486000 -- (-20048.717) [...15 remote chains...] -- 2:57:40
      2487000 -- (-20055.772) [...15 remote chains...] -- 2:57:37
      2488000 -- [-20034.715] [...15 remote chains...] -- 2:57:38
      2489000 -- [-20052.270] [...15 remote chains...] -- 2:57:35
      2490000 -- (-20037.521) [...15 remote chains...] -- 2:57:35

      Average standard deviation of split frequencies: 0.033417

      2491000 -- (-20048.523) [...15 remote chains...] -- 2:57:33
      2492000 -- (-20045.720) [...15 remote chains...] -- 2:57:33
      2493000 -- (-20032.760) [...15 remote chains...] -- 2:57:30
      2494000 -- [-20025.015] [...15 remote chains...] -- 2:57:28
      2495000 -- (-20026.820) [...15 remote chains...] -- 2:57:28

      Average standard deviation of split frequencies: 0.033385

      2496000 -- [-20037.954] [...15 remote chains...] -- 2:57:25
      2497000 -- (-20029.771) [...15 remote chains...] -- 2:57:26
      2498000 -- (-20028.095) [...15 remote chains...] -- 2:57:23
      2499000 -- [-20021.910] [...15 remote chains...] -- 2:57:23
      2500000 -- [-20023.896] [...15 remote chains...] -- 2:57:21

      Average standard deviation of split frequencies: 0.033286

      2501000 -- (-20015.161) [...15 remote chains...] -- 2:57:21
      2502000 -- (-20019.306) [...15 remote chains...] -- 2:57:18
      2503000 -- (-20020.749) [...15 remote chains...] -- 2:57:15
      2504000 -- [-20016.398] [...15 remote chains...] -- 2:57:16
      2505000 -- (-20026.328) [...15 remote chains...] -- 2:57:13

      Average standard deviation of split frequencies: 0.033147

      2506000 -- (-20030.075) [...15 remote chains...] -- 2:57:13
      2507000 -- (-20031.906) [...15 remote chains...] -- 2:57:11
      2508000 -- (-20028.204) [...15 remote chains...] -- 2:57:11
      2509000 -- (-20025.906) [...15 remote chains...] -- 2:57:08
      2510000 -- (-20028.712) [...15 remote chains...] -- 2:57:06

      Average standard deviation of split frequencies: 0.033058

      2511000 -- (-20036.603) [...15 remote chains...] -- 2:57:06
      2512000 -- (-20037.159) [...15 remote chains...] -- 2:57:03
      2513000 -- [-20029.358] [...15 remote chains...] -- 2:57:04
      2514000 -- (-20029.857) [...15 remote chains...] -- 2:57:01
      2515000 -- (-20027.727) [...15 remote chains...] -- 2:56:58

      Average standard deviation of split frequencies: 0.033074

      2516000 -- (-20022.669) [...15 remote chains...] -- 2:56:59
      2517000 -- (-20021.361) [...15 remote chains...] -- 2:56:56
      2518000 -- [-20028.626] [...15 remote chains...] -- 2:56:56
      2519000 -- (-20020.595) [...15 remote chains...] -- 2:56:54
      2520000 -- (-20014.990) [...15 remote chains...] -- 2:56:51

      Average standard deviation of split frequencies: 0.033068

      2521000 -- (-20028.753) [...15 remote chains...] -- 2:56:51
      2522000 -- (-20028.716) [...15 remote chains...] -- 2:56:49
      2523000 -- (-20024.316) [...15 remote chains...] -- 2:56:49
      2524000 -- (-20041.127) [...15 remote chains...] -- 2:56:46
      2525000 -- [-20033.810] [...15 remote chains...] -- 2:56:47

      Average standard deviation of split frequencies: 0.032943

      2526000 -- (-20040.735) [...15 remote chains...] -- 2:56:44
      2527000 -- [-20038.271] [...15 remote chains...] -- 2:56:41
      2528000 -- (-20028.477) [...15 remote chains...] -- 2:56:42
      2529000 -- (-20039.300) [...15 remote chains...] -- 2:56:39
      2530000 -- [-20033.290] [...15 remote chains...] -- 2:56:39

      Average standard deviation of split frequencies: 0.032897

      2531000 -- (-20032.787) [...15 remote chains...] -- 2:56:37
      2532000 -- [-20031.610] [...15 remote chains...] -- 2:56:37
      2533000 -- [-20038.277] [...15 remote chains...] -- 2:56:34
      2534000 -- (-20046.857) [...15 remote chains...] -- 2:56:32
      2535000 -- [-20047.679] [...15 remote chains...] -- 2:56:32

      Average standard deviation of split frequencies: 0.032961

      2536000 -- (-20027.574) [...15 remote chains...] -- 2:56:29
      2537000 -- [-20040.146] [...15 remote chains...] -- 2:56:29
      2538000 -- (-20027.727) [...15 remote chains...] -- 2:56:27
      2539000 -- (-20052.074) [...15 remote chains...] -- 2:56:27
      2540000 -- (-20029.920) [...15 remote chains...] -- 2:56:24

      Average standard deviation of split frequencies: 0.032893

      2541000 -- [-20029.398] [...15 remote chains...] -- 2:56:22
      2542000 -- (-20043.224) [...15 remote chains...] -- 2:56:22
      2543000 -- (-20040.527) [...15 remote chains...] -- 2:56:19
      2544000 -- [-20031.750] [...15 remote chains...] -- 2:56:20
      2545000 -- (-20031.196) [...15 remote chains...] -- 2:56:17

      Average standard deviation of split frequencies: 0.032692

      2546000 -- [-20034.037] [...15 remote chains...] -- 2:56:17
      2547000 -- (-20032.186) [...15 remote chains...] -- 2:56:15
      2548000 -- [-20034.822] [...15 remote chains...] -- 2:56:12
      2549000 -- [-20035.325] [...15 remote chains...] -- 2:56:12
      2550000 -- (-20043.212) [...15 remote chains...] -- 2:56:10

      Average standard deviation of split frequencies: 0.033102

      2551000 -- [-20033.677] [...15 remote chains...] -- 2:56:10
      2552000 -- (-20018.463) [...15 remote chains...] -- 2:56:07
      2553000 -- (-20025.094) [...15 remote chains...] -- 2:56:08
      2554000 -- (-20023.490) [...15 remote chains...] -- 2:56:05
      2555000 -- (-20024.720) [...15 remote chains...] -- 2:56:05

      Average standard deviation of split frequencies: 0.033049

      2556000 -- (-20037.151) [...15 remote chains...] -- 2:56:03
      2557000 -- (-20023.882) [...15 remote chains...] -- 2:56:00
      2558000 -- (-20033.265) [...15 remote chains...] -- 2:56:00
      2559000 -- (-20053.724) [...15 remote chains...] -- 2:55:58
      2560000 -- [-20058.516] [...15 remote chains...] -- 2:55:58

      Average standard deviation of split frequencies: 0.032891

      2561000 -- (-20050.187) [...15 remote chains...] -- 2:55:55
      2562000 -- (-20042.219) [...15 remote chains...] -- 2:55:56
      2563000 -- (-20042.357) [...15 remote chains...] -- 2:55:53
      2564000 -- (-20038.982) [...15 remote chains...] -- 2:55:53
      2565000 -- (-20032.985) [...15 remote chains...] -- 2:55:51

      Average standard deviation of split frequencies: 0.032770

      2566000 -- (-20035.606) [...15 remote chains...] -- 2:55:48
      2567000 -- (-20042.193) [...15 remote chains...] -- 2:55:48
      2568000 -- [-20040.784] [...15 remote chains...] -- 2:55:46
      2569000 -- (-20036.087) [...15 remote chains...] -- 2:55:46
      2570000 -- (-20043.506) [...15 remote chains...] -- 2:55:43

      Average standard deviation of split frequencies: 0.032572

      2571000 -- (-20032.701) [...15 remote chains...] -- 2:55:43
      2572000 -- (-20029.578) [...15 remote chains...] -- 2:55:41
      2573000 -- [-20036.629] [...15 remote chains...] -- 2:55:38
      2574000 -- (-20032.310) [...15 remote chains...] -- 2:55:38
      2575000 -- [-20044.239] [...15 remote chains...] -- 2:55:36

      Average standard deviation of split frequencies: 0.032490

      2576000 -- (-20038.287) [...15 remote chains...] -- 2:55:36
      2577000 -- (-20042.409) [...15 remote chains...] -- 2:55:33
      2578000 -- (-20028.559) [...15 remote chains...] -- 2:55:34
      2579000 -- [-20030.767] [...15 remote chains...] -- 2:55:31
      2580000 -- (-20032.190) [...15 remote chains...] -- 2:55:31

      Average standard deviation of split frequencies: 0.032511

      2581000 -- (-20040.791) [...15 remote chains...] -- 2:55:29
      2582000 -- (-20046.522) [...15 remote chains...] -- 2:55:26
      2583000 -- (-20022.215) [...15 remote chains...] -- 2:55:26
      2584000 -- (-20033.412) [...15 remote chains...] -- 2:55:24
      2585000 -- (-20056.827) [...15 remote chains...] -- 2:55:24

      Average standard deviation of split frequencies: 0.032492

      2586000 -- (-20034.821) [...15 remote chains...] -- 2:55:21
      2587000 -- (-20034.992) [...15 remote chains...] -- 2:55:19
      2588000 -- [-20033.355] [...15 remote chains...] -- 2:55:19
      2589000 -- (-20024.518) [...15 remote chains...] -- 2:55:16
      2590000 -- (-20013.478) [...15 remote chains...] -- 2:55:17

      Average standard deviation of split frequencies: 0.032461

      2591000 -- (-20034.514) [...15 remote chains...] -- 2:55:14
      2592000 -- (-20049.980) [...15 remote chains...] -- 2:55:14
      2593000 -- (-20051.464) [...15 remote chains...] -- 2:55:12
      2594000 -- (-20045.216) [...15 remote chains...] -- 2:55:09
      2595000 -- (-20029.353) [...15 remote chains...] -- 2:55:09

      Average standard deviation of split frequencies: 0.032388

      2596000 -- (-20046.958) [...15 remote chains...] -- 2:55:07
      2597000 -- [-20023.937] [...15 remote chains...] -- 2:55:04
      2598000 -- (-20033.227) [...15 remote chains...] -- 2:55:04
      2599000 -- (-20019.782) [...15 remote chains...] -- 2:55:02
      2600000 -- (-20029.708) [...15 remote chains...] -- 2:55:02

      Average standard deviation of split frequencies: 0.032403

      2601000 -- (-20017.780) [...15 remote chains...] -- 2:54:59
      2602000 -- (-20035.504) [...15 remote chains...] -- 2:54:57
      2603000 -- [-20032.328] [...15 remote chains...] -- 2:54:57
      2604000 -- [-20032.201] [...15 remote chains...] -- 2:54:54
      2605000 -- [-20017.510] [...15 remote chains...] -- 2:54:54

      Average standard deviation of split frequencies: 0.032409

      2606000 -- (-20031.376) [...15 remote chains...] -- 2:54:52
      2607000 -- (-20029.459) [...15 remote chains...] -- 2:54:49
      2608000 -- [-20029.640] [...15 remote chains...] -- 2:54:49
      2609000 -- [-20023.631] [...15 remote chains...] -- 2:54:47
      2610000 -- [-20032.148] [...15 remote chains...] -- 2:54:47

      Average standard deviation of split frequencies: 0.032419

      2611000 -- (-20032.224) [...15 remote chains...] -- 2:54:44
      2612000 -- (-20016.489) [...15 remote chains...] -- 2:54:42
      2613000 -- [-20030.125] [...15 remote chains...] -- 2:54:42
      2614000 -- [-20036.463] [...15 remote chains...] -- 2:54:39
      2615000 -- (-20025.926) [...15 remote chains...] -- 2:54:40

      Average standard deviation of split frequencies: 0.032408

      2616000 -- (-20030.726) [...15 remote chains...] -- 2:54:37
      2617000 -- [-20030.367] [...15 remote chains...] -- 2:54:37
      2618000 -- [-20032.535] [...15 remote chains...] -- 2:54:35
      2619000 -- (-20028.182) [...15 remote chains...] -- 2:54:32
      2620000 -- [-20038.548] [...15 remote chains...] -- 2:54:32

      Average standard deviation of split frequencies: 0.032275

      2621000 -- (-20028.549) [...15 remote chains...] -- 2:54:30
      2622000 -- (-20030.869) [...15 remote chains...] -- 2:54:30
      2623000 -- (-20023.622) [...15 remote chains...] -- 2:54:27
      2624000 -- (-20039.353) [...15 remote chains...] -- 2:54:25
      2625000 -- (-20035.890) [...15 remote chains...] -- 2:54:25

      Average standard deviation of split frequencies: 0.032224

      2626000 -- (-20034.911) [...15 remote chains...] -- 2:54:22
      2627000 -- [-20014.819] [...15 remote chains...] -- 2:54:23
      2628000 -- (-20025.721) [...15 remote chains...] -- 2:54:20
      2629000 -- (-20039.214) [...15 remote chains...] -- 2:54:17
      2630000 -- [-20034.564] [...15 remote chains...] -- 2:54:18

      Average standard deviation of split frequencies: 0.032223

      2631000 -- (-20032.143) [...15 remote chains...] -- 2:54:15
      2632000 -- (-20029.580) [...15 remote chains...] -- 2:54:12
      2633000 -- (-20023.500) [...15 remote chains...] -- 2:54:13
      2634000 -- (-20034.197) [...15 remote chains...] -- 2:54:10
      2635000 -- (-20019.353) [...15 remote chains...] -- 2:54:10

      Average standard deviation of split frequencies: 0.032030

      2636000 -- (-20029.338) [...15 remote chains...] -- 2:54:08
      2637000 -- (-20019.158) [...15 remote chains...] -- 2:54:08
      2638000 -- [-20026.013] [...15 remote chains...] -- 2:54:05
      2639000 -- (-20026.679) [...15 remote chains...] -- 2:54:03
      2640000 -- [-20015.730] [...15 remote chains...] -- 2:54:03

      Average standard deviation of split frequencies: 0.032032

      2641000 -- (-20026.102) [...15 remote chains...] -- 2:54:00
      2642000 -- (-20040.845) [...15 remote chains...] -- 2:54:01
      2643000 -- (-20053.193) [...15 remote chains...] -- 2:53:58
      2644000 -- (-20049.850) [...15 remote chains...] -- 2:53:55
      2645000 -- [-20049.880] [...15 remote chains...] -- 2:53:56

      Average standard deviation of split frequencies: 0.031888

      2646000 -- [-20034.836] [...15 remote chains...] -- 2:53:53
      2647000 -- [-20047.235] [...15 remote chains...] -- 2:53:53
      2648000 -- (-20038.971) [...15 remote chains...] -- 2:53:51
      2649000 -- (-20041.921) [...15 remote chains...] -- 2:53:48
      2650000 -- [-20018.808] [...15 remote chains...] -- 2:53:48

      Average standard deviation of split frequencies: 0.031912

      2651000 -- (-20024.397) [...15 remote chains...] -- 2:53:46
      2652000 -- (-20023.045) [...15 remote chains...] -- 2:53:46
      2653000 -- (-20031.633) [...15 remote chains...] -- 2:53:43
      2654000 -- (-20034.345) [...15 remote chains...] -- 2:53:41
      2655000 -- (-20039.653) [...15 remote chains...] -- 2:53:41

      Average standard deviation of split frequencies: 0.031834

      2656000 -- (-20034.785) [...15 remote chains...] -- 2:53:38
      2657000 -- (-20026.181) [...15 remote chains...] -- 2:53:36
      2658000 -- (-20015.637) [...15 remote chains...] -- 2:53:36
      2659000 -- [-20028.215] [...15 remote chains...] -- 2:53:33
      2660000 -- (-20031.077) [...15 remote chains...] -- 2:53:33

      Average standard deviation of split frequencies: 0.031815

      2661000 -- (-20046.063) [...15 remote chains...] -- 2:53:31
      2662000 -- (-20030.709) [...15 remote chains...] -- 2:53:28
      2663000 -- (-20017.552) [...15 remote chains...] -- 2:53:29
      2664000 -- (-20027.712) [...15 remote chains...] -- 2:53:26
      2665000 -- (-20051.971) [...15 remote chains...] -- 2:53:23

      Average standard deviation of split frequencies: 0.031793

      2666000 -- (-20035.487) [...15 remote chains...] -- 2:53:24
      2667000 -- [-20032.329] [...15 remote chains...] -- 2:53:21
      2668000 -- (-20039.397) [...15 remote chains...] -- 2:53:21
      2669000 -- (-20041.764) [...15 remote chains...] -- 2:53:19
      2670000 -- (-20026.626) [...15 remote chains...] -- 2:53:19

      Average standard deviation of split frequencies: 0.031666

      2671000 -- [-20019.798] [...15 remote chains...] -- 2:53:16
      2672000 -- (-20014.408) [...15 remote chains...] -- 2:53:14
      2673000 -- [-20024.725] [...15 remote chains...] -- 2:53:14
      2674000 -- [-20023.318] [...15 remote chains...] -- 2:53:11
      2675000 -- (-20038.411) [...15 remote chains...] -- 2:53:11

      Average standard deviation of split frequencies: 0.031647

      2676000 -- [-20037.967] [...15 remote chains...] -- 2:53:09
      2677000 -- (-20059.462) [...15 remote chains...] -- 2:53:09
      2678000 -- (-20035.016) [...15 remote chains...] -- 2:53:06
      2679000 -- (-20028.904) [...15 remote chains...] -- 2:53:04
      2680000 -- (-20035.185) [...15 remote chains...] -- 2:53:04

      Average standard deviation of split frequencies: 0.031605

      2681000 -- (-20034.560) [...15 remote chains...] -- 2:53:02
      2682000 -- (-20030.564) [...15 remote chains...] -- 2:52:59
      2683000 -- [-20036.261] [...15 remote chains...] -- 2:52:59
      2684000 -- [-20025.880] [...15 remote chains...] -- 2:52:57
      2685000 -- (-20035.123) [...15 remote chains...] -- 2:52:57

      Average standard deviation of split frequencies: 0.031510

      2686000 -- (-20026.884) [...15 remote chains...] -- 2:52:54
      2687000 -- (-20027.562) [...15 remote chains...] -- 2:52:52
      2688000 -- (-20032.283) [...15 remote chains...] -- 2:52:52
      2689000 -- [-20016.522] [...15 remote chains...] -- 2:52:49
      2690000 -- (-20029.164) [...15 remote chains...] -- 2:52:49

      Average standard deviation of split frequencies: 0.031407

      2691000 -- (-20025.485) [...15 remote chains...] -- 2:52:47
      2692000 -- (-20035.789) [...15 remote chains...] -- 2:52:47
      2693000 -- (-20031.141) [...15 remote chains...] -- 2:52:44
      2694000 -- (-20031.913) [...15 remote chains...] -- 2:52:42
      2695000 -- (-20030.774) [...15 remote chains...] -- 2:52:42

      Average standard deviation of split frequencies: 0.031326

      2696000 -- (-20030.973) [...15 remote chains...] -- 2:52:39
      2697000 -- [-20035.128] [...15 remote chains...] -- 2:52:40
      2698000 -- (-20038.633) [...15 remote chains...] -- 2:52:37
      2699000 -- (-20030.356) [...15 remote chains...] -- 2:52:37
      2700000 -- (-20033.154) [...15 remote chains...] -- 2:52:35

      Average standard deviation of split frequencies: 0.031225

      2701000 -- (-20037.415) [...15 remote chains...] -- 2:52:32
      2702000 -- (-20041.217) [...15 remote chains...] -- 2:52:32
      2703000 -- (-20023.273) [...15 remote chains...] -- 2:52:30
      2704000 -- [-20026.133] [...15 remote chains...] -- 2:52:27
      2705000 -- (-20026.071) [...15 remote chains...] -- 2:52:27

      Average standard deviation of split frequencies: 0.031127

      2706000 -- [-20020.369] [...15 remote chains...] -- 2:52:25
      2707000 -- (-20009.403) [...15 remote chains...] -- 2:52:25
      2708000 -- (-20035.125) [...15 remote chains...] -- 2:52:22
      2709000 -- (-20033.012) [...15 remote chains...] -- 2:52:20
      2710000 -- (-20035.322) [...15 remote chains...] -- 2:52:20

      Average standard deviation of split frequencies: 0.031063

      2711000 -- (-20046.879) [...15 remote chains...] -- 2:52:17
      2712000 -- (-20041.854) [...15 remote chains...] -- 2:52:15
      2713000 -- [-20046.070] [...15 remote chains...] -- 2:52:15
      2714000 -- (-20041.874) [...15 remote chains...] -- 2:52:13
      2715000 -- (-20044.513) [...15 remote chains...] -- 2:52:13

      Average standard deviation of split frequencies: 0.031061

      2716000 -- (-20046.984) [...15 remote chains...] -- 2:52:10
      2717000 -- (-20049.495) [...15 remote chains...] -- 2:52:08
      2718000 -- (-20051.060) [...15 remote chains...] -- 2:52:08
      2719000 -- (-20054.957) [...15 remote chains...] -- 2:52:05
      2720000 -- (-20050.706) [...15 remote chains...] -- 2:52:05

      Average standard deviation of split frequencies: 0.031076

      2721000 -- (-20049.317) [...15 remote chains...] -- 2:52:03
      2722000 -- (-20053.325) [...15 remote chains...] -- 2:52:00
      2723000 -- (-20039.518) [...15 remote chains...] -- 2:52:00
      2724000 -- (-20038.419) [...15 remote chains...] -- 2:51:58
      2725000 -- (-20048.124) [...15 remote chains...] -- 2:51:58

      Average standard deviation of split frequencies: 0.030986

      2726000 -- (-20064.597) [...15 remote chains...] -- 2:51:55
      2727000 -- (-20061.858) [...15 remote chains...] -- 2:51:56
      2728000 -- (-20052.250) [...15 remote chains...] -- 2:51:53
      2729000 -- [-20031.147] [...15 remote chains...] -- 2:51:51
      2730000 -- (-20036.242) [...15 remote chains...] -- 2:51:51

      Average standard deviation of split frequencies: 0.030982

      2731000 -- [-20028.855] [...15 remote chains...] -- 2:51:48
      2732000 -- [-20024.788] [...15 remote chains...] -- 2:51:48
      2733000 -- (-20041.250) [...15 remote chains...] -- 2:51:46
      2734000 -- (-20049.882) [...15 remote chains...] -- 2:51:43
      2735000 -- (-20055.054) [...15 remote chains...] -- 2:51:43

      Average standard deviation of split frequencies: 0.030998

      2736000 -- (-20041.999) [...15 remote chains...] -- 2:51:41
      2737000 -- (-20038.390) [...15 remote chains...] -- 2:51:41
      2738000 -- [-20041.801] [...15 remote chains...] -- 2:51:38
      2739000 -- (-20039.031) [...15 remote chains...] -- 2:51:36
      2740000 -- (-20032.357) [...15 remote chains...] -- 2:51:36

      Average standard deviation of split frequencies: 0.030940

      2741000 -- (-20030.168) [...15 remote chains...] -- 2:51:33
      2742000 -- (-20032.075) [...15 remote chains...] -- 2:51:34
      2743000 -- [-20028.852] [...15 remote chains...] -- 2:51:31
      2744000 -- (-20043.881) [...15 remote chains...] -- 2:51:29
      2745000 -- [-20032.566] [...15 remote chains...] -- 2:51:29

      Average standard deviation of split frequencies: 0.030952

      2746000 -- (-20029.855) [...15 remote chains...] -- 2:51:26
      2747000 -- (-20010.938) [...15 remote chains...] -- 2:51:26
      2748000 -- (-20023.432) [...15 remote chains...] -- 2:51:24
      2749000 -- (-20022.792) [...15 remote chains...] -- 2:51:21
      2750000 -- [-20028.777] [...15 remote chains...] -- 2:51:21

      Average standard deviation of split frequencies: 0.030910

      2751000 -- (-20030.000) [...15 remote chains...] -- 2:51:19
      2752000 -- [-20034.209] [...15 remote chains...] -- 2:51:19
      2753000 -- (-20044.675) [...15 remote chains...] -- 2:51:16
      2754000 -- (-20040.302) [...15 remote chains...] -- 2:51:14
      2755000 -- [-20049.837] [...15 remote chains...] -- 2:51:14

      Average standard deviation of split frequencies: 0.030846

      2756000 -- (-20035.940) [...15 remote chains...] -- 2:51:11
      2757000 -- (-20028.759) [...15 remote chains...] -- 2:51:12
      2758000 -- (-20027.707) [...15 remote chains...] -- 2:51:09
      2759000 -- (-20031.174) [...15 remote chains...] -- 2:51:07
      2760000 -- (-20039.891) [...15 remote chains...] -- 2:51:07

      Average standard deviation of split frequencies: 0.030786

      2761000 -- (-20042.233) [...15 remote chains...] -- 2:51:04
      2762000 -- (-20046.767) [...15 remote chains...] -- 2:51:04
      2763000 -- (-20044.300) [...15 remote chains...] -- 2:51:02
      2764000 -- [-20041.389] [...15 remote chains...] -- 2:50:59
      2765000 -- (-20038.456) [...15 remote chains...] -- 2:50:59

      Average standard deviation of split frequencies: 0.030558

      2766000 -- [-20040.421] [...15 remote chains...] -- 2:50:57
      2767000 -- (-20029.147) [...15 remote chains...] -- 2:50:57
      2768000 -- (-20034.268) [...15 remote chains...] -- 2:50:54
      2769000 -- (-20030.854) [...15 remote chains...] -- 2:50:55
      2770000 -- (-20029.390) [...15 remote chains...] -- 2:50:52

      Average standard deviation of split frequencies: 0.030480

      2771000 -- (-20041.500) [...15 remote chains...] -- 2:50:49
      2772000 -- (-20038.778) [...15 remote chains...] -- 2:50:50
      2773000 -- (-20043.658) [...15 remote chains...] -- 2:50:47
      2774000 -- (-20033.314) [...15 remote chains...] -- 2:50:45
      2775000 -- (-20042.780) [...15 remote chains...] -- 2:50:45

      Average standard deviation of split frequencies: 0.030377

      2776000 -- (-20021.310) [...15 remote chains...] -- 2:50:42
      2777000 -- (-20028.630) [...15 remote chains...] -- 2:50:42
      2778000 -- (-20033.062) [...15 remote chains...] -- 2:50:40
      2779000 -- [-20042.275] [...15 remote chains...] -- 2:50:37
      2780000 -- [-20032.244] [...15 remote chains...] -- 2:50:37

      Average standard deviation of split frequencies: 0.030241

      2781000 -- (-20043.542) [...15 remote chains...] -- 2:50:35
      2782000 -- (-20025.715) [...15 remote chains...] -- 2:50:35
      2783000 -- (-20021.474) [...15 remote chains...] -- 2:50:32
      2784000 -- (-20032.446) [...15 remote chains...] -- 2:50:30
      2785000 -- [-20030.084] [...15 remote chains...] -- 2:50:30

      Average standard deviation of split frequencies: 0.030184

      2786000 -- (-20016.392) [...15 remote chains...] -- 2:50:28
      2787000 -- [-20035.060] [...15 remote chains...] -- 2:50:28
      2788000 -- (-20039.462) [...15 remote chains...] -- 2:50:25
      2789000 -- [-20046.945] [...15 remote chains...] -- 2:50:23
      2790000 -- [-20052.979] [...15 remote chains...] -- 2:50:23

      Average standard deviation of split frequencies: 0.030146

      2791000 -- (-20038.089) [...15 remote chains...] -- 2:50:20
      2792000 -- (-20029.013) [...15 remote chains...] -- 2:50:20
      2793000 -- [-20038.141] [...15 remote chains...] -- 2:50:18
      2794000 -- (-20031.600) [...15 remote chains...] -- 2:50:15
      2795000 -- [-20031.428] [...15 remote chains...] -- 2:50:15

      Average standard deviation of split frequencies: 0.030148

      2796000 -- [-20040.819] [...15 remote chains...] -- 2:50:13
      2797000 -- (-20031.229) [...15 remote chains...] -- 2:50:10
      2798000 -- (-20030.481) [...15 remote chains...] -- 2:50:10
      2799000 -- (-20033.025) [...15 remote chains...] -- 2:50:08
      2800000 -- [-20028.535] [...15 remote chains...] -- 2:50:08

      Average standard deviation of split frequencies: 0.030098

      2801000 -- [-20035.097] [...15 remote chains...] -- 2:50:06
      2802000 -- [-20027.884] [...15 remote chains...] -- 2:50:03
      2803000 -- (-20039.670) [...15 remote chains...] -- 2:50:03
      2804000 -- (-20043.269) [...15 remote chains...] -- 2:50:01
      2805000 -- [-20043.639] [...15 remote chains...] -- 2:50:01

      Average standard deviation of split frequencies: 0.030120

      2806000 -- (-20047.242) [...15 remote chains...] -- 2:49:58
      2807000 -- [-20042.412] [...15 remote chains...] -- 2:49:56
      2808000 -- (-20031.414) [...15 remote chains...] -- 2:49:56
      2809000 -- (-20020.886) [...15 remote chains...] -- 2:49:53
      2810000 -- (-20026.216) [...15 remote chains...] -- 2:49:53

      Average standard deviation of split frequencies: 0.030053

      2811000 -- [-20025.256] [...15 remote chains...] -- 2:49:51
      2812000 -- [-20038.149] [...15 remote chains...] -- 2:49:48
      2813000 -- [-20052.032] [...15 remote chains...] -- 2:49:49
      2814000 -- (-20042.561) [...15 remote chains...] -- 2:49:46
      2815000 -- [-20032.411] [...15 remote chains...] -- 2:49:46

      Average standard deviation of split frequencies: 0.030050

      2816000 -- (-20035.371) [...15 remote chains...] -- 2:49:44
      2817000 -- (-20038.208) [...15 remote chains...] -- 2:49:41
      2818000 -- [-20033.572] [...15 remote chains...] -- 2:49:41
      2819000 -- (-20035.383) [...15 remote chains...] -- 2:49:39
      2820000 -- [-20043.384] [...15 remote chains...] -- 2:49:39

      Average standard deviation of split frequencies: 0.029960

      2821000 -- (-20037.133) [...15 remote chains...] -- 2:49:36
      2822000 -- [-20022.376] [...15 remote chains...] -- 2:49:34
      2823000 -- [-20045.038] [...15 remote chains...] -- 2:49:34
      2824000 -- (-20038.939) [...15 remote chains...] -- 2:49:31
      2825000 -- [-20031.749] [...15 remote chains...] -- 2:49:31

      Average standard deviation of split frequencies: 0.029928

      2826000 -- [-20025.985] [...15 remote chains...] -- 2:49:29
      2827000 -- [-20028.248] [...15 remote chains...] -- 2:49:29
      2828000 -- [-20016.512] [...15 remote chains...] -- 2:49:27
      2829000 -- (-20023.180) [...15 remote chains...] -- 2:49:24
      2830000 -- [-20015.100] [...15 remote chains...] -- 2:49:24

      Average standard deviation of split frequencies: 0.029907

      2831000 -- [-20023.618] [...15 remote chains...] -- 2:49:22
      2832000 -- [-20039.941] [...15 remote chains...] -- 2:49:22
      2833000 -- (-20040.827) [...15 remote chains...] -- 2:49:19
      2834000 -- [-20038.404] [...15 remote chains...] -- 2:49:17
      2835000 -- [-20048.261] [...15 remote chains...] -- 2:49:17

      Average standard deviation of split frequencies: 0.029922

      2836000 -- (-20043.658) [...15 remote chains...] -- 2:49:14
      2837000 -- [-20046.412] [...15 remote chains...] -- 2:49:14
      2838000 -- [-20063.017] [...15 remote chains...] -- 2:49:12
      2839000 -- (-20046.331) [...15 remote chains...] -- 2:49:10
      2840000 -- (-20025.990) [...15 remote chains...] -- 2:49:10

      Average standard deviation of split frequencies: 0.029778

      2841000 -- [-20028.291] [...15 remote chains...] -- 2:49:07
      2842000 -- (-20027.708) [...15 remote chains...] -- 2:49:07
      2843000 -- (-20031.752) [...15 remote chains...] -- 2:49:05
      2844000 -- [-20020.266] [...15 remote chains...] -- 2:49:02
      2845000 -- (-20020.457) [...15 remote chains...] -- 2:49:02

      Average standard deviation of split frequencies: 0.029732

      2846000 -- (-20033.626) [...15 remote chains...] -- 2:49:00
      2847000 -- [-20036.757] [...15 remote chains...] -- 2:49:00
      2848000 -- [-20030.209] [...15 remote chains...] -- 2:48:57
      2849000 -- (-20034.268) [...15 remote chains...] -- 2:48:57
      2850000 -- (-20030.534) [...15 remote chains...] -- 2:48:55

      Average standard deviation of split frequencies: 0.029745

      2851000 -- (-20037.503) [...15 remote chains...] -- 2:48:52
      2852000 -- (-20029.798) [...15 remote chains...] -- 2:48:53
      2853000 -- [-20040.517] [...15 remote chains...] -- 2:48:50
      2854000 -- [-20037.515] [...15 remote chains...] -- 2:48:50
      2855000 -- (-20053.726) [...15 remote chains...] -- 2:48:48

      Average standard deviation of split frequencies: 0.029770

      2856000 -- (-20057.001) [...15 remote chains...] -- 2:48:45
      2857000 -- (-20060.857) [...15 remote chains...] -- 2:48:45
      2858000 -- [-20036.237] [...15 remote chains...] -- 2:48:43
      2859000 -- [-20034.605] [...15 remote chains...] -- 2:48:43
      2860000 -- (-20040.036) [...15 remote chains...] -- 2:48:40

      Average standard deviation of split frequencies: 0.029713

      2861000 -- (-20047.087) [...15 remote chains...] -- 2:48:38
      2862000 -- [-20025.884] [...15 remote chains...] -- 2:48:38
      2863000 -- [-20026.040] [...15 remote chains...] -- 2:48:35
      2864000 -- (-20015.572) [...15 remote chains...] -- 2:48:33
      2865000 -- [-20025.375] [...15 remote chains...] -- 2:48:33

      Average standard deviation of split frequencies: 0.029664

      2866000 -- (-20017.564) [...15 remote chains...] -- 2:48:31
      2867000 -- [-20036.045] [...15 remote chains...] -- 2:48:31
      2868000 -- (-20036.900) [...15 remote chains...] -- 2:48:28
      2869000 -- [-20051.834] [...15 remote chains...] -- 2:48:26
      2870000 -- (-20069.579) [...15 remote chains...] -- 2:48:26

      Average standard deviation of split frequencies: 0.029658

      2871000 -- (-20047.092) [...15 remote chains...] -- 2:48:23
      2872000 -- (-20043.696) [...15 remote chains...] -- 2:48:23
      2873000 -- [-20049.697] [...15 remote chains...] -- 2:48:21
      2874000 -- (-20033.560) [...15 remote chains...] -- 2:48:18
      2875000 -- [-20045.928] [...15 remote chains...] -- 2:48:18

      Average standard deviation of split frequencies: 0.029611

      2876000 -- [-20055.570] [...15 remote chains...] -- 2:48:16
      2877000 -- (-20045.867) [...15 remote chains...] -- 2:48:16
      2878000 -- [-20052.171] [...15 remote chains...] -- 2:48:14
      2879000 -- [-20042.394] [...15 remote chains...] -- 2:48:11
      2880000 -- (-20036.527) [...15 remote chains...] -- 2:48:11

      Average standard deviation of split frequencies: 0.029644

      2881000 -- [-20040.797] [...15 remote chains...] -- 2:48:09
      2882000 -- (-20031.289) [...15 remote chains...] -- 2:48:09
      2883000 -- (-20042.141) [...15 remote chains...] -- 2:48:06
      2884000 -- [-20040.120] [...15 remote chains...] -- 2:48:04
      2885000 -- (-20038.109) [...15 remote chains...] -- 2:48:04

      Average standard deviation of split frequencies: 0.029559

      2886000 -- [-20040.953] [...15 remote chains...] -- 2:48:01
      2887000 -- [-20036.699] [...15 remote chains...] -- 2:48:01
      2888000 -- (-20023.459) [...15 remote chains...] -- 2:47:59
      2889000 -- (-20042.258) [...15 remote chains...] -- 2:47:56
      2890000 -- [-20031.644] [...15 remote chains...] -- 2:47:57

      Average standard deviation of split frequencies: 0.029555

      2891000 -- [-20022.055] [...15 remote chains...] -- 2:47:54
      2892000 -- [-20035.922] [...15 remote chains...] -- 2:47:54
      2893000 -- (-20029.028) [...15 remote chains...] -- 2:47:52
      2894000 -- (-20033.847) [...15 remote chains...] -- 2:47:49
      2895000 -- (-20046.942) [...15 remote chains...] -- 2:47:49

      Average standard deviation of split frequencies: 0.029573

      2896000 -- [-20024.432] [...15 remote chains...] -- 2:47:47
      2897000 -- [-20026.531] [...15 remote chains...] -- 2:47:47
      2898000 -- (-20041.185) [...15 remote chains...] -- 2:47:44
      2899000 -- (-20050.132) [...15 remote chains...] -- 2:47:42
      2900000 -- (-20044.160) [...15 remote chains...] -- 2:47:42

      Average standard deviation of split frequencies: 0.029533

      2901000 -- (-20041.187) [...15 remote chains...] -- 2:47:39
      2902000 -- (-20034.779) [...15 remote chains...] -- 2:47:37
      2903000 -- (-20045.630) [...15 remote chains...] -- 2:47:37
      2904000 -- (-20025.880) [...15 remote chains...] -- 2:47:35
      2905000 -- (-20037.925) [...15 remote chains...] -- 2:47:35

      Average standard deviation of split frequencies: 0.029457

      2906000 -- (-20018.601) [...15 remote chains...] -- 2:47:32
      2907000 -- (-20040.758) [...15 remote chains...] -- 2:47:32
      2908000 -- (-20024.865) [...15 remote chains...] -- 2:47:30
      2909000 -- (-20054.379) [...15 remote chains...] -- 2:47:27
      2910000 -- [-20030.823] [...15 remote chains...] -- 2:47:27

      Average standard deviation of split frequencies: 0.029386

      2911000 -- (-20031.473) [...15 remote chains...] -- 2:47:25
      2912000 -- (-20018.903) [...15 remote chains...] -- 2:47:22
      2913000 -- (-20025.323) [...15 remote chains...] -- 2:47:22
      2914000 -- (-20018.764) [...15 remote chains...] -- 2:47:20
      2915000 -- [-20024.587] [...15 remote chains...] -- 2:47:20

      Average standard deviation of split frequencies: 0.029327

      2916000 -- (-20016.394) [...15 remote chains...] -- 2:47:18
      2917000 -- (-20032.510) [...15 remote chains...] -- 2:47:18
      2918000 -- (-20046.978) [...15 remote chains...] -- 2:47:15
      2919000 -- [-20043.970] [...15 remote chains...] -- 2:47:15
      2920000 -- (-20038.075) [...15 remote chains...] -- 2:47:13

      Average standard deviation of split frequencies: 0.029202

      2921000 -- (-20030.656) [...15 remote chains...] -- 2:47:13
      2922000 -- (-20032.845) [...15 remote chains...] -- 2:47:10
      2923000 -- (-20029.701) [...15 remote chains...] -- 2:47:08
      2924000 -- (-20034.021) [...15 remote chains...] -- 2:47:08
      2925000 -- (-20037.165) [...15 remote chains...] -- 2:47:05

      Average standard deviation of split frequencies: 0.029060

      2926000 -- (-20036.947) [...15 remote chains...] -- 2:47:05
      2927000 -- (-20032.864) [...15 remote chains...] -- 2:47:03
      2928000 -- [-20029.528] [...15 remote chains...] -- 2:47:01
      2929000 -- (-20018.965) [...15 remote chains...] -- 2:47:01
      2930000 -- (-20019.453) [...15 remote chains...] -- 2:46:58

      Average standard deviation of split frequencies: 0.028958

      2931000 -- (-20021.052) [...15 remote chains...] -- 2:46:58
      2932000 -- (-20025.917) [...15 remote chains...] -- 2:46:56
      2933000 -- (-20017.729) [...15 remote chains...] -- 2:46:53
      2934000 -- (-20029.592) [...15 remote chains...] -- 2:46:53
      2935000 -- (-20038.781) [...15 remote chains...] -- 2:46:51

      Average standard deviation of split frequencies: 0.028952

      2936000 -- [-20041.643] [...15 remote chains...] -- 2:46:51
      2937000 -- (-20034.109) [...15 remote chains...] -- 2:46:48
      2938000 -- [-20030.888] [...15 remote chains...] -- 2:46:48
      2939000 -- (-20038.073) [...15 remote chains...] -- 2:46:46
      2940000 -- [-20032.194] [...15 remote chains...] -- 2:46:44

      Average standard deviation of split frequencies: 0.028933

      2941000 -- (-20037.518) [...15 remote chains...] -- 2:46:44
      2942000 -- (-20020.274) [...15 remote chains...] -- 2:46:41
      2943000 -- (-20041.514) [...15 remote chains...] -- 2:46:41
      2944000 -- (-20041.287) [...15 remote chains...] -- 2:46:39
      2945000 -- (-20043.776) [...15 remote chains...] -- 2:46:39

      Average standard deviation of split frequencies: 0.028822

      2946000 -- (-20039.271) [...15 remote chains...] -- 2:46:36
      2947000 -- [-20047.942] [...15 remote chains...] -- 2:46:34
      2948000 -- (-20054.364) [...15 remote chains...] -- 2:46:34
      2949000 -- (-20048.212) [...15 remote chains...] -- 2:46:31
      2950000 -- (-20034.464) [...15 remote chains...] -- 2:46:31

      Average standard deviation of split frequencies: 0.028785

      2951000 -- [-20033.937] [...15 remote chains...] -- 2:46:29
      2952000 -- (-20039.243) [...15 remote chains...] -- 2:46:27
      2953000 -- (-20044.594) [...15 remote chains...] -- 2:46:27
      2954000 -- (-20033.434) [...15 remote chains...] -- 2:46:24
      2955000 -- (-20039.058) [...15 remote chains...] -- 2:46:24

      Average standard deviation of split frequencies: 0.028841

      2956000 -- (-20045.852) [...15 remote chains...] -- 2:46:22
      2957000 -- (-20048.550) [...15 remote chains...] -- 2:46:22
      2958000 -- (-20058.778) [...15 remote chains...] -- 2:46:19
      2959000 -- (-20052.011) [...15 remote chains...] -- 2:46:17
      2960000 -- (-20056.464) [...15 remote chains...] -- 2:46:17

      Average standard deviation of split frequencies: 0.028822

      2961000 -- (-20051.439) [...15 remote chains...] -- 2:46:14
      2962000 -- [-20035.430] [...15 remote chains...] -- 2:46:14
      2963000 -- (-20031.480) [...15 remote chains...] -- 2:46:12
      2964000 -- [-20025.223] [...15 remote chains...] -- 2:46:12
      2965000 -- (-20013.499) [...15 remote chains...] -- 2:46:10

      Average standard deviation of split frequencies: 0.028827

      2966000 -- [-20025.066] [...15 remote chains...] -- 2:46:07
      2967000 -- (-20029.867) [...15 remote chains...] -- 2:46:07
      2968000 -- (-20024.820) [...15 remote chains...] -- 2:46:05
      2969000 -- (-20038.153) [...15 remote chains...] -- 2:46:05
      2970000 -- (-20027.598) [...15 remote chains...] -- 2:46:02

      Average standard deviation of split frequencies: 0.028823

      2971000 -- (-20043.177) [...15 remote chains...] -- 2:46:00
      2972000 -- (-20038.238) [...15 remote chains...] -- 2:46:00
      2973000 -- [-20037.082] [...15 remote chains...] -- 2:45:57
      2974000 -- (-20044.954) [...15 remote chains...] -- 2:45:57
      2975000 -- [-20049.168] [...15 remote chains...] -- 2:45:55

      Average standard deviation of split frequencies: 0.028801

      2976000 -- (-20049.993) [...15 remote chains...] -- 2:45:53
      2977000 -- (-20052.948) [...15 remote chains...] -- 2:45:52
      2978000 -- (-20044.454) [...15 remote chains...] -- 2:45:50
      2979000 -- [-20017.121] [...15 remote chains...] -- 2:45:50
      2980000 -- (-20036.678) [...15 remote chains...] -- 2:45:48

      Average standard deviation of split frequencies: 0.028714

      2981000 -- (-20025.114) [...15 remote chains...] -- 2:45:45
      2982000 -- (-20028.040) [...15 remote chains...] -- 2:45:45
      2983000 -- (-20044.518) [...15 remote chains...] -- 2:45:43
      2984000 -- [-20047.939] [...15 remote chains...] -- 2:45:43
      2985000 -- (-20052.428) [...15 remote chains...] -- 2:45:40

      Average standard deviation of split frequencies: 0.028608

      2986000 -- (-20047.690) [...15 remote chains...] -- 2:45:40
      2987000 -- (-20048.781) [...15 remote chains...] -- 2:45:38
      2988000 -- [-20051.601] [...15 remote chains...] -- 2:45:36
      2989000 -- [-20024.304] [...15 remote chains...] -- 2:45:35
      2990000 -- [-20041.994] [...15 remote chains...] -- 2:45:33

      Average standard deviation of split frequencies: 0.028549

      2991000 -- [-20030.976] [...15 remote chains...] -- 2:45:33
      2992000 -- (-20036.650) [...15 remote chains...] -- 2:45:31
      2993000 -- (-20042.839) [...15 remote chains...] -- 2:45:28
      2994000 -- (-20042.549) [...15 remote chains...] -- 2:45:28
      2995000 -- (-20044.407) [...15 remote chains...] -- 2:45:26

      Average standard deviation of split frequencies: 0.028473

      2996000 -- (-20030.824) [...15 remote chains...] -- 2:45:26
      2997000 -- [-20030.721] [...15 remote chains...] -- 2:45:23
      2998000 -- (-20034.724) [...15 remote chains...] -- 2:45:23
      2999000 -- (-20040.968) [...15 remote chains...] -- 2:45:21
      3000000 -- (-20027.584) [...15 remote chains...] -- 2:45:19

      Average standard deviation of split frequencies: 0.028358

      3001000 -- [-20031.453] [...15 remote chains...] -- 2:45:18
      3002000 -- (-20027.074) [...15 remote chains...] -- 2:45:16
      3003000 -- [-20033.483] [...15 remote chains...] -- 2:45:16
      3004000 -- [-20041.752] [...15 remote chains...] -- 2:45:14
      3005000 -- [-20045.963] [...15 remote chains...] -- 2:45:11

      Average standard deviation of split frequencies: 0.028350

      3006000 -- [-20030.638] [...15 remote chains...] -- 2:45:11
      3007000 -- (-20030.556) [...15 remote chains...] -- 2:45:09
      3008000 -- (-20040.724) [...15 remote chains...] -- 2:45:06
      3009000 -- (-20028.131) [...15 remote chains...] -- 2:45:06
      3010000 -- [-20025.731] [...15 remote chains...] -- 2:45:04

      Average standard deviation of split frequencies: 0.028246

      3011000 -- (-20032.619) [...15 remote chains...] -- 2:45:04
      3012000 -- (-20035.959) [...15 remote chains...] -- 2:45:01
      3013000 -- (-20029.936) [...15 remote chains...] -- 2:44:59
      3014000 -- [-20043.644] [...15 remote chains...] -- 2:44:59
      3015000 -- (-20036.688) [...15 remote chains...] -- 2:44:57

      Average standard deviation of split frequencies: 0.028131

      3016000 -- (-20046.662) [...15 remote chains...] -- 2:44:57
      3017000 -- (-20047.531) [...15 remote chains...] -- 2:44:54
      3018000 -- (-20057.334) [...15 remote chains...] -- 2:44:54
      3019000 -- (-20035.600) [...15 remote chains...] -- 2:44:52
      3020000 -- (-20046.557) [...15 remote chains...] -- 2:44:49

      Average standard deviation of split frequencies: 0.028043

      3021000 -- (-20056.192) [...15 remote chains...] -- 2:44:49
      3022000 -- (-20042.657) [...15 remote chains...] -- 2:44:47
      3023000 -- (-20038.544) [...15 remote chains...] -- 2:44:47
      3024000 -- (-20035.189) [...15 remote chains...] -- 2:44:44
      3025000 -- [-20014.120] [...15 remote chains...] -- 2:44:42

      Average standard deviation of split frequencies: 0.028020

      3026000 -- (-20032.603) [...15 remote chains...] -- 2:44:42
      3027000 -- (-20031.570) [...15 remote chains...] -- 2:44:40
      3028000 -- (-20042.925) [...15 remote chains...] -- 2:44:40
      3029000 -- (-20037.670) [...15 remote chains...] -- 2:44:37
      3030000 -- (-20034.688) [...15 remote chains...] -- 2:44:35

      Average standard deviation of split frequencies: 0.027912

      3031000 -- (-20027.867) [...15 remote chains...] -- 2:44:35
      3032000 -- (-20023.228) [...15 remote chains...] -- 2:44:32
      3033000 -- (-20031.343) [...15 remote chains...] -- 2:44:32
      3034000 -- (-20049.948) [...15 remote chains...] -- 2:44:30
      3035000 -- (-20046.194) [...15 remote chains...] -- 2:44:30

      Average standard deviation of split frequencies: 0.027856

      3036000 -- (-20050.484) [...15 remote chains...] -- 2:44:27
      3037000 -- [-20032.812] [...15 remote chains...] -- 2:44:27
      3038000 -- [-20022.457] [...15 remote chains...] -- 2:44:25
      3039000 -- (-20035.942) [...15 remote chains...] -- 2:44:25
      3040000 -- (-20036.204) [...15 remote chains...] -- 2:44:23

      Average standard deviation of split frequencies: 0.027842

      3041000 -- (-20032.042) [...15 remote chains...] -- 2:44:20
      3042000 -- (-20021.084) [...15 remote chains...] -- 2:44:20
      3043000 -- [-20036.901] [...15 remote chains...] -- 2:44:18
      3044000 -- (-20025.835) [...15 remote chains...] -- 2:44:18
      3045000 -- (-20015.238) [...15 remote chains...] -- 2:44:15

      Average standard deviation of split frequencies: 0.027780

      3046000 -- [-20047.461] [...15 remote chains...] -- 2:44:13
      3047000 -- (-20039.853) [...15 remote chains...] -- 2:44:13
      3048000 -- (-20022.155) [...15 remote chains...] -- 2:44:10
      3049000 -- (-20026.425) [...15 remote chains...] -- 2:44:10
      3050000 -- (-20034.367) [...15 remote chains...] -- 2:44:08

      Average standard deviation of split frequencies: 0.027728

      3051000 -- (-20023.093) [...15 remote chains...] -- 2:44:08
      3052000 -- (-20042.129) [...15 remote chains...] -- 2:44:06
      3053000 -- (-20048.052) [...15 remote chains...] -- 2:44:05
      3054000 -- [-20046.670] [...15 remote chains...] -- 2:44:03
      3055000 -- (-20048.492) [...15 remote chains...] -- 2:44:01

      Average standard deviation of split frequencies: 0.027657

      3056000 -- [-20023.519] [...15 remote chains...] -- 2:44:01
      3057000 -- (-20043.882) [...15 remote chains...] -- 2:43:58
      3058000 -- [-20022.758] [...15 remote chains...] -- 2:43:58
      3059000 -- (-20032.102) [...15 remote chains...] -- 2:43:56
      3060000 -- (-20023.338) [...15 remote chains...] -- 2:43:56

      Average standard deviation of split frequencies: 0.027618

      3061000 -- [-20039.099] [...15 remote chains...] -- 2:43:53
      3062000 -- (-20051.420) [...15 remote chains...] -- 2:43:53
      3063000 -- (-20034.689) [...15 remote chains...] -- 2:43:51
      3064000 -- (-20030.220) [...15 remote chains...] -- 2:43:51
      3065000 -- (-20034.778) [...15 remote chains...] -- 2:43:48

      Average standard deviation of split frequencies: 0.027506

      3066000 -- (-20038.405) [...15 remote chains...] -- 2:43:46
      3067000 -- (-20027.323) [...15 remote chains...] -- 2:43:46
      3068000 -- (-20031.547) [...15 remote chains...] -- 2:43:44
      3069000 -- (-20015.056) [...15 remote chains...] -- 2:43:43
      3070000 -- (-20032.198) [...15 remote chains...] -- 2:43:41

      Average standard deviation of split frequencies: 0.027429

      3071000 -- (-20028.053) [...15 remote chains...] -- 2:43:41
      3072000 -- (-20024.449) [...15 remote chains...] -- 2:43:39
      3073000 -- [-20024.346] [...15 remote chains...] -- 2:43:36
      3074000 -- (-20019.491) [...15 remote chains...] -- 2:43:36
      3075000 -- (-20032.770) [...15 remote chains...] -- 2:43:34

      Average standard deviation of split frequencies: 0.027380

      3076000 -- (-20021.208) [...15 remote chains...] -- 2:43:34
      3077000 -- (-20018.970) [...15 remote chains...] -- 2:43:31
      3078000 -- (-20019.512) [...15 remote chains...] -- 2:43:31
      3079000 -- (-20023.243) [...15 remote chains...] -- 2:43:29
      3080000 -- (-20032.040) [...15 remote chains...] -- 2:43:27

      Average standard deviation of split frequencies: 0.027330

      3081000 -- (-20032.041) [...15 remote chains...] -- 2:43:26
      3082000 -- (-20034.072) [...15 remote chains...] -- 2:43:24
      3083000 -- [-20013.632] [...15 remote chains...] -- 2:43:24
      3084000 -- [-20019.806] [...15 remote chains...] -- 2:43:22
      3085000 -- [-20028.784] [...15 remote chains...] -- 2:43:22

      Average standard deviation of split frequencies: 0.027310

      3086000 -- [-20036.298] [...15 remote chains...] -- 2:43:19
      3087000 -- [-20039.899] [...15 remote chains...] -- 2:43:19
      3088000 -- [-20045.481] [...15 remote chains...] -- 2:43:17
      3089000 -- (-20036.766) [...15 remote chains...] -- 2:43:17
      3090000 -- (-20023.884) [...15 remote chains...] -- 2:43:14

      Average standard deviation of split frequencies: 0.027283

      3091000 -- [-20021.704] [...15 remote chains...] -- 2:43:12
      3092000 -- (-20014.801) [...15 remote chains...] -- 2:43:12
      3093000 -- (-20031.713) [...15 remote chains...] -- 2:43:09
      3094000 -- (-20041.391) [...15 remote chains...] -- 2:43:09
      3095000 -- (-20041.220) [...15 remote chains...] -- 2:43:07

      Average standard deviation of split frequencies: 0.027219

      3096000 -- (-20039.467) [...15 remote chains...] -- 2:43:07
      3097000 -- (-20049.461) [...15 remote chains...] -- 2:43:05
      3098000 -- (-20053.034) [...15 remote chains...] -- 2:43:04
      3099000 -- (-20035.679) [...15 remote chains...] -- 2:43:02
      3100000 -- (-20043.329) [...15 remote chains...] -- 2:43:00

      Average standard deviation of split frequencies: 0.027203

      3101000 -- (-20049.650) [...15 remote chains...] -- 2:43:00
      3102000 -- (-20040.997) [...15 remote chains...] -- 2:42:57
      3103000 -- (-20036.696) [...15 remote chains...] -- 2:42:57
      3104000 -- (-20032.783) [...15 remote chains...] -- 2:42:55
      3105000 -- (-20038.330) [...15 remote chains...] -- 2:42:52

      Average standard deviation of split frequencies: 0.027149

      3106000 -- (-20032.588) [...15 remote chains...] -- 2:42:52
      3107000 -- (-20052.208) [...15 remote chains...] -- 2:42:50
      3108000 -- (-20045.990) [...15 remote chains...] -- 2:42:50
      3109000 -- [-20031.797] [...15 remote chains...] -- 2:42:47
      3110000 -- (-20046.469) [...15 remote chains...] -- 2:42:47

      Average standard deviation of split frequencies: 0.027164

      3111000 -- (-20048.583) [...15 remote chains...] -- 2:42:45
      3112000 -- (-20040.485) [...15 remote chains...] -- 2:42:43
      3113000 -- (-20026.531) [...15 remote chains...] -- 2:42:43
      3114000 -- (-20044.352) [...15 remote chains...] -- 2:42:40
      3115000 -- (-20042.530) [...15 remote chains...] -- 2:42:40

      Average standard deviation of split frequencies: 0.027082

      3116000 -- (-20019.527) [...15 remote chains...] -- 2:42:38
      3117000 -- (-20032.710) [...15 remote chains...] -- 2:42:38
      3118000 -- (-20033.021) [...15 remote chains...] -- 2:42:35
      3119000 -- (-20035.140) [...15 remote chains...] -- 2:42:35
      3120000 -- (-20053.425) [...15 remote chains...] -- 2:42:33

      Average standard deviation of split frequencies: 0.027030

      3121000 -- (-20035.037) [...15 remote chains...] -- 2:42:33
      3122000 -- (-20020.807) [...15 remote chains...] -- 2:42:30
      3123000 -- (-20021.730) [...15 remote chains...] -- 2:42:28
      3124000 -- (-20036.813) [...15 remote chains...] -- 2:42:28
      3125000 -- [-20054.528] [...15 remote chains...] -- 2:42:26

      Average standard deviation of split frequencies: 0.027033

      3126000 -- (-20037.501) [...15 remote chains...] -- 2:42:25
      3127000 -- [-20033.428] [...15 remote chains...] -- 2:42:23
      3128000 -- [-20038.485] [...15 remote chains...] -- 2:42:23
      3129000 -- (-20025.057) [...15 remote chains...] -- 2:42:21
      3130000 -- (-20034.386) [...15 remote chains...] -- 2:42:20

      Average standard deviation of split frequencies: 0.027048

      3131000 -- (-20031.951) [...15 remote chains...] -- 2:42:18
      3132000 -- (-20041.578) [...15 remote chains...] -- 2:42:16
      3133000 -- (-20030.549) [...15 remote chains...] -- 2:42:16
      3134000 -- (-20040.698) [...15 remote chains...] -- 2:42:13
      3135000 -- (-20027.608) [...15 remote chains...] -- 2:42:13

      Average standard deviation of split frequencies: 0.027007

      3136000 -- (-20022.374) [...15 remote chains...] -- 2:42:11
      3137000 -- (-20023.605) [...15 remote chains...] -- 2:42:11
      3138000 -- (-20016.060) [...15 remote chains...] -- 2:42:08
      3139000 -- (-20040.540) [...15 remote chains...] -- 2:42:08
      3140000 -- (-20041.574) [...15 remote chains...] -- 2:42:06

      Average standard deviation of split frequencies: 0.026873

      3141000 -- (-20033.071) [...15 remote chains...] -- 2:42:04
      3142000 -- (-20046.197) [...15 remote chains...] -- 2:42:03
      3143000 -- (-20034.110) [...15 remote chains...] -- 2:42:01
      3144000 -- (-20039.261) [...15 remote chains...] -- 2:42:01
      3145000 -- (-20041.249) [...15 remote chains...] -- 2:41:59

      Average standard deviation of split frequencies: 0.026811

      3146000 -- (-20041.454) [...15 remote chains...] -- 2:41:58
      3147000 -- (-20031.992) [...15 remote chains...] -- 2:41:56
      3148000 -- (-20036.765) [...15 remote chains...] -- 2:41:54
      3149000 -- (-20031.518) [...15 remote chains...] -- 2:41:54
      3150000 -- (-20033.266) [...15 remote chains...] -- 2:41:51

      Average standard deviation of split frequencies: 0.026789

      3151000 -- (-20044.688) [...15 remote chains...] -- 2:41:51
      3152000 -- (-20044.826) [...15 remote chains...] -- 2:41:49
      3153000 -- (-20042.196) [...15 remote chains...] -- 2:41:49
      3154000 -- (-20038.625) [...15 remote chains...] -- 2:41:46
      3155000 -- (-20049.896) [...15 remote chains...] -- 2:41:44

      Average standard deviation of split frequencies: 0.026718

      3156000 -- [-20052.289] [...15 remote chains...] -- 2:41:44
      3157000 -- (-20053.126) [...15 remote chains...] -- 2:41:42
      3158000 -- (-20062.660) [...15 remote chains...] -- 2:41:41
      3159000 -- (-20061.800) [...15 remote chains...] -- 2:41:39
      3160000 -- (-20060.433) [...15 remote chains...] -- 2:41:37

      Average standard deviation of split frequencies: 0.026715

      3161000 -- (-20045.349) [...15 remote chains...] -- 2:41:37
      3162000 -- (-20041.733) [...15 remote chains...] -- 2:41:34
      3163000 -- (-20060.215) [...15 remote chains...] -- 2:41:34
      3164000 -- (-20054.874) [...15 remote chains...] -- 2:41:32
      3165000 -- (-20050.846) [...15 remote chains...] -- 2:41:32

      Average standard deviation of split frequencies: 0.026633

      3166000 -- (-20049.735) [...15 remote chains...] -- 2:41:29
      3167000 -- (-20044.474) [...15 remote chains...] -- 2:41:27
      3168000 -- (-20055.451) [...15 remote chains...] -- 2:41:27
      3169000 -- (-20044.077) [...15 remote chains...] -- 2:41:24
      3170000 -- (-20034.468) [...15 remote chains...] -- 2:41:22

      Average standard deviation of split frequencies: 0.026567

      3171000 -- [-20033.229] [...15 remote chains...] -- 2:41:22
      3172000 -- (-20037.538) [...15 remote chains...] -- 2:41:20
      3173000 -- (-20045.429) [...15 remote chains...] -- 2:41:20
      3174000 -- (-20040.813) [...15 remote chains...] -- 2:41:17
      3175000 -- (-20025.567) [...15 remote chains...] -- 2:41:17

      Average standard deviation of split frequencies: 0.026610

      3176000 -- (-20031.771) [...15 remote chains...] -- 2:41:15
      3177000 -- (-20035.338) [...15 remote chains...] -- 2:41:12
      3178000 -- (-20041.476) [...15 remote chains...] -- 2:41:12
      3179000 -- [-20036.313] [...15 remote chains...] -- 2:41:10
      3180000 -- (-20046.530) [...15 remote chains...] -- 2:41:10

      Average standard deviation of split frequencies: 0.026577

      3181000 -- (-20049.521) [...15 remote chains...] -- 2:41:07
      3182000 -- (-20036.529) [...15 remote chains...] -- 2:41:07
      3183000 -- (-20044.723) [...15 remote chains...] -- 2:41:05
      3184000 -- (-20055.218) [...15 remote chains...] -- 2:41:03
      3185000 -- (-20063.308) [...15 remote chains...] -- 2:41:02

      Average standard deviation of split frequencies: 0.026463

      3186000 -- [-20053.730] [...15 remote chains...] -- 2:41:00
      3187000 -- (-20057.516) [...15 remote chains...] -- 2:41:00
      3188000 -- (-20054.933) [...15 remote chains...] -- 2:40:58
      3189000 -- (-20040.023) [...15 remote chains...] -- 2:40:55
      3190000 -- (-20040.214) [...15 remote chains...] -- 2:40:55

      Average standard deviation of split frequencies: 0.026454

      3191000 -- (-20039.784) [...15 remote chains...] -- 2:40:53
      3192000 -- (-20031.742) [...15 remote chains...] -- 2:40:53
      3193000 -- (-20038.336) [...15 remote chains...] -- 2:40:50
      3194000 -- (-20052.118) [...15 remote chains...] -- 2:40:50
      3195000 -- (-20032.694) [...15 remote chains...] -- 2:40:48

      Average standard deviation of split frequencies: 0.026396

      3196000 -- (-20035.772) [...15 remote chains...] -- 2:40:46
      3197000 -- (-20020.067) [...15 remote chains...] -- 2:40:45
      3198000 -- (-20037.266) [...15 remote chains...] -- 2:40:43
      3199000 -- [-20032.301] [...15 remote chains...] -- 2:40:43
      3200000 -- (-20027.379) [...15 remote chains...] -- 2:40:41

      Average standard deviation of split frequencies: 0.026345

      3201000 -- (-20037.219) [...15 remote chains...] -- 2:40:40
      3202000 -- (-20035.650) [...15 remote chains...] -- 2:40:38
      3203000 -- (-20034.419) [...15 remote chains...] -- 2:40:36
      3204000 -- [-20039.044] [...15 remote chains...] -- 2:40:36
      3205000 -- (-20058.232) [...15 remote chains...] -- 2:40:33

      Average standard deviation of split frequencies: 0.026263

      3206000 -- [-20039.223] [...15 remote chains...] -- 2:40:33
      3207000 -- (-20025.704) [...15 remote chains...] -- 2:40:31
      3208000 -- (-20027.649) [...15 remote chains...] -- 2:40:29
      3209000 -- (-20024.593) [...15 remote chains...] -- 2:40:28
      3210000 -- (-20022.220) [...15 remote chains...] -- 2:40:26

      Average standard deviation of split frequencies: 0.026209

      3211000 -- (-20030.529) [...15 remote chains...] -- 2:40:26
      3212000 -- (-20026.916) [...15 remote chains...] -- 2:40:24
      3213000 -- [-20045.552] [...15 remote chains...] -- 2:40:21
      3214000 -- (-20033.293) [...15 remote chains...] -- 2:40:21
      3215000 -- (-20041.787) [...15 remote chains...] -- 2:40:19

      Average standard deviation of split frequencies: 0.026080

      3216000 -- (-20050.750) [...15 remote chains...] -- 2:40:19
      3217000 -- [-20027.985] [...15 remote chains...] -- 2:40:16
      3218000 -- (-20053.669) [...15 remote chains...] -- 2:40:14
      3219000 -- (-20052.925) [...15 remote chains...] -- 2:40:14
      3220000 -- (-20039.063) [...15 remote chains...] -- 2:40:12

      Average standard deviation of split frequencies: 0.025992

      3221000 -- (-20042.036) [...15 remote chains...] -- 2:40:09
      3222000 -- (-20053.180) [...15 remote chains...] -- 2:40:09
      3223000 -- (-20047.103) [...15 remote chains...] -- 2:40:07
      3224000 -- (-20030.373) [...15 remote chains...] -- 2:40:07
      3225000 -- (-20032.525) [...15 remote chains...] -- 2:40:04

      Average standard deviation of split frequencies: 0.025920

      3226000 -- (-20040.117) [...15 remote chains...] -- 2:40:02
      3227000 -- (-20063.089) [...15 remote chains...] -- 2:40:02
      3228000 -- (-20047.689) [...15 remote chains...] -- 2:39:59
      3229000 -- [-20034.235] [...15 remote chains...] -- 2:39:57
      3230000 -- (-20027.409) [...15 remote chains...] -- 2:39:57

      Average standard deviation of split frequencies: 0.025889

      3231000 -- (-20040.708) [...15 remote chains...] -- 2:39:55
      3232000 -- [-20031.587] [...15 remote chains...] -- 2:39:54
      3233000 -- (-20026.672) [...15 remote chains...] -- 2:39:52
      3234000 -- (-20028.249) [...15 remote chains...] -- 2:39:52
      3235000 -- (-20021.365) [...15 remote chains...] -- 2:39:50

      Average standard deviation of split frequencies: 0.025860

      3236000 -- (-20022.541) [...15 remote chains...] -- 2:39:47
      3237000 -- (-20043.784) [...15 remote chains...] -- 2:39:47
      3238000 -- (-20046.942) [...15 remote chains...] -- 2:39:45
      3239000 -- (-20063.661) [...15 remote chains...] -- 2:39:43
      3240000 -- (-20048.154) [...15 remote chains...] -- 2:39:42

      Average standard deviation of split frequencies: 0.025794

      3241000 -- (-20035.161) [...15 remote chains...] -- 2:39:40
      3242000 -- (-20038.839) [...15 remote chains...] -- 2:39:40
      3243000 -- (-20037.588) [...15 remote chains...] -- 2:39:38
      3244000 -- (-20031.901) [...15 remote chains...] -- 2:39:35
      3245000 -- (-20040.219) [...15 remote chains...] -- 2:39:35

      Average standard deviation of split frequencies: 0.025756

      3246000 -- (-20038.142) [...15 remote chains...] -- 2:39:33
      3247000 -- (-20048.436) [...15 remote chains...] -- 2:39:33
      3248000 -- (-20045.632) [...15 remote chains...] -- 2:39:30
      3249000 -- [-20054.879] [...15 remote chains...] -- 2:39:30
      3250000 -- (-20038.474) [...15 remote chains...] -- 2:39:28

      Average standard deviation of split frequencies: 0.025689

      3251000 -- (-20031.690) [...15 remote chains...] -- 2:39:26
      3252000 -- (-20030.251) [...15 remote chains...] -- 2:39:25
      3253000 -- (-20013.564) [...15 remote chains...] -- 2:39:23
      3254000 -- (-20037.367) [...15 remote chains...] -- 2:39:21
      3255000 -- (-20055.717) [...15 remote chains...] -- 2:39:21

      Average standard deviation of split frequencies: 0.025581

      3256000 -- (-20053.065) [...15 remote chains...] -- 2:39:18
      3257000 -- (-20041.031) [...15 remote chains...] -- 2:39:18
      3258000 -- (-20028.173) [...15 remote chains...] -- 2:39:16
      3259000 -- (-20030.867) [...15 remote chains...] -- 2:39:14
      3260000 -- (-20032.804) [...15 remote chains...] -- 2:39:13

      Average standard deviation of split frequencies: 0.025571

      3261000 -- (-20030.279) [...15 remote chains...] -- 2:39:11
      3262000 -- (-20049.244) [...15 remote chains...] -- 2:39:11
      3263000 -- [-20033.722] [...15 remote chains...] -- 2:39:09
      3264000 -- [-20018.040] [...15 remote chains...] -- 2:39:06
      3265000 -- (-20019.640) [...15 remote chains...] -- 2:39:06

      Average standard deviation of split frequencies: 0.025566

      3266000 -- (-20020.099) [...15 remote chains...] -- 2:39:04
      3267000 -- (-20031.270) [...15 remote chains...] -- 2:39:04
      3268000 -- (-20013.758) [...15 remote chains...] -- 2:39:01
      3269000 -- (-20014.825) [...15 remote chains...] -- 2:38:59
      3270000 -- [-20020.349] [...15 remote chains...] -- 2:38:59

      Average standard deviation of split frequencies: 0.025472

      3271000 -- (-20025.724) [...15 remote chains...] -- 2:38:57
      3272000 -- (-20034.478) [...15 remote chains...] -- 2:38:56
      3273000 -- (-20037.323) [...15 remote chains...] -- 2:38:54
      3274000 -- (-20033.248) [...15 remote chains...] -- 2:38:52
      3275000 -- (-20021.155) [...15 remote chains...] -- 2:38:52

      Average standard deviation of split frequencies: 0.025349

      3276000 -- (-20040.518) [...15 remote chains...] -- 2:38:49
      3277000 -- [-20025.877] [...15 remote chains...] -- 2:38:47
      3278000 -- (-20030.914) [...15 remote chains...] -- 2:38:47
      3279000 -- (-20018.391) [...15 remote chains...] -- 2:38:45
      3280000 -- (-20032.558) [...15 remote chains...] -- 2:38:44

      Average standard deviation of split frequencies: 0.025270

      3281000 -- (-20041.460) [...15 remote chains...] -- 2:38:42
      3282000 -- (-20029.378) [...15 remote chains...] -- 2:38:40
      3283000 -- (-20028.767) [...15 remote chains...] -- 2:38:40
      3284000 -- (-20028.903) [...15 remote chains...] -- 2:38:37
      3285000 -- (-20026.285) [...15 remote chains...] -- 2:38:37

      Average standard deviation of split frequencies: 0.025158

      3286000 -- (-20052.330) [...15 remote chains...] -- 2:38:35
      3287000 -- (-20040.683) [...15 remote chains...] -- 2:38:35
      3288000 -- (-20033.486) [...15 remote chains...] -- 2:38:32
      3289000 -- (-20031.719) [...15 remote chains...] -- 2:38:30
      3290000 -- (-20025.539) [...15 remote chains...] -- 2:38:30

      Average standard deviation of split frequencies: 0.025103

      3291000 -- (-20037.234) [...15 remote chains...] -- 2:38:27
      3292000 -- (-20045.243) [...15 remote chains...] -- 2:38:27
      3293000 -- (-20024.545) [...15 remote chains...] -- 2:38:25
      3294000 -- (-20038.237) [...15 remote chains...] -- 2:38:25
      3295000 -- (-20017.320) [...15 remote chains...] -- 2:38:22

      Average standard deviation of split frequencies: 0.025065

      3296000 -- (-20037.192) [...15 remote chains...] -- 2:38:20
      3297000 -- (-20032.595) [...15 remote chains...] -- 2:38:20
      3298000 -- (-20033.621) [...15 remote chains...] -- 2:38:18
      3299000 -- [-20013.880] [...15 remote chains...] -- 2:38:17
      3300000 -- (-20025.439) [...15 remote chains...] -- 2:38:15

      Average standard deviation of split frequencies: 0.025034

      3301000 -- (-20027.211) [...15 remote chains...] -- 2:38:15
      3302000 -- (-20028.761) [...15 remote chains...] -- 2:38:13
      3303000 -- (-20033.301) [...15 remote chains...] -- 2:38:10
      3304000 -- (-20014.364) [...15 remote chains...] -- 2:38:10
      3305000 -- (-20017.498) [...15 remote chains...] -- 2:38:08

      Average standard deviation of split frequencies: 0.024920

      3306000 -- (-20021.379) [...15 remote chains...] -- 2:38:06
      3307000 -- (-20014.723) [...15 remote chains...] -- 2:38:05
      3308000 -- (-20028.680) [...15 remote chains...] -- 2:38:03
      3309000 -- (-20034.834) [...15 remote chains...] -- 2:38:03
      3310000 -- (-20026.642) [...15 remote chains...] -- 2:38:01

      Average standard deviation of split frequencies: 0.024776

      3311000 -- (-20035.826) [...15 remote chains...] -- 2:37:58
      3312000 -- (-20034.798) [...15 remote chains...] -- 2:37:58
      3313000 -- (-20033.591) [...15 remote chains...] -- 2:37:56
      3314000 -- (-20040.799) [...15 remote chains...] -- 2:37:56
      3315000 -- (-20026.734) [...15 remote chains...] -- 2:37:53

      Average standard deviation of split frequencies: 0.024682

      3316000 -- (-20032.405) [...15 remote chains...] -- 2:37:53
      3317000 -- (-20043.093) [...15 remote chains...] -- 2:37:51
      3318000 -- (-20028.321) [...15 remote chains...] -- 2:37:49
      3319000 -- (-20040.125) [...15 remote chains...] -- 2:37:48
      3320000 -- (-20026.482) [...15 remote chains...] -- 2:37:46

      Average standard deviation of split frequencies: 0.024665

      3321000 -- (-20028.692) [...15 remote chains...] -- 2:37:46
      3322000 -- (-20041.909) [...15 remote chains...] -- 2:37:44
      3323000 -- (-20042.908) [...15 remote chains...] -- 2:37:41
      3324000 -- (-20035.329) [...15 remote chains...] -- 2:37:41
      3325000 -- [-20034.770] [...15 remote chains...] -- 2:37:39

      Average standard deviation of split frequencies: 0.024570

      3326000 -- (-20039.703) [...15 remote chains...] -- 2:37:39
      3327000 -- (-20034.443) [...15 remote chains...] -- 2:37:36
      3328000 -- (-20033.239) [...15 remote chains...] -- 2:37:34
      3329000 -- (-20019.696) [...15 remote chains...] -- 2:37:34
      3330000 -- (-20030.429) [...15 remote chains...] -- 2:37:32

      Average standard deviation of split frequencies: 0.024465

      3331000 -- (-20034.696) [...15 remote chains...] -- 2:37:31
      3332000 -- (-20041.991) [...15 remote chains...] -- 2:37:29
      3333000 -- (-20035.123) [...15 remote chains...] -- 2:37:27
      3334000 -- (-20035.407) [...15 remote chains...] -- 2:37:27
      3335000 -- (-20033.418) [...15 remote chains...] -- 2:37:24

      Average standard deviation of split frequencies: 0.024281

      3336000 -- [-20050.442] [...15 remote chains...] -- 2:37:24
      3337000 -- (-20037.649) [...15 remote chains...] -- 2:37:22
      3338000 -- (-20033.389) [...15 remote chains...] -- 2:37:22
      3339000 -- [-20045.096] [...15 remote chains...] -- 2:37:19
      3340000 -- (-20033.322) [...15 remote chains...] -- 2:37:17

      Average standard deviation of split frequencies: 0.024175

      3341000 -- [-20028.375] [...15 remote chains...] -- 2:37:17
      3342000 -- (-20026.996) [...15 remote chains...] -- 2:37:15
      3343000 -- (-20037.607) [...15 remote chains...] -- 2:37:14
      3344000 -- (-20057.426) [...15 remote chains...] -- 2:37:12
      3345000 -- (-20049.555) [...15 remote chains...] -- 2:37:12

      Average standard deviation of split frequencies: 0.024010

      3346000 -- (-20037.645) [...15 remote chains...] -- 2:37:10
      3347000 -- [-20038.843] [...15 remote chains...] -- 2:37:07
      3348000 -- (-20043.766) [...15 remote chains...] -- 2:37:07
      3349000 -- (-20036.348) [...15 remote chains...] -- 2:37:05
      3350000 -- (-20046.395) [...15 remote chains...] -- 2:37:05

      Average standard deviation of split frequencies: 0.023947

      3351000 -- (-20038.477) [...15 remote chains...] -- 2:37:02
      3352000 -- (-20039.344) [...15 remote chains...] -- 2:37:00
      3353000 -- [-20032.585] [...15 remote chains...] -- 2:37:00
      3354000 -- (-20035.469) [...15 remote chains...] -- 2:36:58
      3355000 -- (-20036.546) [...15 remote chains...] -- 2:36:57

      Average standard deviation of split frequencies: 0.023836

      3356000 -- [-20035.875] [...15 remote chains...] -- 2:36:55
      3357000 -- (-20032.484) [...15 remote chains...] -- 2:36:53
      3358000 -- (-20043.152) [...15 remote chains...] -- 2:36:53
      3359000 -- (-20035.879) [...15 remote chains...] -- 2:36:50
      3360000 -- (-20037.638) [...15 remote chains...] -- 2:36:50

      Average standard deviation of split frequencies: 0.023695

      3361000 -- (-20035.474) [...15 remote chains...] -- 2:36:48
      3362000 -- (-20039.374) [...15 remote chains...] -- 2:36:48
      3363000 -- (-20058.011) [...15 remote chains...] -- 2:36:45
      3364000 -- (-20041.531) [...15 remote chains...] -- 2:36:43
      3365000 -- (-20038.002) [...15 remote chains...] -- 2:36:43

      Average standard deviation of split frequencies: 0.023557

      3366000 -- (-20034.946) [...15 remote chains...] -- 2:36:41
      3367000 -- (-20043.717) [...15 remote chains...] -- 2:36:40
      3368000 -- (-20027.874) [...15 remote chains...] -- 2:36:38
      3369000 -- (-20019.009) [...15 remote chains...] -- 2:36:36
      3370000 -- (-20020.189) [...15 remote chains...] -- 2:36:36

      Average standard deviation of split frequencies: 0.023432

      3371000 -- (-20022.151) [...15 remote chains...] -- 2:36:33
      3372000 -- (-20023.655) [...15 remote chains...] -- 2:36:33
      3373000 -- (-20034.887) [...15 remote chains...] -- 2:36:31
      3374000 -- (-20026.966) [...15 remote chains...] -- 2:36:29
      3375000 -- (-20037.667) [...15 remote chains...] -- 2:36:28

      Average standard deviation of split frequencies: 0.023225

      3376000 -- (-20023.598) [...15 remote chains...] -- 2:36:26
      3377000 -- (-20018.104) [...15 remote chains...] -- 2:36:26
      3378000 -- (-20029.825) [...15 remote chains...] -- 2:36:24
      3379000 -- [-20032.329] [...15 remote chains...] -- 2:36:21
      3380000 -- (-20030.988) [...15 remote chains...] -- 2:36:21

      Average standard deviation of split frequencies: 0.023119

      3381000 -- (-20028.284) [...15 remote chains...] -- 2:36:19
      3382000 -- (-20029.628) [...15 remote chains...] -- 2:36:19
      3383000 -- [-20043.350] [...15 remote chains...] -- 2:36:16
      3384000 -- (-20051.997) [...15 remote chains...] -- 2:36:14
      3385000 -- (-20049.615) [...15 remote chains...] -- 2:36:14

      Average standard deviation of split frequencies: 0.023021

      3386000 -- [-20030.062] [...15 remote chains...] -- 2:36:12
      3387000 -- (-20034.702) [...15 remote chains...] -- 2:36:11
      3388000 -- (-20046.181) [...15 remote chains...] -- 2:36:09
      3389000 -- (-20034.513) [...15 remote chains...] -- 2:36:09
      3390000 -- (-20039.982) [...15 remote chains...] -- 2:36:07

      Average standard deviation of split frequencies: 0.022944

      3391000 -- (-20033.506) [...15 remote chains...] -- 2:36:04
      3392000 -- (-20032.076) [...15 remote chains...] -- 2:36:04
      3393000 -- (-20024.565) [...15 remote chains...] -- 2:36:02
      3394000 -- [-20015.855] [...15 remote chains...] -- 2:36:02
      3395000 -- (-20038.204) [...15 remote chains...] -- 2:35:59

      Average standard deviation of split frequencies: 0.022868

      3396000 -- (-20032.194) [...15 remote chains...] -- 2:35:57
      3397000 -- (-20041.107) [...15 remote chains...] -- 2:35:57
      3398000 -- (-20034.406) [...15 remote chains...] -- 2:35:55
      3399000 -- (-20024.998) [...15 remote chains...] -- 2:35:54
      3400000 -- [-20021.925] [...15 remote chains...] -- 2:35:52

      Average standard deviation of split frequencies: 0.022874

      3401000 -- (-20019.389) [...15 remote chains...] -- 2:35:52
      3402000 -- (-20039.423) [...15 remote chains...] -- 2:35:50
      3403000 -- (-20041.877) [...15 remote chains...] -- 2:35:47
      3404000 -- (-20050.020) [...15 remote chains...] -- 2:35:47
      3405000 -- (-20043.872) [...15 remote chains...] -- 2:35:45

      Average standard deviation of split frequencies: 0.022664

      3406000 -- (-20047.573) [...15 remote chains...] -- 2:35:43
      3407000 -- (-20045.068) [...15 remote chains...] -- 2:35:42
      3408000 -- (-20038.346) [...15 remote chains...] -- 2:35:40
      3409000 -- (-20032.353) [...15 remote chains...] -- 2:35:40
      3410000 -- [-20028.866] [...15 remote chains...] -- 2:35:38

      Average standard deviation of split frequencies: 0.022607

      3411000 -- [-20025.152] [...15 remote chains...] -- 2:35:35
      3412000 -- (-20016.530) [...15 remote chains...] -- 2:35:35
      3413000 -- (-20015.231) [...15 remote chains...] -- 2:35:33
      3414000 -- (-20029.672) [...15 remote chains...] -- 2:35:31
      3415000 -- (-20039.951) [...15 remote chains...] -- 2:35:30

      Average standard deviation of split frequencies: 0.022510

      3416000 -- (-20050.680) [...15 remote chains...] -- 2:35:28
      3417000 -- (-20037.101) [...15 remote chains...] -- 2:35:28
      3418000 -- (-20017.620) [...15 remote chains...] -- 2:35:26
      3419000 -- (-20021.194) [...15 remote chains...] -- 2:35:23
      3420000 -- (-20032.953) [...15 remote chains...] -- 2:35:23

      Average standard deviation of split frequencies: 0.022403

      3421000 -- (-20033.571) [...15 remote chains...] -- 2:35:21
      3422000 -- (-20043.913) [...15 remote chains...] -- 2:35:21
      3423000 -- [-20039.248] [...15 remote chains...] -- 2:35:18
      3424000 -- (-20033.779) [...15 remote chains...] -- 2:35:18
      3425000 -- (-20044.536) [...15 remote chains...] -- 2:35:16

      Average standard deviation of split frequencies: 0.022298

      3426000 -- (-20034.106) [...15 remote chains...] -- 2:35:14
      3427000 -- (-20025.184) [...15 remote chains...] -- 2:35:13
      3428000 -- (-20030.045) [...15 remote chains...] -- 2:35:11
      3429000 -- (-20030.359) [...15 remote chains...] -- 2:35:11
      3430000 -- (-20032.340) [...15 remote chains...] -- 2:35:09

      Average standard deviation of split frequencies: 0.022192

      3431000 -- (-20036.451) [...15 remote chains...] -- 2:35:06
      3432000 -- (-20030.728) [...15 remote chains...] -- 2:35:06
      3433000 -- (-20020.634) [...15 remote chains...] -- 2:35:04
      3434000 -- (-20032.975) [...15 remote chains...] -- 2:35:02
      3435000 -- [-20039.000] [...15 remote chains...] -- 2:35:01

      Average standard deviation of split frequencies: 0.022119

      3436000 -- (-20030.993) [...15 remote chains...] -- 2:34:59
      3437000 -- [-20038.154] [...15 remote chains...] -- 2:34:59
      3438000 -- [-20039.869] [...15 remote chains...] -- 2:34:57
      3439000 -- [-20049.829] [...15 remote chains...] -- 2:34:54
      3440000 -- (-20050.665) [...15 remote chains...] -- 2:34:54

      Average standard deviation of split frequencies: 0.022010

      3441000 -- (-20048.719) [...15 remote chains...] -- 2:34:52
      3442000 -- [-20032.635] [...15 remote chains...] -- 2:34:52
      3443000 -- (-20025.535) [...15 remote chains...] -- 2:34:49
      3444000 -- [-20036.752] [...15 remote chains...] -- 2:34:47
      3445000 -- (-20037.402) [...15 remote chains...] -- 2:34:47

      Average standard deviation of split frequencies: 0.021922

      3446000 -- (-20034.648) [...15 remote chains...] -- 2:34:45
      3447000 -- [-20047.457] [...15 remote chains...] -- 2:34:44
      3448000 -- (-20029.208) [...15 remote chains...] -- 2:34:42
      3449000 -- [-20027.275] [...15 remote chains...] -- 2:34:40
      3450000 -- (-20040.169) [...15 remote chains...] -- 2:34:40

      Average standard deviation of split frequencies: 0.021841

      3451000 -- [-20029.745] [...15 remote chains...] -- 2:34:37
      3452000 -- (-20017.100) [...15 remote chains...] -- 2:34:37
      3453000 -- (-20022.276) [...15 remote chains...] -- 2:34:35
      3454000 -- (-20023.658) [...15 remote chains...] -- 2:34:33
      3455000 -- (-20049.751) [...15 remote chains...] -- 2:34:32

      Average standard deviation of split frequencies: 0.021780

      3456000 -- (-20024.247) [...15 remote chains...] -- 2:34:30
      3457000 -- (-20024.600) [...15 remote chains...] -- 2:34:30
      3458000 -- (-20033.651) [...15 remote chains...] -- 2:34:28
      3459000 -- (-20035.290) [...15 remote chains...] -- 2:34:27
      3460000 -- (-20029.715) [...15 remote chains...] -- 2:34:25

      Average standard deviation of split frequencies: 0.021671

      3461000 -- (-20023.135) [...15 remote chains...] -- 2:34:23
      3462000 -- [-20028.765] [...15 remote chains...] -- 2:34:23
      3463000 -- [-20037.154] [...15 remote chains...] -- 2:34:20
      3464000 -- (-20046.092) [...15 remote chains...] -- 2:34:20
      3465000 -- (-20060.478) [...15 remote chains...] -- 2:34:18

      Average standard deviation of split frequencies: 0.021605

      3466000 -- (-20059.998) [...15 remote chains...] -- 2:34:16
      3467000 -- (-20039.966) [...15 remote chains...] -- 2:34:15
      3468000 -- [-20029.738] [...15 remote chains...] -- 2:34:13
      3469000 -- (-20031.287) [...15 remote chains...] -- 2:34:13
      3470000 -- [-20030.105] [...15 remote chains...] -- 2:34:11

      Average standard deviation of split frequencies: 0.021532

      3471000 -- (-20038.138) [...15 remote chains...] -- 2:34:10
      3472000 -- [-20026.872] [...15 remote chains...] -- 2:34:08
      3473000 -- (-20027.257) [...15 remote chains...] -- 2:34:06
      3474000 -- (-20027.968) [...15 remote chains...] -- 2:34:06
      3475000 -- [-20040.261] [...15 remote chains...] -- 2:34:03

      Average standard deviation of split frequencies: 0.021525

      3476000 -- (-20027.135) [...15 remote chains...] -- 2:34:03
      3477000 -- (-20018.879) [...15 remote chains...] -- 2:34:01
      3478000 -- (-20035.425) [...15 remote chains...] -- 2:33:59
      3479000 -- [-20035.347] [...15 remote chains...] -- 2:33:58
      3480000 -- (-20043.721) [...15 remote chains...] -- 2:33:56

      Average standard deviation of split frequencies: 0.021549

      3481000 -- (-20042.802) [...15 remote chains...] -- 2:33:56
      3482000 -- (-20027.708) [...15 remote chains...] -- 2:33:54
      3483000 -- [-20043.363] [...15 remote chains...] -- 2:33:53
      3484000 -- (-20034.644) [...15 remote chains...] -- 2:33:51
      3485000 -- (-20047.607) [...15 remote chains...] -- 2:33:49

      Average standard deviation of split frequencies: 0.021493

      3486000 -- (-20037.155) [...15 remote chains...] -- 2:33:49
      3487000 -- [-20049.092] [...15 remote chains...] -- 2:33:46
      3488000 -- [-20045.521] [...15 remote chains...] -- 2:33:46
      3489000 -- [-20032.705] [...15 remote chains...] -- 2:33:44
      3490000 -- [-20029.381] [...15 remote chains...] -- 2:33:42

      Average standard deviation of split frequencies: 0.021481

      3491000 -- (-20028.973) [...15 remote chains...] -- 2:33:41
      3492000 -- (-20016.825) [...15 remote chains...] -- 2:33:39
      3493000 -- (-20044.716) [...15 remote chains...] -- 2:33:39
      3494000 -- [-20043.081] [...15 remote chains...] -- 2:33:37
      3495000 -- (-20040.393) [...15 remote chains...] -- 2:33:36

      Average standard deviation of split frequencies: 0.021471

      3496000 -- (-20033.794) [...15 remote chains...] -- 2:33:34
      3497000 -- (-20034.156) [...15 remote chains...] -- 2:33:32
      3498000 -- (-20033.284) [...15 remote chains...] -- 2:33:32
      3499000 -- [-20030.790] [...15 remote chains...] -- 2:33:29
      3500000 -- (-20039.861) [...15 remote chains...] -- 2:33:29

      Average standard deviation of split frequencies: 0.021391

      3501000 -- [-20042.186] [...15 remote chains...] -- 2:33:27
      3502000 -- (-20030.679) [...15 remote chains...] -- 2:33:25
      3503000 -- [-20028.129] [...15 remote chains...] -- 2:33:24
      3504000 -- (-20038.614) [...15 remote chains...] -- 2:33:22
      3505000 -- (-20032.015) [...15 remote chains...] -- 2:33:22

      Average standard deviation of split frequencies: 0.021303

      3506000 -- (-20029.443) [...15 remote chains...] -- 2:33:20
      3507000 -- (-20037.730) [...15 remote chains...] -- 2:33:19
      3508000 -- (-20043.265) [...15 remote chains...] -- 2:33:17
      3509000 -- (-20045.592) [...15 remote chains...] -- 2:33:15
      3510000 -- (-20051.251) [...15 remote chains...] -- 2:33:15

      Average standard deviation of split frequencies: 0.021192

      3511000 -- (-20045.571) [...15 remote chains...] -- 2:33:12
      3512000 -- [-20035.578] [...15 remote chains...] -- 2:33:12
      3513000 -- (-20043.233) [...15 remote chains...] -- 2:33:10
      3514000 -- (-20038.539) [...15 remote chains...] -- 2:33:08
      3515000 -- (-20031.473) [...15 remote chains...] -- 2:33:07

      Average standard deviation of split frequencies: 0.021141

      3516000 -- (-20038.559) [...15 remote chains...] -- 2:33:05
      3517000 -- [-20038.714] [...15 remote chains...] -- 2:33:05
      3518000 -- [-20040.405] [...15 remote chains...] -- 2:33:03
      3519000 -- (-20050.879) [...15 remote chains...] -- 2:33:00
      3520000 -- (-20048.901) [...15 remote chains...] -- 2:33:00

      Average standard deviation of split frequencies: 0.021150

      3521000 -- (-20049.688) [...15 remote chains...] -- 2:32:58
      3522000 -- [-20041.652] [...15 remote chains...] -- 2:32:58
      3523000 -- [-20047.996] [...15 remote chains...] -- 2:32:55
      3524000 -- [-20043.767] [...15 remote chains...] -- 2:32:53
      3525000 -- (-20034.622) [...15 remote chains...] -- 2:32:53

      Average standard deviation of split frequencies: 0.021123

      3526000 -- (-20036.184) [...15 remote chains...] -- 2:32:51
      3527000 -- (-20031.731) [...15 remote chains...] -- 2:32:50
      3528000 -- (-20043.116) [...15 remote chains...] -- 2:32:48
      3529000 -- (-20028.646) [...15 remote chains...] -- 2:32:48
      3530000 -- [-20032.051] [...15 remote chains...] -- 2:32:46

      Average standard deviation of split frequencies: 0.021011

      3531000 -- [-20034.454] [...15 remote chains...] -- 2:32:45
      3532000 -- (-20022.943) [...15 remote chains...] -- 2:32:43
      3533000 -- (-20008.531) [...15 remote chains...] -- 2:32:43
      3534000 -- [-20028.865] [...15 remote chains...] -- 2:32:41
      3535000 -- [-20053.127] [...15 remote chains...] -- 2:32:38

      Average standard deviation of split frequencies: 0.021091

      3536000 -- [-20033.357] [...15 remote chains...] -- 2:32:38
      3537000 -- (-20043.158) [...15 remote chains...] -- 2:32:36
      3538000 -- (-20054.891) [...15 remote chains...] -- 2:32:36
      3539000 -- (-20054.807) [...15 remote chains...] -- 2:32:33
      3540000 -- (-20046.148) [...15 remote chains...] -- 2:32:33

      Average standard deviation of split frequencies: 0.020987

      3541000 -- [-20040.506] [...15 remote chains...] -- 2:32:31
      3542000 -- (-20029.786) [...15 remote chains...] -- 2:32:29
      3543000 -- [-20029.367] [...15 remote chains...] -- 2:32:28
      3544000 -- (-20037.822) [...15 remote chains...] -- 2:32:26
      3545000 -- (-20052.099) [...15 remote chains...] -- 2:32:26

      Average standard deviation of split frequencies: 0.020777

      3546000 -- (-20035.319) [...15 remote chains...] -- 2:32:24
      3547000 -- (-20027.971) [...15 remote chains...] -- 2:32:23
      3548000 -- (-20029.255) [...15 remote chains...] -- 2:32:21
      3549000 -- (-20040.994) [...15 remote chains...] -- 2:32:19
      3550000 -- (-20028.609) [...15 remote chains...] -- 2:32:19

      Average standard deviation of split frequencies: 0.020691

      3551000 -- (-20041.789) [...15 remote chains...] -- 2:32:16
      3552000 -- [-20028.231] [...15 remote chains...] -- 2:32:16
      3553000 -- [-20037.135] [...15 remote chains...] -- 2:32:14
      3554000 -- (-20048.570) [...15 remote chains...] -- 2:32:13
      3555000 -- (-20035.858) [...15 remote chains...] -- 2:32:11

      Average standard deviation of split frequencies: 0.020733

      3556000 -- (-20043.875) [...15 remote chains...] -- 2:32:09
      3557000 -- (-20047.027) [...15 remote chains...] -- 2:32:09
      3558000 -- (-20033.212) [...15 remote chains...] -- 2:32:07
      3559000 -- (-20038.141) [...15 remote chains...] -- 2:32:06
      3560000 -- (-20037.500) [...15 remote chains...] -- 2:32:04

      Average standard deviation of split frequencies: 0.020753

      3561000 -- [-20040.671] [...15 remote chains...] -- 2:32:02
      3562000 -- [-20032.420] [...15 remote chains...] -- 2:32:02
      3563000 -- (-20043.346) [...15 remote chains...] -- 2:31:59
      3564000 -- [-20031.685] [...15 remote chains...] -- 2:31:59
      3565000 -- (-20052.339) [...15 remote chains...] -- 2:31:57

      Average standard deviation of split frequencies: 0.020739

      3566000 -- (-20040.218) [...15 remote chains...] -- 2:31:56
      3567000 -- [-20035.135] [...15 remote chains...] -- 2:31:54
      3568000 -- [-20051.576] [...15 remote chains...] -- 2:31:52
      3569000 -- (-20033.587) [...15 remote chains...] -- 2:31:52
      3570000 -- (-20022.964) [...15 remote chains...] -- 2:31:50

      Average standard deviation of split frequencies: 0.020679

      3571000 -- (-20029.893) [...15 remote chains...] -- 2:31:49
      3572000 -- (-20055.800) [...15 remote chains...] -- 2:31:47
      3573000 -- (-20047.644) [...15 remote chains...] -- 2:31:45
      3574000 -- [-20044.064] [...15 remote chains...] -- 2:31:44
      3575000 -- (-20040.274) [...15 remote chains...] -- 2:31:42

      Average standard deviation of split frequencies: 0.020723

      3576000 -- (-20037.323) [...15 remote chains...] -- 2:31:40
      3577000 -- (-20037.733) [...15 remote chains...] -- 2:31:40
      3578000 -- (-20034.507) [...15 remote chains...] -- 2:31:38
      3579000 -- (-20041.071) [...15 remote chains...] -- 2:31:37
      3580000 -- (-20025.938) [...15 remote chains...] -- 2:31:35

      Average standard deviation of split frequencies: 0.020679

      3581000 -- (-20032.479) [...15 remote chains...] -- 2:31:33
      3582000 -- [-20045.347] [...15 remote chains...] -- 2:31:33
      3583000 -- (-20040.082) [...15 remote chains...] -- 2:31:30
      3584000 -- (-20050.395) [...15 remote chains...] -- 2:31:30
      3585000 -- (-20042.045) [...15 remote chains...] -- 2:31:28

      Average standard deviation of split frequencies: 0.020634

      3586000 -- (-20043.477) [...15 remote chains...] -- 2:31:26
      3587000 -- (-20046.080) [...15 remote chains...] -- 2:31:25
      3588000 -- (-20038.065) [...15 remote chains...] -- 2:31:23
      3589000 -- (-20034.162) [...15 remote chains...] -- 2:31:23
      3590000 -- (-20039.267) [...15 remote chains...] -- 2:31:21

      Average standard deviation of split frequencies: 0.020582

      3591000 -- (-20048.667) [...15 remote chains...] -- 2:31:20
      3592000 -- [-20046.039] [...15 remote chains...] -- 2:31:18
      3593000 -- (-20030.784) [...15 remote chains...] -- 2:31:16
      3594000 -- (-20036.638) [...15 remote chains...] -- 2:31:16
      3595000 -- (-20034.062) [...15 remote chains...] -- 2:31:13

      Average standard deviation of split frequencies: 0.020483

      3596000 -- (-20043.490) [...15 remote chains...] -- 2:31:13
      3597000 -- (-20048.670) [...15 remote chains...] -- 2:31:11
      3598000 -- (-20026.454) [...15 remote chains...] -- 2:31:09
      3599000 -- (-20022.264) [...15 remote chains...] -- 2:31:08
      3600000 -- (-20028.535) [...15 remote chains...] -- 2:31:06

      Average standard deviation of split frequencies: 0.020481

      3601000 -- (-20020.589) [...15 remote chains...] -- 2:31:06
      3602000 -- [-20020.952] [...15 remote chains...] -- 2:31:04
      3603000 -- (-20018.420) [...15 remote chains...] -- 2:31:01
      3604000 -- (-20024.452) [...15 remote chains...] -- 2:31:01
      3605000 -- (-20053.217) [...15 remote chains...] -- 2:30:59

      Average standard deviation of split frequencies: 0.020435

      3606000 -- (-20040.896) [...15 remote chains...] -- 2:30:59
      3607000 -- (-20033.101) [...15 remote chains...] -- 2:30:56
      3608000 -- (-20052.820) [...15 remote chains...] -- 2:30:56
      3609000 -- (-20035.099) [...15 remote chains...] -- 2:30:54
      3610000 -- (-20056.743) [...15 remote chains...] -- 2:30:52

      Average standard deviation of split frequencies: 0.020261

      3611000 -- (-20038.406) [...15 remote chains...] -- 2:30:51
      3612000 -- (-20039.545) [...15 remote chains...] -- 2:30:49
      3613000 -- (-20033.295) [...15 remote chains...] -- 2:30:49
      3614000 -- (-20035.626) [...15 remote chains...] -- 2:30:47
      3615000 -- [-20045.959] [...15 remote chains...] -- 2:30:46

      Average standard deviation of split frequencies: 0.020281

      3616000 -- [-20061.644] [...15 remote chains...] -- 2:30:44
      3617000 -- (-20049.591) [...15 remote chains...] -- 2:30:42
      3618000 -- (-20041.754) [...15 remote chains...] -- 2:30:42
      3619000 -- [-20039.166] [...15 remote chains...] -- 2:30:39
      3620000 -- [-20038.628] [...15 remote chains...] -- 2:30:39

      Average standard deviation of split frequencies: 0.020249

      3621000 -- (-20040.646) [...15 remote chains...] -- 2:30:37
      3622000 -- [-20057.665] [...15 remote chains...] -- 2:30:36
      3623000 -- (-20052.600) [...15 remote chains...] -- 2:30:34
      3624000 -- (-20047.583) [...15 remote chains...] -- 2:30:34
      3625000 -- (-20051.301) [...15 remote chains...] -- 2:30:32

      Average standard deviation of split frequencies: 0.020173

      3626000 -- (-20024.183) [...15 remote chains...] -- 2:30:30
      3627000 -- (-20046.321) [...15 remote chains...] -- 2:30:29
      3628000 -- (-20040.901) [...15 remote chains...] -- 2:30:27
      3629000 -- (-20040.962) [...15 remote chains...] -- 2:30:27
      3630000 -- (-20049.300) [...15 remote chains...] -- 2:30:25

      Average standard deviation of split frequencies: 0.020094

      3631000 -- (-20044.934) [...15 remote chains...] -- 2:30:24
      3632000 -- (-20041.276) [...15 remote chains...] -- 2:30:22
      3633000 -- [-20036.442] [...15 remote chains...] -- 2:30:20
      3634000 -- (-20029.031) [...15 remote chains...] -- 2:30:19
      3635000 -- (-20040.527) [...15 remote chains...] -- 2:30:17

      Average standard deviation of split frequencies: 0.019983

      3636000 -- (-20033.093) [...15 remote chains...] -- 2:30:17
      3637000 -- [-20046.704] [...15 remote chains...] -- 2:30:15
      3638000 -- (-20036.505) [...15 remote chains...] -- 2:30:14
      3639000 -- (-20044.701) [...15 remote chains...] -- 2:30:12
      3640000 -- [-20047.092] [...15 remote chains...] -- 2:30:10

      Average standard deviation of split frequencies: 0.019922

      3641000 -- (-20040.162) [...15 remote chains...] -- 2:30:10
      3642000 -- [-20047.907] [...15 remote chains...] -- 2:30:08
      3643000 -- (-20041.239) [...15 remote chains...] -- 2:30:07
      3644000 -- [-20050.309] [...15 remote chains...] -- 2:30:05
      3645000 -- (-20044.597) [...15 remote chains...] -- 2:30:03

      Average standard deviation of split frequencies: 0.019827

      3646000 -- (-20054.439) [...15 remote chains...] -- 2:30:02
      3647000 -- (-20041.493) [...15 remote chains...] -- 2:30:00
      3648000 -- (-20039.671) [...15 remote chains...] -- 2:30:00
      3649000 -- (-20025.360) [...15 remote chains...] -- 2:29:58
      3650000 -- (-20028.611) [...15 remote chains...] -- 2:29:57

      Average standard deviation of split frequencies: 0.019676

      3651000 -- [-20032.356] [...15 remote chains...] -- 2:29:55
      3652000 -- (-20042.641) [...15 remote chains...] -- 2:29:55
      3653000 -- (-20049.293) [...15 remote chains...] -- 2:29:53
      3654000 -- (-20040.987) [...15 remote chains...] -- 2:29:51
      3655000 -- (-20045.049) [...15 remote chains...] -- 2:29:50

      Average standard deviation of split frequencies: 0.019573

      3656000 -- (-20026.471) [...15 remote chains...] -- 2:29:48
      3657000 -- [-20030.465] [...15 remote chains...] -- 2:29:48
      3658000 -- (-20026.689) [...15 remote chains...] -- 2:29:45
      3659000 -- (-20020.883) [...15 remote chains...] -- 2:29:45
      3660000 -- (-20029.478) [...15 remote chains...] -- 2:29:43

      Average standard deviation of split frequencies: 0.019489

      3661000 -- (-20029.053) [...15 remote chains...] -- 2:29:42
      3662000 -- (-20029.101) [...15 remote chains...] -- 2:29:40
      3663000 -- (-20018.092) [...15 remote chains...] -- 2:29:38
      3664000 -- [-20027.082] [...15 remote chains...] -- 2:29:38
      3665000 -- (-20028.658) [...15 remote chains...] -- 2:29:36

      Average standard deviation of split frequencies: 0.019449

      3666000 -- (-20027.946) [...15 remote chains...] -- 2:29:35
      3667000 -- (-20027.422) [...15 remote chains...] -- 2:29:33
      3668000 -- (-20036.281) [...15 remote chains...] -- 2:29:33
      3669000 -- (-20040.691) [...15 remote chains...] -- 2:29:31
      3670000 -- (-20043.730) [...15 remote chains...] -- 2:29:30

      Average standard deviation of split frequencies: 0.019366

      3671000 -- (-20032.842) [...15 remote chains...] -- 2:29:28
      3672000 -- (-20039.553) [...15 remote chains...] -- 2:29:26
      3673000 -- (-20031.089) [...15 remote chains...] -- 2:29:25
      3674000 -- [-20031.568] [...15 remote chains...] -- 2:29:23
      3675000 -- (-20047.371) [...15 remote chains...] -- 2:29:23

      Average standard deviation of split frequencies: 0.019283

      3676000 -- (-20043.815) [...15 remote chains...] -- 2:29:21
      3677000 -- (-20053.777) [...15 remote chains...] -- 2:29:20
      3678000 -- (-20039.051) [...15 remote chains...] -- 2:29:18
      3679000 -- [-20035.520] [...15 remote chains...] -- 2:29:16
      3680000 -- (-20030.634) [...15 remote chains...] -- 2:29:16

      Average standard deviation of split frequencies: 0.019241

      3681000 -- (-20055.271) [...15 remote chains...] -- 2:29:14
      3682000 -- (-20036.048) [...15 remote chains...] -- 2:29:13
      3683000 -- (-20034.618) [...15 remote chains...] -- 2:29:11
      3684000 -- (-20031.176) [...15 remote chains...] -- 2:29:09
      3685000 -- (-20037.976) [...15 remote chains...] -- 2:29:08

      Average standard deviation of split frequencies: 0.019179

      3686000 -- (-20037.994) [...15 remote chains...] -- 2:29:06
      3687000 -- (-20043.460) [...15 remote chains...] -- 2:29:06
      3688000 -- (-20044.167) [...15 remote chains...] -- 2:29:04
      3689000 -- (-20041.043) [...15 remote chains...] -- 2:29:03
      3690000 -- (-20044.736) [...15 remote chains...] -- 2:29:01

      Average standard deviation of split frequencies: 0.019110

      3691000 -- (-20041.544) [...15 remote chains...] -- 2:28:59
      3692000 -- [-20039.232] [...15 remote chains...] -- 2:28:59
      3693000 -- (-20024.012) [...15 remote chains...] -- 2:28:57
      3694000 -- (-20020.856) [...15 remote chains...] -- 2:28:56
      3695000 -- (-20027.041) [...15 remote chains...] -- 2:28:54

      Average standard deviation of split frequencies: 0.019070

      3696000 -- (-20022.275) [...15 remote chains...] -- 2:28:54
      3697000 -- (-20027.329) [...15 remote chains...] -- 2:28:51
      3698000 -- [-20029.294] [...15 remote chains...] -- 2:28:49
      3699000 -- (-20029.848) [...15 remote chains...] -- 2:28:49
      3700000 -- [-20033.284] [...15 remote chains...] -- 2:28:47

      Average standard deviation of split frequencies: 0.018936

      3701000 -- (-20046.880) [...15 remote chains...] -- 2:28:46
      3702000 -- (-20057.682) [...15 remote chains...] -- 2:28:44
      3703000 -- (-20041.173) [...15 remote chains...] -- 2:28:44
      3704000 -- (-20044.119) [...15 remote chains...] -- 2:28:42
      3705000 -- [-20050.516] [...15 remote chains...] -- 2:28:41

      Average standard deviation of split frequencies: 0.018852

      3706000 -- (-20051.162) [...15 remote chains...] -- 2:28:39
      3707000 -- (-20039.022) [...15 remote chains...] -- 2:28:39
      3708000 -- (-20044.564) [...15 remote chains...] -- 2:28:37
      3709000 -- [-20050.763] [...15 remote chains...] -- 2:28:36
      3710000 -- (-20059.159) [...15 remote chains...] -- 2:28:34

      Average standard deviation of split frequencies: 0.018812

      3711000 -- (-20048.492) [...15 remote chains...] -- 2:28:34
      3712000 -- (-20055.407) [...15 remote chains...] -- 2:28:31
      3713000 -- (-20041.923) [...15 remote chains...] -- 2:28:29
      3714000 -- (-20048.566) [...15 remote chains...] -- 2:28:29
      3715000 -- (-20040.206) [...15 remote chains...] -- 2:28:27

      Average standard deviation of split frequencies: 0.018701

      3716000 -- (-20049.890) [...15 remote chains...] -- 2:28:26
      3717000 -- (-20049.312) [...15 remote chains...] -- 2:28:24
      3718000 -- (-20045.049) [...15 remote chains...] -- 2:28:22
      3719000 -- [-20032.966] [...15 remote chains...] -- 2:28:22
      3720000 -- (-20040.560) [...15 remote chains...] -- 2:28:20

      Average standard deviation of split frequencies: 0.018649

      3721000 -- (-20051.270) [...15 remote chains...] -- 2:28:19
      3722000 -- [-20038.712] [...15 remote chains...] -- 2:28:17
      3723000 -- (-20030.104) [...15 remote chains...] -- 2:28:15
      3724000 -- (-20032.098) [...15 remote chains...] -- 2:28:14
      3725000 -- [-20042.036] [...15 remote chains...] -- 2:28:12

      Average standard deviation of split frequencies: 0.018627

      3726000 -- (-20025.233) [...15 remote chains...] -- 2:28:12
      3727000 -- [-20030.446] [...15 remote chains...] -- 2:28:10
      3728000 -- (-20023.226) [...15 remote chains...] -- 2:28:09
      3729000 -- (-20025.345) [...15 remote chains...] -- 2:28:07
      3730000 -- (-20038.709) [...15 remote chains...] -- 2:28:07

      Average standard deviation of split frequencies: 0.018600

      3731000 -- (-20038.902) [...15 remote chains...] -- 2:28:05
      3732000 -- (-20051.818) [...15 remote chains...] -- 2:28:03
      3733000 -- [-20024.357] [...15 remote chains...] -- 2:28:02
      3734000 -- (-20033.798) [...15 remote chains...] -- 2:28:00
      3735000 -- (-20040.017) [...15 remote chains...] -- 2:28:00

      Average standard deviation of split frequencies: 0.018610

      3736000 -- [-20033.440] [...15 remote chains...] -- 2:27:57
      3737000 -- (-20041.350) [...15 remote chains...] -- 2:27:57
      3738000 -- (-20032.750) [...15 remote chains...] -- 2:27:55
      3739000 -- [-20047.194] [...15 remote chains...] -- 2:27:53
      3740000 -- (-20032.710) [...15 remote chains...] -- 2:27:52

      Average standard deviation of split frequencies: 0.018617

      3741000 -- (-20044.584) [...15 remote chains...] -- 2:27:50
      3742000 -- [-20045.143] [...15 remote chains...] -- 2:27:50
      3743000 -- (-20043.281) [...15 remote chains...] -- 2:27:48
      3744000 -- (-20032.912) [...15 remote chains...] -- 2:27:47
      3745000 -- (-20036.612) [...15 remote chains...] -- 2:27:45

      Average standard deviation of split frequencies: 0.018513

      3746000 -- [-20035.354] [...15 remote chains...] -- 2:27:45
      3747000 -- (-20036.779) [...15 remote chains...] -- 2:27:43
      3748000 -- (-20028.066) [...15 remote chains...] -- 2:27:40
      3749000 -- [-20032.010] [...15 remote chains...] -- 2:27:40
      3750000 -- (-20038.709) [...15 remote chains...] -- 2:27:38

      Average standard deviation of split frequencies: 0.018478

      3751000 -- (-20037.004) [...15 remote chains...] -- 2:27:37
      3752000 -- [-20031.236] [...15 remote chains...] -- 2:27:35
      3753000 -- (-20042.356) [...15 remote chains...] -- 2:27:35
      3754000 -- (-20039.726) [...15 remote chains...] -- 2:27:33
      3755000 -- (-20031.741) [...15 remote chains...] -- 2:27:31

      Average standard deviation of split frequencies: 0.018449

      3756000 -- [-20047.559] [...15 remote chains...] -- 2:27:30
      3757000 -- (-20033.622) [...15 remote chains...] -- 2:27:28
      3758000 -- [-20031.160] [...15 remote chains...] -- 2:27:28
      3759000 -- [-20026.392] [...15 remote chains...] -- 2:27:25
      3760000 -- (-20048.033) [...15 remote chains...] -- 2:27:23

      Average standard deviation of split frequencies: 0.018386

      3761000 -- (-20039.928) [...15 remote chains...] -- 2:27:23
      3762000 -- [-20039.591] [...15 remote chains...] -- 2:27:21
      3763000 -- (-20028.979) [...15 remote chains...] -- 2:27:20
      3764000 -- (-20034.365) [...15 remote chains...] -- 2:27:18
      3765000 -- (-20026.779) [...15 remote chains...] -- 2:27:18

      Average standard deviation of split frequencies: 0.018307

      3766000 -- (-20030.739) [...15 remote chains...] -- 2:27:16
      3767000 -- (-20034.341) [...15 remote chains...] -- 2:27:15
      3768000 -- (-20024.599) [...15 remote chains...] -- 2:27:13
      3769000 -- (-20033.506) [...15 remote chains...] -- 2:27:11
      3770000 -- (-20036.123) [...15 remote chains...] -- 2:27:11

      Average standard deviation of split frequencies: 0.018227

      3771000 -- (-20033.730) [...15 remote chains...] -- 2:27:08
      3772000 -- (-20034.047) [...15 remote chains...] -- 2:27:08
      3773000 -- [-20023.845] [...15 remote chains...] -- 2:27:06
      3774000 -- [-20020.538] [...15 remote chains...] -- 2:27:05
      3775000 -- (-20032.576) [...15 remote chains...] -- 2:27:03

      Average standard deviation of split frequencies: 0.018134

      3776000 -- (-20029.246) [...15 remote chains...] -- 2:27:01
      3777000 -- (-20030.534) [...15 remote chains...] -- 2:27:01
      3778000 -- [-20037.285] [...15 remote chains...] -- 2:26:59
      3779000 -- (-20032.829) [...15 remote chains...] -- 2:26:58
      3780000 -- (-20030.479) [...15 remote chains...] -- 2:26:56

      Average standard deviation of split frequencies: 0.018067

      3781000 -- (-20033.955) [...15 remote chains...] -- 2:26:56
      3782000 -- (-20033.558) [...15 remote chains...] -- 2:26:54
      3783000 -- (-20034.426) [...15 remote chains...] -- 2:26:53
      3784000 -- (-20044.132) [...15 remote chains...] -- 2:26:51
      3785000 -- (-20032.395) [...15 remote chains...] -- 2:26:49

      Average standard deviation of split frequencies: 0.017972

      3786000 -- [-20025.195] [...15 remote chains...] -- 2:26:48
      3787000 -- (-20033.761) [...15 remote chains...] -- 2:26:46
      3788000 -- (-20029.279) [...15 remote chains...] -- 2:26:46
      3789000 -- (-20034.048) [...15 remote chains...] -- 2:26:44
      3790000 -- (-20026.815) [...15 remote chains...] -- 2:26:43

      Average standard deviation of split frequencies: 0.017830

      3791000 -- (-20037.597) [...15 remote chains...] -- 2:26:41
      3792000 -- (-20036.138) [...15 remote chains...] -- 2:26:39
      3793000 -- (-20025.155) [...15 remote chains...] -- 2:26:39
      3794000 -- [-20021.011] [...15 remote chains...] -- 2:26:37
      3795000 -- (-20022.102) [...15 remote chains...] -- 2:26:36

      Average standard deviation of split frequencies: 0.017746

      3796000 -- [-20022.351] [...15 remote chains...] -- 2:26:34
      3797000 -- (-20035.147) [...15 remote chains...] -- 2:26:32
      3798000 -- (-20044.464) [...15 remote chains...] -- 2:26:31
      3799000 -- (-20038.356) [...15 remote chains...] -- 2:26:29
      3800000 -- [-20030.965] [...15 remote chains...] -- 2:26:29

      Average standard deviation of split frequencies: 0.017708

      3801000 -- (-20037.907) [...15 remote chains...] -- 2:26:27
      3802000 -- (-20040.195) [...15 remote chains...] -- 2:26:25
      3803000 -- (-20049.915) [...15 remote chains...] -- 2:26:24
      3804000 -- (-20061.791) [...15 remote chains...] -- 2:26:22
      3805000 -- (-20049.260) [...15 remote chains...] -- 2:26:22

      Average standard deviation of split frequencies: 0.017661

      3806000 -- (-20033.651) [...15 remote chains...] -- 2:26:19
      3807000 -- (-20040.042) [...15 remote chains...] -- 2:26:17
      3808000 -- [-20026.530] [...15 remote chains...] -- 2:26:17
      3809000 -- [-20025.261] [...15 remote chains...] -- 2:26:15
      3810000 -- [-20020.615] [...15 remote chains...] -- 2:26:13

      Average standard deviation of split frequencies: 0.017652

      3811000 -- (-20019.450) [...15 remote chains...] -- 2:26:12
      3812000 -- (-20014.503) [...15 remote chains...] -- 2:26:10
      3813000 -- (-20024.991) [...15 remote chains...] -- 2:26:08
      3814000 -- [-20033.067] [...15 remote chains...] -- 2:26:08
      3815000 -- (-20032.871) [...15 remote chains...] -- 2:26:06

      Average standard deviation of split frequencies: 0.017600

      3816000 -- (-20033.360) [...15 remote chains...] -- 2:26:03
      3817000 -- [-20042.389] [...15 remote chains...] -- 2:26:03
      3818000 -- [-20032.876] [...15 remote chains...] -- 2:26:01
      3819000 -- (-20046.847) [...15 remote chains...] -- 2:26:00
      3820000 -- [-20045.519] [...15 remote chains...] -- 2:25:58

      Average standard deviation of split frequencies: 0.017580

      3821000 -- (-20042.927) [...15 remote chains...] -- 2:25:56
      3822000 -- [-20030.727] [...15 remote chains...] -- 2:25:56
      3823000 -- [-20034.325] [...15 remote chains...] -- 2:25:54
      3824000 -- (-20043.925) [...15 remote chains...] -- 2:25:52
      3825000 -- (-20039.728) [...15 remote chains...] -- 2:25:51

      Average standard deviation of split frequencies: 0.017567

      3826000 -- [-20034.227] [...15 remote chains...] -- 2:25:49
      3827000 -- (-20023.711) [...15 remote chains...] -- 2:25:48
      3828000 -- (-20034.432) [...15 remote chains...] -- 2:25:46
      3829000 -- (-20047.839) [...15 remote chains...] -- 2:25:44
      3830000 -- (-20027.415) [...15 remote chains...] -- 2:25:44

      Average standard deviation of split frequencies: 0.017535

      3831000 -- (-20017.273) [...15 remote chains...] -- 2:25:42
      3832000 -- (-20030.542) [...15 remote chains...] -- 2:25:40
      3833000 -- (-20054.110) [...15 remote chains...] -- 2:25:39
      3834000 -- (-20040.268) [...15 remote chains...] -- 2:25:37
      3835000 -- [-20023.182] [...15 remote chains...] -- 2:25:37

      Average standard deviation of split frequencies: 0.017542

      3836000 -- (-20015.315) [...15 remote chains...] -- 2:25:35
      3837000 -- [-20020.462] [...15 remote chains...] -- 2:25:32
      3838000 -- (-20024.367) [...15 remote chains...] -- 2:25:32
      3839000 -- [-20036.810] [...15 remote chains...] -- 2:25:30
      3840000 -- [-20026.759] [...15 remote chains...] -- 2:25:28

      Average standard deviation of split frequencies: 0.017495

      3841000 -- [-20028.414] [...15 remote chains...] -- 2:25:27
      3842000 -- (-20049.262) [...15 remote chains...] -- 2:25:25
      3843000 -- (-20035.874) [...15 remote chains...] -- 2:25:23
      3844000 -- (-20039.531) [...15 remote chains...] -- 2:25:23
      3845000 -- [-20043.596] [...15 remote chains...] -- 2:25:21

      Average standard deviation of split frequencies: 0.017503

      3846000 -- [-20031.353] [...15 remote chains...] -- 2:25:20
      3847000 -- (-20032.897) [...15 remote chains...] -- 2:25:18
      3848000 -- [-20025.232] [...15 remote chains...] -- 2:25:16
      3849000 -- (-20022.475) [...15 remote chains...] -- 2:25:15
      3850000 -- (-20016.941) [...15 remote chains...] -- 2:25:13

      Average standard deviation of split frequencies: 0.017443

      3851000 -- (-20020.617) [...15 remote chains...] -- 2:25:11
      3852000 -- (-20038.287) [...15 remote chains...] -- 2:25:11
      3853000 -- (-20037.638) [...15 remote chains...] -- 2:25:09
      3854000 -- (-20040.037) [...15 remote chains...] -- 2:25:07
      3855000 -- [-20026.759] [...15 remote chains...] -- 2:25:06

      Average standard deviation of split frequencies: 0.017435

      3856000 -- (-20025.078) [...15 remote chains...] -- 2:25:04
      3857000 -- (-20013.651) [...15 remote chains...] -- 2:25:04
      3858000 -- [-20034.308] [...15 remote chains...] -- 2:25:01
      3859000 -- (-20030.043) [...15 remote chains...] -- 2:24:59
      3860000 -- (-20031.917) [...15 remote chains...] -- 2:24:59

      Average standard deviation of split frequencies: 0.017417

      3861000 -- (-20041.437) [...15 remote chains...] -- 2:24:57
      3862000 -- [-20029.764] [...15 remote chains...] -- 2:24:55
      3863000 -- (-20033.968) [...15 remote chains...] -- 2:24:54
      3864000 -- (-20041.019) [...15 remote chains...] -- 2:24:52
      3865000 -- [-20048.223] [...15 remote chains...] -- 2:24:52

      Average standard deviation of split frequencies: 0.017369

      3866000 -- (-20038.384) [...15 remote chains...] -- 2:24:50
      3867000 -- (-20043.290) [...15 remote chains...] -- 2:24:48
      3868000 -- (-20050.994) [...15 remote chains...] -- 2:24:47
      3869000 -- (-20033.845) [...15 remote chains...] -- 2:24:45
      3870000 -- (-20036.911) [...15 remote chains...] -- 2:24:43

      Average standard deviation of split frequencies: 0.017319

      3871000 -- (-20040.806) [...15 remote chains...] -- 2:24:42
      3872000 -- (-20042.242) [...15 remote chains...] -- 2:24:40
      3873000 -- (-20047.250) [...15 remote chains...] -- 2:24:40
      3874000 -- (-20039.219) [...15 remote chains...] -- 2:24:38
      3875000 -- (-20048.020) [...15 remote chains...] -- 2:24:36

      Average standard deviation of split frequencies: 0.017309

      3876000 -- [-20030.673] [...15 remote chains...] -- 2:24:35
      3877000 -- (-20033.346) [...15 remote chains...] -- 2:24:33
      3878000 -- (-20037.155) [...15 remote chains...] -- 2:24:33
      3879000 -- (-20036.603) [...15 remote chains...] -- 2:24:31
      3880000 -- (-20021.781) [...15 remote chains...] -- 2:24:28

      Average standard deviation of split frequencies: 0.017300

      3881000 -- (-20033.953) [...15 remote chains...] -- 2:24:28
      3882000 -- (-20037.627) [...15 remote chains...] -- 2:24:26
      3883000 -- (-20032.487) [...15 remote chains...] -- 2:24:24
      3884000 -- (-20050.336) [...15 remote chains...] -- 2:24:23
      3885000 -- (-20047.176) [...15 remote chains...] -- 2:24:21

      Average standard deviation of split frequencies: 0.017294

      3886000 -- (-20045.751) [...15 remote chains...] -- 2:24:21
      3887000 -- (-20044.003) [...15 remote chains...] -- 2:24:19
      3888000 -- (-20033.066) [...15 remote chains...] -- 2:24:17
      3889000 -- (-20043.726) [...15 remote chains...] -- 2:24:16
      3890000 -- (-20039.007) [...15 remote chains...] -- 2:24:14

      Average standard deviation of split frequencies: 0.017242

      3891000 -- (-20063.171) [...15 remote chains...] -- 2:24:12
      3892000 -- (-20040.917) [...15 remote chains...] -- 2:24:11
      3893000 -- [-20032.546] [...15 remote chains...] -- 2:24:09
      3894000 -- [-20042.691] [...15 remote chains...] -- 2:24:07
      3895000 -- (-20045.210) [...15 remote chains...] -- 2:24:07

      Average standard deviation of split frequencies: 0.017191

      3896000 -- (-20030.800) [...15 remote chains...] -- 2:24:05
      3897000 -- [-20032.750] [...15 remote chains...] -- 2:24:03
      3898000 -- (-20035.885) [...15 remote chains...] -- 2:24:02
      3899000 -- [-20056.609] [...15 remote chains...] -- 2:24:00
      3900000 -- [-20066.210] [...15 remote chains...] -- 2:24:00

      Average standard deviation of split frequencies: 0.017180

      3901000 -- (-20053.070) [...15 remote chains...] -- 2:23:58
      3902000 -- (-20050.268) [...15 remote chains...] -- 2:23:55
      3903000 -- (-20038.847) [...15 remote chains...] -- 2:23:55
      3904000 -- (-20030.773) [...15 remote chains...] -- 2:23:53
      3905000 -- (-20038.658) [...15 remote chains...] -- 2:23:51

      Average standard deviation of split frequencies: 0.017184

      3906000 -- (-20042.297) [...15 remote chains...] -- 2:23:50
      3907000 -- [-20029.448] [...15 remote chains...] -- 2:23:48
      3908000 -- (-20058.166) [...15 remote chains...] -- 2:23:46
      3909000 -- [-20039.979] [...15 remote chains...] -- 2:23:46
      3910000 -- (-20034.987) [...15 remote chains...] -- 2:23:44

      Average standard deviation of split frequencies: 0.017193

      3911000 -- [-20037.795] [...15 remote chains...] -- 2:23:43
      3912000 -- [-20040.652] [...15 remote chains...] -- 2:23:41
      3913000 -- [-20016.545] [...15 remote chains...] -- 2:23:39
      3914000 -- [-20014.472] [...15 remote chains...] -- 2:23:38
      3915000 -- (-20023.808) [...15 remote chains...] -- 2:23:36

      Average standard deviation of split frequencies: 0.017150

      3916000 -- (-20026.060) [...15 remote chains...] -- 2:23:34
      3917000 -- (-20037.699) [...15 remote chains...] -- 2:23:34
      3918000 -- [-20044.809] [...15 remote chains...] -- 2:23:32
      3919000 -- (-20034.485) [...15 remote chains...] -- 2:23:31
      3920000 -- (-20033.562) [...15 remote chains...] -- 2:23:29

      Average standard deviation of split frequencies: 0.017128

      3921000 -- (-20026.340) [...15 remote chains...] -- 2:23:27
      3922000 -- (-20037.452) [...15 remote chains...] -- 2:23:27
      3923000 -- [-20032.657] [...15 remote chains...] -- 2:23:25
      3924000 -- (-20034.307) [...15 remote chains...] -- 2:23:23
      3925000 -- (-20032.660) [...15 remote chains...] -- 2:23:22

      Average standard deviation of split frequencies: 0.017132

      3926000 -- (-20035.944) [...15 remote chains...] -- 2:23:20
      3927000 -- [-20034.184] [...15 remote chains...] -- 2:23:18
      3928000 -- (-20021.597) [...15 remote chains...] -- 2:23:17
      3929000 -- (-20031.594) [...15 remote chains...] -- 2:23:15
      3930000 -- (-20034.913) [...15 remote chains...] -- 2:23:13

      Average standard deviation of split frequencies: 0.017120

      3931000 -- (-20038.121) [...15 remote chains...] -- 2:23:13
      3932000 -- (-20039.378) [...15 remote chains...] -- 2:23:11
      3933000 -- (-20038.841) [...15 remote chains...] -- 2:23:10
      3934000 -- [-20029.426] [...15 remote chains...] -- 2:23:08
      3935000 -- (-20034.055) [...15 remote chains...] -- 2:23:06

      Average standard deviation of split frequencies: 0.017052

      3936000 -- (-20044.217) [...15 remote chains...] -- 2:23:06
      3937000 -- [-20031.729] [...15 remote chains...] -- 2:23:03
      3938000 -- (-20034.627) [...15 remote chains...] -- 2:23:01
      3939000 -- [-20029.962] [...15 remote chains...] -- 2:23:01
      3940000 -- (-20027.116) [...15 remote chains...] -- 2:22:59

      Average standard deviation of split frequencies: 0.017086

      3941000 -- (-20042.383) [...15 remote chains...] -- 2:22:58
      3942000 -- (-20040.567) [...15 remote chains...] -- 2:22:56
      3943000 -- (-20041.602) [...15 remote chains...] -- 2:22:54
      3944000 -- (-20025.046) [...15 remote chains...] -- 2:22:54
      3945000 -- (-20016.521) [...15 remote chains...] -- 2:22:52

      Average standard deviation of split frequencies: 0.017085

      3946000 -- (-20030.464) [...15 remote chains...] -- 2:22:51
      3947000 -- [-20024.761] [...15 remote chains...] -- 2:22:49
      3948000 -- [-20031.176] [...15 remote chains...] -- 2:22:47
      3949000 -- (-20039.257) [...15 remote chains...] -- 2:22:47
      3950000 -- (-20028.812) [...15 remote chains...] -- 2:22:44

      Average standard deviation of split frequencies: 0.017095

      3951000 -- (-20026.725) [...15 remote chains...] -- 2:22:44
      3952000 -- [-20027.649] [...15 remote chains...] -- 2:22:42
      3953000 -- (-20019.087) [...15 remote chains...] -- 2:22:40
      3954000 -- (-20029.934) [...15 remote chains...] -- 2:22:39
      3955000 -- (-20028.385) [...15 remote chains...] -- 2:22:37

      Average standard deviation of split frequencies: 0.017104

      3956000 -- (-20032.720) [...15 remote chains...] -- 2:22:35
      3957000 -- (-20028.382) [...15 remote chains...] -- 2:22:35
      3958000 -- (-20028.948) [...15 remote chains...] -- 2:22:33
      3959000 -- [-20033.760] [...15 remote chains...] -- 2:22:32
      3960000 -- [-20029.637] [...15 remote chains...] -- 2:22:30

      Average standard deviation of split frequencies: 0.017057

      3961000 -- (-20036.318) [...15 remote chains...] -- 2:22:28
      3962000 -- (-20029.697) [...15 remote chains...] -- 2:22:27
      3963000 -- (-20022.301) [...15 remote chains...] -- 2:22:25
      3964000 -- (-20025.196) [...15 remote chains...] -- 2:22:25
      3965000 -- (-20030.641) [...15 remote chains...] -- 2:22:23

      Average standard deviation of split frequencies: 0.017047

      3966000 -- [-20019.102] [...15 remote chains...] -- 2:22:21
      3967000 -- (-20043.475) [...15 remote chains...] -- 2:22:20
      3968000 -- (-20045.585) [...15 remote chains...] -- 2:22:18
      3969000 -- (-20039.657) [...15 remote chains...] -- 2:22:16
      3970000 -- (-20046.407) [...15 remote chains...] -- 2:22:16

      Average standard deviation of split frequencies: 0.017058

      3971000 -- [-20034.115] [...15 remote chains...] -- 2:22:14
      3972000 -- (-20036.635) [...15 remote chains...] -- 2:22:12
      3973000 -- (-20036.105) [...15 remote chains...] -- 2:22:11
      3974000 -- (-20027.290) [...15 remote chains...] -- 2:22:09
      3975000 -- (-20043.307) [...15 remote chains...] -- 2:22:07

      Average standard deviation of split frequencies: 0.017001

      3976000 -- (-20038.617) [...15 remote chains...] -- 2:22:06
      3977000 -- [-20034.148] [...15 remote chains...] -- 2:22:04
      3978000 -- [-20040.385] [...15 remote chains...] -- 2:22:02
      3979000 -- (-20034.928) [...15 remote chains...] -- 2:22:02
      3980000 -- (-20040.480) [...15 remote chains...] -- 2:22:00

      Average standard deviation of split frequencies: 0.016960

      3981000 -- [-20032.261] [...15 remote chains...] -- 2:21:58
      3982000 -- (-20026.314) [...15 remote chains...] -- 2:21:57
      3983000 -- (-20018.847) [...15 remote chains...] -- 2:21:55
      3984000 -- [-20022.752] [...15 remote chains...] -- 2:21:53
      3985000 -- (-20023.091) [...15 remote chains...] -- 2:21:53

      Average standard deviation of split frequencies: 0.016915

      3986000 -- (-20027.827) [...15 remote chains...] -- 2:21:51
      3987000 -- (-20023.264) [...15 remote chains...] -- 2:21:50
      3988000 -- [-20030.115] [...15 remote chains...] -- 2:21:48
      3989000 -- (-20058.063) [...15 remote chains...] -- 2:21:46
      3990000 -- [-20036.334] [...15 remote chains...] -- 2:21:45

      Average standard deviation of split frequencies: 0.016934

      3991000 -- (-20035.828) [...15 remote chains...] -- 2:21:43
      3992000 -- (-20034.487) [...15 remote chains...] -- 2:21:43
      3993000 -- (-20027.274) [...15 remote chains...] -- 2:21:41
      3994000 -- [-20016.208] [...15 remote chains...] -- 2:21:39
      3995000 -- [-20037.137] [...15 remote chains...] -- 2:21:38

      Average standard deviation of split frequencies: 0.016971

      3996000 -- (-20030.541) [...15 remote chains...] -- 2:21:36
      3997000 -- (-20017.976) [...15 remote chains...] -- 2:21:34
      3998000 -- (-20035.938) [...15 remote chains...] -- 2:21:34
      3999000 -- (-20042.066) [...15 remote chains...] -- 2:21:32
      4000000 -- (-20030.437) [...15 remote chains...] -- 2:21:31

      Average standard deviation of split frequencies: 0.016924

      4001000 -- (-20034.610) [...15 remote chains...] -- 2:21:29
      4002000 -- (-20020.698) [...15 remote chains...] -- 2:21:27
      4003000 -- (-20022.947) [...15 remote chains...] -- 2:21:26
      4004000 -- (-20026.629) [...15 remote chains...] -- 2:21:24
      4005000 -- (-20033.924) [...15 remote chains...] -- 2:21:22

      Average standard deviation of split frequencies: 0.016907

      4006000 -- (-20021.082) [...15 remote chains...] -- 2:21:22
      4007000 -- (-20028.095) [...15 remote chains...] -- 2:21:20
      4008000 -- (-20023.508) [...15 remote chains...] -- 2:21:18
      4009000 -- [-20016.290] [...15 remote chains...] -- 2:21:17
      4010000 -- (-20027.965) [...15 remote chains...] -- 2:21:15

      Average standard deviation of split frequencies: 0.016903

      4011000 -- [-20046.062] [...15 remote chains...] -- 2:21:15
      4012000 -- (-20052.289) [...15 remote chains...] -- 2:21:13
      4013000 -- (-20037.387) [...15 remote chains...] -- 2:21:12
      4014000 -- [-20041.925] [...15 remote chains...] -- 2:21:10
      4015000 -- (-20023.460) [...15 remote chains...] -- 2:21:08

      Average standard deviation of split frequencies: 0.016969

      4016000 -- (-20033.371) [...15 remote chains...] -- 2:21:07
      4017000 -- (-20024.696) [...15 remote chains...] -- 2:21:05
      4018000 -- (-20032.280) [...15 remote chains...] -- 2:21:03
      4019000 -- (-20023.416) [...15 remote chains...] -- 2:21:03
      4020000 -- (-20042.736) [...15 remote chains...] -- 2:21:01

      Average standard deviation of split frequencies: 0.017003

      4021000 -- (-20035.142) [...15 remote chains...] -- 2:21:00
      4022000 -- (-20042.052) [...15 remote chains...] -- 2:20:58
      4023000 -- (-20042.416) [...15 remote chains...] -- 2:20:56
      4024000 -- [-20025.493] [...15 remote chains...] -- 2:20:56
      4025000 -- (-20033.515) [...15 remote chains...] -- 2:20:54

      Average standard deviation of split frequencies: 0.017043

      4026000 -- (-20036.050) [...15 remote chains...] -- 2:20:52
      4027000 -- (-20040.556) [...15 remote chains...] -- 2:20:51
      4028000 -- (-20041.642) [...15 remote chains...] -- 2:20:49
      4029000 -- [-20041.648] [...15 remote chains...] -- 2:20:48
      4030000 -- (-20038.614) [...15 remote chains...] -- 2:20:46

      Average standard deviation of split frequencies: 0.017055

      4031000 -- (-20020.072) [...15 remote chains...] -- 2:20:44
      4032000 -- (-20035.963) [...15 remote chains...] -- 2:20:44
      4033000 -- (-20046.864) [...15 remote chains...] -- 2:20:42
      4034000 -- [-20048.996] [...15 remote chains...] -- 2:20:40
      4035000 -- (-20044.383) [...15 remote chains...] -- 2:20:39

      Average standard deviation of split frequencies: 0.017037

      4036000 -- (-20048.572) [...15 remote chains...] -- 2:20:37
      4037000 -- (-20036.271) [...15 remote chains...] -- 2:20:37
      4038000 -- (-20036.674) [...15 remote chains...] -- 2:20:35
      4039000 -- (-20044.659) [...15 remote chains...] -- 2:20:33
      4040000 -- (-20046.463) [...15 remote chains...] -- 2:20:32

      Average standard deviation of split frequencies: 0.017036

      4041000 -- (-20037.882) [...15 remote chains...] -- 2:20:30
      4042000 -- (-20042.011) [...15 remote chains...] -- 2:20:28
      4043000 -- (-20031.023) [...15 remote chains...] -- 2:20:27
      4044000 -- (-20047.992) [...15 remote chains...] -- 2:20:25
      4045000 -- (-20031.091) [...15 remote chains...] -- 2:20:25

      Average standard deviation of split frequencies: 0.017033

      4046000 -- (-20040.904) [...15 remote chains...] -- 2:20:23
      4047000 -- (-20013.868) [...15 remote chains...] -- 2:20:21
      4048000 -- (-20014.641) [...15 remote chains...] -- 2:20:20
      4049000 -- [-20017.317] [...15 remote chains...] -- 2:20:18
      4050000 -- (-20025.847) [...15 remote chains...] -- 2:20:16

      Average standard deviation of split frequencies: 0.017071

      4051000 -- (-20031.958) [...15 remote chains...] -- 2:20:16
      4052000 -- (-20046.145) [...15 remote chains...] -- 2:20:14
      4053000 -- (-20040.597) [...15 remote chains...] -- 2:20:12
      4054000 -- (-20038.107) [...15 remote chains...] -- 2:20:11
      4055000 -- [-20042.315] [...15 remote chains...] -- 2:20:09

      Average standard deviation of split frequencies: 0.017071

      4056000 -- (-20044.303) [...15 remote chains...] -- 2:20:07
      4057000 -- [-20028.856] [...15 remote chains...] -- 2:20:06
      4058000 -- (-20058.215) [...15 remote chains...] -- 2:20:04
      4059000 -- [-20044.335] [...15 remote chains...] -- 2:20:04
      4060000 -- (-20041.475) [...15 remote chains...] -- 2:20:02

      Average standard deviation of split frequencies: 0.017080

      4061000 -- (-20023.490) [...15 remote chains...] -- 2:20:00
      4062000 -- (-20025.271) [...15 remote chains...] -- 2:19:59
      4063000 -- (-20025.831) [...15 remote chains...] -- 2:19:57
      4064000 -- (-20053.355) [...15 remote chains...] -- 2:19:55
      4065000 -- (-20041.692) [...15 remote chains...] -- 2:19:55

      Average standard deviation of split frequencies: 0.017103

      4066000 -- [-20023.287] [...15 remote chains...] -- 2:19:53
      4067000 -- (-20016.748) [...15 remote chains...] -- 2:19:52
      4068000 -- [-20011.062] [...15 remote chains...] -- 2:19:50
      4069000 -- (-20034.024) [...15 remote chains...] -- 2:19:48
      4070000 -- (-20033.029) [...15 remote chains...] -- 2:19:47

      Average standard deviation of split frequencies: 0.017021

      4071000 -- (-20029.795) [...15 remote chains...] -- 2:19:45
      4072000 -- [-20056.726] [...15 remote chains...] -- 2:19:45
      4073000 -- (-20049.546) [...15 remote chains...] -- 2:19:43
      4074000 -- (-20026.144) [...15 remote chains...] -- 2:19:41
      4075000 -- (-20020.751) [...15 remote chains...] -- 2:19:40

      Average standard deviation of split frequencies: 0.017009

      4076000 -- (-20028.496) [...15 remote chains...] -- 2:19:38
      4077000 -- (-20032.652) [...15 remote chains...] -- 2:19:38
      4078000 -- [-20034.950] [...15 remote chains...] -- 2:19:36
      4079000 -- (-20036.370) [...15 remote chains...] -- 2:19:35
      4080000 -- [-20028.461] [...15 remote chains...] -- 2:19:33

      Average standard deviation of split frequencies: 0.017029

      4081000 -- (-20029.622) [...15 remote chains...] -- 2:19:31
      4082000 -- (-20022.092) [...15 remote chains...] -- 2:19:31
      4083000 -- (-20017.967) [...15 remote chains...] -- 2:19:29
      4084000 -- (-20019.242) [...15 remote chains...] -- 2:19:26
      4085000 -- [-20032.752] [...15 remote chains...] -- 2:19:26

      Average standard deviation of split frequencies: 0.016936

      4086000 -- (-20031.753) [...15 remote chains...] -- 2:19:24
      4087000 -- (-20032.074) [...15 remote chains...] -- 2:19:22
      4088000 -- [-20038.873] [...15 remote chains...] -- 2:19:21
      4089000 -- (-20037.884) [...15 remote chains...] -- 2:19:19
      4090000 -- (-20027.320) [...15 remote chains...] -- 2:19:19

      Average standard deviation of split frequencies: 0.016915

      4091000 -- (-20032.546) [...15 remote chains...] -- 2:19:17
      4092000 -- (-20042.620) [...15 remote chains...] -- 2:19:15
      4093000 -- [-20030.882] [...15 remote chains...] -- 2:19:14
      4094000 -- [-20033.881] [...15 remote chains...] -- 2:19:12
      4095000 -- (-20042.684) [...15 remote chains...] -- 2:19:10

      Average standard deviation of split frequencies: 0.016851

      4096000 -- (-20046.406) [...15 remote chains...] -- 2:19:10
      4097000 -- (-20044.049) [...15 remote chains...] -- 2:19:08
      4098000 -- (-20036.467) [...15 remote chains...] -- 2:19:06
      4099000 -- [-20036.137] [...15 remote chains...] -- 2:19:05
      4100000 -- (-20026.584) [...15 remote chains...] -- 2:19:03

      Average standard deviation of split frequencies: 0.016856

      4101000 -- (-20035.406) [...15 remote chains...] -- 2:19:02
      4102000 -- (-20036.471) [...15 remote chains...] -- 2:19:00
      4103000 -- (-20030.188) [...15 remote chains...] -- 2:18:58
      4104000 -- (-20015.454) [...15 remote chains...] -- 2:18:58
      4105000 -- (-20024.694) [...15 remote chains...] -- 2:18:56

      Average standard deviation of split frequencies: 0.016835

      4106000 -- (-20029.287) [...15 remote chains...] -- 2:18:55
      4107000 -- (-20034.909) [...15 remote chains...] -- 2:18:53
      4108000 -- [-20042.379] [...15 remote chains...] -- 2:18:51
      4109000 -- (-20041.839) [...15 remote chains...] -- 2:18:51
      4110000 -- (-20032.089) [...15 remote chains...] -- 2:18:49

      Average standard deviation of split frequencies: 0.016838

      4111000 -- (-20027.613) [...15 remote chains...] -- 2:18:47
      4112000 -- (-20017.594) [...15 remote chains...] -- 2:18:46
      4113000 -- [-20009.722] [...15 remote chains...] -- 2:18:44
      4114000 -- (-20023.914) [...15 remote chains...] -- 2:18:42
      4115000 -- (-20014.870) [...15 remote chains...] -- 2:18:41

      Average standard deviation of split frequencies: 0.016845

      4116000 -- (-20028.771) [...15 remote chains...] -- 2:18:39
      4117000 -- (-20036.916) [...15 remote chains...] -- 2:18:37
      4118000 -- (-20037.353) [...15 remote chains...] -- 2:18:37
      4119000 -- [-20028.655] [...15 remote chains...] -- 2:18:35
      4120000 -- (-20018.376) [...15 remote chains...] -- 2:18:33

      Average standard deviation of split frequencies: 0.016797

      4121000 -- [-20031.749] [...15 remote chains...] -- 2:18:32
      4122000 -- [-20025.509] [...15 remote chains...] -- 2:18:30
      4123000 -- (-20024.103) [...15 remote chains...] -- 2:18:28
      4124000 -- (-20019.869) [...15 remote chains...] -- 2:18:28
      4125000 -- (-20027.705) [...15 remote chains...] -- 2:18:26

      Average standard deviation of split frequencies: 0.016815

      4126000 -- (-20016.089) [...15 remote chains...] -- 2:18:24
      4127000 -- (-20041.157) [...15 remote chains...] -- 2:18:23
      4128000 -- [-20034.223] [...15 remote chains...] -- 2:18:21
      4129000 -- (-20037.921) [...15 remote chains...] -- 2:18:19
      4130000 -- (-20028.397) [...15 remote chains...] -- 2:18:19

      Average standard deviation of split frequencies: 0.016769

      4131000 -- (-20019.614) [...15 remote chains...] -- 2:18:17
      4132000 -- (-20029.008) [...15 remote chains...] -- 2:18:15
      4133000 -- (-20020.953) [...15 remote chains...] -- 2:18:14
      4134000 -- (-20032.947) [...15 remote chains...] -- 2:18:12
      4135000 -- [-20015.255] [...15 remote chains...] -- 2:18:10

      Average standard deviation of split frequencies: 0.016687

      4136000 -- (-20018.315) [...15 remote chains...] -- 2:18:09
      4137000 -- (-20017.641) [...15 remote chains...] -- 2:18:07
      4138000 -- [-20024.051] [...15 remote chains...] -- 2:18:05
      4139000 -- (-20030.684) [...15 remote chains...] -- 2:18:05
      4140000 -- (-20038.532) [...15 remote chains...] -- 2:18:03

      Average standard deviation of split frequencies: 0.016656

      4141000 -- [-20031.094] [...15 remote chains...] -- 2:18:01
      4142000 -- (-20030.671) [...15 remote chains...] -- 2:18:00
      4143000 -- (-20028.560) [...15 remote chains...] -- 2:17:58
      4144000 -- (-20039.652) [...15 remote chains...] -- 2:17:56
      4145000 -- (-20027.791) [...15 remote chains...] -- 2:17:56

      Average standard deviation of split frequencies: 0.016668

      4146000 -- [-20022.949] [...15 remote chains...] -- 2:17:54
      4147000 -- (-20032.343) [...15 remote chains...] -- 2:17:52
      4148000 -- [-20038.245] [...15 remote chains...] -- 2:17:51
      4149000 -- [-20030.193] [...15 remote chains...] -- 2:17:49
      4150000 -- (-20030.146) [...15 remote chains...] -- 2:17:47

      Average standard deviation of split frequencies: 0.016649

      4151000 -- (-20034.970) [...15 remote chains...] -- 2:17:46
      4152000 -- (-20030.875) [...15 remote chains...] -- 2:17:44
      4153000 -- (-20031.521) [...15 remote chains...] -- 2:17:42
      4154000 -- [-20027.133] [...15 remote chains...] -- 2:17:42
      4155000 -- (-20033.509) [...15 remote chains...] -- 2:17:40

      Average standard deviation of split frequencies: 0.016609

      4156000 -- (-20034.269) [...15 remote chains...] -- 2:17:38
      4157000 -- (-20034.834) [...15 remote chains...] -- 2:17:37
      4158000 -- (-20044.920) [...15 remote chains...] -- 2:17:35
      4159000 -- (-20049.642) [...15 remote chains...] -- 2:17:33
      4160000 -- (-20051.230) [...15 remote chains...] -- 2:17:31

      Average standard deviation of split frequencies: 0.016585

      4161000 -- [-20046.402] [...15 remote chains...] -- 2:17:31
      4162000 -- (-20040.217) [...15 remote chains...] -- 2:17:29
      4163000 -- [-20037.808] [...15 remote chains...] -- 2:17:27
      4164000 -- (-20035.961) [...15 remote chains...] -- 2:17:26
      4165000 -- [-20051.528] [...15 remote chains...] -- 2:17:24

      Average standard deviation of split frequencies: 0.016595

      4166000 -- (-20045.076) [...15 remote chains...] -- 2:17:24
      4167000 -- (-20039.139) [...15 remote chains...] -- 2:17:22
      4168000 -- [-20045.561] [...15 remote chains...] -- 2:17:20
      4169000 -- [-20041.361] [...15 remote chains...] -- 2:17:19
      4170000 -- (-20054.163) [...15 remote chains...] -- 2:17:17

      Average standard deviation of split frequencies: 0.016584

      4171000 -- (-20049.645) [...15 remote chains...] -- 2:17:15
      4172000 -- (-20043.436) [...15 remote chains...] -- 2:17:14
      4173000 -- (-20043.096) [...15 remote chains...] -- 2:17:12
      4174000 -- [-20034.005] [...15 remote chains...] -- 2:17:10
      4175000 -- (-20045.538) [...15 remote chains...] -- 2:17:10

      Average standard deviation of split frequencies: 0.016598

      4176000 -- (-20052.249) [...15 remote chains...] -- 2:17:08
      4177000 -- (-20058.420) [...15 remote chains...] -- 2:17:07
      4178000 -- (-20036.800) [...15 remote chains...] -- 2:17:05
      4179000 -- (-20048.154) [...15 remote chains...] -- 2:17:03
      4180000 -- [-20051.691] [...15 remote chains...] -- 2:17:03

      Average standard deviation of split frequencies: 0.016574

      4181000 -- (-20030.426) [...15 remote chains...] -- 2:17:01
      4182000 -- [-20044.707] [...15 remote chains...] -- 2:16:59
      4183000 -- (-20042.962) [...15 remote chains...] -- 2:16:58
      4184000 -- (-20033.769) [...15 remote chains...] -- 2:16:56
      4185000 -- (-20015.132) [...15 remote chains...] -- 2:16:54

      Average standard deviation of split frequencies: 0.016531

      4186000 -- [-20036.283] [...15 remote chains...] -- 2:16:54
      4187000 -- (-20033.098) [...15 remote chains...] -- 2:16:52
      4188000 -- [-20031.633] [...15 remote chains...] -- 2:16:50
      4189000 -- (-20030.634) [...15 remote chains...] -- 2:16:49
      4190000 -- (-20023.906) [...15 remote chains...] -- 2:16:47

      Average standard deviation of split frequencies: 0.016460

      4191000 -- (-20024.618) [...15 remote chains...] -- 2:16:45
      4192000 -- (-20028.742) [...15 remote chains...] -- 2:16:44
      4193000 -- (-20026.179) [...15 remote chains...] -- 2:16:42
      4194000 -- (-20031.555) [...15 remote chains...] -- 2:16:40
      4195000 -- (-20031.172) [...15 remote chains...] -- 2:16:40

      Average standard deviation of split frequencies: 0.016487

      4196000 -- (-20030.636) [...15 remote chains...] -- 2:16:38
      4197000 -- (-20035.475) [...15 remote chains...] -- 2:16:37
      4198000 -- (-20026.734) [...15 remote chains...] -- 2:16:35
      4199000 -- (-20038.140) [...15 remote chains...] -- 2:16:33
      4200000 -- (-20023.114) [...15 remote chains...] -- 2:16:33

      Average standard deviation of split frequencies: 0.016438

      4201000 -- (-20024.194) [...15 remote chains...] -- 2:16:31
      4202000 -- (-20017.949) [...15 remote chains...] -- 2:16:29
      4203000 -- (-20009.165) [...15 remote chains...] -- 2:16:28
      4204000 -- [-20016.910] [...15 remote chains...] -- 2:16:26
      4205000 -- (-20017.843) [...15 remote chains...] -- 2:16:24

      Average standard deviation of split frequencies: 0.016394

      4206000 -- [-20042.665] [...15 remote chains...] -- 2:16:24
      4207000 -- (-20046.349) [...15 remote chains...] -- 2:16:22
      4208000 -- (-20036.251) [...15 remote chains...] -- 2:16:20
      4209000 -- [-20015.440] [...15 remote chains...] -- 2:16:19
      4210000 -- (-20026.154) [...15 remote chains...] -- 2:16:17

      Average standard deviation of split frequencies: 0.016354

      4211000 -- (-20028.481) [...15 remote chains...] -- 2:16:16
      4212000 -- (-20010.667) [...15 remote chains...] -- 2:16:14
      4213000 -- (-20005.907) [...15 remote chains...] -- 2:16:12
      4214000 -- (-20028.633) [...15 remote chains...] -- 2:16:12
      4215000 -- (-20026.960) [...15 remote chains...] -- 2:16:10

      Average standard deviation of split frequencies: 0.016252

      4216000 -- (-20047.607) [...15 remote chains...] -- 2:16:08
      4217000 -- (-20035.576) [...15 remote chains...] -- 2:16:07
      4218000 -- (-20052.509) [...15 remote chains...] -- 2:16:05
      4219000 -- (-20043.863) [...15 remote chains...] -- 2:16:03
      4220000 -- (-20046.699) [...15 remote chains...] -- 2:16:03

      Average standard deviation of split frequencies: 0.016185

      4221000 -- (-20033.150) [...15 remote chains...] -- 2:16:01
      4222000 -- [-20026.822] [...15 remote chains...] -- 2:16:00
      4223000 -- [-20032.189] [...15 remote chains...] -- 2:15:58
      4224000 -- (-20049.767) [...15 remote chains...] -- 2:15:56
      4225000 -- (-20057.452) [...15 remote chains...] -- 2:15:56

      Average standard deviation of split frequencies: 0.016149

      4226000 -- (-20044.376) [...15 remote chains...] -- 2:15:54
      4227000 -- (-20045.064) [...15 remote chains...] -- 2:15:53
      4228000 -- (-20044.541) [...15 remote chains...] -- 2:15:51
      4229000 -- (-20048.874) [...15 remote chains...] -- 2:15:49
      4230000 -- (-20046.028) [...15 remote chains...] -- 2:15:48

      Average standard deviation of split frequencies: 0.016106

      4231000 -- (-20027.237) [...15 remote chains...] -- 2:15:46
      4232000 -- [-20024.939] [...15 remote chains...] -- 2:15:44
      4233000 -- (-20025.590) [...15 remote chains...] -- 2:15:44
      4234000 -- (-20025.731) [...15 remote chains...] -- 2:15:42
      4235000 -- (-20038.909) [...15 remote chains...] -- 2:15:41

      Average standard deviation of split frequencies: 0.016088

      4236000 -- [-20036.659] [...15 remote chains...] -- 2:15:39
      4237000 -- (-20023.313) [...15 remote chains...] -- 2:15:37
      4238000 -- (-20033.080) [...15 remote chains...] -- 2:15:37
      4239000 -- (-20041.259) [...15 remote chains...] -- 2:15:35
      4240000 -- (-20042.486) [...15 remote chains...] -- 2:15:33

      Average standard deviation of split frequencies: 0.016047

      4241000 -- (-20031.435) [...15 remote chains...] -- 2:15:32
      4242000 -- (-20043.653) [...15 remote chains...] -- 2:15:30
      4243000 -- [-20039.203] [...15 remote chains...] -- 2:15:30
      4244000 -- (-20041.683) [...15 remote chains...] -- 2:15:28
      4245000 -- [-20048.004] [...15 remote chains...] -- 2:15:26

      Average standard deviation of split frequencies: 0.016062

      4246000 -- (-20029.903) [...15 remote chains...] -- 2:15:25
      4247000 -- [-20037.639] [...15 remote chains...] -- 2:15:23
      4248000 -- (-20042.053) [...15 remote chains...] -- 2:15:21
      4249000 -- (-20031.026) [...15 remote chains...] -- 2:15:20
      4250000 -- (-20025.357) [...15 remote chains...] -- 2:15:19

      Average standard deviation of split frequencies: 0.016021

      4251000 -- (-20045.269) [...15 remote chains...] -- 2:15:17
      4252000 -- [-20044.467] [...15 remote chains...] -- 2:15:16
      4253000 -- (-20052.713) [...15 remote chains...] -- 2:15:14
      4254000 -- [-20040.979] [...15 remote chains...] -- 2:15:12
      4255000 -- (-20045.915) [...15 remote chains...] -- 2:15:11

      Average standard deviation of split frequencies: 0.016010

      4256000 -- (-20031.179) [...15 remote chains...] -- 2:15:09
      4257000 -- [-20019.694] [...15 remote chains...] -- 2:15:07
      4258000 -- (-20043.472) [...15 remote chains...] -- 2:15:07
      4259000 -- (-20034.010) [...15 remote chains...] -- 2:15:05
      4260000 -- (-20019.112) [...15 remote chains...] -- 2:15:04

      Average standard deviation of split frequencies: 0.016002

      4261000 -- (-20018.368) [...15 remote chains...] -- 2:15:02
      4262000 -- (-20032.993) [...15 remote chains...] -- 2:15:00
      4263000 -- [-20031.345] [...15 remote chains...] -- 2:15:00
      4264000 -- (-20040.044) [...15 remote chains...] -- 2:14:58
      4265000 -- (-20031.872) [...15 remote chains...] -- 2:14:56

      Average standard deviation of split frequencies: 0.015986

      4266000 -- (-20055.800) [...15 remote chains...] -- 2:14:55
      4267000 -- (-20044.124) [...15 remote chains...] -- 2:14:53
      4268000 -- (-20041.995) [...15 remote chains...] -- 2:14:53
      4269000 -- (-20052.905) [...15 remote chains...] -- 2:14:51
      4270000 -- (-20050.711) [...15 remote chains...] -- 2:14:49

      Average standard deviation of split frequencies: 0.015940

      4271000 -- (-20048.076) [...15 remote chains...] -- 2:14:48
      4272000 -- (-20047.690) [...15 remote chains...] -- 2:14:46
      4273000 -- [-20053.390] [...15 remote chains...] -- 2:14:44
      4274000 -- [-20053.451] [...15 remote chains...] -- 2:14:43
      4275000 -- (-20034.195) [...15 remote chains...] -- 2:14:41

      Average standard deviation of split frequencies: 0.015934

      4276000 -- (-20035.410) [...15 remote chains...] -- 2:14:39
      4277000 -- (-20030.290) [...15 remote chains...] -- 2:14:39
      4278000 -- [-20033.493] [...15 remote chains...] -- 2:14:37
      4279000 -- (-20028.831) [...15 remote chains...] -- 2:14:35
      4280000 -- [-20019.073] [...15 remote chains...] -- 2:14:34

      Average standard deviation of split frequencies: 0.015925

      4281000 -- [-20010.992] [...15 remote chains...] -- 2:14:32
      4282000 -- (-20027.097) [...15 remote chains...] -- 2:14:32
      4283000 -- [-20021.281] [...15 remote chains...] -- 2:14:30
      4284000 -- [-20020.016] [...15 remote chains...] -- 2:14:28
      4285000 -- (-20035.288) [...15 remote chains...] -- 2:14:27

      Average standard deviation of split frequencies: 0.015906

      4286000 -- [-20030.995] [...15 remote chains...] -- 2:14:25
      4287000 -- [-20035.750] [...15 remote chains...] -- 2:14:23
      4288000 -- (-20028.060) [...15 remote chains...] -- 2:14:23
      4289000 -- [-20038.687] [...15 remote chains...] -- 2:14:21
      4290000 -- (-20029.264) [...15 remote chains...] -- 2:14:20

      Average standard deviation of split frequencies: 0.015831

      4291000 -- (-20032.178) [...15 remote chains...] -- 2:14:18
      4292000 -- (-20021.159) [...15 remote chains...] -- 2:14:16
      4293000 -- (-20029.893) [...15 remote chains...] -- 2:14:16
      4294000 -- [-20028.671] [...15 remote chains...] -- 2:14:14
      4295000 -- (-20028.795) [...15 remote chains...] -- 2:14:13

      Average standard deviation of split frequencies: 0.015770

      4296000 -- (-20026.137) [...15 remote chains...] -- 2:14:11
      4297000 -- (-20021.534) [...15 remote chains...] -- 2:14:09
      4298000 -- [-20033.500] [...15 remote chains...] -- 2:14:08
      4299000 -- [-20030.430] [...15 remote chains...] -- 2:14:06
      4300000 -- [-20018.739] [...15 remote chains...] -- 2:14:04

      Average standard deviation of split frequencies: 0.015750

      4301000 -- [-20029.492] [...15 remote chains...] -- 2:14:04
      4302000 -- (-20026.979) [...15 remote chains...] -- 2:14:02
      4303000 -- (-20021.497) [...15 remote chains...] -- 2:14:01
      4304000 -- [-20022.709] [...15 remote chains...] -- 2:13:59
      4305000 -- (-20035.417) [...15 remote chains...] -- 2:13:57

      Average standard deviation of split frequencies: 0.015714

      4306000 -- [-20028.177] [...15 remote chains...] -- 2:13:57
      4307000 -- (-20030.119) [...15 remote chains...] -- 2:13:55
      4308000 -- (-20026.122) [...15 remote chains...] -- 2:13:54
      4309000 -- [-20031.738] [...15 remote chains...] -- 2:13:52
      4310000 -- (-20051.518) [...15 remote chains...] -- 2:13:50

      Average standard deviation of split frequencies: 0.015687

      4311000 -- [-20044.734] [...15 remote chains...] -- 2:13:50
      4312000 -- (-20042.211) [...15 remote chains...] -- 2:13:48
      4313000 -- (-20042.308) [...15 remote chains...] -- 2:13:47
      4314000 -- (-20034.230) [...15 remote chains...] -- 2:13:45
      4315000 -- [-20031.228] [...15 remote chains...] -- 2:13:44

      Average standard deviation of split frequencies: 0.015639

      4316000 -- [-20043.510] [...15 remote chains...] -- 2:13:42
      4317000 -- (-20034.444) [...15 remote chains...] -- 2:13:40
      4318000 -- [-20028.404] [...15 remote chains...] -- 2:13:40
      4319000 -- (-20021.244) [...15 remote chains...] -- 2:13:38
      4320000 -- (-20037.513) [...15 remote chains...] -- 2:13:36

      Average standard deviation of split frequencies: 0.015600

      4321000 -- (-20042.706) [...15 remote chains...] -- 2:13:35
      4322000 -- [-20047.219] [...15 remote chains...] -- 2:13:33
      4323000 -- (-20043.773) [...15 remote chains...] -- 2:13:31
      4324000 -- (-20041.972) [...15 remote chains...] -- 2:13:31
      4325000 -- (-20053.026) [...15 remote chains...] -- 2:13:29

      Average standard deviation of split frequencies: 0.015561

      4326000 -- (-20062.753) [...15 remote chains...] -- 2:13:28
      4327000 -- [-20056.239] [...15 remote chains...] -- 2:13:26
      4328000 -- [-20060.652] [...15 remote chains...] -- 2:13:24
      4329000 -- (-20047.461) [...15 remote chains...] -- 2:13:24
      4330000 -- [-20053.996] [...15 remote chains...] -- 2:13:22

      Average standard deviation of split frequencies: 0.015556

      4331000 -- (-20046.300) [...15 remote chains...] -- 2:13:21
      4332000 -- [-20050.007] [...15 remote chains...] -- 2:13:19
      4333000 -- [-20051.493] [...15 remote chains...] -- 2:13:17
      4334000 -- (-20044.345) [...15 remote chains...] -- 2:13:16
      4335000 -- (-20057.414) [...15 remote chains...] -- 2:13:15

      Average standard deviation of split frequencies: 0.015546

      4336000 -- [-20050.774] [...15 remote chains...] -- 2:13:13
      4337000 -- [-20037.316] [...15 remote chains...] -- 2:13:12
      4338000 -- (-20043.954) [...15 remote chains...] -- 2:13:10
      4339000 -- [-20039.916] [...15 remote chains...] -- 2:13:09
      4340000 -- (-20047.617) [...15 remote chains...] -- 2:13:07

      Average standard deviation of split frequencies: 0.015518

      4341000 -- (-20041.624) [...15 remote chains...] -- 2:13:05
      4342000 -- [-20043.001] [...15 remote chains...] -- 2:13:05
      4343000 -- (-20049.288) [...15 remote chains...] -- 2:13:03
      4344000 -- (-20045.177) [...15 remote chains...] -- 2:13:01
      4345000 -- [-20052.032] [...15 remote chains...] -- 2:13:00

      Average standard deviation of split frequencies: 0.015461

      4346000 -- (-20044.053) [...15 remote chains...] -- 2:12:58
      4347000 -- [-20028.962] [...15 remote chains...] -- 2:12:58
      4348000 -- (-20025.418) [...15 remote chains...] -- 2:12:56
      4349000 -- (-20034.538) [...15 remote chains...] -- 2:12:55
      4350000 -- (-20048.268) [...15 remote chains...] -- 2:12:53

      Average standard deviation of split frequencies: 0.015402

      4351000 -- [-20052.698] [...15 remote chains...] -- 2:12:51
      4352000 -- (-20051.560) [...15 remote chains...] -- 2:12:51
      4353000 -- (-20043.690) [...15 remote chains...] -- 2:12:49
      4354000 -- [-20044.225] [...15 remote chains...] -- 2:12:48
      4355000 -- [-20043.462] [...15 remote chains...] -- 2:12:46

      Average standard deviation of split frequencies: 0.015360

      4356000 -- (-20038.777) [...15 remote chains...] -- 2:12:45
      4357000 -- (-20051.789) [...15 remote chains...] -- 2:12:43
      4358000 -- [-20052.768] [...15 remote chains...] -- 2:12:41
      4359000 -- (-20031.694) [...15 remote chains...] -- 2:12:41
      4360000 -- (-20044.586) [...15 remote chains...] -- 2:12:39

      Average standard deviation of split frequencies: 0.015274

      4361000 -- (-20043.915) [...15 remote chains...] -- 2:12:38
      4362000 -- (-20041.011) [...15 remote chains...] -- 2:12:36
      4363000 -- (-20042.170) [...15 remote chains...] -- 2:12:34
      4364000 -- [-20041.885] [...15 remote chains...] -- 2:12:34
      4365000 -- [-20027.593] [...15 remote chains...] -- 2:12:32

      Average standard deviation of split frequencies: 0.015261

      4366000 -- (-20027.425) [...15 remote chains...] -- 2:12:31
      4367000 -- [-20021.447] [...15 remote chains...] -- 2:12:29
      4368000 -- (-20031.417) [...15 remote chains...] -- 2:12:27
      4369000 -- (-20042.259) [...15 remote chains...] -- 2:12:27
      4370000 -- [-20049.059] [...15 remote chains...] -- 2:12:25

      Average standard deviation of split frequencies: 0.015252

      4371000 -- (-20044.182) [...15 remote chains...] -- 2:12:23
      4372000 -- (-20047.454) [...15 remote chains...] -- 2:12:22
      4373000 -- [-20043.601] [...15 remote chains...] -- 2:12:20
      4374000 -- (-20035.908) [...15 remote chains...] -- 2:12:19
      4375000 -- (-20042.623) [...15 remote chains...] -- 2:12:18

      Average standard deviation of split frequencies: 0.015233

      4376000 -- [-20043.730] [...15 remote chains...] -- 2:12:17
      4377000 -- (-20034.011) [...15 remote chains...] -- 2:12:15
      4378000 -- (-20015.276) [...15 remote chains...] -- 2:12:13
      4379000 -- (-20025.795) [...15 remote chains...] -- 2:12:12
      4380000 -- (-20017.552) [...15 remote chains...] -- 2:12:10

      Average standard deviation of split frequencies: 0.015223

      4381000 -- (-20033.982) [...15 remote chains...] -- 2:12:08
      4382000 -- [-20028.686] [...15 remote chains...] -- 2:12:08
      4383000 -- (-20032.253) [...15 remote chains...] -- 2:12:06
      4384000 -- (-20042.295) [...15 remote chains...] -- 2:12:05
      4385000 -- (-20031.621) [...15 remote chains...] -- 2:12:03

      Average standard deviation of split frequencies: 0.015164

      4386000 -- [-20032.518] [...15 remote chains...] -- 2:12:01
      4387000 -- (-20039.902) [...15 remote chains...] -- 2:12:01
      4388000 -- [-20047.009] [...15 remote chains...] -- 2:11:59
      4389000 -- [-20042.869] [...15 remote chains...] -- 2:11:57
      4390000 -- [-20049.030] [...15 remote chains...] -- 2:11:56

      Average standard deviation of split frequencies: 0.015108

      4391000 -- [-20018.569] [...15 remote chains...] -- 2:11:54
      4392000 -- (-20024.414) [...15 remote chains...] -- 2:11:52
      4393000 -- [-20022.130] [...15 remote chains...] -- 2:11:52
      4394000 -- (-20012.282) [...15 remote chains...] -- 2:11:50
      4395000 -- (-20043.029) [...15 remote chains...] -- 2:11:48

      Average standard deviation of split frequencies: 0.015031

      4396000 -- (-20042.056) [...15 remote chains...] -- 2:11:47
      4397000 -- (-20027.468) [...15 remote chains...] -- 2:11:45
      4398000 -- [-20029.040] [...15 remote chains...] -- 2:11:43
      4399000 -- [-20026.015] [...15 remote chains...] -- 2:11:43
      4400000 -- (-20025.685) [...15 remote chains...] -- 2:11:41

      Average standard deviation of split frequencies: 0.014973

      4401000 -- (-20037.490) [...15 remote chains...] -- 2:11:39
      4402000 -- [-20028.376] [...15 remote chains...] -- 2:11:38
      4403000 -- [-20013.502] [...15 remote chains...] -- 2:11:36
      4404000 -- [-20021.482] [...15 remote chains...] -- 2:11:34
      4405000 -- (-20016.590) [...15 remote chains...] -- 2:11:33

      Average standard deviation of split frequencies: 0.014929

      4406000 -- (-20015.663) [...15 remote chains...] -- 2:11:32
      4407000 -- (-20025.970) [...15 remote chains...] -- 2:11:30
      4408000 -- [-20032.836] [...15 remote chains...] -- 2:11:29
      4409000 -- (-20024.194) [...15 remote chains...] -- 2:11:27
      4410000 -- [-20033.897] [...15 remote chains...] -- 2:11:25

      Average standard deviation of split frequencies: 0.014897

      4411000 -- (-20031.993) [...15 remote chains...] -- 2:11:24
      4412000 -- (-20022.554) [...15 remote chains...] -- 2:11:22
      4413000 -- (-20017.469) [...15 remote chains...] -- 2:11:22
      4414000 -- [-20018.487] [...15 remote chains...] -- 2:11:20
      4415000 -- [-20021.248] [...15 remote chains...] -- 2:11:18

      Average standard deviation of split frequencies: 0.014844

      4416000 -- [-20021.537] [...15 remote chains...] -- 2:11:17
      4417000 -- (-20026.761) [...15 remote chains...] -- 2:11:15
      4418000 -- (-20032.046) [...15 remote chains...] -- 2:11:13
      4419000 -- [-20028.030] [...15 remote chains...] -- 2:11:13
      4420000 -- (-20033.694) [...15 remote chains...] -- 2:11:11

      Average standard deviation of split frequencies: 0.014798

      4421000 -- (-20030.489) [...15 remote chains...] -- 2:11:09
      4422000 -- (-20035.069) [...15 remote chains...] -- 2:11:08
      4423000 -- [-20023.796] [...15 remote chains...] -- 2:11:06
      4424000 -- (-20023.785) [...15 remote chains...] -- 2:11:04
      4425000 -- (-20033.977) [...15 remote chains...] -- 2:11:04

      Average standard deviation of split frequencies: 0.014740

      4426000 -- (-20041.073) [...15 remote chains...] -- 2:11:02
      4427000 -- [-20037.757] [...15 remote chains...] -- 2:11:01
      4428000 -- (-20037.810) [...15 remote chains...] -- 2:10:59
      4429000 -- (-20037.863) [...15 remote chains...] -- 2:10:57
      4430000 -- (-20027.452) [...15 remote chains...] -- 2:10:55

      Average standard deviation of split frequencies: 0.014691

      4431000 -- [-20035.343] [...15 remote chains...] -- 2:10:55
      4432000 -- (-20043.403) [...15 remote chains...] -- 2:10:53
      4433000 -- (-20037.504) [...15 remote chains...] -- 2:10:52
      4434000 -- [-20028.716] [...15 remote chains...] -- 2:10:50
      4435000 -- (-20027.922) [...15 remote chains...] -- 2:10:48

      Average standard deviation of split frequencies: 0.014614

      4436000 -- (-20034.794) [...15 remote chains...] -- 2:10:46
      4437000 -- [-20057.174] [...15 remote chains...] -- 2:10:46
      4438000 -- [-20062.752] [...15 remote chains...] -- 2:10:44
      4439000 -- [-20060.992] [...15 remote chains...] -- 2:10:42
      4440000 -- [-20060.063] [...15 remote chains...] -- 2:10:41

      Average standard deviation of split frequencies: 0.014561

      4441000 -- (-20044.205) [...15 remote chains...] -- 2:10:39
      4442000 -- [-20032.077] [...15 remote chains...] -- 2:10:37
      4443000 -- [-20029.450] [...15 remote chains...] -- 2:10:37
      4444000 -- (-20050.147) [...15 remote chains...] -- 2:10:35
      4445000 -- (-20046.961) [...15 remote chains...] -- 2:10:34

      Average standard deviation of split frequencies: 0.014484

      4446000 -- (-20044.646) [...15 remote chains...] -- 2:10:32
      4447000 -- (-20050.864) [...15 remote chains...] -- 2:10:30
      4448000 -- [-20052.822] [...15 remote chains...] -- 2:10:29
      4449000 -- (-20046.841) [...15 remote chains...] -- 2:10:28
      4450000 -- (-20035.567) [...15 remote chains...] -- 2:10:26

      Average standard deviation of split frequencies: 0.014424

      4451000 -- (-20037.619) [...15 remote chains...] -- 2:10:25
      4452000 -- [-20033.143] [...15 remote chains...] -- 2:10:23
      4453000 -- (-20041.986) [...15 remote chains...] -- 2:10:21
      4454000 -- (-20019.251) [...15 remote chains...] -- 2:10:20
      4455000 -- (-20025.026) [...15 remote chains...] -- 2:10:19

      Average standard deviation of split frequencies: 0.014334

      4456000 -- [-20030.364] [...15 remote chains...] -- 2:10:18
      4457000 -- (-20015.983) [...15 remote chains...] -- 2:10:16
      4458000 -- (-20024.730) [...15 remote chains...] -- 2:10:14
      4459000 -- [-20030.490] [...15 remote chains...] -- 2:10:13
      4460000 -- [-20019.138] [...15 remote chains...] -- 2:10:11

      Average standard deviation of split frequencies: 0.014213

      4461000 -- (-20028.016) [...15 remote chains...] -- 2:10:11
      4462000 -- (-20035.990) [...15 remote chains...] -- 2:10:09
      4463000 -- (-20028.552) [...15 remote chains...] -- 2:10:07
      4464000 -- (-20036.125) [...15 remote chains...] -- 2:10:06
      4465000 -- (-20037.826) [...15 remote chains...] -- 2:10:04

      Average standard deviation of split frequencies: 0.014141

      4466000 -- (-20028.766) [...15 remote chains...] -- 2:10:04
      4467000 -- (-20034.173) [...15 remote chains...] -- 2:10:02
      4468000 -- (-20040.198) [...15 remote chains...] -- 2:10:00
      4469000 -- (-20022.085) [...15 remote chains...] -- 2:09:59
      4470000 -- [-20015.244] [...15 remote chains...] -- 2:09:57

      Average standard deviation of split frequencies: 0.014006

      4471000 -- [-20025.450] [...15 remote chains...] -- 2:09:55
      4472000 -- (-20031.179) [...15 remote chains...] -- 2:09:55
      4473000 -- (-20029.783) [...15 remote chains...] -- 2:09:53
      4474000 -- (-20031.864) [...15 remote chains...] -- 2:09:52
      4475000 -- [-20019.721] [...15 remote chains...] -- 2:09:50

      Average standard deviation of split frequencies: 0.013928

      4476000 -- (-20018.989) [...15 remote chains...] -- 2:09:48
      4477000 -- (-20030.129) [...15 remote chains...] -- 2:09:47
      4478000 -- (-20029.900) [...15 remote chains...] -- 2:09:46
      4479000 -- [-20018.292] [...15 remote chains...] -- 2:09:44
      4480000 -- (-20021.536) [...15 remote chains...] -- 2:09:43

      Average standard deviation of split frequencies: 0.013880

      4481000 -- (-20030.696) [...15 remote chains...] -- 2:09:41
      4482000 -- (-20042.112) [...15 remote chains...] -- 2:09:39
      4483000 -- (-20034.702) [...15 remote chains...] -- 2:09:38
      4484000 -- (-20029.470) [...15 remote chains...] -- 2:09:37
      4485000 -- [-20025.902] [...15 remote chains...] -- 2:09:36

      Average standard deviation of split frequencies: 0.013843

      4486000 -- (-20031.530) [...15 remote chains...] -- 2:09:34
      4487000 -- (-20030.382) [...15 remote chains...] -- 2:09:32
      4488000 -- [-20025.852] [...15 remote chains...] -- 2:09:31
      4489000 -- (-20035.051) [...15 remote chains...] -- 2:09:29
      4490000 -- [-20016.371] [...15 remote chains...] -- 2:09:29

      Average standard deviation of split frequencies: 0.013824

      4491000 -- (-20019.823) [...15 remote chains...] -- 2:09:27
      4492000 -- [-20044.654] [...15 remote chains...] -- 2:09:25
      4493000 -- (-20027.808) [...15 remote chains...] -- 2:09:24
      4494000 -- [-20033.577] [...15 remote chains...] -- 2:09:22
      4495000 -- [-20023.372] [...15 remote chains...] -- 2:09:20

      Average standard deviation of split frequencies: 0.013750

      4496000 -- [-20030.581] [...15 remote chains...] -- 2:09:20
      4497000 -- (-20014.628) [...15 remote chains...] -- 2:09:18
      4498000 -- (-20008.319) [...15 remote chains...] -- 2:09:17
      4499000 -- (-20020.532) [...15 remote chains...] -- 2:09:15
      4500000 -- [-20028.763] [...15 remote chains...] -- 2:09:13

      Average standard deviation of split frequencies: 0.013701

      4501000 -- (-20021.523) [...15 remote chains...] -- 2:09:13
      4502000 -- [-20029.717] [...15 remote chains...] -- 2:09:11
      4503000 -- (-20035.980) [...15 remote chains...] -- 2:09:10
      4504000 -- [-20030.441] [...15 remote chains...] -- 2:09:08
      4505000 -- (-20021.111) [...15 remote chains...] -- 2:09:06

      Average standard deviation of split frequencies: 0.013683

      4506000 -- (-20020.906) [...15 remote chains...] -- 2:09:05
      4507000 -- (-20025.693) [...15 remote chains...] -- 2:09:04
      4508000 -- (-20030.374) [...15 remote chains...] -- 2:09:02
      4509000 -- (-20025.064) [...15 remote chains...] -- 2:09:01
      4510000 -- (-20034.863) [...15 remote chains...] -- 2:08:59

      Average standard deviation of split frequencies: 0.013681

      4511000 -- (-20029.029) [...15 remote chains...] -- 2:08:58
      4512000 -- (-20023.943) [...15 remote chains...] -- 2:08:56
      4513000 -- (-20034.752) [...15 remote chains...] -- 2:08:55
      4514000 -- (-20034.550) [...15 remote chains...] -- 2:08:54
      4515000 -- (-20034.824) [...15 remote chains...] -- 2:08:52

      Average standard deviation of split frequencies: 0.013624

      4516000 -- (-20040.608) [...15 remote chains...] -- 2:08:50
      4517000 -- (-20030.681) [...15 remote chains...] -- 2:08:49
      4518000 -- (-20020.998) [...15 remote chains...] -- 2:08:47
      4519000 -- (-20019.630) [...15 remote chains...] -- 2:08:47
      4520000 -- (-20036.647) [...15 remote chains...] -- 2:08:45

      Average standard deviation of split frequencies: 0.013606

      4521000 -- [-20024.182] [...15 remote chains...] -- 2:08:43
      4522000 -- (-20030.744) [...15 remote chains...] -- 2:08:42
      4523000 -- (-20030.163) [...15 remote chains...] -- 2:08:40
      4524000 -- (-20019.345) [...15 remote chains...] -- 2:08:38
      4525000 -- (-20045.246) [...15 remote chains...] -- 2:08:38

      Average standard deviation of split frequencies: 0.013542

      4526000 -- (-20035.546) [...15 remote chains...] -- 2:08:36
      4527000 -- (-20040.661) [...15 remote chains...] -- 2:08:35
      4528000 -- (-20033.995) [...15 remote chains...] -- 2:08:33
      4529000 -- (-20049.807) [...15 remote chains...] -- 2:08:31
      4530000 -- (-20037.212) [...15 remote chains...] -- 2:08:31

      Average standard deviation of split frequencies: 0.013516

      4531000 -- [-20043.003] [...15 remote chains...] -- 2:08:29
      4532000 -- [-20039.237] [...15 remote chains...] -- 2:08:27
      4533000 -- [-20024.694] [...15 remote chains...] -- 2:08:26
      4534000 -- (-20047.276) [...15 remote chains...] -- 2:08:24
      4535000 -- [-20032.475] [...15 remote chains...] -- 2:08:22

      Average standard deviation of split frequencies: 0.013487

      4536000 -- (-20028.461) [...15 remote chains...] -- 2:08:22
      4537000 -- (-20028.924) [...15 remote chains...] -- 2:08:20
      4538000 -- (-20028.673) [...15 remote chains...] -- 2:08:19
      4539000 -- [-20023.840] [...15 remote chains...] -- 2:08:17
      4540000 -- (-20028.878) [...15 remote chains...] -- 2:08:15

      Average standard deviation of split frequencies: 0.013478

      4541000 -- (-20024.983) [...15 remote chains...] -- 2:08:15
      4542000 -- (-20037.383) [...15 remote chains...] -- 2:08:13
      4543000 -- [-20039.624] [...15 remote chains...] -- 2:08:11
      4544000 -- (-20039.818) [...15 remote chains...] -- 2:08:10
      4545000 -- (-20039.272) [...15 remote chains...] -- 2:08:08

      Average standard deviation of split frequencies: 0.013373

      4546000 -- (-20036.269) [...15 remote chains...] -- 2:08:06
      4547000 -- (-20057.146) [...15 remote chains...] -- 2:08:06
      4548000 -- (-20046.342) [...15 remote chains...] -- 2:08:04
      4549000 -- (-20042.624) [...15 remote chains...] -- 2:08:03
      4550000 -- (-20030.575) [...15 remote chains...] -- 2:08:01

      Average standard deviation of split frequencies: 0.013324

      4551000 -- (-20043.168) [...15 remote chains...] -- 2:07:59
      4552000 -- [-20030.817] [...15 remote chains...] -- 2:07:58
      4553000 -- (-20006.262) [...15 remote chains...] -- 2:07:57
      4554000 -- [-20007.369] [...15 remote chains...] -- 2:07:56
      4555000 -- [-20013.671] [...15 remote chains...] -- 2:07:54

      Average standard deviation of split frequencies: 0.013283

      4556000 -- (-20032.476) [...15 remote chains...] -- 2:07:52
      4557000 -- (-20039.831) [...15 remote chains...] -- 2:07:51
      4558000 -- (-20035.841) [...15 remote chains...] -- 2:07:49
      4559000 -- (-20023.688) [...15 remote chains...] -- 2:07:48
      4560000 -- (-20035.634) [...15 remote chains...] -- 2:07:47

      Average standard deviation of split frequencies: 0.013248

      4561000 -- (-20029.679) [...15 remote chains...] -- 2:07:45
      4562000 -- [-20054.173] [...15 remote chains...] -- 2:07:43
      4563000 -- (-20038.807) [...15 remote chains...] -- 2:07:42
      4564000 -- (-20036.039) [...15 remote chains...] -- 2:07:40
      4565000 -- (-20024.176) [...15 remote chains...] -- 2:07:40

      Average standard deviation of split frequencies: 0.013229

      4566000 -- [-20036.987] [...15 remote chains...] -- 2:07:38
      4567000 -- (-20034.565) [...15 remote chains...] -- 2:07:36
      4568000 -- [-20022.841] [...15 remote chains...] -- 2:07:35
      4569000 -- (-20027.551) [...15 remote chains...] -- 2:07:33
      4570000 -- (-20011.913) [...15 remote chains...] -- 2:07:31

      Average standard deviation of split frequencies: 0.013199

      4571000 -- [-20015.629] [...15 remote chains...] -- 2:07:31
      4572000 -- [-20018.695] [...15 remote chains...] -- 2:07:29
      4573000 -- [-20023.642] [...15 remote chains...] -- 2:07:28
      4574000 -- (-20024.071) [...15 remote chains...] -- 2:07:26
      4575000 -- [-20037.170] [...15 remote chains...] -- 2:07:24

      Average standard deviation of split frequencies: 0.013187

      4576000 -- [-20035.826] [...15 remote chains...] -- 2:07:24
      4577000 -- (-20037.887) [...15 remote chains...] -- 2:07:22
      4578000 -- [-20027.916] [...15 remote chains...] -- 2:07:20
      4579000 -- (-20039.413) [...15 remote chains...] -- 2:07:19
      4580000 -- (-20037.745) [...15 remote chains...] -- 2:07:17

      Average standard deviation of split frequencies: 0.013168

      4581000 -- [-20049.276] [...15 remote chains...] -- 2:07:15
      4582000 -- [-20030.281] [...15 remote chains...] -- 2:07:15
      4583000 -- (-20028.347) [...15 remote chains...] -- 2:07:13
      4584000 -- (-20024.610) [...15 remote chains...] -- 2:07:11
      4585000 -- [-20025.749] [...15 remote chains...] -- 2:07:10

      Average standard deviation of split frequencies: 0.013117

      4586000 -- [-20015.777] [...15 remote chains...] -- 2:07:08
      4587000 -- [-20012.440] [...15 remote chains...] -- 2:07:07
      4588000 -- (-20015.491) [...15 remote chains...] -- 2:07:06
      4589000 -- [-20015.162] [...15 remote chains...] -- 2:07:04
      4590000 -- [-20024.914] [...15 remote chains...] -- 2:07:03

      Average standard deviation of split frequencies: 0.013141

      4591000 -- (-20018.548) [...15 remote chains...] -- 2:07:01
      4592000 -- [-20024.848] [...15 remote chains...] -- 2:07:00
      4593000 -- (-20041.163) [...15 remote chains...] -- 2:06:59
      4594000 -- [-20038.437] [...15 remote chains...] -- 2:06:57
      4595000 -- (-20036.873) [...15 remote chains...] -- 2:06:56

      Average standard deviation of split frequencies: 0.013120

      4596000 -- (-20035.024) [...15 remote chains...] -- 2:06:54
      4597000 -- [-20032.629] [...15 remote chains...] -- 2:06:53
      4598000 -- [-20034.650] [...15 remote chains...] -- 2:06:51
      4599000 -- (-20043.145) [...15 remote chains...] -- 2:06:50
      4600000 -- [-20035.894] [...15 remote chains...] -- 2:06:49

      Average standard deviation of split frequencies: 0.013105

      4601000 -- (-20051.893) [...15 remote chains...] -- 2:06:47
      4602000 -- [-20062.603] [...15 remote chains...] -- 2:06:46
      4603000 -- (-20041.395) [...15 remote chains...] -- 2:06:44
      4604000 -- [-20028.250] [...15 remote chains...] -- 2:06:42
      4605000 -- (-20031.741) [...15 remote chains...] -- 2:06:42

      Average standard deviation of split frequencies: 0.013042

      4606000 -- (-20033.203) [...15 remote chains...] -- 2:06:40
      4607000 -- [-20045.082] [...15 remote chains...] -- 2:06:38
      4608000 -- [-20045.665] [...15 remote chains...] -- 2:06:37
      4609000 -- (-20055.048) [...15 remote chains...] -- 2:06:35
      4610000 -- (-20065.610) [...15 remote chains...] -- 2:06:35

      Average standard deviation of split frequencies: 0.013050

      4611000 -- (-20060.662) [...15 remote chains...] -- 2:06:33
      4612000 -- (-20044.858) [...15 remote chains...] -- 2:06:31
      4613000 -- [-20038.822] [...15 remote chains...] -- 2:06:30
      4614000 -- (-20054.072) [...15 remote chains...] -- 2:06:28
      4615000 -- [-20035.464] [...15 remote chains...] -- 2:06:28

      Average standard deviation of split frequencies: 0.013062

      4616000 -- [-20039.000] [...15 remote chains...] -- 2:06:26
      4617000 -- [-20052.036] [...15 remote chains...] -- 2:06:24
      4618000 -- [-20045.988] [...15 remote chains...] -- 2:06:23
      4619000 -- [-20040.267] [...15 remote chains...] -- 2:06:21
      4620000 -- [-20032.604] [...15 remote chains...] -- 2:06:19

      Average standard deviation of split frequencies: 0.013056

      4621000 -- [-20030.826] [...15 remote chains...] -- 2:06:19
      4622000 -- [-20026.231] [...15 remote chains...] -- 2:06:17
      4623000 -- [-20025.670] [...15 remote chains...] -- 2:06:15
      4624000 -- (-20040.899) [...15 remote chains...] -- 2:06:14
      4625000 -- [-20044.426] [...15 remote chains...] -- 2:06:12

      Average standard deviation of split frequencies: 0.013040

      4626000 -- (-20042.052) [...15 remote chains...] -- 2:06:11
      4627000 -- [-20029.911] [...15 remote chains...] -- 2:06:10
      4628000 -- (-20031.590) [...15 remote chains...] -- 2:06:08
      4629000 -- [-20030.491] [...15 remote chains...] -- 2:06:07
      4630000 -- (-20034.220) [...15 remote chains...] -- 2:06:05

      Average standard deviation of split frequencies: 0.013026

      4631000 -- [-20035.601] [...15 remote chains...] -- 2:06:04
      4632000 -- [-20031.903] [...15 remote chains...] -- 2:06:02
      4633000 -- [-20042.697] [...15 remote chains...] -- 2:06:01
[truncated: 620,344 more chars]
