# Supplementary material for: Total-evidence phylogeny reveals recent crown group radiation and biogeographical history of hamsters
Source: BMC Biol. 2026 Apr 9;24:117. doi: 10.1186/s12915-026-02581-z (PMC13173810; doi:10.1186/s12915-026-02581-z)
Supplement: Supplementary file 6 — Additional file 6: Files S1–2. Files S1 – Input and output files of the IGR and WN total-evidence Bayesian inference analyses and the stepping-stone sampling, including all necessary information to reproduce the analyses, as well as resulting Bayes factors using marginal likelihoods from stepping-stone sampling and harmonic means. Files S2 – Input and output files of the additional phylogenetic and RoguePlot analyses described in Additional file 1, including all necessary information to reproduce the analyses. [file 12915_2026_2581_MOESM6_ESM.zip › FilesS2-AnalysesAdditionalFile1/Comb_74t_BayesCal_IGR_MCT.t.con.tre]

#NEXUS
[ID: 2606652601]
begin taxa;
	dimensions ntax=74;
	taxlabels
		Eucricetodon_wangae
		Apocricetus_alberti
		Apocricetus_angustidens
		Apocricetus_barrierei
		Apocricetus_darderi
		Pseudocricetus_orienteuropaeus
		Pseudocricetus_kormosi
		Hattomys_beetsi
		Hattomys_nazarii
		Hattomys_gargantua
		Neocricetodon_ambarrensis
		Neocricetodon_fahlbuschi
		Neocricetodon_moldavicus
		Neocricetodon_nestori
		Neocricetodon_browni
		Neocricetodon_hanae
		Neocricetodon_grangeri
		Neocricetodon_intermedius
		Neocricetodon_polonicus
		Neocricetodon_magnus
		Neocricetodon_similis
		Neocricetodon_skofleki
		Neocricetodon_shalaensis
		Collimys_transversus
		Collimys_gudrunae
		Collimys_hiri
		Collimys_longidens
		Collimys_dobosi
		Cricetulodon_complicidens
		Cricetulodon_sabadellensis
		Cricetulodon_bugesiensis
		Cricetulodon_lucentensis
		Cricetulodon_meini
		Rotundomys_freiriensis
		Rotundomys_intimus
		Rotundomys_sabatieri
		Rotundomys_montisrotundi
		Rotundomys_bressanus
		Pseudocollimys_steiningeri
		Tragomys_macpheei
		Hypsocricetus_strimonis
		Sinocricetus_zdanskyi
		Sinocricetus_major
		Nannocricetus_mongolicus
		Nannocricetus_primitivus
		Nannocricetus_qiui
		Colloides_xiaomingi
		Stylocricetus_meoticus
		Odessamys_palatocristatus
		Odessamys_simionescui
		Allocricetus_aylasevimae
		Allocricetus_primitivus
		Allocricetus_bursae
		Allocricetus_ehiki
		Allocricetus_teilhardi
		Allocricetus_jesreelicus
		Cricetulus_mesolophidos
		Cricetulus_europaeus
		Cricetulus_koufosi
		Cricetulus_barabensis
		Cricetulus_longicaudatus
		Phodopus_roborovskii
		Phodopus_campbelli
		Phodopus_sungorus
		Urocricetus_kamensis
		Mesocricetus_auratus
		Mesocricetus_brandti
		Mesocricetus_newtoni
		Mesocricetus_primitivus
		Tscherskia_triton
		Nothocricetulus_migratorius
		Allocricetulus_eversmanni
		Cricetus_cricetus
		Cricetus_lophidens
		;
end;
begin trees;
	translate
		1	Eucricetodon_wangae,
		2	Apocricetus_alberti,
		3	Apocricetus_angustidens,
		4	Apocricetus_barrierei,
		5	Apocricetus_darderi,
		6	Pseudocricetus_orienteuropaeus,
		7	Pseudocricetus_kormosi,
		8	Hattomys_beetsi,
		9	Hattomys_nazarii,
		10	Hattomys_gargantua,
		11	Neocricetodon_ambarrensis,
		12	Neocricetodon_fahlbuschi,
		13	Neocricetodon_moldavicus,
		14	Neocricetodon_nestori,
		15	Neocricetodon_browni,
		16	Neocricetodon_hanae,
		17	Neocricetodon_grangeri,
		18	Neocricetodon_intermedius,
		19	Neocricetodon_polonicus,
		20	Neocricetodon_magnus,
		21	Neocricetodon_similis,
		22	Neocricetodon_skofleki,
		23	Neocricetodon_shalaensis,
		24	Collimys_transversus,
		25	Collimys_gudrunae,
		26	Collimys_hiri,
		27	Collimys_longidens,
		28	Collimys_dobosi,
		29	Cricetulodon_complicidens,
		30	Cricetulodon_sabadellensis,
		31	Cricetulodon_bugesiensis,
		32	Cricetulodon_lucentensis,
		33	Cricetulodon_meini,
		34	Rotundomys_freiriensis,
		35	Rotundomys_intimus,
		36	Rotundomys_sabatieri,
		37	Rotundomys_montisrotundi,
		38	Rotundomys_bressanus,
		39	Pseudocollimys_steiningeri,
		40	Tragomys_macpheei,
		41	Hypsocricetus_strimonis,
		42	Sinocricetus_zdanskyi,
		43	Sinocricetus_major,
		44	Nannocricetus_mongolicus,
		45	Nannocricetus_primitivus,
		46	Nannocricetus_qiui,
		47	Colloides_xiaomingi,
		48	Stylocricetus_meoticus,
		49	Odessamys_palatocristatus,
		50	Odessamys_simionescui,
		51	Allocricetus_aylasevimae,
		52	Allocricetus_primitivus,
		53	Allocricetus_bursae,
		54	Allocricetus_ehiki,
		55	Allocricetus_teilhardi,
		56	Allocricetus_jesreelicus,
		57	Cricetulus_mesolophidos,
		58	Cricetulus_europaeus,
		59	Cricetulus_koufosi,
		60	Cricetulus_barabensis,
		61	Cricetulus_longicaudatus,
		62	Phodopus_roborovskii,
		63	Phodopus_campbelli,
		64	Phodopus_sungorus,
		65	Urocricetus_kamensis,
		66	Mesocricetus_auratus,
		67	Mesocricetus_brandti,
		68	Mesocricetus_newtoni,
		69	Mesocricetus_primitivus,
		70	Tscherskia_triton,
		71	Nothocricetulus_migratorius,
		72	Allocricetulus_eversmanni,
		73	Cricetus_cricetus,
		74	Cricetus_lophidens
		;
tree con_all_compat = [&R] (1[&prob=1.00000000e+00,prob_stddev=0.00000000e+00,prob_range={1.00000000e+00,1.00000000e+00},prob(percent)="100",prob+-sd="100+-0",height_mean=3.44973301e+00,height_median=3.21731580e+00,height_95%HPD={1.52534907e+00,5.92585204e+00},age_mean=3.38246858e+01,age_median=3.37432582e+01,age_95%HPD={3.30000063e+01,3.48292716e+01}]:9.469638e-01[&length_mean=1.03236805e-01,len…
end;
