# Supplementary material for: Total-evidence phylogeny reveals recent crown group radiation and biogeographical history of hamsters
Source: BMC Biol. 2026 Apr 9;24:117. doi: 10.1186/s12915-026-02581-z (PMC13173810; doi:10.1186/s12915-026-02581-z)
Supplement: Supplementary file 6 — Additional file 6: Files S1–2. Files S1 – Input and output files of the IGR and WN total-evidence Bayesian inference analyses and the stepping-stone sampling, including all necessary information to reproduce the analyses, as well as resulting Bayes factors using marginal likelihoods from stepping-stone sampling and harmonic means. Files S2 – Input and output files of the additional phylogenetic and RoguePlot analyses described in Additional file 1, including all necessary information to reproduce the analyses. [file 12915_2026_2581_MOESM6_ESM.zip › FilesS2-AnalysesAdditionalFile1/Comb_74t_BayesCal_IGR_stdout.txt]

running: /mnt/home/cipres/opt/popeye/mrbayes/3.2.7a/mb < paramfile.txt
running: /mnt/home/cipres/opt/popeye/mrbayes/3.2.7a/mb < paramfile.txt
running: /mnt/home/cipres/opt/popeye/mrbayes/3.2.7a/mb < paramfile.txt
running: /mnt/home/cipres/opt/popeye/mrbayes/3.2.7a/mb < paramfile.txt
running: /mnt/home/cipres/opt/popeye/mrbayes/3.2.7a/mb < paramfile.txt
running: /mnt/home/cipres/opt/popeye/mrbayes/3.2.7a/mb < paramfile.txt
running: /mnt/home/cipres/opt/popeye/mrbayes/3.2.7a/mb < paramfile.txt
running: /mnt/home/cipres/opt/popeye/mrbayes/3.2.7a/mb < paramfile.txt
running: /mnt/home/cipres/opt/popeye/mrbayes/3.2.7a/mb < paramfile.txt
running: /mnt/home/cipres/opt/popeye/mrbayes/3.2.7a/mb < paramfile.txt
running: /mnt/home/cipres/opt/popeye/mrbayes/3.2.7a/mb < paramfile.txt
running: /mnt/home/cipres/opt/popeye/mrbayes/3.2.7a/mb < paramfile.txt
running: /mnt/home/cipres/opt/popeye/mrbayes/3.2.7a/mb < paramfile.txt
running: /mnt/home/cipres/opt/popeye/mrbayes/3.2.7a/mb < paramfile.txt
running: /mnt/home/cipres/opt/popeye/mrbayes/3.2.7a/mb < paramfile.txt
running: /mnt/home/cipres/opt/popeye/mrbayes/3.2.7a/mb < paramfile.txt


                            MrBayes 3.2.7a x86_64

                      (Bayesian Analysis of Phylogeny)

                             (Parallel version)
                         (16 processors available)

              Distributed under the GNU General Public License


               Type "help" or "help <command>" for information
                     on the commands that are available.

                   Type "about" for authorship and general
                       information about the program.


MrBayes > 
   Setting usebeagle to yes
   Setting beagleprecision to double
   Setting beaglesse to Yes
   Setting beaglescaling to Dynamic
   Setting beaglethreads to No

MrBayes > 
   Executing file "infile.nex"
   UNIX line termination
   Longest line length = 5865
   Parsing file
   Expecting NEXUS formatted file
   Reading data block
      Allocated taxon set
      Allocated matrix
      Defining new matrix with 74 taxa and 5916 characters
      Data is Mixed
         Data for partition 1 is Dna
         Data for partition 2 is Standard
      There are a total of 2 default data divisions
      Data matrix is interleaved
      Gaps coded as -
      Missing data coded as ?
      Taxon  1 -> Eucricetodon_wangae
      Taxon  2 -> Apocricetus_alberti
      Taxon  3 -> Apocricetus_angustidens
      Taxon  4 -> Apocricetus_barrierei
      Taxon  5 -> Apocricetus_darderi
      Taxon  6 -> Pseudocricetus_orienteuropaeus
      Taxon  7 -> Pseudocricetus_kormosi
      Taxon  8 -> Hattomys_beetsi
      Taxon  9 -> Hattomys_nazarii
      Taxon 10 -> Hattomys_gargantua
      Taxon 11 -> Neocricetodon_ambarrensis
      Taxon 12 -> Neocricetodon_fahlbuschi
      Taxon 13 -> Neocricetodon_moldavicus
      Taxon 14 -> Neocricetodon_nestori
      Taxon 15 -> Neocricetodon_browni
      Taxon 16 -> Neocricetodon_hanae
      Taxon 17 -> Neocricetodon_grangeri
      Taxon 18 -> Neocricetodon_intermedius
      Taxon 19 -> Neocricetodon_polonicus
      Taxon 20 -> Neocricetodon_magnus
      Taxon 21 -> Neocricetodon_similis
      Taxon 22 -> Neocricetodon_skofleki
      Taxon 23 -> Neocricetodon_shalaensis
      Taxon 24 -> Collimys_transversus
      Taxon 25 -> Collimys_gudrunae
      Taxon 26 -> Collimys_hiri
      Taxon 27 -> Collimys_longidens
      Taxon 28 -> Collimys_dobosi
      Taxon 29 -> Cricetulodon_complicidens
      Taxon 30 -> Cricetulodon_sabadellensis
      Taxon 31 -> Cricetulodon_bugesiensis
      Taxon 32 -> Cricetulodon_lucentensis
      Taxon 33 -> Cricetulodon_meini
      Taxon 34 -> Rotundomys_freiriensis
      Taxon 35 -> Rotundomys_intimus
      Taxon 36 -> Rotundomys_sabatieri
      Taxon 37 -> Rotundomys_montisrotundi
      Taxon 38 -> Rotundomys_bressanus
      Taxon 39 -> Pseudocollimys_steiningeri
      Taxon 40 -> Tragomys_macpheei
      Taxon 41 -> Hypsocricetus_strimonis
      Taxon 42 -> Sinocricetus_zdanskyi
      Taxon 43 -> Sinocricetus_major
      Taxon 44 -> Nannocricetus_mongolicus
      Taxon 45 -> Nannocricetus_primitivus
      Taxon 46 -> Nannocricetus_qiui
      Taxon 47 -> Colloides_xiaomingi
      Taxon 48 -> Stylocricetus_meoticus
      Taxon 49 -> Odessamys_palatocristatus
      Taxon 50 -> Odessamys_simionescui
      Taxon 51 -> Allocricetus_aylasevimae
      Taxon 52 -> Allocricetus_primitivus
      Taxon 53 -> Allocricetus_bursae
      Taxon 54 -> Allocricetus_ehiki
      Taxon 55 -> Allocricetus_teilhardi
      Taxon 56 -> Allocricetus_jesreelicus
      Taxon 57 -> Cricetulus_mesolophidos
      Taxon 58 -> Cricetulus_europaeus
      Taxon 59 -> Cricetulus_koufosi
      Taxon 60 -> Cricetulus_barabensis
      Taxon 61 -> Cricetulus_longicaudatus
      Taxon 62 -> Phodopus_roborovskii
      Taxon 63 -> Phodopus_campbelli
      Taxon 64 -> Phodopus_sungorus
      Taxon 65 -> Urocricetus_kamensis
      Taxon 66 -> Mesocricetus_auratus
      Taxon 67 -> Mesocricetus_brandti
      Taxon 68 -> Mesocricetus_newtoni
      Taxon 69 -> Mesocricetus_primitivus
      Taxon 70 -> Tscherskia_triton
      Taxon 71 -> Nothocricetulus_migratorius
      Taxon 72 -> Allocricetulus_eversmanni
      Taxon 73 -> Cricetus_cricetus
      Taxon 74 -> Cricetus_lophidens
      Successfully read matrix
      Setting default partition, dividing characters into 2 parts
      Setting model defaults
      Seed (for generating default start values) = 1770972600
      Setting output file names to "infile.nex.run<i>.<p|t>"
   Exiting data block
   Reading mrbayes block
      Setting autoclose to yes
      Setting nowarnings to yes
      Defining charset called 'dna1'
      Defining charset called 'dna2'
      Defining charset called 'dna3'
      Defining charset called 'morph'
      Defining partition called 'combined'
      Setting combined as the partition, dividing characters into 4 parts.
      Setting model defaults
      Seed (for generating default start values) = 467178540
      Setting Nst to 2 for partition 1
      Setting Rates to Gamma for partition 1
      Successfully set likelihood model parameters to
      partition 1 (if applicable)
      Setting Nst to 6 for partition 2
      Setting Nst to 6 for partition 3
      Setting Rates to Gamma for partition 2
      Setting Rates to Gamma for partition 3
      Successfully set likelihood model parameters to
      partitions 2 and 3 (if applicable)
      Enabling Coding Variable for partition 4
      Setting Rates to Gamma for partition 4
      Successfully set likelihood model parameters to
      partition 4 (if applicable)
      Setting Ratepr to Variable [Dirichlet(..,1,..)] for partition 1
      Setting Ratepr to Variable [Dirichlet(..,1,..)] for partition 2
      Setting Ratepr to Variable [Dirichlet(..,1,..)] for partition 3
      Setting Ratepr to Variable [Dirichlet(..,1,..)] for partition 4
      Successfully set prior model parameters to all
      applicable data partitions 
      Unlinking
      Unlinking
      Setting outgroup to taxon "Eucricetodon_wangae"
      Defining constraint called 'ingroup'
      Setting Topologypr to Constraints for partition 1
      Setting Topologypr to Constraints for partition 2
      Setting Topologypr to Constraints for partition 3
      Setting Topologypr to Constraints for partition 4
      Successfully set prior model parameters to all
      applicable data partitions 
      Setting age of taxon 'Eucricetodon_wangae' to Uniform(33.00,35.00)
      Setting age of taxon 'Apocricetus_alberti' to Uniform(4.20,6.56)
      Setting age of taxon 'Apocricetus_angustidens' to Uniform(3.03,4.27)
      Setting age of taxon 'Apocricetus_barrierei' to Uniform(3.04,5.47)
      Setting age of taxon 'Apocricetus_darderi' to Uniform(3.60,5.33)
      Setting age of taxon 'Collimys_dobosi' to Uniform(11.10,12.20)
      Setting age of taxon 'Collimys_gudrunae' to Uniform(13.80,13.90)
      Setting age of taxon 'Collimys_hiri' to Uniform(11.30,11.60)
      Setting age of taxon 'Collimys_longidens' to Uniform(11.30,11.90)
      Setting age of taxon 'Collimys_transversus' to Uniform(13.80,13.90)
      Setting age of taxon 'Colloides_xiaomingi' to Uniform(7.65,11.20)
      Setting age of taxon 'Cricetulodon_bugesiensis' to Uniform(8.75,9.90)
      Setting age of taxon 'Cricetulodon_complicidens' to Uniform(9.60,9.78)
      Setting age of taxon 'Cricetulodon_lucentensis' to Uniform(6.89,7.17)
      Setting age of taxon 'Cricetulodon_meini' to Uniform(7.53,7.58)
      Setting age of taxon 'Cricetulodon_sabadellensis' to Uniform(9.12,9.98)
      Setting age of taxon 'Hattomys_beetsi' to Uniform(4.19,7.02)
      Setting age of taxon 'Hattomys_gargantua' to Uniform(4.19,7.02)
      Setting age of taxon 'Hattomys_nazarii' to Uniform(4.19,7.02)
      Setting age of taxon 'Hypsocricetus_strimonis' to Uniform(5.30,5.80)
      Setting age of taxon 'Nannocricetus_mongolicus' to Uniform(2.58,7.14)
      Setting age of taxon 'Nannocricetus_primitivus' to Uniform(7.54,11.60)
      Setting age of taxon 'Nannocricetus_qiui' to Fixed(4.42)
      Setting age of taxon 'Neocricetodon_ambarrensis' to Uniform(8.75,9.90)
      Setting age of taxon 'Neocricetodon_browni' to Uniform(5.30,7.68)
      Setting age of taxon 'Neocricetodon_fahlbuschi' to Uniform(7.60,9.11)
      Setting age of taxon 'Neocricetodon_grangeri' to Uniform(4.30,6.73)
      Setting age of taxon 'Neocricetodon_hanae' to Uniform(6.20,7.15)
      Setting age of taxon 'Neocricetodon_intermedius' to Uniform(3.18,4.95)
      Setting age of taxon 'Neocricetodon_magnus' to Uniform(3.18,5.47)
      Setting age of taxon 'Neocricetodon_moldavicus' to Uniform(9.79,9.94)
      Setting age of taxon 'Neocricetodon_nestori' to Uniform(6.40,6.70)
      Setting age of taxon 'Neocricetodon_polonicus' to Uniform(3.18,5.47)
      Setting age of taxon 'Neocricetodon_shalaensis' to Uniform(7.54,11.20)
      Setting age of taxon 'Neocricetodon_similis' to Uniform(3.60,6.50)
      Setting age of taxon 'Neocricetodon_skofleki' to Uniform(6.90,8.75)
      Setting age of taxon 'Odessamys_palatocristatus' to Uniform(3.18,4.27)
      Setting age of taxon 'Odessamys_simionescui' to Uniform(3.18,5.47)
      Setting age of taxon 'Pseudocollimys_steiningeri' to Uniform(8.90,9.10)
      Setting age of taxon 'Pseudocricetus_kormosi' to Uniform(5.60,7.02)
      Setting age of taxon 'Pseudocricetus_orienteuropaeus' to Uniform(6.04,7.68)
      Setting age of taxon 'Rotundomys_bressanus' to Uniform(8.00,9.90)
      Setting age of taxon 'Rotundomys_freiriensis' to Uniform(9.62,9.87)
      Setting age of taxon 'Rotundomys_intimus' to Uniform(8.75,9.71)
      Setting age of taxon 'Rotundomys_montisrotundi' to Uniform(8.75,9.90)
      Setting age of taxon 'Rotundomys_sabatieri' to Uniform(8.75,9.90)
      Setting age of taxon 'Sinocricetus_zdanskyi' to Uniform(4.63,8.75)
      Setting age of taxon 'Sinocricetus_major' to Uniform(4.10,4.30)
      Setting age of taxon 'Stylocricetus_meoticus' to Uniform(5.33,7.68)
      Setting age of taxon 'Tragomys_macpheei' to Uniform(3.60,5.33)
      Setting age of taxon 'Allocricetus_aylasevimae' to Uniform(7.65,8.75)
      Setting age of taxon 'Allocricetus_primitivus' to Uniform(4.30,4.80)
      Setting age of taxon 'Allocricetus_bursae' to Uniform(0.01,5.47)
      Setting age of taxon 'Allocricetus_ehiki' to Uniform(0.13,5.23)
      Setting age of taxon 'Allocricetus_teilhardi' to Uniform(0.37,2.00)
      Setting age of taxon 'Allocricetus_jesreelicus' to Uniform(0.10,0.36)
      Setting age of taxon 'Cricetulus_mesolophidos' to Uniform(2.60,4.80)
      Setting age of taxon 'Cricetulus_europaeus' to Uniform(3.20,3.40)
      Setting age of taxon 'Cricetulus_koufosi' to Uniform(1.00,1.90)
      Setting age of taxon 'Mesocricetus_primitivus' to Uniform(1.20,5.40)
      Setting age of taxon 'Cricetus_lophidens' to Uniform(5.23,5.40)
      Setting Nodeagepr to Calibrated for partition 1
      Setting Nodeagepr to Calibrated for partition 2
      Setting Nodeagepr to Calibrated for partition 3
      Setting Nodeagepr to Calibrated for partition 4
      Successfully set prior model parameters to all
      applicable data partitions 
      Setting Brlenspr to Clock:Fossilization for partition 1
      Setting Brlenspr to Clock:Fossilization for partition 2
      Setting Brlenspr to Clock:Fossilization for partition 3
      Setting Brlenspr to Clock:Fossilization for partition 4
      Successfully set prior model parameters to all
      applicable data partitions 
      Setting Speciationpr to Exponential(1.00) for partition 1
      Setting Speciationpr to Exponential(1.00) for partition 2
      Setting Speciationpr to Exponential(1.00) for partition 3
      Setting Speciationpr to Exponential(1.00) for partition 4
      Successfully set prior model parameters to all
      applicable data partitions 
      Setting Extinctionpr to Beta(1.00,1.00) for partition 1
      Setting Extinctionpr to Beta(1.00,1.00) for partition 2
      Setting Extinctionpr to Beta(1.00,1.00) for partition 3
      Setting Extinctionpr to Beta(1.00,1.00) for partition 4
      Successfully set prior model parameters to all
      applicable data partitions 
      Setting Fossilizationpr to Beta(1.00,1.00) for partition 1
      Setting Fossilizationpr to Beta(1.00,1.00) for partition 2
      Setting Fossilizationpr to Beta(1.00,1.00) for partition 3
      Setting Fossilizationpr to Beta(1.00,1.00) for partition 4
      Successfully set prior model parameters to all
      applicable data partitions 
      Setting Sampleprob to 0.68400000 for partition 1
      Setting Sampleprob to 0.68400000 for partition 2
      Setting Sampleprob to 0.68400000 for partition 3
      Setting Sampleprob to 0.68400000 for partition 4
      Successfully set prior model parameters to all
      applicable data partitions 
      Setting SampleStrat to Diversity for partition 1
      Setting SampleStrat to Diversity for partition 2
      Setting SampleStrat to Diversity for partition 3
      Setting SampleStrat to Diversity for partition 4
      Successfully set prior model parameters to all
      applicable data partitions 
      Setting Treeagepr to Offsetexponential(33.00,41.20)
      Setting Treeagepr to Offsetexponential(33.00,41.20)
      Setting Treeagepr to Offsetexponential(33.00,41.20)
      Setting Treeagepr to Offsetexponential(33.00,41.20)
      Successfully set prior model parameters to all
      applicable data partitions 
      Setting Clockratepr to Lognormal(-1.51,1.25)
      Setting Clockratepr to Lognormal(-1.51,1.25)
      Setting Clockratepr to Lognormal(-1.51,1.25)
      Setting Clockratepr to Lognormal(-1.51,1.25)
      Successfully set prior model parameters to all
      applicable data partitions 
      Setting Clockvarpr to Igr for partition 1
      Setting Clockvarpr to Igr for partition 2
      Setting Clockvarpr to Igr for partition 3
      Setting Clockvarpr to Igr for partition 4
      Successfully set prior model parameters to all
      applicable data partitions 
      Setting Igrvarpr to Exponential(1.00) for partition 1
      Setting Igrvarpr to Exponential(1.00) for partition 2
      Setting Igrvarpr to Exponential(1.00) for partition 3
      Setting Igrvarpr to Exponential(1.00) for partition 4
      Successfully set prior model parameters to all
      applicable data partitions 
      Unlinking
      Linking
      Setting number of generations to 120000000
      Using relative burnin (a fraction of samples discarded).
      Setting burnin fraction to 0.25
      Setting print frequency to 1000
      Setting sample frequency to 1000
      Setting heating parameter to 0.008000
      WARNING: Reallocation of zero size attempted. This is probably a bug. Problems may follow.
      WARNING: Reallocation of zero size attempted. This is probably a bug. Problems may follow.
      WARNING: Reallocation of zero size attempted. This is probably a bug. Problems may follow.
      WARNING: Reallocation of zero size attempted. This is probably a bug. Problems may follow.
      Setting number of runs to 4
      Setting number of chains to 4
      Setting number of swaps per swapping cycle to 2
      Setting append to yes
      Setting chain output file names to "infile.nex.run<i>.<p/t>"
      Successfully set chain parameters
      Successfully set proposal parameters
      Successfully set proposal parameters
      Successfully set proposal parameters
      Successfully set proposal parameters
      Successfully set proposal parameters
      Successfully set proposal parameters
      Successfully set proposal parameters
      Successfully set proposal parameters
      Successfully set proposal parameters
      Successfully set proposal parameters
      Successfully set proposal parameters
      Successfully set proposal parameters
      Successfully set proposal parameters
      Successfully set proposal parameters
      Successfully set proposal parameters
      Successfully set proposal parameters
      Successfully set proposal parameters
      Moves that will be used by MCMC sampler (rel. proposal prob. > 0.0):

         1 -- Move        = Dirichlet(Tratio{1})
              Type        = Dirichlet proposal
              Parameter   = Tratio{1} [param. 1] (Transition and transversion rates)
              Tuningparam = alpha (Dirichlet parameter)
                    alpha = 50.000
              Targetrate  = 0.250
              Rel. prob.  = 1.0

         2 -- Move        = Dirichlet(Revmat{2})
              Type        = Dirichlet proposal
              Parameter   = Revmat{2} [param. 2] (Rates of reversible rate matrix)
              Tuningparam = alpha (Dirichlet parameter)
                    alpha = 100.000
              Targetrate  = 0.250
              Rel. prob.  = 0.5

         3 -- Move        = Slider(Revmat{2})
              Type        = Sliding window
              Parameter   = Revmat{2} [param. 2] (Rates of reversible rate matrix)
              Tuningparam = delta (Sliding window size)
                    delta = 0.150
              Targetrate  = 0.250
              Rel. prob.  = 0.5

         4 -- Move        = Dirichlet(Revmat{3})
              Type        = Dirichlet proposal
              Parameter   = Revmat{3} [param. 3] (Rates of reversible rate matrix)
              Tuningparam = alpha (Dirichlet parameter)
                    alpha = 100.000
              Targetrate  = 0.250
              Rel. prob.  = 0.5

         5 -- Move        = Slider(Revmat{3})
              Type        = Sliding window
              Parameter   = Revmat{3} [param. 3] (Rates of reversible rate matrix)
              Tuningparam = delta (Sliding window size)
                    delta = 0.150
              Targetrate  = 0.250
              Rel. prob.  = 0.5

         6 -- Move        = Dirichlet(Pi{1})
              Type        = Dirichlet proposal
              Parameter   = Pi{1} [param. 4] (Stationary state frequencies)
              Tuningparam = alpha (Dirichlet parameter)
                    alpha = 100.000
              Targetrate  = 0.250
              Rel. prob.  = 0.5

         7 -- Move        = Slider(Pi{1})
              Type        = Sliding window
              Parameter   = Pi{1} [param. 4] (Stationary state frequencies)
              Tuningparam = delta (Sliding window size)
                    delta = 0.200
              Targetrate  = 0.250
              Rel. prob.  = 0.5

         8 -- Move        = Dirichlet(Pi{2})
              Type        = Dirichlet proposal
              Parameter   = Pi{2} [param. 5] (Stationary state frequencies)
              Tuningparam = alpha (Dirichlet parameter)
                    alpha = 100.000
              Targetrate  = 0.250
              Rel. prob.  = 0.5

         9 -- Move        = Slider(Pi{2})
              Type        = Sliding window
              Parameter   = Pi{2} [param. 5] (Stationary state frequencies)
              Tuningparam = delta (Sliding window size)
                    delta = 0.200
              Targetrate  = 0.250
              Rel. prob.  = 0.5

        10 -- Move        = Dirichlet(Pi{3})
              Type        = Dirichlet proposal
              Parameter   = Pi{3} [param. 6] (Stationary state frequencies)
              Tuningparam = alpha (Dirichlet parameter)
                    alpha = 100.000
              Targetrate  = 0.250
              Rel. prob.  = 0.5

        11 -- Move        = Slider(Pi{3})
              Type        = Sliding window
              Parameter   = Pi{3} [param. 6] (Stationary state frequencies)
              Tuningparam = delta (Sliding window size)
                    delta = 0.200
              Targetrate  = 0.250
              Rel. prob.  = 0.5

        12 -- Move        = Multiplier(Alpha{1})
              Type        = Multiplier
              Parameter   = Alpha{1} [param. 8] (Shape of scaled gamma distribution of site rates)
              Tuningparam = lambda (Multiplier tuning parameter)
                   lambda = 0.811
              Targetrate  = 0.250
              Rel. prob.  = 1.0

        13 -- Move        = Multiplier(Alpha{2})
              Type        = Multiplier
              Parameter   = Alpha{2} [param. 9] (Shape of scaled gamma distribution of site rates)
              Tuningparam = lambda (Multiplier tuning parameter)
                   lambda = 0.811
              Targetrate  = 0.250
              Rel. prob.  = 1.0

        14 -- Move        = Multiplier(Alpha{3})
              Type        = Multiplier
              Parameter   = Alpha{3} [param. 10] (Shape of scaled gamma distribution of site rates)
              Tuningparam = lambda (Multiplier tuning parameter)
                   lambda = 0.811
              Targetrate  = 0.250
              Rel. prob.  = 1.0

        15 -- Move        = Multiplier(Alpha{4})
              Type        = Multiplier
              Parameter   = Alpha{4} [param. 11] (Shape of scaled gamma distribution of site rates)
              Tuningparam = lambda (Multiplier tuning parameter)
                   lambda = 0.811
              Targetrate  = 0.250
              Rel. prob.  = 1.0

        16 -- Move        = Dirichlet(Ratemultiplier{all})
              Type        = Dirichlet proposal
              Parameter   = Ratemultiplier{all} [param. 12] (Partition-specific rate multiplier)
              Tuningparam = alpha (Dirichlet parameter)
                    alpha = 50.000
              Targetrate  = 0.250
              Rel. prob.  = 2.0

        17 -- Move        = Slider(Ratemultiplier{all})
              Type        = Sliding window
              Parameter   = Ratemultiplier{all} [param. 12] (Partition-specific rate multiplier)
              Tuningparam = delta (Sliding window size)
                    delta = 0.050
              Targetrate  = 0.250
              Rel. prob.  = 2.0

        18 -- Move        = ExtSprClock(Tau{all},V{all})
              Type        = Extending SPR for clock trees
              Parameters  = Tau{all} [param. 13] (Topology)
                            V{all} [param. 14] (Branch lengths)
              Tuningparam = p_ext (Extension probability)
                    p_ext = 0.500
              Rel. prob.  = 20.0

        19 -- Move        = NNIClock(Tau{all},V{all})
              Type        = NNI move for clock trees
              Parameters  = Tau{all} [param. 13] (Topology)
                            V{all} [param. 14] (Branch lengths)
              Rel. prob.  = 30.0

        20 -- Move        = ParsSPRClock(Tau{all},V{all})
              Type        = Parsimony-biased SPR for clock trees
              Parameters  = Tau{all} [param. 13] (Topology)
                            V{all} [param. 14] (Branch lengths)
              Tuningparam = warp (parsimony warp factor)
                     warp = 0.100
              Rel. prob.  = 1.0

        21 -- Move        = AddBranch(V{all})
              Type        = Add branch for FossilizedBD
              Parameters  = V{all} [param. 14] (Branch lengths)
                            IgrBrlens{1,2,3} [param. 20] (Branch lengths of IGR relaxed clock)
                            IgrBrlens{4} [param. 21] (Branch lengths of IGR relaxed clock)
              Rel. prob.  = 15.0

        22 -- Move        = DelBranch(V{all})
              Type        = Delete branch for FossilizedBD
              Parameters  = V{all} [param. 14] (Branch lengths)
                            IgrBrlens{1,2,3} [param. 20] (Branch lengths of IGR relaxed clock)
                            IgrBrlens{4} [param. 21] (Branch lengths of IGR relaxed clock)
              Rel. prob.  = 15.0

        23 -- Move        = NodesliderClock(V{all})
              Type        = Node depth window slider (clock-constrained)
              Parameters  = V{all} [param. 14] (Branch lengths)
                            IgrBrlens{1,2,3} [param. 20] (Branch lengths of IGR relaxed clock)
                            IgrBrlens{4} [param. 21] (Branch lengths of IGR relaxed clock)
              Tuningparam = delta (Window size)
                    delta = 1.000
              Targetrate  = 0.250
              Rel. prob.  = 40.0

        24 -- Move        = TreeStretch(V{all})
              Type        = Tree stretch
              Parameters  = V{all} [param. 14] (Branch lengths)
                            IgrBrlens{1,2,3} [param. 20] (Branch lengths of IGR relaxed clock)
                            IgrBrlens{4} [param. 21] (Branch lengths of IGR relaxed clock)
              Tuningparam = lambda (Multiplier tuning parameter)
                   lambda = 0.020
              Targetrate  = 0.250
              Rel. prob.  = 40.0

        25 -- Move        = Slider(Net_speciation{all})
              Type        = Sliding window
              Parameter   = Net_speciation{all} [param. 15] (Speciation rate)
              Tuningparam = delta (Sliding window size)
                    delta = 1.000
              Targetrate  = 0.250
              Rel. prob.  = 3.0

        26 -- Move        = Multiplier(Net_speciation{all})
              Type        = Multiplier
              Parameter   = Net_speciation{all} [param. 15] (Speciation rate)
              Tuningparam = lambda (Multiplier tuning parameter)
                   lambda = 0.191
              Targetrate  = 0.250
              Rel. prob.  = 3.0

        27 -- Move        = Slider(Relative_extinction{all})
              Type        = Sliding window
              Parameter   = Relative_extinction{all} [param. 16] (Extinction rate)
              Tuningparam = delta (Sliding window size)
                    delta = 0.100
              Targetrate  = 0.250
              Rel. prob.  = 3.0

        28 -- Move        = Slider(Relative_fossilization{all})
              Type        = Sliding window
              Parameter   = Relative_fossilization{all} [param. 17] (Fossilization rate)
              Tuningparam = delta (Sliding window size)
                    delta = 0.100
              Targetrate  = 0.250
              Rel. prob.  = 3.0

        29 -- Move        = Multiplier(Igrvar{1,2,3})
              Type        = Multiplier
              Parameters  = Igrvar{1,2,3} [param. 18] (Variance increase of igr model branch lenths)
                            IgrBrlens{1,2,3} [param. 20] (Branch lengths of IGR relaxed clock)
              Tuningparam = lambda (Multiplier tuning parameter)
                   lambda = 0.191
              Targetrate  = 0.250
              Rel. prob.  = 25.0

        30 -- Move        = Multiplier(Igrvar{4})
              Type        = Multiplier
              Parameters  = Igrvar{4} [param. 19] (Variance increase of igr model branch lenths)
                            IgrBrlens{4} [param. 21] (Branch lengths of IGR relaxed clock)
              Tuningparam = lambda (Multiplier tuning parameter)
                   lambda = 0.191
              Targetrate  = 0.250
              Rel. prob.  = 8.0

        31 -- Move        = Multiplier(IgrBrlens{1,2,3})
              Type        = Multiplier
              Parameter   = IgrBrlens{1,2,3} [param. 20] (Branch lengths of IGR relaxed clock)
              Tuningparam = lambda (Multiplier tuning parameter)
                   lambda = 0.191
              Targetrate  = 0.250
              Rel. prob.  = 25.0

        32 -- Move        = Multiplier(IgrBrlens{4})
              Type        = Multiplier
              Parameter   = IgrBrlens{4} [param. 21] (Branch lengths of IGR relaxed clock)
              Tuningparam = lambda (Multiplier tuning parameter)
                   lambda = 0.191
              Targetrate  = 0.250
              Rel. prob.  = 8.0

        33 -- Move        = Multiplier(Clockrate{all})
              Type        = Multiplier
              Parameter   = Clockrate{all} [param. 22] (Base rate of clock)
              Tuningparam = lambda (Multiplier tuning parameter)
                   lambda = 0.811
              Targetrate  = 0.250
              Rel. prob.  = 40.0

      Use 'Showmoves allavailable=yes' to see a list of all available moves
      Active parameters: 

                             Partition(s)
         Parameters          1  2  3  4
         ------------------------------
         Tratio              1  .  .  .
         Revmat              .  2  3  .
         Statefreq           4  5  6  7
         Shape               8  9 10 11
         Ratemultiplier     12 12 12 12
         Topology           13 13 13 13
         Brlens             14 14 14 14
         Speciationrate     15 15 15 15
         Extinctionrate     16 16 16 16
         Fossilizationrate  17 17 17 17
         Igrvar             18 18 18 19
         Igrbranchrates     20 20 20 21
         Clockrate          22 22 22 22
         ------------------------------

         Parameters can be linked or unlinked across partitions using 'link' and 'unlink'

         1 --  Parameter  = Tratio{1}
               Type       = Transition and transversion rates
               Prior      = Beta(1.00,1.00)
               Partition  = 1
               Moves      = Dirichlet(Tratio{1}) <prob 1.0>
               Startvals  = (1.000)

         2 --  Parameter  = Revmat{2}
               Type       = Rates of reversible rate matrix
               Prior      = Dirichlet(1.00,1.00,1.00,1.00,1.00,1.00)
               Partition  = 2
               Moves      = Dirichlet(Revmat{2}) <prob 0.5>, Slider(Revmat{2}) <prob 0.5>
               Startvals  = (0.167,0.167,0.167,0.167,0.167,0.167)

         3 --  Parameter  = Revmat{3}
               Type       = Rates of reversible rate matrix
               Prior      = Dirichlet(1.00,1.00,1.00,1.00,1.00,1.00)
               Partition  = 3
               Moves      = Dirichlet(Revmat{3}) <prob 0.5>, Slider(Revmat{3}) <prob 0.5>
               Startvals  = (0.167,0.167,0.167,0.167,0.167,0.167)

         4 --  Parameter  = Pi{1}
               Type       = Stationary state frequencies
               Prior      = Dirichlet
               Partition  = 1
               Moves      = Dirichlet(Pi{1}) <prob 0.5>, Slider(Pi{1}) <prob 0.5>
               Startvals  = (0.250,0.250,0.250,0.250)

         5 --  Parameter  = Pi{2}
               Type       = Stationary state frequencies
               Prior      = Dirichlet
               Partition  = 2
               Moves      = Dirichlet(Pi{2}) <prob 0.5>, Slider(Pi{2}) <prob 0.5>
               Startvals  = (0.250,0.250,0.250,0.250)

         6 --  Parameter  = Pi{3}
               Type       = Stationary state frequencies
               Prior      = Dirichlet
               Partition  = 3
               Moves      = Dirichlet(Pi{3}) <prob 0.5>, Slider(Pi{3}) <prob 0.5>
               Startvals  = (0.250,0.250,0.250,0.250)

         7 --  Parameter  = Alpha_symdir{4}
               Type       = Symmetric diricihlet/beta distribution alpha_i parameter
               Prior      = Symmetric dirichlet with all parameters equal to infinity
               Partition  = 4

         8 --  Parameter  = Alpha{1}
               Type       = Shape of scaled gamma distribution of site rates
               Prior      = Exponential(1.00)
               Partition  = 1
               Moves      = Multiplier(Alpha{1}) <prob 1.0>
               Startvals  = (1.000)

         9 --  Parameter  = Alpha{2}
               Type       = Shape of scaled gamma distribution of site rates
               Prior      = Exponential(1.00)
               Partition  = 2
               Moves      = Multiplier(Alpha{2}) <prob 1.0>
               Startvals  = (1.000)

        10 --  Parameter  = Alpha{3}
               Type       = Shape of scaled gamma distribution of site rates
               Prior      = Exponential(1.00)
               Partition  = 3
               Moves      = Multiplier(Alpha{3}) <prob 1.0>
               Startvals  = (1.000)

        11 --  Parameter  = Alpha{4}
               Type       = Shape of scaled gamma distribution of site rates
               Prior      = Exponential(1.00)
               Partition  = 4
               Moves      = Multiplier(Alpha{4}) <prob 1.0>
               Startvals  = (1.000)

        12 --  Parameter  = Ratemultiplier{all}
               Type       = Partition-specific rate multiplier
               Prior      = Dirichlet(1.00,1.00,1.00,1.00)
               Partitions = All
               Moves      = Dirichlet(Ratemultiplier{all}) <prob 2.0>, 
                            Slider(Ratemultiplier{all}) <prob 2.0>
               Startvals  = (1.000,1.000,1.000,1.000)

        13 --  Parameter  = Tau{all}
               Type       = Topology
               Prior      = Prior on topology obeys the following constraints:
                            -- Hard constraint "ingroup"
               Partitions = All
               Subparam.  = V{all}
               Moves      = ExtSprClock(Tau{all},V{all}) <prob 20.0>, 
                            NNIClock(Tau{all},V{all}) <prob 30.0>, 
                            ParsSPRClock(Tau{all},V{all}) <prob 1.0>
               Not used   = ExtFossilSprClock, ExtSsClock, ParsFossilSPRClock
               Startvals  = tree 'mcmc.tree_1'  [run 1, chain 1]
                            tree 'mcmc.tree_2'  [run 1, chain 2]
                            tree 'mcmc.tree_3'  [run 1, chain 3]
                            tree 'mcmc.tree_4'  [run 1, chain 4]
                            tree 'mcmc.tree_5'  [run 2, chain 1]
                            tree 'mcmc.tree_6'  [run 2, chain 2]
                            tree 'mcmc.tree_7'  [run 2, chain 3]
                            tree 'mcmc.tree_8'  [run 2, chain 4]
                            tree 'mcmc.tree_9'  [run 3, chain 1]
                            tree 'mcmc.tree_10'  [run 3, chain 2]
                            tree 'mcmc.tree_11'  [run 3, chain 3]
                            tree 'mcmc.tree_12'  [run 3, chain 4]
                            tree 'mcmc.tree_13'  [run 4, chain 1]
                            tree 'mcmc.tree_14'  [run 4, chain 2]
                            tree 'mcmc.tree_15'  [run 4, chain 3]
                            tree 'mcmc.tree_16'  [run 4, chain 4]

        14 --  Parameter  = V{all}
               Type       = Branch lengths
               Prior      = Clock:Fossilization
                            Node depths are constrained by the following age constraints:
                            -- The age of terminal "Eucricetodon_wangae" is Uniform(33.00,35.00)
                            -- The age of terminal "Apocricetus_alberti" is Uniform(4.20,6.56)
                            -- The age of terminal "Apocricetus_angustidens" is Uniform(3.03,4.27)
                            -- The age of terminal "Apocricetus_barrierei" is Uniform(3.04,5.47)
                            -- The age of terminal "Apocricetus_darderi" is Uniform(3.60,5.33)
                            -- The age of terminal "Pseudocricetus_orienteuropaeus" is Uniform(6.04,7.68)
                            -- The age of terminal "Pseudocricetus_kormosi" is Uniform(5.60,7.02)
                            -- The age of terminal "Hattomys_beetsi" is Uniform(4.19,7.02)
                            -- The age of terminal "Hattomys_nazarii" is Uniform(4.19,7.02)
                            -- The age of terminal "Hattomys_gargantua" is Uniform(4.19,7.02)
                            -- The age of terminal "Neocricetodon_ambarrensis" is Uniform(8.75,9.90)
                            -- The age of terminal "Neocricetodon_fahlbuschi" is Uniform(7.60,9.11)
                            -- The age of terminal "Neocricetodon_moldavicus" is Uniform(9.79,9.94)
                            -- The age of terminal "Neocricetodon_nestori" is Uniform(6.40,6.70)
                            -- The age of terminal "Neocricetodon_browni" is Uniform(5.30,7.68)
                            -- The age of terminal "Neocricetodon_hanae" is Uniform(6.20,7.15)
                            -- The age of terminal "Neocricetodon_grangeri" is Uniform(4.30,6.73)
                            -- The age of terminal "Neocricetodon_intermedius" is Uniform(3.18,4.95)
                            -- The age of terminal "Neocricetodon_polonicus" is Uniform(3.18,5.47)
                            -- The age of terminal "Neocricetodon_magnus" is Uniform(3.18,5.47)
                            -- The age of terminal "Neocricetodon_similis" is Uniform(3.60,6.50)
                            -- The age of terminal "Neocricetodon_skofleki" is Uniform(6.90,8.75)
                            -- The age of terminal "Neocricetodon_shalaensis" is Uniform(7.54,11.20)
                            -- The age of terminal "Collimys_transversus" is Uniform(13.80,13.90)
                            -- The age of terminal "Collimys_gudrunae" is Uniform(13.80,13.90)
                            -- The age of terminal "Collimys_hiri" is Uniform(11.30,11.60)
                            -- The age of terminal "Collimys_longidens" is Uniform(11.30,11.90)
                            -- The age of terminal "Collimys_dobosi" is Uniform(11.10,12.20)
                            -- The age of terminal "Cricetulodon_complicidens" is Uniform(9.60,9.78)
                            -- The age of terminal "Cricetulodon_sabadellensis" is Uniform(9.12,9.98)
                            -- The age of terminal "Cricetulodon_bugesiensis" is Uniform(8.75,9.90)
                            -- The age of terminal "Cricetulodon_lucentensis" is Uniform(6.89,7.17)
                            -- The age of terminal "Cricetulodon_meini" is Uniform(7.53,7.58)
                            -- The age of terminal "Rotundomys_freiriensis" is Uniform(9.62,9.87)
                            -- The age of terminal "Rotundomys_intimus" is Uniform(8.75,9.71)
                            -- The age of terminal "Rotundomys_sabatieri" is Uniform(8.75,9.90)
                            -- The age of terminal "Rotundomys_montisrotundi" is Uniform(8.75,9.90)
                            -- The age of terminal "Rotundomys_bressanus" is Uniform(8.00,9.90)
                            -- The age of terminal "Pseudocollimys_steiningeri" is Uniform(8.90,9.10)
                            -- The age of terminal "Tragomys_macpheei" is Uniform(3.60,5.33)
                            -- The age of terminal "Hypsocricetus_strimonis" is Uniform(5.30,5.80)
                            -- The age of terminal "Sinocricetus_zdanskyi" is Uniform(4.63,8.75)
                            -- The age of terminal "Sinocricetus_major" is Uniform(4.10,4.30)
                            -- The age of terminal "Nannocricetus_mongolicus" is Uniform(2.58,7.14)
                            -- The age of terminal "Nannocricetus_primitivus" is Uniform(7.54,11.60)
                            -- The age of terminal "Nannocricetus_qiui" is Fixed(4.42)
                            -- The age of terminal "Colloides_xiaomingi" is Uniform(7.65,11.20)
                            -- The age of terminal "Stylocricetus_meoticus" is Uniform(5.33,7.68)
                            -- The age of terminal "Odessamys_palatocristatus" is Uniform(3.18,4.27)
                            -- The age of terminal "Odessamys_simionescui" is Uniform(3.18,5.47)
                            -- The age of terminal "Allocricetus_aylasevimae" is Uniform(7.65,8.75)
                            -- The age of terminal "Allocricetus_primitivus" is Uniform(4.30,4.80)
                            -- The age of terminal "Allocricetus_bursae" is Uniform(0.01,5.47)
                            -- The age of terminal "Allocricetus_ehiki" is Uniform(0.13,5.23)
                            -- The age of terminal "Allocricetus_teilhardi" is Uniform(0.37,2.00)
                            -- The age of terminal "Allocricetus_jesreelicus" is Uniform(0.10,0.36)
                            -- The age of terminal "Cricetulus_mesolophidos" is Uniform(2.60,4.80)
                            -- The age of terminal "Cricetulus_europaeus" is Uniform(3.20,3.40)
                            -- The age of terminal "Cricetulus_koufosi" is Uniform(1.00,1.90)
                            -- The age of terminal "Mesocricetus_primitivus" is Uniform(1.20,5.40)
                            -- The age of terminal "Cricetus_lophidens" is Uniform(5.23,5.40)
                            -- Tree age has a Offsetexponential(33.00,41.20) distribution
               Partitions = All
               Subparams  = IgrBrlens{1,2,3} and IgrBrlens{4}
               Moves      = AddBranch(V{all}) <prob 15.0>, DelBranch(V{all}) <prob 15.0>, 
                            NodesliderClock(V{all}) <prob 40.0>, TreeStretch(V{all}) <prob 40.0>
               Startvals  = tree 'mcmc.tree_1'  [run 1, chain 1]
                            tree 'mcmc.tree_2'  [run 1, chain 2]
                            tree 'mcmc.tree_3'  [run 1, chain 3]
                            tree 'mcmc.tree_4'  [run 1, chain 4]
                            tree 'mcmc.tree_5'  [run 2, chain 1]
                            tree 'mcmc.tree_6'  [run 2, chain 2]
                            tree 'mcmc.tree_7'  [run 2, chain 3]
                            tree 'mcmc.tree_8'  [run 2, chain 4]
                            tree 'mcmc.tree_9'  [run 3, chain 1]
                            tree 'mcmc.tree_10'  [run 3, chain 2]
                            tree 'mcmc.tree_11'  [run 3, chain 3]
                            tree 'mcmc.tree_12'  [run 3, chain 4]
                            tree 'mcmc.tree_13'  [run 4, chain 1]
                            tree 'mcmc.tree_14'  [run 4, chain 2]
                            tree 'mcmc.tree_15'  [run 4, chain 3]
                            tree 'mcmc.tree_16'  [run 4, chain 4]

        15 --  Parameter  = Net_speciation{all}
               Type       = Speciation rate
               Prior      = Exponential(1.00)
               Partitions = All
               Moves      = Slider(Net_speciation{all}) <prob 3.0>, 
                            Multiplier(Net_speciation{all}) <prob 3.0>
               Startvals  = (0.100)

        16 --  Parameter  = Relative_extinction{all}
               Type       = Extinction rate
               Prior      = Beta(1.00,1.00)
               Partitions = All
               Moves      = Slider(Relative_extinction{all}) <prob 3.0>
               Startvals  = (0.900)

        17 --  Parameter  = Relative_fossilization{all}
               Type       = Fossilization rate
               Prior      = Beta(1.00,1.00)
               Partitions = All
               Moves      = Slider(Relative_fossilization{all}) <prob 3.0>
               Startvals  = (0.100)

        18 --  Parameter  = Igrvar{1,2,3}
               Type       = Variance increase of igr model branch lenths
               Prior      = Exponential(1.00)
               Partitions = 1, 2, and 3
               Subparam.  = IgrBrlens{1,2,3}
               Moves      = Multiplier(Igrvar{1,2,3}) <prob 25.0>
               Startvals  = (1.000)

        19 --  Parameter  = Igrvar{4}
               Type       = Variance increase of igr model branch lenths
               Prior      = Exponential(1.00)
               Partition  = 4
               Subparam.  = IgrBrlens{4}
               Moves      = Multiplier(Igrvar{4}) <prob 8.0>
               Startvals  = (1.000)

        20 --  Parameter  = IgrBrlens{1,2,3}
               Type       = Branch lengths of IGR relaxed clock
               Prior      = Gamma (expectation = v, variance = Igrvar{1,2,3} * v) 
                               [where v is branch length]
               Partitions = 1, 2, and 3

        21 --  Parameter  = IgrBrlens{4}
               Type       = Branch lengths of IGR relaxed clock
               Prior      = Gamma (expectation = v, variance = Igrvar{4} * v) 
                               [where v is branch length]
               Partition  = 4

        22 --  Parameter  = Clockrate{all}
               Type       = Base rate of clock
               Prior      = Lognormal(-1.51,1.25)
                            The clock rate varies according to an independent gamma (white noise) model
               Partitions = All
               Moves      = Multiplier(Clockrate{all}) <prob 40.0>
               Startvals  = (0.221)

      Running Markov chain
      MCMC stamp = 2606652601
      Seed = 550152820
      Swapseed = 1770972600
      Model settings:

         Settings for partition 1 --
            Datatype  = DNA
            Nucmodel  = 4by4
            Nst       = 2
                        Transition and transversion  rates, expressed
                        as proportions of the rate sum, have a
                        Beta(1.00,1.00) prior
            Covarion  = No
            # States  = 4
                        State frequencies have a Dirichlet prior
                        (1.00,1.00,1.00,1.00)
            Rates     = Gamma
                        The distribution is approximated using 4 categories.
                        Shape parameter is exponentially
                        distributed with parameter (1.00).

         Settings for partition 2 --
            Datatype  = DNA
            Nucmodel  = 4by4
            Nst       = 6
                        Substitution rates, expressed as proportions
                        of the rate sum, have a Dirichlet prior
                        (1.00,1.00,1.00,1.00,1.00,1.00)
            Covarion  = No
            # States  = 4
                        State frequencies have a Dirichlet prior
                        (1.00,1.00,1.00,1.00)
            Rates     = Gamma
                        The distribution is approximated using 4 categories.
                        Shape parameter is exponentially
                        distributed with parameter (1.00).

         Settings for partition 3 --
            Datatype  = DNA
            Nucmodel  = 4by4
            Nst       = 6
                        Substitution rates, expressed as proportions
                        of the rate sum, have a Dirichlet prior
                        (1.00,1.00,1.00,1.00,1.00,1.00)
            Covarion  = No
            # States  = 4
                        State frequencies have a Dirichlet prior
                        (1.00,1.00,1.00,1.00)
            Rates     = Gamma
                        The distribution is approximated using 4 categories.
                        Shape parameter is exponentially
                        distributed with parameter (1.00).

         Settings for partition 4 --
            Datatype  = Standard
            Coding    = Variable
            # States  = Variable, up to 10
                        State frequencies are fixed to be equal
            Rates     = Gamma
                        The distribution is approximated using 4 categories.
                        Shape parameter is exponentially
                        distributed with parameter (1.00).

      Active parameters: 

                             Partition(s)
         Parameters          1  2  3  4
         ------------------------------
         Tratio              1  .  .  .
         Revmat              .  2  3  .
         Statefreq           4  5  6  7
         Shape               8  9 10 11
         Ratemultiplier     12 12 12 12
         Topology           13 13 13 13
         Brlens             14 14 14 14
         Speciationrate     15 15 15 15
         Extinctionrate     16 16 16 16
         Fossilizationrate  17 17 17 17
         Igrvar             18 18 18 19
         Igrbranchrates     20 20 20 21
         Clockrate          22 22 22 22
         ------------------------------

         Parameters can be linked or unlinked across partitions using 'link' and 'unlink'

         1 --  Parameter  = Tratio{1}
               Type       = Transition and transversion rates
               Prior      = Beta(1.00,1.00)
               Partition  = 1

         2 --  Parameter  = Revmat{2}
               Type       = Rates of reversible rate matrix
               Prior      = Dirichlet(1.00,1.00,1.00,1.00,1.00,1.00)
               Partition  = 2

         3 --  Parameter  = Revmat{3}
               Type       = Rates of reversible rate matrix
               Prior      = Dirichlet(1.00,1.00,1.00,1.00,1.00,1.00)
               Partition  = 3

         4 --  Parameter  = Pi{1}
               Type       = Stationary state frequencies
               Prior      = Dirichlet
               Partition  = 1

         5 --  Parameter  = Pi{2}
               Type       = Stationary state frequencies
               Prior      = Dirichlet
               Partition  = 2

         6 --  Parameter  = Pi{3}
               Type       = Stationary state frequencies
               Prior      = Dirichlet
               Partition  = 3

         7 --  Parameter  = Alpha_symdir{4}
               Type       = Symmetric diricihlet/beta distribution alpha_i parameter
               Prior      = Symmetric dirichlet with all parameters equal to infinity
               Partition  = 4

         8 --  Parameter  = Alpha{1}
               Type       = Shape of scaled gamma distribution of site rates
               Prior      = Exponential(1.00)
               Partition  = 1

         9 --  Parameter  = Alpha{2}
               Type       = Shape of scaled gamma distribution of site rates
               Prior      = Exponential(1.00)
               Partition  = 2

        10 --  Parameter  = Alpha{3}
               Type       = Shape of scaled gamma distribution of site rates
               Prior      = Exponential(1.00)
               Partition  = 3

        11 --  Parameter  = Alpha{4}
               Type       = Shape of scaled gamma distribution of site rates
               Prior      = Exponential(1.00)
               Partition  = 4

        12 --  Parameter  = Ratemultiplier{all}
               Type       = Partition-specific rate multiplier
               Prior      = Dirichlet(1.00,1.00,1.00,1.00)
               Partitions = All

        13 --  Parameter  = Tau{all}
               Type       = Topology
               Prior      = Prior on topology obeys the following constraints:
                            -- Hard constraint "ingroup"
               Partitions = All
               Subparam.  = V{all}

        14 --  Parameter  = V{all}
               Type       = Branch lengths
               Prior      = Clock:Fossilization
                            Node depths are constrained by the following age constraints:
                            -- The age of terminal "Eucricetodon_wangae" is Uniform(33.00,35.00)
                            -- The age of terminal "Apocricetus_alberti" is Uniform(4.20,6.56)
                            -- The age of terminal "Apocricetus_angustidens" is Uniform(3.03,4.27)
                            -- The age of terminal "Apocricetus_barrierei" is Uniform(3.04,5.47)
                            -- The age of terminal "Apocricetus_darderi" is Uniform(3.60,5.33)
                            -- The age of terminal "Pseudocricetus_orienteuropaeus" is Uniform(6.04,7.68)
                            -- The age of terminal "Pseudocricetus_kormosi" is Uniform(5.60,7.02)
                            -- The age of terminal "Hattomys_beetsi" is Uniform(4.19,7.02)
                            -- The age of terminal "Hattomys_nazarii" is Uniform(4.19,7.02)
                            -- The age of terminal "Hattomys_gargantua" is Uniform(4.19,7.02)
                            -- The age of terminal "Neocricetodon_ambarrensis" is Uniform(8.75,9.90)
                            -- The age of terminal "Neocricetodon_fahlbuschi" is Uniform(7.60,9.11)
                            -- The age of terminal "Neocricetodon_moldavicus" is Uniform(9.79,9.94)
                            -- The age of terminal "Neocricetodon_nestori" is Uniform(6.40,6.70)
                            -- The age of terminal "Neocricetodon_browni" is Uniform(5.30,7.68)
                            -- The age of terminal "Neocricetodon_hanae" is Uniform(6.20,7.15)
                            -- The age of terminal "Neocricetodon_grangeri" is Uniform(4.30,6.73)
                            -- The age of terminal "Neocricetodon_intermedius" is Uniform(3.18,4.95)
                            -- The age of terminal "Neocricetodon_polonicus" is Uniform(3.18,5.47)
                            -- The age of terminal "Neocricetodon_magnus" is Uniform(3.18,5.47)
                            -- The age of terminal "Neocricetodon_similis" is Uniform(3.60,6.50)
                            -- The age of terminal "Neocricetodon_skofleki" is Uniform(6.90,8.75)
                            -- The age of terminal "Neocricetodon_shalaensis" is Uniform(7.54,11.20)
                            -- The age of terminal "Collimys_transversus" is Uniform(13.80,13.90)
                            -- The age of terminal "Collimys_gudrunae" is Uniform(13.80,13.90)
                            -- The age of terminal "Collimys_hiri" is Uniform(11.30,11.60)
                            -- The age of terminal "Collimys_longidens" is Uniform(11.30,11.90)
                            -- The age of terminal "Collimys_dobosi" is Uniform(11.10,12.20)
                            -- The age of terminal "Cricetulodon_complicidens" is Uniform(9.60,9.78)
                            -- The age of terminal "Cricetulodon_sabadellensis" is Uniform(9.12,9.98)
                            -- The age of terminal "Cricetulodon_bugesiensis" is Uniform(8.75,9.90)
                            -- The age of terminal "Cricetulodon_lucentensis" is Uniform(6.89,7.17)
                            -- The age of terminal "Cricetulodon_meini" is Uniform(7.53,7.58)
                            -- The age of terminal "Rotundomys_freiriensis" is Uniform(9.62,9.87)
                            -- The age of terminal "Rotundomys_intimus" is Uniform(8.75,9.71)
                            -- The age of terminal "Rotundomys_sabatieri" is Uniform(8.75,9.90)
                            -- The age of terminal "Rotundomys_montisrotundi" is Uniform(8.75,9.90)
                            -- The age of terminal "Rotundomys_bressanus" is Uniform(8.00,9.90)
                            -- The age of terminal "Pseudocollimys_steiningeri" is Uniform(8.90,9.10)
                            -- The age of terminal "Tragomys_macpheei" is Uniform(3.60,5.33)
                            -- The age of terminal "Hypsocricetus_strimonis" is Uniform(5.30,5.80)
                            -- The age of terminal "Sinocricetus_zdanskyi" is Uniform(4.63,8.75)
                            -- The age of terminal "Sinocricetus_major" is Uniform(4.10,4.30)
                            -- The age of terminal "Nannocricetus_mongolicus" is Uniform(2.58,7.14)
                            -- The age of terminal "Nannocricetus_primitivus" is Uniform(7.54,11.60)
                            -- The age of terminal "Nannocricetus_qiui" is Fixed(4.42)
                            -- The age of terminal "Colloides_xiaomingi" is Uniform(7.65,11.20)
                            -- The age of terminal "Stylocricetus_meoticus" is Uniform(5.33,7.68)
                            -- The age of terminal "Odessamys_palatocristatus" is Uniform(3.18,4.27)
                            -- The age of terminal "Odessamys_simionescui" is Uniform(3.18,5.47)
                            -- The age of terminal "Allocricetus_aylasevimae" is Uniform(7.65,8.75)
                            -- The age of terminal "Allocricetus_primitivus" is Uniform(4.30,4.80)
                            -- The age of terminal "Allocricetus_bursae" is Uniform(0.01,5.47)
                            -- The age of terminal "Allocricetus_ehiki" is Uniform(0.13,5.23)
                            -- The age of terminal "Allocricetus_teilhardi" is Uniform(0.37,2.00)
                            -- The age of terminal "Allocricetus_jesreelicus" is Uniform(0.10,0.36)
                            -- The age of terminal "Cricetulus_mesolophidos" is Uniform(2.60,4.80)
                            -- The age of terminal "Cricetulus_europaeus" is Uniform(3.20,3.40)
                            -- The age of terminal "Cricetulus_koufosi" is Uniform(1.00,1.90)
                            -- The age of terminal "Mesocricetus_primitivus" is Uniform(1.20,5.40)
                            -- The age of terminal "Cricetus_lophidens" is Uniform(5.23,5.40)
                            -- Tree age has a Offsetexponential(33.00,41.20) distribution
               Partitions = All
               Subparams  = IgrBrlens{1,2,3} and IgrBrlens{4}

        15 --  Parameter  = Net_speciation{all}
               Type       = Speciation rate
               Prior      = Exponential(1.00)
               Partitions = All

        16 --  Parameter  = Relative_extinction{all}
               Type       = Extinction rate
               Prior      = Beta(1.00,1.00)
               Partitions = All

        17 --  Parameter  = Relative_fossilization{all}
               Type       = Fossilization rate
               Prior      = Beta(1.00,1.00)
               Partitions = All

        18 --  Parameter  = Igrvar{1,2,3}
               Type       = Variance increase of igr model branch lenths
               Prior      = Exponential(1.00)
               Partitions = 1, 2, and 3
               Subparam.  = IgrBrlens{1,2,3}

        19 --  Parameter  = Igrvar{4}
               Type       = Variance increase of igr model branch lenths
               Prior      = Exponential(1.00)
               Partition  = 4
               Subparam.  = IgrBrlens{4}

        20 --  Parameter  = IgrBrlens{1,2,3}
               Type       = Branch lengths of IGR relaxed clock
               Prior      = Gamma (expectation = v, variance = Igrvar{1,2,3} * v) 
                               [where v is branch length]
               Partitions = 1, 2, and 3

        21 --  Parameter  = IgrBrlens{4}
               Type       = Branch lengths of IGR relaxed clock
               Prior      = Gamma (expectation = v, variance = Igrvar{4} * v) 
                               [where v is branch length]
               Partition  = 4

        22 --  Parameter  = Clockrate{all}
               Type       = Base rate of clock
               Prior      = Lognormal(-1.51,1.25)
                            The clock rate varies according to an independent gamma (white noise) model
               Partitions = All


      Number of chains per MPI processor = 1

      The MCMC sampler will use the following moves:
         With prob.  Chain will use move
            0.34 %   Dirichlet(Tratio{1})
            0.17 %   Dirichlet(Revmat{2})
            0.17 %   Slider(Revmat{2})
            0.17 %   Dirichlet(Revmat{3})
            0.17 %   Slider(Revmat{3})
            0.17 %   Dirichlet(Pi{1})
            0.17 %   Slider(Pi{1})
            0.17 %   Dirichlet(Pi{2})
            0.17 %   Slider(Pi{2})
            0.17 %   Dirichlet(Pi{3})
            0.17 %   Slider(Pi{3})
            0.34 %   Multiplier(Alpha{1})
            0.34 %   Multiplier(Alpha{2})
            0.34 %   Multiplier(Alpha{3})
            0.34 %   Multiplier(Alpha{4})
            0.68 %   Dirichlet(Ratemultiplier{all})
            0.68 %   Slider(Ratemultiplier{all})
            6.83 %   ExtSprClock(Tau{all},V{all})
           10.24 %   NNIClock(Tau{all},V{all})
            0.34 %   ParsSPRClock(Tau{all},V{all})
            5.12 %   AddBranch(V{all})
            5.12 %   DelBranch(V{all})
           13.65 %   NodesliderClock(V{all})
           13.65 %   TreeStretch(V{all})
            1.02 %   Slider(Net_speciation{all})
            1.02 %   Multiplier(Net_speciation{all})
            1.02 %   Slider(Relative_extinction{all})
            1.02 %   Slider(Relative_fossilization{all})
            8.53 %   Multiplier(Igrvar{1,2,3})
            2.73 %   Multiplier(Igrvar{4})
            8.53 %   Multiplier(IgrBrlens{1,2,3})
            2.73 %   Multiplier(IgrBrlens{4})
           13.65 %   Multiplier(Clockrate{all})

      Division 1 has 256 unique site patterns
      Division 2 has 531 unique site patterns
      Division 3 has 215 unique site patterns
      Division 4 has 84 unique site patterns
      Initializing conditional likelihoods

      Running benchmarks to automatically select fastest BEAGLE resource... 
      Using BEAGLE v3.1.2 resource 0 for division 1:
         Rsrc Name : CPU
         Impl Name : CPU-4State-SSE-Double
         Flags: PROCESSOR_CPU PRECISION_DOUBLE COMPUTATION_SYNCH EIGEN_REAL
                SCALING_MANUAL SCALERS_RAW VECTOR_SSE THREADING_NONE         MODEL STATES: 4

      Running benchmarks to automatically select fastest BEAGLE resource... 
      Using BEAGLE v3.1.2 resource 0 for division 2:
         Rsrc Name : CPU
         Impl Name : CPU-4State-SSE-Double
         Flags: PROCESSOR_CPU PRECISION_DOUBLE COMPUTATION_SYNCH EIGEN_REAL
                SCALING_MANUAL SCALERS_RAW VECTOR_SSE THREADING_NONE         MODEL STATES: 4

      Running benchmarks to automatically select fastest BEAGLE resource... 
      Using BEAGLE v3.1.2 resource 0 for division 3:
         Rsrc Name : CPU
         Impl Name : CPU-4State-SSE-Double
         Flags: PROCESSOR_CPU PRECISION_DOUBLE COMPUTATION_SYNCH EIGEN_REAL
                SCALING_MANUAL SCALERS_RAW VECTOR_SSE THREADING_NONE         MODEL STATES: 4
      Using standard non-SSE likelihood calculator for division 4 (single-precision)
      Getting values from previous run

      Executing file "infile.nex.ckp"...

   UNIX line termination
   Longest line length = 15647
   Parsing file
   Expecting NEXUS formatted file
   Reading trees block
      Successfully read tree 'mcmc.tree_1'
      Successfully read tree 'mcmc.tree_2'
      Successfully read tree 'mcmc.tree_3'
      Successfully read tree 'mcmc.tree_4'
      Successfully read tree 'mcmc.tree_5'
      Successfully read tree 'mcmc.tree_6'
      Successfully read tree 'mcmc.tree_7'
      Successfully read tree 'mcmc.tree_8'
      Successfully read tree 'mcmc.tree_9'
      Successfully read tree 'mcmc.tree_10'
      Successfully read tree 'mcmc.tree_11'
      Successfully read tree 'mcmc.tree_12'
      Successfully read tree 'mcmc.tree_13'
      Successfully read tree 'mcmc.tree_14'
      Successfully read tree 'mcmc.tree_15'
      Successfully read tree 'mcmc.tree_16'
   Exiting trees block
   Reading mrbayes block
      Successfully set starting values
      Successfully set proposal parameters
   Exiting mrbayes block
   Reached end of file

   Returning execution to calling file ...

      Using samples up to generation 92100000 from previous analysis.

      Initial log likelihoods and log prior probs for run 1:
         Chain 1 -- -20197.164025 -- 397.892776

      There are 15 more chains on other processor(s)


      Using a relative burnin of 25.0 % for diagnostics

      Chain results (continued from previous run; 120000000 generations requested):

      92101000 -- [-20188.222] [...15 remote chains...] -- 15:29:58
      92102000 -- (-20199.581) [...15 remote chains...] -- 15:29:56
      92103000 -- (-20196.039) [...15 remote chains...] -- 12:54:55
      92104000 -- (-20182.138) [...15 remote chains...] -- 13:33:38
      92105000 -- [-20183.591] [...15 remote chains...] -- 12:23:52

      Average standard deviation of split frequencies: 0.010061

      92106000 -- [-20196.869] [...15 remote chains...] -- 144:38:08
      92107000 -- (-20183.162) [...15 remote chains...] -- 126:10:57
      92108000 -- [-20176.536] [...15 remote chains...] -- 112:20:34
      92109000 -- (-20186.306) [...15 remote chains...] -- 100:43:03
      92110000 -- (-20187.207) [...15 remote chains...] -- 92:11:31

      Average standard deviation of split frequencies: 0.010059

      92111000 -- (-20194.421) [...15 remote chains...] -- 85:12:59
      92112000 -- [-20192.294] [...15 remote chains...] -- 79:24:12
      92113000 -- (-20192.671) [...15 remote chains...] -- 74:29:04
      92114000 -- (-20195.689) [...15 remote chains...] -- 70:16:05
      92115000 -- (-20198.115) [...15 remote chains...] -- 66:05:52

      Average standard deviation of split frequencies: 0.010059

      92116000 -- (-20198.985) [...15 remote chains...] -- 62:55:57
      92117000 -- [-20192.816] [...15 remote chains...] -- 60:08:23
      92118000 -- [-20201.825] [...15 remote chains...] -- 57:39:26
      92119000 -- [-20200.731] [...15 remote chains...] -- 55:01:41
      92120000 -- (-20200.429) [...15 remote chains...] -- 53:02:58

      Average standard deviation of split frequencies: 0.010061

      92121000 -- [-20193.672] [...15 remote chains...] -- 51:15:32
      92122000 -- (-20183.547) [...15 remote chains...] -- 49:37:52
      92123000 -- (-20197.712) [...15 remote chains...] -- 47:48:30
      92124000 -- (-20180.845) [...15 remote chains...] -- 46:27:36
      92125000 -- (-20183.645) [...15 remote chains...] -- 45:13:10

      Average standard deviation of split frequencies: 0.010060

      92126000 -- (-20178.920) [...15 remote chains...] -- 44:04:27
      92127000 -- (-20184.647) [...15 remote chains...] -- 42:43:37
      92128000 -- (-20189.349) [...15 remote chains...] -- 41:45:09
      92129000 -- (-20188.501) [...15 remote chains...] -- 40:50:43
      92130000 -- (-20187.103) [...15 remote chains...] -- 39:59:55

      Average standard deviation of split frequencies: 0.010059

      92131000 -- [-20192.993] [...15 remote chains...] -- 38:57:24
      92132000 -- (-20193.118) [...15 remote chains...] -- 38:13:18
      92133000 -- (-20196.504) [...15 remote chains...] -- 37:31:52
      92134000 -- (-20192.333) [...15 remote chains...] -- 36:39:13
      92135000 -- [-20196.075] [...15 remote chains...] -- 36:02:51

      Average standard deviation of split frequencies: 0.010059

      92136000 -- [-20185.685] [...15 remote chains...] -- 35:28:30
      92137000 -- (-20181.245) [...15 remote chains...] -- 34:56:00
      92138000 -- (-20188.500) [...15 remote chains...] -- 34:12:59
      92139000 -- (-20192.526) [...15 remote chains...] -- 33:44:05
      92140000 -- (-20185.481) [...15 remote chains...] -- 33:16:38

      Average standard deviation of split frequencies: 0.010057

      92141000 -- (-20199.505) [...15 remote chains...] -- 32:39:11
      92142000 -- [-20191.478] [...15 remote chains...] -- 32:14:35
      92143000 -- [-20190.112] [...15 remote chains...] -- 31:51:07
      92144000 -- [-20183.494] [...15 remote chains...] -- 31:18:10
      92145000 -- (-20184.137) [...15 remote chains...] -- 30:57:00

      Average standard deviation of split frequencies: 0.010057

      92146000 -- [-20194.517] [...15 remote chains...] -- 30:36:44
      92147000 -- (-20201.001) [...15 remote chains...] -- 30:17:21
      92148000 -- [-20198.824] [...15 remote chains...] -- 29:49:06
      92149000 -- [-20194.000] [...15 remote chains...] -- 29:31:28
      92150000 -- (-20191.476) [...15 remote chains...] -- 29:14:33

      Average standard deviation of split frequencies: 0.010060

      92151000 -- [-20191.929] [...15 remote chains...] -- 28:58:17
      92152000 -- (-20192.301) [...15 remote chains...] -- 28:33:43
      92153000 -- [-20206.991] [...15 remote chains...] -- 28:18:50
      92154000 -- (-20200.323) [...15 remote chains...] -- 28:04:30
      92155000 -- (-20199.421) [...15 remote chains...] -- 27:50:42

      Average standard deviation of split frequencies: 0.010060

      92156000 -- (-20196.883) [...15 remote chains...] -- 27:29:05
      92157000 -- (-20187.362) [...15 remote chains...] -- 27:16:23
      92158000 -- (-20197.793) [...15 remote chains...] -- 27:04:07
      92159000 -- [-20195.865] [...15 remote chains...] -- 26:52:15
      92160000 -- (-20194.921) [...15 remote chains...] -- 26:33:04

      Average standard deviation of split frequencies: 0.010060

      92161000 -- (-20193.637) [...15 remote chains...] -- 26:22:06
      92162000 -- [-20192.011] [...15 remote chains...] -- 26:11:30
      92163000 -- (-20198.882) [...15 remote chains...] -- 26:01:13
      92164000 -- (-20197.859) [...15 remote chains...] -- 25:44:01
      92165000 -- [-20200.279] [...15 remote chains...] -- 25:34:29

      Average standard deviation of split frequencies: 0.010060

      92166000 -- (-20189.005) [...15 remote chains...] -- 25:25:14
      92167000 -- (-20191.828) [...15 remote chains...] -- 25:16:16
      92168000 -- (-20195.235) [...15 remote chains...] -- 25:00:44
      92169000 -- [-20197.921] [...15 remote chains...] -- 24:52:23
      92170000 -- (-20191.317) [...15 remote chains...] -- 24:44:16

      Average standard deviation of split frequencies: 0.010060

      92171000 -- [-20192.051] [...15 remote chains...] -- 24:36:22
      92172000 -- [-20199.952] [...15 remote chains...] -- 24:22:15
      92173000 -- (-20201.319) [...15 remote chains...] -- 24:14:52
      92174000 -- [-20200.884] [...15 remote chains...] -- 24:07:42
      92175000 -- (-20204.450) [...15 remote chains...] -- 23:54:32

      Average standard deviation of split frequencies: 0.010062

      92176000 -- [-20192.682] [...15 remote chains...] -- 23:47:48
      92177000 -- (-20187.119) [...15 remote chains...] -- 23:41:15
      92178000 -- (-20180.518) [...15 remote chains...] -- 23:34:52
      92179000 -- [-20180.122] [...15 remote chains...] -- 23:22:47
      92180000 -- [-20186.700] [...15 remote chains...] -- 23:16:47

      Average standard deviation of split frequencies: 0.010064

      92181000 -- [-20188.495] [...15 remote chains...] -- 23:10:57
      92182000 -- (-20190.796) [...15 remote chains...] -- 23:05:14
      92183000 -- [-20203.860] [...15 remote chains...] -- 22:59:40
      92184000 -- (-20197.465) [...15 remote chains...] -- 22:48:43
      92185000 -- (-20195.839) [...15 remote chains...] -- 22:43:28

      Average standard deviation of split frequencies: 0.010064

      92186000 -- (-20202.840) [...15 remote chains...] -- 22:38:21
      92187000 -- (-20197.291) [...15 remote chains...] -- 22:28:01
      92188000 -- (-20199.946) [...15 remote chains...] -- 22:23:11
      92189000 -- [-20202.275] [...15 remote chains...] -- 22:18:28
      92190000 -- [-20194.028] [...15 remote chains...] -- 22:13:51

      Average standard deviation of split frequencies: 0.010066

      92191000 -- (-20212.873) [...15 remote chains...] -- 22:04:14
      92192000 -- (-20206.161) [...15 remote chains...] -- 21:59:52
      92193000 -- (-20208.341) [...15 remote chains...] -- 21:55:36
      92194000 -- [-20196.566] [...15 remote chains...] -- 21:46:29
      92195000 -- (-20193.210) [...15 remote chains...] -- 21:42:26

      Average standard deviation of split frequencies: 0.010067

      92196000 -- [-20199.545] [...15 remote chains...] -- 21:38:29
      92197000 -- (-20197.098) [...15 remote chains...] -- 21:34:36
      92198000 -- [-20197.133] [...15 remote chains...] -- 21:26:04
      92199000 -- (-20195.043) [...15 remote chains...] -- 21:22:24
      92200000 -- (-20196.261) [...15 remote chains...] -- 21:18:48

      Average standard deviation of split frequencies: 0.010069

      92201000 -- (-20204.380) [...15 remote chains...] -- 21:15:16
      92202000 -- (-20200.823) [...15 remote chains...] -- 21:07:15
      92203000 -- (-20202.513) [...15 remote chains...] -- 21:03:54
      92204000 -- (-20201.535) [...15 remote chains...] -- 21:00:37
      92205000 -- (-20216.076) [...15 remote chains...] -- 20:57:23

      Average standard deviation of split frequencies: 0.010069

      92206000 -- [-20212.325] [...15 remote chains...] -- 20:54:13
      92207000 -- (-20202.327) [...15 remote chains...] -- 20:46:47
      92208000 -- (-20204.412) [...15 remote chains...] -- 20:43:46
      92209000 -- [-20196.155] [...15 remote chains...] -- 20:40:49
      92210000 -- (-20196.440) [...15 remote chains...] -- 20:33:42

      Average standard deviation of split frequencies: 0.010072

      92211000 -- (-20200.231) [...15 remote chains...] -- 20:30:53
      92212000 -- (-20200.475) [...15 remote chains...] -- 20:28:07
      92213000 -- (-20196.152) [...15 remote chains...] -- 20:25:24
      92214000 -- [-20200.995] [...15 remote chains...] -- 20:18:41
      92215000 -- [-20204.077] [...15 remote chains...] -- 20:16:05

      Average standard deviation of split frequencies: 0.010074

      92216000 -- (-20206.426) [...15 remote chains...] -- 20:13:33
      92217000 -- (-20201.137) [...15 remote chains...] -- 20:11:03
      92218000 -- (-20210.620) [...15 remote chains...] -- 20:04:40
      92219000 -- [-20201.284] [...15 remote chains...] -- 20:02:17
      92220000 -- (-20189.116) [...15 remote chains...] -- 19:59:56

      Average standard deviation of split frequencies: 0.010076

      92221000 -- (-20196.086) [...15 remote chains...] -- 19:57:38
      92222000 -- [-20209.624] [...15 remote chains...] -- 19:51:34
      92223000 -- [-20204.750] [...15 remote chains...] -- 19:49:22
      92224000 -- (-20208.762) [...15 remote chains...] -- 19:47:12
      92225000 -- (-20216.506) [...15 remote chains...] -- 19:41:21

      Average standard deviation of split frequencies: 0.010078

      92226000 -- [-20208.408] [...15 remote chains...] -- 19:39:17
      92227000 -- (-20191.404) [...15 remote chains...] -- 19:37:15
      92228000 -- (-20195.327) [...15 remote chains...] -- 19:31:37
      92229000 -- (-20199.176) [...15 remote chains...] -- 19:29:40
      92230000 -- [-20196.752] [...15 remote chains...] -- 19:27:45

      Average standard deviation of split frequencies: 0.010080

      92231000 -- (-20202.022) [...15 remote chains...] -- 19:25:52
      92232000 -- (-20202.471) [...15 remote chains...] -- 19:20:30
      92233000 -- (-20196.094) [...15 remote chains...] -- 19:18:41
      92234000 -- [-20191.974] [...15 remote chains...] -- 19:13:27
      92235000 -- (-20187.696) [...15 remote chains...] -- 19:11:44

      Average standard deviation of split frequencies: 0.010081

      92236000 -- [-20188.248] [...15 remote chains...] -- 19:10:01
      92237000 -- [-20189.002] [...15 remote chains...] -- 19:08:20
      92238000 -- (-20194.606) [...15 remote chains...] -- 19:03:20
      92239000 -- [-20204.476] [...15 remote chains...] -- 19:01:43
      92240000 -- [-20200.047] [...15 remote chains...] -- 19:00:08

      Average standard deviation of split frequencies: 0.010083

      92241000 -- (-20194.475) [...15 remote chains...] -- 18:55:17
      92242000 -- [-20195.398] [...15 remote chains...] -- 18:53:46
      92243000 -- (-20190.925) [...15 remote chains...] -- 18:52:16
      92244000 -- (-20196.358) [...15 remote chains...] -- 18:50:48
      92245000 -- (-20199.991) [...15 remote chains...] -- 18:46:09

      Average standard deviation of split frequencies: 0.010082

      92246000 -- [-20203.895] [...15 remote chains...] -- 18:44:44
      92247000 -- [-20201.051] [...15 remote chains...] -- 18:43:20
      92248000 -- [-20199.008] [...15 remote chains...] -- 18:41:57
      92249000 -- (-20197.168) [...15 remote chains...] -- 18:37:29
      92250000 -- (-20194.449) [...15 remote chains...] -- 18:36:10

      Average standard deviation of split frequencies: 0.010083

      92251000 -- (-20190.792) [...15 remote chains...] -- 18:34:51
      92252000 -- (-20207.379) [...15 remote chains...] -- 18:30:31
      92253000 -- (-20196.690) [...15 remote chains...] -- 18:29:16
      92254000 -- [-20193.307] [...15 remote chains...] -- 18:28:02
      92255000 -- [-20191.220] [...15 remote chains...] -- 18:26:49

      Average standard deviation of split frequencies: 0.010083

      92256000 -- [-20186.053] [...15 remote chains...] -- 18:22:38
      92257000 -- (-20184.590) [...15 remote chains...] -- 18:21:28
      92258000 -- (-20190.121) [...15 remote chains...] -- 18:20:18
      92259000 -- (-20198.866) [...15 remote chains...] -- 18:16:15
      92260000 -- (-20197.203) [...15 remote chains...] -- 18:15:09

      Average standard deviation of split frequencies: 0.010084

      92261000 -- [-20206.995] [...15 remote chains...] -- 18:14:03
      92262000 -- [-20195.231] [...15 remote chains...] -- 18:12:58
      92263000 -- (-20207.159) [...15 remote chains...] -- 18:09:03
      92264000 -- (-20196.548) [...15 remote chains...] -- 18:08:01
      92265000 -- [-20186.493] [...15 remote chains...] -- 18:06:59

      Average standard deviation of split frequencies: 0.010084

      92266000 -- (-20193.004) [...15 remote chains...] -- 18:05:58
      92267000 -- (-20193.164) [...15 remote chains...] -- 18:02:11
      92268000 -- [-20191.600] [...15 remote chains...] -- 18:01:13
      92269000 -- [-20199.750] [...15 remote chains...] -- 18:00:15
      92270000 -- [-20191.166] [...15 remote chains...] -- 17:59:17

      Average standard deviation of split frequencies: 0.010083

      92271000 -- [-20193.350] [...15 remote chains...] -- 17:55:38
      92272000 -- (-20195.753) [...15 remote chains...] -- 17:54:43
      92273000 -- (-20193.710) [...15 remote chains...] -- 17:53:49
      92274000 -- (-20200.715) [...15 remote chains...] -- 17:50:15
      92275000 -- [-20190.075] [...15 remote chains...] -- 17:49:23

      Average standard deviation of split frequencies: 0.010083

      92276000 -- (-20182.082) [...15 remote chains...] -- 17:48:31
      92277000 -- (-20186.804) [...15 remote chains...] -- 17:47:40
      92278000 -- [-20191.047] [...15 remote chains...] -- 17:44:14
      92279000 -- [-20184.394] [...15 remote chains...] -- 17:43:24
      92280000 -- [-20181.833] [...15 remote chains...] -- 17:42:36

      Average standard deviation of split frequencies: 0.010084

      92281000 -- [-20171.205] [...15 remote chains...] -- 17:41:47
      92282000 -- [-20175.242] [...15 remote chains...] -- 17:41:00
      92283000 -- (-20171.446) [...15 remote chains...] -- 17:37:41
      92284000 -- [-20174.879] [...15 remote chains...] -- 17:36:55
      92285000 -- [-20176.132] [...15 remote chains...] -- 17:36:09

      Average standard deviation of split frequencies: 0.010086

      92286000 -- (-20196.061) [...15 remote chains...] -- 17:32:56
      92287000 -- (-20195.970) [...15 remote chains...] -- 17:32:12
      92288000 -- (-20196.711) [...15 remote chains...] -- 17:31:29
      92289000 -- [-20188.556] [...15 remote chains...] -- 17:30:46
      92290000 -- (-20195.992) [...15 remote chains...] -- 17:27:37

      Average standard deviation of split frequencies: 0.010086

      92291000 -- (-20205.715) [...15 remote chains...] -- 17:26:56
      92292000 -- (-20195.828) [...15 remote chains...] -- 17:26:15
      92293000 -- [-20188.760] [...15 remote chains...] -- 17:25:35
      92294000 -- [-20191.032] [...15 remote chains...] -- 17:22:32
      92295000 -- [-20193.110] [...15 remote chains...] -- 17:21:53

      Average standard deviation of split frequencies: 0.010088

      92296000 -- (-20177.585) [...15 remote chains...] -- 17:21:15
      92297000 -- [-20176.520] [...15 remote chains...] -- 17:18:16
      92298000 -- [-20192.835] [...15 remote chains...] -- 17:17:39
      92299000 -- [-20184.528] [...15 remote chains...] -- 17:17:02
      92300000 -- [-20178.351] [...15 remote chains...] -- 17:16:26

      Average standard deviation of split frequencies: 0.010089

      92301000 -- (-20176.703) [...15 remote chains...] -- 17:13:32
      92302000 -- [-20183.669] [...15 remote chains...] -- 17:12:57
      92303000 -- (-20184.277) [...15 remote chains...] -- 17:12:23
      92304000 -- (-20187.628) [...15 remote chains...] -- 17:11:48
      92305000 -- (-20185.934) [...15 remote chains...] -- 17:08:59

      Average standard deviation of split frequencies: 0.010091

      92306000 -- (-20187.305) [...15 remote chains...] -- 17:08:26
      92307000 -- (-20190.099) [...15 remote chains...] -- 17:07:53
      92308000 -- [-20188.573] [...15 remote chains...] -- 17:07:21
      92309000 -- (-20201.689) [...15 remote chains...] -- 17:04:36
      92310000 -- (-20190.862) [...15 remote chains...] -- 17:04:05

      Average standard deviation of split frequencies: 0.010092

      92311000 -- (-20201.558) [...15 remote chains...] -- 17:03:34
      92312000 -- (-20196.431) [...15 remote chains...] -- 17:03:03
      92313000 -- [-20203.112] [...15 remote chains...] -- 17:00:23
      92314000 -- (-20193.715) [...15 remote chains...] -- 16:59:53
      92315000 -- (-20189.499) [...15 remote chains...] -- 16:59:24

      Average standard deviation of split frequencies: 0.010094

      92316000 -- [-20182.828] [...15 remote chains...] -- 16:58:55
      92317000 -- (-20191.501) [...15 remote chains...] -- 16:56:19
      92318000 -- (-20184.886) [...15 remote chains...] -- 16:55:51
      92319000 -- (-20187.310) [...15 remote chains...] -- 16:55:23
      92320000 -- (-20186.262) [...15 remote chains...] -- 16:54:56

      Average standard deviation of split frequencies: 0.010098

      92321000 -- (-20188.108) [...15 remote chains...] -- 16:54:28
      92322000 -- (-20187.968) [...15 remote chains...] -- 16:51:57
      92323000 -- (-20183.799) [...15 remote chains...] -- 16:51:30
      92324000 -- (-20183.092) [...15 remote chains...] -- 16:49:01
      92325000 -- (-20177.649) [...15 remote chains...] -- 16:48:36

      Average standard deviation of split frequencies: 0.010101

      92326000 -- [-20188.029] [...15 remote chains...] -- 16:48:10
      92327000 -- [-20190.404] [...15 remote chains...] -- 16:47:46
      92328000 -- (-20185.148) [...15 remote chains...] -- 16:45:20
      92329000 -- (-20179.950) [...15 remote chains...] -- 16:44:56
      92330000 -- (-20179.659) [...15 remote chains...] -- 16:44:32

      Average standard deviation of split frequencies: 0.010103

      92331000 -- (-20178.889) [...15 remote chains...] -- 16:44:08
      92332000 -- [-20182.378] [...15 remote chains...] -- 16:41:46
      92333000 -- [-20173.763] [...15 remote chains...] -- 16:41:23
      92334000 -- (-20182.346) [...15 remote chains...] -- 16:41:01
      92335000 -- (-20181.870) [...15 remote chains...] -- 16:40:38

      Average standard deviation of split frequencies: 0.010109

      92336000 -- (-20195.942) [...15 remote chains...] -- 16:38:19
      92337000 -- (-20186.346) [...15 remote chains...] -- 16:37:58
      92338000 -- [-20180.346] [...15 remote chains...] -- 16:37:36
      92339000 -- (-20184.379) [...15 remote chains...] -- 16:37:15
      92340000 -- [-20183.838] [...15 remote chains...] -- 16:34:59

      Average standard deviation of split frequencies: 0.010111

      92341000 -- [-20185.265] [...15 remote chains...] -- 16:34:39
      92342000 -- (-20187.908) [...15 remote chains...] -- 16:34:18
      92343000 -- (-20197.201) [...15 remote chains...] -- 16:33:58
      92344000 -- [-20192.523] [...15 remote chains...] -- 16:31:45
      92345000 -- [-20187.539] [...15 remote chains...] -- 16:31:26

      Average standard deviation of split frequencies: 0.010113

      92346000 -- [-20191.213] [...15 remote chains...] -- 16:31:07
      92347000 -- (-20196.940) [...15 remote chains...] -- 16:30:48
      92348000 -- (-20195.965) [...15 remote chains...] -- 16:28:38
      92349000 -- [-20199.208] [...15 remote chains...] -- 16:28:19
      92350000 -- (-20195.075) [...15 remote chains...] -- 16:28:01

      Average standard deviation of split frequencies: 0.010114

      92351000 -- (-20183.958) [...15 remote chains...] -- 16:27:43
      92352000 -- [-20198.789] [...15 remote chains...] -- 16:27:25
      92353000 -- [-20196.440] [...15 remote chains...] -- 16:25:18
      92354000 -- (-20200.666) [...15 remote chains...] -- 16:25:01
      92355000 -- (-20201.879) [...15 remote chains...] -- 16:24:44

      Average standard deviation of split frequencies: 0.010117

      92356000 -- (-20201.794) [...15 remote chains...] -- 16:22:39
      92357000 -- (-20195.379) [...15 remote chains...] -- 16:22:23
      92358000 -- (-20195.769) [...15 remote chains...] -- 16:22:06
      92359000 -- [-20194.494] [...15 remote chains...] -- 16:20:03
      92360000 -- (-20181.249) [...15 remote chains...] -- 16:19:48

      Average standard deviation of split frequencies: 0.010118

      92361000 -- (-20189.017) [...15 remote chains...] -- 16:19:32
      92362000 -- (-20190.557) [...15 remote chains...] -- 16:19:17
      92363000 -- [-20180.909] [...15 remote chains...] -- 16:19:01
      92364000 -- [-20182.323] [...15 remote chains...] -- 16:17:01
      92365000 -- [-20184.041] [...15 remote chains...] -- 16:16:47

      Average standard deviation of split frequencies: 0.010118

      92366000 -- (-20192.257) [...15 remote chains...] -- 16:16:32
      92367000 -- [-20181.278] [...15 remote chains...] -- 16:14:34
      92368000 -- (-20178.515) [...15 remote chains...] -- 16:14:20
      92369000 -- [-20178.281] [...15 remote chains...] -- 16:14:06
      92370000 -- [-20187.389] [...15 remote chains...] -- 16:13:52

      Average standard deviation of split frequencies: 0.010119

      92371000 -- (-20190.815) [...15 remote chains...] -- 16:11:56
      92372000 -- (-20196.185) [...15 remote chains...] -- 16:11:43
      92373000 -- (-20205.019) [...15 remote chains...] -- 16:11:29
      92374000 -- (-20208.661) [...15 remote chains...] -- 16:11:16
      92375000 -- (-20190.150) [...15 remote chains...] -- 16:11:03

      Average standard deviation of split frequencies: 0.010121

      92376000 -- (-20187.651) [...15 remote chains...] -- 16:09:10
      92377000 -- (-20196.236) [...15 remote chains...] -- 16:08:57
      92378000 -- (-20200.794) [...15 remote chains...] -- 16:08:45
      92379000 -- (-20183.880) [...15 remote chains...] -- 16:08:32
      92380000 -- (-20180.915) [...15 remote chains...] -- 16:06:42

      Average standard deviation of split frequencies: 0.010123

      92381000 -- (-20188.171) [...15 remote chains...] -- 16:06:30
      92382000 -- [-20182.645] [...15 remote chains...] -- 16:06:18
      92383000 -- [-20189.000] [...15 remote chains...] -- 16:04:28
      92384000 -- (-20189.589) [...15 remote chains...] -- 16:04:17
      92385000 -- [-20197.553] [...15 remote chains...] -- 16:04:06

      Average standard deviation of split frequencies: 0.010123

      92386000 -- (-20195.326) [...15 remote chains...] -- 16:03:54
      92387000 -- (-20191.277) [...15 remote chains...] -- 16:02:07
      92388000 -- (-20199.712) [...15 remote chains...] -- 16:01:56
      92389000 -- [-20195.608] [...15 remote chains...] -- 16:01:46
      92390000 -- [-20199.548] [...15 remote chains...] -- 16:00:00

      Average standard deviation of split frequencies: 0.010123

      92391000 -- (-20196.412) [...15 remote chains...] -- 15:59:49
      92392000 -- (-20192.802) [...15 remote chains...] -- 15:59:39
      92393000 -- (-20183.359) [...15 remote chains...] -- 15:59:29
      92394000 -- (-20183.925) [...15 remote chains...] -- 15:57:45
      92395000 -- (-20179.674) [...15 remote chains...] -- 15:57:35

      Average standard deviation of split frequencies: 0.010123

      92396000 -- (-20184.172) [...15 remote chains...] -- 15:57:26
      92397000 -- (-20190.220) [...15 remote chains...] -- 15:57:16
      92398000 -- (-20197.397) [...15 remote chains...] -- 15:55:34
      92399000 -- [-20192.110] [...15 remote chains...] -- 15:55:25
      92400000 -- [-20187.196] [...15 remote chains...] -- 15:55:16

      Average standard deviation of split frequencies: 0.010123

      92401000 -- (-20186.857) [...15 remote chains...] -- 15:55:06
      92402000 -- (-20192.675) [...15 remote chains...] -- 15:53:26
      92403000 -- [-20187.170] [...15 remote chains...] -- 15:53:17
      92404000 -- (-20192.647) [...15 remote chains...] -- 15:53:09
      92405000 -- (-20197.948) [...15 remote chains...] -- 15:53:00

      Average standard deviation of split frequencies: 0.010124

      92406000 -- (-20188.588) [...15 remote chains...] -- 15:51:21
      92407000 -- (-20186.936) [...15 remote chains...] -- 15:51:13
      92408000 -- (-20195.158) [...15 remote chains...] -- 15:51:05
      92409000 -- (-20189.102) [...15 remote chains...] -- 15:50:57
      92410000 -- (-20182.262) [...15 remote chains...] -- 15:49:20

      Average standard deviation of split frequencies: 0.010126

      92411000 -- (-20177.651) [...15 remote chains...] -- 15:49:12
      92412000 -- (-20180.160) [...15 remote chains...] -- 15:49:04
      92413000 -- (-20190.596) [...15 remote chains...] -- 15:48:56
      92414000 -- (-20188.698) [...15 remote chains...] -- 15:47:21
      92415000 -- [-20192.321] [...15 remote chains...] -- 15:47:13

      Average standard deviation of split frequencies: 0.010128

      92416000 -- [-20192.068] [...15 remote chains...] -- 15:47:06
      92417000 -- (-20198.490) [...15 remote chains...] -- 15:45:32
      92418000 -- [-20199.001] [...15 remote chains...] -- 15:45:25
      92419000 -- (-20190.289) [...15 remote chains...] -- 15:45:18
      92420000 -- (-20196.391) [...15 remote chains...] -- 15:43:45

      Average standard deviation of split frequencies: 0.010132

      92421000 -- (-20183.723) [...15 remote chains...] -- 15:43:38
      92422000 -- [-20192.485] [...15 remote chains...] -- 15:43:31
      92423000 -- (-20189.494) [...15 remote chains...] -- 15:43:25
      92424000 -- (-20192.326) [...15 remote chains...] -- 15:43:18
      92425000 -- (-20189.276) [...15 remote chains...] -- 15:41:47

      Average standard deviation of split frequencies: 0.010134

      92426000 -- [-20194.930] [...15 remote chains...] -- 15:41:41
      92427000 -- (-20195.969) [...15 remote chains...] -- 15:41:35
      92428000 -- (-20195.864) [...15 remote chains...] -- 15:40:04
      92429000 -- (-20198.200) [...15 remote chains...] -- 15:39:59
      92430000 -- (-20203.169) [...15 remote chains...] -- 15:39:53

      Average standard deviation of split frequencies: 0.010136

      92431000 -- (-20199.069) [...15 remote chains...] -- 15:39:47
      92432000 -- (-20198.638) [...15 remote chains...] -- 15:38:18
      92433000 -- (-20191.000) [...15 remote chains...] -- 15:38:12
      92434000 -- [-20185.854] [...15 remote chains...] -- 15:38:07
      92435000 -- [-20192.491] [...15 remote chains...] -- 15:38:01

      Average standard deviation of split frequencies: 0.010140

      92436000 -- (-20195.342) [...15 remote chains...] -- 15:36:34
      92437000 -- [-20196.736] [...15 remote chains...] -- 15:36:29
      92438000 -- [-20190.783] [...15 remote chains...] -- 15:36:24
      92439000 -- (-20194.804) [...15 remote chains...] -- 15:36:18
      92440000 -- [-20190.894] [...15 remote chains...] -- 15:36:13

      Average standard deviation of split frequencies: 0.010140

      92441000 -- (-20190.567) [...15 remote chains...] -- 15:34:47
      92442000 -- (-20195.238) [...15 remote chains...] -- 15:34:42
      92443000 -- [-20184.078] [...15 remote chains...] -- 15:34:38
      92444000 -- [-20182.108] [...15 remote chains...] -- 15:34:33
      92445000 -- (-20190.089) [...15 remote chains...] -- 15:33:08

      Average standard deviation of split frequencies: 0.010140

      92446000 -- [-20184.799] [...15 remote chains...] -- 15:33:03
      92447000 -- [-20191.887] [...15 remote chains...] -- 15:32:59
      92448000 -- [-20190.308] [...15 remote chains...] -- 15:32:54
      92449000 -- (-20185.420) [...15 remote chains...] -- 15:31:31
      92450000 -- [-20182.514] [...15 remote chains...] -- 15:31:27

      Average standard deviation of split frequencies: 0.010140

      92451000 -- (-20183.398) [...15 remote chains...] -- 15:31:22
      92452000 -- (-20181.240) [...15 remote chains...] -- 15:31:18
      92453000 -- (-20179.255) [...15 remote chains...] -- 15:29:56
      92454000 -- (-20178.398) [...15 remote chains...] -- 15:29:52
      92455000 -- (-20184.178) [...15 remote chains...] -- 15:29:48

      Average standard deviation of split frequencies: 0.010140

      92456000 -- (-20191.738) [...15 remote chains...] -- 15:28:26
      92457000 -- (-20194.169) [...15 remote chains...] -- 15:28:23
      92458000 -- (-20188.566) [...15 remote chains...] -- 15:28:19
      92459000 -- (-20194.667) [...15 remote chains...] -- 15:28:15
      92460000 -- (-20196.909) [...15 remote chains...] -- 15:26:55

      Average standard deviation of split frequencies: 0.010141

      92461000 -- [-20180.438] [...15 remote chains...] -- 15:26:51
      92462000 -- [-20191.672] [...15 remote chains...] -- 15:26:48
      92463000 -- [-20189.288] [...15 remote chains...] -- 15:26:45
      92464000 -- (-20192.130) [...15 remote chains...] -- 15:25:25
      92465000 -- [-20195.404] [...15 remote chains...] -- 15:25:22

      Average standard deviation of split frequencies: 0.010144

      92466000 -- [-20189.218] [...15 remote chains...] -- 15:25:19
      92467000 -- [-20185.331] [...15 remote chains...] -- 15:25:16
      92468000 -- [-20178.683] [...15 remote chains...] -- 15:23:58
      92469000 -- (-20181.940) [...15 remote chains...] -- 15:23:55
      92470000 -- (-20187.386) [...15 remote chains...] -- 15:23:52

      Average standard deviation of split frequencies: 0.010144

      92471000 -- [-20184.625] [...15 remote chains...] -- 15:23:49
      92472000 -- (-20191.097) [...15 remote chains...] -- 15:22:32
      92473000 -- [-20188.954] [...15 remote chains...] -- 15:22:29
      92474000 -- (-20199.195) [...15 remote chains...] -- 15:22:26
      92475000 -- (-20181.287) [...15 remote chains...] -- 15:22:23

      Average standard deviation of split frequencies: 0.010143

      92476000 -- (-20181.380) [...15 remote chains...] -- 15:21:07
      92477000 -- [-20174.853] [...15 remote chains...] -- 15:21:05
      92478000 -- [-20183.937] [...15 remote chains...] -- 15:21:02
      92479000 -- [-20181.607] [...15 remote chains...] -- 15:20:59
      92480000 -- [-20181.702] [...15 remote chains...] -- 15:19:44

      Average standard deviation of split frequencies: 0.010142

      92481000 -- (-20186.932) [...15 remote chains...] -- 15:19:42
      92482000 -- [-20190.492] [...15 remote chains...] -- 15:19:40
      92483000 -- (-20192.608) [...15 remote chains...] -- 15:19:37
      92484000 -- [-20187.778] [...15 remote chains...] -- 15:18:23
      92485000 -- [-20181.491] [...15 remote chains...] -- 15:18:21

      Average standard deviation of split frequencies: 0.010142

      92486000 -- [-20177.908] [...15 remote chains...] -- 15:18:19
      92487000 -- [-20181.715] [...15 remote chains...] -- 15:18:17
      92488000 -- [-20186.954] [...15 remote chains...] -- 15:17:04
      92489000 -- (-20182.343) [...15 remote chains...] -- 15:17:02
      92490000 -- [-20181.362] [...15 remote chains...] -- 15:17:00

      Average standard deviation of split frequencies: 0.010144

      92491000 -- [-20186.791] [...15 remote chains...] -- 15:16:58
      92492000 -- (-20181.084) [...15 remote chains...] -- 15:15:45
      92493000 -- [-20193.478] [...15 remote chains...] -- 15:15:44
      92494000 -- [-20190.964] [...15 remote chains...] -- 15:15:42
      92495000 -- [-20196.506] [...15 remote chains...] -- 15:14:30

      Average standard deviation of split frequencies: 0.010146

      92496000 -- (-20190.166) [...15 remote chains...] -- 15:14:29
      92497000 -- (-20193.258) [...15 remote chains...] -- 15:14:27
      92498000 -- [-20188.442] [...15 remote chains...] -- 15:14:25
      92499000 -- [-20188.662] [...15 remote chains...] -- 15:13:15
      92500000 -- [-20185.700] [...15 remote chains...] -- 15:13:13

      Average standard deviation of split frequencies: 0.010146

      92501000 -- (-20188.086) [...15 remote chains...] -- 15:13:12
      92502000 -- (-20188.012) [...15 remote chains...] -- 15:13:10
      92503000 -- (-20192.794) [...15 remote chains...] -- 15:12:01
      92504000 -- [-20188.781] [...15 remote chains...] -- 15:11:59
      92505000 -- (-20187.362) [...15 remote chains...] -- 15:11:58

      Average standard deviation of split frequencies: 0.010147

      92506000 -- [-20189.306] [...15 remote chains...] -- 15:10:49
      92507000 -- [-20181.959] [...15 remote chains...] -- 15:10:48
      92508000 -- [-20176.954] [...15 remote chains...] -- 15:10:47
      92509000 -- (-20188.755) [...15 remote chains...] -- 15:10:45
      92510000 -- (-20191.019) [...15 remote chains...] -- 15:09:37

      Average standard deviation of split frequencies: 0.010148

      92511000 -- (-20191.838) [...15 remote chains...] -- 15:09:36
      92512000 -- (-20192.975) [...15 remote chains...] -- 15:09:35
      92513000 -- (-20192.611) [...15 remote chains...] -- 15:08:28
      92514000 -- [-20212.548] [...15 remote chains...] -- 15:08:27
      92515000 -- (-20214.186) [...15 remote chains...] -- 15:08:26

      Average standard deviation of split frequencies: 0.010148

      92516000 -- (-20220.863) [...15 remote chains...] -- 15:08:25
      92517000 -- [-20207.241] [...15 remote chains...] -- 15:07:18
      92518000 -- (-20200.654) [...15 remote chains...] -- 15:07:18
      92519000 -- [-20191.681] [...15 remote chains...] -- 15:07:17
      92520000 -- [-20194.654] [...15 remote chains...] -- 15:06:11

      Average standard deviation of split frequencies: 0.010147

      92521000 -- (-20199.374) [...15 remote chains...] -- 15:06:10
      92522000 -- (-20206.135) [...15 remote chains...] -- 15:06:09
      92523000 -- [-20195.914] [...15 remote chains...] -- 15:06:09
      92524000 -- (-20191.661) [...15 remote chains...] -- 15:05:03
      92525000 -- [-20186.312] [...15 remote chains...] -- 15:05:03

      Average standard deviation of split frequencies: 0.010147

      92526000 -- (-20185.887) [...15 remote chains...] -- 15:05:03
      92527000 -- (-20190.609) [...15 remote chains...] -- 15:05:02
      92528000 -- (-20193.569) [...15 remote chains...] -- 15:03:57
      92529000 -- (-20185.250) [...15 remote chains...] -- 15:03:57
      92530000 -- [-20177.037] [...15 remote chains...] -- 15:03:57

      Average standard deviation of split frequencies: 0.010148

      92531000 -- (-20204.592) [...15 remote chains...] -- 15:03:56
      92532000 -- (-20203.746) [...15 remote chains...] -- 15:02:53
      92533000 -- [-20190.538] [...15 remote chains...] -- 15:02:52
      92534000 -- (-20192.392) [...15 remote chains...] -- 15:02:52
      92535000 -- (-20198.284) [...15 remote chains...] -- 15:02:52

      Average standard deviation of split frequencies: 0.010149

      92536000 -- [-20188.854] [...15 remote chains...] -- 15:01:49
      92537000 -- [-20187.425] [...15 remote chains...] -- 15:01:49
      92538000 -- (-20194.771) [...15 remote chains...] -- 15:01:48
      92539000 -- (-20194.254) [...15 remote chains...] -- 15:01:48
      92540000 -- (-20189.996) [...15 remote chains...] -- 15:00:46

      Average standard deviation of split frequencies: 0.010150

      92541000 -- (-20198.336) [...15 remote chains...] -- 15:00:46
      92542000 -- (-20192.198) [...15 remote chains...] -- 15:00:46
      92543000 -- [-20198.027] [...15 remote chains...] -- 15:00:46
      92544000 -- (-20202.417) [...15 remote chains...] -- 14:59:44
      92545000 -- (-20216.652) [...15 remote chains...] -- 14:59:44

      Average standard deviation of split frequencies: 0.010149

      92546000 -- [-20188.289] [...15 remote chains...] -- 14:59:44
      92547000 -- [-20195.018] [...15 remote chains...] -- 14:59:44
      92548000 -- [-20199.419] [...15 remote chains...] -- 14:58:43
      92549000 -- [-20193.663] [...15 remote chains...] -- 14:58:43
      92550000 -- [-20199.856] [...15 remote chains...] -- 14:58:44

      Average standard deviation of split frequencies: 0.010149

      92551000 -- (-20200.962) [...15 remote chains...] -- 14:58:44
      92552000 -- (-20199.803) [...15 remote chains...] -- 14:57:43
      92553000 -- [-20199.875] [...15 remote chains...] -- 14:57:43
      92554000 -- [-20198.650] [...15 remote chains...] -- 14:57:44
      92555000 -- (-20202.828) [...15 remote chains...] -- 14:57:44

      Average standard deviation of split frequencies: 0.010150

      92556000 -- [-20190.799] [...15 remote chains...] -- 14:56:44
      92557000 -- (-20188.560) [...15 remote chains...] -- 14:56:45
      92558000 -- (-20195.442) [...15 remote chains...] -- 14:56:45
      92559000 -- [-20200.319] [...15 remote chains...] -- 14:55:46
      92560000 -- [-20197.528] [...15 remote chains...] -- 14:55:46

      Average standard deviation of split frequencies: 0.010149

      92561000 -- [-20194.284] [...15 remote chains...] -- 14:55:47
      92562000 -- [-20203.663] [...15 remote chains...] -- 14:55:47
      92563000 -- [-20197.626] [...15 remote chains...] -- 14:55:48
      92564000 -- [-20201.226] [...15 remote chains...] -- 14:54:49
      92565000 -- (-20198.606) [...15 remote chains...] -- 14:54:50

      Average standard deviation of split frequencies: 0.010150

      92566000 -- [-20198.256] [...15 remote chains...] -- 14:54:50
      92567000 -- (-20204.596) [...15 remote chains...] -- 14:54:51
      92568000 -- [-20208.547] [...15 remote chains...] -- 14:53:53
      92569000 -- [-20208.909] [...15 remote chains...] -- 14:53:53
      92570000 -- [-20187.597] [...15 remote chains...] -- 14:53:54

      Average standard deviation of split frequencies: 0.010150

      92571000 -- [-20195.692] [...15 remote chains...] -- 14:53:55
      92572000 -- (-20205.180) [...15 remote chains...] -- 14:52:57
      92573000 -- [-20197.343] [...15 remote chains...] -- 14:52:58
      92574000 -- (-20191.356) [...15 remote chains...] -- 14:52:59
      92575000 -- [-20196.163] [...15 remote chains...] -- 14:52:59

      Average standard deviation of split frequencies: 0.010151

      92576000 -- (-20194.548) [...15 remote chains...] -- 14:52:02
      92577000 -- [-20194.948] [...15 remote chains...] -- 14:52:03
      92578000 -- (-20187.005) [...15 remote chains...] -- 14:52:04
      92579000 -- (-20186.506) [...15 remote chains...] -- 14:52:05
      92580000 -- [-20180.503] [...15 remote chains...] -- 14:51:09

      Average standard deviation of split frequencies: 0.010150

      92581000 -- [-20192.927] [...15 remote chains...] -- 14:51:09
      92582000 -- [-20191.359] [...15 remote chains...] -- 14:51:10
      92583000 -- (-20196.996) [...15 remote chains...] -- 14:51:11
      92584000 -- (-20194.822) [...15 remote chains...] -- 14:50:15
      92585000 -- [-20187.140] [...15 remote chains...] -- 14:50:16

      Average standard deviation of split frequencies: 0.010151

      92586000 -- (-20192.924) [...15 remote chains...] -- 14:50:17
      92587000 -- (-20189.314) [...15 remote chains...] -- 14:50:18
      92588000 -- (-20193.030) [...15 remote chains...] -- 14:49:23
      92589000 -- [-20187.226] [...15 remote chains...] -- 14:49:24
      92590000 -- (-20190.797) [...15 remote chains...] -- 14:49:25

      Average standard deviation of split frequencies: 0.010150

      92591000 -- (-20197.798) [...15 remote chains...] -- 14:49:26
      92592000 -- (-20203.478) [...15 remote chains...] -- 14:48:31
      92593000 -- [-20195.339] [...15 remote chains...] -- 14:48:33
      92594000 -- (-20191.497) [...15 remote chains...] -- 14:48:34
      92595000 -- [-20192.264] [...15 remote chains...] -- 14:48:35

      Average standard deviation of split frequencies: 0.010149

      92596000 -- [-20180.462] [...15 remote chains...] -- 14:47:41
      92597000 -- [-20186.117] [...15 remote chains...] -- 14:47:42
      92598000 -- (-20177.223) [...15 remote chains...] -- 14:47:43
      92599000 -- [-20190.258] [...15 remote chains...] -- 14:47:44
      92600000 -- (-20176.340) [...15 remote chains...] -- 14:46:50

      Average standard deviation of split frequencies: 0.010148

      92601000 -- (-20174.249) [...15 remote chains...] -- 14:46:52
      92602000 -- [-20173.067] [...15 remote chains...] -- 14:46:53
      92603000 -- (-20171.667) [...15 remote chains...] -- 14:45:59
      92604000 -- (-20180.708) [...15 remote chains...] -- 14:46:01
      92605000 -- [-20177.612] [...15 remote chains...] -- 14:46:02

      Average standard deviation of split frequencies: 0.010149

      92606000 -- (-20167.612) [...15 remote chains...] -- 14:46:03
      92607000 -- [-20177.935] [...15 remote chains...] -- 14:45:11
      92608000 -- [-20176.911] [...15 remote chains...] -- 14:45:12
      92609000 -- (-20177.857) [...15 remote chains...] -- 14:45:13
      92610000 -- (-20188.187) [...15 remote chains...] -- 14:45:15

      Average standard deviation of split frequencies: 0.010150

      92611000 -- (-20188.317) [...15 remote chains...] -- 14:44:22
      92612000 -- (-20189.786) [...15 remote chains...] -- 14:44:24
      92613000 -- [-20184.657] [...15 remote chains...] -- 14:44:25
      92614000 -- (-20187.140) [...15 remote chains...] -- 14:44:27
      92615000 -- [-20185.992] [...15 remote chains...] -- 14:43:35

      Average standard deviation of split frequencies: 0.010149

      92616000 -- [-20194.174] [...15 remote chains...] -- 14:43:36
      92617000 -- (-20198.800) [...15 remote chains...] -- 14:43:38
      92618000 -- (-20185.535) [...15 remote chains...] -- 14:43:39
      92619000 -- [-20197.527] [...15 remote chains...] -- 14:42:48
      92620000 -- (-20188.465) [...15 remote chains...] -- 14:42:49

      Average standard deviation of split frequencies: 0.010149

      92621000 -- [-20195.787] [...15 remote chains...] -- 14:42:51
      92622000 -- (-20202.313) [...15 remote chains...] -- 14:42:00
      92623000 -- (-20199.734) [...15 remote chains...] -- 14:42:01
      92624000 -- (-20198.035) [...15 remote chains...] -- 14:42:03
      92625000 -- (-20201.856) [...15 remote chains...] -- 14:41:12

      Average standard deviation of split frequencies: 0.010149

      92626000 -- [-20202.662] [...15 remote chains...] -- 14:41:14
      92627000 -- (-20198.916) [...15 remote chains...] -- 14:41:16
      92628000 -- [-20196.619] [...15 remote chains...] -- 14:41:17
      92629000 -- (-20202.533) [...15 remote chains...] -- 14:40:27
      92630000 -- (-20195.617) [...15 remote chains...] -- 14:40:29

      Average standard deviation of split frequencies: 0.010150

      92631000 -- [-20195.125] [...15 remote chains...] -- 14:40:30
      92632000 -- (-20187.779) [...15 remote chains...] -- 14:40:32
      92633000 -- (-20194.248) [...15 remote chains...] -- 14:40:34
      92634000 -- (-20186.293) [...15 remote chains...] -- 14:39:44
      92635000 -- [-20191.551] [...15 remote chains...] -- 14:39:46

      Average standard deviation of split frequencies: 0.010150

      92636000 -- [-20181.364] [...15 remote chains...] -- 14:39:48
      92637000 -- (-20188.998) [...15 remote chains...] -- 14:39:49
      92638000 -- (-20196.270) [...15 remote chains...] -- 14:39:00
      92639000 -- [-20190.929] [...15 remote chains...] -- 14:39:02
      92640000 -- (-20187.012) [...15 remote chains...] -- 14:39:04

      Average standard deviation of split frequencies: 0.010151

      92641000 -- (-20203.694) [...15 remote chains...] -- 14:38:15
      92642000 -- [-20205.052] [...15 remote chains...] -- 14:38:16
      92643000 -- (-20203.753) [...15 remote chains...] -- 14:38:18
      92644000 -- (-20198.477) [...15 remote chains...] -- 14:38:20
      92645000 -- (-20195.171) [...15 remote chains...] -- 14:37:32

      Average standard deviation of split frequencies: 0.010149

      92646000 -- (-20196.779) [...15 remote chains...] -- 14:37:33
      92647000 -- (-20204.244) [...15 remote chains...] -- 14:37:35
      92648000 -- [-20193.615] [...15 remote chains...] -- 14:36:47
      92649000 -- (-20195.772) [...15 remote chains...] -- 14:36:49
      92650000 -- (-20201.072) [...15 remote chains...] -- 14:36:51

      Average standard deviation of split frequencies: 0.010148

      92651000 -- (-20195.451) [...15 remote chains...] -- 14:36:53
      92652000 -- [-20192.126] [...15 remote chains...] -- 14:36:05
      92653000 -- [-20185.448] [...15 remote chains...] -- 14:36:07
      92654000 -- [-20191.065] [...15 remote chains...] -- 14:36:09
      92655000 -- (-20188.897) [...15 remote chains...] -- 14:35:22

      Average standard deviation of split frequencies: 0.010146

      92656000 -- (-20190.169) [...15 remote chains...] -- 14:35:24
      92657000 -- (-20196.194) [...15 remote chains...] -- 14:35:26
      92658000 -- [-20183.055] [...15 remote chains...] -- 14:35:28
      92659000 -- (-20194.391) [...15 remote chains...] -- 14:34:41
      92660000 -- [-20197.752] [...15 remote chains...] -- 14:34:43

      Average standard deviation of split frequencies: 0.010145

      92661000 -- [-20190.203] [...15 remote chains...] -- 14:34:45
      92662000 -- [-20184.208] [...15 remote chains...] -- 14:33:58
      92663000 -- (-20189.573) [...15 remote chains...] -- 14:34:00
      92664000 -- [-20199.839] [...15 remote chains...] -- 14:34:02
      92665000 -- (-20196.308) [...15 remote chains...] -- 14:34:04

      Average standard deviation of split frequencies: 0.010144

      92666000 -- (-20181.888) [...15 remote chains...] -- 14:33:18
      92667000 -- (-20187.147) [...15 remote chains...] -- 14:33:20
      92668000 -- [-20195.295] [...15 remote chains...] -- 14:33:22
      92669000 -- (-20191.112) [...15 remote chains...] -- 14:33:24
      92670000 -- (-20210.124) [...15 remote chains...] -- 14:32:38

      Average standard deviation of split frequencies: 0.010143

      92671000 -- (-20205.653) [...15 remote chains...] -- 14:32:40
      92672000 -- [-20214.798] [...15 remote chains...] -- 14:32:42
      92673000 -- (-20206.114) [...15 remote chains...] -- 14:31:57
      92674000 -- (-20202.653) [...15 remote chains...] -- 14:31:59
      92675000 -- [-20199.833] [...15 remote chains...] -- 14:32:01

      Average standard deviation of split frequencies: 0.010142

      92676000 -- [-20209.665] [...15 remote chains...] -- 14:32:03
      92677000 -- (-20210.524) [...15 remote chains...] -- 14:31:18
      92678000 -- [-20202.434] [...15 remote chains...] -- 14:31:20
      92679000 -- (-20196.956) [...15 remote chains...] -- 14:31:22
      92680000 -- (-20195.896) [...15 remote chains...] -- 14:31:24

      Average standard deviation of split frequencies: 0.010142

      92681000 -- [-20201.379] [...15 remote chains...] -- 14:30:39
      92682000 -- (-20196.518) [...15 remote chains...] -- 14:30:42
      92683000 -- (-20202.339) [...15 remote chains...] -- 14:30:44
      92684000 -- (-20204.015) [...15 remote chains...] -- 14:30:46
      92685000 -- [-20209.634] [...15 remote chains...] -- 14:30:02

      Average standard deviation of split frequencies: 0.010140

      92686000 -- (-20215.104) [...15 remote chains...] -- 14:30:04
      92687000 -- [-20197.264] [...15 remote chains...] -- 14:30:06
      92688000 -- [-20196.119] [...15 remote chains...] -- 14:29:22
      92689000 -- (-20194.414) [...15 remote chains...] -- 14:29:24
      92690000 -- (-20192.259) [...15 remote chains...] -- 14:29:26

      Average standard deviation of split frequencies: 0.010139

      92691000 -- (-20203.298) [...15 remote chains...] -- 14:29:28
      92692000 -- (-20198.890) [...15 remote chains...] -- 14:28:45
      92693000 -- [-20181.173] [...15 remote chains...] -- 14:28:47
      92694000 -- (-20185.072) [...15 remote chains...] -- 14:28:49
      92695000 -- (-20186.372) [...15 remote chains...] -- 14:28:51

      Average standard deviation of split frequencies: 0.010138

      92696000 -- (-20192.229) [...15 remote chains...] -- 14:28:08
      92697000 -- (-20185.993) [...15 remote chains...] -- 14:28:10
      92698000 -- (-20193.031) [...15 remote chains...] -- 14:28:12
      92699000 -- (-20195.064) [...15 remote chains...] -- 14:27:29
      92700000 -- (-20183.389) [...15 remote chains...] -- 14:27:32

      Average standard deviation of split frequencies: 0.010137

      92701000 -- (-20180.006) [...15 remote chains...] -- 14:27:34
      92702000 -- (-20184.202) [...15 remote chains...] -- 14:27:36
      92703000 -- (-20189.559) [...15 remote chains...] -- 14:26:53
      92704000 -- (-20199.880) [...15 remote chains...] -- 14:26:56
      92705000 -- (-20197.069) [...15 remote chains...] -- 14:26:58

      Average standard deviation of split frequencies: 0.010134

      92706000 -- [-20199.447] [...15 remote chains...] -- 14:27:00
      92707000 -- (-20205.146) [...15 remote chains...] -- 14:26:18
      92708000 -- (-20204.903) [...15 remote chains...] -- 14:26:20
      92709000 -- (-20191.294) [...15 remote chains...] -- 14:26:22
      92710000 -- (-20207.737) [...15 remote chains...] -- 14:26:25

      Average standard deviation of split frequencies: 0.010132

      92711000 -- [-20200.348] [...15 remote chains...] -- 14:26:27
      92712000 -- (-20208.088) [...15 remote chains...] -- 14:25:45
      92713000 -- (-20204.568) [...15 remote chains...] -- 14:25:47
      92714000 -- [-20211.171] [...15 remote chains...] -- 14:25:50
      92715000 -- (-20206.697) [...15 remote chains...] -- 14:25:52

      Average standard deviation of split frequencies: 0.010132

      92716000 -- (-20213.888) [...15 remote chains...] -- 14:25:10
      92717000 -- (-20203.145) [...15 remote chains...] -- 14:25:12
      92718000 -- (-20203.275) [...15 remote chains...] -- 14:25:15
      92719000 -- (-20204.229) [...15 remote chains...] -- 14:24:33
      92720000 -- (-20196.585) [...15 remote chains...] -- 14:24:36

      Average standard deviation of split frequencies: 0.010131

      92721000 -- (-20189.885) [...15 remote chains...] -- 14:24:38
      92722000 -- (-20191.504) [...15 remote chains...] -- 14:23:56
      92723000 -- (-20197.217) [...15 remote chains...] -- 14:23:59
      92724000 -- [-20197.867] [...15 remote chains...] -- 14:24:01
      92725000 -- (-20201.510) [...15 remote chains...] -- 14:24:04

      Average standard deviation of split frequencies: 0.010131

      92726000 -- (-20207.757) [...15 remote chains...] -- 14:23:23
      92727000 -- [-20210.986] [...15 remote chains...] -- 14:23:25
      92728000 -- (-20206.524) [...15 remote chains...] -- 14:23:28
      92729000 -- (-20202.318) [...15 remote chains...] -- 14:22:47
      92730000 -- (-20206.807) [...15 remote chains...] -- 14:22:49

      Average standard deviation of split frequencies: 0.010129

      92731000 -- (-20206.826) [...15 remote chains...] -- 14:22:52
      92732000 -- [-20212.080] [...15 remote chains...] -- 14:22:54
      92733000 -- (-20222.271) [...15 remote chains...] -- 14:22:14
      92734000 -- (-20214.753) [...15 remote chains...] -- 14:22:16
      92735000 -- (-20207.747) [...15 remote chains...] -- 14:22:19

      Average standard deviation of split frequencies: 0.010128

      92736000 -- [-20212.685] [...15 remote chains...] -- 14:21:38
      92737000 -- (-20207.248) [...15 remote chains...] -- 14:21:41
      92738000 -- (-20198.262) [...15 remote chains...] -- 14:21:43
      92739000 -- (-20198.700) [...15 remote chains...] -- 14:21:46
      92740000 -- (-20197.518) [...15 remote chains...] -- 14:21:06

      Average standard deviation of split frequencies: 0.010128

      92741000 -- (-20193.282) [...15 remote chains...] -- 14:21:08
      92742000 -- (-20197.101) [...15 remote chains...] -- 14:21:11
      92743000 -- (-20191.664) [...15 remote chains...] -- 14:21:13
      92744000 -- [-20198.182] [...15 remote chains...] -- 14:20:34
      92745000 -- (-20201.009) [...15 remote chains...] -- 14:20:36

      Average standard deviation of split frequencies: 0.010128

      92746000 -- (-20184.489) [...15 remote chains...] -- 14:20:39
      92747000 -- (-20179.469) [...15 remote chains...] -- 14:20:41
      92748000 -- [-20193.904] [...15 remote chains...] -- 14:20:02
      92749000 -- (-20192.052) [...15 remote chains...] -- 14:20:04
      92750000 -- (-20200.292) [...15 remote chains...] -- 14:20:07

      Average standard deviation of split frequencies: 0.010128

      92751000 -- (-20190.211) [...15 remote chains...] -- 14:20:09
      92752000 -- (-20192.273) [...15 remote chains...] -- 14:19:30
      92753000 -- (-20177.220) [...15 remote chains...] -- 14:19:33
      92754000 -- [-20182.484] [...15 remote chains...] -- 14:19:35
      92755000 -- (-20181.745) [...15 remote chains...] -- 14:19:38

      Average standard deviation of split frequencies: 0.010129

      92756000 -- (-20182.833) [...15 remote chains...] -- 14:18:59
      92757000 -- [-20184.963] [...15 remote chains...] -- 14:19:01
      92758000 -- (-20179.156) [...15 remote chains...] -- 14:19:04
      92759000 -- (-20175.940) [...15 remote chains...] -- 14:19:07
      92760000 -- (-20180.743) [...15 remote chains...] -- 14:18:28

      Average standard deviation of split frequencies: 0.010129

      92761000 -- [-20192.348] [...15 remote chains...] -- 14:18:30
      92762000 -- (-20180.577) [...15 remote chains...] -- 14:18:33
      92763000 -- (-20172.380) [...15 remote chains...] -- 14:17:55
      92764000 -- (-20177.308) [...15 remote chains...] -- 14:17:57
      92765000 -- (-20173.171) [...15 remote chains...] -- 14:18:00

      Average standard deviation of split frequencies: 0.010128

      92766000 -- (-20187.177) [...15 remote chains...] -- 14:17:22
      92767000 -- (-20175.442) [...15 remote chains...] -- 14:17:24
      92768000 -- [-20177.643] [...15 remote chains...] -- 14:17:27
      92769000 -- (-20167.519) [...15 remote chains...] -- 14:16:49
      92770000 -- (-20174.758) [...15 remote chains...] -- 14:16:51

      Average standard deviation of split frequencies: 0.010129

      92771000 -- (-20174.672) [...15 remote chains...] -- 14:16:54
      92772000 -- [-20176.627] [...15 remote chains...] -- 14:16:57
      92773000 -- (-20175.974) [...15 remote chains...] -- 14:16:19
      92774000 -- [-20184.553] [...15 remote chains...] -- 14:16:22
      92775000 -- (-20181.173) [...15 remote chains...] -- 14:16:24

      Average standard deviation of split frequencies: 0.010128

      92776000 -- (-20172.721) [...15 remote chains...] -- 14:16:27
      92777000 -- (-20177.677) [...15 remote chains...] -- 14:15:49
      92778000 -- [-20182.436] [...15 remote chains...] -- 14:15:52
      92779000 -- (-20174.485) [...15 remote chains...] -- 14:15:55
      92780000 -- (-20171.979) [...15 remote chains...] -- 14:15:17

      Average standard deviation of split frequencies: 0.010127

      92781000 -- [-20185.640] [...15 remote chains...] -- 14:15:20
      92782000 -- (-20196.972) [...15 remote chains...] -- 14:15:23
      92783000 -- (-20180.166) [...15 remote chains...] -- 14:15:25
      92784000 -- (-20185.168) [...15 remote chains...] -- 14:14:48
      92785000 -- [-20192.852] [...15 remote chains...] -- 14:14:51

      Average standard deviation of split frequencies: 0.010126

      92786000 -- (-20195.231) [...15 remote chains...] -- 14:14:54
      92787000 -- [-20193.686] [...15 remote chains...] -- 14:14:56
      92788000 -- (-20183.710) [...15 remote chains...] -- 14:14:59
      92789000 -- [-20191.002] [...15 remote chains...] -- 14:15:02
      92790000 -- [-20198.850] [...15 remote chains...] -- 14:14:25

      Average standard deviation of split frequencies: 0.010129

      92791000 -- [-20190.884] [...15 remote chains...] -- 14:14:27
      92792000 -- (-20184.398) [...15 remote chains...] -- 14:14:30
      92793000 -- (-20184.272) [...15 remote chains...] -- 14:14:33
      92794000 -- (-20184.230) [...15 remote chains...] -- 14:13:56
      92795000 -- (-20187.242) [...15 remote chains...] -- 14:13:59

      Average standard deviation of split frequencies: 0.010128

      92796000 -- (-20179.078) [...15 remote chains...] -- 14:14:02
      92797000 -- (-20182.366) [...15 remote chains...] -- 14:13:25
      92798000 -- (-20182.742) [...15 remote chains...] -- 14:13:28
      92799000 -- (-20176.622) [...15 remote chains...] -- 14:13:31
      92800000 -- (-20184.119) [...15 remote chains...] -- 14:13:33

      Average standard deviation of split frequencies: 0.010127

      92801000 -- [-20198.463] [...15 remote chains...] -- 14:12:57
      92802000 -- (-20206.173) [...15 remote chains...] -- 14:13:00
      92803000 -- [-20199.210] [...15 remote chains...] -- 14:13:02
      92804000 -- [-20180.995] [...15 remote chains...] -- 14:13:05
      92805000 -- (-20179.145) [...15 remote chains...] -- 14:12:29

      Average standard deviation of split frequencies: 0.010130

      92806000 -- (-20179.674) [...15 remote chains...] -- 14:12:32
      92807000 -- (-20186.806) [...15 remote chains...] -- 14:12:35
      92808000 -- (-20189.277) [...15 remote chains...] -- 14:12:37
      92809000 -- (-20199.099) [...15 remote chains...] -- 14:12:40
      92810000 -- (-20198.586) [...15 remote chains...] -- 14:12:43

      Average standard deviation of split frequencies: 0.010128

      92811000 -- (-20196.034) [...15 remote chains...] -- 14:12:07
      92812000 -- (-20200.843) [...15 remote chains...] -- 14:12:10
      92813000 -- (-20197.036) [...15 remote chains...] -- 14:12:12
      92814000 -- [-20203.913] [...15 remote chains...] -- 14:12:15
      92815000 -- (-20197.461) [...15 remote chains...] -- 14:11:40

      Average standard deviation of split frequencies: 0.010129

      92816000 -- [-20194.399] [...15 remote chains...] -- 14:11:42
      92817000 -- (-20183.901) [...15 remote chains...] -- 14:11:45
      92818000 -- [-20188.126] [...15 remote chains...] -- 14:11:48
      92819000 -- [-20182.708] [...15 remote chains...] -- 14:11:13
      92820000 -- (-20193.808) [...15 remote chains...] -- 14:11:15

      Average standard deviation of split frequencies: 0.010131

      92821000 -- (-20193.036) [...15 remote chains...] -- 14:11:18
      92822000 -- [-20188.682] [...15 remote chains...] -- 14:11:21
      92823000 -- [-20187.340] [...15 remote chains...] -- 14:10:46
      92824000 -- (-20182.012) [...15 remote chains...] -- 14:10:48
      92825000 -- [-20184.555] [...15 remote chains...] -- 14:10:51

      Average standard deviation of split frequencies: 0.010132

      92826000 -- (-20183.026) [...15 remote chains...] -- 14:10:16
      92827000 -- (-20192.428) [...15 remote chains...] -- 14:10:19
      92828000 -- (-20197.899) [...15 remote chains...] -- 14:10:22
      92829000 -- [-20183.844] [...15 remote chains...] -- 14:10:24
      92830000 -- (-20179.118) [...15 remote chains...] -- 14:10:27

      Average standard deviation of split frequencies: 0.010130

      92831000 -- (-20186.648) [...15 remote chains...] -- 14:09:52
      92832000 -- [-20185.082] [...15 remote chains...] -- 14:09:55
      92833000 -- (-20179.625) [...15 remote chains...] -- 14:09:58
      92834000 -- [-20182.359] [...15 remote chains...] -- 14:10:01
      92835000 -- [-20196.761] [...15 remote chains...] -- 14:09:26

      Average standard deviation of split frequencies: 0.010130

      92836000 -- (-20199.451) [...15 remote chains...] -- 14:09:29
      92837000 -- (-20198.981) [...15 remote chains...] -- 14:09:32
      92838000 -- (-20191.750) [...15 remote chains...] -- 14:09:34
      92839000 -- (-20189.207) [...15 remote chains...] -- 14:09:00
      92840000 -- [-20178.458] [...15 remote chains...] -- 14:09:03

      Average standard deviation of split frequencies: 0.010130

      92841000 -- [-20182.152] [...15 remote chains...] -- 14:09:06
      92842000 -- [-20189.603] [...15 remote chains...] -- 14:08:32
      92843000 -- (-20192.137) [...15 remote chains...] -- 14:08:34
      92844000 -- (-20189.518) [...15 remote chains...] -- 14:08:37
      92845000 -- [-20187.960] [...15 remote chains...] -- 14:08:03

      Average standard deviation of split frequencies: 0.010129

      92846000 -- [-20193.726] [...15 remote chains...] -- 14:08:06
      92847000 -- (-20195.860) [...15 remote chains...] -- 14:08:09
      92848000 -- [-20193.036] [...15 remote chains...] -- 14:08:11
      92849000 -- (-20190.448) [...15 remote chains...] -- 14:08:14
      92850000 -- [-20199.232] [...15 remote chains...] -- 14:07:41

      Average standard deviation of split frequencies: 0.010128

      92851000 -- (-20187.064) [...15 remote chains...] -- 14:07:43
      92852000 -- (-20186.165) [...15 remote chains...] -- 14:07:46
      92853000 -- [-20180.092] [...15 remote chains...] -- 14:07:49
      92854000 -- [-20176.500] [...15 remote chains...] -- 14:07:15
      92855000 -- (-20176.687) [...15 remote chains...] -- 14:07:18

      Average standard deviation of split frequencies: 0.010127

      92856000 -- (-20181.633) [...15 remote chains...] -- 14:07:21
      92857000 -- [-20183.379] [...15 remote chains...] -- 14:07:23
      92858000 -- (-20191.156) [...15 remote chains...] -- 14:06:50
      92859000 -- (-20186.606) [...15 remote chains...] -- 14:06:53
      92860000 -- (-20185.236) [...15 remote chains...] -- 14:06:56

      Average standard deviation of split frequencies: 0.010127

      92861000 -- (-20192.931) [...15 remote chains...] -- 14:06:58
      92862000 -- (-20181.050) [...15 remote chains...] -- 14:06:25
      92863000 -- (-20186.094) [...15 remote chains...] -- 14:06:28
      92864000 -- (-20191.132) [...15 remote chains...] -- 14:06:31
      92865000 -- [-20186.727] [...15 remote chains...] -- 14:05:58

      Average standard deviation of split frequencies: 0.010124

      92866000 -- [-20174.102] [...15 remote chains...] -- 14:06:01
      92867000 -- (-20186.663) [...15 remote chains...] -- 14:06:03
      92868000 -- (-20185.168) [...15 remote chains...] -- 14:06:06
      92869000 -- [-20185.976] [...15 remote chains...] -- 14:06:09
      92870000 -- [-20192.588] [...15 remote chains...] -- 14:05:36

      Average standard deviation of split frequencies: 0.010122

      92871000 -- (-20185.269) [...15 remote chains...] -- 14:05:39
      92872000 -- [-20188.752] [...15 remote chains...] -- 14:05:42
      92873000 -- (-20194.078) [...15 remote chains...] -- 14:05:09
      92874000 -- [-20189.662] [...15 remote chains...] -- 14:05:12
      92875000 -- [-20186.661] [...15 remote chains...] -- 14:05:15

      Average standard deviation of split frequencies: 0.010122

      92876000 -- [-20181.287] [...15 remote chains...] -- 14:05:17
      92877000 -- (-20176.689) [...15 remote chains...] -- 14:04:45
      92878000 -- [-20183.867] [...15 remote chains...] -- 14:04:48
      92879000 -- (-20186.472) [...15 remote chains...] -- 14:04:50
      92880000 -- (-20183.015) [...15 remote chains...] -- 14:04:53

      Average standard deviation of split frequencies: 0.010119

      92881000 -- (-20181.707) [...15 remote chains...] -- 14:04:21
      92882000 -- [-20186.086] [...15 remote chains...] -- 14:04:24
      92883000 -- (-20187.861) [...15 remote chains...] -- 14:04:26
      92884000 -- (-20196.910) [...15 remote chains...] -- 14:04:29
      92885000 -- (-20197.504) [...15 remote chains...] -- 14:03:57

      Average standard deviation of split frequencies: 0.010116

      92886000 -- (-20188.012) [...15 remote chains...] -- 14:04:00
      92887000 -- (-20185.689) [...15 remote chains...] -- 14:04:03
      92888000 -- (-20184.110) [...15 remote chains...] -- 14:04:05
      92889000 -- (-20186.676) [...15 remote chains...] -- 14:03:34
      92890000 -- (-20192.369) [...15 remote chains...] -- 14:03:36

      Average standard deviation of split frequencies: 0.010113

      92891000 -- (-20191.421) [...15 remote chains...] -- 14:03:39
      92892000 -- [-20183.658] [...15 remote chains...] -- 14:03:42
      92893000 -- [-20180.276] [...15 remote chains...] -- 14:03:10
      92894000 -- (-20178.646) [...15 remote chains...] -- 14:03:13
      92895000 -- (-20184.157) [...15 remote chains...] -- 14:03:16

      Average standard deviation of split frequencies: 0.010112

      92896000 -- [-20178.193] [...15 remote chains...] -- 14:03:18
      92897000 -- (-20192.611) [...15 remote chains...] -- 14:02:47
      92898000 -- (-20180.775) [...15 remote chains...] -- 14:02:50
      92899000 -- (-20199.242) [...15 remote chains...] -- 14:02:52
      92900000 -- (-20190.125) [...15 remote chains...] -- 14:02:21

      Average standard deviation of split frequencies: 0.010113

      92901000 -- [-20199.194] [...15 remote chains...] -- 14:02:24
      92902000 -- (-20199.054) [...15 remote chains...] -- 14:02:26
      92903000 -- [-20205.969] [...15 remote chains...] -- 14:02:29
      92904000 -- (-20206.092) [...15 remote chains...] -- 14:01:58
      92905000 -- [-20199.220] [...15 remote chains...] -- 14:02:01

      Average standard deviation of split frequencies: 0.010112

      92906000 -- (-20192.597) [...15 remote chains...] -- 14:02:03
      92907000 -- [-20193.580] [...15 remote chains...] -- 14:02:06
      92908000 -- (-20195.490) [...15 remote chains...] -- 14:01:35
      92909000 -- [-20208.659] [...15 remote chains...] -- 14:01:38
      92910000 -- (-20217.237) [...15 remote chains...] -- 14:01:41

      Average standard deviation of split frequencies: 0.010112

      92911000 -- (-20215.385) [...15 remote chains...] -- 14:01:43
      92912000 -- (-20219.986) [...15 remote chains...] -- 14:01:13
      92913000 -- [-20197.138] [...15 remote chains...] -- 14:01:15
      92914000 -- (-20206.584) [...15 remote chains...] -- 14:01:18
      92915000 -- (-20209.733) [...15 remote chains...] -- 14:00:47

      Average standard deviation of split frequencies: 0.010109

      92916000 -- (-20205.640) [...15 remote chains...] -- 14:00:50
      92917000 -- (-20202.692) [...15 remote chains...] -- 14:00:53
      92918000 -- [-20198.518] [...15 remote chains...] -- 14:00:55
      92919000 -- (-20193.207) [...15 remote chains...] -- 14:00:58
      92920000 -- (-20187.479) [...15 remote chains...] -- 14:00:28

      Average standard deviation of split frequencies: 0.010108

      92921000 -- [-20186.010] [...15 remote chains...] -- 14:00:30
      92922000 -- (-20204.558) [...15 remote chains...] -- 14:00:33
      92923000 -- (-20208.173) [...15 remote chains...] -- 14:00:36
      92924000 -- (-20206.465) [...15 remote chains...] -- 14:00:06
      92925000 -- [-20191.731] [...15 remote chains...] -- 14:00:08

      Average standard deviation of split frequencies: 0.010108

      92926000 -- [-20185.540] [...15 remote chains...] -- 14:00:11
      92927000 -- (-20191.664) [...15 remote chains...] -- 14:00:14
      92928000 -- (-20190.184) [...15 remote chains...] -- 13:59:44
      92929000 -- (-20192.412) [...15 remote chains...] -- 13:59:46
      92930000 -- [-20206.054] [...15 remote chains...] -- 13:59:49

      Average standard deviation of split frequencies: 0.010111

      92931000 -- (-20209.881) [...15 remote chains...] -- 13:59:19
      92932000 -- (-20203.341) [...15 remote chains...] -- 13:59:22
      92933000 -- (-20200.126) [...15 remote chains...] -- 13:59:24
      92934000 -- [-20200.071] [...15 remote chains...] -- 13:59:27
      92935000 -- (-20195.263) [...15 remote chains...] -- 13:59:30

      Average standard deviation of split frequencies: 0.010118

      92936000 -- [-20193.058] [...15 remote chains...] -- 13:59:00
      92937000 -- (-20205.375) [...15 remote chains...] -- 13:59:03
      92938000 -- (-20200.206) [...15 remote chains...] -- 13:59:05
      92939000 -- [-20199.113] [...15 remote chains...] -- 13:59:08
      92940000 -- [-20202.547] [...15 remote chains...] -- 13:58:38

      Average standard deviation of split frequencies: 0.010121

      92941000 -- (-20191.967) [...15 remote chains...] -- 13:58:41
      92942000 -- (-20196.087) [...15 remote chains...] -- 13:58:44
      92943000 -- [-20197.383] [...15 remote chains...] -- 13:58:46
      92944000 -- (-20201.815) [...15 remote chains...] -- 13:58:17
      92945000 -- (-20189.988) [...15 remote chains...] -- 13:58:19

      Average standard deviation of split frequencies: 0.010119

      92946000 -- [-20191.254] [...15 remote chains...] -- 13:58:22
      92947000 -- (-20185.178) [...15 remote chains...] -- 13:58:25
      92948000 -- [-20187.320] [...15 remote chains...] -- 13:57:55
      92949000 -- (-20183.768) [...15 remote chains...] -- 13:57:58
      92950000 -- [-20177.386] [...15 remote chains...] -- 13:58:01

      Average standard deviation of split frequencies: 0.010121

      92951000 -- (-20183.576) [...15 remote chains...] -- 13:58:03
      92952000 -- [-20189.290] [...15 remote chains...] -- 13:57:34
      92953000 -- (-20191.183) [...15 remote chains...] -- 13:57:37
      92954000 -- (-20191.583) [...15 remote chains...] -- 13:57:39
      92955000 -- (-20197.090) [...15 remote chains...] -- 13:57:10

      Average standard deviation of split frequencies: 0.010121

      92956000 -- (-20204.501) [...15 remote chains...] -- 13:57:13
      92957000 -- (-20198.199) [...15 remote chains...] -- 13:57:16
      92958000 -- (-20188.860) [...15 remote chains...] -- 13:57:18
      92959000 -- (-20185.316) [...15 remote chains...] -- 13:56:50
      92960000 -- [-20177.408] [...15 remote chains...] -- 13:56:52

      Average standard deviation of split frequencies: 0.010122

      92961000 -- (-20188.984) [...15 remote chains...] -- 13:56:55
      92962000 -- (-20188.828) [...15 remote chains...] -- 13:56:57
      92963000 -- [-20181.265] [...15 remote chains...] -- 13:57:00
      92964000 -- (-20182.828) [...15 remote chains...] -- 13:56:31
      92965000 -- [-20180.827] [...15 remote chains...] -- 13:56:34

      Average standard deviation of split frequencies: 0.010121

      92966000 -- [-20187.627] [...15 remote chains...] -- 13:56:37
      92967000 -- (-20186.616) [...15 remote chains...] -- 13:56:08
      92968000 -- (-20187.890) [...15 remote chains...] -- 13:56:11
      92969000 -- (-20184.330) [...15 remote chains...] -- 13:56:13
      92970000 -- (-20188.946) [...15 remote chains...] -- 13:56:16

      Average standard deviation of split frequencies: 0.010122

      92971000 -- (-20186.439) [...15 remote chains...] -- 13:56:18
      92972000 -- [-20188.706] [...15 remote chains...] -- 13:55:50
      92973000 -- (-20188.883) [...15 remote chains...] -- 13:55:53
      92974000 -- (-20191.641) [...15 remote chains...] -- 13:55:55
      92975000 -- (-20184.672) [...15 remote chains...] -- 13:55:58

      Average standard deviation of split frequencies: 0.010122

      92976000 -- (-20180.919) [...15 remote chains...] -- 13:55:30
      92977000 -- (-20194.755) [...15 remote chains...] -- 13:55:32
      92978000 -- [-20187.969] [...15 remote chains...] -- 13:55:35
      92979000 -- (-20186.901) [...15 remote chains...] -- 13:55:37
      92980000 -- (-20183.273) [...15 remote chains...] -- 13:55:09

      Average standard deviation of split frequencies: 0.010123

      92981000 -- (-20187.497) [...15 remote chains...] -- 13:55:12
      92982000 -- (-20189.273) [...15 remote chains...] -- 13:55:15
      92983000 -- (-20189.667) [...15 remote chains...] -- 13:55:17
      92984000 -- (-20185.978) [...15 remote chains...] -- 13:54:49
      92985000 -- (-20183.226) [...15 remote chains...] -- 13:54:52

      Average standard deviation of split frequencies: 0.010122

      92986000 -- (-20196.258) [...15 remote chains...] -- 13:54:54
      92987000 -- [-20197.059] [...15 remote chains...] -- 13:54:57
      92988000 -- (-20185.714) [...15 remote chains...] -- 13:54:29
      92989000 -- (-20188.911) [...15 remote chains...] -- 13:54:32
      92990000 -- [-20186.975] [...15 remote chains...] -- 13:54:34

      Average standard deviation of split frequencies: 0.010121

      92991000 -- (-20183.785) [...15 remote chains...] -- 13:54:37
      92992000 -- (-20183.499) [...15 remote chains...] -- 13:54:09
      92993000 -- (-20191.426) [...15 remote chains...] -- 13:54:12
      92994000 -- [-20189.300] [...15 remote chains...] -- 13:54:14
      92995000 -- [-20190.457] [...15 remote chains...] -- 13:54:17

      Average standard deviation of split frequencies: 0.010122

      92996000 -- [-20187.951] [...15 remote chains...] -- 13:53:49
      92997000 -- (-20186.592) [...15 remote chains...] -- 13:53:52
      92998000 -- [-20187.399] [...15 remote chains...] -- 13:53:54
      92999000 -- (-20192.162) [...15 remote chains...] -- 13:53:57
      93000000 -- (-20183.368) [...15 remote chains...] -- 13:54:00

      Average standard deviation of split frequencies: 0.010123

      93001000 -- (-20184.407) [...15 remote chains...] -- 13:53:32
      93002000 -- (-20193.873) [...15 remote chains...] -- 13:53:35
      93003000 -- (-20201.759) [...15 remote chains...] -- 13:53:37
      93004000 -- [-20194.866] [...15 remote chains...] -- 13:53:40
      93005000 -- [-20191.826] [...15 remote chains...] -- 13:53:12

      Average standard deviation of split frequencies: 0.010122

      93006000 -- [-20188.111] [...15 remote chains...] -- 13:53:15
      93007000 -- (-20185.042) [...15 remote chains...] -- 13:53:18
      93008000 -- (-20184.683) [...15 remote chains...] -- 13:53:20
      93009000 -- (-20198.627) [...15 remote chains...] -- 13:53:23
      93010000 -- (-20189.627) [...15 remote chains...] -- 13:52:55

      Average standard deviation of split frequencies: 0.010121

      93011000 -- [-20200.175] [...15 remote chains...] -- 13:52:58
      93012000 -- (-20194.377) [...15 remote chains...] -- 13:53:01
      93013000 -- (-20194.798) [...15 remote chains...] -- 13:52:34
      93014000 -- [-20192.694] [...15 remote chains...] -- 13:52:36
      93015000 -- (-20193.584) [...15 remote chains...] -- 13:52:39

      Average standard deviation of split frequencies: 0.010122

      93016000 -- [-20187.063] [...15 remote chains...] -- 13:52:12
      93017000 -- (-20192.462) [...15 remote chains...] -- 13:52:14
      93018000 -- [-20210.266] [...15 remote chains...] -- 13:52:17
      93019000 -- (-20194.555) [...15 remote chains...] -- 13:52:19
      93020000 -- [-20194.530] [...15 remote chains...] -- 13:52:22

      Average standard deviation of split frequencies: 0.010121

      93021000 -- [-20194.124] [...15 remote chains...] -- 13:51:55
      93022000 -- [-20178.106] [...15 remote chains...] -- 13:51:58
      93023000 -- (-20187.202) [...15 remote chains...] -- 13:52:00
      93024000 -- (-20189.072) [...15 remote chains...] -- 13:51:33
      93025000 -- [-20188.904] [...15 remote chains...] -- 13:51:36

      Average standard deviation of split frequencies: 0.010122

      93026000 -- (-20180.776) [...15 remote chains...] -- 13:51:38
      93027000 -- (-20183.875) [...15 remote chains...] -- 13:51:41
      93028000 -- (-20185.966) [...15 remote chains...] -- 13:51:14
      93029000 -- (-20185.812) [...15 remote chains...] -- 13:51:17
      93030000 -- [-20194.359] [...15 remote chains...] -- 13:51:20

      Average standard deviation of split frequencies: 0.010120

      93031000 -- (-20186.277) [...15 remote chains...] -- 13:51:22
      93032000 -- (-20188.678) [...15 remote chains...] -- 13:50:56
      93033000 -- (-20193.961) [...15 remote chains...] -- 13:50:58
      93034000 -- [-20191.736] [...15 remote chains...] -- 13:51:01
      93035000 -- [-20188.267] [...15 remote chains...] -- 13:51:03

      Average standard deviation of split frequencies: 0.010120

      93036000 -- (-20185.996) [...15 remote chains...] -- 13:51:06
      93037000 -- (-20178.612) [...15 remote chains...] -- 13:50:39
      93038000 -- (-20187.388) [...15 remote chains...] -- 13:50:42
      93039000 -- (-20185.297) [...15 remote chains...] -- 13:50:44
      93040000 -- (-20186.710) [...15 remote chains...] -- 13:50:18

      Average standard deviation of split frequencies: 0.010120

      93041000 -- [-20170.000] [...15 remote chains...] -- 13:50:21
      93042000 -- (-20185.486) [...15 remote chains...] -- 13:50:23
      93043000 -- (-20183.998) [...15 remote chains...] -- 13:50:26
      93044000 -- (-20180.839) [...15 remote chains...] -- 13:50:00
      93045000 -- (-20188.336) [...15 remote chains...] -- 13:50:02

      Average standard deviation of split frequencies: 0.010121

      93046000 -- (-20184.037) [...15 remote chains...] -- 13:50:05
      93047000 -- [-20184.007] [...15 remote chains...] -- 13:50:07
      93048000 -- (-20191.363) [...15 remote chains...] -- 13:50:10
      93049000 -- (-20186.899) [...15 remote chains...] -- 13:49:44
      93050000 -- (-20193.078) [...15 remote chains...] -- 13:49:46

      Average standard deviation of split frequencies: 0.010121

      93051000 -- (-20195.816) [...15 remote chains...] -- 13:49:49
      93052000 -- (-20190.881) [...15 remote chains...] -- 13:49:23
      93053000 -- (-20192.346) [...15 remote chains...] -- 13:49:25
      93054000 -- (-20197.424) [...15 remote chains...] -- 13:49:28
      93055000 -- [-20196.355] [...15 remote chains...] -- 13:49:02

      Average standard deviation of split frequencies: 0.010121

      93056000 -- (-20196.130) [...15 remote chains...] -- 13:49:04
      93057000 -- [-20184.449] [...15 remote chains...] -- 13:49:07
      93058000 -- (-20189.953) [...15 remote chains...] -- 13:49:09
      93059000 -- (-20187.161) [...15 remote chains...] -- 13:48:44
      93060000 -- (-20193.181) [...15 remote chains...] -- 13:48:46

      Average standard deviation of split frequencies: 0.010122

      93061000 -- (-20192.140) [...15 remote chains...] -- 13:48:49
      93062000 -- (-20194.095) [...15 remote chains...] -- 13:48:51
      93063000 -- [-20199.684] [...15 remote chains...] -- 13:48:54
      93064000 -- [-20192.480] [...15 remote chains...] -- 13:48:28
      93065000 -- (-20190.968) [...15 remote chains...] -- 13:48:31

      Average standard deviation of split frequencies: 0.010122

      93066000 -- (-20189.126) [...15 remote chains...] -- 13:48:33
      93067000 -- [-20203.196] [...15 remote chains...] -- 13:48:36
      93068000 -- (-20197.070) [...15 remote chains...] -- 13:48:10
      93069000 -- (-20198.002) [...15 remote chains...] -- 13:48:13
      93070000 -- [-20194.237] [...15 remote chains...] -- 13:48:15

      Average standard deviation of split frequencies: 0.010122

      93071000 -- (-20185.455) [...15 remote chains...] -- 13:47:50
      93072000 -- [-20191.800] [...15 remote chains...] -- 13:47:52
      93073000 -- (-20194.292) [...15 remote chains...] -- 13:47:55
      93074000 -- [-20198.093] [...15 remote chains...] -- 13:47:29
      93075000 -- [-20193.933] [...15 remote chains...] -- 13:47:32

      Average standard deviation of split frequencies: 0.010123

      93076000 -- (-20191.161) [...15 remote chains...] -- 13:47:07
      93077000 -- (-20193.495) [...15 remote chains...] -- 13:47:09
      93078000 -- [-20198.797] [...15 remote chains...] -- 13:47:12
      93079000 -- (-20196.291) [...15 remote chains...] -- 13:46:47
      93080000 -- (-20182.952) [...15 remote chains...] -- 13:46:49

      Average standard deviation of split frequencies: 0.010123

      93081000 -- [-20192.384] [...15 remote chains...] -- 13:46:52
      93082000 -- (-20200.721) [...15 remote chains...] -- 13:46:27
      93083000 -- [-20196.910] [...15 remote chains...] -- 13:46:29
      93084000 -- (-20192.363) [...15 remote chains...] -- 13:46:32
      93085000 -- (-20191.437) [...15 remote chains...] -- 13:46:07

      Average standard deviation of split frequencies: 0.010126

      93086000 -- (-20192.937) [...15 remote chains...] -- 13:46:09
      93087000 -- (-20199.805) [...15 remote chains...] -- 13:45:45
      93088000 -- (-20194.572) [...15 remote chains...] -- 13:45:47
      93089000 -- (-20198.067) [...15 remote chains...] -- 13:45:49
      93090000 -- [-20184.914] [...15 remote chains...] -- 13:45:25

      Average standard deviation of split frequencies: 0.010126

      93091000 -- (-20186.617) [...15 remote chains...] -- 13:45:27
      93092000 -- (-20185.944) [...15 remote chains...] -- 13:45:03
      93093000 -- (-20183.709) [...15 remote chains...] -- 13:45:05
      93094000 -- (-20184.617) [...15 remote chains...] -- 13:45:08
      93095000 -- [-20192.684] [...15 remote chains...] -- 13:45:10

      Average standard deviation of split frequencies: 0.010128

      93096000 -- (-20191.258) [...15 remote chains...] -- 13:44:46
      93097000 -- (-20185.494) [...15 remote chains...] -- 13:44:48
      93098000 -- (-20193.674) [...15 remote chains...] -- 13:44:51
      93099000 -- [-20185.364] [...15 remote chains...] -- 13:44:26
      93100000 -- (-20187.602) [...15 remote chains...] -- 13:44:29

      Average standard deviation of split frequencies: 0.010128

      93101000 -- (-20181.318) [...15 remote chains...] -- 13:44:31
      93102000 -- (-20175.319) [...15 remote chains...] -- 13:44:07
      93103000 -- (-20181.061) [...15 remote chains...] -- 13:44:09
      93104000 -- (-20180.578) [...15 remote chains...] -- 13:43:45
      93105000 -- (-20191.735) [...15 remote chains...] -- 13:43:47

      Average standard deviation of split frequencies: 0.010127

      93106000 -- (-20192.835) [...15 remote chains...] -- 13:43:50
      93107000 -- (-20199.183) [...15 remote chains...] -- 13:43:26
      93108000 -- (-20198.745) [...15 remote chains...] -- 13:43:28
      93109000 -- [-20201.108] [...15 remote chains...] -- 13:43:31
      93110000 -- (-20185.899) [...15 remote chains...] -- 13:43:07

      Average standard deviation of split frequencies: 0.010125

      93111000 -- (-20187.130) [...15 remote chains...] -- 13:43:09
      93112000 -- (-20196.184) [...15 remote chains...] -- 13:42:45
      93113000 -- (-20196.384) [...15 remote chains...] -- 13:42:48
      93114000 -- (-20191.673) [...15 remote chains...] -- 13:42:50
      93115000 -- (-20196.400) [...15 remote chains...] -- 13:42:26

      Average standard deviation of split frequencies: 0.010125

      93116000 -- (-20188.468) [...15 remote chains...] -- 13:42:29
      93117000 -- [-20195.649] [...15 remote chains...] -- 13:42:31
      93118000 -- (-20190.712) [...15 remote chains...] -- 13:42:07
      93119000 -- (-20184.008) [...15 remote chains...] -- 13:42:10
      93120000 -- (-20186.952) [...15 remote chains...] -- 13:41:46

      Average standard deviation of split frequencies: 0.010126

      93121000 -- (-20187.879) [...15 remote chains...] -- 13:41:48
      93122000 -- [-20182.740] [...15 remote chains...] -- 13:41:51
      93123000 -- (-20188.465) [...15 remote chains...] -- 13:41:27
      93124000 -- (-20189.584) [...15 remote chains...] -- 13:41:30
      93125000 -- (-20195.361) [...15 remote chains...] -- 13:41:32

      Average standard deviation of split frequencies: 0.010126

      93126000 -- (-20185.805) [...15 remote chains...] -- 13:41:09
      93127000 -- [-20185.839] [...15 remote chains...] -- 13:41:11
      93128000 -- [-20179.084] [...15 remote chains...] -- 13:41:14
      93129000 -- (-20183.563) [...15 remote chains...] -- 13:40:50
      93130000 -- (-20195.999) [...15 remote chains...] -- 13:40:52

      Average standard deviation of split frequencies: 0.010126

      93131000 -- (-20206.643) [...15 remote chains...] -- 13:40:55
      93132000 -- (-20196.567) [...15 remote chains...] -- 13:40:31
      93133000 -- (-20194.317) [...15 remote chains...] -- 13:40:34
      93134000 -- (-20191.062) [...15 remote chains...] -- 13:40:37
      93135000 -- (-20180.158) [...15 remote chains...] -- 13:40:13

      Average standard deviation of split frequencies: 0.010127

      93136000 -- (-20181.143) [...15 remote chains...] -- 13:40:16
      93137000 -- [-20180.601] [...15 remote chains...] -- 13:39:52
      93138000 -- (-20177.959) [...15 remote chains...] -- 13:39:55
      93139000 -- (-20181.752) [...15 remote chains...] -- 13:39:57
      93140000 -- (-20178.110) [...15 remote chains...] -- 13:39:34

      Average standard deviation of split frequencies: 0.010129

      93141000 -- (-20182.348) [...15 remote chains...] -- 13:39:36
      93142000 -- (-20184.084) [...15 remote chains...] -- 13:39:39
      93143000 -- [-20188.084] [...15 remote chains...] -- 13:39:16
      93144000 -- (-20187.027) [...15 remote chains...] -- 13:39:18
      93145000 -- (-20178.851) [...15 remote chains...] -- 13:39:21

      Average standard deviation of split frequencies: 0.010127

      93146000 -- [-20184.792] [...15 remote chains...] -- 13:38:58
      93147000 -- (-20188.162) [...15 remote chains...] -- 13:39:00
      93148000 -- (-20178.589) [...15 remote chains...] -- 13:39:03
      93149000 -- (-20186.433) [...15 remote chains...] -- 13:38:40
      93150000 -- (-20178.057) [...15 remote chains...] -- 13:38:42

      Average standard deviation of split frequencies: 0.010125

      93151000 -- (-20179.664) [...15 remote chains...] -- 13:38:45
      93152000 -- (-20187.259) [...15 remote chains...] -- 13:38:22
      93153000 -- (-20175.607) [...15 remote chains...] -- 13:38:24
      93154000 -- (-20177.413) [...15 remote chains...] -- 13:38:01
      93155000 -- [-20175.347] [...15 remote chains...] -- 13:38:04

      Average standard deviation of split frequencies: 0.010124

      93156000 -- (-20172.831) [...15 remote chains...] -- 13:38:06
      93157000 -- (-20180.125) [...15 remote chains...] -- 13:37:44
      93158000 -- [-20176.045] [...15 remote chains...] -- 13:37:46
      93159000 -- (-20183.861) [...15 remote chains...] -- 13:37:49
      93160000 -- [-20183.807] [...15 remote chains...] -- 13:37:26

      Average standard deviation of split frequencies: 0.010121

      93161000 -- (-20180.198) [...15 remote chains...] -- 13:37:28
      93162000 -- (-20177.697) [...15 remote chains...] -- 13:37:06
      93163000 -- (-20178.768) [...15 remote chains...] -- 13:37:08
      93164000 -- (-20174.310) [...15 remote chains...] -- 13:37:11
      93165000 -- (-20174.379) [...15 remote chains...] -- 13:36:48

      Average standard deviation of split frequencies: 0.010119

      93166000 -- [-20171.323] [...15 remote chains...] -- 13:36:51
      93167000 -- (-20171.248) [...15 remote chains...] -- 13:36:28
      93168000 -- (-20170.308) [...15 remote chains...] -- 13:36:31
      93169000 -- (-20175.580) [...15 remote chains...] -- 13:36:33
      93170000 -- (-20176.644) [...15 remote chains...] -- 13:36:11

      Average standard deviation of split frequencies: 0.010117

      93171000 -- [-20169.095] [...15 remote chains...] -- 13:36:13
      93172000 -- (-20180.625) [...15 remote chains...] -- 13:35:51
      93173000 -- (-20174.680) [...15 remote chains...] -- 13:35:53
      93174000 -- (-20181.005) [...15 remote chains...] -- 13:35:56
      93175000 -- (-20185.431) [...15 remote chains...] -- 13:35:33

      Average standard deviation of split frequencies: 0.010113

      93176000 -- (-20180.548) [...15 remote chains...] -- 13:35:36
      93177000 -- [-20174.264] [...15 remote chains...] -- 13:35:13
      93178000 -- [-20172.697] [...15 remote chains...] -- 13:35:16
      93179000 -- (-20171.409) [...15 remote chains...] -- 13:34:54
      93180000 -- (-20181.006) [...15 remote chains...] -- 13:34:56

      Average standard deviation of split frequencies: 0.010111

      93181000 -- (-20189.024) [...15 remote chains...] -- 13:34:59
      93182000 -- (-20189.825) [...15 remote chains...] -- 13:34:37
      93183000 -- (-20186.816) [...15 remote chains...] -- 13:34:39
      93184000 -- (-20181.355) [...15 remote chains...] -- 13:34:17
      93185000 -- (-20187.060) [...15 remote chains...] -- 13:34:20

      Average standard deviation of split frequencies: 0.010110

      93186000 -- [-20174.767] [...15 remote chains...] -- 13:34:22
      93187000 -- [-20178.781] [...15 remote chains...] -- 13:34:00
      93188000 -- (-20185.282) [...15 remote chains...] -- 13:34:03
      93189000 -- (-20185.862) [...15 remote chains...] -- 13:34:05
      93190000 -- (-20175.067) [...15 remote chains...] -- 13:33:43

      Average standard deviation of split frequencies: 0.010108

      93191000 -- (-20176.890) [...15 remote chains...] -- 13:33:46
      93192000 -- [-20190.441] [...15 remote chains...] -- 13:33:24
      93193000 -- (-20183.951) [...15 remote chains...] -- 13:33:26
      93194000 -- (-20190.798) [...15 remote chains...] -- 13:33:04
      93195000 -- (-20195.826) [...15 remote chains...] -- 13:33:07

      Average standard deviation of split frequencies: 0.010106

      93196000 -- (-20184.592) [...15 remote chains...] -- 13:33:10
      93197000 -- (-20180.323) [...15 remote chains...] -- 13:32:48
      93198000 -- (-20176.099) [...15 remote chains...] -- 13:32:50
      93199000 -- [-20182.776] [...15 remote chains...] -- 13:32:53
      93200000 -- [-20178.147] [...15 remote chains...] -- 13:32:31

      Average standard deviation of split frequencies: 0.010105

      93201000 -- (-20184.494) [...15 remote chains...] -- 13:32:34
      93202000 -- (-20182.717) [...15 remote chains...] -- 13:32:12
      93203000 -- (-20180.607) [...15 remote chains...] -- 13:32:15
      93204000 -- (-20190.027) [...15 remote chains...] -- 13:32:17
      93205000 -- (-20184.010) [...15 remote chains...] -- 13:31:55

      Average standard deviation of split frequencies: 0.010103

      93206000 -- (-20184.334) [...15 remote chains...] -- 13:31:58
      93207000 -- (-20185.316) [...15 remote chains...] -- 13:32:01
      93208000 -- [-20186.250] [...15 remote chains...] -- 13:31:39
      93209000 -- (-20178.625) [...15 remote chains...] -- 13:31:42
      93210000 -- (-20180.154) [...15 remote chains...] -- 13:31:20

      Average standard deviation of split frequencies: 0.010101

      93211000 -- (-20171.646) [...15 remote chains...] -- 13:31:23
      93212000 -- (-20178.557) [...15 remote chains...] -- 13:31:25
      93213000 -- (-20168.875) [...15 remote chains...] -- 13:31:28
      93214000 -- (-20168.424) [...15 remote chains...] -- 13:31:06
      93215000 -- [-20171.746] [...15 remote chains...] -- 13:31:09

      Average standard deviation of split frequencies: 0.010098

      93216000 -- (-20176.273) [...15 remote chains...] -- 13:30:48
      93217000 -- (-20170.375) [...15 remote chains...] -- 13:30:50
      93218000 -- (-20175.663) [...15 remote chains...] -- 13:30:53
      93219000 -- [-20171.606] [...15 remote chains...] -- 13:30:31
      93220000 -- (-20177.699) [...15 remote chains...] -- 13:30:34

      Average standard deviation of split frequencies: 0.010096

      93221000 -- [-20193.525] [...15 remote chains...] -- 13:30:36
      93222000 -- (-20174.645) [...15 remote chains...] -- 13:30:15
      93223000 -- [-20182.427] [...15 remote chains...] -- 13:30:18
      93224000 -- (-20180.638) [...15 remote chains...] -- 13:29:57
      93225000 -- (-20173.013) [...15 remote chains...] -- 13:29:59

      Average standard deviation of split frequencies: 0.010095

      93226000 -- [-20173.433] [...15 remote chains...] -- 13:30:02
      93227000 -- (-20170.671) [...15 remote chains...] -- 13:29:40
      93228000 -- (-20170.180) [...15 remote chains...] -- 13:29:43
      93229000 -- (-20173.937) [...15 remote chains...] -- 13:29:22
      93230000 -- (-20177.835) [...15 remote chains...] -- 13:29:25

      Average standard deviation of split frequencies: 0.010092

      93231000 -- (-20169.594) [...15 remote chains...] -- 13:29:27
      93232000 -- (-20171.799) [...15 remote chains...] -- 13:29:06
      93233000 -- [-20168.074] [...15 remote chains...] -- 13:29:09
      93234000 -- (-20173.354) [...15 remote chains...] -- 13:29:11
      93235000 -- [-20170.454] [...15 remote chains...] -- 13:28:50

      Average standard deviation of split frequencies: 0.010091

      93236000 -- (-20174.030) [...15 remote chains...] -- 13:28:53
      93237000 -- (-20175.414) [...15 remote chains...] -- 13:28:32
      93238000 -- (-20181.264) [...15 remote chains...] -- 13:28:34
      93239000 -- (-20168.487) [...15 remote chains...] -- 13:28:37
      93240000 -- [-20174.744] [...15 remote chains...] -- 13:28:16

      Average standard deviation of split frequencies: 0.010090

      93241000 -- (-20172.693) [...15 remote chains...] -- 13:28:19
      93242000 -- (-20174.394) [...15 remote chains...] -- 13:28:21
      93243000 -- (-20170.542) [...15 remote chains...] -- 13:28:00
      93244000 -- (-20171.519) [...15 remote chains...] -- 13:28:03
      93245000 -- (-20179.047) [...15 remote chains...] -- 13:27:42

      Average standard deviation of split frequencies: 0.010090

      93246000 -- (-20182.074) [...15 remote chains...] -- 13:27:45
      93247000 -- (-20178.468) [...15 remote chains...] -- 13:27:47
      93248000 -- (-20172.870) [...15 remote chains...] -- 13:27:27
      93249000 -- (-20187.133) [...15 remote chains...] -- 13:27:29
      93250000 -- (-20197.944) [...15 remote chains...] -- 13:27:09

      Average standard deviation of split frequencies: 0.010089

      93251000 -- (-20200.397) [...15 remote chains...] -- 13:27:11
      93252000 -- (-20192.794) [...15 remote chains...] -- 13:27:14
      93253000 -- (-20179.151) [...15 remote chains...] -- 13:26:53
      93254000 -- (-20183.016) [...15 remote chains...] -- 13:26:56
      93255000 -- [-20171.211] [...15 remote chains...] -- 13:26:58

      Average standard deviation of split frequencies: 0.010086

      93256000 -- (-20172.205) [...15 remote chains...] -- 13:26:38
      93257000 -- (-20167.865) [...15 remote chains...] -- 13:26:40
      93258000 -- (-20172.444) [...15 remote chains...] -- 13:26:20
      93259000 -- (-20172.209) [...15 remote chains...] -- 13:26:22
      93260000 -- [-20175.044] [...15 remote chains...] -- 13:26:02

      Average standard deviation of split frequencies: 0.010083

      93261000 -- [-20167.013] [...15 remote chains...] -- 13:26:05
      93262000 -- (-20169.502) [...15 remote chains...] -- 13:26:07
      93263000 -- (-20171.186) [...15 remote chains...] -- 13:25:47
      93264000 -- [-20170.943] [...15 remote chains...] -- 13:25:49
      93265000 -- (-20170.735) [...15 remote chains...] -- 13:25:52

      Average standard deviation of split frequencies: 0.010083

      93266000 -- (-20177.326) [...15 remote chains...] -- 13:25:32
      93267000 -- (-20178.415) [...15 remote chains...] -- 13:25:34
      93268000 -- (-20164.924) [...15 remote chains...] -- 13:25:14
      93269000 -- [-20175.721] [...15 remote chains...] -- 13:25:17
      93270000 -- (-20186.967) [...15 remote chains...] -- 13:25:19

      Average standard deviation of split frequencies: 0.010083

      93271000 -- (-20192.288) [...15 remote chains...] -- 13:24:59
      93272000 -- [-20191.971] [...15 remote chains...] -- 13:25:01
      93273000 -- (-20182.918) [...15 remote chains...] -- 13:24:41
      93274000 -- (-20188.535) [...15 remote chains...] -- 13:24:44
      93275000 -- [-20190.237] [...15 remote chains...] -- 13:24:46

      Average standard deviation of split frequencies: 0.010083

      93276000 -- (-20193.134) [...15 remote chains...] -- 13:24:26
      93277000 -- (-20188.953) [...15 remote chains...] -- 13:24:29
      93278000 -- (-20185.031) [...15 remote chains...] -- 13:24:09
      93279000 -- (-20184.531) [...15 remote chains...] -- 13:24:11
      93280000 -- [-20176.941] [...15 remote chains...] -- 13:24:14

      Average standard deviation of split frequencies: 0.010083

      93281000 -- (-20185.300) [...15 remote chains...] -- 13:23:54
      93282000 -- (-20187.907) [...15 remote chains...] -- 13:23:57
      93283000 -- [-20184.387] [...15 remote chains...] -- 13:23:59
      93284000 -- [-20171.187] [...15 remote chains...] -- 13:23:39
      93285000 -- (-20178.155) [...15 remote chains...] -- 13:23:42

      Average standard deviation of split frequencies: 0.010083

      93286000 -- (-20178.817) [...15 remote chains...] -- 13:23:22
      93287000 -- [-20172.048] [...15 remote chains...] -- 13:23:24
      93288000 -- (-20176.827) [...15 remote chains...] -- 13:23:27
      93289000 -- [-20174.416] [...15 remote chains...] -- 13:23:07
      93290000 -- [-20177.319] [...15 remote chains...] -- 13:23:10

      Average standard deviation of split frequencies: 0.010082

      93291000 -- (-20172.757) [...15 remote chains...] -- 13:22:50
      93292000 -- (-20189.585) [...15 remote chains...] -- 13:22:52
      93293000 -- (-20181.664) [...15 remote chains...] -- 13:22:55
      93294000 -- [-20183.636] [...15 remote chains...] -- 13:22:35
      93295000 -- [-20192.245] [...15 remote chains...] -- 13:22:38

      Average standard deviation of split frequencies: 0.010081

      93296000 -- (-20185.734) [...15 remote chains...] -- 13:22:18
      93297000 -- (-20178.907) [...15 remote chains...] -- 13:22:21
      93298000 -- (-20186.132) [...15 remote chains...] -- 13:22:23
      93299000 -- (-20181.716) [...15 remote chains...] -- 13:22:04
      93300000 -- [-20191.709] [...15 remote chains...] -- 13:22:06

      Average standard deviation of split frequencies: 0.010079

      93301000 -- (-20179.412) [...15 remote chains...] -- 13:21:47
      93302000 -- [-20182.110] [...15 remote chains...] -- 13:21:49
      93303000 -- [-20175.879] [...15 remote chains...] -- 13:21:52
      93304000 -- [-20182.905] [...15 remote chains...] -- 13:21:32
      93305000 -- (-20173.044) [...15 remote chains...] -- 13:21:35

      Average standard deviation of split frequencies: 0.010079

      93306000 -- (-20181.089) [...15 remote chains...] -- 13:21:37
      93307000 -- (-20178.867) [...15 remote chains...] -- 13:21:18
      93308000 -- [-20178.854] [...15 remote chains...] -- 13:21:20
      93309000 -- (-20178.800) [...15 remote chains...] -- 13:21:01
      93310000 -- [-20186.491] [...15 remote chains...] -- 13:21:04

      Average standard deviation of split frequencies: 0.010079

      93311000 -- [-20176.231] [...15 remote chains...] -- 13:20:44
      93312000 -- [-20185.485] [...15 remote chains...] -- 13:20:47
      93313000 -- (-20182.738) [...15 remote chains...] -- 13:20:49
      93314000 -- (-20186.656) [...15 remote chains...] -- 13:20:30
      93315000 -- (-20189.170) [...15 remote chains...] -- 13:20:33

      Average standard deviation of split frequencies: 0.010080

      93316000 -- (-20183.503) [...15 remote chains...] -- 13:20:35
      93317000 -- [-20187.888] [...15 remote chains...] -- 13:20:16
      93318000 -- (-20191.272) [...15 remote chains...] -- 13:20:18
      93319000 -- (-20199.836) [...15 remote chains...] -- 13:20:21
      93320000 -- (-20197.259) [...15 remote chains...] -- 13:20:02

      Average standard deviation of split frequencies: 0.010079

      93321000 -- (-20190.411) [...15 remote chains...] -- 13:20:04
      93322000 -- (-20188.315) [...15 remote chains...] -- 13:19:45
      93323000 -- (-20183.467) [...15 remote chains...] -- 13:19:48
      93324000 -- (-20190.038) [...15 remote chains...] -- 13:19:28
      93325000 -- (-20195.386) [...15 remote chains...] -- 13:19:31

      Average standard deviation of split frequencies: 0.010080

      93326000 -- (-20193.806) [...15 remote chains...] -- 13:19:34
      93327000 -- [-20189.777] [...15 remote chains...] -- 13:19:14
      93328000 -- (-20175.187) [...15 remote chains...] -- 13:19:17
      93329000 -- [-20179.150] [...15 remote chains...] -- 13:18:58
      93330000 -- (-20181.298) [...15 remote chains...] -- 13:19:00

      Average standard deviation of split frequencies: 0.010080

      93331000 -- [-20173.161] [...15 remote chains...] -- 13:19:03
      93332000 -- (-20177.445) [...15 remote chains...] -- 13:18:44
      93333000 -- (-20177.898) [...15 remote chains...] -- 13:18:47
      93334000 -- [-20189.138] [...15 remote chains...] -- 13:18:28
      93335000 -- [-20186.715] [...15 remote chains...] -- 13:18:30

      Average standard deviation of split frequencies: 0.010079

      93336000 -- (-20179.450) [...15 remote chains...] -- 13:18:11
      93337000 -- [-20184.645] [...15 remote chains...] -- 13:18:14
      93338000 -- [-20183.586] [...15 remote chains...] -- 13:18:16
      93339000 -- (-20185.534) [...15 remote chains...] -- 13:17:57
      93340000 -- (-20188.637) [...15 remote chains...] -- 13:18:00

      Average standard deviation of split frequencies: 0.010078

      93341000 -- [-20194.575] [...15 remote chains...] -- 13:18:03
      93342000 -- [-20194.902] [...15 remote chains...] -- 13:17:44
      93343000 -- [-20195.509] [...15 remote chains...] -- 13:17:46
      93344000 -- (-20197.178) [...15 remote chains...] -- 13:17:27
      93345000 -- [-20195.653] [...15 remote chains...] -- 13:17:30

      Average standard deviation of split frequencies: 0.010077

      93346000 -- (-20182.094) [...15 remote chains...] -- 13:17:11
      93347000 -- (-20169.738) [...15 remote chains...] -- 13:17:14
      93348000 -- (-20180.898) [...15 remote chains...] -- 13:17:16
      93349000 -- (-20181.089) [...15 remote chains...] -- 13:16:58
      93350000 -- (-20172.982) [...15 remote chains...] -- 13:17:00

      Average standard deviation of split frequencies: 0.010078

      93351000 -- (-20181.868) [...15 remote chains...] -- 13:16:42
      93352000 -- (-20182.947) [...15 remote chains...] -- 13:16:44
      93353000 -- (-20180.085) [...15 remote chains...] -- 13:16:47
      93354000 -- (-20187.750) [...15 remote chains...] -- 13:16:28
      93355000 -- [-20171.463] [...15 remote chains...] -- 13:16:31

      Average standard deviation of split frequencies: 0.010076

      93356000 -- (-20172.603) [...15 remote chains...] -- 13:16:12
      93357000 -- (-20185.549) [...15 remote chains...] -- 13:16:15
      93358000 -- (-20167.531) [...15 remote chains...] -- 13:16:17
      93359000 -- (-20173.763) [...15 remote chains...] -- 13:15:59
      93360000 -- (-20173.421) [...15 remote chains...] -- 13:16:01

      Average standard deviation of split frequencies: 0.010076

      93361000 -- (-20180.399) [...15 remote chains...] -- 13:15:43
      93362000 -- (-20187.129) [...15 remote chains...] -- 13:15:45
      93363000 -- (-20185.348) [...15 remote chains...] -- 13:15:48
      93364000 -- (-20180.361) [...15 remote chains...] -- 13:15:29
      93365000 -- (-20176.342) [...15 remote chains...] -- 13:15:32

      Average standard deviation of split frequencies: 0.010075

      93366000 -- (-20181.200) [...15 remote chains...] -- 13:15:35
      93367000 -- [-20182.521] [...15 remote chains...] -- 13:15:16
      93368000 -- (-20178.689) [...15 remote chains...] -- 13:15:19
      93369000 -- (-20174.745) [...15 remote chains...] -- 13:15:00
      93370000 -- (-20176.479) [...15 remote chains...] -- 13:15:03

      Average standard deviation of split frequencies: 0.010072

      93371000 -- (-20179.267) [...15 remote chains...] -- 13:15:05
      93372000 -- [-20194.143] [...15 remote chains...] -- 13:14:47
      93373000 -- (-20189.931) [...15 remote chains...] -- 13:14:50
      93374000 -- (-20192.707) [...15 remote chains...] -- 13:14:31
      93375000 -- (-20187.542) [...15 remote chains...] -- 13:14:34

      Average standard deviation of split frequencies: 0.010070

      93376000 -- (-20191.332) [...15 remote chains...] -- 13:14:36
      93377000 -- (-20195.306) [...15 remote chains...] -- 13:14:18
      93378000 -- (-20188.764) [...15 remote chains...] -- 13:14:21
      93379000 -- (-20190.125) [...15 remote chains...] -- 13:14:03
      93380000 -- (-20189.312) [...15 remote chains...] -- 13:14:05

      Average standard deviation of split frequencies: 0.010069

      93381000 -- (-20192.517) [...15 remote chains...] -- 13:14:08
      93382000 -- (-20197.094) [...15 remote chains...] -- 13:13:50
      93383000 -- (-20199.258) [...15 remote chains...] -- 13:13:52
      93384000 -- (-20206.608) [...15 remote chains...] -- 13:13:34
      93385000 -- (-20205.668) [...15 remote chains...] -- 13:13:37

      Average standard deviation of split frequencies: 0.010069

      93386000 -- (-20209.248) [...15 remote chains...] -- 13:13:18
      93387000 -- [-20191.622] [...15 remote chains...] -- 13:13:21
      93388000 -- (-20199.986) [...15 remote chains...] -- 13:13:24
      93389000 -- (-20196.647) [...15 remote chains...] -- 13:13:06
      93390000 -- [-20190.685] [...15 remote chains...] -- 13:13:08

      Average standard deviation of split frequencies: 0.010067

      93391000 -- (-20194.633) [...15 remote chains...] -- 13:13:11
      93392000 -- (-20192.777) [...15 remote chains...] -- 13:12:53
      93393000 -- (-20199.681) [...15 remote chains...] -- 13:12:55
      93394000 -- (-20188.681) [...15 remote chains...] -- 13:12:37
      93395000 -- (-20186.924) [...15 remote chains...] -- 13:12:40

      Average standard deviation of split frequencies: 0.010066

      93396000 -- (-20182.544) [...15 remote chains...] -- 13:12:42
      93397000 -- (-20184.103) [...15 remote chains...] -- 13:12:24
      93398000 -- (-20186.693) [...15 remote chains...] -- 13:12:27
      93399000 -- (-20196.437) [...15 remote chains...] -- 13:12:30
      93400000 -- (-20195.538) [...15 remote chains...] -- 13:12:12

      Average standard deviation of split frequencies: 0.010066

      93401000 -- (-20184.561) [...15 remote chains...] -- 13:12:14
      93402000 -- (-20180.990) [...15 remote chains...] -- 13:11:56
      93403000 -- (-20179.404) [...15 remote chains...] -- 13:11:59
      93404000 -- (-20194.652) [...15 remote chains...] -- 13:12:01
      93405000 -- (-20198.029) [...15 remote chains...] -- 13:11:44

      Average standard deviation of split frequencies: 0.010068

      93406000 -- (-20190.071) [...15 remote chains...] -- 13:11:46
      93407000 -- (-20201.213) [...15 remote chains...] -- 13:11:28
      93408000 -- (-20200.544) [...15 remote chains...] -- 13:11:31
      93409000 -- (-20192.584) [...15 remote chains...] -- 13:11:13
      93410000 -- (-20184.673) [...15 remote chains...] -- 13:11:16

      Average standard deviation of split frequencies: 0.010068

      93411000 -- [-20190.982] [...15 remote chains...] -- 13:11:18
      93412000 -- (-20189.377) [...15 remote chains...] -- 13:11:01
      93413000 -- (-20193.623) [...15 remote chains...] -- 13:11:03
      93414000 -- (-20187.780) [...15 remote chains...] -- 13:10:46
      93415000 -- (-20191.021) [...15 remote chains...] -- 13:10:48

      Average standard deviation of split frequencies: 0.010068

      93416000 -- (-20177.501) [...15 remote chains...] -- 13:10:51
      93417000 -- (-20192.413) [...15 remote chains...] -- 13:10:33
      93418000 -- (-20189.065) [...15 remote chains...] -- 13:10:36
      93419000 -- (-20194.488) [...15 remote chains...] -- 13:10:38
      93420000 -- (-20194.486) [...15 remote chains...] -- 13:10:21

      Average standard deviation of split frequencies: 0.010069

      93421000 -- [-20198.205] [...15 remote chains...] -- 13:10:23
      93422000 -- (-20199.368) [...15 remote chains...] -- 13:10:06
      93423000 -- (-20188.815) [...15 remote chains...] -- 13:10:08
      93424000 -- (-20185.596) [...15 remote chains...] -- 13:09:51
      93425000 -- (-20177.909) [...15 remote chains...] -- 13:09:53

      Average standard deviation of split frequencies: 0.010069

      93426000 -- [-20168.683] [...15 remote chains...] -- 13:09:56
      93427000 -- (-20171.315) [...15 remote chains...] -- 13:09:38
      93428000 -- (-20172.979) [...15 remote chains...] -- 13:09:41
      93429000 -- (-20181.047) [...15 remote chains...] -- 13:09:23
      93430000 -- (-20184.033) [...15 remote chains...] -- 13:09:26

      Average standard deviation of split frequencies: 0.010071

      93431000 -- (-20186.835) [...15 remote chains...] -- 13:09:29
      93432000 -- (-20191.336) [...15 remote chains...] -- 13:09:11
      93433000 -- (-20185.196) [...15 remote chains...] -- 13:09:14
      93434000 -- (-20186.799) [...15 remote chains...] -- 13:08:56
      93435000 -- (-20192.515) [...15 remote chains...] -- 13:08:59

      Average standard deviation of split frequencies: 0.010071

      93436000 -- (-20188.259) [...15 remote chains...] -- 13:09:01
      93437000 -- (-20180.529) [...15 remote chains...] -- 13:08:44
      93438000 -- [-20174.878] [...15 remote chains...] -- 13:08:47
      93439000 -- (-20178.869) [...15 remote chains...] -- 13:08:29
      93440000 -- [-20178.730] [...15 remote chains...] -- 13:08:32

      Average standard deviation of split frequencies: 0.010071

      93441000 -- (-20184.980) [...15 remote chains...] -- 13:08:35
      93442000 -- (-20189.933) [...15 remote chains...] -- 13:08:17
      93443000 -- [-20181.542] [...15 remote chains...] -- 13:08:20
      93444000 -- (-20196.256) [...15 remote chains...] -- 13:08:03
      93445000 -- [-20195.937] [...15 remote chains...] -- 13:08:05

      Average standard deviation of split frequencies: 0.010072

      93446000 -- (-20200.119) [...15 remote chains...] -- 13:08:08
      93447000 -- (-20196.045) [...15 remote chains...] -- 13:07:51
      93448000 -- [-20196.398] [...15 remote chains...] -- 13:07:53
      93449000 -- (-20190.060) [...15 remote chains...] -- 13:07:56
      93450000 -- (-20185.049) [...15 remote chains...] -- 13:07:39

      Average standard deviation of split frequencies: 0.010072

      93451000 -- (-20194.669) [...15 remote chains...] -- 13:07:41
      93452000 -- (-20190.592) [...15 remote chains...] -- 13:07:24
      93453000 -- (-20196.501) [...15 remote chains...] -- 13:07:26
      93454000 -- (-20200.181) [...15 remote chains...] -- 13:07:29
      93455000 -- (-20187.776) [...15 remote chains...] -- 13:07:12

      Average standard deviation of split frequencies: 0.010068

      93456000 -- (-20194.605) [...15 remote chains...] -- 13:07:15
      93457000 -- [-20199.276] [...15 remote chains...] -- 13:06:57
      93458000 -- (-20191.410) [...15 remote chains...] -- 13:07:00
      93459000 -- (-20189.326) [...15 remote chains...] -- 13:07:03
      93460000 -- (-20189.354) [...15 remote chains...] -- 13:06:46

      Average standard deviation of split frequencies: 0.010068

      93461000 -- (-20182.780) [...15 remote chains...] -- 13:06:48
      93462000 -- (-20188.167) [...15 remote chains...] -- 13:06:31
      93463000 -- (-20198.878) [...15 remote chains...] -- 13:06:34
      93464000 -- (-20195.308) [...15 remote chains...] -- 13:06:36
      93465000 -- (-20193.412) [...15 remote chains...] -- 13:06:19

      Average standard deviation of split frequencies: 0.010069

      93466000 -- [-20184.655] [...15 remote chains...] -- 13:06:22
      93467000 -- (-20184.214) [...15 remote chains...] -- 13:06:24
      93468000 -- (-20176.224) [...15 remote chains...] -- 13:06:08
      93469000 -- (-20181.027) [...15 remote chains...] -- 13:06:10
      93470000 -- (-20173.509) [...15 remote chains...] -- 13:05:53

      Average standard deviation of split frequencies: 0.010067

      93471000 -- [-20178.857] [...15 remote chains...] -- 13:05:56
      93472000 -- (-20179.694) [...15 remote chains...] -- 13:05:39
      93473000 -- (-20188.104) [...15 remote chains...] -- 13:05:41
      93474000 -- (-20186.469) [...15 remote chains...] -- 13:05:44
      93475000 -- (-20170.648) [...15 remote chains...] -- 13:05:27

      Average standard deviation of split frequencies: 0.010067

      93476000 -- (-20182.024) [...15 remote chains...] -- 13:05:30
      93477000 -- (-20167.056) [...15 remote chains...] -- 13:05:32
      93478000 -- (-20168.916) [...15 remote chains...] -- 13:05:16
      93479000 -- (-20173.238) [...15 remote chains...] -- 13:05:18
      93480000 -- (-20172.645) [...15 remote chains...] -- 13:05:21

      Average standard deviation of split frequencies: 0.010068

      93481000 -- (-20169.624) [...15 remote chains...] -- 13:05:04
      93482000 -- (-20180.784) [...15 remote chains...] -- 13:05:06
      93483000 -- (-20195.314) [...15 remote chains...] -- 13:04:50
      93484000 -- (-20173.866) [...15 remote chains...] -- 13:04:52
      93485000 -- (-20169.101) [...15 remote chains...] -- 13:04:36

      Average standard deviation of split frequencies: 0.010068

      93486000 -- [-20185.959] [...15 remote chains...] -- 13:04:38
      93487000 -- (-20191.982) [...15 remote chains...] -- 13:04:41
      93488000 -- (-20180.881) [...15 remote chains...] -- 13:04:24
      93489000 -- (-20184.368) [...15 remote chains...] -- 13:04:27
      93490000 -- (-20183.429) [...15 remote chains...] -- 13:04:10

      Average standard deviation of split frequencies: 0.010069

      93491000 -- [-20193.278] [...15 remote chains...] -- 13:04:12
      93492000 -- (-20189.147) [...15 remote chains...] -- 13:03:56
      93493000 -- (-20182.553) [...15 remote chains...] -- 13:03:58
      93494000 -- (-20187.117) [...15 remote chains...] -- 13:04:01
      93495000 -- (-20179.606) [...15 remote chains...] -- 13:03:45

      Average standard deviation of split frequencies: 0.010071

      93496000 -- (-20193.697) [...15 remote chains...] -- 13:03:47
      93497000 -- (-20207.712) [...15 remote chains...] -- 13:03:50
      93498000 -- (-20194.915) [...15 remote chains...] -- 13:03:33
      93499000 -- [-20186.572] [...15 remote chains...] -- 13:03:36
      93500000 -- (-20184.465) [...15 remote chains...] -- 13:03:19

      Average standard deviation of split frequencies: 0.010070

      93501000 -- [-20185.479] [...15 remote chains...] -- 13:03:22
      93502000 -- (-20191.428) [...15 remote chains...] -- 13:03:24
      93503000 -- (-20188.929) [...15 remote chains...] -- 13:03:08
      93504000 -- (-20196.349) [...15 remote chains...] -- 13:03:10
      93505000 -- [-20194.770] [...15 remote chains...] -- 13:02:54

      Average standard deviation of split frequencies: 0.010068

      93506000 -- (-20195.657) [...15 remote chains...] -- 13:02:56
      93507000 -- (-20192.394) [...15 remote chains...] -- 13:02:59
      93508000 -- (-20179.775) [...15 remote chains...] -- 13:02:43
      93509000 -- (-20177.982) [...15 remote chains...] -- 13:02:45
      93510000 -- (-20178.211) [...15 remote chains...] -- 13:02:48

      Average standard deviation of split frequencies: 0.010067

      93511000 -- [-20174.762] [...15 remote chains...] -- 13:02:31
      93512000 -- (-20181.559) [...15 remote chains...] -- 13:02:34
      93513000 -- (-20187.210) [...15 remote chains...] -- 13:02:36
      93514000 -- (-20191.575) [...15 remote chains...] -- 13:02:20
      93515000 -- (-20182.819) [...15 remote chains...] -- 13:02:23

      Average standard deviation of split frequencies: 0.010063

      93516000 -- (-20192.737) [...15 remote chains...] -- 13:02:06
      93517000 -- (-20190.779) [...15 remote chains...] -- 13:02:09
      93518000 -- (-20198.965) [...15 remote chains...] -- 13:02:11
      93519000 -- (-20202.129) [...15 remote chains...] -- 13:01:55
      93520000 -- (-20210.222) [...15 remote chains...] -- 13:01:58

      Average standard deviation of split frequencies: 0.010062

      93521000 -- (-20193.504) [...15 remote chains...] -- 13:01:41
      93522000 -- [-20201.770] [...15 remote chains...] -- 13:01:44
      93523000 -- (-20186.719) [...15 remote chains...] -- 13:01:46
      93524000 -- (-20183.019) [...15 remote chains...] -- 13:01:30
      93525000 -- (-20186.497) [...15 remote chains...] -- 13:01:33

      Average standard deviation of split frequencies: 0.010059

      93526000 -- (-20190.326) [...15 remote chains...] -- 13:01:17
      93527000 -- (-20185.141) [...15 remote chains...] -- 13:01:19
      93528000 -- (-20179.115) [...15 remote chains...] -- 13:01:22
      93529000 -- (-20184.179) [...15 remote chains...] -- 13:01:06
      93530000 -- (-20189.864) [...15 remote chains...] -- 13:01:08

      Average standard deviation of split frequencies: 0.010057

      93531000 -- (-20196.644) [...15 remote chains...] -- 13:01:11
      93532000 -- (-20182.655) [...15 remote chains...] -- 13:00:55
      93533000 -- (-20186.624) [...15 remote chains...] -- 13:00:57
      93534000 -- [-20194.870] [...15 remote chains...] -- 13:00:41
      93535000 -- (-20192.775) [...15 remote chains...] -- 13:00:43

      Average standard deviation of split frequencies: 0.010057

      93536000 -- [-20175.054] [...15 remote chains...] -- 13:00:28
      93537000 -- (-20186.009) [...15 remote chains...] -- 13:00:30
      93538000 -- (-20180.165) [...15 remote chains...] -- 13:00:32
      93539000 -- [-20179.317] [...15 remote chains...] -- 13:00:17
      93540000 -- (-20192.702) [...15 remote chains...] -- 13:00:19

      Average standard deviation of split frequencies: 0.010060

      93541000 -- (-20183.463) [...15 remote chains...] -- 13:00:21
      93542000 -- [-20172.566] [...15 remote chains...] -- 13:00:06
      93543000 -- (-20177.640) [...15 remote chains...] -- 13:00:08
      93544000 -- [-20185.191] [...15 remote chains...] -- 12:59:52
      93545000 -- (-20179.870) [...15 remote chains...] -- 12:59:55

      Average standard deviation of split frequencies: 0.010062

      93546000 -- (-20180.708) [...15 remote chains...] -- 12:59:57
      93547000 -- (-20187.390) [...15 remote chains...] -- 12:59:41
      93548000 -- (-20180.849) [...15 remote chains...] -- 12:59:44
      93549000 -- (-20180.710) [...15 remote chains...] -- 12:59:46
      93550000 -- [-20176.288] [...15 remote chains...] -- 12:59:30

      Average standard deviation of split frequencies: 0.010061

      93551000 -- (-20184.762) [...15 remote chains...] -- 12:59:33
      93552000 -- (-20179.487) [...15 remote chains...] -- 12:59:17
      93553000 -- (-20182.238) [...15 remote chains...] -- 12:59:20
      93554000 -- (-20177.342) [...15 remote chains...] -- 12:59:04
      93555000 -- (-20171.376) [...15 remote chains...] -- 12:59:06

      Average standard deviation of split frequencies: 0.010062

      93556000 -- [-20191.669] [...15 remote chains...] -- 12:59:09
      93557000 -- (-20184.401) [...15 remote chains...] -- 12:58:53
      93558000 -- (-20182.310) [...15 remote chains...] -- 12:58:55
      93559000 -- [-20175.444] [...15 remote chains...] -- 12:58:40
      93560000 -- (-20178.890) [...15 remote chains...] -- 12:58:42

      Average standard deviation of split frequencies: 0.010062

      93561000 -- (-20185.005) [...15 remote chains...] -- 12:58:45
      93562000 -- (-20177.346) [...15 remote chains...] -- 12:58:29
      93563000 -- (-20186.367) [...15 remote chains...] -- 12:58:31
      93564000 -- (-20192.089) [...15 remote chains...] -- 12:58:34
      93565000 -- [-20186.863] [...15 remote chains...] -- 12:58:18

      Average standard deviation of split frequencies: 0.010062

      93566000 -- (-20179.171) [...15 remote chains...] -- 12:58:21
      93567000 -- (-20170.114) [...15 remote chains...] -- 12:58:05
      93568000 -- (-20174.606) [...15 remote chains...] -- 12:58:08
      93569000 -- (-20187.725) [...15 remote chains...] -- 12:57:52
      93570000 -- [-20185.617] [...15 remote chains...] -- 12:57:55

      Average standard deviation of split frequencies: 0.010064

      93571000 -- (-20193.613) [...15 remote chains...] -- 12:57:57
      93572000 -- (-20179.913) [...15 remote chains...] -- 12:57:41
      93573000 -- (-20188.247) [...15 remote chains...] -- 12:57:44
      93574000 -- (-20191.132) [...15 remote chains...] -- 12:57:28
      93575000 -- (-20187.619) [...15 remote chains...] -- 12:57:31

      Average standard deviation of split frequencies: 0.010067

      93576000 -- (-20193.771) [...15 remote chains...] -- 12:57:15
      93577000 -- (-20188.978) [...15 remote chains...] -- 12:57:18
      93578000 -- (-20180.787) [...15 remote chains...] -- 12:57:20
      93579000 -- [-20183.523] [...15 remote chains...] -- 12:57:05
      93580000 -- [-20181.130] [...15 remote chains...] -- 12:57:07

      Average standard deviation of split frequencies: 0.010069

      93581000 -- (-20193.683) [...15 remote chains...] -- 12:56:52
      93582000 -- (-20179.682) [...15 remote chains...] -- 12:56:54
      93583000 -- (-20185.825) [...15 remote chains...] -- 12:56:39
      93584000 -- (-20181.568) [...15 remote chains...] -- 12:56:41
      93585000 -- (-20187.930) [...15 remote chains...] -- 12:56:44

      Average standard deviation of split frequencies: 0.010070

      93586000 -- (-20182.495) [...15 remote chains...] -- 12:56:28
      93587000 -- [-20176.032] [...15 remote chains...] -- 12:56:31
      93588000 -- [-20180.612] [...15 remote chains...] -- 12:56:33
      93589000 -- (-20182.969) [...15 remote chains...] -- 12:56:18
      93590000 -- [-20179.213] [...15 remote chains...] -- 12:56:20

      Average standard deviation of split frequencies: 0.010073

      93591000 -- (-20181.329) [...15 remote chains...] -- 12:56:23
      93592000 -- (-20176.826) [...15 remote chains...] -- 12:56:07
      93593000 -- (-20172.840) [...15 remote chains...] -- 12:56:10
      93594000 -- (-20177.217) [...15 remote chains...] -- 12:55:55
      93595000 -- (-20180.788) [...15 remote chains...] -- 12:55:57

      Average standard deviation of split frequencies: 0.010075

      93596000 -- (-20174.833) [...15 remote chains...] -- 12:55:59
      93597000 -- [-20182.255] [...15 remote chains...] -- 12:55:44
      93598000 -- (-20175.211) [...15 remote chains...] -- 12:55:47
      93599000 -- (-20177.684) [...15 remote chains...] -- 12:55:49
      93600000 -- [-20178.279] [...15 remote chains...] -- 12:55:34

      Average standard deviation of split frequencies: 0.010076

      93601000 -- (-20185.231) [...15 remote chains...] -- 12:55:36
      93602000 -- (-20184.595) [...15 remote chains...] -- 12:55:39
      93603000 -- (-20189.353) [...15 remote chains...] -- 12:55:24
      93604000 -- (-20197.264) [...15 remote chains...] -- 12:55:26
      93605000 -- (-20196.820) [...15 remote chains...] -- 12:55:28

      Average standard deviation of split frequencies: 0.010079

      93606000 -- [-20185.184] [...15 remote chains...] -- 12:55:13
      93607000 -- (-20190.363) [...15 remote chains...] -- 12:55:16
      93608000 -- (-20181.244) [...15 remote chains...] -- 12:55:01
      93609000 -- (-20191.149) [...15 remote chains...] -- 12:55:03
      93610000 -- (-20183.251) [...15 remote chains...] -- 12:54:48

      Average standard deviation of split frequencies: 0.010083

      93611000 -- (-20181.357) [...15 remote chains...] -- 12:54:50
      93612000 -- (-20177.348) [...15 remote chains...] -- 12:54:53
      93613000 -- (-20182.519) [...15 remote chains...] -- 12:54:38
      93614000 -- (-20178.770) [...15 remote chains...] -- 12:54:40
      93615000 -- (-20171.587) [...15 remote chains...] -- 12:54:25

      Average standard deviation of split frequencies: 0.010082

      93616000 -- [-20172.403] [...15 remote chains...] -- 12:54:27
      93617000 -- [-20180.875] [...15 remote chains...] -- 12:54:12
      93618000 -- [-20179.308] [...15 remote chains...] -- 12:54:15
      93619000 -- (-20179.637) [...15 remote chains...] -- 12:54:17
      93620000 -- (-20196.037) [...15 remote chains...] -- 12:54:02

      Average standard deviation of split frequencies: 0.010083

      93621000 -- (-20192.755) [...15 remote chains...] -- 12:54:05
      93622000 -- (-20184.878) [...15 remote chains...] -- 12:53:50
      93623000 -- (-20185.406) [...15 remote chains...] -- 12:53:52
      93624000 -- (-20184.406) [...15 remote chains...] -- 12:53:54
      93625000 -- [-20184.695] [...15 remote chains...] -- 12:53:57

      Average standard deviation of split frequencies: 0.010090

      93626000 -- [-20192.953] [...15 remote chains...] -- 12:53:42
      93627000 -- (-20185.201) [...15 remote chains...] -- 12:53:44
      93628000 -- [-20183.934] [...15 remote chains...] -- 12:53:29
      93629000 -- [-20189.721] [...15 remote chains...] -- 12:53:32
      93630000 -- (-20176.501) [...15 remote chains...] -- 12:53:34

      Average standard deviation of split frequencies: 0.010091

      93631000 -- (-20188.579) [...15 remote chains...] -- 12:53:19
      93632000 -- (-20190.758) [...15 remote chains...] -- 12:53:22
      93633000 -- (-20183.021) [...15 remote chains...] -- 12:53:24
      93634000 -- (-20193.272) [...15 remote chains...] -- 12:53:09
      93635000 -- (-20179.777) [...15 remote chains...] -- 12:53:12

      Average standard deviation of split frequencies: 0.010095

      93636000 -- (-20175.060) [...15 remote chains...] -- 12:52:57
      93637000 -- (-20187.444) [...15 remote chains...] -- 12:52:59
      93638000 -- (-20181.634) [...15 remote chains...] -- 12:53:02
      93639000 -- [-20176.383] [...15 remote chains...] -- 12:52:47
      93640000 -- (-20189.859) [...15 remote chains...] -- 12:52:49

      Average standard deviation of split frequencies: 0.010097

      93641000 -- [-20189.108] [...15 remote chains...] -- 12:52:51
      93642000 -- (-20189.679) [...15 remote chains...] -- 12:52:37
      93643000 -- (-20191.787) [...15 remote chains...] -- 12:52:39
      93644000 -- [-20184.842] [...15 remote chains...] -- 12:52:24
      93645000 -- (-20177.476) [...15 remote chains...] -- 12:52:27

      Average standard deviation of split frequencies: 0.010097

      93646000 -- (-20184.370) [...15 remote chains...] -- 12:52:12
      93647000 -- (-20184.467) [...15 remote chains...] -- 12:52:14
      93648000 -- [-20184.083] [...15 remote chains...] -- 12:52:17
      93649000 -- (-20171.243) [...15 remote chains...] -- 12:52:02
      93650000 -- (-20180.344) [...15 remote chains...] -- 12:52:05

      Average standard deviation of split frequencies: 0.010100

      93651000 -- (-20181.056) [...15 remote chains...] -- 12:52:07
      93652000 -- (-20185.151) [...15 remote chains...] -- 12:51:52
      93653000 -- [-20196.868] [...15 remote chains...] -- 12:51:55
      93654000 -- [-20182.915] [...15 remote chains...] -- 12:51:40
      93655000 -- (-20179.206) [...15 remote chains...] -- 12:51:42

      Average standard deviation of split frequencies: 0.010099

      93656000 -- (-20189.090) [...15 remote chains...] -- 12:51:45
      93657000 -- (-20184.021) [...15 remote chains...] -- 12:51:30
      93658000 -- (-20181.371) [...15 remote chains...] -- 12:51:32
      93659000 -- [-20186.500] [...15 remote chains...] -- 12:51:35
      93660000 -- (-20172.787) [...15 remote chains...] -- 12:51:20

      Average standard deviation of split frequencies: 0.010103

      93661000 -- (-20172.998) [...15 remote chains...] -- 12:51:23
      93662000 -- (-20190.226) [...15 remote chains...] -- 12:51:25
      93663000 -- [-20185.987] [...15 remote chains...] -- 12:51:10
      93664000 -- (-20178.603) [...15 remote chains...] -- 12:51:13
      93665000 -- [-20183.621] [...15 remote chains...] -- 12:50:58

      Average standard deviation of split frequencies: 0.010102

      93666000 -- (-20182.902) [...15 remote chains...] -- 12:51:01
      93667000 -- (-20180.154) [...15 remote chains...] -- 12:50:46
      93668000 -- (-20188.996) [...15 remote chains...] -- 12:50:48
      93669000 -- (-20190.926) [...15 remote chains...] -- 12:50:51
      93670000 -- [-20187.270] [...15 remote chains...] -- 12:50:36

      Average standard deviation of split frequencies: 0.010103

      93671000 -- (-20194.925) [...15 remote chains...] -- 12:50:39
      93672000 -- [-20198.847] [...15 remote chains...] -- 12:50:24
      93673000 -- (-20186.161) [...15 remote chains...] -- 12:50:27
      93674000 -- (-20189.021) [...15 remote chains...] -- 12:50:29
      93675000 -- (-20190.857) [...15 remote chains...] -- 12:50:15

      Average standard deviation of split frequencies: 0.010102

      93676000 -- [-20188.382] [...15 remote chains...] -- 12:50:17
      93677000 -- [-20188.216] [...15 remote chains...] -- 12:50:19
      93678000 -- (-20186.066) [...15 remote chains...] -- 12:50:05
      93679000 -- (-20186.091) [...15 remote chains...] -- 12:50:07
      93680000 -- [-20186.528] [...15 remote chains...] -- 12:49:53

      Average standard deviation of split frequencies: 0.010102

      93681000 -- (-20190.793) [...15 remote chains...] -- 12:49:55
      93682000 -- [-20187.509] [...15 remote chains...] -- 12:49:41
      93683000 -- (-20194.347) [...15 remote chains...] -- 12:49:43
      93684000 -- (-20187.434) [...15 remote chains...] -- 12:49:45
      93685000 -- (-20189.801) [...15 remote chains...] -- 12:49:31

      Average standard deviation of split frequencies: 0.010103

      93686000 -- [-20189.489] [...15 remote chains...] -- 12:49:33
      93687000 -- [-20193.884] [...15 remote chains...] -- 12:49:36
      93688000 -- [-20197.103] [...15 remote chains...] -- 12:49:21
      93689000 -- (-20199.197) [...15 remote chains...] -- 12:49:24
      93690000 -- (-20195.899) [...15 remote chains...] -- 12:49:10

      Average standard deviation of split frequencies: 0.010103

      93691000 -- [-20180.835] [...15 remote chains...] -- 12:49:12
      93692000 -- [-20186.224] [...15 remote chains...] -- 12:49:14
      93693000 -- [-20187.002] [...15 remote chains...] -- 12:49:00
      93694000 -- (-20195.886) [...15 remote chains...] -- 12:49:02
      93695000 -- (-20209.009) [...15 remote chains...] -- 12:48:48

      Average standard deviation of split frequencies: 0.010103

      93696000 -- (-20189.633) [...15 remote chains...] -- 12:48:50
      93697000 -- [-20200.347] [...15 remote chains...] -- 12:48:53
      93698000 -- (-20196.790) [...15 remote chains...] -- 12:48:39
      93699000 -- [-20189.185] [...15 remote chains...] -- 12:48:41
      93700000 -- [-20205.935] [...15 remote chains...] -- 12:48:27

      Average standard deviation of split frequencies: 0.010107

      93701000 -- (-20194.242) [...15 remote chains...] -- 12:48:29
      93702000 -- (-20193.030) [...15 remote chains...] -- 12:48:15
      93703000 -- [-20207.140] [...15 remote chains...] -- 12:48:17
      93704000 -- (-20193.221) [...15 remote chains...] -- 12:48:19
      93705000 -- [-20171.718] [...15 remote chains...] -- 12:48:05

      Average standard deviation of split frequencies: 0.010108

      93706000 -- (-20177.482) [...15 remote chains...] -- 12:48:08
      93707000 -- (-20176.991) [...15 remote chains...] -- 12:48:10
      93708000 -- [-20184.199] [...15 remote chains...] -- 12:47:56
      93709000 -- [-20190.139] [...15 remote chains...] -- 12:47:58
      93710000 -- (-20182.864) [...15 remote chains...] -- 12:47:44

      Average standard deviation of split frequencies: 0.010109

      93711000 -- (-20191.279) [...15 remote chains...] -- 12:47:46
      93712000 -- (-20186.494) [...15 remote chains...] -- 12:47:32
      93713000 -- [-20186.624] [...15 remote chains...] -- 12:47:35
      93714000 -- (-20194.014) [...15 remote chains...] -- 12:47:37
      93715000 -- [-20186.673] [...15 remote chains...] -- 12:47:23

      Average standard deviation of split frequencies: 0.010108

      93716000 -- (-20194.667) [...15 remote chains...] -- 12:47:25
      93717000 -- (-20191.419) [...15 remote chains...] -- 12:47:28
      93718000 -- (-20196.079) [...15 remote chains...] -- 12:47:14
      93719000 -- (-20192.522) [...15 remote chains...] -- 12:47:16
      93720000 -- (-20183.399) [...15 remote chains...] -- 12:47:02

      Average standard deviation of split frequencies: 0.010106

      93721000 -- (-20190.647) [...15 remote chains...] -- 12:47:04
      93722000 -- (-20179.695) [...15 remote chains...] -- 12:47:07
      93723000 -- (-20175.985) [...15 remote chains...] -- 12:46:53
      93724000 -- (-20174.463) [...15 remote chains...] -- 12:46:55
      93725000 -- (-20175.874) [...15 remote chains...] -- 12:46:41

      Average standard deviation of split frequencies: 0.010106

      93726000 -- (-20171.695) [...15 remote chains...] -- 12:46:43
      93727000 -- (-20180.527) [...15 remote chains...] -- 12:46:29
      93728000 -- (-20186.436) [...15 remote chains...] -- 12:46:32
      93729000 -- [-20180.705] [...15 remote chains...] -- 12:46:34
      93730000 -- (-20181.023) [...15 remote chains...] -- 12:46:20

      Average standard deviation of split frequencies: 0.010107

      93731000 -- (-20178.938) [...15 remote chains...] -- 12:46:22
      93732000 -- (-20190.518) [...15 remote chains...] -- 12:46:09
      93733000 -- (-20187.189) [...15 remote chains...] -- 12:46:11
      93734000 -- (-20186.346) [...15 remote chains...] -- 12:46:13
      93735000 -- (-20184.013) [...15 remote chains...] -- 12:45:59

      Average standard deviation of split frequencies: 0.010048

      93736000 -- [-20186.393] [...15 remote chains...] -- 12:46:02
      93737000 -- (-20191.505) [...15 remote chains...] -- 12:45:48
      93738000 -- [-20204.457] [...15 remote chains...] -- 12:45:50
      93739000 -- [-20192.255] [...15 remote chains...] -- 12:45:52
      93740000 -- (-20192.492) [...15 remote chains...] -- 12:45:38

      Average standard deviation of split frequencies: 0.010048

      93741000 -- [-20190.011] [...15 remote chains...] -- 12:45:41
      93742000 -- (-20194.456) [...15 remote chains...] -- 12:45:27
      93743000 -- (-20188.874) [...15 remote chains...] -- 12:45:29
      93744000 -- (-20195.683) [...15 remote chains...] -- 12:45:32
      93745000 -- (-20197.278) [...15 remote chains...] -- 12:45:18

      Average standard deviation of split frequencies: 0.010047

      93746000 -- (-20200.452) [...15 remote chains...] -- 12:45:20
      93747000 -- [-20191.138] [...15 remote chains...] -- 12:45:06
      93748000 -- (-20187.080) [...15 remote chains...] -- 12:45:09
      93749000 -- (-20192.129) [...15 remote chains...] -- 12:45:11
      93750000 -- (-20198.216) [...15 remote chains...] -- 12:44:57

      Average standard deviation of split frequencies: 0.010048

      93751000 -- (-20191.287) [...15 remote chains...] -- 12:44:59
      93752000 -- (-20194.850) [...15 remote chains...] -- 12:45:02
      93753000 -- (-20190.435) [...15 remote chains...] -- 12:44:48
      93754000 -- [-20181.899] [...15 remote chains...] -- 12:44:50
      93755000 -- (-20195.856) [...15 remote chains...] -- 12:44:37

      Average standard deviation of split frequencies: 0.010048

      93756000 -- (-20182.423) [...15 remote chains...] -- 12:44:39
      93757000 -- (-20189.832) [...15 remote chains...] -- 12:44:25
      93758000 -- (-20185.809) [...15 remote chains...] -- 12:44:28
      93759000 -- (-20194.275) [...15 remote chains...] -- 12:44:14
      93760000 -- [-20193.047] [...15 remote chains...] -- 12:44:16

      Average standard deviation of split frequencies: 0.010049

      93761000 -- [-20191.872] [...15 remote chains...] -- 12:44:19
      93762000 -- (-20184.995) [...15 remote chains...] -- 12:44:05
      93763000 -- (-20194.726) [...15 remote chains...] -- 12:44:07
      93764000 -- (-20195.692) [...15 remote chains...] -- 12:43:54
      93765000 -- (-20192.250) [...15 remote chains...] -- 12:43:56

      Average standard deviation of split frequencies: 0.010048

      93766000 -- [-20192.979] [...15 remote chains...] -- 12:43:42
      93767000 -- (-20192.094) [...15 remote chains...] -- 12:43:45
      93768000 -- (-20181.928) [...15 remote chains...] -- 12:43:47
      93769000 -- (-20179.071) [...15 remote chains...] -- 12:43:33
      93770000 -- (-20184.214) [...15 remote chains...] -- 12:43:36

      Average standard deviation of split frequencies: 0.010048

      93771000 -- (-20183.136) [...15 remote chains...] -- 12:43:38
      93772000 -- (-20181.912) [...15 remote chains...] -- 12:43:24
      93773000 -- (-20184.002) [...15 remote chains...] -- 12:43:27
      93774000 -- [-20178.697] [...15 remote chains...] -- 12:43:13
      93775000 -- (-20188.863) [...15 remote chains...] -- 12:43:15

      Average standard deviation of split frequencies: 0.010049

      93776000 -- (-20191.106) [...15 remote chains...] -- 12:43:02
      93777000 -- (-20186.334) [...15 remote chains...] -- 12:43:04
      93778000 -- (-20177.911) [...15 remote chains...] -- 12:42:51
      93779000 -- (-20182.657) [...15 remote chains...] -- 12:42:53
      93780000 -- (-20176.228) [...15 remote chains...] -- 12:42:55

      Average standard deviation of split frequencies: 0.010048

      93781000 -- (-20188.060) [...15 remote chains...] -- 12:42:42
      93782000 -- [-20187.580] [...15 remote chains...] -- 12:42:44
      93783000 -- (-20185.009) [...15 remote chains...] -- 12:42:46
      93784000 -- (-20188.408) [...15 remote chains...] -- 12:42:33
      93785000 -- (-20191.946) [...15 remote chains...] -- 12:42:35

      Average standard deviation of split frequencies: 0.010048

      93786000 -- (-20196.095) [...15 remote chains...] -- 12:42:22
      93787000 -- (-20181.811) [...15 remote chains...] -- 12:42:24
      93788000 -- (-20180.417) [...15 remote chains...] -- 12:42:26
      93789000 -- [-20186.265] [...15 remote chains...] -- 12:42:13
      93790000 -- (-20199.426) [...15 remote chains...] -- 12:42:15

      Average standard deviation of split frequencies: 0.010049

      93791000 -- (-20197.073) [...15 remote chains...] -- 12:42:02
      93792000 -- (-20196.392) [...15 remote chains...] -- 12:42:04
      93793000 -- (-20193.262) [...15 remote chains...] -- 12:41:51
      93794000 -- (-20198.136) [...15 remote chains...] -- 12:41:53
      93795000 -- [-20205.761] [...15 remote chains...] -- 12:41:55

      Average standard deviation of split frequencies: 0.010048

      93796000 -- (-20202.026) [...15 remote chains...] -- 12:41:42
      93797000 -- (-20182.880) [...15 remote chains...] -- 12:41:44
      93798000 -- (-20195.420) [...15 remote chains...] -- 12:41:31
      93799000 -- (-20193.298) [...15 remote chains...] -- 12:41:33
      93800000 -- (-20188.941) [...15 remote chains...] -- 12:41:35

      Average standard deviation of split frequencies: 0.010049

      93801000 -- (-20188.253) [...15 remote chains...] -- 12:41:22
      93802000 -- (-20197.363) [...15 remote chains...] -- 12:41:24
      93803000 -- (-20194.377) [...15 remote chains...] -- 12:41:11
      93804000 -- (-20186.736) [...15 remote chains...] -- 12:41:13
      93805000 -- (-20190.801) [...15 remote chains...] -- 12:41:16

      Average standard deviation of split frequencies: 0.010051

      93806000 -- (-20193.249) [...15 remote chains...] -- 12:41:02
      93807000 -- [-20188.500] [...15 remote chains...] -- 12:41:05
      93808000 -- (-20189.085) [...15 remote chains...] -- 12:40:51
      93809000 -- (-20182.609) [...15 remote chains...] -- 12:40:54
      93810000 -- [-20188.536] [...15 remote chains...] -- 12:40:56

      Average standard deviation of split frequencies: 0.010049

      93811000 -- (-20203.863) [...15 remote chains...] -- 12:40:43
      93812000 -- (-20212.571) [...15 remote chains...] -- 12:40:45
      93813000 -- (-20199.246) [...15 remote chains...] -- 12:40:47
      93814000 -- [-20204.343] [...15 remote chains...] -- 12:40:34
      93815000 -- (-20190.233) [...15 remote chains...] -- 12:40:36

      Average standard deviation of split frequencies: 0.010051

      93816000 -- (-20199.246) [...15 remote chains...] -- 12:40:23
      93817000 -- [-20200.531] [...15 remote chains...] -- 12:40:25
      93818000 -- (-20199.814) [...15 remote chains...] -- 12:40:28
      93819000 -- (-20196.145) [...15 remote chains...] -- 12:40:14
      93820000 -- (-20205.810) [...15 remote chains...] -- 12:40:17

      Average standard deviation of split frequencies: 0.010050

      93821000 -- (-20203.492) [...15 remote chains...] -- 12:40:04
      93822000 -- (-20199.713) [...15 remote chains...] -- 12:40:06
      93823000 -- (-20204.382) [...15 remote chains...] -- 12:40:08
      93824000 -- (-20205.446) [...15 remote chains...] -- 12:39:55
      93825000 -- (-20205.529) [...15 remote chains...] -- 12:39:57

      Average standard deviation of split frequencies: 0.010050

      93826000 -- [-20194.229] [...15 remote chains...] -- 12:39:59
      93827000 -- (-20194.793) [...15 remote chains...] -- 12:39:46
      93828000 -- (-20204.290) [...15 remote chains...] -- 12:39:48
      93829000 -- (-20197.964) [...15 remote chains...] -- 12:39:35
      93830000 -- [-20208.574] [...15 remote chains...] -- 12:39:38

      Average standard deviation of split frequencies: 0.010049

      93831000 -- (-20204.918) [...15 remote chains...] -- 12:39:25
      93832000 -- (-20205.269) [...15 remote chains...] -- 12:39:27
      93833000 -- (-20203.152) [...15 remote chains...] -- 12:39:14
      93834000 -- [-20193.330] [...15 remote chains...] -- 12:39:16
      93835000 -- [-20194.221] [...15 remote chains...] -- 12:39:18

      Average standard deviation of split frequencies: 0.010050

      93836000 -- [-20197.055] [...15 remote chains...] -- 12:39:05
      93837000 -- [-20196.570] [...15 remote chains...] -- 12:39:08
      93838000 -- (-20197.806) [...15 remote chains...] -- 12:38:55
      93839000 -- (-20189.315) [...15 remote chains...] -- 12:38:57
      93840000 -- (-20203.009) [...15 remote chains...] -- 12:38:59

      Average standard deviation of split frequencies: 0.010050

      93841000 -- [-20211.636] [...15 remote chains...] -- 12:38:46
      93842000 -- (-20220.092) [...15 remote chains...] -- 12:38:48
      93843000 -- (-20220.535) [...15 remote chains...] -- 12:38:35
      93844000 -- (-20221.761) [...15 remote chains...] -- 12:38:38
      93845000 -- (-20216.674) [...15 remote chains...] -- 12:38:25

      Average standard deviation of split frequencies: 0.010050

      93846000 -- (-20213.360) [...15 remote chains...] -- 12:38:27
      93847000 -- [-20222.502] [...15 remote chains...] -- 12:38:29
      93848000 -- (-20210.198) [...15 remote chains...] -- 12:38:16
      93849000 -- [-20201.284] [...15 remote chains...] -- 12:38:18
      93850000 -- (-20197.104) [...15 remote chains...] -- 12:38:06

      Average standard deviation of split frequencies: 0.010051

      93851000 -- (-20197.918) [...15 remote chains...] -- 12:38:08
      93852000 -- (-20187.675) [...15 remote chains...] -- 12:37:55
      93853000 -- (-20204.119) [...15 remote chains...] -- 12:37:57
      93854000 -- (-20193.281) [...15 remote chains...] -- 12:37:59
      93855000 -- (-20194.129) [...15 remote chains...] -- 12:37:46

      Average standard deviation of split frequencies: 0.010051

      93856000 -- (-20192.405) [...15 remote chains...] -- 12:37:49
      93857000 -- (-20193.214) [...15 remote chains...] -- 12:37:36
      93858000 -- [-20191.645] [...15 remote chains...] -- 12:37:38
      93859000 -- [-20195.323] [...15 remote chains...] -- 12:37:40
      93860000 -- (-20190.587) [...15 remote chains...] -- 12:37:27

      Average standard deviation of split frequencies: 0.010049

      93861000 -- [-20184.013] [...15 remote chains...] -- 12:37:30
      93862000 -- (-20190.418) [...15 remote chains...] -- 12:37:17
      93863000 -- (-20177.451) [...15 remote chains...] -- 12:37:19
      93864000 -- (-20186.021) [...15 remote chains...] -- 12:37:06
      93865000 -- (-20180.205) [...15 remote chains...] -- 12:37:08

      Average standard deviation of split frequencies: 0.010048

      93866000 -- (-20178.464) [...15 remote chains...] -- 12:37:11
      93867000 -- [-20202.866] [...15 remote chains...] -- 12:36:58
      93868000 -- (-20195.246) [...15 remote chains...] -- 12:37:00
      93869000 -- (-20190.137) [...15 remote chains...] -- 12:36:47
      93870000 -- (-20179.922) [...15 remote chains...] -- 12:36:50

      Average standard deviation of split frequencies: 0.010048

      93871000 -- (-20188.354) [...15 remote chains...] -- 12:36:52
      93872000 -- [-20188.116] [...15 remote chains...] -- 12:36:39
      93873000 -- (-20196.436) [...15 remote chains...] -- 12:36:41
      93874000 -- (-20201.821) [...15 remote chains...] -- 12:36:29
      93875000 -- (-20199.478) [...15 remote chains...] -- 12:36:31

      Average standard deviation of split frequencies: 0.010046

      93876000 -- (-20192.536) [...15 remote chains...] -- 12:36:33
      93877000 -- [-20199.925] [...15 remote chains...] -- 12:36:20
      93878000 -- [-20193.704] [...15 remote chains...] -- 12:36:22
      93879000 -- (-20184.271) [...15 remote chains...] -- 12:36:10
      93880000 -- (-20196.570) [...15 remote chains...] -- 12:36:12

      Average standard deviation of split frequencies: 0.010102

      93881000 -- [-20184.370] [...15 remote chains...] -- 12:36:14
      93882000 -- (-20186.634) [...15 remote chains...] -- 12:36:02
      93883000 -- [-20189.537] [...15 remote chains...] -- 12:36:04
      93884000 -- [-20194.945] [...15 remote chains...] -- 12:35:51
      93885000 -- (-20192.301) [...15 remote chains...] -- 12:35:53

      Average standard deviation of split frequencies: 0.010101

      93886000 -- [-20178.203] [...15 remote chains...] -- 12:35:55
      93887000 -- (-20185.126) [...15 remote chains...] -- 12:35:43
      93888000 -- [-20184.563] [...15 remote chains...] -- 12:35:45
      93889000 -- (-20189.146) [...15 remote chains...] -- 12:35:33
      93890000 -- (-20190.299) [...15 remote chains...] -- 12:35:35

      Average standard deviation of split frequencies: 0.010099

      93891000 -- (-20194.748) [...15 remote chains...] -- 12:35:37
      93892000 -- [-20201.526] [...15 remote chains...] -- 12:35:24
      93893000 -- (-20205.105) [...15 remote chains...] -- 12:35:26
      93894000 -- [-20197.132] [...15 remote chains...] -- 12:35:14
      93895000 -- (-20199.693) [...15 remote chains...] -- 12:35:16

      Average standard deviation of split frequencies: 0.010098

      93896000 -- [-20205.299] [...15 remote chains...] -- 12:35:18
      93897000 -- [-20203.271] [...15 remote chains...] -- 12:35:06
      93898000 -- [-20205.136] [...15 remote chains...] -- 12:35:08
      93899000 -- (-20199.897) [...15 remote chains...] -- 12:34:55
      93900000 -- (-20191.780) [...15 remote chains...] -- 12:34:58

      Average standard deviation of split frequencies: 0.010097

      93901000 -- (-20184.384) [...15 remote chains...] -- 12:35:00
      93902000 -- [-20187.531] [...15 remote chains...] -- 12:34:47
      93903000 -- (-20187.922) [...15 remote chains...] -- 12:34:49
      93904000 -- (-20191.690) [...15 remote chains...] -- 12:34:37
      93905000 -- (-20191.737) [...15 remote chains...] -- 12:34:39

      Average standard deviation of split frequencies: 0.010097

      93906000 -- (-20190.128) [...15 remote chains...] -- 12:34:27
      93907000 -- (-20200.882) [...15 remote chains...] -- 12:34:29
      93908000 -- (-20192.629) [...15 remote chains...] -- 12:34:16
      93909000 -- [-20183.186] [...15 remote chains...] -- 12:34:19
      93910000 -- [-20189.128] [...15 remote chains...] -- 12:34:21

      Average standard deviation of split frequencies: 0.010096

      93911000 -- (-20183.748) [...15 remote chains...] -- 12:34:08
      93912000 -- (-20197.731) [...15 remote chains...] -- 12:34:10
      93913000 -- (-20201.889) [...15 remote chains...] -- 12:34:12
      93914000 -- (-20203.997) [...15 remote chains...] -- 12:34:00
      93915000 -- (-20195.161) [...15 remote chains...] -- 12:34:02

      Average standard deviation of split frequencies: 0.010097

      93916000 -- (-20198.487) [...15 remote chains...] -- 12:33:50
      93917000 -- (-20190.868) [...15 remote chains...] -- 12:33:52
      93918000 -- [-20199.526] [...15 remote chains...] -- 12:33:40
      93919000 -- [-20187.763] [...15 remote chains...] -- 12:33:42
      93920000 -- (-20190.116) [...15 remote chains...] -- 12:33:44

      Average standard deviation of split frequencies: 0.010097

      93921000 -- [-20194.815] [...15 remote chains...] -- 12:33:32
      93922000 -- [-20194.271] [...15 remote chains...] -- 12:33:34
      93923000 -- [-20210.905] [...15 remote chains...] -- 12:33:22
      93924000 -- (-20197.772) [...15 remote chains...] -- 12:33:24
      93925000 -- [-20192.032] [...15 remote chains...] -- 12:33:26

      Average standard deviation of split frequencies: 0.010098

      93926000 -- (-20189.319) [...15 remote chains...] -- 12:33:13
      93927000 -- [-20197.590] [...15 remote chains...] -- 12:33:16
      93928000 -- (-20191.998) [...15 remote chains...] -- 12:33:18
      93929000 -- [-20192.492] [...15 remote chains...] -- 12:33:05
      93930000 -- (-20190.796) [...15 remote chains...] -- 12:33:08

      Average standard deviation of split frequencies: 0.010099

      93931000 -- [-20188.653] [...15 remote chains...] -- 12:33:10
      93932000 -- (-20193.174) [...15 remote chains...] -- 12:32:57
      93933000 -- (-20189.886) [...15 remote chains...] -- 12:32:59
      93934000 -- (-20190.652) [...15 remote chains...] -- 12:32:47
      93935000 -- (-20187.846) [...15 remote chains...] -- 12:32:49

      Average standard deviation of split frequencies: 0.010100

      93936000 -- (-20191.219) [...15 remote chains...] -- 12:32:37
      93937000 -- (-20186.682) [...15 remote chains...] -- 12:32:39
      93938000 -- (-20180.045) [...15 remote chains...] -- 12:32:27
      93939000 -- (-20184.343) [...15 remote chains...] -- 12:32:29
      93940000 -- (-20178.802) [...15 remote chains...] -- 12:32:31

      Average standard deviation of split frequencies: 0.010098

      93941000 -- [-20182.079] [...15 remote chains...] -- 12:32:19
      93942000 -- [-20180.575] [...15 remote chains...] -- 12:32:21
      93943000 -- [-20192.890] [...15 remote chains...] -- 12:32:23
      93944000 -- (-20190.510) [...15 remote chains...] -- 12:32:11
      93945000 -- (-20187.108) [...15 remote chains...] -- 12:32:13

      Average standard deviation of split frequencies: 0.010096

      93946000 -- [-20172.913] [...15 remote chains...] -- 12:32:01
      93947000 -- [-20176.599] [...15 remote chains...] -- 12:32:03
      93948000 -- [-20171.039] [...15 remote chains...] -- 12:31:51
      93949000 -- (-20187.462) [...15 remote chains...] -- 12:31:53
      93950000 -- (-20182.639) [...15 remote chains...] -- 12:31:55

      Average standard deviation of split frequencies: 0.010097

      93951000 -- (-20178.371) [...15 remote chains...] -- 12:31:43
      93952000 -- (-20178.066) [...15 remote chains...] -- 12:31:45
      93953000 -- (-20184.527) [...15 remote chains...] -- 12:31:47
      93954000 -- (-20200.319) [...15 remote chains...] -- 12:31:35
      93955000 -- [-20184.884] [...15 remote chains...] -- 12:31:37

      Average standard deviation of split frequencies: 0.010096

      93956000 -- (-20189.980) [...15 remote chains...] -- 12:31:25
      93957000 -- [-20185.453] [...15 remote chains...] -- 12:31:27
      93958000 -- (-20180.455) [...15 remote chains...] -- 12:31:29
      93959000 -- [-20194.621] [...15 remote chains...] -- 12:31:17
      93960000 -- (-20190.291) [...15 remote chains...] -- 12:31:20

      Average standard deviation of split frequencies: 0.010095

      93961000 -- (-20181.981) [...15 remote chains...] -- 12:31:22
      93962000 -- (-20182.378) [...15 remote chains...] -- 12:31:10
      93963000 -- (-20196.126) [...15 remote chains...] -- 12:31:12
      93964000 -- (-20184.254) [...15 remote chains...] -- 12:31:00
      93965000 -- [-20192.285] [...15 remote chains...] -- 12:31:02

      Average standard deviation of split frequencies: 0.010096

      93966000 -- (-20184.296) [...15 remote chains...] -- 12:31:04
      93967000 -- (-20181.064) [...15 remote chains...] -- 12:30:52
      93968000 -- (-20182.127) [...15 remote chains...] -- 12:30:54
      93969000 -- (-20179.032) [...15 remote chains...] -- 12:30:42
      93970000 -- (-20178.836) [...15 remote chains...] -- 12:30:44

      Average standard deviation of split frequencies: 0.010036

      93971000 -- (-20192.070) [...15 remote chains...] -- 12:30:46
      93972000 -- (-20195.813) [...15 remote chains...] -- 12:30:34
      93973000 -- (-20191.520) [...15 remote chains...] -- 12:30:36
      93974000 -- (-20191.142) [...15 remote chains...] -- 12:30:38
      93975000 -- (-20196.485) [...15 remote chains...] -- 12:30:26

      Average standard deviation of split frequencies: 0.010035

      93976000 -- [-20188.453] [...15 remote chains...] -- 12:30:28
      93977000 -- (-20188.783) [...15 remote chains...] -- 12:30:16
      93978000 -- (-20191.559) [...15 remote chains...] -- 12:30:18
      93979000 -- (-20196.285) [...15 remote chains...] -- 12:30:20
      93980000 -- (-20191.242) [...15 remote chains...] -- 12:30:22

      Average standard deviation of split frequencies: 0.010033

      93981000 -- (-20186.408) [...15 remote chains...] -- 12:30:11
      93982000 -- (-20186.731) [...15 remote chains...] -- 12:30:13
      93983000 -- [-20189.294] [...15 remote chains...] -- 12:30:01
      93984000 -- [-20185.390] [...15 remote chains...] -- 12:30:03
      93985000 -- (-20186.002) [...15 remote chains...] -- 12:30:05

      Average standard deviation of split frequencies: 0.010033

      93986000 -- [-20191.580] [...15 remote chains...] -- 12:29:53
      93987000 -- (-20201.490) [...15 remote chains...] -- 12:29:55
      93988000 -- (-20196.012) [...15 remote chains...] -- 12:29:43
      93989000 -- (-20186.751) [...15 remote chains...] -- 12:29:45
      93990000 -- (-20194.469) [...15 remote chains...] -- 12:29:47

      Average standard deviation of split frequencies: 0.010032

      93991000 -- (-20187.999) [...15 remote chains...] -- 12:29:35
      93992000 -- (-20182.928) [...15 remote chains...] -- 12:29:37
      93993000 -- (-20184.870) [...15 remote chains...] -- 12:29:39
      93994000 -- (-20189.369) [...15 remote chains...] -- 12:29:28
      93995000 -- (-20190.253) [...15 remote chains...] -- 12:29:30

      Average standard deviation of split frequencies: 0.010032

      93996000 -- [-20189.247] [...15 remote chains...] -- 12:29:18
      93997000 -- (-20186.912) [...15 remote chains...] -- 12:29:20
      93998000 -- (-20176.869) [...15 remote chains...] -- 12:29:08
      93999000 -- (-20182.771) [...15 remote chains...] -- 12:29:10
      94000000 -- (-20180.136) [...15 remote chains...] -- 12:28:58

      Average standard deviation of split frequencies: 0.010030

      94001000 -- (-20180.996) [...15 remote chains...] -- 12:29:00
      94002000 -- (-20182.027) [...15 remote chains...] -- 12:29:02
      94003000 -- (-20185.022) [...15 remote chains...] -- 12:28:51
      94004000 -- [-20188.605] [...15 remote chains...] -- 12:28:53
      94005000 -- [-20185.456] [...15 remote chains...] -- 12:28:41

      Average standard deviation of split frequencies: 0.010030

      94006000 -- (-20192.544) [...15 remote chains...] -- 12:28:43
      94007000 -- (-20197.887) [...15 remote chains...] -- 12:28:45
      94008000 -- (-20207.400) [...15 remote chains...] -- 12:28:33
      94009000 -- (-20209.446) [...15 remote chains...] -- 12:28:35
      94010000 -- (-20197.802) [...15 remote chains...] -- 12:28:24

      Average standard deviation of split frequencies: 0.010029

      94011000 -- (-20190.433) [...15 remote chains...] -- 12:28:26
      94012000 -- (-20191.811) [...15 remote chains...] -- 12:28:14
      94013000 -- (-20202.731) [...15 remote chains...] -- 12:28:16
      94014000 -- (-20196.689) [...15 remote chains...] -- 12:28:18
      94015000 -- (-20196.766) [...15 remote chains...] -- 12:28:06

      Average standard deviation of split frequencies: 0.010028

      94016000 -- (-20202.439) [...15 remote chains...] -- 12:28:08
      94017000 -- (-20205.488) [...15 remote chains...] -- 12:27:57
      94018000 -- (-20191.361) [...15 remote chains...] -- 12:27:59
      94019000 -- (-20195.786) [...15 remote chains...] -- 12:27:47
      94020000 -- (-20189.056) [...15 remote chains...] -- 12:27:49

      Average standard deviation of split frequencies: 0.010028

      94021000 -- (-20187.486) [...15 remote chains...] -- 12:27:51
      94022000 -- (-20201.690) [...15 remote chains...] -- 12:27:40
      94023000 -- (-20198.926) [...15 remote chains...] -- 12:27:41
      94024000 -- (-20200.465) [...15 remote chains...] -- 12:27:30
      94025000 -- (-20191.152) [...15 remote chains...] -- 12:27:32

      Average standard deviation of split frequencies: 0.010028

      94026000 -- (-20194.080) [...15 remote chains...] -- 12:27:34
      94027000 -- (-20192.247) [...15 remote chains...] -- 12:27:22
      94028000 -- (-20180.669) [...15 remote chains...] -- 12:27:24
      94029000 -- (-20186.352) [...15 remote chains...] -- 12:27:13
      94030000 -- (-20178.362) [...15 remote chains...] -- 12:27:15

      Average standard deviation of split frequencies: 0.010028

      94031000 -- [-20180.099] [...15 remote chains...] -- 12:27:03
      94032000 -- [-20181.472] [...15 remote chains...] -- 12:27:05
      94033000 -- (-20176.451) [...15 remote chains...] -- 12:27:07
      94034000 -- (-20171.163) [...15 remote chains...] -- 12:26:56
      94035000 -- [-20171.954] [...15 remote chains...] -- 12:26:58

      Average standard deviation of split frequencies: 0.010029

      94036000 -- [-20178.133] [...15 remote chains...] -- 12:26:46
      94037000 -- (-20177.181) [...15 remote chains...] -- 12:26:48
      94038000 -- (-20185.008) [...15 remote chains...] -- 12:26:50
      94039000 -- (-20180.812) [...15 remote chains...] -- 12:26:39
      94040000 -- (-20183.162) [...15 remote chains...] -- 12:26:41

      Average standard deviation of split frequencies: 0.010028

      94041000 -- (-20184.322) [...15 remote chains...] -- 12:26:43
      94042000 -- (-20189.462) [...15 remote chains...] -- 12:26:31
      94043000 -- (-20188.230) [...15 remote chains...] -- 12:26:33
      94044000 -- (-20177.887) [...15 remote chains...] -- 12:26:22
      94045000 -- [-20184.923] [...15 remote chains...] -- 12:26:24

      Average standard deviation of split frequencies: 0.010027

      94046000 -- [-20185.128] [...15 remote chains...] -- 12:26:12
      94047000 -- (-20191.741) [...15 remote chains...] -- 12:26:14
      94048000 -- (-20190.285) [...15 remote chains...] -- 12:26:16
      94049000 -- [-20195.292] [...15 remote chains...] -- 12:26:05
      94050000 -- (-20205.045) [...15 remote chains...] -- 12:26:07

      Average standard deviation of split frequencies: 0.010025

      94051000 -- (-20192.567) [...15 remote chains...] -- 12:25:55
      94052000 -- [-20188.775] [...15 remote chains...] -- 12:25:57
      94053000 -- (-20178.972) [...15 remote chains...] -- 12:25:46
      94054000 -- (-20182.013) [...15 remote chains...] -- 12:25:48
      94055000 -- (-20178.309) [...15 remote chains...] -- 12:25:36

      Average standard deviation of split frequencies: 0.010023

      94056000 -- (-20175.411) [...15 remote chains...] -- 12:25:38
      94057000 -- [-20182.446] [...15 remote chains...] -- 12:25:40
      94058000 -- [-20174.740] [...15 remote chains...] -- 12:25:29
      94059000 -- (-20167.800) [...15 remote chains...] -- 12:25:31
      94060000 -- (-20187.612) [...15 remote chains...] -- 12:25:20

      Average standard deviation of split frequencies: 0.010019

      94061000 -- (-20186.078) [...15 remote chains...] -- 12:25:21
      94062000 -- (-20183.084) [...15 remote chains...] -- 12:25:23
      94063000 -- (-20186.422) [...15 remote chains...] -- 12:25:12
      94064000 -- (-20181.852) [...15 remote chains...] -- 12:25:14
      94065000 -- [-20179.033] [...15 remote chains...] -- 12:25:03

      Average standard deviation of split frequencies: 0.010015

      94066000 -- [-20185.527] [...15 remote chains...] -- 12:25:05
      94067000 -- (-20185.411) [...15 remote chains...] -- 12:25:07
      94068000 -- (-20187.165) [...15 remote chains...] -- 12:24:55
      94069000 -- [-20188.930] [...15 remote chains...] -- 12:24:57
      94070000 -- (-20188.584) [...15 remote chains...] -- 12:24:46

      Average standard deviation of split frequencies: 0.010013

      94071000 -- (-20190.674) [...15 remote chains...] -- 12:24:48
      94072000 -- [-20190.488] [...15 remote chains...] -- 12:24:50
      94073000 -- (-20194.985) [...15 remote chains...] -- 12:24:39
      94074000 -- [-20186.013] [...15 remote chains...] -- 12:24:40
      94075000 -- (-20184.478) [...15 remote chains...] -- 12:24:29

      Average standard deviation of split frequencies: 0.010010

      94076000 -- (-20192.694) [...15 remote chains...] -- 12:24:31
      94077000 -- (-20195.403) [...15 remote chains...] -- 12:24:33
      94078000 -- (-20190.584) [...15 remote chains...] -- 12:24:22
      94079000 -- (-20192.678) [...15 remote chains...] -- 12:24:24
      94080000 -- [-20183.982] [...15 remote chains...] -- 12:24:13

      Average standard deviation of split frequencies: 0.010007

      94081000 -- [-20187.105] [...15 remote chains...] -- 12:24:14
      94082000 -- [-20185.280] [...15 remote chains...] -- 12:24:03
      94083000 -- (-20195.805) [...15 remote chains...] -- 12:24:05
      94084000 -- [-20202.733] [...15 remote chains...] -- 12:23:54
      94085000 -- (-20196.297) [...15 remote chains...] -- 12:23:56

      Average standard deviation of split frequencies: 0.010006

      94086000 -- [-20192.640] [...15 remote chains...] -- 12:23:58
      94087000 -- [-20196.277] [...15 remote chains...] -- 12:23:47
      94088000 -- (-20198.007) [...15 remote chains...] -- 12:23:49
      94089000 -- (-20202.961) [...15 remote chains...] -- 12:23:37
      94090000 -- [-20205.736] [...15 remote chains...] -- 12:23:39

      Average standard deviation of split frequencies: 0.010004

      94091000 -- [-20191.038] [...15 remote chains...] -- 12:23:41
      94092000 -- [-20193.170] [...15 remote chains...] -- 12:23:30
      94093000 -- [-20183.083] [...15 remote chains...] -- 12:23:32
      94094000 -- (-20183.097) [...15 remote chains...] -- 12:23:21
      94095000 -- [-20186.010] [...15 remote chains...] -- 12:23:23

      Average standard deviation of split frequencies: 0.010001

      94096000 -- (-20200.877) [...15 remote chains...] -- 12:23:25
      94097000 -- [-20189.717] [...15 remote chains...] -- 12:23:14
      94098000 -- (-20188.859) [...15 remote chains...] -- 12:23:16
      94099000 -- [-20187.945] [...15 remote chains...] -- 12:23:04
      94100000 -- [-20192.647] [...15 remote chains...] -- 12:23:06

      Average standard deviation of split frequencies: 0.009999

      94101000 -- (-20190.203) [...15 remote chains...] -- 12:23:08
      94102000 -- (-20193.436) [...15 remote chains...] -- 12:22:57
      94103000 -- [-20192.018] [...15 remote chains...] -- 12:22:59
      94104000 -- (-20193.271) [...15 remote chains...] -- 12:22:48
      94105000 -- [-20188.697] [...15 remote chains...] -- 12:22:50

      Average standard deviation of split frequencies: 0.009996

      94106000 -- (-20208.697) [...15 remote chains...] -- 12:22:52
      94107000 -- (-20200.119) [...15 remote chains...] -- 12:22:41
      94108000 -- [-20194.190] [...15 remote chains...] -- 12:22:43
      94109000 -- [-20192.345] [...15 remote chains...] -- 12:22:32
      94110000 -- [-20192.817] [...15 remote chains...] -- 12:22:33

      Average standard deviation of split frequencies: 0.009996

      94111000 -- [-20200.448] [...15 remote chains...] -- 12:22:35
      94112000 -- [-20199.100] [...15 remote chains...] -- 12:22:24
      94113000 -- (-20196.869) [...15 remote chains...] -- 12:22:26
      94114000 -- [-20193.268] [...15 remote chains...] -- 12:22:15
      94115000 -- (-20196.203) [...15 remote chains...] -- 12:22:17

      Average standard deviation of split frequencies: 0.009994

      94116000 -- [-20195.661] [...15 remote chains...] -- 12:22:06
      94117000 -- [-20197.991] [...15 remote chains...] -- 12:22:08
      94118000 -- (-20188.831) [...15 remote chains...] -- 12:22:10
      94119000 -- (-20189.501) [...15 remote chains...] -- 12:21:59
      94120000 -- [-20185.804] [...15 remote chains...] -- 12:22:01

      Average standard deviation of split frequencies: 0.009993

      94121000 -- (-20193.396) [...15 remote chains...] -- 12:21:50
      94122000 -- (-20187.819) [...15 remote chains...] -- 12:21:52
      94123000 -- (-20180.888) [...15 remote chains...] -- 12:21:41
      94124000 -- [-20192.195] [...15 remote chains...] -- 12:21:43
      94125000 -- [-20183.444] [...15 remote chains...] -- 12:21:45

      Average standard deviation of split frequencies: 0.009991

      94126000 -- [-20190.114] [...15 remote chains...] -- 12:21:34
      94127000 -- [-20190.975] [...15 remote chains...] -- 12:21:35
      94128000 -- (-20191.560) [...15 remote chains...] -- 12:21:37
      94129000 -- (-20199.815) [...15 remote chains...] -- 12:21:26
      94130000 -- (-20185.626) [...15 remote chains...] -- 12:21:28

      Average standard deviation of split frequencies: 0.009989

      94131000 -- [-20189.066] [...15 remote chains...] -- 12:21:17
      94132000 -- (-20183.582) [...15 remote chains...] -- 12:21:19
      94133000 -- [-20182.666] [...15 remote chains...] -- 12:21:21
      94134000 -- [-20181.545] [...15 remote chains...] -- 12:21:10
      94135000 -- [-20174.365] [...15 remote chains...] -- 12:21:12

      Average standard deviation of split frequencies: 0.009988

      94136000 -- [-20193.912] [...15 remote chains...] -- 12:21:01
      94137000 -- [-20186.498] [...15 remote chains...] -- 12:21:03
      94138000 -- [-20193.799] [...15 remote chains...] -- 12:20:52
      94139000 -- [-20193.150] [...15 remote chains...] -- 12:20:54
      94140000 -- [-20193.759] [...15 remote chains...] -- 12:20:43

      Average standard deviation of split frequencies: 0.009987

      94141000 -- [-20174.410] [...15 remote chains...] -- 12:20:45
      94142000 -- [-20174.790] [...15 remote chains...] -- 12:20:47
      94143000 -- [-20176.445] [...15 remote chains...] -- 12:20:36
      94144000 -- [-20178.013] [...15 remote chains...] -- 12:20:38
      94145000 -- [-20191.591] [...15 remote chains...] -- 12:20:40

      Average standard deviation of split frequencies: 0.009986

      94146000 -- (-20182.908) [...15 remote chains...] -- 12:20:29
      94147000 -- (-20182.029) [...15 remote chains...] -- 12:20:31
      94148000 -- (-20177.055) [...15 remote chains...] -- 12:20:20
      94149000 -- (-20179.545) [...15 remote chains...] -- 12:20:22
      94150000 -- [-20174.287] [...15 remote chains...] -- 12:20:11

      Average standard deviation of split frequencies: 0.009982

      94151000 -- (-20179.059) [...15 remote chains...] -- 12:20:13
      94152000 -- (-20182.516) [...15 remote chains...] -- 12:20:15
      94153000 -- (-20185.454) [...15 remote chains...] -- 12:20:04
      94154000 -- (-20192.555) [...15 remote chains...] -- 12:20:06
      94155000 -- (-20179.087) [...15 remote chains...] -- 12:20:08

      Average standard deviation of split frequencies: 0.009999

      94156000 -- (-20185.939) [...15 remote chains...] -- 12:19:57
      94157000 -- [-20181.397] [...15 remote chains...] -- 12:19:59
      94158000 -- [-20189.293] [...15 remote chains...] -- 12:20:01
      94159000 -- (-20178.148) [...15 remote chains...] -- 12:20:02
      94160000 -- (-20181.683) [...15 remote chains...] -- 12:20:04

      Average standard deviation of split frequencies: 0.009997

      94161000 -- [-20186.983] [...15 remote chains...] -- 12:20:06
      94162000 -- (-20191.448) [...15 remote chains...] -- 12:20:08
      94163000 -- (-20192.582) [...15 remote chains...] -- 12:20:10
      94164000 -- (-20187.915) [...15 remote chains...] -- 12:20:11
      94165000 -- [-20188.700] [...15 remote chains...] -- 12:20:13

      Average standard deviation of split frequencies: 0.009997

      94166000 -- [-20180.972] [...15 remote chains...] -- 12:20:15
      94167000 -- (-20186.597) [...15 remote chains...] -- 12:20:17
      94168000 -- (-20189.110) [...15 remote chains...] -- 12:20:19
      94169000 -- [-20187.037] [...15 remote chains...] -- 12:20:20
      94170000 -- (-20191.808) [...15 remote chains...] -- 12:20:35

      Average standard deviation of split frequencies: 0.009994

      94171000 -- (-20207.118) [...15 remote chains...] -- 12:20:36
      94172000 -- [-20190.198] [...15 remote chains...] -- 12:20:38
      94173000 -- (-20187.261) [...15 remote chains...] -- 12:20:40
      94174000 -- [-20191.176] [...15 remote chains...] -- 12:20:42
      94175000 -- [-20188.617] [...15 remote chains...] -- 12:20:43

      Average standard deviation of split frequencies: 0.009992

      94176000 -- [-20179.234] [...15 remote chains...] -- 12:20:45
      94177000 -- [-20170.475] [...15 remote chains...] -- 12:20:47
      94178000 -- (-20184.131) [...15 remote chains...] -- 12:20:49
      94179000 -- (-20188.812) [...15 remote chains...] -- 12:20:50
      94180000 -- [-20184.467] [...15 remote chains...] -- 12:20:52

      Average standard deviation of split frequencies: 0.009991

      94181000 -- (-20191.918) [...15 remote chains...] -- 12:20:54
      94182000 -- [-20185.394] [...15 remote chains...] -- 12:20:56
      94183000 -- [-20181.004] [...15 remote chains...] -- 12:20:57
      94184000 -- [-20185.930] [...15 remote chains...] -- 12:20:59
      94185000 -- (-20190.268) [...15 remote chains...] -- 12:21:01

      Average standard deviation of split frequencies: 0.009990

      94186000 -- (-20188.307) [...15 remote chains...] -- 12:21:02
      94187000 -- (-20180.876) [...15 remote chains...] -- 12:21:17
      94188000 -- (-20198.843) [...15 remote chains...] -- 12:21:18
      94189000 -- (-20185.563) [...15 remote chains...] -- 12:21:20
      94190000 -- (-20179.071) [...15 remote chains...] -- 12:21:22

      Average standard deviation of split frequencies: 0.009990

      94191000 -- (-20186.791) [...15 remote chains...] -- 12:21:23
      94192000 -- (-20188.124) [...15 remote chains...] -- 12:21:25
      94193000 -- [-20198.911] [...15 remote chains...] -- 12:21:27
      94194000 -- (-20200.666) [...15 remote chains...] -- 12:21:28
      94195000 -- (-20194.612) [...15 remote chains...] -- 12:21:30

      Average standard deviation of split frequencies: 0.009987

      94196000 -- (-20195.602) [...15 remote chains...] -- 12:21:32
      94197000 -- [-20203.257] [...15 remote chains...] -- 12:21:33
      94198000 -- (-20195.907) [...15 remote chains...] -- 12:21:35
      94199000 -- (-20196.389) [...15 remote chains...] -- 12:21:37
      94200000 -- [-20190.716] [...15 remote chains...] -- 12:21:38

      Average standard deviation of split frequencies: 0.009985

      94201000 -- (-20191.385) [...15 remote chains...] -- 12:21:40
      94202000 -- (-20208.810) [...15 remote chains...] -- 12:21:42
      94203000 -- (-20191.442) [...15 remote chains...] -- 12:21:43
      94204000 -- [-20191.679] [...15 remote chains...] -- 12:21:45
      94205000 -- (-20192.932) [...15 remote chains...] -- 12:21:47

      Average standard deviation of split frequencies: 0.009985

      94206000 -- (-20186.128) [...15 remote chains...] -- 12:21:48
      94207000 -- (-20195.005) [...15 remote chains...] -- 12:21:50
      94208000 -- [-20194.228] [...15 remote chains...] -- 12:21:52
      94209000 -- [-20196.078] [...15 remote chains...] -- 12:21:53
      94210000 -- [-20190.122] [...15 remote chains...] -- 12:21:55

      Average standard deviation of split frequencies: 0.009984

      94211000 -- [-20200.751] [...15 remote chains...] -- 12:21:56
      94212000 -- (-20194.373) [...15 remote chains...] -- 12:21:58
      94213000 -- (-20203.379) [...15 remote chains...] -- 12:22:12
      94214000 -- (-20204.247) [...15 remote chains...] -- 12:22:01
      94215000 -- (-20205.943) [...15 remote chains...] -- 12:22:15

      Average standard deviation of split frequencies: 0.009981

      94216000 -- [-20205.822] [...15 remote chains...] -- 12:22:17
      94217000 -- (-20194.474) [...15 remote chains...] -- 12:22:18
      94218000 -- [-20199.503] [...15 remote chains...] -- 12:22:20
      94219000 -- [-20198.767] [...15 remote chains...] -- 12:22:21
      94220000 -- [-20195.374] [...15 remote chains...] -- 12:22:23

      Average standard deviation of split frequencies: 0.009981

      94221000 -- (-20189.042) [...15 remote chains...] -- 12:22:25
      94222000 -- (-20194.511) [...15 remote chains...] -- 12:22:26
      94223000 -- (-20198.170) [...15 remote chains...] -- 12:22:28
      94224000 -- [-20206.016] [...15 remote chains...] -- 12:22:29
      94225000 -- [-20193.373] [...15 remote chains...] -- 12:22:31

      Average standard deviation of split frequencies: 0.009980

      94226000 -- (-20184.953) [...15 remote chains...] -- 12:22:32
      94227000 -- (-20201.297) [...15 remote chains...] -- 12:22:34
      94228000 -- (-20204.953) [...15 remote chains...] -- 12:22:36
      94229000 -- (-20195.059) [...15 remote chains...] -- 12:22:37
      94230000 -- (-20192.092) [...15 remote chains...] -- 12:22:39

      Average standard deviation of split frequencies: 0.009977

      94231000 -- (-20190.041) [...15 remote chains...] -- 12:22:40
      94232000 -- (-20193.108) [...15 remote chains...] -- 12:22:42
      94233000 -- [-20189.145] [...15 remote chains...] -- 12:22:43
      94234000 -- (-20194.995) [...15 remote chains...] -- 12:22:45
      94235000 -- (-20195.245) [...15 remote chains...] -- 12:22:46

      Average standard deviation of split frequencies: 0.009977

      94236000 -- [-20185.625] [...15 remote chains...] -- 12:22:48
      94237000 -- (-20204.273) [...15 remote chains...] -- 12:22:49
      94238000 -- (-20201.066) [...15 remote chains...] -- 12:22:51
      94239000 -- (-20187.663) [...15 remote chains...] -- 12:23:04
      94240000 -- [-20195.788] [...15 remote chains...] -- 12:23:06

      Average standard deviation of split frequencies: 0.009977

      94241000 -- [-20197.275] [...15 remote chains...] -- 12:23:07
      94242000 -- [-20187.367] [...15 remote chains...] -- 12:22:57
      94243000 -- (-20182.751) [...15 remote chains...] -- 12:22:58
      94244000 -- (-20198.827) [...15 remote chains...] -- 12:23:12
      94245000 -- (-20185.283) [...15 remote chains...] -- 12:23:13

      Average standard deviation of split frequencies: 0.009975

      94246000 -- (-20180.010) [...15 remote chains...] -- 12:23:15
      94247000 -- [-20176.761] [...15 remote chains...] -- 12:23:16
      94248000 -- (-20178.684) [...15 remote chains...] -- 12:23:18
      94249000 -- (-20173.918) [...15 remote chains...] -- 12:23:19
      94250000 -- (-20186.432) [...15 remote chains...] -- 12:23:21

      Average standard deviation of split frequencies: 0.009973

      94251000 -- (-20193.779) [...15 remote chains...] -- 12:23:22
      94252000 -- (-20183.985) [...15 remote chains...] -- 12:23:24
      94253000 -- (-20182.540) [...15 remote chains...] -- 12:23:25
      94254000 -- (-20174.603) [...15 remote chains...] -- 12:23:27
      94255000 -- [-20182.127] [...15 remote chains...] -- 12:23:28

      Average standard deviation of split frequencies: 0.009972

      94256000 -- [-20179.535] [...15 remote chains...] -- 12:23:30
      94257000 -- (-20191.944) [...15 remote chains...] -- 12:23:31
      94258000 -- (-20187.488) [...15 remote chains...] -- 12:23:33
      94259000 -- [-20191.060] [...15 remote chains...] -- 12:23:34
      94260000 -- (-20184.527) [...15 remote chains...] -- 12:23:36

      Average standard deviation of split frequencies: 0.009970

      94261000 -- [-20190.190] [...15 remote chains...] -- 12:23:37
      94262000 -- [-20182.667] [...15 remote chains...] -- 12:23:38
      94263000 -- (-20178.742) [...15 remote chains...] -- 12:23:40
      94264000 -- (-20184.251) [...15 remote chains...] -- 12:23:41
      94265000 -- (-20178.512) [...15 remote chains...] -- 12:23:43

      Average standard deviation of split frequencies: 0.009968

      94266000 -- [-20187.937] [...15 remote chains...] -- 12:23:56
      94267000 -- [-20190.215] [...15 remote chains...] -- 12:23:57
      94268000 -- (-20192.724) [...15 remote chains...] -- 12:23:59
      94269000 -- (-20178.195) [...15 remote chains...] -- 12:24:00
      94270000 -- (-20183.237) [...15 remote chains...] -- 12:24:02

      Average standard deviation of split frequencies: 0.009968

      94271000 -- [-20186.467] [...15 remote chains...] -- 12:24:03
      94272000 -- (-20184.940) [...15 remote chains...] -- 12:24:04
      94273000 -- (-20183.624) [...15 remote chains...] -- 12:24:06
      94274000 -- [-20190.126] [...15 remote chains...] -- 12:24:07
      94275000 -- [-20176.810] [...15 remote chains...] -- 12:24:09

      Average standard deviation of split frequencies: 0.009966

      94276000 -- (-20180.860) [...15 remote chains...] -- 12:24:10
      94277000 -- [-20184.310] [...15 remote chains...] -- 12:24:11
      94278000 -- (-20186.113) [...15 remote chains...] -- 12:24:13
      94279000 -- [-20177.151] [...15 remote chains...] -- 12:24:14
      94280000 -- (-20193.269) [...15 remote chains...] -- 12:24:16

      Average standard deviation of split frequencies: 0.009964

      94281000 -- [-20196.088] [...15 remote chains...] -- 12:24:29
      94282000 -- (-20200.268) [...15 remote chains...] -- 12:24:30
      94283000 -- (-20199.328) [...15 remote chains...] -- 12:24:31
      94284000 -- (-20193.246) [...15 remote chains...] -- 12:24:33
      94285000 -- [-20201.034] [...15 remote chains...] -- 12:24:34

      Average standard deviation of split frequencies: 0.009962

      94286000 -- (-20202.917) [...15 remote chains...] -- 12:24:36
      94287000 -- (-20190.544) [...15 remote chains...] -- 12:24:37
      94288000 -- [-20198.179] [...15 remote chains...] -- 12:24:38
      94289000 -- (-20192.842) [...15 remote chains...] -- 12:24:40
      94290000 -- (-20176.840) [...15 remote chains...] -- 12:24:41

      Average standard deviation of split frequencies: 0.009959

      94291000 -- (-20182.878) [...15 remote chains...] -- 12:24:42
      94292000 -- [-20186.153] [...15 remote chains...] -- 12:24:44
      94293000 -- [-20207.168] [...15 remote chains...] -- 12:24:45
      94294000 -- (-20196.622) [...15 remote chains...] -- 12:24:46
      94295000 -- (-20192.085) [...15 remote chains...] -- 12:24:48

      Average standard deviation of split frequencies: 0.009956

      94296000 -- (-20191.529) [...15 remote chains...] -- 12:24:49
      94297000 -- [-20195.170] [...15 remote chains...] -- 12:24:50
      94298000 -- (-20192.571) [...15 remote chains...] -- 12:24:52
      94299000 -- (-20187.620) [...15 remote chains...] -- 12:25:05
      94300000 -- (-20186.363) [...15 remote chains...] -- 12:24:54

      Average standard deviation of split frequencies: 0.010014

      94301000 -- [-20188.124] [...15 remote chains...] -- 12:25:07
      94302000 -- [-20198.547] [...15 remote chains...] -- 12:25:08
      94303000 -- (-20199.244) [...15 remote chains...] -- 12:25:10
      94304000 -- (-20195.681) [...15 remote chains...] -- 12:25:11
      94305000 -- (-20187.427) [...15 remote chains...] -- 12:25:12

      Average standard deviation of split frequencies: 0.010014

      94306000 -- [-20191.410] [...15 remote chains...] -- 12:25:14
      94307000 -- (-20186.306) [...15 remote chains...] -- 12:25:15
      94308000 -- (-20181.126) [...15 remote chains...] -- 12:25:16
      94309000 -- (-20187.817) [...15 remote chains...] -- 12:25:17
      94310000 -- [-20195.006] [...15 remote chains...] -- 12:25:19

      Average standard deviation of split frequencies: 0.010015

      94311000 -- (-20199.367) [...15 remote chains...] -- 12:25:20
      94312000 -- [-20198.508] [...15 remote chains...] -- 12:25:21
      94313000 -- [-20186.820] [...15 remote chains...] -- 12:25:23
      94314000 -- (-20200.654) [...15 remote chains...] -- 12:25:24
      94315000 -- (-20178.457) [...15 remote chains...] -- 12:25:25

      Average standard deviation of split frequencies: 0.009956

      94316000 -- (-20185.877) [...15 remote chains...] -- 12:25:26
      94317000 -- [-20196.106] [...15 remote chains...] -- 12:25:28
      94318000 -- (-20189.765) [...15 remote chains...] -- 12:25:29
      94319000 -- (-20190.214) [...15 remote chains...] -- 12:25:30
      94320000 -- [-20186.308] [...15 remote chains...] -- 12:25:43

      Average standard deviation of split frequencies: 0.009955

      94321000 -- [-20188.699] [...15 remote chains...] -- 12:25:44
      94322000 -- [-20184.527] [...15 remote chains...] -- 12:25:45
      94323000 -- (-20187.961) [...15 remote chains...] -- 12:25:47
      94324000 -- [-20184.527] [...15 remote chains...] -- 12:25:48
      94325000 -- [-20184.376] [...15 remote chains...] -- 12:25:49

      Average standard deviation of split frequencies: 0.009954

      94326000 -- [-20190.886] [...15 remote chains...] -- 12:25:50
      94327000 -- (-20189.524) [...15 remote chains...] -- 12:25:51
      94328000 -- [-20193.079] [...15 remote chains...] -- 12:25:53
      94329000 -- [-20188.759] [...15 remote chains...] -- 12:25:54
      94330000 -- (-20197.173) [...15 remote chains...] -- 12:25:55

      Average standard deviation of split frequencies: 0.009953

      94331000 -- (-20192.064) [...15 remote chains...] -- 12:25:56
      94332000 -- [-20203.480] [...15 remote chains...] -- 12:25:58
      94333000 -- [-20201.973] [...15 remote chains...] -- 12:25:59
      94334000 -- (-20205.392) [...15 remote chains...] -- 12:26:00
      94335000 -- (-20204.539) [...15 remote chains...] -- 12:26:01

      Average standard deviation of split frequencies: 0.009953

      94336000 -- (-20203.729) [...15 remote chains...] -- 12:26:02
      94337000 -- [-20196.909] [...15 remote chains...] -- 12:26:03
      94338000 -- (-20188.869) [...15 remote chains...] -- 12:26:05
      94339000 -- [-20189.847] [...15 remote chains...] -- 12:26:06
      94340000 -- (-20177.768) [...15 remote chains...] -- 12:26:07

      Average standard deviation of split frequencies: 0.009952

      94341000 -- (-20181.704) [...15 remote chains...] -- 12:26:08
      94342000 -- (-20192.106) [...15 remote chains...] -- 12:26:21
      94343000 -- (-20189.337) [...15 remote chains...] -- 12:26:22
      94344000 -- (-20186.884) [...15 remote chains...] -- 12:26:23
      94345000 -- (-20187.144) [...15 remote chains...] -- 12:26:24

      Average standard deviation of split frequencies: 0.009954

      94346000 -- (-20196.012) [...15 remote chains...] -- 12:26:25
      94347000 -- (-20187.577) [...15 remote chains...] -- 12:26:27
      94348000 -- (-20186.570) [...15 remote chains...] -- 12:26:28
      94349000 -- (-20183.268) [...15 remote chains...] -- 12:26:29
      94350000 -- (-20180.487) [...15 remote chains...] -- 12:26:30

      Average standard deviation of split frequencies: 0.009953

      94351000 -- (-20179.633) [...15 remote chains...] -- 12:26:31
      94352000 -- [-20183.892] [...15 remote chains...] -- 12:26:32
      94353000 -- (-20184.096) [...15 remote chains...] -- 12:26:34
      94354000 -- (-20175.669) [...15 remote chains...] -- 12:26:35
      94355000 -- (-20183.626) [...15 remote chains...] -- 12:26:36

      Average standard deviation of split frequencies: 0.009953

      94356000 -- (-20188.903) [...15 remote chains...] -- 12:26:37
      94357000 -- [-20187.205] [...15 remote chains...] -- 12:26:38
      94358000 -- [-20179.943] [...15 remote chains...] -- 12:26:39
      94359000 -- (-20178.917) [...15 remote chains...] -- 12:26:40
      94360000 -- [-20172.411] [...15 remote chains...] -- 12:26:41

      Average standard deviation of split frequencies: 0.009952

      94361000 -- (-20175.486) [...15 remote chains...] -- 12:26:43
      94362000 -- (-20168.538) [...15 remote chains...] -- 12:26:44
      94363000 -- (-20184.095) [...15 remote chains...] -- 12:26:45
      94364000 -- [-20172.432] [...15 remote chains...] -- 12:26:46
      94365000 -- (-20166.019) [...15 remote chains...] -- 12:26:47

      Average standard deviation of split frequencies: 0.009952

      94366000 -- [-20171.884] [...15 remote chains...] -- 12:26:59
      94367000 -- (-20182.413) [...15 remote chains...] -- 12:27:01
      94368000 -- (-20192.588) [...15 remote chains...] -- 12:27:02
      94369000 -- (-20191.820) [...15 remote chains...] -- 12:27:03
      94370000 -- (-20192.979) [...15 remote chains...] -- 12:27:04

      Average standard deviation of split frequencies: 0.009951

      94371000 -- (-20189.051) [...15 remote chains...] -- 12:27:05
      94372000 -- (-20185.214) [...15 remote chains...] -- 12:27:06
      94373000 -- (-20190.977) [...15 remote chains...] -- 12:27:07
      94374000 -- [-20198.384] [...15 remote chains...] -- 12:27:08
      94375000 -- (-20197.687) [...15 remote chains...] -- 12:27:09

      Average standard deviation of split frequencies: 0.009950

      94376000 -- [-20201.206] [...15 remote chains...] -- 12:27:10
      94377000 -- [-20201.082] [...15 remote chains...] -- 12:27:23
      94378000 -- (-20201.727) [...15 remote chains...] -- 12:27:24
      94379000 -- [-20197.037] [...15 remote chains...] -- 12:27:25
      94380000 -- (-20206.924) [...15 remote chains...] -- 12:27:26

      Average standard deviation of split frequencies: 0.009949

      94381000 -- (-20197.908) [...15 remote chains...] -- 12:27:27
      94382000 -- (-20197.251) [...15 remote chains...] -- 12:27:28
      94383000 -- [-20179.689] [...15 remote chains...] -- 12:27:29
      94384000 -- [-20190.789] [...15 remote chains...] -- 12:27:30
      94385000 -- (-20189.985) [...15 remote chains...] -- 12:27:31

      Average standard deviation of split frequencies: 0.009950

      94386000 -- (-20190.226) [...15 remote chains...] -- 12:27:32
      94387000 -- (-20179.185) [...15 remote chains...] -- 12:27:44
      94388000 -- (-20172.521) [...15 remote chains...] -- 12:27:45
      94389000 -- (-20184.915) [...15 remote chains...] -- 12:27:46
      94390000 -- (-20180.492) [...15 remote chains...] -- 12:27:47

      Average standard deviation of split frequencies: 0.009947

      94391000 -- [-20192.878] [...15 remote chains...] -- 12:27:48
      94392000 -- (-20196.699) [...15 remote chains...] -- 12:27:49
      94393000 -- (-20201.220) [...15 remote chains...] -- 12:27:50
      94394000 -- [-20194.310] [...15 remote chains...] -- 12:27:51
      94395000 -- (-20184.802) [...15 remote chains...] -- 12:27:52

      Average standard deviation of split frequencies: 0.009946

      94396000 -- [-20182.255] [...15 remote chains...] -- 12:27:53
      94397000 -- (-20191.162) [...15 remote chains...] -- 12:27:54
      94398000 -- (-20198.490) [...15 remote chains...] -- 12:27:55
      94399000 -- (-20194.595) [...15 remote chains...] -- 12:27:56
      94400000 -- [-20188.063] [...15 remote chains...] -- 12:27:57

      Average standard deviation of split frequencies: 0.010001

      94401000 -- (-20185.806) [...15 remote chains...] -- 12:27:58
      94402000 -- (-20188.899) [...15 remote chains...] -- 12:27:59
      94403000 -- (-20178.819) [...15 remote chains...] -- 12:28:00
      94404000 -- (-20189.198) [...15 remote chains...] -- 12:28:01
      94405000 -- (-20190.180) [...15 remote chains...] -- 12:28:02

      Average standard deviation of split frequencies: 0.010000

      94406000 -- [-20185.363] [...15 remote chains...] -- 12:28:03
      94407000 -- [-20184.564] [...15 remote chains...] -- 12:28:04
      94408000 -- (-20179.614) [...15 remote chains...] -- 12:28:05
      94409000 -- [-20183.603] [...15 remote chains...] -- 12:28:06
      94410000 -- (-20178.991) [...15 remote chains...] -- 12:28:07

      Average standard deviation of split frequencies: 0.009996

      94411000 -- (-20176.638) [...15 remote chains...] -- 12:28:19
      94412000 -- (-20174.947) [...15 remote chains...] -- 12:28:20
      94413000 -- (-20177.704) [...15 remote chains...] -- 12:28:21
      94414000 -- [-20176.200] [...15 remote chains...] -- 12:28:22
      94415000 -- [-20173.178] [...15 remote chains...] -- 12:28:23

      Average standard deviation of split frequencies: 0.009995

      94416000 -- [-20166.923] [...15 remote chains...] -- 12:28:24
      94417000 -- [-20177.532] [...15 remote chains...] -- 12:28:25
      94418000 -- [-20190.254] [...15 remote chains...] -- 12:28:26
      94419000 -- (-20186.003) [...15 remote chains...] -- 12:28:27
      94420000 -- [-20182.253] [...15 remote chains...] -- 12:28:28

      Average standard deviation of split frequencies: 0.009993

      94421000 -- (-20191.249) [...15 remote chains...] -- 12:28:29
      94422000 -- (-20185.752) [...15 remote chains...] -- 12:28:30
      94423000 -- [-20186.523] [...15 remote chains...] -- 12:28:31
      94424000 -- (-20182.719) [...15 remote chains...] -- 12:28:32
      94425000 -- (-20191.425) [...15 remote chains...] -- 12:28:33

      Average standard deviation of split frequencies: 0.009990

      94426000 -- [-20206.057] [...15 remote chains...] -- 12:28:33
      94427000 -- (-20202.982) [...15 remote chains...] -- 12:28:34
      94428000 -- (-20204.830) [...15 remote chains...] -- 12:28:35
      94429000 -- (-20192.922) [...15 remote chains...] -- 12:28:47
      94430000 -- (-20188.396) [...15 remote chains...] -- 12:28:48

      Average standard deviation of split frequencies: 0.009931

      94431000 -- (-20210.606) [...15 remote chains...] -- 12:28:49
      94432000 -- [-20200.355] [...15 remote chains...] -- 12:28:50
      94433000 -- (-20196.771) [...15 remote chains...] -- 12:28:51
      94434000 -- (-20195.098) [...15 remote chains...] -- 12:28:52
      94435000 -- (-20189.524) [...15 remote chains...] -- 12:28:53

      Average standard deviation of split frequencies: 0.009930

      94436000 -- (-20188.532) [...15 remote chains...] -- 12:28:53
      94437000 -- [-20184.344] [...15 remote chains...] -- 12:28:54
      94438000 -- [-20189.407] [...15 remote chains...] -- 12:28:55
      94439000 -- (-20185.169) [...15 remote chains...] -- 12:28:56
      94440000 -- [-20183.825] [...15 remote chains...] -- 12:28:57

      Average standard deviation of split frequencies: 0.009928

      94441000 -- [-20187.027] [...15 remote chains...] -- 12:28:58
      94442000 -- (-20181.524) [...15 remote chains...] -- 12:28:59
      94443000 -- (-20178.553) [...15 remote chains...] -- 12:29:11
      94444000 -- [-20183.821] [...15 remote chains...] -- 12:29:11
      94445000 -- [-20186.194] [...15 remote chains...] -- 12:29:12

      Average standard deviation of split frequencies: 0.009926

      94446000 -- (-20180.002) [...15 remote chains...] -- 12:29:13
      94447000 -- [-20176.555] [...15 remote chains...] -- 12:29:14
      94448000 -- (-20178.841) [...15 remote chains...] -- 12:29:15
      94449000 -- [-20186.665] [...15 remote chains...] -- 12:29:16
      94450000 -- [-20192.726] [...15 remote chains...] -- 12:29:17

      Average standard deviation of split frequencies: 0.009925

      94451000 -- (-20190.523) [...15 remote chains...] -- 12:29:17
      94452000 -- [-20192.203] [...15 remote chains...] -- 12:29:18
      94453000 -- (-20199.922) [...15 remote chains...] -- 12:29:19
      94454000 -- (-20180.449) [...15 remote chains...] -- 12:29:20
      94455000 -- (-20178.067) [...15 remote chains...] -- 12:29:21

      Average standard deviation of split frequencies: 0.009923

      94456000 -- (-20184.773) [...15 remote chains...] -- 12:29:22
      94457000 -- [-20187.958] [...15 remote chains...] -- 12:29:23
      94458000 -- [-20201.450] [...15 remote chains...] -- 12:29:23
      94459000 -- (-20189.024) [...15 remote chains...] -- 12:29:24
      94460000 -- [-20177.563] [...15 remote chains...] -- 12:29:25

      Average standard deviation of split frequencies: 0.009920

      94461000 -- [-20175.917] [...15 remote chains...] -- 12:29:26
      94462000 -- (-20170.231) [...15 remote chains...] -- 12:29:27
      94463000 -- (-20166.933) [...15 remote chains...] -- 12:29:28
      94464000 -- (-20174.833) [...15 remote chains...] -- 12:29:28
      94465000 -- (-20160.307) [...15 remote chains...] -- 12:29:29

      Average standard deviation of split frequencies: 0.009919

      94466000 -- [-20169.925] [...15 remote chains...] -- 12:29:30
      94467000 -- (-20171.133) [...15 remote chains...] -- 12:29:31
      94468000 -- [-20171.488] [...15 remote chains...] -- 12:29:32
      94469000 -- (-20168.023) [...15 remote chains...] -- 12:29:43
      94470000 -- [-20164.356] [...15 remote chains...] -- 12:29:44

      Average standard deviation of split frequencies: 0.009916

      94471000 -- [-20165.979] [...15 remote chains...] -- 12:29:45
      94472000 -- [-20169.307] [...15 remote chains...] -- 12:29:46
      94473000 -- [-20179.985] [...15 remote chains...] -- 12:29:46
      94474000 -- [-20174.300] [...15 remote chains...] -- 12:29:47
      94475000 -- [-20173.633] [...15 remote chains...] -- 12:29:48

      Average standard deviation of split frequencies: 0.009916

      94476000 -- (-20177.662) [...15 remote chains...] -- 12:29:49
      94477000 -- [-20189.851] [...15 remote chains...] -- 12:29:50
      94478000 -- (-20184.910) [...15 remote chains...] -- 12:29:50
      94479000 -- (-20182.736) [...15 remote chains...] -- 12:29:51
      94480000 -- (-20191.421) [...15 remote chains...] -- 12:29:52

      Average standard deviation of split frequencies: 0.009914

      94481000 -- [-20177.158] [...15 remote chains...] -- 12:29:53
      94482000 -- (-20189.602) [...15 remote chains...] -- 12:29:53
      94483000 -- [-20176.173] [...15 remote chains...] -- 12:29:54
      94484000 -- [-20184.387] [...15 remote chains...] -- 12:29:55
      94485000 -- [-20172.877] [...15 remote chains...] -- 12:29:56

      Average standard deviation of split frequencies: 0.009912

      94486000 -- [-20183.094] [...15 remote chains...] -- 12:29:57
      94487000 -- [-20174.111] [...15 remote chains...] -- 12:29:57
      94488000 -- [-20166.817] [...15 remote chains...] -- 12:29:58
      94489000 -- (-20166.553) [...15 remote chains...] -- 12:29:59
      94490000 -- (-20168.696) [...15 remote chains...] -- 12:30:00

      Average standard deviation of split frequencies: 0.009906

      94491000 -- (-20176.650) [...15 remote chains...] -- 12:30:00
      94492000 -- [-20184.826] [...15 remote chains...] -- 12:30:01
      94493000 -- (-20178.997) [...15 remote chains...] -- 12:30:02
      94494000 -- [-20170.529] [...15 remote chains...] -- 12:30:03
      94495000 -- (-20170.630) [...15 remote chains...] -- 12:30:03

      Average standard deviation of split frequencies: 0.009961

      94496000 -- (-20174.622) [...15 remote chains...] -- 12:30:04
      94497000 -- (-20167.148) [...15 remote chains...] -- 12:30:05
      94498000 -- (-20172.931) [...15 remote chains...] -- 12:30:06
      94499000 -- (-20171.919) [...15 remote chains...] -- 12:30:06
      94500000 -- (-20167.366) [...15 remote chains...] -- 12:30:07

      Average standard deviation of split frequencies: 0.009958

      94501000 -- (-20164.911) [...15 remote chains...] -- 12:30:08
      94502000 -- (-20172.222) [...15 remote chains...] -- 12:30:08
      94503000 -- (-20173.696) [...15 remote chains...] -- 12:30:09
      94504000 -- (-20179.110) [...15 remote chains...] -- 12:30:10
      94505000 -- (-20178.438) [...15 remote chains...] -- 12:30:11

      Average standard deviation of split frequencies: 0.009957

      94506000 -- (-20175.611) [...15 remote chains...] -- 12:30:11
      94507000 -- (-20176.274) [...15 remote chains...] -- 12:30:12
      94508000 -- (-20172.969) [...15 remote chains...] -- 12:30:13
      94509000 -- (-20183.629) [...15 remote chains...] -- 12:30:13
      94510000 -- (-20177.636) [...15 remote chains...] -- 12:30:14

      Average standard deviation of split frequencies: 0.009953

      94511000 -- [-20179.380] [...15 remote chains...] -- 12:30:15
      94512000 -- (-20178.224) [...15 remote chains...] -- 12:30:16
      94513000 -- (-20183.123) [...15 remote chains...] -- 12:30:16
      94514000 -- (-20184.721) [...15 remote chains...] -- 12:30:17
      94515000 -- [-20197.045] [...15 remote chains...] -- 12:30:18

      Average standard deviation of split frequencies: 0.009951

      94516000 -- (-20193.976) [...15 remote chains...] -- 12:30:18
      94517000 -- (-20199.592) [...15 remote chains...] -- 12:30:30
      94518000 -- (-20196.163) [...15 remote chains...] -- 12:30:30
      94519000 -- [-20183.021] [...15 remote chains...] -- 12:30:31
      94520000 -- (-20181.446) [...15 remote chains...] -- 12:30:32

      Average standard deviation of split frequencies: 0.009950

      94521000 -- (-20200.471) [...15 remote chains...] -- 12:30:32
      94522000 -- [-20185.248] [...15 remote chains...] -- 12:30:33
      94523000 -- [-20175.353] [...15 remote chains...] -- 12:30:34
      94524000 -- (-20167.610) [...15 remote chains...] -- 12:30:34
      94525000 -- (-20174.585) [...15 remote chains...] -- 12:30:35

      Average standard deviation of split frequencies: 0.009947

      94526000 -- (-20175.704) [...15 remote chains...] -- 12:30:36
      94527000 -- (-20170.627) [...15 remote chains...] -- 12:30:36
      94528000 -- (-20173.777) [...15 remote chains...] -- 12:30:37
      94529000 -- (-20165.465) [...15 remote chains...] -- 12:30:38
      94530000 -- (-20169.807) [...15 remote chains...] -- 12:30:38

      Average standard deviation of split frequencies: 0.009946

      94531000 -- [-20169.113] [...15 remote chains...] -- 12:30:39
      94532000 -- [-20166.576] [...15 remote chains...] -- 12:30:40
      94533000 -- (-20164.081) [...15 remote chains...] -- 12:30:40
      94534000 -- [-20174.891] [...15 remote chains...] -- 12:30:41
      94535000 -- (-20170.613) [...15 remote chains...] -- 12:30:52

      Average standard deviation of split frequencies: 0.009944

      94536000 -- (-20164.601) [...15 remote chains...] -- 12:30:53
      94537000 -- [-20178.535] [...15 remote chains...] -- 12:30:53
      94538000 -- (-20170.510) [...15 remote chains...] -- 12:30:54
      94539000 -- (-20172.941) [...15 remote chains...] -- 12:30:55
      94540000 -- [-20168.796] [...15 remote chains...] -- 12:30:55

      Average standard deviation of split frequencies: 0.009943

      94541000 -- (-20165.715) [...15 remote chains...] -- 12:30:56
      94542000 -- (-20167.005) [...15 remote chains...] -- 12:30:57
      94543000 -- [-20169.516] [...15 remote chains...] -- 12:30:57
      94544000 -- [-20181.932] [...15 remote chains...] -- 12:30:58
      94545000 -- (-20190.359) [...15 remote chains...] -- 12:30:58

      Average standard deviation of split frequencies: 0.009942

      94546000 -- [-20186.737] [...15 remote chains...] -- 12:30:59
      94547000 -- (-20196.528) [...15 remote chains...] -- 12:31:00
      94548000 -- (-20191.355) [...15 remote chains...] -- 12:31:00
      94549000 -- (-20181.901) [...15 remote chains...] -- 12:31:01
      94550000 -- (-20190.444) [...15 remote chains...] -- 12:31:02

      Average standard deviation of split frequencies: 0.009940

      94551000 -- (-20190.059) [...15 remote chains...] -- 12:31:13
      94552000 -- (-20191.137) [...15 remote chains...] -- 12:31:03
      94553000 -- [-20198.376] [...15 remote chains...] -- 12:31:14
      94554000 -- (-20200.068) [...15 remote chains...] -- 12:31:14
      94555000 -- [-20185.770] [...15 remote chains...] -- 12:31:15

      Average standard deviation of split frequencies: 0.009935

      94556000 -- (-20181.934) [...15 remote chains...] -- 12:31:16
      94557000 -- (-20180.704) [...15 remote chains...] -- 12:31:16
      94558000 -- (-20181.366) [...15 remote chains...] -- 12:31:17
      94559000 -- (-20184.539) [...15 remote chains...] -- 12:31:17
      94560000 -- (-20199.186) [...15 remote chains...] -- 12:31:18

      Average standard deviation of split frequencies: 0.009932

      94561000 -- (-20188.253) [...15 remote chains...] -- 12:31:19
      94562000 -- (-20189.681) [...15 remote chains...] -- 12:31:19
      94563000 -- (-20178.139) [...15 remote chains...] -- 12:31:20
      94564000 -- (-20189.532) [...15 remote chains...] -- 12:31:20
      94565000 -- (-20177.193) [...15 remote chains...] -- 12:31:21

      Average standard deviation of split frequencies: 0.009929

      94566000 -- [-20177.840] [...15 remote chains...] -- 12:31:21
      94567000 -- (-20183.043) [...15 remote chains...] -- 12:31:22
      94568000 -- (-20169.478) [...15 remote chains...] -- 12:31:23
      94569000 -- [-20172.968] [...15 remote chains...] -- 12:31:23
      94570000 -- [-20168.866] [...15 remote chains...] -- 12:31:24

      Average standard deviation of split frequencies: 0.009927

      94571000 -- [-20169.236] [...15 remote chains...] -- 12:31:24
      94572000 -- (-20169.463) [...15 remote chains...] -- 12:31:25
      94573000 -- (-20173.695) [...15 remote chains...] -- 12:31:25
      94574000 -- [-20156.161] [...15 remote chains...] -- 12:31:26
      94575000 -- (-20158.463) [...15 remote chains...] -- 12:31:27

      Average standard deviation of split frequencies: 0.009924

      94576000 -- (-20165.343) [...15 remote chains...] -- 12:31:27
      94577000 -- (-20168.794) [...15 remote chains...] -- 12:31:28
      94578000 -- (-20169.958) [...15 remote chains...] -- 12:31:28
      94579000 -- [-20168.877] [...15 remote chains...] -- 12:31:29
      94580000 -- (-20164.170) [...15 remote chains...] -- 12:31:29

      Average standard deviation of split frequencies: 0.009923

      94581000 -- [-20172.733] [...15 remote chains...] -- 12:31:30
      94582000 -- (-20170.332) [...15 remote chains...] -- 12:31:30
      94583000 -- (-20165.139) [...15 remote chains...] -- 12:31:31
      94584000 -- [-20170.125] [...15 remote chains...] -- 12:31:31
      94585000 -- [-20166.982] [...15 remote chains...] -- 12:31:32

      Average standard deviation of split frequencies: 0.009923

      94586000 -- (-20163.043) [...15 remote chains...] -- 12:31:32
      94587000 -- [-20169.382] [...15 remote chains...] -- 12:31:33
      94588000 -- (-20174.250) [...15 remote chains...] -- 12:31:34
      94589000 -- [-20170.041] [...15 remote chains...] -- 12:31:34
      94590000 -- (-20193.379) [...15 remote chains...] -- 12:31:35

      Average standard deviation of split frequencies: 0.009920

      94591000 -- (-20183.656) [...15 remote chains...] -- 12:31:35
      94592000 -- (-20185.295) [...15 remote chains...] -- 12:31:36
      94593000 -- (-20191.967) [...15 remote chains...] -- 12:31:36
      94594000 -- (-20178.904) [...15 remote chains...] -- 12:31:37
      94595000 -- (-20196.767) [...15 remote chains...] -- 12:31:47

      Average standard deviation of split frequencies: 0.009919

      94596000 -- (-20187.193) [...15 remote chains...] -- 12:31:48
      94597000 -- (-20180.774) [...15 remote chains...] -- 12:31:48
      94598000 -- (-20193.591) [...15 remote chains...] -- 12:31:49
      94599000 -- (-20193.780) [...15 remote chains...] -- 12:31:49
      94600000 -- (-20196.406) [...15 remote chains...] -- 12:31:40

      Average standard deviation of split frequencies: 0.009918

      94601000 -- (-20189.535) [...15 remote chains...] -- 12:31:40
      94602000 -- (-20198.425) [...15 remote chains...] -- 12:31:41
      94603000 -- (-20173.897) [...15 remote chains...] -- 12:31:41
      94604000 -- (-20174.502) [...15 remote chains...] -- 12:31:32
      94605000 -- [-20171.080] [...15 remote chains...] -- 12:31:32

      Average standard deviation of split frequencies: 0.009915

      94606000 -- (-20178.966) [...15 remote chains...] -- 12:31:33
      94607000 -- (-20181.786) [...15 remote chains...] -- 12:31:23
      94608000 -- [-20176.762] [...15 remote chains...] -- 12:31:23
      94609000 -- (-20185.096) [...15 remote chains...] -- 12:31:14
      94610000 -- (-20172.598) [...15 remote chains...] -- 12:31:14

      Average standard deviation of split frequencies: 0.009913

      94611000 -- [-20175.780] [...15 remote chains...] -- 12:31:05
      94612000 -- (-20172.395) [...15 remote chains...] -- 12:31:05
      94613000 -- [-20183.705] [...15 remote chains...] -- 12:31:06
      94614000 -- [-20168.470] [...15 remote chains...] -- 12:30:56
      94615000 -- (-20171.907) [...15 remote chains...] -- 12:30:57

      Average standard deviation of split frequencies: 0.009912

      94616000 -- [-20172.945] [...15 remote chains...] -- 12:30:47
      94617000 -- (-20193.863) [...15 remote chains...] -- 12:30:48
      94618000 -- [-20188.805] [...15 remote chains...] -- 12:30:38
      94619000 -- [-20185.045] [...15 remote chains...] -- 12:30:38
      94620000 -- (-20179.402) [...15 remote chains...] -- 12:30:39

      Average standard deviation of split frequencies: 0.009908

      94621000 -- (-20175.131) [...15 remote chains...] -- 12:30:39
      94622000 -- (-20186.321) [...15 remote chains...] -- 12:30:30
      94623000 -- (-20179.320) [...15 remote chains...] -- 12:30:30
      94624000 -- (-20180.109) [...15 remote chains...] -- 12:30:21
      94625000 -- [-20187.046] [...15 remote chains...] -- 12:30:21

      Average standard deviation of split frequencies: 0.009906

      94626000 -- (-20189.173) [...15 remote chains...] -- 12:30:12
      94627000 -- (-20184.489) [...15 remote chains...] -- 12:30:12
      94628000 -- (-20180.903) [...15 remote chains...] -- 12:30:03
      94629000 -- (-20175.722) [...15 remote chains...] -- 12:30:03
      94630000 -- (-20184.364) [...15 remote chains...] -- 12:29:54

      Average standard deviation of split frequencies: 0.009903

      94631000 -- (-20183.146) [...15 remote chains...] -- 12:29:54
      94632000 -- (-20188.245) [...15 remote chains...] -- 12:29:45
      94633000 -- (-20189.909) [...15 remote chains...] -- 12:29:45
      94634000 -- (-20176.839) [...15 remote chains...] -- 12:29:46
      94635000 -- (-20173.657) [...15 remote chains...] -- 12:29:36

      Average standard deviation of split frequencies: 0.009900

      94636000 -- (-20173.408) [...15 remote chains...] -- 12:29:37
      94637000 -- (-20188.331) [...15 remote chains...] -- 12:29:27
      94638000 -- (-20176.623) [...15 remote chains...] -- 12:29:28
      94639000 -- (-20172.789) [...15 remote chains...] -- 12:29:18
      94640000 -- (-20176.506) [...15 remote chains...] -- 12:29:19

      Average standard deviation of split frequencies: 0.009897

      94641000 -- (-20184.385) [...15 remote chains...] -- 12:29:19
      94642000 -- (-20183.997) [...15 remote chains...] -- 12:29:10
      94643000 -- [-20192.750] [...15 remote chains...] -- 12:29:10
      94644000 -- [-20201.496] [...15 remote chains...] -- 12:29:01
      94645000 -- (-20206.598) [...15 remote chains...] -- 12:29:01

      Average standard deviation of split frequencies: 0.009895

      94646000 -- [-20205.661] [...15 remote chains...] -- 12:28:52
      94647000 -- (-20195.037) [...15 remote chains...] -- 12:28:52
      94648000 -- [-20189.143] [...15 remote chains...] -- 12:28:43
      94649000 -- (-20185.544) [...15 remote chains...] -- 12:28:43
      94650000 -- (-20178.533) [...15 remote chains...] -- 12:28:44

      Average standard deviation of split frequencies: 0.009892

      94651000 -- (-20188.871) [...15 remote chains...] -- 12:28:34
      94652000 -- (-20187.592) [...15 remote chains...] -- 12:28:35
      94653000 -- [-20181.752] [...15 remote chains...] -- 12:28:25
      94654000 -- [-20189.240] [...15 remote chains...] -- 12:28:26
      94655000 -- (-20190.901) [...15 remote chains...] -- 12:28:16

      Average standard deviation of split frequencies: 0.009889

      94656000 -- (-20193.159) [...15 remote chains...] -- 12:28:17
      94657000 -- (-20192.572) [...15 remote chains...] -- 12:28:07
      94658000 -- (-20188.143) [...15 remote chains...] -- 12:28:08
      94659000 -- (-20182.635) [...15 remote chains...] -- 12:28:08
      94660000 -- [-20187.955] [...15 remote chains...] -- 12:27:59

      Average standard deviation of split frequencies: 0.009884

      94661000 -- (-20181.060) [...15 remote chains...] -- 12:28:00
      94662000 -- (-20191.075) [...15 remote chains...] -- 12:27:50
      94663000 -- [-20177.033] [...15 remote chains...] -- 12:27:51
      94664000 -- (-20179.995) [...15 remote chains...] -- 12:27:41
      94665000 -- [-20179.637] [...15 remote chains...] -- 12:27:42

      Average standard deviation of split frequencies: 0.009881

      94666000 -- (-20182.294) [...15 remote chains...] -- 12:27:32
      94667000 -- (-20183.913) [...15 remote chains...] -- 12:27:33
      94668000 -- (-20187.671) [...15 remote chains...] -- 12:27:23
      94669000 -- [-20178.191] [...15 remote chains...] -- 12:27:24
      94670000 -- (-20189.218) [...15 remote chains...] -- 12:27:24

      Average standard deviation of split frequencies: 0.009879

      94671000 -- [-20186.072] [...15 remote chains...] -- 12:27:15
      94672000 -- (-20171.714) [...15 remote chains...] -- 12:27:16
      94673000 -- [-20183.425] [...15 remote chains...] -- 12:27:06
      94674000 -- [-20188.092] [...15 remote chains...] -- 12:27:07
      94675000 -- [-20185.315] [...15 remote chains...] -- 12:26:57

      Average standard deviation of split frequencies: 0.009878

      94676000 -- [-20188.291] [...15 remote chains...] -- 12:26:58
      94677000 -- [-20181.063] [...15 remote chains...] -- 12:26:49
      94678000 -- [-20181.787] [...15 remote chains...] -- 12:26:49
      94679000 -- (-20187.345) [...15 remote chains...] -- 12:26:50
      94680000 -- (-20181.773) [...15 remote chains...] -- 12:26:40

      Average standard deviation of split frequencies: 0.009877

      94681000 -- [-20190.586] [...15 remote chains...] -- 12:26:41
      94682000 -- (-20193.992) [...15 remote chains...] -- 12:26:31
      94683000 -- (-20188.207) [...15 remote chains...] -- 12:26:32
      94684000 -- (-20190.860) [...15 remote chains...] -- 12:26:23
      94685000 -- (-20198.981) [...15 remote chains...] -- 12:26:23

      Average standard deviation of split frequencies: 0.009871

      94686000 -- (-20189.384) [...15 remote chains...] -- 12:26:14
      94687000 -- (-20188.302) [...15 remote chains...] -- 12:26:14
      94688000 -- (-20193.655) [...15 remote chains...] -- 12:26:05
      94689000 -- [-20188.156] [...15 remote chains...] -- 12:26:05
      94690000 -- (-20187.179) [...15 remote chains...] -- 12:26:06

      Average standard deviation of split frequencies: 0.009869

      94691000 -- (-20188.523) [...15 remote chains...] -- 12:25:57
      94692000 -- [-20183.471] [...15 remote chains...] -- 12:25:57
      94693000 -- (-20182.146) [...15 remote chains...] -- 12:25:48
      94694000 -- [-20184.562] [...15 remote chains...] -- 12:25:48
      94695000 -- (-20189.100) [...15 remote chains...] -- 12:25:39

      Average standard deviation of split frequencies: 0.009866

      94696000 -- [-20184.516] [...15 remote chains...] -- 12:25:40
      94697000 -- (-20193.577) [...15 remote chains...] -- 12:25:30
      94698000 -- (-20199.928) [...15 remote chains...] -- 12:25:31
      94699000 -- (-20184.041) [...15 remote chains...] -- 12:25:31
      94700000 -- (-20190.550) [...15 remote chains...] -- 12:25:22

      Average standard deviation of split frequencies: 0.009864

      94701000 -- (-20189.756) [...15 remote chains...] -- 12:25:23
      94702000 -- (-20187.815) [...15 remote chains...] -- 12:25:13
      94703000 -- [-20192.776] [...15 remote chains...] -- 12:25:14
      94704000 -- [-20181.232] [...15 remote chains...] -- 12:25:05
      94705000 -- [-20183.390] [...15 remote chains...] -- 12:25:05

      Average standard deviation of split frequencies: 0.009861

      94706000 -- [-20185.313] [...15 remote chains...] -- 12:24:56
      94707000 -- [-20188.536] [...15 remote chains...] -- 12:24:56
      94708000 -- [-20195.168] [...15 remote chains...] -- 12:24:57
      94709000 -- [-20195.635] [...15 remote chains...] -- 12:24:48
      94710000 -- (-20189.729) [...15 remote chains...] -- 12:24:48

      Average standard deviation of split frequencies: 0.009857

      94711000 -- [-20197.507] [...15 remote chains...] -- 12:24:39
      94712000 -- [-20186.843] [...15 remote chains...] -- 12:24:39
      94713000 -- (-20180.220) [...15 remote chains...] -- 12:24:30
      94714000 -- (-20178.561) [...15 remote chains...] -- 12:24:31
      94715000 -- (-20191.209) [...15 remote chains...] -- 12:24:22

      Average standard deviation of split frequencies: 0.009854

      94716000 -- (-20190.854) [...15 remote chains...] -- 12:24:22
      94717000 -- [-20188.999] [...15 remote chains...] -- 12:24:13
      94718000 -- (-20185.971) [...15 remote chains...] -- 12:24:13
      94719000 -- (-20184.303) [...15 remote chains...] -- 12:24:14
      94720000 -- (-20188.101) [...15 remote chains...] -- 12:24:05

      Average standard deviation of split frequencies: 0.009850

      94721000 -- (-20189.856) [...15 remote chains...] -- 12:23:56
      94722000 -- (-20200.563) [...15 remote chains...] -- 12:23:56
      94723000 -- [-20192.504] [...15 remote chains...] -- 12:23:57
      94724000 -- (-20196.724) [...15 remote chains...] -- 12:23:47
      94725000 -- (-20198.853) [...15 remote chains...] -- 12:23:48

      Average standard deviation of split frequencies: 0.009844

      94726000 -- [-20194.157] [...15 remote chains...] -- 12:23:39
      94727000 -- (-20182.847) [...15 remote chains...] -- 12:23:39
      94728000 -- [-20179.626] [...15 remote chains...] -- 12:23:30
      94729000 -- (-20172.128) [...15 remote chains...] -- 12:23:31
      94730000 -- (-20171.765) [...15 remote chains...] -- 12:23:22

      Average standard deviation of split frequencies: 0.009840

      94731000 -- (-20173.134) [...15 remote chains...] -- 12:23:22
      94732000 -- (-20176.536) [...15 remote chains...] -- 12:23:13
      94733000 -- (-20171.804) [...15 remote chains...] -- 12:23:13
      94734000 -- (-20174.421) [...15 remote chains...] -- 12:23:14
      94735000 -- [-20166.913] [...15 remote chains...] -- 12:23:05

      Average standard deviation of split frequencies: 0.009838

      94736000 -- [-20178.929] [...15 remote chains...] -- 12:23:05
      94737000 -- (-20180.925) [...15 remote chains...] -- 12:22:56
      94738000 -- [-20180.994] [...15 remote chains...] -- 12:22:57
      94739000 -- [-20179.416] [...15 remote chains...] -- 12:22:48
      94740000 -- (-20169.228) [...15 remote chains...] -- 12:22:48

      Average standard deviation of split frequencies: 0.009833

      94741000 -- (-20169.266) [...15 remote chains...] -- 12:22:49
      94742000 -- (-20174.412) [...15 remote chains...] -- 12:22:40
      94743000 -- (-20189.676) [...15 remote chains...] -- 12:22:40
      94744000 -- (-20184.451) [...15 remote chains...] -- 12:22:31
      94745000 -- (-20188.546) [...15 remote chains...] -- 12:22:31

      Average standard deviation of split frequencies: 0.009830

      94746000 -- (-20189.105) [...15 remote chains...] -- 12:22:22
      94747000 -- (-20202.336) [...15 remote chains...] -- 12:22:23
      94748000 -- [-20196.550] [...15 remote chains...] -- 12:22:14
      94749000 -- (-20193.174) [...15 remote chains...] -- 12:22:14
      94750000 -- (-20192.092) [...15 remote chains...] -- 12:22:15

      Average standard deviation of split frequencies: 0.009827

      94751000 -- [-20197.449] [...15 remote chains...] -- 12:22:06
      94752000 -- (-20176.714) [...15 remote chains...] -- 12:22:06
      94753000 -- (-20176.250) [...15 remote chains...] -- 12:21:57
      94754000 -- [-20182.020] [...15 remote chains...] -- 12:21:58
      94755000 -- (-20174.654) [...15 remote chains...] -- 12:21:49

      Average standard deviation of split frequencies: 0.009825

      94756000 -- (-20177.036) [...15 remote chains...] -- 12:21:49
      94757000 -- [-20173.726] [...15 remote chains...] -- 12:21:40
      94758000 -- [-20180.225] [...15 remote chains...] -- 12:21:41
      94759000 -- (-20192.998) [...15 remote chains...] -- 12:21:32
      94760000 -- (-20192.699) [...15 remote chains...] -- 12:21:32

      Average standard deviation of split frequencies: 0.009823

      94761000 -- (-20176.574) [...15 remote chains...] -- 12:21:33
      94762000 -- (-20188.277) [...15 remote chains...] -- 12:21:24
      94763000 -- [-20188.260] [...15 remote chains...] -- 12:21:15
      94764000 -- [-20181.976] [...15 remote chains...] -- 12:21:15
      94765000 -- (-20188.142) [...15 remote chains...] -- 12:21:16

      Average standard deviation of split frequencies: 0.009783

      94766000 -- [-20184.482] [...15 remote chains...] -- 12:21:07
      94767000 -- (-20176.250) [...15 remote chains...] -- 12:21:07
      94768000 -- (-20178.578) [...15 remote chains...] -- 12:20:58
      94769000 -- [-20166.937] [...15 remote chains...] -- 12:20:59
      94770000 -- (-20165.971) [...15 remote chains...] -- 12:20:50

      Average standard deviation of split frequencies: 0.009783

      94771000 -- (-20169.837) [...15 remote chains...] -- 12:20:50
      94772000 -- (-20168.870) [...15 remote chains...] -- 12:20:51
      94773000 -- (-20175.754) [...15 remote chains...] -- 12:20:42
      94774000 -- [-20186.610] [...15 remote chains...] -- 12:20:42
      94775000 -- [-20188.402] [...15 remote chains...] -- 12:20:33

      Average standard deviation of split frequencies: 0.009782

      94776000 -- (-20181.538) [...15 remote chains...] -- 12:20:34
      94777000 -- [-20177.501] [...15 remote chains...] -- 12:20:34
      94778000 -- [-20181.006] [...15 remote chains...] -- 12:20:25
      94779000 -- (-20171.630) [...15 remote chains...] -- 12:20:26
      94780000 -- (-20171.869) [...15 remote chains...] -- 12:20:17

      Average standard deviation of split frequencies: 0.009782

      94781000 -- (-20167.189) [...15 remote chains...] -- 12:20:17
      94782000 -- (-20176.424) [...15 remote chains...] -- 12:20:08
      94783000 -- (-20176.055) [...15 remote chains...] -- 12:20:09
      94784000 -- [-20177.656] [...15 remote chains...] -- 12:20:00
      94785000 -- (-20193.451) [...15 remote chains...] -- 12:20:00

      Average standard deviation of split frequencies: 0.009780

      94786000 -- (-20183.162) [...15 remote chains...] -- 12:20:01
      94787000 -- (-20179.448) [...15 remote chains...] -- 12:19:52
      94788000 -- (-20185.656) [...15 remote chains...] -- 12:19:53
      94789000 -- (-20181.548) [...15 remote chains...] -- 12:19:44
      94790000 -- (-20179.180) [...15 remote chains...] -- 12:19:44

      Average standard deviation of split frequencies: 0.009780

      94791000 -- [-20183.670] [...15 remote chains...] -- 12:19:35
      94792000 -- (-20180.561) [...15 remote chains...] -- 12:19:36
      94793000 -- (-20195.669) [...15 remote chains...] -- 12:19:27
      94794000 -- [-20187.994] [...15 remote chains...] -- 12:19:27
      94795000 -- [-20196.475] [...15 remote chains...] -- 12:19:28

      Average standard deviation of split frequencies: 0.009780

      94796000 -- [-20181.121] [...15 remote chains...] -- 12:19:19
      94797000 -- [-20180.627] [...15 remote chains...] -- 12:19:19
      94798000 -- (-20188.562) [...15 remote chains...] -- 12:19:11
      94799000 -- (-20188.922) [...15 remote chains...] -- 12:19:11
      94800000 -- [-20188.844] [...15 remote chains...] -- 12:19:02

      Average standard deviation of split frequencies: 0.009780

      94801000 -- (-20190.938) [...15 remote chains...] -- 12:19:03
      94802000 -- (-20202.945) [...15 remote chains...] -- 12:19:03
      94803000 -- (-20204.662) [...15 remote chains...] -- 12:18:54
      94804000 -- (-20192.040) [...15 remote chains...] -- 12:18:55
      94805000 -- (-20181.599) [...15 remote chains...] -- 12:18:46

      Average standard deviation of split frequencies: 0.009781

      94806000 -- (-20186.644) [...15 remote chains...] -- 12:18:46
      94807000 -- (-20178.050) [...15 remote chains...] -- 12:18:38
      94808000 -- (-20175.739) [...15 remote chains...] -- 12:18:38
      94809000 -- (-20183.876) [...15 remote chains...] -- 12:18:39
      94810000 -- [-20194.407] [...15 remote chains...] -- 12:18:30

      Average standard deviation of split frequencies: 0.009782

      94811000 -- (-20176.342) [...15 remote chains...] -- 12:18:30
      94812000 -- (-20171.973) [...15 remote chains...] -- 12:18:21
      94813000 -- [-20169.307] [...15 remote chains...] -- 12:18:22
      94814000 -- (-20163.248) [...15 remote chains...] -- 12:18:13
      94815000 -- [-20171.425] [...15 remote chains...] -- 12:18:14

      Average standard deviation of split frequencies: 0.009783

      94816000 -- [-20177.786] [...15 remote chains...] -- 12:18:14
      94817000 -- (-20163.533) [...15 remote chains...] -- 12:18:05
      94818000 -- (-20157.431) [...15 remote chains...] -- 12:18:06
      94819000 -- (-20160.573) [...15 remote chains...] -- 12:17:57
      94820000 -- [-20176.848] [...15 remote chains...] -- 12:17:57

      Average standard deviation of split frequencies: 0.009784

      94821000 -- (-20187.406) [...15 remote chains...] -- 12:17:49
      94822000 -- [-20173.341] [...15 remote chains...] -- 12:17:49
      94823000 -- (-20173.026) [...15 remote chains...] -- 12:17:40
      94824000 -- (-20181.397) [...15 remote chains...] -- 12:17:41
      94825000 -- (-20175.249) [...15 remote chains...] -- 12:17:41

      Average standard deviation of split frequencies: 0.009783

      94826000 -- (-20169.742) [...15 remote chains...] -- 12:17:33
      94827000 -- (-20164.814) [...15 remote chains...] -- 12:17:33
      94828000 -- [-20179.168] [...15 remote chains...] -- 12:17:24
      94829000 -- (-20168.565) [...15 remote chains...] -- 12:17:25
      94830000 -- (-20179.227) [...15 remote chains...] -- 12:17:16

      Average standard deviation of split frequencies: 0.009785

      94831000 -- (-20181.785) [...15 remote chains...] -- 12:17:16
      94832000 -- [-20184.845] [...15 remote chains...] -- 12:17:08
      94833000 -- (-20176.904) [...15 remote chains...] -- 12:17:08
      94834000 -- (-20189.987) [...15 remote chains...] -- 12:16:59
      94835000 -- (-20177.466) [...15 remote chains...] -- 12:17:00

      Average standard deviation of split frequencies: 0.009786

      94836000 -- (-20180.018) [...15 remote chains...] -- 12:16:51
      94837000 -- (-20179.739) [...15 remote chains...] -- 12:16:52
      94838000 -- (-20174.596) [...15 remote chains...] -- 12:16:52
      94839000 -- (-20188.336) [...15 remote chains...] -- 12:16:43
      94840000 -- (-20181.364) [...15 remote chains...] -- 12:16:44

      Average standard deviation of split frequencies: 0.009790

      94841000 -- (-20189.757) [...15 remote chains...] -- 12:16:44
      94842000 -- (-20186.326) [...15 remote chains...] -- 12:16:36
      94843000 -- (-20174.488) [...15 remote chains...] -- 12:16:36
      94844000 -- [-20180.814] [...15 remote chains...] -- 12:16:28
      94845000 -- (-20196.703) [...15 remote chains...] -- 12:16:28

      Average standard deviation of split frequencies: 0.009794

      94846000 -- (-20185.558) [...15 remote chains...] -- 12:16:28
      94847000 -- (-20187.712) [...15 remote chains...] -- 12:16:20
      94848000 -- (-20180.733) [...15 remote chains...] -- 12:16:20
      94849000 -- (-20180.282) [...15 remote chains...] -- 12:16:12
      94850000 -- [-20175.755] [...15 remote chains...] -- 12:16:12

      Average standard deviation of split frequencies: 0.009795

      94851000 -- [-20178.168] [...15 remote chains...] -- 12:16:13
      94852000 -- (-20181.210) [...15 remote chains...] -- 12:16:04
      94853000 -- [-20173.580] [...15 remote chains...] -- 12:16:04
      94854000 -- (-20186.323) [...15 remote chains...] -- 12:15:56
      94855000 -- (-20173.131) [...15 remote chains...] -- 12:15:56

      Average standard deviation of split frequencies: 0.009796

      94856000 -- (-20177.248) [...15 remote chains...] -- 12:15:47
      94857000 -- (-20168.671) [...15 remote chains...] -- 12:15:48
      94858000 -- (-20182.411) [...15 remote chains...] -- 12:15:48
      94859000 -- (-20185.274) [...15 remote chains...] -- 12:15:40
      94860000 -- (-20179.716) [...15 remote chains...] -- 12:15:40

      Average standard deviation of split frequencies: 0.009796

      94861000 -- (-20178.226) [...15 remote chains...] -- 12:15:32
      94862000 -- (-20177.519) [...15 remote chains...] -- 12:15:32
      94863000 -- [-20183.898] [...15 remote chains...] -- 12:15:33
      94864000 -- (-20185.024) [...15 remote chains...] -- 12:15:24
      94865000 -- (-20181.171) [...15 remote chains...] -- 12:15:24

      Average standard deviation of split frequencies: 0.009796

      94866000 -- (-20179.369) [...15 remote chains...] -- 12:15:16
      94867000 -- (-20188.881) [...15 remote chains...] -- 12:15:16
      94868000 -- (-20162.995) [...15 remote chains...] -- 12:15:08
      94869000 -- (-20167.705) [...15 remote chains...] -- 12:15:08
      94870000 -- (-20175.229) [...15 remote chains...] -- 12:14:59

      Average standard deviation of split frequencies: 0.009797

      94871000 -- [-20168.985] [...15 remote chains...] -- 12:15:00
      94872000 -- (-20174.262) [...15 remote chains...] -- 12:14:51
      94873000 -- (-20176.700) [...15 remote chains...] -- 12:14:52
      94874000 -- (-20176.745) [...15 remote chains...] -- 12:14:52
      94875000 -- (-20171.367) [...15 remote chains...] -- 12:14:44

      Average standard deviation of split frequencies: 0.009797

      94876000 -- (-20178.702) [...15 remote chains...] -- 12:14:44
      94877000 -- (-20178.181) [...15 remote chains...] -- 12:14:45
      94878000 -- (-20185.980) [...15 remote chains...] -- 12:14:36
      94879000 -- (-20189.741) [...15 remote chains...] -- 12:14:37
      94880000 -- (-20192.881) [...15 remote chains...] -- 12:14:28

      Average standard deviation of split frequencies: 0.009800

      94881000 -- (-20200.085) [...15 remote chains...] -- 12:14:28
      94882000 -- (-20189.281) [...15 remote chains...] -- 12:14:29
      94883000 -- (-20177.308) [...15 remote chains...] -- 12:14:20
      94884000 -- (-20178.160) [...15 remote chains...] -- 12:14:21
      94885000 -- (-20180.940) [...15 remote chains...] -- 12:14:12

      Average standard deviation of split frequencies: 0.009802

      94886000 -- (-20178.773) [...15 remote chains...] -- 12:14:13
      94887000 -- (-20177.358) [...15 remote chains...] -- 12:14:04
      94888000 -- (-20180.487) [...15 remote chains...] -- 12:14:05
      94889000 -- [-20172.977] [...15 remote chains...] -- 12:13:56
      94890000 -- (-20190.992) [...15 remote chains...] -- 12:13:57

      Average standard deviation of split frequencies: 0.009803

      94891000 -- (-20192.243) [...15 remote chains...] -- 12:13:57
      94892000 -- (-20188.124) [...15 remote chains...] -- 12:13:48
      94893000 -- (-20184.613) [...15 remote chains...] -- 12:13:49
      94894000 -- (-20174.427) [...15 remote chains...] -- 12:13:40
      94895000 -- (-20180.020) [...15 remote chains...] -- 12:13:41

      Average standard deviation of split frequencies: 0.009805

      94896000 -- (-20183.250) [...15 remote chains...] -- 12:13:32
      94897000 -- (-20186.655) [...15 remote chains...] -- 12:13:33
      94898000 -- (-20179.617) [...15 remote chains...] -- 12:13:24
      94899000 -- (-20181.360) [...15 remote chains...] -- 12:13:25
      94900000 -- (-20168.662) [...15 remote chains...] -- 12:13:16

      Average standard deviation of split frequencies: 0.009808

      94901000 -- (-20179.124) [...15 remote chains...] -- 12:13:17
      94902000 -- [-20176.082] [...15 remote chains...] -- 12:13:17
      94903000 -- (-20177.655) [...15 remote chains...] -- 12:13:09
      94904000 -- (-20189.201) [...15 remote chains...] -- 12:13:09
      94905000 -- (-20180.077) [...15 remote chains...] -- 12:13:01

      Average standard deviation of split frequencies: 0.009808

      94906000 -- [-20182.480] [...15 remote chains...] -- 12:13:01
      94907000 -- [-20182.610] [...15 remote chains...] -- 12:12:53
      94908000 -- (-20185.878) [...15 remote chains...] -- 12:12:53
      94909000 -- (-20174.234) [...15 remote chains...] -- 12:12:54
      94910000 -- [-20175.260] [...15 remote chains...] -- 12:12:45

      Average standard deviation of split frequencies: 0.009808

      94911000 -- (-20181.454) [...15 remote chains...] -- 12:12:45
      94912000 -- (-20176.108) [...15 remote chains...] -- 12:12:37
      94913000 -- (-20175.907) [...15 remote chains...] -- 12:12:37
      94914000 -- (-20175.923) [...15 remote chains...] -- 12:12:29
      94915000 -- (-20182.026) [...15 remote chains...] -- 12:12:29

      Average standard deviation of split frequencies: 0.009811

      94916000 -- (-20181.427) [...15 remote chains...] -- 12:12:30
      94917000 -- (-20176.622) [...15 remote chains...] -- 12:12:21
      94918000 -- (-20169.898) [...15 remote chains...] -- 12:12:22
      94919000 -- (-20173.644) [...15 remote chains...] -- 12:12:14
      94920000 -- (-20170.455) [...15 remote chains...] -- 12:12:14

      Average standard deviation of split frequencies: 0.009811

      94921000 -- (-20174.209) [...15 remote chains...] -- 12:12:06
      94922000 -- (-20178.046) [...15 remote chains...] -- 12:12:06
      94923000 -- (-20179.997) [...15 remote chains...] -- 12:12:06
      94924000 -- (-20171.224) [...15 remote chains...] -- 12:11:58
      94925000 -- (-20173.002) [...15 remote chains...] -- 12:11:50

      Average standard deviation of split frequencies: 0.009813

      94926000 -- (-20173.835) [...15 remote chains...] -- 12:11:50
      94927000 -- (-20175.544) [...15 remote chains...] -- 12:11:51
      94928000 -- (-20166.332) [...15 remote chains...] -- 12:11:42
      94929000 -- (-20184.250) [...15 remote chains...] -- 12:11:43
      94930000 -- [-20183.422] [...15 remote chains...] -- 12:11:34

      Average standard deviation of split frequencies: 0.009816

      94931000 -- (-20174.071) [...15 remote chains...] -- 12:11:35
      94932000 -- (-20187.983) [...15 remote chains...] -- 12:11:26
      94933000 -- (-20186.501) [...15 remote chains...] -- 12:11:27
      94934000 -- (-20179.691) [...15 remote chains...] -- 12:11:27
      94935000 -- [-20189.703] [...15 remote chains...] -- 12:11:19

      Average standard deviation of split frequencies: 0.009818

      94936000 -- (-20193.513) [...15 remote chains...] -- 12:11:19
      94937000 -- (-20185.432) [...15 remote chains...] -- 12:11:11
      94938000 -- (-20181.750) [...15 remote chains...] -- 12:11:11
      94939000 -- [-20184.351] [...15 remote chains...] -- 12:11:12
      94940000 -- (-20187.022) [...15 remote chains...] -- 12:11:03

      Average standard deviation of split frequencies: 0.009820

      94941000 -- (-20181.922) [...15 remote chains...] -- 12:11:04
      94942000 -- (-20186.654) [...15 remote chains...] -- 12:10:55
      94943000 -- (-20176.049) [...15 remote chains...] -- 12:10:56
      94944000 -- (-20190.263) [...15 remote chains...] -- 12:10:48
      94945000 -- (-20186.814) [...15 remote chains...] -- 12:10:48

      Average standard deviation of split frequencies: 0.009821

      94946000 -- (-20185.317) [...15 remote chains...] -- 12:10:40
      94947000 -- (-20183.266) [...15 remote chains...] -- 12:10:40
      94948000 -- (-20190.210) [...15 remote chains...] -- 12:10:41
      94949000 -- (-20182.949) [...15 remote chains...] -- 12:10:32
      94950000 -- (-20188.365) [...15 remote chains...] -- 12:10:33

      Average standard deviation of split frequencies: 0.009821

      94951000 -- (-20180.374) [...15 remote chains...] -- 12:10:24
      94952000 -- (-20173.118) [...15 remote chains...] -- 12:10:25
      94953000 -- [-20183.508] [...15 remote chains...] -- 12:10:25
      94954000 -- (-20173.038) [...15 remote chains...] -- 12:10:17
      94955000 -- (-20178.281) [...15 remote chains...] -- 12:10:17

      Average standard deviation of split frequencies: 0.009823

      94956000 -- (-20181.997) [...15 remote chains...] -- 12:10:09
      94957000 -- (-20191.036) [...15 remote chains...] -- 12:10:09
      94958000 -- (-20190.411) [...15 remote chains...] -- 12:10:01
      94959000 -- (-20183.492) [...15 remote chains...] -- 12:10:02
      94960000 -- [-20189.159] [...15 remote chains...] -- 12:10:02

      Average standard deviation of split frequencies: 0.009824

      94961000 -- (-20186.657) [...15 remote chains...] -- 12:09:54
      94962000 -- [-20186.194] [...15 remote chains...] -- 12:09:54
      94963000 -- (-20199.397) [...15 remote chains...] -- 12:09:46
      94964000 -- (-20189.997) [...15 remote chains...] -- 12:09:46
      94965000 -- (-20184.541) [...15 remote chains...] -- 12:09:38

      Average standard deviation of split frequencies: 0.009825

      94966000 -- (-20188.428) [...15 remote chains...] -- 12:09:38
      94967000 -- (-20185.274) [...15 remote chains...] -- 12:09:30
      94968000 -- [-20186.263] [...15 remote chains...] -- 12:09:31
      94969000 -- (-20183.556) [...15 remote chains...] -- 12:09:22
      94970000 -- [-20181.281] [...15 remote chains...] -- 12:09:23

      Average standard deviation of split frequencies: 0.009827

      94971000 -- [-20182.910] [...15 remote chains...] -- 12:09:23
      94972000 -- (-20187.673) [...15 remote chains...] -- 12:09:15
      94973000 -- (-20190.050) [...15 remote chains...] -- 12:09:15
      94974000 -- (-20183.434) [...15 remote chains...] -- 12:09:16
      94975000 -- (-20175.283) [...15 remote chains...] -- 12:09:08

      Average standard deviation of split frequencies: 0.009830

      94976000 -- (-20181.945) [...15 remote chains...] -- 12:09:08
      94977000 -- (-20183.146) [...15 remote chains...] -- 12:09:00
      94978000 -- (-20175.791) [...15 remote chains...] -- 12:09:00
      94979000 -- (-20183.393) [...15 remote chains...] -- 12:08:52
      94980000 -- (-20174.232) [...15 remote chains...] -- 12:08:52

      Average standard deviation of split frequencies: 0.009830

      94981000 -- (-20175.473) [...15 remote chains...] -- 12:08:44
      94982000 -- (-20177.488) [...15 remote chains...] -- 12:08:45
      94983000 -- (-20188.522) [...15 remote chains...] -- 12:08:45
      94984000 -- (-20186.156) [...15 remote chains...] -- 12:08:37
      94985000 -- [-20188.168] [...15 remote chains...] -- 12:08:37

      Average standard deviation of split frequencies: 0.009832

      94986000 -- [-20192.865] [...15 remote chains...] -- 12:08:29
      94987000 -- (-20187.653) [...15 remote chains...] -- 12:08:29
      94988000 -- (-20190.498) [...15 remote chains...] -- 12:08:21
      94989000 -- (-20183.808) [...15 remote chains...] -- 12:08:22
      94990000 -- (-20179.562) [...15 remote chains...] -- 12:08:13

      Average standard deviation of split frequencies: 0.009835

      94991000 -- [-20187.949] [...15 remote chains...] -- 12:08:14
      94992000 -- [-20191.112] [...15 remote chains...] -- 12:08:06
      94993000 -- (-20198.797) [...15 remote chains...] -- 12:08:06
      94994000 -- (-20191.452) [...15 remote chains...] -- 12:07:58
      94995000 -- [-20198.407] [...15 remote chains...] -- 12:07:58

      Average standard deviation of split frequencies: 0.009835

      94996000 -- (-20187.890) [...15 remote chains...] -- 12:07:59
      94997000 -- [-20188.685] [...15 remote chains...] -- 12:07:51
      94998000 -- (-20190.878) [...15 remote chains...] -- 12:07:51
      94999000 -- (-20187.121) [...15 remote chains...] -- 12:07:43
      95000000 -- (-20180.860) [...15 remote chains...] -- 12:07:43

      Average standard deviation of split frequencies: 0.009836

      95001000 -- (-20184.011) [...15 remote chains...] -- 12:07:35
      95002000 -- (-20201.989) [...15 remote chains...] -- 12:07:36
      95003000 -- (-20188.385) [...15 remote chains...] -- 12:07:27
      95004000 -- (-20189.146) [...15 remote chains...] -- 12:07:28
      95005000 -- (-20185.382) [...15 remote chains...] -- 12:07:20

      Average standard deviation of split frequencies: 0.009838

      95006000 -- [-20173.668] [...15 remote chains...] -- 12:07:20
      95007000 -- (-20185.753) [...15 remote chains...] -- 12:07:12
      95008000 -- (-20175.690) [...15 remote chains...] -- 12:07:12
      95009000 -- (-20182.308) [...15 remote chains...] -- 12:07:04
      95010000 -- [-20172.880] [...15 remote chains...] -- 12:07:05

      Average standard deviation of split frequencies: 0.009840

      95011000 -- (-20194.412) [...15 remote chains...] -- 12:06:57
      95012000 -- (-20189.727) [...15 remote chains...] -- 12:06:57
      95013000 -- (-20177.672) [...15 remote chains...] -- 12:06:49
      95014000 -- (-20172.809) [...15 remote chains...] -- 12:06:49
      95015000 -- [-20173.989] [...15 remote chains...] -- 12:06:41

      Average standard deviation of split frequencies: 0.009845

      95016000 -- (-20174.184) [...15 remote chains...] -- 12:06:42
      95017000 -- (-20169.053) [...15 remote chains...] -- 12:06:42
      95018000 -- (-20177.364) [...15 remote chains...] -- 12:06:34
      95019000 -- [-20174.467] [...15 remote chains...] -- 12:06:34
      95020000 -- (-20176.120) [...15 remote chains...] -- 12:06:26

      Average standard deviation of split frequencies: 0.009847

      95021000 -- (-20180.013) [...15 remote chains...] -- 12:06:27
      95022000 -- (-20184.334) [...15 remote chains...] -- 12:06:19
      95023000 -- (-20175.648) [...15 remote chains...] -- 12:06:19
      95024000 -- (-20173.625) [...15 remote chains...] -- 12:06:11
      95025000 -- (-20181.349) [...15 remote chains...] -- 12:06:11

      Average standard deviation of split frequencies: 0.009847

      95026000 -- [-20180.260] [...15 remote chains...] -- 12:06:03
      95027000 -- (-20184.332) [...15 remote chains...] -- 12:06:04
      95028000 -- (-20168.710) [...15 remote chains...] -- 12:05:56
      95029000 -- (-20174.680) [...15 remote chains...] -- 12:05:56
      95030000 -- (-20177.944) [...15 remote chains...] -- 12:05:56

      Average standard deviation of split frequencies: 0.009849

      95031000 -- (-20176.112) [...15 remote chains...] -- 12:05:48
      95032000 -- (-20184.139) [...15 remote chains...] -- 12:05:49
      95033000 -- (-20190.121) [...15 remote chains...] -- 12:05:49
      95034000 -- [-20189.085] [...15 remote chains...] -- 12:05:41
      95035000 -- (-20182.898) [...15 remote chains...] -- 12:05:42

      Average standard deviation of split frequencies: 0.009850

      95036000 -- [-20195.554] [...15 remote chains...] -- 12:05:33
      95037000 -- (-20198.743) [...15 remote chains...] -- 12:05:34
      95038000 -- [-20207.530] [...15 remote chains...] -- 12:05:26
      95039000 -- (-20200.067) [...15 remote chains...] -- 12:05:26
      95040000 -- [-20193.041] [...15 remote chains...] -- 12:05:27

      Average standard deviation of split frequencies: 0.009849

      95041000 -- (-20190.671) [...15 remote chains...] -- 12:05:19
      95042000 -- (-20186.395) [...15 remote chains...] -- 12:05:19
      95043000 -- [-20187.305] [...15 remote chains...] -- 12:05:11
      95044000 -- (-20181.535) [...15 remote chains...] -- 12:05:11
      95045000 -- (-20179.269) [...15 remote chains...] -- 12:05:12

      Average standard deviation of split frequencies: 0.009850

      95046000 -- (-20176.574) [...15 remote chains...] -- 12:05:04
      95047000 -- (-20170.064) [...15 remote chains...] -- 12:05:04
      95048000 -- (-20181.417) [...15 remote chains...] -- 12:04:56
      95049000 -- (-20183.868) [...15 remote chains...] -- 12:04:57
      95050000 -- (-20176.222) [...15 remote chains...] -- 12:04:49

      Average standard deviation of split frequencies: 0.009850

      95051000 -- (-20191.292) [...15 remote chains...] -- 12:04:49
      95052000 -- [-20182.218] [...15 remote chains...] -- 12:04:41
      95053000 -- [-20183.504] [...15 remote chains...] -- 12:04:41
      95054000 -- (-20178.981) [...15 remote chains...] -- 12:04:42
      95055000 -- (-20167.249) [...15 remote chains...] -- 12:04:34

      Average standard deviation of split frequencies: 0.009849

      95056000 -- [-20178.960] [...15 remote chains...] -- 12:04:34
      95057000 -- (-20173.428) [...15 remote chains...] -- 12:04:26
      95058000 -- (-20178.033) [...15 remote chains...] -- 12:04:27
      95059000 -- [-20171.775] [...15 remote chains...] -- 12:04:19
      95060000 -- (-20180.011) [...15 remote chains...] -- 12:04:19

      Average standard deviation of split frequencies: 0.009849

      95061000 -- [-20165.363] [...15 remote chains...] -- 12:04:20
      95062000 -- (-20167.005) [...15 remote chains...] -- 12:04:12
      95063000 -- [-20164.274] [...15 remote chains...] -- 12:04:12
      95064000 -- (-20165.370) [...15 remote chains...] -- 12:04:04
      95065000 -- [-20153.858] [...15 remote chains...] -- 12:04:04

      Average standard deviation of split frequencies: 0.009848

      95066000 -- (-20155.399) [...15 remote chains...] -- 12:03:56
      95067000 -- (-20157.706) [...15 remote chains...] -- 12:03:57
      95068000 -- (-20170.062) [...15 remote chains...] -- 12:03:57
      95069000 -- [-20162.454] [...15 remote chains...] -- 12:03:49
      95070000 -- (-20170.773) [...15 remote chains...] -- 12:03:50

      Average standard deviation of split frequencies: 0.009848

      95071000 -- (-20168.732) [...15 remote chains...] -- 12:03:42
      95072000 -- [-20168.937] [...15 remote chains...] -- 12:03:42
      95073000 -- [-20175.188] [...15 remote chains...] -- 12:03:43
      95074000 -- (-20184.967) [...15 remote chains...] -- 12:03:35
      95075000 -- [-20187.074] [...15 remote chains...] -- 12:03:35

      Average standard deviation of split frequencies: 0.009847

      95076000 -- (-20189.025) [...15 remote chains...] -- 12:03:27
      95077000 -- (-20176.820) [...15 remote chains...] -- 12:03:28
      95078000 -- (-20169.574) [...15 remote chains...] -- 12:03:20
      95079000 -- (-20165.451) [...15 remote chains...] -- 12:03:20
      95080000 -- (-20170.613) [...15 remote chains...] -- 12:03:12

      Average standard deviation of split frequencies: 0.009848

      95081000 -- (-20176.807) [...15 remote chains...] -- 12:03:12
      95082000 -- (-20171.961) [...15 remote chains...] -- 12:03:05
      95083000 -- (-20169.449) [...15 remote chains...] -- 12:03:05
      95084000 -- (-20179.230) [...15 remote chains...] -- 12:02:57
      95085000 -- (-20178.481) [...15 remote chains...] -- 12:02:57

      Average standard deviation of split frequencies: 0.009847

      95086000 -- (-20171.001) [...15 remote chains...] -- 12:02:50
      95087000 -- (-20170.391) [...15 remote chains...] -- 12:02:50
      95088000 -- (-20165.740) [...15 remote chains...] -- 12:02:50
      95089000 -- (-20175.846) [...15 remote chains...] -- 12:02:42
      95090000 -- (-20184.807) [...15 remote chains...] -- 12:02:43

      Average standard deviation of split frequencies: 0.009848

      95091000 -- (-20198.786) [...15 remote chains...] -- 12:02:43
      95092000 -- (-20183.583) [...15 remote chains...] -- 12:02:35
      95093000 -- [-20179.560] [...15 remote chains...] -- 12:02:36
      95094000 -- (-20189.105) [...15 remote chains...] -- 12:02:28
      95095000 -- (-20188.899) [...15 remote chains...] -- 12:02:28

      Average standard deviation of split frequencies: 0.009849

      95096000 -- (-20185.207) [...15 remote chains...] -- 12:02:20
      95097000 -- (-20195.183) [...15 remote chains...] -- 12:02:21
      95098000 -- (-20193.649) [...15 remote chains...] -- 12:02:13
      95099000 -- (-20197.693) [...15 remote chains...] -- 12:02:13
      95100000 -- [-20192.276] [...15 remote chains...] -- 12:02:14

      Average standard deviation of split frequencies: 0.009849

      95101000 -- (-20193.670) [...15 remote chains...] -- 12:02:06
      95102000 -- [-20193.590] [...15 remote chains...] -- 12:02:06
      95103000 -- (-20201.728) [...15 remote chains...] -- 12:01:58
      95104000 -- [-20197.067] [...15 remote chains...] -- 12:01:59
      95105000 -- [-20194.890] [...15 remote chains...] -- 12:01:51

      Average standard deviation of split frequencies: 0.009848

      95106000 -- (-20186.621) [...15 remote chains...] -- 12:01:51
      95107000 -- (-20188.673) [...15 remote chains...] -- 12:01:52
      95108000 -- (-20184.945) [...15 remote chains...] -- 12:01:44
      95109000 -- [-20190.656] [...15 remote chains...] -- 12:01:44
      95110000 -- (-20181.784) [...15 remote chains...] -- 12:01:37

      Average standard deviation of split frequencies: 0.009848

      95111000 -- [-20175.518] [...15 remote chains...] -- 12:01:37
      95112000 -- (-20179.306) [...15 remote chains...] -- 12:01:29
      95113000 -- (-20181.633) [...15 remote chains...] -- 12:01:29
      95114000 -- (-20180.381) [...15 remote chains...] -- 12:01:22
      95115000 -- (-20187.777) [...15 remote chains...] -- 12:01:22

      Average standard deviation of split frequencies: 0.009847

      95116000 -- (-20178.262) [...15 remote chains...] -- 12:01:14
      95117000 -- [-20180.764] [...15 remote chains...] -- 12:01:15
      95118000 -- (-20183.339) [...15 remote chains...] -- 12:01:15
      95119000 -- (-20177.855) [...15 remote chains...] -- 12:01:07
      95120000 -- (-20191.005) [...15 remote chains...] -- 12:01:08

      Average standard deviation of split frequencies: 0.009847

      95121000 -- (-20198.691) [...15 remote chains...] -- 12:01:00
      95122000 -- (-20192.860) [...15 remote chains...] -- 12:01:00
      95123000 -- [-20182.682] [...15 remote chains...] -- 12:01:01
      95124000 -- [-20184.783] [...15 remote chains...] -- 12:00:53
      95125000 -- (-20180.326) [...15 remote chains...] -- 12:00:53

      Average standard deviation of split frequencies: 0.009846

      95126000 -- [-20188.990] [...15 remote chains...] -- 12:00:45
      95127000 -- (-20187.890) [...15 remote chains...] -- 12:00:46
      95128000 -- (-20184.735) [...15 remote chains...] -- 12:00:38
      95129000 -- (-20176.271) [...15 remote chains...] -- 12:00:38
      95130000 -- (-20171.318) [...15 remote chains...] -- 12:00:39

      Average standard deviation of split frequencies: 0.009845

      95131000 -- (-20173.961) [...15 remote chains...] -- 12:00:31
      95132000 -- (-20174.085) [...15 remote chains...] -- 12:00:31
      95133000 -- (-20175.592) [...15 remote chains...] -- 12:00:24
      95134000 -- (-20174.730) [...15 remote chains...] -- 12:00:24
      95135000 -- (-20187.730) [...15 remote chains...] -- 12:00:16

      Average standard deviation of split frequencies: 0.009843

      95136000 -- [-20187.276] [...15 remote chains...] -- 12:00:17
      95137000 -- (-20174.640) [...15 remote chains...] -- 12:00:17
      95138000 -- (-20174.557) [...15 remote chains...] -- 12:00:09
      95139000 -- (-20175.944) [...15 remote chains...] -- 12:00:10
      95140000 -- (-20175.088) [...15 remote chains...] -- 12:00:02

      Average standard deviation of split frequencies: 0.009842

      95141000 -- (-20170.001) [...15 remote chains...] -- 12:00:02
      95142000 -- [-20165.680] [...15 remote chains...] -- 11:59:55
      95143000 -- [-20163.205] [...15 remote chains...] -- 11:59:55
      95144000 -- [-20170.562] [...15 remote chains...] -- 11:59:47
      95145000 -- (-20176.634) [...15 remote chains...] -- 11:59:48

      Average standard deviation of split frequencies: 0.009839

      95146000 -- [-20171.565] [...15 remote chains...] -- 11:59:48
      95147000 -- (-20175.182) [...15 remote chains...] -- 11:59:40
      95148000 -- (-20171.641) [...15 remote chains...] -- 11:59:41
      95149000 -- (-20163.941) [...15 remote chains...] -- 11:59:41
      95150000 -- (-20162.811) [...15 remote chains...] -- 11:59:33

      Average standard deviation of split frequencies: 0.009839

      95151000 -- (-20161.594) [...15 remote chains...] -- 11:59:34
      95152000 -- (-20175.092) [...15 remote chains...] -- 11:59:26
      95153000 -- (-20173.837) [...15 remote chains...] -- 11:59:26
      95154000 -- (-20174.486) [...15 remote chains...] -- 11:59:19
      95155000 -- (-20185.554) [...15 remote chains...] -- 11:59:19

      Average standard deviation of split frequencies: 0.009840

      95156000 -- (-20180.374) [...15 remote chains...] -- 11:59:11
      95157000 -- (-20174.283) [...15 remote chains...] -- 11:59:12
      95158000 -- [-20178.544] [...15 remote chains...] -- 11:59:12
      95159000 -- (-20182.702) [...15 remote chains...] -- 11:59:04
      95160000 -- (-20190.096) [...15 remote chains...] -- 11:59:05

      Average standard deviation of split frequencies: 0.009839

      95161000 -- (-20179.942) [...15 remote chains...] -- 11:58:57
      95162000 -- (-20177.581) [...15 remote chains...] -- 11:58:57
      95163000 -- [-20178.138] [...15 remote chains...] -- 11:58:50
      95164000 -- (-20183.915) [...15 remote chains...] -- 11:58:50
      95165000 -- (-20180.109) [...15 remote chains...] -- 11:58:51

      Average standard deviation of split frequencies: 0.009839

      95166000 -- (-20178.860) [...15 remote chains...] -- 11:58:43
      95167000 -- [-20182.034] [...15 remote chains...] -- 11:58:43
      95168000 -- (-20175.694) [...15 remote chains...] -- 11:58:36
      95169000 -- (-20168.576) [...15 remote chains...] -- 11:58:36
      95170000 -- (-20176.106) [...15 remote chains...] -- 11:58:28

      Average standard deviation of split frequencies: 0.009840

      95171000 -- [-20181.763] [...15 remote chains...] -- 11:58:29
      95172000 -- (-20192.278) [...15 remote chains...] -- 11:58:21
      95173000 -- [-20187.657] [...15 remote chains...] -- 11:58:21
      95174000 -- [-20191.523] [...15 remote chains...] -- 11:58:14
      95175000 -- (-20184.986) [...15 remote chains...] -- 11:58:14

      Average standard deviation of split frequencies: 0.009842

      95176000 -- (-20178.277) [...15 remote chains...] -- 11:58:14
      95177000 -- (-20186.646) [...15 remote chains...] -- 11:58:07
      95178000 -- [-20179.200] [...15 remote chains...] -- 11:58:07
      95179000 -- (-20177.184) [...15 remote chains...] -- 11:58:00
      95180000 -- (-20172.036) [...15 remote chains...] -- 11:58:00

      Average standard deviation of split frequencies: 0.009843

      95181000 -- (-20168.187) [...15 remote chains...] -- 11:57:52
      95182000 -- (-20178.957) [...15 remote chains...] -- 11:57:53
      95183000 -- (-20178.129) [...15 remote chains...] -- 11:57:45
      95184000 -- (-20176.440) [...15 remote chains...] -- 11:57:45
      95185000 -- (-20196.574) [...15 remote chains...] -- 11:57:46

      Average standard deviation of split frequencies: 0.009841

      95186000 -- (-20186.196) [...15 remote chains...] -- 11:57:38
      95187000 -- (-20186.407) [...15 remote chains...] -- 11:57:39
      95188000 -- (-20184.430) [...15 remote chains...] -- 11:57:31
      95189000 -- [-20191.872] [...15 remote chains...] -- 11:57:31
      95190000 -- (-20186.288) [...15 remote chains...] -- 11:57:24

      Average standard deviation of split frequencies: 0.009842

      95191000 -- (-20189.397) [...15 remote chains...] -- 11:57:24
      95192000 -- [-20187.036] [...15 remote chains...] -- 11:57:24
      95193000 -- (-20187.571) [...15 remote chains...] -- 11:57:17
      95194000 -- (-20180.732) [...15 remote chains...] -- 11:57:17
      95195000 -- (-20169.996) [...15 remote chains...] -- 11:57:10

      Average standard deviation of split frequencies: 0.009840

      95196000 -- (-20169.196) [...15 remote chains...] -- 11:57:10
      95197000 -- [-20168.100] [...15 remote chains...] -- 11:57:02
      95198000 -- [-20179.500] [...15 remote chains...] -- 11:57:03
      95199000 -- [-20175.180] [...15 remote chains...] -- 11:57:03
      95200000 -- (-20169.663) [...15 remote chains...] -- 11:56:56

      Average standard deviation of split frequencies: 0.009842

      95201000 -- [-20179.012] [...15 remote chains...] -- 11:56:56
      95202000 -- (-20179.040) [...15 remote chains...] -- 11:56:48
      95203000 -- [-20180.184] [...15 remote chains...] -- 11:56:49
      95204000 -- [-20190.019] [...15 remote chains...] -- 11:56:41
      95205000 -- (-20175.214) [...15 remote chains...] -- 11:56:41

      Average standard deviation of split frequencies: 0.009842

      95206000 -- (-20176.222) [...15 remote chains...] -- 11:56:42
      95207000 -- [-20180.504] [...15 remote chains...] -- 11:56:34
      95208000 -- [-20177.246] [...15 remote chains...] -- 11:56:35
      95209000 -- [-20171.172] [...15 remote chains...] -- 11:56:27
      95210000 -- (-20168.429) [...15 remote chains...] -- 11:56:27

      Average standard deviation of split frequencies: 0.009842

      95211000 -- [-20180.635] [...15 remote chains...] -- 11:56:28
      95212000 -- (-20181.946) [...15 remote chains...] -- 11:56:20
      95213000 -- [-20175.869] [...15 remote chains...] -- 11:56:21
      95214000 -- (-20178.140) [...15 remote chains...] -- 11:56:13
      95215000 -- [-20169.176] [...15 remote chains...] -- 11:56:13

      Average standard deviation of split frequencies: 0.009842

      95216000 -- [-20178.464] [...15 remote chains...] -- 11:56:06
      95217000 -- [-20174.347] [...15 remote chains...] -- 11:56:06
      95218000 -- (-20171.006) [...15 remote chains...] -- 11:55:59
      95219000 -- (-20172.462) [...15 remote chains...] -- 11:55:59
      95220000 -- (-20176.021) [...15 remote chains...] -- 11:55:59

      Average standard deviation of split frequencies: 0.009786

      95221000 -- [-20168.693] [...15 remote chains...] -- 11:55:52
      95222000 -- (-20172.157) [...15 remote chains...] -- 11:55:52
      95223000 -- [-20173.489] [...15 remote chains...] -- 11:55:45
      95224000 -- [-20170.625] [...15 remote chains...] -- 11:55:45
      95225000 -- (-20181.294) [...15 remote chains...] -- 11:55:38

      Average standard deviation of split frequencies: 0.009786

      95226000 -- (-20191.695) [...15 remote chains...] -- 11:55:38
      95227000 -- [-20177.590] [...15 remote chains...] -- 11:55:30
      95228000 -- (-20176.923) [...15 remote chains...] -- 11:55:31
      95229000 -- [-20179.909] [...15 remote chains...] -- 11:55:23
      95230000 -- [-20174.773] [...15 remote chains...] -- 11:55:24

      Average standard deviation of split frequencies: 0.009786

      95231000 -- (-20170.012) [...15 remote chains...] -- 11:55:24
      95232000 -- [-20182.902] [...15 remote chains...] -- 11:55:16
      95233000 -- [-20182.381] [...15 remote chains...] -- 11:55:17
      95234000 -- (-20208.557) [...15 remote chains...] -- 11:55:09
      95235000 -- (-20201.013) [...15 remote chains...] -- 11:55:10

      Average standard deviation of split frequencies: 0.009785

      95236000 -- [-20195.501] [...15 remote chains...] -- 11:55:02
      95237000 -- (-20188.447) [...15 remote chains...] -- 11:55:03
      95238000 -- [-20184.350] [...15 remote chains...] -- 11:54:55
      95239000 -- (-20204.503) [...15 remote chains...] -- 11:54:55
      95240000 -- (-20198.478) [...15 remote chains...] -- 11:54:48

      Average standard deviation of split frequencies: 0.009786

      95241000 -- (-20202.096) [...15 remote chains...] -- 11:54:48
      95242000 -- (-20194.835) [...15 remote chains...] -- 11:54:49
      95243000 -- [-20211.550] [...15 remote chains...] -- 11:54:41
      95244000 -- (-20192.328) [...15 remote chains...] -- 11:54:42
      95245000 -- (-20184.755) [...15 remote chains...] -- 11:54:34

      Average standard deviation of split frequencies: 0.009787

      95246000 -- [-20190.420] [...15 remote chains...] -- 11:54:34
      95247000 -- [-20183.282] [...15 remote chains...] -- 11:54:27
      95248000 -- (-20184.540) [...15 remote chains...] -- 11:54:27
      95249000 -- [-20185.540] [...15 remote chains...] -- 11:54:20
      95250000 -- (-20180.386) [...15 remote chains...] -- 11:54:20

      Average standard deviation of split frequencies: 0.009788

      95251000 -- (-20194.735) [...15 remote chains...] -- 11:54:13
      95252000 -- [-20186.514] [...15 remote chains...] -- 11:54:13
      95253000 -- [-20183.244] [...15 remote chains...] -- 11:54:13
      95254000 -- [-20184.103] [...15 remote chains...] -- 11:54:06
      95255000 -- [-20180.668] [...15 remote chains...] -- 11:54:06

      Average standard deviation of split frequencies: 0.009847

      95256000 -- (-20186.382) [...15 remote chains...] -- 11:53:59
      95257000 -- (-20190.359) [...15 remote chains...] -- 11:53:59
      95258000 -- [-20192.052] [...15 remote chains...] -- 11:53:52
      95259000 -- [-20182.427] [...15 remote chains...] -- 11:53:52
      95260000 -- (-20192.048) [...15 remote chains...] -- 11:53:53

      Average standard deviation of split frequencies: 0.009847

      95261000 -- (-20181.631) [...15 remote chains...] -- 11:53:45
      95262000 -- (-20189.866) [...15 remote chains...] -- 11:53:46
      95263000 -- [-20178.501] [...15 remote chains...] -- 11:53:38
      95264000 -- [-20185.710] [...15 remote chains...] -- 11:53:38
      95265000 -- [-20175.917] [...15 remote chains...] -- 11:53:31

      Average standard deviation of split frequencies: 0.009849

      95266000 -- [-20185.236] [...15 remote chains...] -- 11:53:31
      95267000 -- (-20188.261) [...15 remote chains...] -- 11:53:32
      95268000 -- (-20190.794) [...15 remote chains...] -- 11:53:24
      95269000 -- (-20190.240) [...15 remote chains...] -- 11:53:25
      95270000 -- [-20180.622] [...15 remote chains...] -- 11:53:17

      Average standard deviation of split frequencies: 0.009849

      95271000 -- (-20176.334) [...15 remote chains...] -- 11:53:18
      95272000 -- [-20181.068] [...15 remote chains...] -- 11:53:10
      95273000 -- [-20182.262] [...15 remote chains...] -- 11:53:11
      95274000 -- (-20186.711) [...15 remote chains...] -- 11:53:11
      95275000 -- [-20190.370] [...15 remote chains...] -- 11:53:03

      Average standard deviation of split frequencies: 0.009792

      95276000 -- (-20182.183) [...15 remote chains...] -- 11:53:04
      95277000 -- [-20175.942] [...15 remote chains...] -- 11:52:56
      95278000 -- (-20176.697) [...15 remote chains...] -- 11:52:57
      95279000 -- [-20178.551] [...15 remote chains...] -- 11:52:49
      95280000 -- (-20179.158) [...15 remote chains...] -- 11:52:50

      Average standard deviation of split frequencies: 0.009794

      95281000 -- [-20180.273] [...15 remote chains...] -- 11:52:42
      95282000 -- (-20191.706) [...15 remote chains...] -- 11:52:43
      95283000 -- (-20188.093) [...15 remote chains...] -- 11:52:43
      95284000 -- (-20207.906) [...15 remote chains...] -- 11:52:36
      95285000 -- [-20208.122] [...15 remote chains...] -- 11:52:36

      Average standard deviation of split frequencies: 0.009795

      95286000 -- (-20204.354) [...15 remote chains...] -- 11:52:29
      95287000 -- (-20195.615) [...15 remote chains...] -- 11:52:29
      95288000 -- (-20196.925) [...15 remote chains...] -- 11:52:22
      95289000 -- (-20185.323) [...15 remote chains...] -- 11:52:22
      95290000 -- [-20177.737] [...15 remote chains...] -- 11:52:15

      Average standard deviation of split frequencies: 0.009797

      95291000 -- (-20181.264) [...15 remote chains...] -- 11:52:15
      95292000 -- (-20175.740) [...15 remote chains...] -- 11:52:08
      95293000 -- [-20181.570] [...15 remote chains...] -- 11:52:08
      95294000 -- (-20183.855) [...15 remote chains...] -- 11:52:01
      95295000 -- [-20194.507] [...15 remote chains...] -- 11:52:01

      Average standard deviation of split frequencies: 0.009799

      95296000 -- [-20179.054] [...15 remote chains...] -- 11:52:01
      95297000 -- (-20185.071) [...15 remote chains...] -- 11:51:54
      95298000 -- (-20189.935) [...15 remote chains...] -- 11:51:47
      95299000 -- [-20186.114] [...15 remote chains...] -- 11:51:47
      95300000 -- (-20187.090) [...15 remote chains...] -- 11:51:47

      Average standard deviation of split frequencies: 0.009802

      95301000 -- [-20174.907] [...15 remote chains...] -- 11:51:40
      95302000 -- (-20173.614) [...15 remote chains...] -- 11:51:40
      95303000 -- (-20170.243) [...15 remote chains...] -- 11:51:33
      95304000 -- (-20164.475) [...15 remote chains...] -- 11:51:33
      95305000 -- (-20173.950) [...15 remote chains...] -- 11:51:26

      Average standard deviation of split frequencies: 0.009805

      95306000 -- (-20181.422) [...15 remote chains...] -- 11:51:26
      95307000 -- (-20190.115) [...15 remote chains...] -- 11:51:27
      95308000 -- (-20183.987) [...15 remote chains...] -- 11:51:27
      95309000 -- (-20173.884) [...15 remote chains...] -- 11:51:27
      95310000 -- (-20183.641) [...15 remote chains...] -- 11:51:28

      Average standard deviation of split frequencies: 0.009863

      95311000 -- (-20184.331) [...15 remote chains...] -- 11:51:28
      95312000 -- (-20180.832) [...15 remote chains...] -- 11:51:29
      95313000 -- [-20167.853] [...15 remote chains...] -- 11:51:37
      95314000 -- [-20177.744] [...15 remote chains...] -- 11:51:37
      95315000 -- (-20175.235) [...15 remote chains...] -- 11:51:37

      Average standard deviation of split frequencies: 0.009867

      95316000 -- (-20169.664) [...15 remote chains...] -- 11:51:38
      95317000 -- [-20165.931] [...15 remote chains...] -- 11:51:38
      95318000 -- (-20168.662) [...15 remote chains...] -- 11:51:31
      95319000 -- [-20176.698] [...15 remote chains...] -- 11:51:31
      95320000 -- (-20178.338) [...15 remote chains...] -- 11:51:31

      Average standard deviation of split frequencies: 0.009867

      95321000 -- (-20178.050) [...15 remote chains...] -- 11:51:32
      95322000 -- (-20184.196) [...15 remote chains...] -- 11:51:32
      95323000 -- [-20182.711] [...15 remote chains...] -- 11:51:40
      95324000 -- (-20194.447) [...15 remote chains...] -- 11:51:33
      95325000 -- (-20193.250) [...15 remote chains...] -- 11:51:33

      Average standard deviation of split frequencies: 0.009868

      95326000 -- [-20191.881] [...15 remote chains...] -- 11:51:33
      95327000 -- [-20190.416] [...15 remote chains...] -- 11:51:34
      95328000 -- (-20192.745) [...15 remote chains...] -- 11:51:34
      95329000 -- [-20197.384] [...15 remote chains...] -- 11:51:34
      95330000 -- (-20193.069) [...15 remote chains...] -- 11:51:35

      Average standard deviation of split frequencies: 0.009872

      95331000 -- [-20187.922] [...15 remote chains...] -- 11:51:35
      95332000 -- (-20185.350) [...15 remote chains...] -- 11:51:35
      95333000 -- (-20204.310) [...15 remote chains...] -- 11:51:36
      95334000 -- (-20177.296) [...15 remote chains...] -- 11:51:36
      95335000 -- [-20189.876] [...15 remote chains...] -- 11:51:44

      Average standard deviation of split frequencies: 0.009874

      95336000 -- [-20192.821] [...15 remote chains...] -- 11:51:44
      95337000 -- (-20184.014) [...15 remote chains...] -- 11:51:45
      95338000 -- (-20177.997) [...15 remote chains...] -- 11:51:37
      95339000 -- (-20181.687) [...15 remote chains...] -- 11:51:38
      95340000 -- [-20168.833] [...15 remote chains...] -- 11:51:45

      Average standard deviation of split frequencies: 0.009875

      95341000 -- (-20168.825) [...15 remote chains...] -- 11:51:46
      95342000 -- [-20170.198] [...15 remote chains...] -- 11:51:46
      95343000 -- (-20178.405) [...15 remote chains...] -- 11:51:46
      95344000 -- (-20170.969) [...15 remote chains...] -- 11:51:47
      95345000 -- [-20164.686] [...15 remote chains...] -- 11:51:47

      Average standard deviation of split frequencies: 0.009877

      95346000 -- [-20160.887] [...15 remote chains...] -- 11:51:47
      95347000 -- [-20178.734] [...15 remote chains...] -- 11:51:48
      95348000 -- [-20185.481] [...15 remote chains...] -- 11:51:48
      95349000 -- (-20181.574) [...15 remote chains...] -- 11:51:48
      95350000 -- (-20166.544) [...15 remote chains...] -- 11:51:48

      Average standard deviation of split frequencies: 0.009878

      95351000 -- (-20167.298) [...15 remote chains...] -- 11:51:49
      95352000 -- (-20169.207) [...15 remote chains...] -- 11:51:49
      95353000 -- (-20170.670) [...15 remote chains...] -- 11:51:49
      95354000 -- (-20176.639) [...15 remote chains...] -- 11:51:50
      95355000 -- (-20179.881) [...15 remote chains...] -- 11:51:50

      Average standard deviation of split frequencies: 0.009822

      95356000 -- (-20181.660) [...15 remote chains...] -- 11:51:50
      95357000 -- (-20175.290) [...15 remote chains...] -- 11:51:51
      95358000 -- [-20172.732] [...15 remote chains...] -- 11:51:51
      95359000 -- [-20180.284] [...15 remote chains...] -- 11:51:51
      95360000 -- [-20196.775] [...15 remote chains...] -- 11:51:51

      Average standard deviation of split frequencies: 0.009823

      95361000 -- (-20200.243) [...15 remote chains...] -- 11:51:52
      95362000 -- (-20195.971) [...15 remote chains...] -- 11:51:52
      95363000 -- (-20195.476) [...15 remote chains...] -- 11:51:52
      95364000 -- (-20181.525) [...15 remote chains...] -- 11:51:52
      95365000 -- [-20181.555] [...15 remote chains...] -- 11:51:53

      Average standard deviation of split frequencies: 0.009824

      95366000 -- [-20199.461] [...15 remote chains...] -- 11:51:53
      95367000 -- [-20189.260] [...15 remote chains...] -- 11:51:53
      95368000 -- (-20195.278) [...15 remote chains...] -- 11:51:54
      95369000 -- (-20195.076) [...15 remote chains...] -- 11:51:54
      95370000 -- (-20200.243) [...15 remote chains...] -- 11:51:54

      Average standard deviation of split frequencies: 0.009826

      95371000 -- (-20196.566) [...15 remote chains...] -- 11:51:54
      95372000 -- (-20190.528) [...15 remote chains...] -- 11:51:55
      95373000 -- [-20198.646] [...15 remote chains...] -- 11:51:55
      95374000 -- (-20195.673) [...15 remote chains...] -- 11:51:55
      95375000 -- [-20199.438] [...15 remote chains...] -- 11:51:55

      Average standard deviation of split frequencies: 0.009883

      95376000 -- (-20182.601) [...15 remote chains...] -- 11:51:56
      95377000 -- [-20170.298] [...15 remote chains...] -- 11:51:56
      95378000 -- (-20179.591) [...15 remote chains...] -- 11:51:56
      95379000 -- (-20179.233) [...15 remote chains...] -- 11:51:56
      95380000 -- (-20182.052) [...15 remote chains...] -- 11:51:57

      Average standard deviation of split frequencies: 0.009827

      95381000 -- (-20174.717) [...15 remote chains...] -- 11:51:57
      95382000 -- (-20173.031) [...15 remote chains...] -- 11:51:57
      95383000 -- (-20184.866) [...15 remote chains...] -- 11:51:57
      95384000 -- [-20181.933] [...15 remote chains...] -- 11:51:58
      95385000 -- [-20186.557] [...15 remote chains...] -- 11:52:05

      Average standard deviation of split frequencies: 0.009826

      95386000 -- (-20184.254) [...15 remote chains...] -- 11:52:06
      95387000 -- (-20183.380) [...15 remote chains...] -- 11:52:06
      95388000 -- (-20181.174) [...15 remote chains...] -- 11:52:06
      95389000 -- (-20183.389) [...15 remote chains...] -- 11:52:06
      95390000 -- (-20187.762) [...15 remote chains...] -- 11:52:07

      Average standard deviation of split frequencies: 0.009885

      95391000 -- [-20183.661] [...15 remote chains...] -- 11:52:07
      95392000 -- [-20181.699] [...15 remote chains...] -- 11:52:07
      95393000 -- (-20175.562) [...15 remote chains...] -- 11:52:07
      95394000 -- [-20176.273] [...15 remote chains...] -- 11:52:08
      95395000 -- (-20190.448) [...15 remote chains...] -- 11:52:08

      Average standard deviation of split frequencies: 0.009886

      95396000 -- [-20188.695] [...15 remote chains...] -- 11:52:08
      95397000 -- [-20176.131] [...15 remote chains...] -- 11:52:08
      95398000 -- [-20167.184] [...15 remote chains...] -- 11:52:09
      95399000 -- [-20168.659] [...15 remote chains...] -- 11:52:09
      95400000 -- [-20176.603] [...15 remote chains...] -- 11:52:09

      Average standard deviation of split frequencies: 0.009886

      95401000 -- [-20177.471] [...15 remote chains...] -- 11:52:09
      95402000 -- [-20181.627] [...15 remote chains...] -- 11:52:09
      95403000 -- (-20182.708) [...15 remote chains...] -- 11:52:10
      95404000 -- [-20179.125] [...15 remote chains...] -- 11:52:10
      95405000 -- [-20186.956] [...15 remote chains...] -- 11:52:10

      Average standard deviation of split frequencies: 0.009884

      95406000 -- [-20181.577] [...15 remote chains...] -- 11:52:10
      95407000 -- [-20184.987] [...15 remote chains...] -- 11:52:10
      95408000 -- [-20183.593] [...15 remote chains...] -- 11:52:11
      95409000 -- (-20178.738) [...15 remote chains...] -- 11:52:11
      95410000 -- [-20195.564] [...15 remote chains...] -- 11:52:11

      Average standard deviation of split frequencies: 0.009884

      95411000 -- (-20203.078) [...15 remote chains...] -- 11:52:11
      95412000 -- (-20189.817) [...15 remote chains...] -- 11:52:12
      95413000 -- (-20194.011) [...15 remote chains...] -- 11:52:12
      95414000 -- (-20208.150) [...15 remote chains...] -- 11:52:12
      95415000 -- [-20189.697] [...15 remote chains...] -- 11:52:12

      Average standard deviation of split frequencies: 0.009885

      95416000 -- (-20192.839) [...15 remote chains...] -- 11:52:12
      95417000 -- [-20181.200] [...15 remote chains...] -- 11:52:13
      95418000 -- [-20182.013] [...15 remote chains...] -- 11:52:13
      95419000 -- (-20184.090) [...15 remote chains...] -- 11:52:13
      95420000 -- (-20170.103) [...15 remote chains...] -- 11:52:13

      Average standard deviation of split frequencies: 0.009887

      95421000 -- (-20171.711) [...15 remote chains...] -- 11:52:13
      95422000 -- (-20180.194) [...15 remote chains...] -- 11:52:14
      95423000 -- (-20181.701) [...15 remote chains...] -- 11:52:14
      95424000 -- (-20174.253) [...15 remote chains...] -- 11:52:14
      95425000 -- [-20174.140] [...15 remote chains...] -- 11:52:14

      Average standard deviation of split frequencies: 0.009888

      95426000 -- [-20180.002] [...15 remote chains...] -- 11:52:14
      95427000 -- [-20188.473] [...15 remote chains...] -- 11:52:15
      95428000 -- [-20191.462] [...15 remote chains...] -- 11:52:15
      95429000 -- [-20186.918] [...15 remote chains...] -- 11:52:15
      95430000 -- (-20184.308) [...15 remote chains...] -- 11:52:15

      Average standard deviation of split frequencies: 0.009889

      95431000 -- (-20193.281) [...15 remote chains...] -- 11:52:15
      95432000 -- [-20182.421] [...15 remote chains...] -- 11:52:23
      95433000 -- (-20180.122) [...15 remote chains...] -- 11:52:23
      95434000 -- (-20181.650) [...15 remote chains...] -- 11:52:16
      95435000 -- [-20175.804] [...15 remote chains...] -- 11:52:16

      Average standard deviation of split frequencies: 0.009892

      95436000 -- (-20171.221) [...15 remote chains...] -- 11:52:16
      95437000 -- [-20171.179] [...15 remote chains...] -- 11:52:24
      95438000 -- (-20175.061) [...15 remote chains...] -- 11:52:24
      95439000 -- [-20167.612] [...15 remote chains...] -- 11:52:24
      95440000 -- [-20179.593] [...15 remote chains...] -- 11:52:24

      Average standard deviation of split frequencies: 0.009893

      95441000 -- [-20176.103] [...15 remote chains...] -- 11:52:24
      95442000 -- [-20174.593] [...15 remote chains...] -- 11:52:17
      95443000 -- [-20177.428] [...15 remote chains...] -- 11:52:17
      95444000 -- (-20181.283) [...15 remote chains...] -- 11:52:18
      95445000 -- (-20185.300) [...15 remote chains...] -- 11:52:18

      Average standard deviation of split frequencies: 0.009894

      95446000 -- [-20176.886] [...15 remote chains...] -- 11:52:18
      95447000 -- (-20177.286) [...15 remote chains...] -- 11:52:18
      95448000 -- [-20185.063] [...15 remote chains...] -- 11:52:18
      95449000 -- [-20173.940] [...15 remote chains...] -- 11:52:18
      95450000 -- (-20186.757) [...15 remote chains...] -- 11:52:18

      Average standard deviation of split frequencies: 0.009896

      95451000 -- [-20192.833] [...15 remote chains...] -- 11:52:19
      95452000 -- (-20177.429) [...15 remote chains...] -- 11:52:19
      95453000 -- (-20175.821) [...15 remote chains...] -- 11:52:19
      95454000 -- (-20165.949) [...15 remote chains...] -- 11:52:19
      95455000 -- [-20171.142] [...15 remote chains...] -- 11:52:19

      Average standard deviation of split frequencies: 0.009896

      95456000 -- (-20169.712) [...15 remote chains...] -- 11:52:19
      95457000 -- (-20168.825) [...15 remote chains...] -- 11:52:20
      95458000 -- (-20179.531) [...15 remote chains...] -- 11:52:20
      95459000 -- [-20172.831] [...15 remote chains...] -- 11:52:20
      95460000 -- [-20182.486] [...15 remote chains...] -- 11:52:20

      Average standard deviation of split frequencies: 0.009897

      95461000 -- [-20184.904] [...15 remote chains...] -- 11:52:20
      95462000 -- [-20187.681] [...15 remote chains...] -- 11:52:20
      95463000 -- (-20173.789) [...15 remote chains...] -- 11:52:20
      95464000 -- [-20186.439] [...15 remote chains...] -- 11:52:21
      95465000 -- (-20170.863) [...15 remote chains...] -- 11:52:28

      Average standard deviation of split frequencies: 0.009897

      95466000 -- [-20177.372] [...15 remote chains...] -- 11:52:21
      95467000 -- (-20183.494) [...15 remote chains...] -- 11:52:28
      95468000 -- (-20188.966) [...15 remote chains...] -- 11:52:28
      95469000 -- (-20186.752) [...15 remote chains...] -- 11:52:29
      95470000 -- (-20196.368) [...15 remote chains...] -- 11:52:29

      Average standard deviation of split frequencies: 0.009899

      95471000 -- (-20196.341) [...15 remote chains...] -- 11:52:29
      95472000 -- (-20194.445) [...15 remote chains...] -- 11:52:29
      95473000 -- [-20186.048] [...15 remote chains...] -- 11:52:29
      95474000 -- [-20181.750] [...15 remote chains...] -- 11:52:29
      95475000 -- (-20168.577) [...15 remote chains...] -- 11:52:29

      Average standard deviation of split frequencies: 0.009900

      95476000 -- (-20170.950) [...15 remote chains...] -- 11:52:29
      95477000 -- [-20177.082] [...15 remote chains...] -- 11:52:30
      95478000 -- [-20170.528] [...15 remote chains...] -- 11:52:30
      95479000 -- [-20183.646] [...15 remote chains...] -- 11:52:30
      95480000 -- (-20190.972) [...15 remote chains...] -- 11:52:30

      Average standard deviation of split frequencies: 0.009899

      95481000 -- [-20185.083] [...15 remote chains...] -- 11:52:30
      95482000 -- [-20186.277] [...15 remote chains...] -- 11:52:30
      95483000 -- (-20185.480) [...15 remote chains...] -- 11:52:30
      95484000 -- (-20186.381) [...15 remote chains...] -- 11:52:30
      95485000 -- [-20180.918] [...15 remote chains...] -- 11:52:38

      Average standard deviation of split frequencies: 0.009901

      95486000 -- (-20181.124) [...15 remote chains...] -- 11:52:38
      95487000 -- (-20194.866) [...15 remote chains...] -- 11:52:38
      95488000 -- (-20189.116) [...15 remote chains...] -- 11:52:38
      95489000 -- [-20180.547] [...15 remote chains...] -- 11:52:38
      95490000 -- [-20183.359] [...15 remote chains...] -- 11:52:38

      Average standard deviation of split frequencies: 0.009902

      95491000 -- [-20186.576] [...15 remote chains...] -- 11:52:38
      95492000 -- (-20169.744) [...15 remote chains...] -- 11:52:38
      95493000 -- [-20175.961] [...15 remote chains...] -- 11:52:39
      95494000 -- [-20173.234] [...15 remote chains...] -- 11:52:39
      95495000 -- (-20172.467) [...15 remote chains...] -- 11:52:39

      Average standard deviation of split frequencies: 0.009900

      95496000 -- [-20180.121] [...15 remote chains...] -- 11:52:39
      95497000 -- (-20180.828) [...15 remote chains...] -- 11:52:39
      95498000 -- [-20192.209] [...15 remote chains...] -- 11:52:39
      95499000 -- (-20189.557) [...15 remote chains...] -- 11:52:39
      95500000 -- (-20201.237) [...15 remote chains...] -- 11:52:39

      Average standard deviation of split frequencies: 0.009900

      95501000 -- [-20190.590] [...15 remote chains...] -- 11:52:39
      95502000 -- (-20184.155) [...15 remote chains...] -- 11:52:39
      95503000 -- (-20191.603) [...15 remote chains...] -- 11:52:39
      95504000 -- (-20191.305) [...15 remote chains...] -- 11:52:40
      95505000 -- (-20184.937) [...15 remote chains...] -- 11:52:40

      Average standard deviation of split frequencies: 0.009901

      95506000 -- [-20191.132] [...15 remote chains...] -- 11:52:40
      95507000 -- [-20197.324] [...15 remote chains...] -- 11:52:40
      95508000 -- [-20193.965] [...15 remote chains...] -- 11:52:40
      95509000 -- (-20189.589) [...15 remote chains...] -- 11:52:40
      95510000 -- (-20196.969) [...15 remote chains...] -- 11:52:40

      Average standard deviation of split frequencies: 0.009900

      95511000 -- (-20189.746) [...15 remote chains...] -- 11:52:40
      95512000 -- [-20196.658] [...15 remote chains...] -- 11:52:40
      95513000 -- [-20188.262] [...15 remote chains...] -- 11:52:40
      95514000 -- [-20187.941] [...15 remote chains...] -- 11:52:40
      95515000 -- (-20190.593) [...15 remote chains...] -- 11:52:40

      Average standard deviation of split frequencies: 0.009899

      95516000 -- (-20187.866) [...15 remote chains...] -- 11:52:40
      95517000 -- (-20201.670) [...15 remote chains...] -- 11:52:41
      95518000 -- (-20199.293) [...15 remote chains...] -- 11:52:41
      95519000 -- (-20209.819) [...15 remote chains...] -- 11:52:41
      95520000 -- [-20195.387] [...15 remote chains...] -- 11:52:41

      Average standard deviation of split frequencies: 0.009899

      95521000 -- (-20187.205) [...15 remote chains...] -- 11:52:41
      95522000 -- (-20189.828) [...15 remote chains...] -- 11:52:41
      95523000 -- (-20189.323) [...15 remote chains...] -- 11:52:41
      95524000 -- (-20192.656) [...15 remote chains...] -- 11:52:41
      95525000 -- (-20191.427) [...15 remote chains...] -- 11:52:41

      Average standard deviation of split frequencies: 0.009900

      95526000 -- [-20190.195] [...15 remote chains...] -- 11:52:41
      95527000 -- [-20185.551] [...15 remote chains...] -- 11:52:41
      95528000 -- [-20191.327] [...15 remote chains...] -- 11:52:41
      95529000 -- (-20191.065) [...15 remote chains...] -- 11:52:41
      95530000 -- (-20192.378) [...15 remote chains...] -- 11:52:41

      Average standard deviation of split frequencies: 0.009901

      95531000 -- (-20192.888) [...15 remote chains...] -- 11:52:41
      95532000 -- [-20187.657] [...15 remote chains...] -- 11:52:41
      95533000 -- [-20180.547] [...15 remote chains...] -- 11:52:49
      95534000 -- [-20179.213] [...15 remote chains...] -- 11:52:42
      95535000 -- (-20179.261) [...15 remote chains...] -- 11:52:49

      Average standard deviation of split frequencies: 0.009901

      95536000 -- (-20182.359) [...15 remote chains...] -- 11:52:49
      95537000 -- (-20174.412) [...15 remote chains...] -- 11:52:49
      95538000 -- [-20175.057] [...15 remote chains...] -- 11:52:49
      95539000 -- (-20175.014) [...15 remote chains...] -- 11:52:49
      95540000 -- [-20173.290] [...15 remote chains...] -- 11:52:49

      Average standard deviation of split frequencies: 0.009902

      95541000 -- (-20180.600) [...15 remote chains...] -- 11:52:49
      95542000 -- [-20179.213] [...15 remote chains...] -- 11:52:49
      95543000 -- [-20179.631] [...15 remote chains...] -- 11:52:49
      95544000 -- (-20178.419) [...15 remote chains...] -- 11:52:49
      95545000 -- [-20177.731] [...15 remote chains...] -- 11:52:49

      Average standard deviation of split frequencies: 0.009903

      95546000 -- [-20182.505] [...15 remote chains...] -- 11:52:49
      95547000 -- [-20195.251] [...15 remote chains...] -- 11:52:49
      95548000 -- (-20180.787) [...15 remote chains...] -- 11:52:49
      95549000 -- [-20184.578] [...15 remote chains...] -- 11:52:49
      95550000 -- [-20200.496] [...15 remote chains...] -- 11:52:49

      Average standard deviation of split frequencies: 0.009903

      95551000 -- (-20192.748) [...15 remote chains...] -- 11:52:49
      95552000 -- (-20191.324) [...15 remote chains...] -- 11:52:49
      95553000 -- (-20190.301) [...15 remote chains...] -- 11:52:49
      95554000 -- (-20187.482) [...15 remote chains...] -- 11:52:42
      95555000 -- (-20184.751) [...15 remote chains...] -- 11:52:49

      Average standard deviation of split frequencies: 0.009904

      95556000 -- (-20194.271) [...15 remote chains...] -- 11:52:49
      95557000 -- [-20210.486] [...15 remote chains...] -- 11:52:49
      95558000 -- [-20202.206] [...15 remote chains...] -- 11:52:49
      95559000 -- (-20200.220) [...15 remote chains...] -- 11:52:49
      95560000 -- (-20206.518) [...15 remote chains...] -- 11:52:50

      Average standard deviation of split frequencies: 0.009905

      95561000 -- [-20196.590] [...15 remote chains...] -- 11:52:50
      95562000 -- [-20186.593] [...15 remote chains...] -- 11:52:50
      95563000 -- (-20187.893) [...15 remote chains...] -- 11:52:50
      95564000 -- (-20187.667) [...15 remote chains...] -- 11:52:50
      95565000 -- [-20195.427] [...15 remote chains...] -- 11:52:50

      Average standard deviation of split frequencies: 0.009906

      95566000 -- [-20184.399] [...15 remote chains...] -- 11:52:50
      95567000 -- (-20183.486) [...15 remote chains...] -- 11:52:50
      95568000 -- (-20176.243) [...15 remote chains...] -- 11:52:50
      95569000 -- [-20184.629] [...15 remote chains...] -- 11:52:50
      95570000 -- (-20181.985) [...15 remote chains...] -- 11:52:50

      Average standard deviation of split frequencies: 0.009906

      95571000 -- (-20183.440) [...15 remote chains...] -- 11:52:50
      95572000 -- (-20176.788) [...15 remote chains...] -- 11:52:57
      95573000 -- [-20184.226] [...15 remote chains...] -- 11:52:57
      95574000 -- (-20186.816) [...15 remote chains...] -- 11:52:57
      95575000 -- (-20184.780) [...15 remote chains...] -- 11:52:57

      Average standard deviation of split frequencies: 0.009907

      95576000 -- (-20174.676) [...15 remote chains...] -- 11:52:57
      95577000 -- (-20173.946) [...15 remote chains...] -- 11:52:57
      95578000 -- (-20175.442) [...15 remote chains...] -- 11:52:50
      95579000 -- [-20174.431] [...15 remote chains...] -- 11:52:57
      95580000 -- [-20188.800] [...15 remote chains...] -- 11:52:57

      Average standard deviation of split frequencies: 0.009909

      95581000 -- (-20175.783) [...15 remote chains...] -- 11:52:57
      95582000 -- [-20194.056] [...15 remote chains...] -- 11:52:57
      95583000 -- (-20199.876) [...15 remote chains...] -- 11:52:57
      95584000 -- [-20189.405] [...15 remote chains...] -- 11:52:57
      95585000 -- [-20189.733] [...15 remote chains...] -- 11:52:57

      Average standard deviation of split frequencies: 0.009909

      95586000 -- (-20191.094) [...15 remote chains...] -- 11:52:57
      95587000 -- [-20185.149] [...15 remote chains...] -- 11:52:57
      95588000 -- (-20191.125) [...15 remote chains...] -- 11:52:56
      95589000 -- [-20201.590] [...15 remote chains...] -- 11:52:56
      95590000 -- [-20194.864] [...15 remote chains...] -- 11:52:56

      Average standard deviation of split frequencies: 0.009908

      95591000 -- (-20195.564) [...15 remote chains...] -- 11:52:56
      95592000 -- [-20194.217] [...15 remote chains...] -- 11:52:56
      95593000 -- [-20189.667] [...15 remote chains...] -- 11:52:56
      95594000 -- [-20180.276] [...15 remote chains...] -- 11:52:56
      95595000 -- [-20181.656] [...15 remote chains...] -- 11:52:56

      Average standard deviation of split frequencies: 0.009908

      95596000 -- [-20180.643] [...15 remote chains...] -- 11:52:56
      95597000 -- [-20181.772] [...15 remote chains...] -- 11:52:56
      95598000 -- (-20188.800) [...15 remote chains...] -- 11:52:56
      95599000 -- [-20195.488] [...15 remote chains...] -- 11:52:56
      95600000 -- (-20195.723) [...15 remote chains...] -- 11:52:56

      Average standard deviation of split frequencies: 0.009910

      95601000 -- [-20189.532] [...15 remote chains...] -- 11:52:56
      95602000 -- (-20181.701) [...15 remote chains...] -- 11:52:56
      95603000 -- (-20179.645) [...15 remote chains...] -- 11:52:56
      95604000 -- (-20182.538) [...15 remote chains...] -- 11:52:56
      95605000 -- (-20183.417) [...15 remote chains...] -- 11:52:56

      Average standard deviation of split frequencies: 0.009909

      95606000 -- (-20184.045) [...15 remote chains...] -- 11:52:56
      95607000 -- (-20190.209) [...15 remote chains...] -- 11:52:56
      95608000 -- (-20190.307) [...15 remote chains...] -- 11:52:56
      95609000 -- [-20181.554] [...15 remote chains...] -- 11:52:56
      95610000 -- [-20183.358] [...15 remote chains...] -- 11:52:56

      Average standard deviation of split frequencies: 0.009909

      95611000 -- (-20174.866) [...15 remote chains...] -- 11:52:56
      95612000 -- (-20176.274) [...15 remote chains...] -- 11:52:56
      95613000 -- [-20186.820] [...15 remote chains...] -- 11:52:56
      95614000 -- (-20188.237) [...15 remote chains...] -- 11:52:56
      95615000 -- [-20186.753] [...15 remote chains...] -- 11:52:56

      Average standard deviation of split frequencies: 0.009911

      95616000 -- [-20174.747] [...15 remote chains...] -- 11:52:56
      95617000 -- [-20177.538] [...15 remote chains...] -- 11:52:55
      95618000 -- [-20182.547] [...15 remote chains...] -- 11:52:55
      95619000 -- [-20186.347] [...15 remote chains...] -- 11:52:55
      95620000 -- (-20185.388) [...15 remote chains...] -- 11:52:55

      Average standard deviation of split frequencies: 0.009908

      95621000 -- (-20185.299) [...15 remote chains...] -- 11:52:55
      95622000 -- [-20189.973] [...15 remote chains...] -- 11:52:55
      95623000 -- (-20187.407) [...15 remote chains...] -- 11:52:55
      95624000 -- [-20185.771] [...15 remote chains...] -- 11:52:55
      95625000 -- (-20185.197) [...15 remote chains...] -- 11:52:55

      Average standard deviation of split frequencies: 0.009909

      95626000 -- (-20189.526) [...15 remote chains...] -- 11:53:02
      95627000 -- [-20205.349] [...15 remote chains...] -- 11:53:02
      95628000 -- (-20192.445) [...15 remote chains...] -- 11:53:02
      95629000 -- (-20183.416) [...15 remote chains...] -- 11:53:02
      95630000 -- (-20190.430) [...15 remote chains...] -- 11:53:02

      Average standard deviation of split frequencies: 0.009907

      95631000 -- (-20191.334) [...15 remote chains...] -- 11:53:02
      95632000 -- (-20194.347) [...15 remote chains...] -- 11:53:01
      95633000 -- (-20204.291) [...15 remote chains...] -- 11:53:01
      95634000 -- (-20190.339) [...15 remote chains...] -- 11:53:01
      95635000 -- (-20206.252) [...15 remote chains...] -- 11:53:01

      Average standard deviation of split frequencies: 0.009904

      95636000 -- (-20202.869) [...15 remote chains...] -- 11:53:01
      95637000 -- (-20200.335) [...15 remote chains...] -- 11:53:01
      95638000 -- [-20213.301] [...15 remote chains...] -- 11:53:01
      95639000 -- (-20205.475) [...15 remote chains...] -- 11:53:01
      95640000 -- [-20203.625] [...15 remote chains...] -- 11:53:01

      Average standard deviation of split frequencies: 0.009904

      95641000 -- (-20196.190) [...15 remote chains...] -- 11:53:01
      95642000 -- (-20196.935) [...15 remote chains...] -- 11:53:01
      95643000 -- [-20204.227] [...15 remote chains...] -- 11:53:01
      95644000 -- [-20189.242] [...15 remote chains...] -- 11:53:01
      95645000 -- (-20194.892) [...15 remote chains...] -- 11:53:00

      Average standard deviation of split frequencies: 0.009905

      95646000 -- (-20192.868) [...15 remote chains...] -- 11:53:00
      95647000 -- (-20189.526) [...15 remote chains...] -- 11:53:00
      95648000 -- [-20179.146] [...15 remote chains...] -- 11:53:00
      95649000 -- (-20196.296) [...15 remote chains...] -- 11:53:00
      95650000 -- [-20187.681] [...15 remote chains...] -- 11:53:00

      Average standard deviation of split frequencies: 0.009905

      95651000 -- (-20187.434) [...15 remote chains...] -- 11:53:00
      95652000 -- [-20197.934] [...15 remote chains...] -- 11:53:00
      95653000 -- [-20189.965] [...15 remote chains...] -- 11:53:00
      95654000 -- (-20191.407) [...15 remote chains...] -- 11:53:00
      95655000 -- [-20186.970] [...15 remote chains...] -- 11:53:00

      Average standard deviation of split frequencies: 0.009903

      95656000 -- (-20200.319) [...15 remote chains...] -- 11:52:59
      95657000 -- (-20192.950) [...15 remote chains...] -- 11:52:59
      95658000 -- (-20196.345) [...15 remote chains...] -- 11:52:59
      95659000 -- [-20197.044] [...15 remote chains...] -- 11:52:59
      95660000 -- (-20191.994) [...15 remote chains...] -- 11:52:59

      Average standard deviation of split frequencies: 0.009902

      95661000 -- [-20194.667] [...15 remote chains...] -- 11:53:06
      95662000 -- [-20188.616] [...15 remote chains...] -- 11:53:06
      95663000 -- (-20186.650) [...15 remote chains...] -- 11:53:06
      95664000 -- (-20183.166) [...15 remote chains...] -- 11:53:06
      95665000 -- (-20184.486) [...15 remote chains...] -- 11:53:05

      Average standard deviation of split frequencies: 0.009903

      95666000 -- (-20187.168) [...15 remote chains...] -- 11:53:05
      95667000 -- [-20192.581] [...15 remote chains...] -- 11:53:05
      95668000 -- (-20188.904) [...15 remote chains...] -- 11:53:05
      95669000 -- (-20191.745) [...15 remote chains...] -- 11:53:05
      95670000 -- [-20175.358] [...15 remote chains...] -- 11:53:05

      Average standard deviation of split frequencies: 0.009903

      95671000 -- (-20176.999) [...15 remote chains...] -- 11:53:05
      95672000 -- (-20181.546) [...15 remote chains...] -- 11:53:05
      95673000 -- (-20175.384) [...15 remote chains...] -- 11:53:05
      95674000 -- [-20182.746] [...15 remote chains...] -- 11:53:04
      95675000 -- [-20177.678] [...15 remote chains...] -- 11:53:04

      Average standard deviation of split frequencies: 0.009904

      95676000 -- (-20174.934) [...15 remote chains...] -- 11:52:57
      95677000 -- [-20181.893] [...15 remote chains...] -- 11:52:57
      95678000 -- (-20179.439) [...15 remote chains...] -- 11:52:57
      95679000 -- (-20177.766) [...15 remote chains...] -- 11:52:57
      95680000 -- [-20177.147] [...15 remote chains...] -- 11:52:57

      Average standard deviation of split frequencies: 0.009904

      95681000 -- [-20177.723] [...15 remote chains...] -- 11:52:50
      95682000 -- (-20172.913) [...15 remote chains...] -- 11:52:50
      95683000 -- [-20183.532] [...15 remote chains...] -- 11:52:43
      95684000 -- (-20179.817) [...15 remote chains...] -- 11:52:43
      95685000 -- [-20175.806] [...15 remote chains...] -- 11:52:36

      Average standard deviation of split frequencies: 0.009903

      95686000 -- (-20177.155) [...15 remote chains...] -- 11:52:36
      95687000 -- [-20180.823] [...15 remote chains...] -- 11:52:36
      95688000 -- [-20184.329] [...15 remote chains...] -- 11:52:29
      95689000 -- (-20186.389) [...15 remote chains...] -- 11:52:29
      95690000 -- (-20184.102) [...15 remote chains...] -- 11:52:22

      Average standard deviation of split frequencies: 0.009902

      95691000 -- [-20184.039] [...15 remote chains...] -- 11:52:22
      95692000 -- [-20180.428] [...15 remote chains...] -- 11:52:15
      95693000 -- (-20189.194) [...15 remote chains...] -- 11:52:15
      95694000 -- (-20178.226) [...15 remote chains...] -- 11:52:15
      95695000 -- (-20189.550) [...15 remote chains...] -- 11:52:08

      Average standard deviation of split frequencies: 0.009904

      95696000 -- (-20192.835) [...15 remote chains...] -- 11:52:08
      95697000 -- (-20199.394) [...15 remote chains...] -- 11:52:01
      95698000 -- (-20185.636) [...15 remote chains...] -- 11:52:00
      95699000 -- [-20194.251] [...15 remote chains...] -- 11:51:54
      95700000 -- (-20192.010) [...15 remote chains...] -- 11:51:54

      Average standard deviation of split frequencies: 0.009901

      95701000 -- (-20193.222) [...15 remote chains...] -- 11:51:53
      95702000 -- (-20199.134) [...15 remote chains...] -- 11:51:47
      95703000 -- (-20203.018) [...15 remote chains...] -- 11:51:46
      95704000 -- (-20201.989) [...15 remote chains...] -- 11:51:40
      95705000 -- [-20198.868] [...15 remote chains...] -- 11:51:39

      Average standard deviation of split frequencies: 0.009899

      95706000 -- (-20203.377) [...15 remote chains...] -- 11:51:33
      95707000 -- (-20218.785) [...15 remote chains...] -- 11:51:32
      95708000 -- (-20205.156) [...15 remote chains...] -- 11:51:26
      95709000 -- [-20197.366] [...15 remote chains...] -- 11:51:25
      95710000 -- [-20192.912] [...15 remote chains...] -- 11:51:25

      Average standard deviation of split frequencies: 0.009900

      95711000 -- [-20194.386] [...15 remote chains...] -- 11:51:18
      95712000 -- [-20185.834] [...15 remote chains...] -- 11:51:18
      95713000 -- (-20189.906) [...15 remote chains...] -- 11:51:18
      95714000 -- (-20202.093) [...15 remote chains...] -- 11:51:11
      95715000 -- (-20197.599) [...15 remote chains...] -- 11:51:11

      Average standard deviation of split frequencies: 0.009900

      95716000 -- [-20192.125] [...15 remote chains...] -- 11:51:04
      95717000 -- (-20188.956) [...15 remote chains...] -- 11:51:04
      95718000 -- (-20199.280) [...15 remote chains...] -- 11:51:04
      95719000 -- (-20189.282) [...15 remote chains...] -- 11:50:57
      95720000 -- [-20193.619] [...15 remote chains...] -- 11:50:57

      Average standard deviation of split frequencies: 0.009898

      95721000 -- (-20188.609) [...15 remote chains...] -- 11:50:50
      95722000 -- (-20189.925) [...15 remote chains...] -- 11:50:50
      95723000 -- (-20199.400) [...15 remote chains...] -- 11:50:43
      95724000 -- (-20205.529) [...15 remote chains...] -- 11:50:43
      95725000 -- (-20192.785) [...15 remote chains...] -- 11:50:43

      Average standard deviation of split frequencies: 0.009901

      95726000 -- [-20189.591] [...15 remote chains...] -- 11:50:36
      95727000 -- (-20186.337) [...15 remote chains...] -- 11:50:36
      95728000 -- (-20180.676) [...15 remote chains...] -- 11:50:36
      95729000 -- (-20184.055) [...15 remote chains...] -- 11:50:29
      95730000 -- [-20188.819] [...15 remote chains...] -- 11:50:29

      Average standard deviation of split frequencies: 0.009903

      95731000 -- (-20199.299) [...15 remote chains...] -- 11:50:22
      95732000 -- (-20197.657) [...15 remote chains...] -- 11:50:22
      95733000 -- (-20189.070) [...15 remote chains...] -- 11:50:22
      95734000 -- (-20197.901) [...15 remote chains...] -- 11:50:15
      95735000 -- (-20189.852) [...15 remote chains...] -- 11:50:15

      Average standard deviation of split frequencies: 0.009902

      95736000 -- (-20185.257) [...15 remote chains...] -- 11:50:08
      95737000 -- [-20199.912] [...15 remote chains...] -- 11:50:08
      95738000 -- (-20193.167) [...15 remote chains...] -- 11:50:08
      95739000 -- [-20198.651] [...15 remote chains...] -- 11:50:01
      95740000 -- [-20187.494] [...15 remote chains...] -- 11:50:01

      Average standard deviation of split frequencies: 0.009903

      95741000 -- [-20190.984] [...15 remote chains...] -- 11:49:54
      95742000 -- (-20190.785) [...15 remote chains...] -- 11:49:54
      95743000 -- (-20194.119) [...15 remote chains...] -- 11:49:54
      95744000 -- (-20199.651) [...15 remote chains...] -- 11:49:47
      95745000 -- [-20201.970] [...15 remote chains...] -- 11:49:47

      Average standard deviation of split frequencies: 0.009904

      95746000 -- [-20189.592] [...15 remote chains...] -- 11:49:47
      95747000 -- [-20197.198] [...15 remote chains...] -- 11:49:47
      95748000 -- [-20195.661] [...15 remote chains...] -- 11:49:47
      95749000 -- (-20193.278) [...15 remote chains...] -- 11:49:53
      95750000 -- (-20178.767) [...15 remote chains...] -- 11:49:53

      Average standard deviation of split frequencies: 0.009906

      95751000 -- (-20187.371) [...15 remote chains...] -- 11:49:53
      95752000 -- [-20183.436] [...15 remote chains...] -- 11:49:53
      95753000 -- [-20184.579] [...15 remote chains...] -- 11:49:53
      95754000 -- (-20184.989) [...15 remote chains...] -- 11:49:53
      95755000 -- [-20181.336] [...15 remote chains...] -- 11:49:52

      Average standard deviation of split frequencies: 0.009910

      95756000 -- (-20193.894) [...15 remote chains...] -- 11:49:52
      95757000 -- [-20192.572] [...15 remote chains...] -- 11:49:52
      95758000 -- [-20186.815] [...15 remote chains...] -- 11:49:52
      95759000 -- (-20187.265) [...15 remote chains...] -- 11:49:58
      95760000 -- [-20186.777] [...15 remote chains...] -- 11:49:58

      Average standard deviation of split frequencies: 0.009911

      95761000 -- (-20197.013) [...15 remote chains...] -- 11:49:58
      95762000 -- (-20177.257) [...15 remote chains...] -- 11:49:58
      95763000 -- (-20181.489) [...15 remote chains...] -- 11:49:58
      95764000 -- [-20188.287] [...15 remote chains...] -- 11:49:58
      95765000 -- (-20192.991) [...15 remote chains...] -- 11:49:58

      Average standard deviation of split frequencies: 0.009911

      95766000 -- [-20200.263] [...15 remote chains...] -- 11:49:57
      95767000 -- [-20189.540] [...15 remote chains...] -- 11:49:57
      95768000 -- [-20191.811] [...15 remote chains...] -- 11:49:57
      95769000 -- [-20194.067] [...15 remote chains...] -- 11:49:57
      95770000 -- [-20193.710] [...15 remote chains...] -- 11:49:57

      Average standard deviation of split frequencies: 0.009913

      95771000 -- (-20195.226) [...15 remote chains...] -- 11:49:57
      95772000 -- [-20197.928] [...15 remote chains...] -- 11:49:56
      95773000 -- (-20195.352) [...15 remote chains...] -- 11:49:56
      95774000 -- (-20197.000) [...15 remote chains...] -- 11:50:03
      95775000 -- (-20197.533) [...15 remote chains...] -- 11:50:03

      Average standard deviation of split frequencies: 0.009914

      95776000 -- (-20205.824) [...15 remote chains...] -- 11:50:02
      95777000 -- [-20195.204] [...15 remote chains...] -- 11:50:02
      95778000 -- (-20195.001) [...15 remote chains...] -- 11:50:02
      95779000 -- (-20196.658) [...15 remote chains...] -- 11:50:02
      95780000 -- [-20190.406] [...15 remote chains...] -- 11:50:02

      Average standard deviation of split frequencies: 0.009915

      95781000 -- (-20196.453) [...15 remote chains...] -- 11:50:02
      95782000 -- (-20206.542) [...15 remote chains...] -- 11:50:01
      95783000 -- (-20208.777) [...15 remote chains...] -- 11:50:01
      95784000 -- (-20209.104) [...15 remote chains...] -- 11:50:01
      95785000 -- [-20209.223] [...15 remote chains...] -- 11:50:01

      Average standard deviation of split frequencies: 0.009915

      95786000 -- [-20207.018] [...15 remote chains...] -- 11:50:01
      95787000 -- (-20191.451) [...15 remote chains...] -- 11:50:07
      95788000 -- [-20184.027] [...15 remote chains...] -- 11:50:07
      95789000 -- [-20192.814] [...15 remote chains...] -- 11:50:07
      95790000 -- (-20189.830) [...15 remote chains...] -- 11:50:06

      Average standard deviation of split frequencies: 0.009914

      95791000 -- [-20190.370] [...15 remote chains...] -- 11:50:06
      95792000 -- [-20189.750] [...15 remote chains...] -- 11:50:06
      95793000 -- [-20192.035] [...15 remote chains...] -- 11:50:06
      95794000 -- (-20197.290) [...15 remote chains...] -- 11:50:06
      95795000 -- [-20209.812] [...15 remote chains...] -- 11:50:06

      Average standard deviation of split frequencies: 0.009914

      95796000 -- (-20205.884) [...15 remote chains...] -- 11:50:05
      95797000 -- (-20202.239) [...15 remote chains...] -- 11:50:12
      95798000 -- [-20200.382] [...15 remote chains...] -- 11:50:12
      95799000 -- [-20190.760] [...15 remote chains...] -- 11:50:11
      95800000 -- [-20186.274] [...15 remote chains...] -- 11:50:11

      Average standard deviation of split frequencies: 0.009914

      95801000 -- (-20192.581) [...15 remote chains...] -- 11:50:11
      95802000 -- (-20191.471) [...15 remote chains...] -- 11:50:11
      95803000 -- (-20201.221) [...15 remote chains...] -- 11:50:11
      95804000 -- (-20189.672) [...15 remote chains...] -- 11:50:10
      95805000 -- [-20187.939] [...15 remote chains...] -- 11:50:10

      Average standard deviation of split frequencies: 0.009913

      95806000 -- (-20183.751) [...15 remote chains...] -- 11:50:10
      95807000 -- (-20194.561) [...15 remote chains...] -- 11:50:16
      95808000 -- [-20199.529] [...15 remote chains...] -- 11:50:16
      95809000 -- (-20189.047) [...15 remote chains...] -- 11:50:16
      95810000 -- (-20191.560) [...15 remote chains...] -- 11:50:16

      Average standard deviation of split frequencies: 0.009914

      95811000 -- (-20177.426) [...15 remote chains...] -- 11:50:15
      95812000 -- (-20180.745) [...15 remote chains...] -- 11:50:15
      95813000 -- (-20184.418) [...15 remote chains...] -- 11:50:15
      95814000 -- (-20189.201) [...15 remote chains...] -- 11:50:15
      95815000 -- (-20201.309) [...15 remote chains...] -- 11:50:15

      Average standard deviation of split frequencies: 0.009915

      95816000 -- (-20189.929) [...15 remote chains...] -- 11:50:14
      95817000 -- [-20188.065] [...15 remote chains...] -- 11:50:21
      95818000 -- (-20190.765) [...15 remote chains...] -- 11:50:20
      95819000 -- [-20198.390] [...15 remote chains...] -- 11:50:20
      95820000 -- (-20197.843) [...15 remote chains...] -- 11:50:20

      Average standard deviation of split frequencies: 0.009915

      95821000 -- (-20211.812) [...15 remote chains...] -- 11:50:20
      95822000 -- (-20205.970) [...15 remote chains...] -- 11:50:20
      95823000 -- (-20193.231) [...15 remote chains...] -- 11:50:19
      95824000 -- (-20190.268) [...15 remote chains...] -- 11:50:19
      95825000 -- (-20187.126) [...15 remote chains...] -- 11:50:19

      Average standard deviation of split frequencies: 0.009914

      95826000 -- (-20192.048) [...15 remote chains...] -- 11:50:19
      95827000 -- [-20192.028] [...15 remote chains...] -- 11:50:18
      95828000 -- (-20188.363) [...15 remote chains...] -- 11:50:18
      95829000 -- (-20191.225) [...15 remote chains...] -- 11:50:18
      95830000 -- [-20202.401] [...15 remote chains...] -- 11:50:18

      Average standard deviation of split frequencies: 0.009915

      95831000 -- (-20206.994) [...15 remote chains...] -- 11:50:18
      95832000 -- (-20208.278) [...15 remote chains...] -- 11:50:17
      95833000 -- (-20205.358) [...15 remote chains...] -- 11:50:17
      95834000 -- (-20192.863) [...15 remote chains...] -- 11:50:23
      95835000 -- (-20197.436) [...15 remote chains...] -- 11:50:23

      Average standard deviation of split frequencies: 0.009916

      95836000 -- (-20192.704) [...15 remote chains...] -- 11:50:23
      95837000 -- [-20196.821] [...15 remote chains...] -- 11:50:23
      95838000 -- [-20187.645] [...15 remote chains...] -- 11:50:22
      95839000 -- [-20186.202] [...15 remote chains...] -- 11:50:22
      95840000 -- (-20187.339) [...15 remote chains...] -- 11:50:22

      Average standard deviation of split frequencies: 0.009918

      95841000 -- [-20178.270] [...15 remote chains...] -- 11:50:22
      95842000 -- (-20185.761) [...15 remote chains...] -- 11:50:21
      95843000 -- (-20181.053) [...15 remote chains...] -- 11:50:21
      95844000 -- (-20190.607) [...15 remote chains...] -- 11:50:21
      95845000 -- (-20183.686) [...15 remote chains...] -- 11:50:21

      Average standard deviation of split frequencies: 0.009920

      95846000 -- (-20185.307) [...15 remote chains...] -- 11:50:20
      95847000 -- (-20181.281) [...15 remote chains...] -- 11:50:20
      95848000 -- (-20198.048) [...15 remote chains...] -- 11:50:20
      95849000 -- (-20184.193) [...15 remote chains...] -- 11:50:20
      95850000 -- (-20188.977) [...15 remote chains...] -- 11:50:26

      Average standard deviation of split frequencies: 0.009922

      95851000 -- (-20189.283) [...15 remote chains...] -- 11:50:26
      95852000 -- [-20192.333] [...15 remote chains...] -- 11:50:25
      95853000 -- [-20190.157] [...15 remote chains...] -- 11:50:25
      95854000 -- [-20196.405] [...15 remote chains...] -- 11:50:25
      95855000 -- [-20191.166] [...15 remote chains...] -- 11:50:25

      Average standard deviation of split frequencies: 0.009923

      95856000 -- [-20187.980] [...15 remote chains...] -- 11:50:24
      95857000 -- (-20180.553) [...15 remote chains...] -- 11:50:30
      95858000 -- (-20170.175) [...15 remote chains...] -- 11:50:30
      95859000 -- [-20171.473] [...15 remote chains...] -- 11:50:30
      95860000 -- (-20179.622) [...15 remote chains...] -- 11:50:30

      Average standard deviation of split frequencies: 0.009925

      95861000 -- (-20185.869) [...15 remote chains...] -- 11:50:29
      95862000 -- (-20185.911) [...15 remote chains...] -- 11:50:29
      95863000 -- [-20177.131] [...15 remote chains...] -- 11:50:29
      95864000 -- [-20180.799] [...15 remote chains...] -- 11:50:29
      95865000 -- (-20188.668) [...15 remote chains...] -- 11:50:28

      Average standard deviation of split frequencies: 0.009926

      95866000 -- (-20184.995) [...15 remote chains...] -- 11:50:28
      95867000 -- (-20182.488) [...15 remote chains...] -- 11:50:28
      95868000 -- [-20189.588] [...15 remote chains...] -- 11:50:28
      95869000 -- (-20189.862) [...15 remote chains...] -- 11:50:27
      95870000 -- (-20190.111) [...15 remote chains...] -- 11:50:27

      Average standard deviation of split frequencies: 0.009928

      95871000 -- (-20192.275) [...15 remote chains...] -- 11:50:33
      95872000 -- [-20170.334] [...15 remote chains...] -- 11:50:33
      95873000 -- [-20179.439] [...15 remote chains...] -- 11:50:33
      95874000 -- [-20173.575] [...15 remote chains...] -- 11:50:32
      95875000 -- (-20167.380) [...15 remote chains...] -- 11:50:32

      Average standard deviation of split frequencies: 0.009929

      95876000 -- (-20180.487) [...15 remote chains...] -- 11:50:32
      95877000 -- (-20177.297) [...15 remote chains...] -- 11:50:31
      95878000 -- [-20172.923] [...15 remote chains...] -- 11:50:31
      95879000 -- (-20167.559) [...15 remote chains...] -- 11:50:31
      95880000 -- [-20170.724] [...15 remote chains...] -- 11:50:31

      Average standard deviation of split frequencies: 0.009931

      95881000 -- [-20166.354] [...15 remote chains...] -- 11:50:30
      95882000 -- [-20173.498] [...15 remote chains...] -- 11:50:30
      95883000 -- (-20176.907) [...15 remote chains...] -- 11:50:30
      95884000 -- (-20178.184) [...15 remote chains...] -- 11:50:30
      95885000 -- (-20170.588) [...15 remote chains...] -- 11:50:36

      Average standard deviation of split frequencies: 0.009933

      95886000 -- (-20172.369) [...15 remote chains...] -- 11:50:35
      95887000 -- (-20172.636) [...15 remote chains...] -- 11:50:35
      95888000 -- [-20173.168] [...15 remote chains...] -- 11:50:28
      95889000 -- (-20178.514) [...15 remote chains...] -- 11:50:34
      95890000 -- (-20182.891) [...15 remote chains...] -- 11:50:34

      Average standard deviation of split frequencies: 0.009935

      95891000 -- (-20179.932) [...15 remote chains...] -- 11:50:34
      95892000 -- [-20185.643] [...15 remote chains...] -- 11:50:34
      95893000 -- [-20187.570] [...15 remote chains...] -- 11:50:33
      95894000 -- [-20175.263] [...15 remote chains...] -- 11:50:33
      95895000 -- (-20178.292) [...15 remote chains...] -- 11:50:33

      Average standard deviation of split frequencies: 0.009936

      95896000 -- (-20188.456) [...15 remote chains...] -- 11:50:32
      95897000 -- (-20190.934) [...15 remote chains...] -- 11:50:32
      95898000 -- (-20190.096) [...15 remote chains...] -- 11:50:32
      95899000 -- (-20200.917) [...15 remote chains...] -- 11:50:31
      95900000 -- [-20186.474] [...15 remote chains...] -- 11:50:31

      Average standard deviation of split frequencies: 0.009938

      95901000 -- [-20189.089] [...15 remote chains...] -- 11:50:31
      95902000 -- (-20184.714) [...15 remote chains...] -- 11:50:31
      95903000 -- (-20178.098) [...15 remote chains...] -- 11:50:30
      95904000 -- [-20182.921] [...15 remote chains...] -- 11:50:36
      95905000 -- [-20182.186] [...15 remote chains...] -- 11:50:36

      Average standard deviation of split frequencies: 0.009940

      95906000 -- [-20176.112] [...15 remote chains...] -- 11:50:36
      95907000 -- (-20181.365) [...15 remote chains...] -- 11:50:35
      95908000 -- (-20191.305) [...15 remote chains...] -- 11:50:35
      95909000 -- [-20187.930] [...15 remote chains...] -- 11:50:35
      95910000 -- [-20185.556] [...15 remote chains...] -- 11:50:34

      Average standard deviation of split frequencies: 0.009944

      95911000 -- (-20188.689) [...15 remote chains...] -- 11:50:34
      95912000 -- (-20186.945) [...15 remote chains...] -- 11:50:34
      95913000 -- (-20194.247) [...15 remote chains...] -- 11:50:33
      95914000 -- [-20184.812] [...15 remote chains...] -- 11:50:33
      95915000 -- (-20187.373) [...15 remote chains...] -- 11:50:33

      Average standard deviation of split frequencies: 0.009946

      95916000 -- [-20191.265] [...15 remote chains...] -- 11:50:32
      95917000 -- (-20193.553) [...15 remote chains...] -- 11:50:32
      95918000 -- (-20191.957) [...15 remote chains...] -- 11:50:38
      95919000 -- [-20185.117] [...15 remote chains...] -- 11:50:38
      95920000 -- [-20188.721] [...15 remote chains...] -- 11:50:37

      Average standard deviation of split frequencies: 0.009951

      95921000 -- (-20196.674) [...15 remote chains...] -- 11:50:37
      95922000 -- (-20190.457) [...15 remote chains...] -- 11:50:37
      95923000 -- [-20196.392] [...15 remote chains...] -- 11:50:37
      95924000 -- (-20198.335) [...15 remote chains...] -- 11:50:36
      95925000 -- (-20185.038) [...15 remote chains...] -- 11:50:36

      Average standard deviation of split frequencies: 0.009953

      95926000 -- (-20186.236) [...15 remote chains...] -- 11:50:36
      95927000 -- (-20190.364) [...15 remote chains...] -- 11:50:35
      95928000 -- (-20194.910) [...15 remote chains...] -- 11:50:35
      95929000 -- [-20182.893] [...15 remote chains...] -- 11:50:41
      95930000 -- [-20192.849] [...15 remote chains...] -- 11:50:40

      Average standard deviation of split frequencies: 0.009954

      95931000 -- (-20201.201) [...15 remote chains...] -- 11:50:40
      95932000 -- (-20207.021) [...15 remote chains...] -- 11:50:40
      95933000 -- [-20202.528] [...15 remote chains...] -- 11:50:39
      95934000 -- (-20203.034) [...15 remote chains...] -- 11:50:39
      95935000 -- (-20202.264) [...15 remote chains...] -- 11:50:39

      Average standard deviation of split frequencies: 0.009954

      95936000 -- (-20207.799) [...15 remote chains...] -- 11:50:38
      95937000 -- [-20202.436] [...15 remote chains...] -- 11:50:38
      95938000 -- [-20205.424] [...15 remote chains...] -- 11:50:38
      95939000 -- (-20200.758) [...15 remote chains...] -- 11:50:37
      95940000 -- [-20204.718] [...15 remote chains...] -- 11:50:37

      Average standard deviation of split frequencies: 0.009956

      95941000 -- (-20193.262) [...15 remote chains...] -- 11:50:37
      95942000 -- (-20201.191) [...15 remote chains...] -- 11:50:36
      95943000 -- [-20200.595] [...15 remote chains...] -- 11:50:36
      95944000 -- (-20195.487) [...15 remote chains...] -- 11:50:36
      95945000 -- [-20197.530] [...15 remote chains...] -- 11:50:35

      Average standard deviation of split frequencies: 0.009958

      95946000 -- (-20197.154) [...15 remote chains...] -- 11:50:35
      95947000 -- (-20201.134) [...15 remote chains...] -- 11:50:35
      95948000 -- (-20200.466) [...15 remote chains...] -- 11:50:41
      95949000 -- (-20208.068) [...15 remote chains...] -- 11:50:40
      95950000 -- (-20191.339) [...15 remote chains...] -- 11:50:40

      Average standard deviation of split frequencies: 0.009960

      95951000 -- (-20201.199) [...15 remote chains...] -- 11:50:39
      95952000 -- (-20197.352) [...15 remote chains...] -- 11:50:39
      95953000 -- [-20190.799] [...15 remote chains...] -- 11:50:39
      95954000 -- (-20196.346) [...15 remote chains...] -- 11:50:38
      95955000 -- (-20199.908) [...15 remote chains...] -- 11:50:38

      Average standard deviation of split frequencies: 0.009960

      95956000 -- (-20206.551) [...15 remote chains...] -- 11:50:44
      95957000 -- [-20206.800] [...15 remote chains...] -- 11:50:44
      95958000 -- (-20198.102) [...15 remote chains...] -- 11:50:43
      95959000 -- [-20205.791] [...15 remote chains...] -- 11:50:43
      95960000 -- (-20206.401) [...15 remote chains...] -- 11:50:42

      Average standard deviation of split frequencies: 0.009960

      95961000 -- (-20205.718) [...15 remote chains...] -- 11:50:42
      95962000 -- (-20212.212) [...15 remote chains...] -- 11:50:42
      95963000 -- (-20203.614) [...15 remote chains...] -- 11:50:41
      95964000 -- (-20194.613) [...15 remote chains...] -- 11:50:41
      95965000 -- [-20197.068] [...15 remote chains...] -- 11:50:41

      Average standard deviation of split frequencies: 0.009962

      95966000 -- [-20185.686] [...15 remote chains...] -- 11:50:46
      95967000 -- [-20173.826] [...15 remote chains...] -- 11:50:46
      95968000 -- (-20187.675) [...15 remote chains...] -- 11:50:46
      95969000 -- (-20191.424) [...15 remote chains...] -- 11:50:45
      95970000 -- [-20180.710] [...15 remote chains...] -- 11:50:45

      Average standard deviation of split frequencies: 0.009964

      95971000 -- (-20175.435) [...15 remote chains...] -- 11:50:45
      95972000 -- [-20174.138] [...15 remote chains...] -- 11:50:44
      95973000 -- [-20169.814] [...15 remote chains...] -- 11:50:44
      95974000 -- [-20171.358] [...15 remote chains...] -- 11:50:43
      95975000 -- (-20174.239) [...15 remote chains...] -- 11:50:43

      Average standard deviation of split frequencies: 0.009964

      95976000 -- [-20187.387] [...15 remote chains...] -- 11:50:43
      95977000 -- [-20177.343] [...15 remote chains...] -- 11:50:42
      95978000 -- (-20198.723) [...15 remote chains...] -- 11:50:42
      95979000 -- [-20197.607] [...15 remote chains...] -- 11:50:42
      95980000 -- [-20191.202] [...15 remote chains...] -- 11:50:47

      Average standard deviation of split frequencies: 0.009966

      95981000 -- (-20194.812) [...15 remote chains...] -- 11:50:47
      95982000 -- (-20196.070) [...15 remote chains...] -- 11:50:47
      95983000 -- [-20198.359] [...15 remote chains...] -- 11:50:46
      95984000 -- (-20197.626) [...15 remote chains...] -- 11:50:46
      95985000 -- (-20189.962) [...15 remote chains...] -- 11:50:45

      Average standard deviation of split frequencies: 0.009968

      95986000 -- (-20182.624) [...15 remote chains...] -- 11:50:45
      95987000 -- (-20185.023) [...15 remote chains...] -- 11:50:45
      95988000 -- [-20179.683] [...15 remote chains...] -- 11:50:44
      95989000 -- (-20190.820) [...15 remote chains...] -- 11:50:44
      95990000 -- (-20190.614) [...15 remote chains...] -- 11:50:43

      Average standard deviation of split frequencies: 0.009969

      95991000 -- (-20193.575) [...15 remote chains...] -- 11:50:43
      95992000 -- (-20182.551) [...15 remote chains...] -- 11:50:49
      95993000 -- [-20181.809] [...15 remote chains...] -- 11:50:48
      95994000 -- (-20180.132) [...15 remote chains...] -- 11:50:48
      95995000 -- [-20171.478] [...15 remote chains...] -- 11:50:48

      Average standard deviation of split frequencies: 0.009970

      95996000 -- (-20177.403) [...15 remote chains...] -- 11:50:47
      95997000 -- [-20191.434] [...15 remote chains...] -- 11:50:47
      95998000 -- [-20182.620] [...15 remote chains...] -- 11:50:46
      95999000 -- (-20186.378) [...15 remote chains...] -- 11:50:46
      96000000 -- (-20182.139) [...15 remote chains...] -- 11:50:46

      Average standard deviation of split frequencies: 0.009970

      96001000 -- (-20182.066) [...15 remote chains...] -- 11:50:45
      96002000 -- (-20177.858) [...15 remote chains...] -- 11:50:45
      96003000 -- (-20179.265) [...15 remote chains...] -- 11:50:44
      96004000 -- [-20181.259] [...15 remote chains...] -- 11:50:44
      96005000 -- (-20178.306) [...15 remote chains...] -- 11:50:44

      Average standard deviation of split frequencies: 0.009971

      96006000 -- (-20178.227) [...15 remote chains...] -- 11:50:43
      96007000 -- [-20182.254] [...15 remote chains...] -- 11:50:49
      96008000 -- [-20191.891] [...15 remote chains...] -- 11:50:49
      96009000 -- (-20186.653) [...15 remote chains...] -- 11:50:48
      96010000 -- [-20186.742] [...15 remote chains...] -- 11:50:48

      Average standard deviation of split frequencies: 0.009972

      96011000 -- (-20198.937) [...15 remote chains...] -- 11:50:47
      96012000 -- (-20186.190) [...15 remote chains...] -- 11:50:47
      96013000 -- (-20184.944) [...15 remote chains...] -- 11:50:46
      96014000 -- [-20181.851] [...15 remote chains...] -- 11:50:46
      96015000 -- [-20188.081] [...15 remote chains...] -- 11:50:46

      Average standard deviation of split frequencies: 0.009972

      96016000 -- [-20182.875] [...15 remote chains...] -- 11:50:45
      96017000 -- (-20178.626) [...15 remote chains...] -- 11:50:45
      96018000 -- [-20176.405] [...15 remote chains...] -- 11:50:44
      96019000 -- [-20168.937] [...15 remote chains...] -- 11:50:50
      96020000 -- [-20172.428] [...15 remote chains...] -- 11:50:50

      Average standard deviation of split frequencies: 0.009975

      96021000 -- [-20175.618] [...15 remote chains...] -- 11:50:49
      96022000 -- (-20174.481) [...15 remote chains...] -- 11:50:49
      96023000 -- (-20184.258) [...15 remote chains...] -- 11:50:48
      96024000 -- [-20181.430] [...15 remote chains...] -- 11:50:48
      96025000 -- (-20176.162) [...15 remote chains...] -- 11:50:48

      Average standard deviation of split frequencies: 0.009976

      96026000 -- [-20185.656] [...15 remote chains...] -- 11:50:47
      96027000 -- [-20175.274] [...15 remote chains...] -- 11:50:47
      96028000 -- [-20174.436] [...15 remote chains...] -- 11:50:46
      96029000 -- [-20172.386] [...15 remote chains...] -- 11:50:52
      96030000 -- (-20180.419) [...15 remote chains...] -- 11:50:51

      Average standard deviation of split frequencies: 0.009978

      96031000 -- (-20171.847) [...15 remote chains...] -- 11:50:51
      96032000 -- (-20175.726) [...15 remote chains...] -- 11:50:51
      96033000 -- [-20170.767] [...15 remote chains...] -- 11:50:50
      96034000 -- [-20176.682] [...15 remote chains...] -- 11:50:50
      96035000 -- (-20180.440) [...15 remote chains...] -- 11:50:49

      Average standard deviation of split frequencies: 0.009981

      96036000 -- (-20171.532) [...15 remote chains...] -- 11:50:49
      96037000 -- (-20171.243) [...15 remote chains...] -- 11:50:48
      96038000 -- [-20170.490] [...15 remote chains...] -- 11:50:48
      96039000 -- (-20175.672) [...15 remote chains...] -- 11:50:48
      96040000 -- (-20179.313) [...15 remote chains...] -- 11:50:53

      Average standard deviation of split frequencies: 0.009983

      96041000 -- [-20182.295] [...15 remote chains...] -- 11:50:53
      96042000 -- (-20197.774) [...15 remote chains...] -- 11:50:52
      96043000 -- (-20189.454) [...15 remote chains...] -- 11:50:52
      96044000 -- (-20190.406) [...15 remote chains...] -- 11:50:51
      96045000 -- (-20192.819) [...15 remote chains...] -- 11:50:51

      Average standard deviation of split frequencies: 0.009985

      96046000 -- [-20188.173] [...15 remote chains...] -- 11:50:50
      96047000 -- [-20188.160] [...15 remote chains...] -- 11:50:50
      96048000 -- [-20187.550] [...15 remote chains...] -- 11:50:50
      96049000 -- (-20183.121) [...15 remote chains...] -- 11:50:49
      96050000 -- [-20186.845] [...15 remote chains...] -- 11:50:49

      Average standard deviation of split frequencies: 0.009987

      96051000 -- [-20199.808] [...15 remote chains...] -- 11:50:48
      96052000 -- [-20194.276] [...15 remote chains...] -- 11:50:48
      96053000 -- [-20191.972] [...15 remote chains...] -- 11:50:47
      96054000 -- (-20194.290) [...15 remote chains...] -- 11:50:47
      96055000 -- [-20204.421] [...15 remote chains...] -- 11:50:46

      Average standard deviation of split frequencies: 0.009989

      96056000 -- [-20185.526] [...15 remote chains...] -- 11:50:46
      96057000 -- [-20187.650] [...15 remote chains...] -- 11:50:52
      96058000 -- [-20188.606] [...15 remote chains...] -- 11:50:51
      96059000 -- [-20190.713] [...15 remote chains...] -- 11:50:51
      96060000 -- (-20178.520) [...15 remote chains...] -- 11:50:50

      Average standard deviation of split frequencies: 0.009990

      96061000 -- [-20195.030] [...15 remote chains...] -- 11:50:50
      96062000 -- [-20182.602] [...15 remote chains...] -- 11:50:49
      96063000 -- (-20177.698) [...15 remote chains...] -- 11:50:49
      96064000 -- (-20182.339) [...15 remote chains...] -- 11:50:48
      96065000 -- (-20190.643) [...15 remote chains...] -- 11:50:48

      Average standard deviation of split frequencies: 0.009992

      96066000 -- [-20181.047] [...15 remote chains...] -- 11:50:47
      96067000 -- [-20178.531] [...15 remote chains...] -- 11:50:47
      96068000 -- [-20174.694] [...15 remote chains...] -- 11:50:46
      96069000 -- [-20184.071] [...15 remote chains...] -- 11:50:46
      96070000 -- [-20182.091] [...15 remote chains...] -- 11:50:46

      Average standard deviation of split frequencies: 0.009993

      96071000 -- [-20187.239] [...15 remote chains...] -- 11:50:51
      96072000 -- [-20199.654] [...15 remote chains...] -- 11:50:51
      96073000 -- (-20193.521) [...15 remote chains...] -- 11:50:50
      96074000 -- (-20197.932) [...15 remote chains...] -- 11:50:50
      96075000 -- (-20194.814) [...15 remote chains...] -- 11:50:49

      Average standard deviation of split frequencies: 0.009996

      96076000 -- (-20195.888) [...15 remote chains...] -- 11:50:49
      96077000 -- (-20188.885) [...15 remote chains...] -- 11:50:48
      96078000 -- [-20189.677] [...15 remote chains...] -- 11:50:48
      96079000 -- [-20192.234] [...15 remote chains...] -- 11:50:47
      96080000 -- [-20187.732] [...15 remote chains...] -- 11:50:47

      Average standard deviation of split frequencies: 0.009997

      96081000 -- [-20186.579] [...15 remote chains...] -- 11:50:46
      96082000 -- [-20192.773] [...15 remote chains...] -- 11:50:46
      96083000 -- [-20183.642] [...15 remote chains...] -- 11:50:45
      96084000 -- (-20190.004) [...15 remote chains...] -- 11:50:45
      96085000 -- [-20177.996] [...15 remote chains...] -- 11:50:44

      Average standard deviation of split frequencies: 0.010000

      96086000 -- [-20187.045] [...15 remote chains...] -- 11:50:44
      96087000 -- (-20181.811) [...15 remote chains...] -- 11:50:43
      96088000 -- [-20188.114] [...15 remote chains...] -- 11:50:49
      96089000 -- (-20186.301) [...15 remote chains...] -- 11:50:48
      96090000 -- (-20194.224) [...15 remote chains...] -- 11:50:48

      Average standard deviation of split frequencies: 0.010000

      96091000 -- [-20186.832] [...15 remote chains...] -- 11:50:48
      96092000 -- (-20189.606) [...15 remote chains...] -- 11:50:47
      96093000 -- [-20196.897] [...15 remote chains...] -- 11:50:47
      96094000 -- (-20193.863) [...15 remote chains...] -- 11:50:46
      96095000 -- (-20191.414) [...15 remote chains...] -- 11:50:46

      Average standard deviation of split frequencies: 0.010001

      96096000 -- (-20184.047) [...15 remote chains...] -- 11:50:45
      96097000 -- [-20192.815] [...15 remote chains...] -- 11:50:45
      96098000 -- [-20186.356] [...15 remote chains...] -- 11:50:50
      96099000 -- (-20180.015) [...15 remote chains...] -- 11:50:50
      96100000 -- (-20190.156) [...15 remote chains...] -- 11:50:49

      Average standard deviation of split frequencies: 0.010002

      96101000 -- [-20185.543] [...15 remote chains...] -- 11:50:49
      96102000 -- [-20182.717] [...15 remote chains...] -- 11:50:48
      96103000 -- [-20184.246] [...15 remote chains...] -- 11:50:48
      96104000 -- (-20183.884) [...15 remote chains...] -- 11:50:47
      96105000 -- [-20184.221] [...15 remote chains...] -- 11:50:47

      Average standard deviation of split frequencies: 0.010004

      96106000 -- (-20197.251) [...15 remote chains...] -- 11:50:46
      96107000 -- (-20183.047) [...15 remote chains...] -- 11:50:46
      96108000 -- (-20182.924) [...15 remote chains...] -- 11:50:45
      96109000 -- (-20192.560) [...15 remote chains...] -- 11:50:45
      96110000 -- (-20204.108) [...15 remote chains...] -- 11:50:44

      Average standard deviation of split frequencies: 0.010003

      96111000 -- (-20197.609) [...15 remote chains...] -- 11:50:44
      96112000 -- (-20185.539) [...15 remote chains...] -- 11:50:49
      96113000 -- [-20177.173] [...15 remote chains...] -- 11:50:48
      96114000 -- [-20176.238] [...15 remote chains...] -- 11:50:42
      96115000 -- [-20168.532] [...15 remote chains...] -- 11:50:47

      Average standard deviation of split frequencies: 0.010003

      96116000 -- [-20170.096] [...15 remote chains...] -- 11:50:47
      96117000 -- [-20180.167] [...15 remote chains...] -- 11:50:46
      96118000 -- (-20177.245) [...15 remote chains...] -- 11:50:46
      96119000 -- (-20174.420) [...15 remote chains...] -- 11:50:45
      96120000 -- [-20180.944] [...15 remote chains...] -- 11:50:45

      Average standard deviation of split frequencies: 0.010003

      96121000 -- [-20179.397] [...15 remote chains...] -- 11:50:44
      96122000 -- [-20182.268] [...15 remote chains...] -- 11:50:44
      96123000 -- [-20181.451] [...15 remote chains...] -- 11:50:43
      96124000 -- [-20176.822] [...15 remote chains...] -- 11:50:43
      96125000 -- [-20189.210] [...15 remote chains...] -- 11:50:42

      Average standard deviation of split frequencies: 0.010004

      96126000 -- (-20180.628) [...15 remote chains...] -- 11:50:42
      96127000 -- (-20187.203) [...15 remote chains...] -- 11:50:41
      96128000 -- [-20179.814] [...15 remote chains...] -- 11:50:41
      96129000 -- [-20186.824] [...15 remote chains...] -- 11:50:40
      96130000 -- (-20168.387) [...15 remote chains...] -- 11:50:40

      Average standard deviation of split frequencies: 0.010003

      96131000 -- [-20176.802] [...15 remote chains...] -- 11:50:45
      96132000 -- (-20170.932) [...15 remote chains...] -- 11:50:45
      96133000 -- [-20178.336] [...15 remote chains...] -- 11:50:44
      96134000 -- (-20175.683) [...15 remote chains...] -- 11:50:44
      96135000 -- [-20177.661] [...15 remote chains...] -- 11:50:43

      Average standard deviation of split frequencies: 0.010001

      96136000 -- (-20167.758) [...15 remote chains...] -- 11:50:43
      96137000 -- (-20175.267) [...15 remote chains...] -- 11:50:42
      96138000 -- [-20184.925] [...15 remote chains...] -- 11:50:41
      96139000 -- (-20180.578) [...15 remote chains...] -- 11:50:41
      96140000 -- (-20192.206) [...15 remote chains...] -- 11:50:40

      Average standard deviation of split frequencies: 0.010000

      96141000 -- (-20195.761) [...15 remote chains...] -- 11:50:40
      96142000 -- (-20183.070) [...15 remote chains...] -- 11:50:45
      96143000 -- [-20186.281] [...15 remote chains...] -- 11:50:45
      96144000 -- (-20182.592) [...15 remote chains...] -- 11:50:44
      96145000 -- (-20181.572) [...15 remote chains...] -- 11:50:44

      Average standard deviation of split frequencies: 0.009999

      96146000 -- [-20186.252] [...15 remote chains...] -- 11:50:43
      96147000 -- (-20183.796) [...15 remote chains...] -- 11:50:43
      96148000 -- [-20185.567] [...15 remote chains...] -- 11:50:42
      96149000 -- [-20184.744] [...15 remote chains...] -- 11:50:41
      96150000 -- (-20174.708) [...15 remote chains...] -- 11:50:41

      Average standard deviation of split frequencies: 0.009998

      96151000 -- [-20177.706] [...15 remote chains...] -- 11:50:46
      96152000 -- [-20175.645] [...15 remote chains...] -- 11:50:46
      96153000 -- [-20174.934] [...15 remote chains...] -- 11:50:45
      96154000 -- [-20174.067] [...15 remote chains...] -- 11:50:45
      96155000 -- (-20181.128) [...15 remote chains...] -- 11:50:44

      Average standard deviation of split frequencies: 0.009999

      96156000 -- (-20196.282) [...15 remote chains...] -- 11:50:44
      96157000 -- [-20200.013] [...15 remote chains...] -- 11:50:43
      96158000 -- [-20197.667] [...15 remote chains...] -- 11:50:42
      96159000 -- [-20186.744] [...15 remote chains...] -- 11:50:42
      96160000 -- (-20197.647) [...15 remote chains...] -- 11:50:41

      Average standard deviation of split frequencies: 0.009999

      96161000 -- [-20186.023] [...15 remote chains...] -- 11:50:41
      96162000 -- [-20191.911] [...15 remote chains...] -- 11:50:40
      96163000 -- (-20196.773) [...15 remote chains...] -- 11:50:40
      96164000 -- [-20183.567] [...15 remote chains...] -- 11:50:39
      96165000 -- (-20188.345) [...15 remote chains...] -- 11:50:45

      Average standard deviation of split frequencies: 0.010000

      96166000 -- (-20184.026) [...15 remote chains...] -- 11:50:44
      96167000 -- (-20178.919) [...15 remote chains...] -- 11:50:43
      96168000 -- (-20194.154) [...15 remote chains...] -- 11:50:43
      96169000 -- (-20185.594) [...15 remote chains...] -- 11:50:42
      96170000 -- (-20190.594) [...15 remote chains...] -- 11:50:42

      Average standard deviation of split frequencies: 0.010000

      96171000 -- [-20187.804] [...15 remote chains...] -- 11:50:41
      96172000 -- (-20180.326) [...15 remote chains...] -- 11:50:41
      96173000 -- [-20181.402] [...15 remote chains...] -- 11:50:40
      96174000 -- [-20175.959] [...15 remote chains...] -- 11:50:40
      96175000 -- (-20196.780) [...15 remote chains...] -- 11:50:45

      Average standard deviation of split frequencies: 0.010000

      96176000 -- [-20198.220] [...15 remote chains...] -- 11:50:44
      96177000 -- (-20188.353) [...15 remote chains...] -- 11:50:44
      96178000 -- (-20184.611) [...15 remote chains...] -- 11:50:43
      96179000 -- (-20188.249) [...15 remote chains...] -- 11:50:43
      96180000 -- [-20168.799] [...15 remote chains...] -- 11:50:42

      Average standard deviation of split frequencies: 0.009999

      96181000 -- [-20170.185] [...15 remote chains...] -- 11:50:41
      96182000 -- (-20184.719) [...15 remote chains...] -- 11:50:41
      96183000 -- [-20187.546] [...15 remote chains...] -- 11:50:40
      96184000 -- [-20171.964] [...15 remote chains...] -- 11:50:40
      96185000 -- [-20177.683] [...15 remote chains...] -- 11:50:39

      Average standard deviation of split frequencies: 0.009999

      96186000 -- [-20178.993] [...15 remote chains...] -- 11:50:39
      96187000 -- (-20180.405) [...15 remote chains...] -- 11:50:38
      96188000 -- [-20176.130] [...15 remote chains...] -- 11:50:37
      96189000 -- (-20187.072) [...15 remote chains...] -- 11:50:37
      96190000 -- (-20179.345) [...15 remote chains...] -- 11:50:42

      Average standard deviation of split frequencies: 0.010000

      96191000 -- [-20177.344] [...15 remote chains...] -- 11:50:42
      96192000 -- [-20178.022] [...15 remote chains...] -- 11:50:41
      96193000 -- (-20181.308) [...15 remote chains...] -- 11:50:40
      96194000 -- [-20184.980] [...15 remote chains...] -- 11:50:40
      96195000 -- (-20178.782) [...15 remote chains...] -- 11:50:39

      Average standard deviation of split frequencies: 0.010002

      96196000 -- [-20179.837] [...15 remote chains...] -- 11:50:39
      96197000 -- [-20181.321] [...15 remote chains...] -- 11:50:38
      96198000 -- [-20181.747] [...15 remote chains...] -- 11:50:37
      96199000 -- (-20186.713) [...15 remote chains...] -- 11:50:37
      96200000 -- [-20178.554] [...15 remote chains...] -- 11:50:36

      Average standard deviation of split frequencies: 0.010001

      96201000 -- [-20173.105] [...15 remote chains...] -- 11:50:42
      96202000 -- (-20177.274) [...15 remote chains...] -- 11:50:41
      96203000 -- (-20190.968) [...15 remote chains...] -- 11:50:40
      96204000 -- (-20179.526) [...15 remote chains...] -- 11:50:40
      96205000 -- (-20178.487) [...15 remote chains...] -- 11:50:39

      Average standard deviation of split frequencies: 0.010000

      96206000 -- [-20170.473] [...15 remote chains...] -- 11:50:39
      96207000 -- (-20171.301) [...15 remote chains...] -- 11:50:38
      96208000 -- (-20195.732) [...15 remote chains...] -- 11:50:37
      96209000 -- (-20199.533) [...15 remote chains...] -- 11:50:37
      96210000 -- [-20205.790] [...15 remote chains...] -- 11:50:36

      Average standard deviation of split frequencies: 0.010001

      96211000 -- (-20195.451) [...15 remote chains...] -- 11:50:36
      96212000 -- (-20181.948) [...15 remote chains...] -- 11:50:35
      96213000 -- [-20181.805] [...15 remote chains...] -- 11:50:40
      96214000 -- (-20180.875) [...15 remote chains...] -- 11:50:40
      96215000 -- (-20180.014) [...15 remote chains...] -- 11:50:39

      Average standard deviation of split frequencies: 0.010002

      96216000 -- [-20180.451] [...15 remote chains...] -- 11:50:39
      96217000 -- [-20195.106] [...15 remote chains...] -- 11:50:38
      96218000 -- [-20186.205] [...15 remote chains...] -- 11:50:37
      96219000 -- [-20190.483] [...15 remote chains...] -- 11:50:37
      96220000 -- [-20191.719] [...15 remote chains...] -- 11:50:36

      Average standard deviation of split frequencies: 0.010003

      96221000 -- (-20191.907) [...15 remote chains...] -- 11:50:36
      96222000 -- (-20182.279) [...15 remote chains...] -- 11:50:35
      96223000 -- [-20173.452] [...15 remote chains...] -- 11:50:40
      96224000 -- (-20184.141) [...15 remote chains...] -- 11:50:39
      96225000 -- (-20186.248) [...15 remote chains...] -- 11:50:39

      Average standard deviation of split frequencies: 0.010003

      96226000 -- (-20177.407) [...15 remote chains...] -- 11:50:38
      96227000 -- [-20178.400] [...15 remote chains...] -- 11:50:38
      96228000 -- (-20183.563) [...15 remote chains...] -- 11:50:37
      96229000 -- (-20173.852) [...15 remote chains...] -- 11:50:36
      96230000 -- (-20177.486) [...15 remote chains...] -- 11:50:36

      Average standard deviation of split frequencies: 0.010002

      96231000 -- [-20184.399] [...15 remote chains...] -- 11:50:35
      96232000 -- (-20172.922) [...15 remote chains...] -- 11:50:35
      96233000 -- (-20187.216) [...15 remote chains...] -- 11:50:40
      96234000 -- (-20176.147) [...15 remote chains...] -- 11:50:39
      96235000 -- (-20183.662) [...15 remote chains...] -- 11:50:39

      Average standard deviation of split frequencies: 0.010002

      96236000 -- [-20184.249] [...15 remote chains...] -- 11:50:38
      96237000 -- [-20183.354] [...15 remote chains...] -- 11:50:37
      96238000 -- [-20181.865] [...15 remote chains...] -- 11:50:37
      96239000 -- (-20180.408) [...15 remote chains...] -- 11:50:36
[truncated: 2,378,235 more chars]
