# Supplementary material for: Total-evidence phylogeny reveals recent crown group radiation and biogeographical history of hamsters
Source: BMC Biol. 2026 Apr 9;24:117. doi: 10.1186/s12915-026-02581-z (PMC13173810; doi:10.1186/s12915-026-02581-z)
Supplement: Supplementary file 6 — Additional file 6: Files S1–2. Files S1 – Input and output files of the IGR and WN total-evidence Bayesian inference analyses and the stepping-stone sampling, including all necessary information to reproduce the analyses, as well as resulting Bayes factors using marginal likelihoods from stepping-stone sampling and harmonic means. Files S2 – Input and output files of the additional phylogenetic and RoguePlot analyses described in Additional file 1, including all necessary information to reproduce the analyses. [file 12915_2026_2581_MOESM6_ESM.zip › FilesS2-AnalysesAdditionalFile1/Comb_74t_Bayes_stdout.txt]

running: /mnt/home/cipres/opt/popeye/mrbayes/3.2.7a/mb < paramfile.txt
running: /mnt/home/cipres/opt/popeye/mrbayes/3.2.7a/mb < paramfile.txt
running: /mnt/home/cipres/opt/popeye/mrbayes/3.2.7a/mb < paramfile.txt
running: /mnt/home/cipres/opt/popeye/mrbayes/3.2.7a/mb < paramfile.txt
running: /mnt/home/cipres/opt/popeye/mrbayes/3.2.7a/mb < paramfile.txt
running: /mnt/home/cipres/opt/popeye/mrbayes/3.2.7a/mb < paramfile.txt
running: /mnt/home/cipres/opt/popeye/mrbayes/3.2.7a/mb < paramfile.txt
running: /mnt/home/cipres/opt/popeye/mrbayes/3.2.7a/mb < paramfile.txt
running: /mnt/home/cipres/opt/popeye/mrbayes/3.2.7a/mb < paramfile.txt
running: /mnt/home/cipres/opt/popeye/mrbayes/3.2.7a/mb < paramfile.txt
running: /mnt/home/cipres/opt/popeye/mrbayes/3.2.7a/mb < paramfile.txt
running: /mnt/home/cipres/opt/popeye/mrbayes/3.2.7a/mb < paramfile.txt
running: /mnt/home/cipres/opt/popeye/mrbayes/3.2.7a/mb < paramfile.txt
running: /mnt/home/cipres/opt/popeye/mrbayes/3.2.7a/mb < paramfile.txt
running: /mnt/home/cipres/opt/popeye/mrbayes/3.2.7a/mb < paramfile.txt
running: /mnt/home/cipres/opt/popeye/mrbayes/3.2.7a/mb < paramfile.txt


                            MrBayes 3.2.7a x86_64

                      (Bayesian Analysis of Phylogeny)

                             (Parallel version)
                         (16 processors available)

              Distributed under the GNU General Public License


               Type "help" or "help <command>" for information
                     on the commands that are available.

                   Type "about" for authorship and general
                       information about the program.


MrBayes > 
   Setting autoclose to yes

MrBayes > 
   Setting nowarnings to yes

MrBayes > 
   Setting usebeagle to yes
   Setting beagleprecision to double
   Setting beaglesse to Yes
   Setting beaglescaling to Dynamic
   Setting beaglethreads to No

MrBayes > 
   Executing file "infile.nex"
   UNIX line termination
   Longest line length = 5865
   Parsing file
   Expecting NEXUS formatted file
   Reading data block
      Allocated taxon set
      Allocated matrix
      Defining new matrix with 74 taxa and 5916 characters
      Data is Mixed
         Data for partition 1 is Dna
         Data for partition 2 is Standard
      There are a total of 2 default data divisions
      Data matrix is interleaved
      Gaps coded as -
      Missing data coded as ?
      Taxon  1 -> Eucricetodon_wangae
      Taxon  2 -> Apocricetus_alberti
      Taxon  3 -> Apocricetus_angustidens
      Taxon  4 -> Apocricetus_barrierei
      Taxon  5 -> Apocricetus_darderi
      Taxon  6 -> Pseudocricetus_orienteuropaeus
      Taxon  7 -> Pseudocricetus_kormosi
      Taxon  8 -> Hattomys_beetsi
      Taxon  9 -> Hattomys_nazarii
      Taxon 10 -> Hattomys_gargantua
      Taxon 11 -> Neocricetodon_ambarrensis
      Taxon 12 -> Neocricetodon_fahlbuschi
      Taxon 13 -> Neocricetodon_moldavicus
      Taxon 14 -> Neocricetodon_nestori
      Taxon 15 -> Neocricetodon_browni
      Taxon 16 -> Neocricetodon_hanae
      Taxon 17 -> Neocricetodon_grangeri
      Taxon 18 -> Neocricetodon_intermedius
      Taxon 19 -> Neocricetodon_polonicus
      Taxon 20 -> Neocricetodon_magnus
      Taxon 21 -> Neocricetodon_similis
      Taxon 22 -> Neocricetodon_skofleki
      Taxon 23 -> Neocricetodon_shalaensis
      Taxon 24 -> Collimys_transversus
      Taxon 25 -> Collimys_gudrunae
      Taxon 26 -> Collimys_hiri
      Taxon 27 -> Collimys_longidens
      Taxon 28 -> Collimys_dobosi
      Taxon 29 -> Cricetulodon_complicidens
      Taxon 30 -> Cricetulodon_sabadellensis
      Taxon 31 -> Cricetulodon_bugesiensis
      Taxon 32 -> Cricetulodon_lucentensis
      Taxon 33 -> Cricetulodon_meini
      Taxon 34 -> Rotundomys_freiriensis
      Taxon 35 -> Rotundomys_intimus
      Taxon 36 -> Rotundomys_sabatieri
      Taxon 37 -> Rotundomys_montisrotundi
      Taxon 38 -> Rotundomys_bressanus
      Taxon 39 -> Pseudocollimys_steiningeri
      Taxon 40 -> Tragomys_macpheei
      Taxon 41 -> Hypsocricetus_strimonis
      Taxon 42 -> Sinocricetus_zdanskyi
      Taxon 43 -> Sinocricetus_major
      Taxon 44 -> Nannocricetus_mongolicus
      Taxon 45 -> Nannocricetus_primitivus
      Taxon 46 -> Nannocricetus_qiui
      Taxon 47 -> Colloides_xiaomingi
      Taxon 48 -> Stylocricetus_meoticus
      Taxon 49 -> Odessamys_palatocristatus
      Taxon 50 -> Odessamys_simionescui
      Taxon 51 -> Allocricetus_aylasevimae
      Taxon 52 -> Allocricetus_primitivus
      Taxon 53 -> Allocricetus_bursae
      Taxon 54 -> Allocricetus_ehiki
      Taxon 55 -> Allocricetus_teilhardi
      Taxon 56 -> Allocricetus_jesreelicus
      Taxon 57 -> Cricetulus_mesolophidos
      Taxon 58 -> Cricetulus_europaeus
      Taxon 59 -> Cricetulus_koufosi
      Taxon 60 -> Cricetulus_barabensis
      Taxon 61 -> Cricetulus_longicaudatus
      Taxon 62 -> Phodopus_roborovskii
      Taxon 63 -> Phodopus_campbelli
      Taxon 64 -> Phodopus_sungorus
      Taxon 65 -> Urocricetus_kamensis
      Taxon 66 -> Mesocricetus_auratus
      Taxon 67 -> Mesocricetus_brandti
      Taxon 68 -> Mesocricetus_newtoni
      Taxon 69 -> Mesocricetus_primitivus
      Taxon 70 -> Tscherskia_triton
      Taxon 71 -> Nothocricetulus_migratorius
      Taxon 72 -> Allocricetulus_eversmanni
      Taxon 73 -> Cricetus_cricetus
      Taxon 74 -> Cricetus_lophidens
      Successfully read matrix
      Setting default partition, dividing characters into 2 parts
      Setting model defaults
      Seed (for generating default start values) = 1770544066
      Setting output file names to "infile.nex.run<i>.<p|t>"
   Exiting data block
   Reading mrbayes block
      Setting autoclose to yes
      Setting nowarnings to yes
      Setting outgroup to taxon "Eucricetodon_wangae"
      Defining charset called 'dna1'
      Defining charset called 'dna2'
      Defining charset called 'dna3'
      Defining charset called 'morph'
      Defining partition called 'combined'
      Setting combined as the partition, dividing characters into 4 parts.
      Setting model defaults
      Seed (for generating default start values) = 1360790812
      Setting Nst to 2 for partition 1
      Setting Rates to Gamma for partition 1
      Successfully set likelihood model parameters to
      partition 1 (if applicable)
      Setting Nst to 6 for partition 2
      Setting Nst to 6 for partition 3
      Setting Rates to Gamma for partition 2
      Setting Rates to Gamma for partition 3
      Successfully set likelihood model parameters to
      partitions 2 and 3 (if applicable)
      Enabling Coding Variable for partition 4
      Setting Rates to Gamma for partition 4
      Successfully set likelihood model parameters to
      partition 4 (if applicable)
      Setting Ratepr to Variable [Dirichlet(..,1,..)] for partition 1
      Setting Ratepr to Variable [Dirichlet(..,1,..)] for partition 2
      Setting Ratepr to Variable [Dirichlet(..,1,..)] for partition 3
      Setting Ratepr to Variable [Dirichlet(..,1,..)] for partition 4
      Successfully set prior model parameters to all
      applicable data partitions 
      Unlinking
      Unlinking
      Setting number of generations to 10000000
      Using relative burnin (a fraction of samples discarded).
      Setting burnin fraction to 0.25
      Setting print frequency to 1000
      Setting sample frequency to 1000
      Setting heating parameter to 0.008000
      WARNING: Reallocation of zero size attempted. This is probably a bug. Problems may follow.
      WARNING: Reallocation of zero size attempted. This is probably a bug. Problems may follow.
      Setting number of runs to 4
      Setting number of chains to 4
      Setting number of swaps per swapping cycle to 2
      Setting chain output file names to "infile.nex.run<i>.<p/t>"
      Successfully set chain parameters
      Successfully set proposal parameters
      Successfully set proposal parameters
      Successfully set proposal parameters
      Successfully set proposal parameters
      Moves that will be used by MCMC sampler (rel. proposal prob. > 0.0):

         1 -- Move        = Dirichlet(Tratio{1})
              Type        = Dirichlet proposal
              Parameter   = Tratio{1} [param. 1] (Transition and transversion rates)
              Tuningparam = alpha (Dirichlet parameter)
                    alpha = 50.000
              Targetrate  = 0.250
              Rel. prob.  = 1.0

         2 -- Move        = Dirichlet(Revmat{2})
              Type        = Dirichlet proposal
              Parameter   = Revmat{2} [param. 2] (Rates of reversible rate matrix)
              Tuningparam = alpha (Dirichlet parameter)
                    alpha = 100.000
              Targetrate  = 0.250
              Rel. prob.  = 0.5

         3 -- Move        = Slider(Revmat{2})
              Type        = Sliding window
              Parameter   = Revmat{2} [param. 2] (Rates of reversible rate matrix)
              Tuningparam = delta (Sliding window size)
                    delta = 0.150
              Targetrate  = 0.250
              Rel. prob.  = 0.5

         4 -- Move        = Dirichlet(Revmat{3})
              Type        = Dirichlet proposal
              Parameter   = Revmat{3} [param. 3] (Rates of reversible rate matrix)
              Tuningparam = alpha (Dirichlet parameter)
                    alpha = 100.000
              Targetrate  = 0.250
              Rel. prob.  = 0.5

         5 -- Move        = Slider(Revmat{3})
              Type        = Sliding window
              Parameter   = Revmat{3} [param. 3] (Rates of reversible rate matrix)
              Tuningparam = delta (Sliding window size)
                    delta = 0.150
              Targetrate  = 0.250
              Rel. prob.  = 0.5

         6 -- Move        = Dirichlet(Pi{1})
              Type        = Dirichlet proposal
              Parameter   = Pi{1} [param. 4] (Stationary state frequencies)
              Tuningparam = alpha (Dirichlet parameter)
                    alpha = 100.000
              Targetrate  = 0.250
              Rel. prob.  = 0.5

         7 -- Move        = Slider(Pi{1})
              Type        = Sliding window
              Parameter   = Pi{1} [param. 4] (Stationary state frequencies)
              Tuningparam = delta (Sliding window size)
                    delta = 0.200
              Targetrate  = 0.250
              Rel. prob.  = 0.5

         8 -- Move        = Dirichlet(Pi{2})
              Type        = Dirichlet proposal
              Parameter   = Pi{2} [param. 5] (Stationary state frequencies)
              Tuningparam = alpha (Dirichlet parameter)
                    alpha = 100.000
              Targetrate  = 0.250
              Rel. prob.  = 0.5

         9 -- Move        = Slider(Pi{2})
              Type        = Sliding window
              Parameter   = Pi{2} [param. 5] (Stationary state frequencies)
              Tuningparam = delta (Sliding window size)
                    delta = 0.200
              Targetrate  = 0.250
              Rel. prob.  = 0.5

        10 -- Move        = Dirichlet(Pi{3})
              Type        = Dirichlet proposal
              Parameter   = Pi{3} [param. 6] (Stationary state frequencies)
              Tuningparam = alpha (Dirichlet parameter)
                    alpha = 100.000
              Targetrate  = 0.250
              Rel. prob.  = 0.5

        11 -- Move        = Slider(Pi{3})
              Type        = Sliding window
              Parameter   = Pi{3} [param. 6] (Stationary state frequencies)
              Tuningparam = delta (Sliding window size)
                    delta = 0.200
              Targetrate  = 0.250
              Rel. prob.  = 0.5

        12 -- Move        = Multiplier(Alpha{1})
              Type        = Multiplier
              Parameter   = Alpha{1} [param. 8] (Shape of scaled gamma distribution of site rates)
              Tuningparam = lambda (Multiplier tuning parameter)
                   lambda = 0.811
              Targetrate  = 0.250
              Rel. prob.  = 1.0

        13 -- Move        = Multiplier(Alpha{2})
              Type        = Multiplier
              Parameter   = Alpha{2} [param. 9] (Shape of scaled gamma distribution of site rates)
              Tuningparam = lambda (Multiplier tuning parameter)
                   lambda = 0.811
              Targetrate  = 0.250
              Rel. prob.  = 1.0

        14 -- Move        = Multiplier(Alpha{3})
              Type        = Multiplier
              Parameter   = Alpha{3} [param. 10] (Shape of scaled gamma distribution of site rates)
              Tuningparam = lambda (Multiplier tuning parameter)
                   lambda = 0.811
              Targetrate  = 0.250
              Rel. prob.  = 1.0

        15 -- Move        = Multiplier(Alpha{4})
              Type        = Multiplier
              Parameter   = Alpha{4} [param. 11] (Shape of scaled gamma distribution of site rates)
              Tuningparam = lambda (Multiplier tuning parameter)
                   lambda = 0.811
              Targetrate  = 0.250
              Rel. prob.  = 1.0

        16 -- Move        = Dirichlet(Ratemultiplier{all})
              Type        = Dirichlet proposal
              Parameter   = Ratemultiplier{all} [param. 12] (Partition-specific rate multiplier)
              Tuningparam = alpha (Dirichlet parameter)
                    alpha = 50.000
              Targetrate  = 0.250
              Rel. prob.  = 0.8

        17 -- Move        = Slider(Ratemultiplier{all})
              Type        = Sliding window
              Parameter   = Ratemultiplier{all} [param. 12] (Partition-specific rate multiplier)
              Tuningparam = delta (Sliding window size)
                    delta = 0.050
              Targetrate  = 0.250
              Rel. prob.  = 0.8

        18 -- Move        = ExtSPR(Tau{all},V{all})
              Type        = Extending SPR
              Parameters  = Tau{all} [param. 13] (Topology)
                            V{all} [param. 14] (Branch lengths)
              Tuningparam = p_ext (Extension probability)
                            lambda (Multiplier tuning parameter)
                    p_ext = 0.500
                   lambda = 0.098
              Rel. prob.  = 10.0

        19 -- Move        = ExtSS(Tau{all},V{all})
              Type        = Extending subtree swapper
              Parameters  = Tau{all} [param. 13] (Topology)
                            V{all} [param. 14] (Branch lengths)
              Tuningparam = p_ext (Extension probability)
                            lambda (Multiplier tuning parameter)
                    p_ext = 0.500
                   lambda = 0.098
              Rel. prob.  = 15.0

        20 -- Move        = ExtTBR(Tau{all},V{all})
              Type        = Extending TBR
              Parameters  = Tau{all} [param. 13] (Topology)
                            V{all} [param. 14] (Branch lengths)
              Tuningparam = p_ext (Extension probability)
                            lambda (Multiplier tuning parameter)
                    p_ext = 0.500
                   lambda = 0.098
              Rel. prob.  = 15.0

        21 -- Move        = NNI(Tau{all},V{all})
              Type        = NNI move
              Parameters  = Tau{all} [param. 13] (Topology)
                            V{all} [param. 14] (Branch lengths)
              Rel. prob.  = 5.0

        22 -- Move        = ParsSPR(Tau{all},V{all})
              Type        = Parsimony-biased SPR
              Parameters  = Tau{all} [param. 13] (Topology)
                            V{all} [param. 14] (Branch lengths)
              Tuningparam = warp (parsimony warp factor)
                            r (reweighting probability)
                            v_t (typical branch length)
                            lambda (multiplier tuning parameter)
                     warp = 0.100
                        r = 0.050
                      v_t = 0.030
                   lambda = 0.098
              Rel. prob.  = 30.0

        23 -- Move        = Multiplier(V{all})
              Type        = Random brlen hit with multiplier
              Parameter   = V{all} [param. 14] (Branch lengths)
              Tuningparam = lambda (Multiplier tuning parameter)
                   lambda = 1.386
              Targetrate  = 0.250
              Rel. prob.  = 20.0

        24 -- Move        = Nodeslider(V{all})
              Type        = Node slider (uniform on possible positions)
              Parameter   = V{all} [param. 14] (Branch lengths)
              Tuningparam = lambda (Multiplier tuning parameter)
                   lambda = 0.191
              Rel. prob.  = 7.0

        25 -- Move        = TLMultiplier(V{all})
              Type        = Whole treelength hit with multiplier
              Parameter   = V{all} [param. 14] (Branch lengths)
              Tuningparam = lambda (Multiplier tuning parameter)
                   lambda = 1.386
              Targetrate  = 0.250
              Rel. prob.  = 3.0

      Use 'Showmoves allavailable=yes' to see a list of all available moves
      Active parameters: 

                             Partition(s)
         Parameters          1  2  3  4
         ------------------------------
         Tratio              1  .  .  .
         Revmat              .  2  3  .
         Statefreq           4  5  6  7
         Shape               8  9 10 11
         Ratemultiplier     12 12 12 12
         Topology           13 13 13 13
         Brlens             14 14 14 14
         ------------------------------

         Parameters can be linked or unlinked across partitions using 'link' and 'unlink'

         1 --  Parameter  = Tratio{1}
               Type       = Transition and transversion rates
               Prior      = Beta(1.00,1.00)
               Partition  = 1
               Moves      = Dirichlet(Tratio{1}) <prob 1.0>
               Startvals  = (1.000)

         2 --  Parameter  = Revmat{2}
               Type       = Rates of reversible rate matrix
               Prior      = Dirichlet(1.00,1.00,1.00,1.00,1.00,1.00)
               Partition  = 2
               Moves      = Dirichlet(Revmat{2}) <prob 0.5>, Slider(Revmat{2}) <prob 0.5>
               Startvals  = (0.167,0.167,0.167,0.167,0.167,0.167)

         3 --  Parameter  = Revmat{3}
               Type       = Rates of reversible rate matrix
               Prior      = Dirichlet(1.00,1.00,1.00,1.00,1.00,1.00)
               Partition  = 3
               Moves      = Dirichlet(Revmat{3}) <prob 0.5>, Slider(Revmat{3}) <prob 0.5>
               Startvals  = (0.167,0.167,0.167,0.167,0.167,0.167)

         4 --  Parameter  = Pi{1}
               Type       = Stationary state frequencies
               Prior      = Dirichlet
               Partition  = 1
               Moves      = Dirichlet(Pi{1}) <prob 0.5>, Slider(Pi{1}) <prob 0.5>
               Startvals  = (0.250,0.250,0.250,0.250)

         5 --  Parameter  = Pi{2}
               Type       = Stationary state frequencies
               Prior      = Dirichlet
               Partition  = 2
               Moves      = Dirichlet(Pi{2}) <prob 0.5>, Slider(Pi{2}) <prob 0.5>
               Startvals  = (0.250,0.250,0.250,0.250)

         6 --  Parameter  = Pi{3}
               Type       = Stationary state frequencies
               Prior      = Dirichlet
               Partition  = 3
               Moves      = Dirichlet(Pi{3}) <prob 0.5>, Slider(Pi{3}) <prob 0.5>
               Startvals  = (0.250,0.250,0.250,0.250)

         7 --  Parameter  = Alpha_symdir{4}
               Type       = Symmetric diricihlet/beta distribution alpha_i parameter
               Prior      = Symmetric dirichlet with all parameters equal to infinity
               Partition  = 4

         8 --  Parameter  = Alpha{1}
               Type       = Shape of scaled gamma distribution of site rates
               Prior      = Exponential(1.00)
               Partition  = 1
               Moves      = Multiplier(Alpha{1}) <prob 1.0>
               Startvals  = (1.000)

         9 --  Parameter  = Alpha{2}
               Type       = Shape of scaled gamma distribution of site rates
               Prior      = Exponential(1.00)
               Partition  = 2
               Moves      = Multiplier(Alpha{2}) <prob 1.0>
               Startvals  = (1.000)

        10 --  Parameter  = Alpha{3}
               Type       = Shape of scaled gamma distribution of site rates
               Prior      = Exponential(1.00)
               Partition  = 3
               Moves      = Multiplier(Alpha{3}) <prob 1.0>
               Startvals  = (1.000)

        11 --  Parameter  = Alpha{4}
               Type       = Shape of scaled gamma distribution of site rates
               Prior      = Exponential(1.00)
               Partition  = 4
               Moves      = Multiplier(Alpha{4}) <prob 1.0>
               Startvals  = (1.000)

        12 --  Parameter  = Ratemultiplier{all}
               Type       = Partition-specific rate multiplier
               Prior      = Dirichlet(1.00,1.00,1.00,1.00)
               Partitions = All
               Moves      = Dirichlet(Ratemultiplier{all}) <prob 0.8>, 
                            Slider(Ratemultiplier{all}) <prob 0.8>
               Startvals  = (1.000,1.000,1.000,1.000)

        13 --  Parameter  = Tau{all}
               Type       = Topology
               Prior      = All topologies equally probable a priori
               Partitions = All
               Subparam.  = V{all}
               Moves      = ExtSPR(Tau{all},V{all}) <prob 10.0>, 
                            ExtSS(Tau{all},V{all}) <prob 15.0>, 
                            ExtTBR(Tau{all},V{all}) <prob 15.0>, NNI(Tau{all},V{all}) <prob 5.0>, 
                            ParsSPR(Tau{all},V{all}) <prob 30.0>
               Not used   = Local
               Startvals  = tree 'mcmc.tree_1'  [run 1, chain 1]
                            tree 'mcmc.tree_2'  [run 1, chain 2]
                            tree 'mcmc.tree_3'  [run 1, chain 3]
                            tree 'mcmc.tree_4'  [run 1, chain 4]
                            tree 'mcmc.tree_5'  [run 2, chain 1]
                            tree 'mcmc.tree_6'  [run 2, chain 2]
                            tree 'mcmc.tree_7'  [run 2, chain 3]
                            tree 'mcmc.tree_8'  [run 2, chain 4]
                            tree 'mcmc.tree_9'  [run 3, chain 1]
                            tree 'mcmc.tree_10'  [run 3, chain 2]
                            tree 'mcmc.tree_11'  [run 3, chain 3]
                            tree 'mcmc.tree_12'  [run 3, chain 4]
                            tree 'mcmc.tree_13'  [run 4, chain 1]
                            tree 'mcmc.tree_14'  [run 4, chain 2]
                            tree 'mcmc.tree_15'  [run 4, chain 3]
                            tree 'mcmc.tree_16'  [run 4, chain 4]

        14 --  Parameter  = V{all}
               Type       = Branch lengths
               Prior      = Unconstrained:GammaDir(1.0,0.1000,1.0,1.0)
               Partitions = All
               Moves      = Multiplier(V{all}) <prob 20.0>, Nodeslider(V{all}) <prob 7.0>, 
                            TLMultiplier(V{all}) <prob 3.0>
               Startvals  = tree 'mcmc.tree_1'  [run 1, chain 1]
                            tree 'mcmc.tree_2'  [run 1, chain 2]
                            tree 'mcmc.tree_3'  [run 1, chain 3]
                            tree 'mcmc.tree_4'  [run 1, chain 4]
                            tree 'mcmc.tree_5'  [run 2, chain 1]
                            tree 'mcmc.tree_6'  [run 2, chain 2]
                            tree 'mcmc.tree_7'  [run 2, chain 3]
                            tree 'mcmc.tree_8'  [run 2, chain 4]
                            tree 'mcmc.tree_9'  [run 3, chain 1]
                            tree 'mcmc.tree_10'  [run 3, chain 2]
                            tree 'mcmc.tree_11'  [run 3, chain 3]
                            tree 'mcmc.tree_12'  [run 3, chain 4]
                            tree 'mcmc.tree_13'  [run 4, chain 1]
                            tree 'mcmc.tree_14'  [run 4, chain 2]
                            tree 'mcmc.tree_15'  [run 4, chain 3]
                            tree 'mcmc.tree_16'  [run 4, chain 4]

      Running Markov chain
      MCMC stamp = 9244700044
      Seed = 2091111174
      Swapseed = 1770544066
      Model settings:

         Settings for partition 1 --
            Datatype  = DNA
            Nucmodel  = 4by4
            Nst       = 2
                        Transition and transversion  rates, expressed
                        as proportions of the rate sum, have a
                        Beta(1.00,1.00) prior
            Covarion  = No
            # States  = 4
                        State frequencies have a Dirichlet prior
                        (1.00,1.00,1.00,1.00)
            Rates     = Gamma
                        The distribution is approximated using 4 categories.
                        Shape parameter is exponentially
                        distributed with parameter (1.00).

         Settings for partition 2 --
            Datatype  = DNA
            Nucmodel  = 4by4
            Nst       = 6
                        Substitution rates, expressed as proportions
                        of the rate sum, have a Dirichlet prior
                        (1.00,1.00,1.00,1.00,1.00,1.00)
            Covarion  = No
            # States  = 4
                        State frequencies have a Dirichlet prior
                        (1.00,1.00,1.00,1.00)
            Rates     = Gamma
                        The distribution is approximated using 4 categories.
                        Shape parameter is exponentially
                        distributed with parameter (1.00).

         Settings for partition 3 --
            Datatype  = DNA
            Nucmodel  = 4by4
            Nst       = 6
                        Substitution rates, expressed as proportions
                        of the rate sum, have a Dirichlet prior
                        (1.00,1.00,1.00,1.00,1.00,1.00)
            Covarion  = No
            # States  = 4
                        State frequencies have a Dirichlet prior
                        (1.00,1.00,1.00,1.00)
            Rates     = Gamma
                        The distribution is approximated using 4 categories.
                        Shape parameter is exponentially
                        distributed with parameter (1.00).

         Settings for partition 4 --
            Datatype  = Standard
            Coding    = Variable
            # States  = Variable, up to 10
                        State frequencies are fixed to be equal
            Rates     = Gamma
                        The distribution is approximated using 4 categories.
                        Shape parameter is exponentially
                        distributed with parameter (1.00).

      Active parameters: 

                             Partition(s)
         Parameters          1  2  3  4
         ------------------------------
         Tratio              1  .  .  .
         Revmat              .  2  3  .
         Statefreq           4  5  6  7
         Shape               8  9 10 11
         Ratemultiplier     12 12 12 12
         Topology           13 13 13 13
         Brlens             14 14 14 14
         ------------------------------

         Parameters can be linked or unlinked across partitions using 'link' and 'unlink'

         1 --  Parameter  = Tratio{1}
               Type       = Transition and transversion rates
               Prior      = Beta(1.00,1.00)
               Partition  = 1

         2 --  Parameter  = Revmat{2}
               Type       = Rates of reversible rate matrix
               Prior      = Dirichlet(1.00,1.00,1.00,1.00,1.00,1.00)
               Partition  = 2

         3 --  Parameter  = Revmat{3}
               Type       = Rates of reversible rate matrix
               Prior      = Dirichlet(1.00,1.00,1.00,1.00,1.00,1.00)
               Partition  = 3

         4 --  Parameter  = Pi{1}
               Type       = Stationary state frequencies
               Prior      = Dirichlet
               Partition  = 1

         5 --  Parameter  = Pi{2}
               Type       = Stationary state frequencies
               Prior      = Dirichlet
               Partition  = 2

         6 --  Parameter  = Pi{3}
               Type       = Stationary state frequencies
               Prior      = Dirichlet
               Partition  = 3

         7 --  Parameter  = Alpha_symdir{4}
               Type       = Symmetric diricihlet/beta distribution alpha_i parameter
               Prior      = Symmetric dirichlet with all parameters equal to infinity
               Partition  = 4

         8 --  Parameter  = Alpha{1}
               Type       = Shape of scaled gamma distribution of site rates
               Prior      = Exponential(1.00)
               Partition  = 1

         9 --  Parameter  = Alpha{2}
               Type       = Shape of scaled gamma distribution of site rates
               Prior      = Exponential(1.00)
               Partition  = 2

        10 --  Parameter  = Alpha{3}
               Type       = Shape of scaled gamma distribution of site rates
               Prior      = Exponential(1.00)
               Partition  = 3

        11 --  Parameter  = Alpha{4}
               Type       = Shape of scaled gamma distribution of site rates
               Prior      = Exponential(1.00)
               Partition  = 4

        12 --  Parameter  = Ratemultiplier{all}
               Type       = Partition-specific rate multiplier
               Prior      = Dirichlet(1.00,1.00,1.00,1.00)
               Partitions = All

        13 --  Parameter  = Tau{all}
               Type       = Topology
               Prior      = All topologies equally probable a priori
               Partitions = All
               Subparam.  = V{all}

        14 --  Parameter  = V{all}
               Type       = Branch lengths
               Prior      = Unconstrained:GammaDir(1.0,0.1000,1.0,1.0)
               Partitions = All


      Number of chains per MPI processor = 1

      The MCMC sampler will use the following moves:
         With prob.  Chain will use move
            0.86 %   Dirichlet(Tratio{1})
            0.43 %   Dirichlet(Revmat{2})
            0.43 %   Slider(Revmat{2})
            0.43 %   Dirichlet(Revmat{3})
            0.43 %   Slider(Revmat{3})
            0.43 %   Dirichlet(Pi{1})
            0.43 %   Slider(Pi{1})
            0.43 %   Dirichlet(Pi{2})
            0.43 %   Slider(Pi{2})
            0.43 %   Dirichlet(Pi{3})
            0.43 %   Slider(Pi{3})
            0.86 %   Multiplier(Alpha{1})
            0.86 %   Multiplier(Alpha{2})
            0.86 %   Multiplier(Alpha{3})
            0.86 %   Multiplier(Alpha{4})
            0.64 %   Dirichlet(Ratemultiplier{all})
            0.64 %   Slider(Ratemultiplier{all})
            8.58 %   ExtSPR(Tau{all},V{all})
           12.88 %   ExtSS(Tau{all},V{all})
           12.88 %   ExtTBR(Tau{all},V{all})
            4.29 %   NNI(Tau{all},V{all})
           25.75 %   ParsSPR(Tau{all},V{all})
           17.17 %   Multiplier(V{all})
            6.01 %   Nodeslider(V{all})
            2.58 %   TLMultiplier(V{all})

      Division 1 has 256 unique site patterns
      Division 2 has 531 unique site patterns
      Division 3 has 215 unique site patterns
      Division 4 has 84 unique site patterns
      Initializing conditional likelihoods

      Running benchmarks to automatically select fastest BEAGLE resource... 
      Using BEAGLE v3.1.2 resource 0 for division 1:
         Rsrc Name : CPU
         Impl Name : CPU-4State-SSE-Double
         Flags: PROCESSOR_CPU PRECISION_DOUBLE COMPUTATION_SYNCH EIGEN_REAL
                SCALING_MANUAL SCALERS_RAW VECTOR_SSE THREADING_NONE         MODEL STATES: 4

      Running benchmarks to automatically select fastest BEAGLE resource... 
      Using BEAGLE v3.1.2 resource 0 for division 2:
         Rsrc Name : CPU
         Impl Name : CPU-4State-SSE-Double
         Flags: PROCESSOR_CPU PRECISION_DOUBLE COMPUTATION_SYNCH EIGEN_REAL
                SCALING_MANUAL SCALERS_RAW VECTOR_SSE THREADING_NONE         MODEL STATES: 4

      Running benchmarks to automatically select fastest BEAGLE resource... 
      Using BEAGLE v3.1.2 resource 0 for division 3:
         Rsrc Name : CPU
         Impl Name : CPU-4State-SSE-Double
         Flags: PROCESSOR_CPU PRECISION_DOUBLE COMPUTATION_SYNCH EIGEN_REAL
                SCALING_MANUAL SCALERS_RAW VECTOR_SSE THREADING_NONE         MODEL STATES: 4
      Using standard non-SSE likelihood calculator for division 4 (single-precision)

      Initial log likelihoods and log prior probs for run 1:
         Chain 1 -- -28098.288082 -- 141.236807

      There are 15 more chains on other processor(s)


      Using a relative burnin of 25.0 % for diagnostics

      Chain results (10000000 generations requested):

         0 -- [-28098.288] [...15 remote chains...] 
      1000 -- (-22623.164) [...15 remote chains...] -- 5:33:18
      2000 -- (-21893.374) [...15 remote chains...] -- 4:09:57
      3000 -- (-21517.664) [...15 remote chains...] -- 4:37:41
      4000 -- (-21236.361) [...15 remote chains...] -- 4:09:54
      5000 -- (-20934.774) [...15 remote chains...] -- 3:53:13

      Average standard deviation of split frequencies: 0.126606

      6000 -- (-20598.613) [...15 remote chains...] -- 3:42:05
      7000 -- [-20407.435] [...15 remote chains...] -- 3:57:55
      8000 -- (-20296.386) [...15 remote chains...] -- 3:48:59
      9000 -- (-20222.956) [...15 remote chains...] -- 3:42:01
      10000 -- (-20170.736) [...15 remote chains...] -- 3:53:06

      Average standard deviation of split frequencies: 0.076847

      11000 -- (-20141.632) [...15 remote chains...] -- 3:47:01
      12000 -- [-20123.227] [...15 remote chains...] -- 3:41:57
      13000 -- (-20100.083) [...15 remote chains...] -- 3:50:28
      14000 -- (-20111.865) [...15 remote chains...] -- 3:45:52
      15000 -- (-20121.772) [...15 remote chains...] -- 3:41:53

      Average standard deviation of split frequencies: 0.112837

      16000 -- (-20110.230) [...15 remote chains...] -- 3:38:24
      17000 -- [-20098.859] [...15 remote chains...] -- 3:45:06
      18000 -- [-20108.480] [...15 remote chains...] -- 3:41:49
      19000 -- (-20116.258) [...15 remote chains...] -- 3:38:52
      20000 -- (-20110.388) [...15 remote chains...] -- 3:44:33

      Average standard deviation of split frequencies: 0.090824

      21000 -- [-20107.886] [...15 remote chains...] -- 3:41:45
      22000 -- [-20098.231] [...15 remote chains...] -- 3:39:12
      23000 -- (-20113.289) [...15 remote chains...] -- 3:44:07
      24000 -- [-20120.477] [...15 remote chains...] -- 3:41:41
      25000 -- (-20116.553) [...15 remote chains...] -- 3:39:27

      Average standard deviation of split frequencies: 0.080630

      26000 -- (-20112.163) [...15 remote chains...] -- 3:43:46
      27000 -- (-20097.622) [...15 remote chains...] -- 3:41:37
      28000 -- (-20092.864) [...15 remote chains...] -- 3:39:37
      29000 -- (-20093.497) [...15 remote chains...] -- 3:37:45
      30000 -- (-20105.603) [...15 remote chains...] -- 3:41:33

      Average standard deviation of split frequencies: 0.092079

      31000 -- (-20092.044) [...15 remote chains...] -- 3:39:44
      32000 -- (-20100.389) [...15 remote chains...] -- 3:38:03
      33000 -- [-20107.194] [...15 remote chains...] -- 3:41:29
      34000 -- (-20112.378) [...15 remote chains...] -- 3:39:50
      35000 -- (-20120.342) [...15 remote chains...] -- 3:38:16

      Average standard deviation of split frequencies: 0.085469

      36000 -- (-20104.416) [...15 remote chains...] -- 3:41:25
      37000 -- (-20108.732) [...15 remote chains...] -- 3:39:54
      38000 -- (-20113.016) [...15 remote chains...] -- 3:38:27
      39000 -- (-20090.675) [...15 remote chains...] -- 3:37:05
      40000 -- (-20085.113) [...15 remote chains...] -- 3:39:57

      Average standard deviation of split frequencies: 0.089567

      41000 -- (-20088.938) [...15 remote chains...] -- 3:38:36
      42000 -- (-20095.705) [...15 remote chains...] -- 3:37:20
      43000 -- (-20088.030) [...15 remote chains...] -- 3:39:58
      44000 -- [-20094.243] [...15 remote chains...] -- 3:38:43
      45000 -- (-20111.814) [...15 remote chains...] -- 3:37:32

      Average standard deviation of split frequencies: 0.081957

      46000 -- [-20094.116] [...15 remote chains...] -- 3:39:59
      47000 -- [-20104.394] [...15 remote chains...] -- 3:38:49
      48000 -- [-20098.503] [...15 remote chains...] -- 3:37:42
      49000 -- (-20090.500) [...15 remote chains...] -- 3:40:00
      50000 -- (-20084.776) [...15 remote chains...] -- 3:38:54

      Average standard deviation of split frequencies: 0.078632

      51000 -- (-20097.670) [...15 remote chains...] -- 3:37:50
      52000 -- (-20090.131) [...15 remote chains...] -- 3:40:00
      53000 -- (-20088.569) [...15 remote chains...] -- 3:38:57
      54000 -- [-20084.904] [...15 remote chains...] -- 3:37:57
      55000 -- (-20099.646) [...15 remote chains...] -- 3:39:59

      Average standard deviation of split frequencies: 0.084846

      56000 -- (-20107.879) [...15 remote chains...] -- 3:39:00
      57000 -- [-20113.162] [...15 remote chains...] -- 3:38:02
      58000 -- (-20097.782) [...15 remote chains...] -- 3:37:07
      59000 -- (-20074.865) [...15 remote chains...] -- 3:39:02
      60000 -- (-20094.862) [...15 remote chains...] -- 3:38:07

      Average standard deviation of split frequencies: 0.080397

      61000 -- [-20070.514] [...15 remote chains...] -- 3:37:14
      62000 -- [-20078.708] [...15 remote chains...] -- 3:39:03
      63000 -- (-20085.595) [...15 remote chains...] -- 3:38:11
      64000 -- (-20081.321) [...15 remote chains...] -- 3:37:21
      65000 -- [-20089.178] [...15 remote chains...] -- 3:39:04

      Average standard deviation of split frequencies: 0.077460

      66000 -- [-20072.838] [...15 remote chains...] -- 3:38:14
      67000 -- (-20091.729) [...15 remote chains...] -- 3:37:26
      68000 -- (-20078.297) [...15 remote chains...] -- 3:36:39
      69000 -- [-20083.375] [...15 remote chains...] -- 3:38:17
      70000 -- [-20078.839] [...15 remote chains...] -- 3:37:30

      Average standard deviation of split frequencies: 0.082173

      71000 -- [-20096.060] [...15 remote chains...] -- 3:36:45
      72000 -- (-20095.644) [...15 remote chains...] -- 3:38:19
      73000 -- [-20098.154] [...15 remote chains...] -- 3:37:34
      74000 -- (-20095.947) [...15 remote chains...] -- 3:36:51
      75000 -- (-20086.403) [...15 remote chains...] -- 3:36:08

      Average standard deviation of split frequencies: 0.079183

      76000 -- (-20107.888) [...15 remote chains...] -- 3:37:37
      77000 -- [-20099.725] [...15 remote chains...] -- 3:36:55
      78000 -- (-20100.884) [...15 remote chains...] -- 3:36:14
      79000 -- [-20083.531] [...15 remote chains...] -- 3:37:40
      80000 -- (-20099.492) [...15 remote chains...] -- 3:37:00

      Average standard deviation of split frequencies: 0.081675

      81000 -- [-20078.998] [...15 remote chains...] -- 3:36:20
      82000 -- [-20076.789] [...15 remote chains...] -- 3:37:42
      83000 -- [-20090.874] [...15 remote chains...] -- 3:37:03
      84000 -- (-20076.306) [...15 remote chains...] -- 3:36:25
      85000 -- (-20087.937) [...15 remote chains...] -- 3:35:47

      Average standard deviation of split frequencies: 0.079104

      86000 -- [-20102.631] [...15 remote chains...] -- 3:37:06
      87000 -- (-20116.596) [...15 remote chains...] -- 3:36:29
      88000 -- (-20107.470) [...15 remote chains...] -- 3:35:53
      89000 -- [-20105.165] [...15 remote chains...] -- 3:37:09
      90000 -- [-20094.968] [...15 remote chains...] -- 3:36:33

      Average standard deviation of split frequencies: 0.077597

      91000 -- [-20103.493] [...15 remote chains...] -- 3:35:57
      92000 -- [-20083.744] [...15 remote chains...] -- 3:35:23
      93000 -- (-20094.275) [...15 remote chains...] -- 3:36:36
      94000 -- [-20097.275] [...15 remote chains...] -- 3:36:02
      95000 -- (-20113.189) [...15 remote chains...] -- 3:35:28

      Average standard deviation of split frequencies: 0.081555

      96000 -- [-20084.286] [...15 remote chains...] -- 3:36:39
      97000 -- (-20084.996) [...15 remote chains...] -- 3:36:05
      98000 -- (-20104.902) [...15 remote chains...] -- 3:35:33
      99000 -- [-20088.405] [...15 remote chains...] -- 3:36:41
      100000 -- (-20104.933) [...15 remote chains...] -- 3:36:09

      Average standard deviation of split frequencies: 0.078368

      101000 -- [-20108.328] [...15 remote chains...] -- 3:35:37
      102000 -- (-20107.097) [...15 remote chains...] -- 3:36:43
      103000 -- [-20092.472] [...15 remote chains...] -- 3:36:11
      104000 -- (-20098.838) [...15 remote chains...] -- 3:35:40
      105000 -- (-20088.142) [...15 remote chains...] -- 3:36:44

      Average standard deviation of split frequencies: 0.074317

      106000 -- [-20082.588] [...15 remote chains...] -- 3:36:14
      107000 -- [-20088.490] [...15 remote chains...] -- 3:35:44
      108000 -- [-20092.275] [...15 remote chains...] -- 3:36:46
      109000 -- [-20082.951] [...15 remote chains...] -- 3:36:16
      110000 -- (-20076.394) [...15 remote chains...] -- 3:35:46

      Average standard deviation of split frequencies: 0.075728

      111000 -- [-20090.330] [...15 remote chains...] -- 3:36:47
      112000 -- [-20093.057] [...15 remote chains...] -- 3:36:18
      113000 -- (-20104.484) [...15 remote chains...] -- 3:35:49
      114000 -- (-20085.186) [...15 remote chains...] -- 3:36:47
      115000 -- (-20080.681) [...15 remote chains...] -- 3:36:19

      Average standard deviation of split frequencies: 0.074175

      116000 -- (-20087.952) [...15 remote chains...] -- 3:35:51
      117000 -- (-20083.610) [...15 remote chains...] -- 3:35:23
      118000 -- [-20089.793] [...15 remote chains...] -- 3:36:20
      119000 -- [-20078.585] [...15 remote chains...] -- 3:35:53
      120000 -- (-20080.106) [...15 remote chains...] -- 3:35:26

      Average standard deviation of split frequencies: 0.074670

      121000 -- [-20077.022] [...15 remote chains...] -- 3:36:21
      122000 -- (-20084.579) [...15 remote chains...] -- 3:35:54
      123000 -- (-20102.010) [...15 remote chains...] -- 3:35:28
      124000 -- [-20088.990] [...15 remote chains...] -- 3:36:22
      125000 -- [-20088.869] [...15 remote chains...] -- 3:35:56

      Average standard deviation of split frequencies: 0.072563

      126000 -- (-20098.262) [...15 remote chains...] -- 3:35:30
      127000 -- [-20088.101] [...15 remote chains...] -- 3:36:22
      128000 -- (-20094.370) [...15 remote chains...] -- 3:35:57
      129000 -- [-20089.281] [...15 remote chains...] -- 3:35:31
      130000 -- (-20086.364) [...15 remote chains...] -- 3:35:06

      Average standard deviation of split frequencies: 0.070663

      131000 -- (-20090.439) [...15 remote chains...] -- 3:35:57
      132000 -- (-20096.147) [...15 remote chains...] -- 3:35:33
      133000 -- (-20099.737) [...15 remote chains...] -- 3:36:22
      134000 -- (-20086.109) [...15 remote chains...] -- 3:35:58
      135000 -- (-20085.405) [...15 remote chains...] -- 3:35:34

      Average standard deviation of split frequencies: 0.071393

      136000 -- [-20085.654] [...15 remote chains...] -- 3:36:22
      137000 -- (-20096.815) [...15 remote chains...] -- 3:35:58
      138000 -- (-20101.281) [...15 remote chains...] -- 3:35:34
      139000 -- (-20094.393) [...15 remote chains...] -- 3:35:11
      140000 -- (-20068.205) [...15 remote chains...] -- 3:35:58

      Average standard deviation of split frequencies: 0.068501

      141000 -- (-20074.600) [...15 remote chains...] -- 3:35:35
      142000 -- (-20077.516) [...15 remote chains...] -- 3:36:22
      143000 -- (-20090.310) [...15 remote chains...] -- 3:35:58
      144000 -- [-20083.755] [...15 remote chains...] -- 3:35:36
      145000 -- [-20083.287] [...15 remote chains...] -- 3:35:13

      Average standard deviation of split frequencies: 0.066824

      146000 -- [-20097.543] [...15 remote chains...] -- 3:35:58
      147000 -- [-20092.218] [...15 remote chains...] -- 3:35:36
      148000 -- (-20092.997) [...15 remote chains...] -- 3:35:14
      149000 -- (-20092.588) [...15 remote chains...] -- 3:35:58
      150000 -- [-20076.429] [...15 remote chains...] -- 3:35:36

      Average standard deviation of split frequencies: 0.066702

      151000 -- (-20086.720) [...15 remote chains...] -- 3:35:14
      152000 -- (-20082.766) [...15 remote chains...] -- 3:35:57
      153000 -- (-20103.100) [...15 remote chains...] -- 3:35:36
      154000 -- (-20071.882) [...15 remote chains...] -- 3:35:14
      155000 -- (-20104.218) [...15 remote chains...] -- 3:35:57

      Average standard deviation of split frequencies: 0.065356

      156000 -- (-20102.103) [...15 remote chains...] -- 3:35:36
      157000 -- (-20092.933) [...15 remote chains...] -- 3:36:17
      158000 -- (-20090.354) [...15 remote chains...] -- 3:35:56
      159000 -- (-20113.325) [...15 remote chains...] -- 3:35:35
      160000 -- [-20085.591] [...15 remote chains...] -- 3:35:15

      Average standard deviation of split frequencies: 0.065128

      161000 -- (-20080.418) [...15 remote chains...] -- 3:35:55
      162000 -- [-20064.779] [...15 remote chains...] -- 3:35:35
      163000 -- (-20074.706) [...15 remote chains...] -- 3:36:15
      164000 -- (-20092.647) [...15 remote chains...] -- 3:35:54
      165000 -- (-20087.456) [...15 remote chains...] -- 3:35:34

      Average standard deviation of split frequencies: 0.063980

      166000 -- (-20077.426) [...15 remote chains...] -- 3:36:13
      167000 -- (-20077.392) [...15 remote chains...] -- 3:35:53
      168000 -- [-20084.539] [...15 remote chains...] -- 3:35:33
      169000 -- [-20068.060] [...15 remote chains...] -- 3:35:14
      170000 -- [-20097.606] [...15 remote chains...] -- 3:35:52

      Average standard deviation of split frequencies: 0.062278

      171000 -- (-20107.340) [...15 remote chains...] -- 3:35:32
      172000 -- [-20097.194] [...15 remote chains...] -- 3:36:10
      173000 -- (-20091.096) [...15 remote chains...] -- 3:35:51
      174000 -- [-20079.547] [...15 remote chains...] -- 3:35:31
      175000 -- (-20068.978) [...15 remote chains...] -- 3:36:09

      Average standard deviation of split frequencies: 0.063304

      176000 -- (-20076.963) [...15 remote chains...] -- 3:35:49
      177000 -- (-20085.781) [...15 remote chains...] -- 3:35:30
      178000 -- (-20096.415) [...15 remote chains...] -- 3:36:07
      179000 -- (-20080.413) [...15 remote chains...] -- 3:35:48
      180000 -- (-20067.219) [...15 remote chains...] -- 3:35:29

      Average standard deviation of split frequencies: 0.062249

      181000 -- [-20063.720] [...15 remote chains...] -- 3:36:05
      182000 -- [-20075.082] [...15 remote chains...] -- 3:35:46
      183000 -- (-20068.228) [...15 remote chains...] -- 3:35:28
      184000 -- (-20072.700) [...15 remote chains...] -- 3:36:03
      185000 -- (-20070.384) [...15 remote chains...] -- 3:35:45

      Average standard deviation of split frequencies: 0.060832

      186000 -- [-20072.781] [...15 remote chains...] -- 3:35:27
      187000 -- [-20068.962] [...15 remote chains...] -- 3:35:09
      188000 -- [-20077.602] [...15 remote chains...] -- 3:35:43
      189000 -- [-20080.024] [...15 remote chains...] -- 3:35:25
      190000 -- (-20076.455) [...15 remote chains...] -- 3:35:07

      Average standard deviation of split frequencies: 0.061417

      191000 -- [-20075.506] [...15 remote chains...] -- 3:35:41
      192000 -- (-20071.822) [...15 remote chains...] -- 3:35:24
      193000 -- [-20085.272] [...15 remote chains...] -- 3:35:06
      194000 -- (-20082.243) [...15 remote chains...] -- 3:35:39
      195000 -- (-20076.831) [...15 remote chains...] -- 3:35:22

      Average standard deviation of split frequencies: 0.060990

      196000 -- (-20082.911) [...15 remote chains...] -- 3:35:05
      197000 -- (-20089.214) [...15 remote chains...] -- 3:35:37
      198000 -- (-20088.169) [...15 remote chains...] -- 3:35:20
      199000 -- (-20077.317) [...15 remote chains...] -- 3:35:03
      200000 -- (-20079.723) [...15 remote chains...] -- 3:35:36

      Average standard deviation of split frequencies: 0.061675

      201000 -- (-20086.274) [...15 remote chains...] -- 3:35:19
      202000 -- [-20086.104] [...15 remote chains...] -- 3:35:02
      203000 -- (-20092.729) [...15 remote chains...] -- 3:34:45
      204000 -- (-20088.155) [...15 remote chains...] -- 3:35:17
      205000 -- (-20086.815) [...15 remote chains...] -- 3:35:00

      Average standard deviation of split frequencies: 0.060071

      206000 -- (-20087.259) [...15 remote chains...] -- 3:34:44
      207000 -- (-20104.614) [...15 remote chains...] -- 3:34:28
      208000 -- (-20087.132) [...15 remote chains...] -- 3:34:59
      209000 -- (-20098.835) [...15 remote chains...] -- 3:34:42
      210000 -- (-20095.093) [...15 remote chains...] -- 3:34:26

      Average standard deviation of split frequencies: 0.058746

      211000 -- (-20090.147) [...15 remote chains...] -- 3:34:10
      212000 -- (-20082.955) [...15 remote chains...] -- 3:34:41
      213000 -- [-20090.173] [...15 remote chains...] -- 3:34:25
      214000 -- (-20097.143) [...15 remote chains...] -- 3:34:09
      215000 -- (-20083.214) [...15 remote chains...] -- 3:34:39

      Average standard deviation of split frequencies: 0.059095

      216000 -- (-20091.588) [...15 remote chains...] -- 3:34:24
      217000 -- (-20088.621) [...15 remote chains...] -- 3:34:08
      218000 -- (-20096.407) [...15 remote chains...] -- 3:33:53
      219000 -- (-20087.126) [...15 remote chains...] -- 3:34:22
      220000 -- (-20082.055) [...15 remote chains...] -- 3:34:07

      Average standard deviation of split frequencies: 0.058143

      221000 -- (-20073.006) [...15 remote chains...] -- 3:33:52
      222000 -- [-20069.289] [...15 remote chains...] -- 3:34:21
      223000 -- (-20085.102) [...15 remote chains...] -- 3:34:06
      224000 -- (-20095.103) [...15 remote chains...] -- 3:33:51
      225000 -- (-20081.494) [...15 remote chains...] -- 3:34:19

      Average standard deviation of split frequencies: 0.056935

      226000 -- [-20068.304] [...15 remote chains...] -- 3:34:04
      227000 -- (-20090.974) [...15 remote chains...] -- 3:33:49
      228000 -- (-20083.875) [...15 remote chains...] -- 3:34:17
      229000 -- (-20088.572) [...15 remote chains...] -- 3:34:03
      230000 -- (-20091.137) [...15 remote chains...] -- 3:33:48

      Average standard deviation of split frequencies: 0.056964

      231000 -- (-20087.775) [...15 remote chains...] -- 3:34:16
      232000 -- (-20090.930) [...15 remote chains...] -- 3:34:01
      233000 -- (-20083.935) [...15 remote chains...] -- 3:33:47
      234000 -- (-20085.019) [...15 remote chains...] -- 3:33:32
      235000 -- (-20084.827) [...15 remote chains...] -- 3:33:59

      Average standard deviation of split frequencies: 0.056558

      236000 -- (-20094.652) [...15 remote chains...] -- 3:33:45
      237000 -- (-20098.534) [...15 remote chains...] -- 3:33:31
      238000 -- (-20090.651) [...15 remote chains...] -- 3:33:58
      239000 -- (-20092.847) [...15 remote chains...] -- 3:33:44
      240000 -- [-20093.395] [...15 remote chains...] -- 3:33:30

      Average standard deviation of split frequencies: 0.056808

      241000 -- (-20077.006) [...15 remote chains...] -- 3:33:56
      242000 -- [-20076.867] [...15 remote chains...] -- 3:33:42
      243000 -- (-20067.048) [...15 remote chains...] -- 3:33:28
      244000 -- (-20083.542) [...15 remote chains...] -- 3:33:14
      245000 -- [-20087.744] [...15 remote chains...] -- 3:33:40

      Average standard deviation of split frequencies: 0.055789

      246000 -- (-20095.664) [...15 remote chains...] -- 3:33:27
      247000 -- (-20085.200) [...15 remote chains...] -- 3:33:13
      248000 -- (-20083.494) [...15 remote chains...] -- 3:33:39
      249000 -- (-20079.418) [...15 remote chains...] -- 3:33:25
      250000 -- [-20077.332] [...15 remote chains...] -- 3:33:12

      Average standard deviation of split frequencies: 0.055155

      251000 -- (-20085.914) [...15 remote chains...] -- 3:33:37
      252000 -- (-20087.484) [...15 remote chains...] -- 3:33:23
      253000 -- (-20087.932) [...15 remote chains...] -- 3:33:10
      254000 -- (-20094.912) [...15 remote chains...] -- 3:33:35
      255000 -- (-20089.693) [...15 remote chains...] -- 3:33:22

      Average standard deviation of split frequencies: 0.055729

      256000 -- (-20094.860) [...15 remote chains...] -- 3:33:09
      257000 -- (-20109.203) [...15 remote chains...] -- 3:33:33
      258000 -- (-20116.147) [...15 remote chains...] -- 3:33:20
      259000 -- (-20121.973) [...15 remote chains...] -- 3:33:07
      260000 -- (-20107.526) [...15 remote chains...] -- 3:33:31

      Average standard deviation of split frequencies: 0.055474

      261000 -- [-20112.839] [...15 remote chains...] -- 3:33:18
      262000 -- (-20116.513) [...15 remote chains...] -- 3:33:05
      263000 -- [-20102.800] [...15 remote chains...] -- 3:32:52
      264000 -- (-20094.404) [...15 remote chains...] -- 3:33:16
      265000 -- (-20104.390) [...15 remote chains...] -- 3:33:04

      Average standard deviation of split frequencies: 0.054701

      266000 -- (-20100.123) [...15 remote chains...] -- 3:32:51
      267000 -- (-20097.762) [...15 remote chains...] -- 3:33:15
      268000 -- [-20099.541] [...15 remote chains...] -- 3:33:02
      269000 -- [-20092.657] [...15 remote chains...] -- 3:32:49
      270000 -- (-20098.370) [...15 remote chains...] -- 3:32:37

      Average standard deviation of split frequencies: 0.054598

      271000 -- [-20097.247] [...15 remote chains...] -- 3:33:00
      272000 -- (-20095.026) [...15 remote chains...] -- 3:32:48
      273000 -- (-20096.648) [...15 remote chains...] -- 3:32:35
      274000 -- (-20094.908) [...15 remote chains...] -- 3:32:58
      275000 -- (-20101.564) [...15 remote chains...] -- 3:32:46

      Average standard deviation of split frequencies: 0.054577

      276000 -- [-20095.340] [...15 remote chains...] -- 3:32:33
      277000 -- (-20091.309) [...15 remote chains...] -- 3:32:56
      278000 -- [-20083.244] [...15 remote chains...] -- 3:32:44
      279000 -- (-20081.826) [...15 remote chains...] -- 3:32:32
      280000 -- (-20092.270) [...15 remote chains...] -- 3:32:54

      Average standard deviation of split frequencies: 0.055095

      281000 -- (-20086.494) [...15 remote chains...] -- 3:32:42
      282000 -- (-20097.043) [...15 remote chains...] -- 3:32:30
      283000 -- (-20102.835) [...15 remote chains...] -- 3:32:52
      284000 -- (-20103.501) [...15 remote chains...] -- 3:32:40
      285000 -- (-20113.306) [...15 remote chains...] -- 3:32:28

      Average standard deviation of split frequencies: 0.054186

      286000 -- [-20101.635] [...15 remote chains...] -- 3:32:16
      287000 -- (-20093.659) [...15 remote chains...] -- 3:32:38
      288000 -- [-20093.096] [...15 remote chains...] -- 3:32:27
      289000 -- (-20105.217) [...15 remote chains...] -- 3:32:15
      290000 -- (-20093.497) [...15 remote chains...] -- 3:32:36

      Average standard deviation of split frequencies: 0.053647

      291000 -- [-20100.297] [...15 remote chains...] -- 3:32:25
      292000 -- (-20104.037) [...15 remote chains...] -- 3:32:13
      293000 -- [-20096.826] [...15 remote chains...] -- 3:32:34
      294000 -- (-20084.489) [...15 remote chains...] -- 3:32:23
      295000 -- (-20063.621) [...15 remote chains...] -- 3:32:11

      Average standard deviation of split frequencies: 0.054012

      296000 -- [-20075.050] [...15 remote chains...] -- 3:32:00
      297000 -- [-20075.256] [...15 remote chains...] -- 3:32:21
      298000 -- (-20095.528) [...15 remote chains...] -- 3:32:09
      299000 -- [-20083.457] [...15 remote chains...] -- 3:31:58
      300000 -- (-20096.844) [...15 remote chains...] -- 3:32:19

      Average standard deviation of split frequencies: 0.053438

      301000 -- [-20088.275] [...15 remote chains...] -- 3:32:07
      302000 -- (-20106.482) [...15 remote chains...] -- 3:31:56
      303000 -- (-20088.007) [...15 remote chains...] -- 3:32:17
      304000 -- (-20076.780) [...15 remote chains...] -- 3:32:06
      305000 -- [-20080.964] [...15 remote chains...] -- 3:31:54

      Average standard deviation of split frequencies: 0.052187

      306000 -- [-20075.435] [...15 remote chains...] -- 3:31:43
      307000 -- (-20090.142) [...15 remote chains...] -- 3:32:04
      308000 -- (-20091.413) [...15 remote chains...] -- 3:31:52
      309000 -- (-20092.722) [...15 remote chains...] -- 3:31:41
      310000 -- [-20083.598] [...15 remote chains...] -- 3:32:02

      Average standard deviation of split frequencies: 0.051705

      311000 -- (-20075.075) [...15 remote chains...] -- 3:31:50
      312000 -- (-20081.548) [...15 remote chains...] -- 3:31:39
      313000 -- [-20089.250] [...15 remote chains...] -- 3:31:59
      314000 -- (-20095.141) [...15 remote chains...] -- 3:31:49
      315000 -- [-20095.560] [...15 remote chains...] -- 3:31:38

      Average standard deviation of split frequencies: 0.050678

      316000 -- [-20098.145] [...15 remote chains...] -- 3:31:57
      317000 -- [-20088.064] [...15 remote chains...] -- 3:31:47
      318000 -- (-20081.037) [...15 remote chains...] -- 3:31:36
      319000 -- (-20107.272) [...15 remote chains...] -- 3:31:55
      320000 -- (-20100.279) [...15 remote chains...] -- 3:31:45

      Average standard deviation of split frequencies: 0.050241

      321000 -- [-20101.821] [...15 remote chains...] -- 3:31:34
      322000 -- (-20094.967) [...15 remote chains...] -- 3:31:23
      323000 -- (-20089.657) [...15 remote chains...] -- 3:31:42
      324000 -- (-20094.456) [...15 remote chains...] -- 3:31:32
      325000 -- (-20096.729) [...15 remote chains...] -- 3:31:21

      Average standard deviation of split frequencies: 0.049270

      326000 -- (-20088.256) [...15 remote chains...] -- 3:31:40
      327000 -- (-20094.224) [...15 remote chains...] -- 3:31:30
      328000 -- (-20093.317) [...15 remote chains...] -- 3:31:19
      329000 -- (-20099.100) [...15 remote chains...] -- 3:31:09
      330000 -- (-20098.704) [...15 remote chains...] -- 3:31:28

      Average standard deviation of split frequencies: 0.048183

      331000 -- [-20107.303] [...15 remote chains...] -- 3:31:17
      332000 -- [-20082.510] [...15 remote chains...] -- 3:31:07
      333000 -- (-20078.477) [...15 remote chains...] -- 3:31:26
      334000 -- (-20079.120) [...15 remote chains...] -- 3:31:15
      335000 -- [-20085.063] [...15 remote chains...] -- 3:31:05

      Average standard deviation of split frequencies: 0.047701

      336000 -- (-20088.785) [...15 remote chains...] -- 3:31:24
      337000 -- (-20090.786) [...15 remote chains...] -- 3:31:13
      338000 -- (-20107.979) [...15 remote chains...] -- 3:31:03
      339000 -- (-20092.022) [...15 remote chains...] -- 3:30:53
      340000 -- [-20092.786] [...15 remote chains...] -- 3:31:11

      Average standard deviation of split frequencies: 0.046566

      341000 -- (-20083.984) [...15 remote chains...] -- 3:31:01
      342000 -- (-20104.390) [...15 remote chains...] -- 3:30:51
      343000 -- (-20110.410) [...15 remote chains...] -- 3:31:09
      344000 -- [-20098.163] [...15 remote chains...] -- 3:30:59
      345000 -- [-20087.421] [...15 remote chains...] -- 3:30:49

      Average standard deviation of split frequencies: 0.046091

      346000 -- (-20090.369) [...15 remote chains...] -- 3:31:07
      347000 -- [-20082.491] [...15 remote chains...] -- 3:30:57
      348000 -- (-20088.823) [...15 remote chains...] -- 3:30:47
      349000 -- [-20088.256] [...15 remote chains...] -- 3:31:05
      350000 -- [-20088.387] [...15 remote chains...] -- 3:30:55

      Average standard deviation of split frequencies: 0.046230

      351000 -- (-20093.112) [...15 remote chains...] -- 3:30:45
      352000 -- (-20099.526) [...15 remote chains...] -- 3:30:35
      353000 -- (-20088.965) [...15 remote chains...] -- 3:30:53
      354000 -- (-20092.111) [...15 remote chains...] -- 3:30:43
      355000 -- (-20099.309) [...15 remote chains...] -- 3:30:33

      Average standard deviation of split frequencies: 0.045517

      356000 -- (-20091.730) [...15 remote chains...] -- 3:30:50
      357000 -- (-20087.478) [...15 remote chains...] -- 3:30:41
      358000 -- [-20086.880] [...15 remote chains...] -- 3:30:31
      359000 -- (-20086.808) [...15 remote chains...] -- 3:30:21
      360000 -- (-20100.995) [...15 remote chains...] -- 3:30:39

      Average standard deviation of split frequencies: 0.045622

      361000 -- (-20081.750) [...15 remote chains...] -- 3:30:29
      362000 -- [-20084.877] [...15 remote chains...] -- 3:30:19
      363000 -- (-20092.116) [...15 remote chains...] -- 3:30:36
      364000 -- [-20092.933] [...15 remote chains...] -- 3:30:27
      365000 -- [-20085.200] [...15 remote chains...] -- 3:30:17

      Average standard deviation of split frequencies: 0.044738

      366000 -- (-20090.750) [...15 remote chains...] -- 3:30:08
      367000 -- [-20089.865] [...15 remote chains...] -- 3:30:25
      368000 -- (-20092.457) [...15 remote chains...] -- 3:30:15
      369000 -- [-20090.041] [...15 remote chains...] -- 3:30:06
      370000 -- (-20089.106) [...15 remote chains...] -- 3:30:23

      Average standard deviation of split frequencies: 0.043771

      371000 -- (-20083.246) [...15 remote chains...] -- 3:30:13
      372000 -- (-20095.023) [...15 remote chains...] -- 3:30:04
      373000 -- [-20085.659] [...15 remote chains...] -- 3:30:20
      374000 -- (-20083.381) [...15 remote chains...] -- 3:30:11
      375000 -- (-20092.477) [...15 remote chains...] -- 3:30:02

      Average standard deviation of split frequencies: 0.044401

      376000 -- (-20090.042) [...15 remote chains...] -- 3:30:18
      377000 -- (-20081.359) [...15 remote chains...] -- 3:30:09
      378000 -- [-20085.198] [...15 remote chains...] -- 3:30:00
      379000 -- (-20079.530) [...15 remote chains...] -- 3:30:16
      380000 -- (-20078.466) [...15 remote chains...] -- 3:30:07

      Average standard deviation of split frequencies: 0.043549

      381000 -- (-20091.766) [...15 remote chains...] -- 3:29:58
      382000 -- (-20083.890) [...15 remote chains...] -- 3:30:14
      383000 -- [-20086.975] [...15 remote chains...] -- 3:30:05
      384000 -- (-20091.795) [...15 remote chains...] -- 3:29:55
      385000 -- (-20085.202) [...15 remote chains...] -- 3:29:46

      Average standard deviation of split frequencies: 0.042973

      386000 -- [-20100.683] [...15 remote chains...] -- 3:30:02
      387000 -- (-20090.387) [...15 remote chains...] -- 3:29:53
      388000 -- (-20070.996) [...15 remote chains...] -- 3:29:44
      389000 -- (-20076.020) [...15 remote chains...] -- 3:30:00
      390000 -- (-20079.852) [...15 remote chains...] -- 3:29:51

      Average standard deviation of split frequencies: 0.042791

      391000 -- [-20078.010] [...15 remote chains...] -- 3:29:42
      392000 -- (-20076.502) [...15 remote chains...] -- 3:29:58
      393000 -- (-20070.962) [...15 remote chains...] -- 3:29:49
      394000 -- (-20062.742) [...15 remote chains...] -- 3:29:40
      395000 -- [-20065.105] [...15 remote chains...] -- 3:29:55

      Average standard deviation of split frequencies: 0.042856

      396000 -- [-20064.636] [...15 remote chains...] -- 3:29:47
      397000 -- (-20085.328) [...15 remote chains...] -- 3:29:38
      398000 -- (-20090.135) [...15 remote chains...] -- 3:29:29
      399000 -- (-20090.435) [...15 remote chains...] -- 3:29:44
      400000 -- [-20077.127] [...15 remote chains...] -- 3:29:36

      Average standard deviation of split frequencies: 0.042996

      401000 -- [-20073.456] [...15 remote chains...] -- 3:29:27
      402000 -- [-20075.729] [...15 remote chains...] -- 3:29:42
      403000 -- (-20075.067) [...15 remote chains...] -- 3:29:33
      404000 -- (-20089.588) [...15 remote chains...] -- 3:29:25
      405000 -- (-20083.053) [...15 remote chains...] -- 3:29:16

      Average standard deviation of split frequencies: 0.042639

      406000 -- (-20094.066) [...15 remote chains...] -- 3:29:31
      407000 -- (-20094.041) [...15 remote chains...] -- 3:29:22
      408000 -- (-20088.461) [...15 remote chains...] -- 3:29:14
      409000 -- (-20082.278) [...15 remote chains...] -- 3:29:29
      410000 -- (-20072.200) [...15 remote chains...] -- 3:29:20

      Average standard deviation of split frequencies: 0.042419

      411000 -- [-20077.030] [...15 remote chains...] -- 3:29:12
      412000 -- (-20071.043) [...15 remote chains...] -- 3:29:26
      413000 -- (-20075.285) [...15 remote chains...] -- 3:29:18
      414000 -- (-20072.406) [...15 remote chains...] -- 3:29:09
      415000 -- (-20078.751) [...15 remote chains...] -- 3:29:01

      Average standard deviation of split frequencies: 0.042493

      416000 -- [-20076.265] [...15 remote chains...] -- 3:29:15
      417000 -- (-20064.282) [...15 remote chains...] -- 3:29:07
      418000 -- [-20067.066] [...15 remote chains...] -- 3:28:59
      419000 -- [-20086.428] [...15 remote chains...] -- 3:29:13
      420000 -- (-20070.121) [...15 remote chains...] -- 3:29:05

      Average standard deviation of split frequencies: 0.042335

      421000 -- (-20078.893) [...15 remote chains...] -- 3:28:56
      422000 -- (-20078.272) [...15 remote chains...] -- 3:28:48
      423000 -- [-20089.322] [...15 remote chains...] -- 3:29:02
      424000 -- (-20093.034) [...15 remote chains...] -- 3:28:54
      425000 -- (-20086.628) [...15 remote chains...] -- 3:28:46

      Average standard deviation of split frequencies: 0.041755

      426000 -- (-20085.610) [...15 remote chains...] -- 3:29:00
      427000 -- [-20087.488] [...15 remote chains...] -- 3:28:52
      428000 -- (-20084.417) [...15 remote chains...] -- 3:28:44
      429000 -- (-20080.547) [...15 remote chains...] -- 3:28:58
      430000 -- [-20082.272] [...15 remote chains...] -- 3:28:50

      Average standard deviation of split frequencies: 0.042167

      431000 -- [-20077.320] [...15 remote chains...] -- 3:28:41
      432000 -- (-20068.233) [...15 remote chains...] -- 3:28:33
      433000 -- (-20073.914) [...15 remote chains...] -- 3:28:47
      434000 -- (-20084.843) [...15 remote chains...] -- 3:28:39
      435000 -- (-20085.522) [...15 remote chains...] -- 3:28:31

      Average standard deviation of split frequencies: 0.041991

      436000 -- [-20093.194] [...15 remote chains...] -- 3:28:45
      437000 -- (-20087.390) [...15 remote chains...] -- 3:28:37
      438000 -- (-20072.929) [...15 remote chains...] -- 3:28:29
      439000 -- (-20077.547) [...15 remote chains...] -- 3:28:21
      440000 -- (-20092.996) [...15 remote chains...] -- 3:28:34

      Average standard deviation of split frequencies: 0.042234

      441000 -- (-20076.076) [...15 remote chains...] -- 3:28:26
      442000 -- [-20079.931] [...15 remote chains...] -- 3:28:18
      443000 -- (-20077.672) [...15 remote chains...] -- 3:28:32
      444000 -- (-20077.204) [...15 remote chains...] -- 3:28:24
      445000 -- (-20079.153) [...15 remote chains...] -- 3:28:16

      Average standard deviation of split frequencies: 0.041915

      446000 -- [-20074.308] [...15 remote chains...] -- 3:28:30
      447000 -- [-20084.768] [...15 remote chains...] -- 3:28:22
      448000 -- (-20082.777) [...15 remote chains...] -- 3:28:14
      449000 -- (-20085.644) [...15 remote chains...] -- 3:28:06
      450000 -- (-20083.091) [...15 remote chains...] -- 3:28:19

      Average standard deviation of split frequencies: 0.041296

      451000 -- (-20075.257) [...15 remote chains...] -- 3:28:12
      452000 -- (-20072.682) [...15 remote chains...] -- 3:28:04
      453000 -- [-20084.663] [...15 remote chains...] -- 3:28:17
      454000 -- (-20089.548) [...15 remote chains...] -- 3:28:09
      455000 -- [-20094.434] [...15 remote chains...] -- 3:28:01

      Average standard deviation of split frequencies: 0.041106

      456000 -- (-20085.239) [...15 remote chains...] -- 3:28:15
      457000 -- [-20082.361] [...15 remote chains...] -- 3:28:07
      458000 -- (-20102.527) [...15 remote chains...] -- 3:27:59
      459000 -- [-20099.389] [...15 remote chains...] -- 3:27:51
      460000 -- (-20097.711) [...15 remote chains...] -- 3:28:04

      Average standard deviation of split frequencies: 0.040764

      461000 -- (-20097.646) [...15 remote chains...] -- 3:27:57
      462000 -- (-20126.225) [...15 remote chains...] -- 3:27:49
      463000 -- (-20102.629) [...15 remote chains...] -- 3:28:02
      464000 -- (-20090.419) [...15 remote chains...] -- 3:27:54
      465000 -- (-20094.314) [...15 remote chains...] -- 3:27:47

      Average standard deviation of split frequencies: 0.040716

      466000 -- (-20091.090) [...15 remote chains...] -- 3:28:00
      467000 -- [-20081.586] [...15 remote chains...] -- 3:27:52
      468000 -- (-20102.538) [...15 remote chains...] -- 3:27:44
      469000 -- [-20077.357] [...15 remote chains...] -- 3:27:37
      470000 -- (-20072.117) [...15 remote chains...] -- 3:27:50

      Average standard deviation of split frequencies: 0.040500

      471000 -- (-20078.969) [...15 remote chains...] -- 3:27:42
      472000 -- (-20084.231) [...15 remote chains...] -- 3:27:35
      473000 -- [-20076.476] [...15 remote chains...] -- 3:27:47
      474000 -- (-20087.664) [...15 remote chains...] -- 3:27:40
      475000 -- (-20089.947) [...15 remote chains...] -- 3:27:32

      Average standard deviation of split frequencies: 0.040180

      476000 -- (-20079.799) [...15 remote chains...] -- 3:27:45
      477000 -- [-20088.962] [...15 remote chains...] -- 3:27:37
      478000 -- [-20084.526] [...15 remote chains...] -- 3:27:30
      479000 -- (-20069.635) [...15 remote chains...] -- 3:27:42
      480000 -- [-20071.726] [...15 remote chains...] -- 3:27:35

      Average standard deviation of split frequencies: 0.039764

      481000 -- (-20081.126) [...15 remote chains...] -- 3:27:47
      482000 -- (-20080.682) [...15 remote chains...] -- 3:27:40
      483000 -- (-20069.010) [...15 remote chains...] -- 3:27:32
      484000 -- (-20083.089) [...15 remote chains...] -- 3:27:45
      485000 -- (-20089.587) [...15 remote chains...] -- 3:27:37

      Average standard deviation of split frequencies: 0.039468

      486000 -- (-20081.295) [...15 remote chains...] -- 3:27:30
      487000 -- [-20084.588] [...15 remote chains...] -- 3:27:42
      488000 -- (-20075.416) [...15 remote chains...] -- 3:27:35
      489000 -- (-20087.534) [...15 remote chains...] -- 3:27:47
      490000 -- (-20088.840) [...15 remote chains...] -- 3:27:40

      Average standard deviation of split frequencies: 0.039576

      491000 -- (-20079.162) [...15 remote chains...] -- 3:27:32
      492000 -- [-20084.719] [...15 remote chains...] -- 3:27:44
      493000 -- [-20082.704] [...15 remote chains...] -- 3:27:37
      494000 -- (-20078.834) [...15 remote chains...] -- 3:27:30
      495000 -- (-20081.492) [...15 remote chains...] -- 3:27:42

      Average standard deviation of split frequencies: 0.039680

      496000 -- [-20075.047] [...15 remote chains...] -- 3:27:34
      497000 -- (-20077.278) [...15 remote chains...] -- 3:27:27
      498000 -- [-20074.050] [...15 remote chains...] -- 3:27:39
      499000 -- [-20076.517] [...15 remote chains...] -- 3:27:32
      500000 -- [-20082.097] [...15 remote chains...] -- 3:27:44

      Average standard deviation of split frequencies: 0.039436

      501000 -- [-20082.320] [...15 remote chains...] -- 3:27:36
      502000 -- [-20085.656] [...15 remote chains...] -- 3:27:29
      503000 -- (-20087.645) [...15 remote chains...] -- 3:27:41
      504000 -- (-20069.782) [...15 remote chains...] -- 3:27:34
      505000 -- (-20075.562) [...15 remote chains...] -- 3:27:26

      Average standard deviation of split frequencies: 0.039397

      506000 -- (-20072.421) [...15 remote chains...] -- 3:27:38
      507000 -- (-20067.734) [...15 remote chains...] -- 3:27:31
      508000 -- (-20088.900) [...15 remote chains...] -- 3:27:24
      509000 -- [-20080.701] [...15 remote chains...] -- 3:27:35
      510000 -- [-20087.495] [...15 remote chains...] -- 3:27:28

      Average standard deviation of split frequencies: 0.039316

      511000 -- (-20110.128) [...15 remote chains...] -- 3:27:40
      512000 -- (-20100.889) [...15 remote chains...] -- 3:27:33
      513000 -- [-20087.671] [...15 remote chains...] -- 3:27:25
      514000 -- [-20091.280] [...15 remote chains...] -- 3:27:37
      515000 -- [-20081.489] [...15 remote chains...] -- 3:27:30

      Average standard deviation of split frequencies: 0.039327

      516000 -- (-20077.630) [...15 remote chains...] -- 3:27:23
      517000 -- (-20071.058) [...15 remote chains...] -- 3:27:34
      518000 -- (-20082.230) [...15 remote chains...] -- 3:27:27
      519000 -- (-20069.774) [...15 remote chains...] -- 3:27:38
      520000 -- (-20073.393) [...15 remote chains...] -- 3:27:31

      Average standard deviation of split frequencies: 0.039400

      521000 -- [-20069.351] [...15 remote chains...] -- 3:27:24
      522000 -- [-20077.583] [...15 remote chains...] -- 3:27:35
      523000 -- (-20062.172) [...15 remote chains...] -- 3:27:28
      524000 -- [-20060.811] [...15 remote chains...] -- 3:27:39
      525000 -- [-20079.597] [...15 remote chains...] -- 3:27:32

      Average standard deviation of split frequencies: 0.039381

      526000 -- [-20075.770] [...15 remote chains...] -- 3:27:25
      527000 -- (-20089.431) [...15 remote chains...] -- 3:27:36
      528000 -- (-20084.920) [...15 remote chains...] -- 3:27:29
      529000 -- [-20091.694] [...15 remote chains...] -- 3:27:40
      530000 -- (-20086.114) [...15 remote chains...] -- 3:27:33

      Average standard deviation of split frequencies: 0.039086

      531000 -- (-20096.199) [...15 remote chains...] -- 3:27:27
      532000 -- [-20084.749] [...15 remote chains...] -- 3:27:37
      533000 -- (-20071.289) [...15 remote chains...] -- 3:27:30
      534000 -- (-20084.828) [...15 remote chains...] -- 3:27:24
      535000 -- (-20078.315) [...15 remote chains...] -- 3:27:34

      Average standard deviation of split frequencies: 0.038891

      536000 -- (-20098.015) [...15 remote chains...] -- 3:27:27
      537000 -- (-20093.314) [...15 remote chains...] -- 3:27:38
      538000 -- (-20086.457) [...15 remote chains...] -- 3:27:31
      539000 -- (-20100.450) [...15 remote chains...] -- 3:27:24
      540000 -- [-20087.359] [...15 remote chains...] -- 3:27:35

      Average standard deviation of split frequencies: 0.038816

      541000 -- (-20089.248) [...15 remote chains...] -- 3:27:28
      542000 -- (-20076.226) [...15 remote chains...] -- 3:27:21
      543000 -- (-20077.282) [...15 remote chains...] -- 3:27:32
      544000 -- (-20077.604) [...15 remote chains...] -- 3:27:25
      545000 -- (-20094.865) [...15 remote chains...] -- 3:27:36

      Average standard deviation of split frequencies: 0.038709

      546000 -- (-20071.199) [...15 remote chains...] -- 3:27:29
      547000 -- (-20065.866) [...15 remote chains...] -- 3:27:22
      548000 -- (-20065.094) [...15 remote chains...] -- 3:27:33
      549000 -- (-20068.034) [...15 remote chains...] -- 3:27:26
      550000 -- [-20074.917] [...15 remote chains...] -- 3:27:19

      Average standard deviation of split frequencies: 0.038845

      551000 -- (-20082.441) [...15 remote chains...] -- 3:27:30
      552000 -- (-20063.487) [...15 remote chains...] -- 3:27:23
      553000 -- (-20075.380) [...15 remote chains...] -- 3:27:16
      554000 -- [-20074.553] [...15 remote chains...] -- 3:27:26
      555000 -- [-20080.490] [...15 remote chains...] -- 3:27:20

      Average standard deviation of split frequencies: 0.038716

      556000 -- [-20086.032] [...15 remote chains...] -- 3:27:13
      557000 -- (-20095.280) [...15 remote chains...] -- 3:27:23
      558000 -- (-20106.666) [...15 remote chains...] -- 3:27:17
      559000 -- [-20102.795] [...15 remote chains...] -- 3:27:10
      560000 -- [-20117.683] [...15 remote chains...] -- 3:27:20

      Average standard deviation of split frequencies: 0.038463

      561000 -- (-20096.202) [...15 remote chains...] -- 3:27:13
      562000 -- (-20101.795) [...15 remote chains...] -- 3:27:24
      563000 -- (-20098.156) [...15 remote chains...] -- 3:27:17
      564000 -- [-20088.605] [...15 remote chains...] -- 3:27:10
      565000 -- (-20086.642) [...15 remote chains...] -- 3:27:20

      Average standard deviation of split frequencies: 0.037995

      566000 -- (-20078.605) [...15 remote chains...] -- 3:27:14
      567000 -- (-20093.631) [...15 remote chains...] -- 3:27:24
      568000 -- (-20081.157) [...15 remote chains...] -- 3:27:17
      569000 -- (-20080.818) [...15 remote chains...] -- 3:27:11
      570000 -- [-20091.166] [...15 remote chains...] -- 3:27:20

      Average standard deviation of split frequencies: 0.037572

      571000 -- (-20098.735) [...15 remote chains...] -- 3:27:14
      572000 -- [-20085.585] [...15 remote chains...] -- 3:27:24
      573000 -- (-20081.388) [...15 remote chains...] -- 3:27:17
      574000 -- [-20086.916] [...15 remote chains...] -- 3:27:11
      575000 -- [-20086.818] [...15 remote chains...] -- 3:27:21

      Average standard deviation of split frequencies: 0.036894

      576000 -- (-20081.248) [...15 remote chains...] -- 3:27:14
      577000 -- [-20088.376] [...15 remote chains...] -- 3:27:24
      578000 -- (-20086.524) [...15 remote chains...] -- 3:27:17
      579000 -- [-20084.500] [...15 remote chains...] -- 3:27:27
      580000 -- (-20083.823) [...15 remote chains...] -- 3:27:20

      Average standard deviation of split frequencies: 0.036722

      581000 -- [-20090.574] [...15 remote chains...] -- 3:27:14
      582000 -- [-20091.922] [...15 remote chains...] -- 3:27:24
      583000 -- [-20097.916] [...15 remote chains...] -- 3:27:17
      584000 -- (-20104.846) [...15 remote chains...] -- 3:27:27
      585000 -- (-20120.957) [...15 remote chains...] -- 3:27:20

      Average standard deviation of split frequencies: 0.036563

      586000 -- (-20109.517) [...15 remote chains...] -- 3:27:14
      587000 -- (-20091.881) [...15 remote chains...] -- 3:27:23
      588000 -- [-20092.729] [...15 remote chains...] -- 3:27:17
      589000 -- [-20089.368] [...15 remote chains...] -- 3:27:26
      590000 -- [-20078.358] [...15 remote chains...] -- 3:27:20

      Average standard deviation of split frequencies: 0.036586

      591000 -- (-20088.039) [...15 remote chains...] -- 3:27:13
      592000 -- [-20086.235] [...15 remote chains...] -- 3:27:23
      593000 -- [-20108.208] [...15 remote chains...] -- 3:27:16
      594000 -- (-20082.812) [...15 remote chains...] -- 3:27:10
      595000 -- (-20087.280) [...15 remote chains...] -- 3:27:19

      Average standard deviation of split frequencies: 0.036533

      596000 -- [-20092.403] [...15 remote chains...] -- 3:27:13
      597000 -- [-20075.646] [...15 remote chains...] -- 3:27:22
      598000 -- (-20073.872) [...15 remote chains...] -- 3:27:16
      599000 -- [-20084.478] [...15 remote chains...] -- 3:27:10
      600000 -- [-20097.402] [...15 remote chains...] -- 3:27:19

      Average standard deviation of split frequencies: 0.036314

      601000 -- (-20086.321) [...15 remote chains...] -- 3:27:12
      602000 -- [-20091.819] [...15 remote chains...] -- 3:27:06
      603000 -- (-20093.709) [...15 remote chains...] -- 3:27:15
      604000 -- (-20097.870) [...15 remote chains...] -- 3:27:09
      605000 -- (-20086.107) [...15 remote chains...] -- 3:27:18

      Average standard deviation of split frequencies: 0.036422

      606000 -- (-20099.062) [...15 remote chains...] -- 3:27:12
      607000 -- (-20084.873) [...15 remote chains...] -- 3:27:05
      608000 -- (-20072.398) [...15 remote chains...] -- 3:27:15
      609000 -- (-20070.173) [...15 remote chains...] -- 3:27:08
      610000 -- (-20081.595) [...15 remote chains...] -- 3:27:02

      Average standard deviation of split frequencies: 0.036116

      611000 -- (-20091.650) [...15 remote chains...] -- 3:27:11
      612000 -- (-20085.692) [...15 remote chains...] -- 3:27:05
      613000 -- (-20098.143) [...15 remote chains...] -- 3:27:14
      614000 -- [-20089.624] [...15 remote chains...] -- 3:27:08
      615000 -- (-20098.048) [...15 remote chains...] -- 3:27:01

      Average standard deviation of split frequencies: 0.036175

      616000 -- [-20093.168] [...15 remote chains...] -- 3:27:10
      617000 -- (-20102.401) [...15 remote chains...] -- 3:27:04
      618000 -- (-20089.449) [...15 remote chains...] -- 3:27:13
      619000 -- [-20090.503] [...15 remote chains...] -- 3:27:07
      620000 -- (-20087.238) [...15 remote chains...] -- 3:27:00

      Average standard deviation of split frequencies: 0.036209

      621000 -- (-20095.454) [...15 remote chains...] -- 3:27:09
      622000 -- (-20089.231) [...15 remote chains...] -- 3:27:03
      623000 -- [-20096.452] [...15 remote chains...] -- 3:26:57
      624000 -- (-20100.217) [...15 remote chains...] -- 3:27:06
      625000 -- (-20104.964) [...15 remote chains...] -- 3:26:59

      Average standard deviation of split frequencies: 0.035974

      626000 -- (-20092.540) [...15 remote chains...] -- 3:26:53
      627000 -- (-20088.362) [...15 remote chains...] -- 3:27:02
      628000 -- [-20083.936] [...15 remote chains...] -- 3:26:56
      629000 -- (-20068.807) [...15 remote chains...] -- 3:27:05
      630000 -- [-20066.763] [...15 remote chains...] -- 3:26:58

      Average standard deviation of split frequencies: 0.036039

      631000 -- (-20057.178) [...15 remote chains...] -- 3:26:52
      632000 -- (-20081.566) [...15 remote chains...] -- 3:27:01
      633000 -- [-20076.016] [...15 remote chains...] -- 3:26:55
      634000 -- (-20075.445) [...15 remote chains...] -- 3:26:49
      635000 -- (-20096.015) [...15 remote chains...] -- 3:26:57

      Average standard deviation of split frequencies: 0.036422

      636000 -- (-20096.456) [...15 remote chains...] -- 3:26:51
      637000 -- (-20097.159) [...15 remote chains...] -- 3:26:45
      638000 -- [-20082.718] [...15 remote chains...] -- 3:26:54
      639000 -- (-20083.970) [...15 remote chains...] -- 3:26:48
      640000 -- (-20071.655) [...15 remote chains...] -- 3:26:42

      Average standard deviation of split frequencies: 0.036616

      641000 -- [-20081.745] [...15 remote chains...] -- 3:26:50
      642000 -- [-20092.088] [...15 remote chains...] -- 3:26:44
      643000 -- (-20093.850) [...15 remote chains...] -- 3:26:38
      644000 -- (-20094.581) [...15 remote chains...] -- 3:26:46
      645000 -- (-20097.075) [...15 remote chains...] -- 3:26:40

      Average standard deviation of split frequencies: 0.036812

      646000 -- [-20089.518] [...15 remote chains...] -- 3:26:34
      647000 -- [-20083.281] [...15 remote chains...] -- 3:26:43
      648000 -- (-20085.102) [...15 remote chains...] -- 3:26:37
      649000 -- (-20089.697) [...15 remote chains...] -- 3:26:45
      650000 -- [-20084.280] [...15 remote chains...] -- 3:26:39

      Average standard deviation of split frequencies: 0.036856

      651000 -- (-20085.878) [...15 remote chains...] -- 3:26:33
      652000 -- [-20079.580] [...15 remote chains...] -- 3:26:41
      653000 -- (-20090.425) [...15 remote chains...] -- 3:26:35
      654000 -- (-20095.692) [...15 remote chains...] -- 3:26:29
      655000 -- (-20105.677) [...15 remote chains...] -- 3:26:38

      Average standard deviation of split frequencies: 0.036816

      656000 -- (-20105.943) [...15 remote chains...] -- 3:26:32
      657000 -- (-20090.085) [...15 remote chains...] -- 3:26:26
      658000 -- [-20093.712] [...15 remote chains...] -- 3:26:20
      659000 -- (-20117.310) [...15 remote chains...] -- 3:26:28
      660000 -- [-20097.860] [...15 remote chains...] -- 3:26:22

      Average standard deviation of split frequencies: 0.036968

      661000 -- [-20090.480] [...15 remote chains...] -- 3:26:16
      662000 -- [-20091.070] [...15 remote chains...] -- 3:26:24
      663000 -- [-20068.871] [...15 remote chains...] -- 3:26:18
      664000 -- (-20081.437) [...15 remote chains...] -- 3:26:13
      665000 -- (-20088.242) [...15 remote chains...] -- 3:26:07

      Average standard deviation of split frequencies: 0.036606

      666000 -- [-20095.127] [...15 remote chains...] -- 3:26:15
      667000 -- [-20072.673] [...15 remote chains...] -- 3:26:09
      668000 -- (-20071.506) [...15 remote chains...] -- 3:26:03
      669000 -- (-20074.587) [...15 remote chains...] -- 3:26:11
      670000 -- [-20098.276] [...15 remote chains...] -- 3:26:05

      Average standard deviation of split frequencies: 0.036695

      671000 -- (-20100.379) [...15 remote chains...] -- 3:25:59
      672000 -- (-20092.173) [...15 remote chains...] -- 3:25:54
      673000 -- (-20088.159) [...15 remote chains...] -- 3:26:02
      674000 -- [-20071.689] [...15 remote chains...] -- 3:25:56
      675000 -- (-20087.845) [...15 remote chains...] -- 3:25:50

      Average standard deviation of split frequencies: 0.036690

      676000 -- (-20102.087) [...15 remote chains...] -- 3:25:58
      677000 -- [-20106.791] [...15 remote chains...] -- 3:25:52
      678000 -- (-20091.066) [...15 remote chains...] -- 3:25:46
      679000 -- [-20085.006] [...15 remote chains...] -- 3:25:54
      680000 -- (-20071.854) [...15 remote chains...] -- 3:25:49

      Average standard deviation of split frequencies: 0.036727

      681000 -- [-20090.383] [...15 remote chains...] -- 3:25:43
      682000 -- [-20080.913] [...15 remote chains...] -- 3:25:51
      683000 -- (-20074.052) [...15 remote chains...] -- 3:25:45
      684000 -- [-20076.080] [...15 remote chains...] -- 3:25:39
      685000 -- [-20084.497] [...15 remote chains...] -- 3:25:47

      Average standard deviation of split frequencies: 0.036536

      686000 -- (-20096.302) [...15 remote chains...] -- 3:25:41
      687000 -- (-20076.980) [...15 remote chains...] -- 3:25:35
      688000 -- (-20094.993) [...15 remote chains...] -- 3:25:43
      689000 -- (-20087.698) [...15 remote chains...] -- 3:25:38
      690000 -- [-20090.140] [...15 remote chains...] -- 3:25:32

      Average standard deviation of split frequencies: 0.036457

      691000 -- (-20092.233) [...15 remote chains...] -- 3:25:40
      692000 -- (-20090.029) [...15 remote chains...] -- 3:25:34
      693000 -- [-20093.879] [...15 remote chains...] -- 3:25:28
      694000 -- (-20094.816) [...15 remote chains...] -- 3:25:23
      695000 -- [-20078.133] [...15 remote chains...] -- 3:25:30

      Average standard deviation of split frequencies: 0.036383

      696000 -- [-20087.512] [...15 remote chains...] -- 3:25:25
      697000 -- (-20096.871) [...15 remote chains...] -- 3:25:19
      698000 -- (-20086.860) [...15 remote chains...] -- 3:25:27
      699000 -- [-20072.686] [...15 remote chains...] -- 3:25:21
      700000 -- (-20099.683) [...15 remote chains...] -- 3:25:15

      Average standard deviation of split frequencies: 0.036444

      701000 -- (-20084.958) [...15 remote chains...] -- 3:25:23
      702000 -- (-20080.393) [...15 remote chains...] -- 3:25:17
      703000 -- (-20091.393) [...15 remote chains...] -- 3:25:12
      704000 -- [-20092.174] [...15 remote chains...] -- 3:25:06
      705000 -- (-20080.828) [...15 remote chains...] -- 3:25:14

      Average standard deviation of split frequencies: 0.036267

      706000 -- (-20079.111) [...15 remote chains...] -- 3:25:08
      707000 -- (-20082.752) [...15 remote chains...] -- 3:25:03
      708000 -- (-20082.946) [...15 remote chains...] -- 3:24:57
      709000 -- [-20091.699] [...15 remote chains...] -- 3:25:05
      710000 -- [-20087.083] [...15 remote chains...] -- 3:24:59

      Average standard deviation of split frequencies: 0.035935

      711000 -- (-20096.099) [...15 remote chains...] -- 3:24:53
      712000 -- [-20100.699] [...15 remote chains...] -- 3:24:48
      713000 -- (-20089.702) [...15 remote chains...] -- 3:24:55
      714000 -- (-20082.237) [...15 remote chains...] -- 3:24:50
      715000 -- [-20083.899] [...15 remote chains...] -- 3:24:44

      Average standard deviation of split frequencies: 0.035905

      716000 -- [-20073.174] [...15 remote chains...] -- 3:24:52
      717000 -- (-20086.063) [...15 remote chains...] -- 3:24:46
      718000 -- [-20092.874] [...15 remote chains...] -- 3:24:41
      719000 -- [-20091.531] [...15 remote chains...] -- 3:24:48
      720000 -- (-20113.450) [...15 remote chains...] -- 3:24:43

      Average standard deviation of split frequencies: 0.035681

      721000 -- (-20092.595) [...15 remote chains...] -- 3:24:37
      722000 -- (-20090.334) [...15 remote chains...] -- 3:24:32
      723000 -- [-20082.206] [...15 remote chains...] -- 3:24:39
      724000 -- (-20096.000) [...15 remote chains...] -- 3:24:34
      725000 -- [-20087.557] [...15 remote chains...] -- 3:24:28

      Average standard deviation of split frequencies: 0.035385

      726000 -- [-20096.269] [...15 remote chains...] -- 3:24:35
      727000 -- [-20086.939] [...15 remote chains...] -- 3:24:30
      728000 -- [-20083.270] [...15 remote chains...] -- 3:24:25
      729000 -- (-20091.529) [...15 remote chains...] -- 3:24:19
      730000 -- [-20107.351] [...15 remote chains...] -- 3:24:26

      Average standard deviation of split frequencies: 0.035398

      731000 -- [-20112.721] [...15 remote chains...] -- 3:24:21
      732000 -- (-20093.315) [...15 remote chains...] -- 3:24:16
      733000 -- [-20095.425] [...15 remote chains...] -- 3:24:23
      734000 -- [-20092.811] [...15 remote chains...] -- 3:24:17
      735000 -- [-20094.298] [...15 remote chains...] -- 3:24:12

      Average standard deviation of split frequencies: 0.035619

      736000 -- [-20092.041] [...15 remote chains...] -- 3:24:19
      737000 -- [-20089.780] [...15 remote chains...] -- 3:24:14
      738000 -- (-20083.181) [...15 remote chains...] -- 3:24:08
      739000 -- (-20100.949) [...15 remote chains...] -- 3:24:03
      740000 -- (-20085.792) [...15 remote chains...] -- 3:24:10

      Average standard deviation of split frequencies: 0.035694

      741000 -- (-20094.969) [...15 remote chains...] -- 3:24:05
      742000 -- [-20108.350] [...15 remote chains...] -- 3:24:00
      743000 -- (-20102.059) [...15 remote chains...] -- 3:24:07
      744000 -- (-20107.709) [...15 remote chains...] -- 3:24:01
      745000 -- (-20117.792) [...15 remote chains...] -- 3:23:56

      Average standard deviation of split frequencies: 0.035424

      746000 -- (-20082.416) [...15 remote chains...] -- 3:24:03
      747000 -- [-20085.654] [...15 remote chains...] -- 3:23:58
      748000 -- (-20088.354) [...15 remote chains...] -- 3:23:52
      749000 -- (-20093.810) [...15 remote chains...] -- 3:23:59
      750000 -- (-20094.579) [...15 remote chains...] -- 3:23:54

      Average standard deviation of split frequencies: 0.035040

      751000 -- (-20094.552) [...15 remote chains...] -- 3:23:49
      752000 -- (-20087.688) [...15 remote chains...] -- 3:23:44
      753000 -- (-20096.102) [...15 remote chains...] -- 3:23:51
      754000 -- [-20089.438] [...15 remote chains...] -- 3:23:45
      755000 -- (-20082.415) [...15 remote chains...] -- 3:23:40

      Average standard deviation of split frequencies: 0.034884

      756000 -- [-20076.181] [...15 remote chains...] -- 3:23:47
      757000 -- (-20100.796) [...15 remote chains...] -- 3:23:42
      758000 -- (-20093.557) [...15 remote chains...] -- 3:23:36
      759000 -- [-20093.377] [...15 remote chains...] -- 3:23:43
      760000 -- [-20084.335] [...15 remote chains...] -- 3:23:38

      Average standard deviation of split frequencies: 0.034726

      761000 -- [-20082.281] [...15 remote chains...] -- 3:23:33
      762000 -- (-20083.941) [...15 remote chains...] -- 3:23:40
      763000 -- (-20096.558) [...15 remote chains...] -- 3:23:35
      764000 -- (-20098.831) [...15 remote chains...] -- 3:23:29
      765000 -- [-20104.013] [...15 remote chains...] -- 3:23:24

      Average standard deviation of split frequencies: 0.034448

      766000 -- [-20099.966] [...15 remote chains...] -- 3:23:31
      767000 -- (-20085.324) [...15 remote chains...] -- 3:23:26
      768000 -- [-20079.365] [...15 remote chains...] -- 3:23:21
      769000 -- (-20095.502) [...15 remote chains...] -- 3:23:27
      770000 -- (-20105.977) [...15 remote chains...] -- 3:23:22

      Average standard deviation of split frequencies: 0.034084

      771000 -- [-20110.202] [...15 remote chains...] -- 3:23:17
      772000 -- [-20081.587] [...15 remote chains...] -- 3:23:12
      773000 -- (-20083.209) [...15 remote chains...] -- 3:23:19
      774000 -- [-20073.613] [...15 remote chains...] -- 3:23:14
      775000 -- (-20073.845) [...15 remote chains...] -- 3:23:08

      Average standard deviation of split frequencies: 0.034275

      776000 -- (-20086.747) [...15 remote chains...] -- 3:23:15
      777000 -- (-20106.091) [...15 remote chains...] -- 3:23:10
      778000 -- (-20097.014) [...15 remote chains...] -- 3:23:05
      779000 -- [-20082.400] [...15 remote chains...] -- 3:23:00
      780000 -- [-20078.770] [...15 remote chains...] -- 3:23:06

      Average standard deviation of split frequencies: 0.034103

      781000 -- (-20081.533) [...15 remote chains...] -- 3:23:01
      782000 -- [-20082.935] [...15 remote chains...] -- 3:22:56
      783000 -- (-20092.027) [...15 remote chains...] -- 3:23:03
      784000 -- [-20086.176] [...15 remote chains...] -- 3:22:58
      785000 -- (-20079.589) [...15 remote chains...] -- 3:22:53

      Average standard deviation of split frequencies: 0.033814

      786000 -- (-20072.159) [...15 remote chains...] -- 3:22:48
      787000 -- (-20076.742) [...15 remote chains...] -- 3:22:54
      788000 -- (-20086.124) [...15 remote chains...] -- 3:22:49
      789000 -- (-20066.237) [...15 remote chains...] -- 3:22:44
      790000 -- [-20079.851] [...15 remote chains...] -- 3:22:39

      Average standard deviation of split frequencies: 0.033760

      791000 -- [-20063.833] [...15 remote chains...] -- 3:22:46
      792000 -- (-20080.150) [...15 remote chains...] -- 3:22:41
      793000 -- (-20060.147) [...15 remote chains...] -- 3:22:36
      794000 -- [-20074.957] [...15 remote chains...] -- 3:22:30
      795000 -- (-20083.403) [...15 remote chains...] -- 3:22:37

      Average standard deviation of split frequencies: 0.033764

      796000 -- (-20080.636) [...15 remote chains...] -- 3:22:32
      797000 -- (-20080.167) [...15 remote chains...] -- 3:22:27
      798000 -- (-20103.394) [...15 remote chains...] -- 3:22:34
      799000 -- (-20101.392) [...15 remote chains...] -- 3:22:29
      800000 -- (-20098.731) [...15 remote chains...] -- 3:22:24

      Average standard deviation of split frequencies: 0.033689

      801000 -- (-20093.710) [...15 remote chains...] -- 3:22:19
      802000 -- (-20093.988) [...15 remote chains...] -- 3:22:25
      803000 -- (-20071.212) [...15 remote chains...] -- 3:22:20
      804000 -- (-20092.913) [...15 remote chains...] -- 3:22:15
      805000 -- (-20090.315) [...15 remote chains...] -- 3:22:10

      Average standard deviation of split frequencies: 0.033901

      806000 -- (-20105.205) [...15 remote chains...] -- 3:22:16
      807000 -- (-20080.243) [...15 remote chains...] -- 3:22:12
      808000 -- (-20083.921) [...15 remote chains...] -- 3:22:07
      809000 -- (-20094.508) [...15 remote chains...] -- 3:22:02
      810000 -- (-20092.028) [...15 remote chains...] -- 3:22:08

      Average standard deviation of split frequencies: 0.033365

      811000 -- [-20085.577] [...15 remote chains...] -- 3:22:03
      812000 -- (-20094.535) [...15 remote chains...] -- 3:21:58
      813000 -- (-20100.398) [...15 remote chains...] -- 3:21:53
      814000 -- (-20101.002) [...15 remote chains...] -- 3:22:00
      815000 -- [-20091.533] [...15 remote chains...] -- 3:21:55

      Average standard deviation of split frequencies: 0.033302

      816000 -- [-20092.389] [...15 remote chains...] -- 3:21:50
      817000 -- (-20093.303) [...15 remote chains...] -- 3:21:56
      818000 -- [-20087.491] [...15 remote chains...] -- 3:21:51
      819000 -- (-20077.769) [...15 remote chains...] -- 3:21:46
      820000 -- (-20081.600) [...15 remote chains...] -- 3:21:41

      Average standard deviation of split frequencies: 0.033048

      821000 -- [-20075.083] [...15 remote chains...] -- 3:21:48
      822000 -- (-20078.000) [...15 remote chains...] -- 3:21:43
      823000 -- (-20085.827) [...15 remote chains...] -- 3:21:38
      824000 -- (-20083.730) [...15 remote chains...] -- 3:21:44
      825000 -- (-20079.624) [...15 remote chains...] -- 3:21:39

      Average standard deviation of split frequencies: 0.032958

      826000 -- (-20095.367) [...15 remote chains...] -- 3:21:35
      827000 -- [-20080.790] [...15 remote chains...] -- 3:21:30
      828000 -- (-20075.822) [...15 remote chains...] -- 3:21:36
      829000 -- (-20076.693) [...15 remote chains...] -- 3:21:31
      830000 -- (-20084.098) [...15 remote chains...] -- 3:21:26

      Average standard deviation of split frequencies: 0.032949

      831000 -- (-20078.288) [...15 remote chains...] -- 3:21:21
      832000 -- [-20084.761] [...15 remote chains...] -- 3:21:28
      833000 -- (-20080.552) [...15 remote chains...] -- 3:21:23
      834000 -- (-20073.648) [...15 remote chains...] -- 3:21:18
      835000 -- [-20074.774] [...15 remote chains...] -- 3:21:24

      Average standard deviation of split frequencies: 0.033005

      836000 -- [-20064.780] [...15 remote chains...] -- 3:21:19
      837000 -- [-20071.527] [...15 remote chains...] -- 3:21:15
      838000 -- (-20059.318) [...15 remote chains...] -- 3:21:10
      839000 -- (-20078.024) [...15 remote chains...] -- 3:21:16
      840000 -- (-20085.737) [...15 remote chains...] -- 3:21:11

      Average standard deviation of split frequencies: 0.032914

      841000 -- [-20106.316] [...15 remote chains...] -- 3:21:06
      842000 -- (-20106.397) [...15 remote chains...] -- 3:21:12
      843000 -- (-20093.288) [...15 remote chains...] -- 3:21:08
      844000 -- (-20078.603) [...15 remote chains...] -- 3:21:03
      845000 -- (-20075.513) [...15 remote chains...] -- 3:21:09

      Average standard deviation of split frequencies: 0.032789

      846000 -- [-20078.337] [...15 remote chains...] -- 3:21:04
      847000 -- (-20082.637) [...15 remote chains...] -- 3:20:59
      848000 -- [-20083.692] [...15 remote chains...] -- 3:21:05
      849000 -- (-20090.105) [...15 remote chains...] -- 3:21:01
      850000 -- (-20086.973) [...15 remote chains...] -- 3:20:56

      Average standard deviation of split frequencies: 0.032871

      851000 -- (-20082.922) [...15 remote chains...] -- 3:20:51
      852000 -- [-20080.442] [...15 remote chains...] -- 3:20:57
      853000 -- [-20074.456] [...15 remote chains...] -- 3:20:53
      854000 -- (-20067.860) [...15 remote chains...] -- 3:20:48
      855000 -- (-20063.836) [...15 remote chains...] -- 3:20:54

      Average standard deviation of split frequencies: 0.032783

      856000 -- (-20088.700) [...15 remote chains...] -- 3:20:49
      857000 -- [-20098.710] [...15 remote chains...] -- 3:20:44
      858000 -- (-20101.088) [...15 remote chains...] -- 3:20:40
      859000 -- (-20077.843) [...15 remote chains...] -- 3:20:46
      860000 -- (-20082.531) [...15 remote chains...] -- 3:20:41

      Average standard deviation of split frequencies: 0.032639

      861000 -- [-20081.613] [...15 remote chains...] -- 3:20:36
      862000 -- (-20081.268) [...15 remote chains...] -- 3:20:32
      863000 -- (-20101.726) [...15 remote chains...] -- 3:20:37
      864000 -- [-20101.145] [...15 remote chains...] -- 3:20:33
      865000 -- (-20105.294) [...15 remote chains...] -- 3:20:28

      Average standard deviation of split frequencies: 0.032452

      866000 -- (-20106.689) [...15 remote chains...] -- 3:20:34
      867000 -- (-20114.033) [...15 remote chains...] -- 3:20:29
      868000 -- (-20116.552) [...15 remote chains...] -- 3:20:25
      869000 -- (-20103.800) [...15 remote chains...] -- 3:20:20
      870000 -- [-20100.728] [...15 remote chains...] -- 3:20:26

      Average standard deviation of split frequencies: 0.032280

      871000 -- (-20083.293) [...15 remote chains...] -- 3:20:21
      872000 -- (-20092.777) [...15 remote chains...] -- 3:20:17
      873000 -- [-20090.652] [...15 remote chains...] -- 3:20:12
      874000 -- (-20077.304) [...15 remote chains...] -- 3:20:18
      875000 -- (-20069.958) [...15 remote chains...] -- 3:20:13

      Average standard deviation of split frequencies: 0.032099

      876000 -- (-20072.881) [...15 remote chains...] -- 3:20:09
      877000 -- (-20084.341) [...15 remote chains...] -- 3:20:04
      878000 -- (-20092.431) [...15 remote chains...] -- 3:20:10
      879000 -- (-20092.206) [...15 remote chains...] -- 3:20:05
      880000 -- [-20070.755] [...15 remote chains...] -- 3:20:01

      Average standard deviation of split frequencies: 0.031842

      881000 -- (-20081.201) [...15 remote chains...] -- 3:20:06
      882000 -- (-20083.319) [...15 remote chains...] -- 3:20:02
      883000 -- [-20083.572] [...15 remote chains...] -- 3:19:57
      884000 -- [-20091.297] [...15 remote chains...] -- 3:19:53
      885000 -- [-20091.808] [...15 remote chains...] -- 3:19:58

      Average standard deviation of split frequencies: 0.031849

      886000 -- (-20079.704) [...15 remote chains...] -- 3:19:54
      887000 -- (-20072.970) [...15 remote chains...] -- 3:19:49
      888000 -- (-20064.815) [...15 remote chains...] -- 3:19:55
      889000 -- [-20068.931] [...15 remote chains...] -- 3:19:50
      890000 -- [-20074.007] [...15 remote chains...] -- 3:19:46

      Average standard deviation of split frequencies: 0.031704

      891000 -- (-20069.311) [...15 remote chains...] -- 3:19:51
      892000 -- (-20069.200) [...15 remote chains...] -- 3:19:47
      893000 -- [-20061.914] [...15 remote chains...] -- 3:19:42
      894000 -- [-20066.297] [...15 remote chains...] -- 3:19:48
      895000 -- (-20081.169) [...15 remote chains...] -- 3:19:44

      Average standard deviation of split frequencies: 0.031602

      896000 -- (-20093.955) [...15 remote chains...] -- 3:19:39
      897000 -- [-20079.464] [...15 remote chains...] -- 3:19:45
      898000 -- (-20092.693) [...15 remote chains...] -- 3:19:40
      899000 -- (-20079.002) [...15 remote chains...] -- 3:19:36
      900000 -- (-20089.119) [...15 remote chains...] -- 3:19:31

      Average standard deviation of split frequencies: 0.031334

      901000 -- (-20101.882) [...15 remote chains...] -- 3:19:37
      902000 -- (-20090.093) [...15 remote chains...] -- 3:19:32
      903000 -- (-20085.651) [...15 remote chains...] -- 3:19:28
      904000 -- (-20095.373) [...15 remote chains...] -- 3:19:33
      905000 -- (-20097.238) [...15 remote chains...] -- 3:19:29

      Average standard deviation of split frequencies: 0.030936

      906000 -- [-20103.689] [...15 remote chains...] -- 3:19:24
      907000 -- [-20102.025] [...15 remote chains...] -- 3:19:20
      908000 -- (-20084.959) [...15 remote chains...] -- 3:19:25
      909000 -- (-20078.958) [...15 remote chains...] -- 3:19:21
      910000 -- [-20088.317] [...15 remote chains...] -- 3:19:16

      Average standard deviation of split frequencies: 0.030650

      911000 -- [-20078.472] [...15 remote chains...] -- 3:19:22
      912000 -- [-20064.823] [...15 remote chains...] -- 3:19:17
      913000 -- [-20076.035] [...15 remote chains...] -- 3:19:13
      914000 -- [-20088.694] [...15 remote chains...] -- 3:19:18
      915000 -- (-20087.656) [...15 remote chains...] -- 3:19:14

      Average standard deviation of split frequencies: 0.030323

      916000 -- (-20087.948) [...15 remote chains...] -- 3:19:10
      917000 -- [-20094.499] [...15 remote chains...] -- 3:19:15
      918000 -- (-20096.650) [...15 remote chains...] -- 3:19:11
      919000 -- (-20089.414) [...15 remote chains...] -- 3:19:06
      920000 -- (-20089.044) [...15 remote chains...] -- 3:19:12

      Average standard deviation of split frequencies: 0.030218

      921000 -- [-20077.181] [...15 remote chains...] -- 3:19:07
      922000 -- (-20068.040) [...15 remote chains...] -- 3:19:03
      923000 -- (-20082.939) [...15 remote chains...] -- 3:19:08
      924000 -- (-20083.484) [...15 remote chains...] -- 3:19:04
      925000 -- (-20095.424) [...15 remote chains...] -- 3:18:59

      Average standard deviation of split frequencies: 0.030031

      926000 -- (-20110.373) [...15 remote chains...] -- 3:18:55
      927000 -- (-20088.237) [...15 remote chains...] -- 3:19:00
      928000 -- (-20097.600) [...15 remote chains...] -- 3:18:56
      929000 -- (-20073.340) [...15 remote chains...] -- 3:18:51
      930000 -- (-20080.191) [...15 remote chains...] -- 3:18:57

      Average standard deviation of split frequencies: 0.029780

      931000 -- [-20080.339] [...15 remote chains...] -- 3:18:52
      932000 -- (-20090.176) [...15 remote chains...] -- 3:18:48
      933000 -- (-20095.531) [...15 remote chains...] -- 3:18:53
      934000 -- (-20085.850) [...15 remote chains...] -- 3:18:49
      935000 -- (-20098.609) [...15 remote chains...] -- 3:18:45

      Average standard deviation of split frequencies: 0.029441

      936000 -- (-20092.125) [...15 remote chains...] -- 3:18:40
      937000 -- (-20102.307) [...15 remote chains...] -- 3:18:46
      938000 -- (-20084.839) [...15 remote chains...] -- 3:18:41
      939000 -- (-20076.874) [...15 remote chains...] -- 3:18:37
      940000 -- [-20081.493] [...15 remote chains...] -- 3:18:42

      Average standard deviation of split frequencies: 0.029165

      941000 -- (-20080.571) [...15 remote chains...] -- 3:18:38
      942000 -- (-20087.949) [...15 remote chains...] -- 3:18:33
      943000 -- (-20083.322) [...15 remote chains...] -- 3:18:39
      944000 -- [-20072.254] [...15 remote chains...] -- 3:18:34
      945000 -- [-20078.082] [...15 remote chains...] -- 3:18:30

      Average standard deviation of split frequencies: 0.029119

      946000 -- (-20074.263) [...15 remote chains...] -- 3:18:26
      947000 -- (-20068.346) [...15 remote chains...] -- 3:18:31
      948000 -- [-20060.328] [...15 remote chains...] -- 3:18:27
      949000 -- (-20065.937) [...15 remote chains...] -- 3:18:22
      950000 -- (-20065.967) [...15 remote chains...] -- 3:18:18

      Average standard deviation of split frequencies: 0.028973

      951000 -- [-20059.438] [...15 remote chains...] -- 3:18:23
      952000 -- [-20072.043] [...15 remote chains...] -- 3:18:19
      953000 -- (-20056.863) [...15 remote chains...] -- 3:18:14
      954000 -- [-20073.496] [...15 remote chains...] -- 3:18:20
      955000 -- (-20062.217) [...15 remote chains...] -- 3:18:15

      Average standard deviation of split frequencies: 0.028743

      956000 -- (-20067.977) [...15 remote chains...] -- 3:18:11
      957000 -- [-20076.382] [...15 remote chains...] -- 3:18:07
      958000 -- (-20080.277) [...15 remote chains...] -- 3:18:12
      959000 -- (-20073.830) [...15 remote chains...] -- 3:18:08
      960000 -- (-20077.507) [...15 remote chains...] -- 3:18:03

      Average standard deviation of split frequencies: 0.028447

      961000 -- (-20085.095) [...15 remote chains...] -- 3:17:59
      962000 -- (-20090.156) [...15 remote chains...] -- 3:18:04
      963000 -- (-20075.670) [...15 remote chains...] -- 3:18:00
      964000 -- [-20084.396] [...15 remote chains...] -- 3:17:56
      965000 -- (-20081.747) [...15 remote chains...] -- 3:18:01

      Average standard deviation of split frequencies: 0.028255

      966000 -- (-20089.330) [...15 remote chains...] -- 3:17:56
      967000 -- [-20085.348] [...15 remote chains...] -- 3:17:52
      968000 -- (-20083.687) [...15 remote chains...] -- 3:17:57
      969000 -- [-20101.049] [...15 remote chains...] -- 3:17:53
      970000 -- [-20079.467] [...15 remote chains...] -- 3:17:49

      Average standard deviation of split frequencies: 0.028218

      971000 -- (-20074.956) [...15 remote chains...] -- 3:17:54
      972000 -- (-20081.630) [...15 remote chains...] -- 3:17:50
      973000 -- (-20073.139) [...15 remote chains...] -- 3:17:45
      974000 -- (-20070.770) [...15 remote chains...] -- 3:17:41
      975000 -- (-20077.312) [...15 remote chains...] -- 3:17:46

      Average standard deviation of split frequencies: 0.028151

      976000 -- (-20090.722) [...15 remote chains...] -- 3:17:42
      977000 -- [-20080.735] [...15 remote chains...] -- 3:17:38
      978000 -- (-20074.138) [...15 remote chains...] -- 3:17:43
      979000 -- [-20081.527] [...15 remote chains...] -- 3:17:39
      980000 -- [-20077.261] [...15 remote chains...] -- 3:17:34

      Average standard deviation of split frequencies: 0.028111

      981000 -- (-20083.380) [...15 remote chains...] -- 3:17:39
      982000 -- (-20088.197) [...15 remote chains...] -- 3:17:35
      983000 -- (-20094.751) [...15 remote chains...] -- 3:17:31
      984000 -- (-20098.184) [...15 remote chains...] -- 3:17:27
      985000 -- (-20086.240) [...15 remote chains...] -- 3:17:32

      Average standard deviation of split frequencies: 0.027959

      986000 -- [-20075.884] [...15 remote chains...] -- 3:17:28
      987000 -- (-20071.882) [...15 remote chains...] -- 3:17:23
      988000 -- [-20085.298] [...15 remote chains...] -- 3:17:28
      989000 -- (-20080.176) [...15 remote chains...] -- 3:17:24
      990000 -- (-20081.802) [...15 remote chains...] -- 3:17:20

      Average standard deviation of split frequencies: 0.027913

      991000 -- (-20100.726) [...15 remote chains...] -- 3:17:16
      992000 -- [-20113.572] [...15 remote chains...] -- 3:17:21
      993000 -- (-20088.184) [...15 remote chains...] -- 3:17:16
      994000 -- (-20081.760) [...15 remote chains...] -- 3:17:12
      995000 -- (-20088.676) [...15 remote chains...] -- 3:17:17

      Average standard deviation of split frequencies: 0.027640

      996000 -- (-20072.192) [...15 remote chains...] -- 3:17:13
      997000 -- (-20087.720) [...15 remote chains...] -- 3:17:09
      998000 -- [-20086.467] [...15 remote chains...] -- 3:17:05
      999000 -- (-20086.439) [...15 remote chains...] -- 3:17:10
      1000000 -- (-20087.297) [...15 remote chains...] -- 3:17:06

      Average standard deviation of split frequencies: 0.027456

      1001000 -- (-20089.217) [...15 remote chains...] -- 3:17:01
      1002000 -- (-20086.642) [...15 remote chains...] -- 3:16:57
      1003000 -- [-20068.544] [...15 remote chains...] -- 3:17:02
      1004000 -- (-20074.564) [...15 remote chains...] -- 3:16:58
      1005000 -- (-20084.556) [...15 remote chains...] -- 3:16:54

      Average standard deviation of split frequencies: 0.027290

      1006000 -- (-20090.626) [...15 remote chains...] -- 3:16:50
      1007000 -- (-20089.812) [...15 remote chains...] -- 3:16:55
      1008000 -- (-20085.981) [...15 remote chains...] -- 3:16:50
      1009000 -- (-20084.530) [...15 remote chains...] -- 3:16:46
      1010000 -- (-20068.932) [...15 remote chains...] -- 3:16:42

      Average standard deviation of split frequencies: 0.027190

      1011000 -- (-20088.237) [...15 remote chains...] -- 3:16:47
      1012000 -- [-20073.183] [...15 remote chains...] -- 3:16:43
      1013000 -- (-20077.377) [...15 remote chains...] -- 3:16:39
      1014000 -- (-20073.602) [...15 remote chains...] -- 3:16:35
      1015000 -- (-20070.215) [...15 remote chains...] -- 3:16:40

      Average standard deviation of split frequencies: 0.026981

      1016000 -- [-20085.284] [...15 remote chains...] -- 3:16:35
      1017000 -- [-20074.118] [...15 remote chains...] -- 3:16:31
      1018000 -- (-20079.478) [...15 remote chains...] -- 3:16:27
      1019000 -- (-20077.446) [...15 remote chains...] -- 3:16:23
      1020000 -- (-20077.434) [...15 remote chains...] -- 3:16:28

      Average standard deviation of split frequencies: 0.026662

      1021000 -- (-20082.152) [...15 remote chains...] -- 3:16:24
      1022000 -- [-20084.857] [...15 remote chains...] -- 3:16:20
      1023000 -- (-20083.429) [...15 remote chains...] -- 3:16:16
      1024000 -- (-20080.889) [...15 remote chains...] -- 3:16:21
      1025000 -- (-20081.174) [...15 remote chains...] -- 3:16:16

      Average standard deviation of split frequencies: 0.026342

      1026000 -- (-20079.819) [...15 remote chains...] -- 3:16:12
      1027000 -- (-20084.689) [...15 remote chains...] -- 3:16:17
      1028000 -- (-20087.973) [...15 remote chains...] -- 3:16:13
      1029000 -- (-20077.696) [...15 remote chains...] -- 3:16:09
      1030000 -- (-20078.186) [...15 remote chains...] -- 3:16:05

      Average standard deviation of split frequencies: 0.026354

      1031000 -- (-20078.027) [...15 remote chains...] -- 3:16:10
      1032000 -- (-20083.578) [...15 remote chains...] -- 3:16:06
      1033000 -- (-20098.057) [...15 remote chains...] -- 3:16:02
      1034000 -- (-20089.325) [...15 remote chains...] -- 3:15:58
      1035000 -- (-20105.936) [...15 remote chains...] -- 3:15:54

      Average standard deviation of split frequencies: 0.026327

      1036000 -- (-20101.164) [...15 remote chains...] -- 3:15:58
      1037000 -- (-20098.126) [...15 remote chains...] -- 3:15:54
      1038000 -- (-20083.083) [...15 remote chains...] -- 3:15:50
      1039000 -- (-20086.222) [...15 remote chains...] -- 3:15:55
      1040000 -- (-20094.863) [...15 remote chains...] -- 3:15:51

      Average standard deviation of split frequencies: 0.026211

      1041000 -- (-20087.219) [...15 remote chains...] -- 3:15:47
      1042000 -- (-20080.608) [...15 remote chains...] -- 3:15:43
      1043000 -- (-20077.057) [...15 remote chains...] -- 3:15:48
      1044000 -- (-20091.579) [...15 remote chains...] -- 3:15:44
      1045000 -- (-20077.435) [...15 remote chains...] -- 3:15:40

      Average standard deviation of split frequencies: 0.026179

      1046000 -- [-20080.682] [...15 remote chains...] -- 3:15:36
      1047000 -- (-20072.502) [...15 remote chains...] -- 3:15:40
      1048000 -- (-20067.535) [...15 remote chains...] -- 3:15:36
      1049000 -- (-20070.880) [...15 remote chains...] -- 3:15:32
      1050000 -- (-20066.808) [...15 remote chains...] -- 3:15:28

      Average standard deviation of split frequencies: 0.025957

      1051000 -- [-20084.270] [...15 remote chains...] -- 3:15:33
      1052000 -- (-20097.233) [...15 remote chains...] -- 3:15:29
      1053000 -- (-20093.002) [...15 remote chains...] -- 3:15:25
      1054000 -- (-20076.135) [...15 remote chains...] -- 3:15:21
      1055000 -- (-20090.965) [...15 remote chains...] -- 3:15:26

      Average standard deviation of split frequencies: 0.025854

      1056000 -- [-20099.130] [...15 remote chains...] -- 3:15:22
      1057000 -- (-20082.966) [...15 remote chains...] -- 3:15:18
      1058000 -- (-20072.116) [...15 remote chains...] -- 3:15:22
      1059000 -- (-20077.225) [...15 remote chains...] -- 3:15:18
      1060000 -- (-20076.782) [...15 remote chains...] -- 3:15:14

      Average standard deviation of split frequencies: 0.025650

      1061000 -- (-20100.955) [...15 remote chains...] -- 3:15:10
      1062000 -- (-20100.350) [...15 remote chains...] -- 3:15:15
      1063000 -- (-20096.261) [...15 remote chains...] -- 3:15:11
      1064000 -- (-20082.886) [...15 remote chains...] -- 3:15:07
      1065000 -- (-20091.187) [...15 remote chains...] -- 3:15:11

      Average standard deviation of split frequencies: 0.025582

      1066000 -- (-20099.511) [...15 remote chains...] -- 3:15:08
      1067000 -- (-20095.510) [...15 remote chains...] -- 3:15:04
      1068000 -- (-20094.060) [...15 remote chains...] -- 3:15:00
      1069000 -- (-20088.631) [...15 remote chains...] -- 3:14:56
      1070000 -- (-20090.024) [...15 remote chains...] -- 3:15:00

      Average standard deviation of split frequencies: 0.025830

      1071000 -- (-20095.581) [...15 remote chains...] -- 3:14:56
      1072000 -- (-20112.936) [...15 remote chains...] -- 3:14:53
      1073000 -- (-20095.619) [...15 remote chains...] -- 3:14:57
      1074000 -- (-20102.949) [...15 remote chains...] -- 3:14:53
      1075000 -- (-20095.020) [...15 remote chains...] -- 3:14:49

      Average standard deviation of split frequencies: 0.025637

      1076000 -- (-20098.412) [...15 remote chains...] -- 3:14:45
      1077000 -- (-20089.755) [...15 remote chains...] -- 3:14:41
      1078000 -- (-20089.061) [...15 remote chains...] -- 3:14:46
      1079000 -- (-20096.994) [...15 remote chains...] -- 3:14:42
      1080000 -- [-20096.682] [...15 remote chains...] -- 3:14:38

      Average standard deviation of split frequencies: 0.025505

      1081000 -- (-20102.260) [...15 remote chains...] -- 3:14:34
      1082000 -- (-20104.833) [...15 remote chains...] -- 3:14:39
      1083000 -- (-20094.798) [...15 remote chains...] -- 3:14:35
      1084000 -- (-20088.095) [...15 remote chains...] -- 3:14:31
      1085000 -- (-20091.133) [...15 remote chains...] -- 3:14:27

      Average standard deviation of split frequencies: 0.025526

      1086000 -- (-20078.822) [...15 remote chains...] -- 3:14:31
      1087000 -- (-20080.965) [...15 remote chains...] -- 3:14:28
      1088000 -- (-20084.169) [...15 remote chains...] -- 3:14:24
      1089000 -- (-20084.517) [...15 remote chains...] -- 3:14:20
      1090000 -- [-20076.638] [...15 remote chains...] -- 3:14:24

      Average standard deviation of split frequencies: 0.025495

      1091000 -- (-20074.076) [...15 remote chains...] -- 3:14:20
      1092000 -- (-20095.056) [...15 remote chains...] -- 3:14:17
      1093000 -- (-20085.551) [...15 remote chains...] -- 3:14:13
      1094000 -- [-20083.612] [...15 remote chains...] -- 3:14:09
      1095000 -- (-20093.668) [...15 remote chains...] -- 3:14:13

      Average standard deviation of split frequencies: 0.025492

      1096000 -- (-20086.919) [...15 remote chains...] -- 3:14:09
      1097000 -- (-20097.373) [...15 remote chains...] -- 3:14:06
      1098000 -- (-20085.187) [...15 remote chains...] -- 3:14:02
      1099000 -- (-20092.567) [...15 remote chains...] -- 3:14:06
      1100000 -- (-20093.844) [...15 remote chains...] -- 3:14:02

      Average standard deviation of split frequencies: 0.025405

      1101000 -- (-20084.298) [...15 remote chains...] -- 3:13:59
      1102000 -- [-20084.684] [...15 remote chains...] -- 3:13:55
      1103000 -- [-20086.875] [...15 remote chains...] -- 3:13:51
      1104000 -- (-20097.259) [...15 remote chains...] -- 3:13:55
      1105000 -- (-20102.803) [...15 remote chains...] -- 3:13:51

      Average standard deviation of split frequencies: 0.025302

      1106000 -- (-20093.577) [...15 remote chains...] -- 3:13:48
      1107000 -- (-20090.661) [...15 remote chains...] -- 3:13:44
      1108000 -- [-20094.850] [...15 remote chains...] -- 3:13:40
      1109000 -- [-20076.346] [...15 remote chains...] -- 3:13:44
      1110000 -- (-20076.781) [...15 remote chains...] -- 3:13:41

      Average standard deviation of split frequencies: 0.025319

      1111000 -- (-20085.798) [...15 remote chains...] -- 3:13:37
      1112000 -- (-20090.679) [...15 remote chains...] -- 3:13:33
      1113000 -- (-20067.554) [...15 remote chains...] -- 3:13:37
      1114000 -- [-20074.479] [...15 remote chains...] -- 3:13:34
      1115000 -- (-20075.876) [...15 remote chains...] -- 3:13:30

      Average standard deviation of split frequencies: 0.025420

      1116000 -- (-20091.277) [...15 remote chains...] -- 3:13:26
      1117000 -- (-20074.654) [...15 remote chains...] -- 3:13:30
      1118000 -- (-20098.468) [...15 remote chains...] -- 3:13:26
      1119000 -- [-20100.902] [...15 remote chains...] -- 3:13:23
      1120000 -- [-20107.499] [...15 remote chains...] -- 3:13:19

      Average standard deviation of split frequencies: 0.025175

      1121000 -- (-20095.667) [...15 remote chains...] -- 3:13:15
      1122000 -- [-20090.280] [...15 remote chains...] -- 3:13:19
      1123000 -- (-20102.301) [...15 remote chains...] -- 3:13:16
      1124000 -- (-20085.859) [...15 remote chains...] -- 3:13:12
      1125000 -- (-20090.498) [...15 remote chains...] -- 3:13:08

      Average standard deviation of split frequencies: 0.024939

      1126000 -- (-20083.145) [...15 remote chains...] -- 3:13:12
      1127000 -- (-20099.092) [...15 remote chains...] -- 3:13:09
      1128000 -- (-20084.775) [...15 remote chains...] -- 3:13:05
      1129000 -- (-20084.595) [...15 remote chains...] -- 3:13:01
      1130000 -- (-20073.360) [...15 remote chains...] -- 3:13:05

      Average standard deviation of split frequencies: 0.024937

      1131000 -- (-20073.356) [...15 remote chains...] -- 3:13:02
      1132000 -- (-20069.196) [...15 remote chains...] -- 3:12:58
      1133000 -- [-20081.844] [...15 remote chains...] -- 3:12:54
      1134000 -- [-20086.401] [...15 remote chains...] -- 3:12:51
      1135000 -- (-20093.931) [...15 remote chains...] -- 3:12:55

      Average standard deviation of split frequencies: 0.025014

      1136000 -- (-20094.526) [...15 remote chains...] -- 3:12:51
      1137000 -- (-20078.542) [...15 remote chains...] -- 3:12:47
      1138000 -- (-20085.606) [...15 remote chains...] -- 3:12:44
      1139000 -- (-20086.642) [...15 remote chains...] -- 3:12:48
      1140000 -- (-20076.014) [...15 remote chains...] -- 3:12:44

      Average standard deviation of split frequencies: 0.024957

      1141000 -- (-20087.346) [...15 remote chains...] -- 3:12:40
      1142000 -- [-20078.764] [...15 remote chains...] -- 3:12:45
      1143000 -- (-20064.825) [...15 remote chains...] -- 3:12:41
      1144000 -- [-20068.763] [...15 remote chains...] -- 3:12:37
      1145000 -- [-20069.591] [...15 remote chains...] -- 3:12:34

      Average standard deviation of split frequencies: 0.024797

      1146000 -- [-20084.027] [...15 remote chains...] -- 3:12:38
      1147000 -- (-20093.824) [...15 remote chains...] -- 3:12:34
      1148000 -- (-20098.209) [...15 remote chains...] -- 3:12:30
      1149000 -- (-20082.977) [...15 remote chains...] -- 3:12:27
      1150000 -- [-20073.446] [...15 remote chains...] -- 3:12:31

      Average standard deviation of split frequencies: 0.024717

      1151000 -- [-20090.653] [...15 remote chains...] -- 3:12:27
      1152000 -- (-20069.823) [...15 remote chains...] -- 3:12:23
      1153000 -- [-20077.509] [...15 remote chains...] -- 3:12:20
      1154000 -- (-20093.374) [...15 remote chains...] -- 3:12:24
      1155000 -- (-20094.823) [...15 remote chains...] -- 3:12:20

      Average standard deviation of split frequencies: 0.024675

      1156000 -- [-20076.108] [...15 remote chains...] -- 3:12:16
      1157000 -- (-20093.243) [...15 remote chains...] -- 3:12:13
      1158000 -- (-20080.369) [...15 remote chains...] -- 3:12:17
      1159000 -- [-20082.286] [...15 remote chains...] -- 3:12:13
      1160000 -- (-20074.554) [...15 remote chains...] -- 3:12:10

      Average standard deviation of split frequencies: 0.024699

      1161000 -- (-20076.855) [...15 remote chains...] -- 3:12:14
      1162000 -- [-20070.417] [...15 remote chains...] -- 3:12:10
      1163000 -- (-20075.848) [...15 remote chains...] -- 3:12:06
      1164000 -- (-20100.903) [...15 remote chains...] -- 3:12:03
      1165000 -- (-20088.767) [...15 remote chains...] -- 3:12:07

      Average standard deviation of split frequencies: 0.024379

      1166000 -- (-20078.407) [...15 remote chains...] -- 3:12:03
      1167000 -- [-20066.299] [...15 remote chains...] -- 3:11:59
      1168000 -- (-20070.057) [...15 remote chains...] -- 3:11:56
      1169000 -- (-20064.486) [...15 remote chains...] -- 3:12:00
      1170000 -- (-20070.362) [...15 remote chains...] -- 3:11:56

      Average standard deviation of split frequencies: 0.024262

      1171000 -- (-20084.368) [...15 remote chains...] -- 3:11:53
      1172000 -- (-20084.545) [...15 remote chains...] -- 3:11:57
      1173000 -- (-20067.582) [...15 remote chains...] -- 3:11:53
      1174000 -- (-20073.996) [...15 remote chains...] -- 3:11:49
      1175000 -- (-20092.959) [...15 remote chains...] -- 3:11:46

      Average standard deviation of split frequencies: 0.024224

      1176000 -- (-20082.391) [...15 remote chains...] -- 3:11:50
      1177000 -- (-20094.326) [...15 remote chains...] -- 3:11:46
      1178000 -- (-20094.646) [...15 remote chains...] -- 3:11:43
      1179000 -- (-20098.548) [...15 remote chains...] -- 3:11:39
      1180000 -- (-20117.716) [...15 remote chains...] -- 3:11:43

      Average standard deviation of split frequencies: 0.024139

      1181000 -- (-20110.683) [...15 remote chains...] -- 3:11:39
      1182000 -- [-20088.806] [...15 remote chains...] -- 3:11:36
      1183000 -- (-20105.314) [...15 remote chains...] -- 3:11:40
      1184000 -- (-20104.129) [...15 remote chains...] -- 3:11:36
      1185000 -- (-20105.336) [...15 remote chains...] -- 3:11:32

      Average standard deviation of split frequencies: 0.024073

      1186000 -- (-20096.068) [...15 remote chains...] -- 3:11:29
      1187000 -- (-20107.049) [...15 remote chains...] -- 3:11:33
      1188000 -- (-20102.259) [...15 remote chains...] -- 3:11:29
      1189000 -- (-20083.496) [...15 remote chains...] -- 3:11:26
      1190000 -- (-20085.871) [...15 remote chains...] -- 3:11:22

      Average standard deviation of split frequencies: 0.024074

      1191000 -- [-20090.633] [...15 remote chains...] -- 3:11:26
      1192000 -- (-20089.175) [...15 remote chains...] -- 3:11:22
      1193000 -- (-20098.502) [...15 remote chains...] -- 3:11:19
      1194000 -- (-20087.627) [...15 remote chains...] -- 3:11:23
      1195000 -- (-20088.315) [...15 remote chains...] -- 3:11:19

      Average standard deviation of split frequencies: 0.024025

      1196000 -- (-20076.483) [...15 remote chains...] -- 3:11:16
      1197000 -- (-20095.422) [...15 remote chains...] -- 3:11:12
      1198000 -- (-20087.775) [...15 remote chains...] -- 3:11:16
      1199000 -- [-20082.581] [...15 remote chains...] -- 3:11:12
      1200000 -- (-20088.713) [...15 remote chains...] -- 3:11:09

      Average standard deviation of split frequencies: 0.023992

      1201000 -- (-20089.375) [...15 remote chains...] -- 3:11:05
      1202000 -- (-20079.841) [...15 remote chains...] -- 3:11:09
      1203000 -- (-20085.823) [...15 remote chains...] -- 3:11:06
      1204000 -- (-20079.341) [...15 remote chains...] -- 3:11:02
      1205000 -- [-20089.561] [...15 remote chains...] -- 3:10:59

      Average standard deviation of split frequencies: 0.023927

      1206000 -- [-20080.613] [...15 remote chains...] -- 3:10:55
      1207000 -- (-20081.954) [...15 remote chains...] -- 3:10:59
      1208000 -- [-20078.932] [...15 remote chains...] -- 3:10:55
      1209000 -- (-20075.746) [...15 remote chains...] -- 3:10:52
      1210000 -- (-20077.336) [...15 remote chains...] -- 3:10:48

      Average standard deviation of split frequencies: 0.023865

      1211000 -- (-20087.407) [...15 remote chains...] -- 3:10:52
      1212000 -- [-20089.793] [...15 remote chains...] -- 3:10:49
      1213000 -- (-20068.030) [...15 remote chains...] -- 3:10:45
      1214000 -- [-20080.303] [...15 remote chains...] -- 3:10:42
      1215000 -- (-20092.591) [...15 remote chains...] -- 3:10:45

      Average standard deviation of split frequencies: 0.023791

      1216000 -- (-20086.105) [...15 remote chains...] -- 3:10:42
      1217000 -- (-20071.184) [...15 remote chains...] -- 3:10:38
      1218000 -- (-20086.216) [...15 remote chains...] -- 3:10:35
      1219000 -- [-20090.213] [...15 remote chains...] -- 3:10:39
      1220000 -- [-20067.856] [...15 remote chains...] -- 3:10:35

      Average standard deviation of split frequencies: 0.023672

      1221000 -- (-20068.288) [...15 remote chains...] -- 3:10:32
      1222000 -- (-20074.300) [...15 remote chains...] -- 3:10:28
      1223000 -- (-20076.458) [...15 remote chains...] -- 3:10:32
      1224000 -- [-20076.100] [...15 remote chains...] -- 3:10:28
      1225000 -- (-20080.681) [...15 remote chains...] -- 3:10:25

      Average standard deviation of split frequencies: 0.023699

      1226000 -- [-20090.444] [...15 remote chains...] -- 3:10:21
      1227000 -- (-20095.093) [...15 remote chains...] -- 3:10:18
      1228000 -- (-20095.363) [...15 remote chains...] -- 3:10:22
      1229000 -- [-20095.359] [...15 remote chains...] -- 3:10:18
      1230000 -- (-20085.517) [...15 remote chains...] -- 3:10:15

      Average standard deviation of split frequencies: 0.023737

      1231000 -- (-20078.446) [...15 remote chains...] -- 3:10:18
      1232000 -- [-20083.125] [...15 remote chains...] -- 3:10:15
      1233000 -- [-20091.479] [...15 remote chains...] -- 3:10:12
      1234000 -- [-20084.238] [...15 remote chains...] -- 3:10:08
      1235000 -- (-20087.084) [...15 remote chains...] -- 3:10:12

      Average standard deviation of split frequencies: 0.023588

      1236000 -- [-20089.606] [...15 remote chains...] -- 3:10:08
      1237000 -- [-20089.476] [...15 remote chains...] -- 3:10:12
      1238000 -- (-20102.271) [...15 remote chains...] -- 3:10:16
      1239000 -- (-20095.469) [...15 remote chains...] -- 3:10:12
      1240000 -- [-20081.950] [...15 remote chains...] -- 3:10:09

      Average standard deviation of split frequencies: 0.023335

      1241000 -- (-20076.951) [...15 remote chains...] -- 3:10:05
      1242000 -- (-20083.713) [...15 remote chains...] -- 3:10:09
      1243000 -- (-20083.477) [...15 remote chains...] -- 3:10:05
      1244000 -- (-20078.313) [...15 remote chains...] -- 3:10:02
      1245000 -- (-20074.605) [...15 remote chains...] -- 3:09:59

      Average standard deviation of split frequencies: 0.023197

      1246000 -- (-20073.005) [...15 remote chains...] -- 3:10:02
      1247000 -- [-20076.820] [...15 remote chains...] -- 3:09:59
      1248000 -- [-20098.256] [...15 remote chains...] -- 3:09:55
      1249000 -- (-20080.403) [...15 remote chains...] -- 3:09:52
      1250000 -- (-20072.577) [...15 remote chains...] -- 3:09:56

      Average standard deviation of split frequencies: 0.023194

      1251000 -- (-20083.501) [...15 remote chains...] -- 3:09:52
      1252000 -- (-20087.260) [...15 remote chains...] -- 3:09:49
      1253000 -- (-20086.190) [...15 remote chains...] -- 3:09:45
      1254000 -- [-20081.905] [...15 remote chains...] -- 3:09:49
      1255000 -- [-20098.415] [...15 remote chains...] -- 3:09:45

      Average standard deviation of split frequencies: 0.023104

      1256000 -- (-20088.225) [...15 remote chains...] -- 3:09:42
      1257000 -- [-20086.271] [...15 remote chains...] -- 3:09:46
      1258000 -- [-20077.999] [...15 remote chains...] -- 3:09:42
      1259000 -- (-20079.365) [...15 remote chains...] -- 3:09:39
      1260000 -- (-20097.493) [...15 remote chains...] -- 3:09:35

      Average standard deviation of split frequencies: 0.023115

      1261000 -- (-20091.592) [...15 remote chains...] -- 3:09:39
      1262000 -- [-20089.870] [...15 remote chains...] -- 3:09:36
      1263000 -- (-20099.360) [...15 remote chains...] -- 3:09:32
      1264000 -- (-20083.475) [...15 remote chains...] -- 3:09:29
      1265000 -- (-20087.143) [...15 remote chains...] -- 3:09:25

      Average standard deviation of split frequencies: 0.023089

      1266000 -- (-20087.606) [...15 remote chains...] -- 3:09:29
      1267000 -- (-20104.885) [...15 remote chains...] -- 3:09:25
      1268000 -- (-20100.875) [...15 remote chains...] -- 3:09:22
      1269000 -- (-20087.050) [...15 remote chains...] -- 3:09:19
      1270000 -- (-20089.524) [...15 remote chains...] -- 3:09:22

      Average standard deviation of split frequencies: 0.023072

      1271000 -- (-20083.477) [...15 remote chains...] -- 3:09:19
      1272000 -- [-20091.902] [...15 remote chains...] -- 3:09:16
      1273000 -- (-20067.922) [...15 remote chains...] -- 3:09:19
      1274000 -- (-20077.843) [...15 remote chains...] -- 3:09:16
      1275000 -- [-20081.017] [...15 remote chains...] -- 3:09:12

      Average standard deviation of split frequencies: 0.023023

      1276000 -- (-20078.664) [...15 remote chains...] -- 3:09:09
      1277000 -- (-20098.183) [...15 remote chains...] -- 3:09:06
      1278000 -- [-20086.236] [...15 remote chains...] -- 3:09:09
      1279000 -- (-20076.422) [...15 remote chains...] -- 3:09:06
      1280000 -- (-20094.425) [...15 remote chains...] -- 3:09:02

      Average standard deviation of split frequencies: 0.022960

      1281000 -- (-20092.491) [...15 remote chains...] -- 3:09:06
      1282000 -- (-20072.840) [...15 remote chains...] -- 3:09:02
      1283000 -- (-20074.590) [...15 remote chains...] -- 3:08:59
      1284000 -- [-20070.939] [...15 remote chains...] -- 3:08:56
      1285000 -- (-20072.509) [...15 remote chains...] -- 3:08:59

      Average standard deviation of split frequencies: 0.023069

      1286000 -- (-20070.733) [...15 remote chains...] -- 3:08:56
      1287000 -- [-20073.185] [...15 remote chains...] -- 3:08:52
      1288000 -- (-20065.122) [...15 remote chains...] -- 3:08:49
      1289000 -- (-20078.044) [...15 remote chains...] -- 3:08:53
      1290000 -- [-20079.366] [...15 remote chains...] -- 3:08:49

      Average standard deviation of split frequencies: 0.023009

      1291000 -- (-20088.460) [...15 remote chains...] -- 3:08:46
      1292000 -- (-20079.025) [...15 remote chains...] -- 3:08:43
      1293000 -- (-20082.518) [...15 remote chains...] -- 3:08:46
      1294000 -- (-20095.475) [...15 remote chains...] -- 3:08:43
      1295000 -- (-20096.812) [...15 remote chains...] -- 3:08:39

      Average standard deviation of split frequencies: 0.023052

      1296000 -- (-20083.805) [...15 remote chains...] -- 3:08:43
      1297000 -- (-20082.469) [...15 remote chains...] -- 3:08:39
      1298000 -- [-20090.054] [...15 remote chains...] -- 3:08:36
      1299000 -- (-20094.505) [...15 remote chains...] -- 3:08:33
      1300000 -- (-20083.233) [...15 remote chains...] -- 3:08:30

      Average standard deviation of split frequencies: 0.022886

      1301000 -- (-20078.770) [...15 remote chains...] -- 3:08:33
      1302000 -- (-20073.343) [...15 remote chains...] -- 3:08:30
      1303000 -- (-20081.721) [...15 remote chains...] -- 3:08:26
      1304000 -- (-20079.320) [...15 remote chains...] -- 3:08:30
      1305000 -- (-20085.083) [...15 remote chains...] -- 3:08:26

      Average standard deviation of split frequencies: 0.022839

      1306000 -- (-20076.577) [...15 remote chains...] -- 3:08:23
      1307000 -- (-20101.737) [...15 remote chains...] -- 3:08:20
      1308000 -- (-20078.221) [...15 remote chains...] -- 3:08:23
      1309000 -- [-20097.696] [...15 remote chains...] -- 3:08:20
      1310000 -- (-20075.505) [...15 remote chains...] -- 3:08:17

      Average standard deviation of split frequencies: 0.022835

      1311000 -- [-20088.170] [...15 remote chains...] -- 3:08:20
      1312000 -- [-20090.834] [...15 remote chains...] -- 3:08:17
      1313000 -- [-20087.380] [...15 remote chains...] -- 3:08:13
      1314000 -- (-20086.868) [...15 remote chains...] -- 3:08:10
      1315000 -- (-20078.393) [...15 remote chains...] -- 3:08:13

      Average standard deviation of split frequencies: 0.022898

      1316000 -- (-20091.093) [...15 remote chains...] -- 3:08:10
      1317000 -- (-20088.170) [...15 remote chains...] -- 3:08:07
      1318000 -- (-20087.209) [...15 remote chains...] -- 3:08:03
      1319000 -- (-20071.238) [...15 remote chains...] -- 3:08:07
      1320000 -- (-20074.213) [...15 remote chains...] -- 3:08:04

      Average standard deviation of split frequencies: 0.023007

      1321000 -- [-20074.852] [...15 remote chains...] -- 3:08:00
      1322000 -- (-20070.942) [...15 remote chains...] -- 3:07:57
      1323000 -- [-20078.532] [...15 remote chains...] -- 3:08:00
      1324000 -- [-20076.800] [...15 remote chains...] -- 3:07:57
      1325000 -- [-20073.176] [...15 remote chains...] -- 3:07:54

      Average standard deviation of split frequencies: 0.022847

      1326000 -- [-20078.685] [...15 remote chains...] -- 3:07:50
      1327000 -- (-20064.757) [...15 remote chains...] -- 3:07:54
      1328000 -- (-20086.311) [...15 remote chains...] -- 3:07:50
      1329000 -- (-20078.486) [...15 remote chains...] -- 3:07:47
      1330000 -- (-20099.760) [...15 remote chains...] -- 3:07:44

      Average standard deviation of split frequencies: 0.022797

      1331000 -- [-20099.763] [...15 remote chains...] -- 3:07:47
      1332000 -- (-20091.911) [...15 remote chains...] -- 3:07:44
      1333000 -- (-20098.154) [...15 remote chains...] -- 3:07:41
      1334000 -- (-20100.471) [...15 remote chains...] -- 3:07:44
      1335000 -- (-20082.658) [...15 remote chains...] -- 3:07:41

      Average standard deviation of split frequencies: 0.022512

      1336000 -- (-20086.677) [...15 remote chains...] -- 3:07:38
      1337000 -- (-20081.838) [...15 remote chains...] -- 3:07:34
      1338000 -- [-20085.362] [...15 remote chains...] -- 3:07:38
      1339000 -- [-20084.486] [...15 remote chains...] -- 3:07:34
      1340000 -- (-20080.258) [...15 remote chains...] -- 3:07:31

      Average standard deviation of split frequencies: 0.022379

      1341000 -- [-20075.986] [...15 remote chains...] -- 3:07:28
      1342000 -- [-20080.228] [...15 remote chains...] -- 3:07:31
      1343000 -- (-20072.003) [...15 remote chains...] -- 3:07:28
      1344000 -- (-20079.656) [...15 remote chains...] -- 3:07:25
      1345000 -- (-20080.003) [...15 remote chains...] -- 3:07:28

      Average standard deviation of split frequencies: 0.022375

      1346000 -- [-20069.505] [...15 remote chains...] -- 3:07:25
      1347000 -- (-20073.334) [...15 remote chains...] -- 3:07:21
      1348000 -- (-20073.245) [...15 remote chains...] -- 3:07:18
      1349000 -- (-20072.370) [...15 remote chains...] -- 3:07:21
      1350000 -- (-20080.306) [...15 remote chains...] -- 3:07:18

      Average standard deviation of split frequencies: 0.022297

      1351000 -- (-20073.573) [...15 remote chains...] -- 3:07:15
      1352000 -- [-20075.191] [...15 remote chains...] -- 3:07:12
      1353000 -- (-20084.264) [...15 remote chains...] -- 3:07:15
      1354000 -- (-20098.014) [...15 remote chains...] -- 3:07:12
      1355000 -- [-20080.907] [...15 remote chains...] -- 3:07:08

      Average standard deviation of split frequencies: 0.022208

      1356000 -- (-20068.626) [...15 remote chains...] -- 3:07:05
      1357000 -- (-20098.899) [...15 remote chains...] -- 3:07:08
      1358000 -- [-20082.626] [...15 remote chains...] -- 3:07:05
      1359000 -- (-20090.194) [...15 remote chains...] -- 3:07:02
      1360000 -- (-20077.869) [...15 remote chains...] -- 3:06:59

      Average standard deviation of split frequencies: 0.022311

      1361000 -- (-20079.094) [...15 remote chains...] -- 3:07:02
      1362000 -- (-20090.798) [...15 remote chains...] -- 3:06:59
      1363000 -- (-20092.817) [...15 remote chains...] -- 3:06:56
      1364000 -- (-20097.924) [...15 remote chains...] -- 3:06:52
      1365000 -- (-20098.656) [...15 remote chains...] -- 3:06:56

      Average standard deviation of split frequencies: 0.022208

      1366000 -- (-20099.971) [...15 remote chains...] -- 3:06:52
      1367000 -- (-20089.008) [...15 remote chains...] -- 3:06:49
      1368000 -- (-20089.679) [...15 remote chains...] -- 3:06:46
      1369000 -- (-20085.328) [...15 remote chains...] -- 3:06:43
      1370000 -- (-20083.625) [...15 remote chains...] -- 3:06:46

      Average standard deviation of split frequencies: 0.022118

      1371000 -- (-20084.092) [...15 remote chains...] -- 3:06:43
      1372000 -- (-20100.863) [...15 remote chains...] -- 3:06:40
      1373000 -- (-20084.876) [...15 remote chains...] -- 3:06:36
      1374000 -- (-20083.522) [...15 remote chains...] -- 3:06:33
      1375000 -- (-20091.951) [...15 remote chains...] -- 3:06:36

      Average standard deviation of split frequencies: 0.022048

      1376000 -- (-20090.471) [...15 remote chains...] -- 3:06:33
      1377000 -- (-20090.231) [...15 remote chains...] -- 3:06:30
      1378000 -- (-20095.941) [...15 remote chains...] -- 3:06:33
      1379000 -- [-20093.183] [...15 remote chains...] -- 3:06:30
      1380000 -- (-20087.375) [...15 remote chains...] -- 3:06:27

      Average standard deviation of split frequencies: 0.021969

      1381000 -- (-20096.395) [...15 remote chains...] -- 3:06:24
      1382000 -- (-20098.465) [...15 remote chains...] -- 3:06:20
      1383000 -- (-20098.522) [...15 remote chains...] -- 3:06:24
      1384000 -- [-20078.921] [...15 remote chains...] -- 3:06:20
      1385000 -- (-20091.641) [...15 remote chains...] -- 3:06:17

      Average standard deviation of split frequencies: 0.021904

      1386000 -- (-20087.740) [...15 remote chains...] -- 3:06:20
      1387000 -- (-20080.062) [...15 remote chains...] -- 3:06:17
      1388000 -- (-20081.286) [...15 remote chains...] -- 3:06:14
      1389000 -- [-20095.066] [...15 remote chains...] -- 3:06:11
      1390000 -- (-20094.844) [...15 remote chains...] -- 3:06:14

      Average standard deviation of split frequencies: 0.021932

      1391000 -- [-20083.986] [...15 remote chains...] -- 3:06:11
      1392000 -- (-20078.791) [...15 remote chains...] -- 3:06:08
      1393000 -- (-20087.706) [...15 remote chains...] -- 3:06:05
      1394000 -- (-20084.681) [...15 remote chains...] -- 3:06:08
      1395000 -- [-20102.740] [...15 remote chains...] -- 3:06:04

      Average standard deviation of split frequencies: 0.021917

      1396000 -- (-20094.612) [...15 remote chains...] -- 3:06:01
      1397000 -- (-20095.321) [...15 remote chains...] -- 3:05:58
      1398000 -- (-20086.950) [...15 remote chains...] -- 3:06:01
      1399000 -- (-20082.924) [...15 remote chains...] -- 3:05:58
      1400000 -- (-20078.154) [...15 remote chains...] -- 3:05:55

      Average standard deviation of split frequencies: 0.022064

      1401000 -- (-20073.511) [...15 remote chains...] -- 3:05:52
      1402000 -- (-20084.415) [...15 remote chains...] -- 3:05:55
      1403000 -- (-20077.039) [...15 remote chains...] -- 3:05:52
      1404000 -- [-20082.563] [...15 remote chains...] -- 3:05:49
      1405000 -- (-20078.020) [...15 remote chains...] -- 3:05:45

      Average standard deviation of split frequencies: 0.022115

      1406000 -- (-20084.693) [...15 remote chains...] -- 3:05:48
      1407000 -- [-20074.207] [...15 remote chains...] -- 3:05:45
      1408000 -- (-20076.378) [...15 remote chains...] -- 3:05:42
      1409000 -- (-20077.244) [...15 remote chains...] -- 3:05:39
      1410000 -- (-20082.881) [...15 remote chains...] -- 3:05:36

      Average standard deviation of split frequencies: 0.022008

      1411000 -- (-20088.805) [...15 remote chains...] -- 3:05:39
      1412000 -- [-20078.413] [...15 remote chains...] -- 3:05:36
      1413000 -- [-20088.411] [...15 remote chains...] -- 3:05:33
      1414000 -- (-20086.850) [...15 remote chains...] -- 3:05:36
      1415000 -- (-20078.517) [...15 remote chains...] -- 3:05:33

      Average standard deviation of split frequencies: 0.022028

      1416000 -- (-20086.982) [...15 remote chains...] -- 3:05:30
      1417000 -- (-20077.368) [...15 remote chains...] -- 3:05:27
      1418000 -- (-20085.732) [...15 remote chains...] -- 3:05:29
      1419000 -- (-20084.893) [...15 remote chains...] -- 3:05:26
      1420000 -- (-20073.838) [...15 remote chains...] -- 3:05:23

      Average standard deviation of split frequencies: 0.021977

      1421000 -- [-20081.137] [...15 remote chains...] -- 3:05:20
      1422000 -- (-20093.024) [...15 remote chains...] -- 3:05:17
      1423000 -- (-20088.290) [...15 remote chains...] -- 3:05:20
      1424000 -- (-20084.178) [...15 remote chains...] -- 3:05:17
      1425000 -- (-20091.815) [...15 remote chains...] -- 3:05:14

      Average standard deviation of split frequencies: 0.021946

      1426000 -- (-20092.589) [...15 remote chains...] -- 3:05:11
      1427000 -- (-20106.609) [...15 remote chains...] -- 3:05:08
      1428000 -- (-20103.911) [...15 remote chains...] -- 3:05:11
      1429000 -- (-20101.638) [...15 remote chains...] -- 3:05:08
      1430000 -- (-20090.576) [...15 remote chains...] -- 3:05:05

      Average standard deviation of split frequencies: 0.021830

      1431000 -- (-20099.568) [...15 remote chains...] -- 3:05:01
      1432000 -- (-20075.780) [...15 remote chains...] -- 3:04:58
      1433000 -- [-20081.522] [...15 remote chains...] -- 3:04:55
      1434000 -- (-20083.218) [...15 remote chains...] -- 3:04:58
      1435000 -- (-20087.336) [...15 remote chains...] -- 3:04:55

      Average standard deviation of split frequencies: 0.021833

      1436000 -- (-20083.364) [...15 remote chains...] -- 3:04:52
      1437000 -- (-20083.795) [...15 remote chains...] -- 3:04:49
      1438000 -- [-20082.919] [...15 remote chains...] -- 3:04:46
      1439000 -- (-20077.377) [...15 remote chains...] -- 3:04:43
      1440000 -- (-20086.443) [...15 remote chains...] -- 3:04:46

      Average standard deviation of split frequencies: 0.021694

      1441000 -- (-20084.130) [...15 remote chains...] -- 3:04:43
      1442000 -- (-20092.048) [...15 remote chains...] -- 3:04:40
      1443000 -- (-20092.134) [...15 remote chains...] -- 3:04:37
      1444000 -- (-20085.266) [...15 remote chains...] -- 3:04:34
      1445000 -- (-20092.164) [...15 remote chains...] -- 3:04:31

      Average standard deviation of split frequencies: 0.021620

      1446000 -- (-20096.327) [...15 remote chains...] -- 3:04:28
      1447000 -- (-20078.246) [...15 remote chains...] -- 3:04:31
      1448000 -- (-20081.678) [...15 remote chains...] -- 3:04:27
      1449000 -- (-20082.626) [...15 remote chains...] -- 3:04:24
      1450000 -- (-20068.090) [...15 remote chains...] -- 3:04:21

      Average standard deviation of split frequencies: 0.021605

      1451000 -- (-20086.108) [...15 remote chains...] -- 3:04:18
      1452000 -- (-20083.281) [...15 remote chains...] -- 3:04:15
      1453000 -- (-20083.583) [...15 remote chains...] -- 3:04:18
      1454000 -- [-20074.063] [...15 remote chains...] -- 3:04:15
      1455000 -- (-20083.332) [...15 remote chains...] -- 3:04:12

      Average standard deviation of split frequencies: 0.021376

      1456000 -- [-20072.150] [...15 remote chains...] -- 3:04:09
      1457000 -- (-20063.238) [...15 remote chains...] -- 3:04:06
      1458000 -- (-20066.682) [...15 remote chains...] -- 3:04:09
      1459000 -- [-20078.102] [...15 remote chains...] -- 3:04:06
      1460000 -- [-20079.098] [...15 remote chains...] -- 3:04:03

      Average standard deviation of split frequencies: 0.021381

      1461000 -- [-20087.903] [...15 remote chains...] -- 3:04:00
      1462000 -- [-20096.250] [...15 remote chains...] -- 3:03:57
      1463000 -- (-20083.197) [...15 remote chains...] -- 3:03:54
      1464000 -- (-20067.984) [...15 remote chains...] -- 3:03:57
      1465000 -- [-20085.311] [...15 remote chains...] -- 3:03:54

      Average standard deviation of split frequencies: 0.021321

      1466000 -- [-20076.091] [...15 remote chains...] -- 3:03:51
      1467000 -- [-20079.014] [...15 remote chains...] -- 3:03:48
      1468000 -- (-20071.328) [...15 remote chains...] -- 3:03:45
      1469000 -- [-20080.372] [...15 remote chains...] -- 3:03:42
      1470000 -- (-20070.534) [...15 remote chains...] -- 3:03:45

      Average standard deviation of split frequencies: 0.021330

      1471000 -- [-20063.088] [...15 remote chains...] -- 3:03:42
      1472000 -- [-20075.609] [...15 remote chains...] -- 3:03:39
      1473000 -- (-20074.095) [...15 remote chains...] -- 3:03:36
      1474000 -- (-20079.207) [...15 remote chains...] -- 3:03:33
      1475000 -- (-20085.608) [...15 remote chains...] -- 3:03:30

      Average standard deviation of split frequencies: 0.021274

      1476000 -- [-20082.665] [...15 remote chains...] -- 3:03:27
      1477000 -- [-20083.118] [...15 remote chains...] -- 3:03:30
      1478000 -- [-20089.823] [...15 remote chains...] -- 3:03:27
      1479000 -- [-20072.068] [...15 remote chains...] -- 3:03:24
      1480000 -- (-20066.523) [...15 remote chains...] -- 3:03:21

      Average standard deviation of split frequencies: 0.021122

      1481000 -- [-20079.478] [...15 remote chains...] -- 3:03:18
      1482000 -- [-20088.503] [...15 remote chains...] -- 3:03:15
      1483000 -- (-20082.031) [...15 remote chains...] -- 3:03:18
      1484000 -- (-20106.187) [...15 remote chains...] -- 3:03:15
      1485000 -- (-20098.385) [...15 remote chains...] -- 3:03:12

      Average standard deviation of split frequencies: 0.020914

      1486000 -- (-20093.501) [...15 remote chains...] -- 3:03:09
      1487000 -- [-20087.072] [...15 remote chains...] -- 3:03:06
      1488000 -- [-20084.562] [...15 remote chains...] -- 3:03:03
      1489000 -- [-20097.561] [...15 remote chains...] -- 3:03:00
      1490000 -- (-20104.353) [...15 remote chains...] -- 3:03:03

      Average standard deviation of split frequencies: 0.020801

      1491000 -- (-20111.292) [...15 remote chains...] -- 3:03:00
      1492000 -- (-20103.766) [...15 remote chains...] -- 3:02:57
      1493000 -- (-20122.521) [...15 remote chains...] -- 3:02:54
      1494000 -- (-20091.907) [...15 remote chains...] -- 3:02:51
      1495000 -- [-20089.605] [...15 remote chains...] -- 3:02:48

      Average standard deviation of split frequencies: 0.020772

      1496000 -- (-20089.719) [...15 remote chains...] -- 3:02:51
      1497000 -- (-20078.798) [...15 remote chains...] -- 3:02:48
      1498000 -- [-20080.889] [...15 remote chains...] -- 3:02:45
      1499000 -- (-20080.313) [...15 remote chains...] -- 3:02:42
      1500000 -- (-20075.477) [...15 remote chains...] -- 3:02:39

      Average standard deviation of split frequencies: 0.020817

      1501000 -- (-20099.773) [...15 remote chains...] -- 3:02:42
      1502000 -- (-20111.800) [...15 remote chains...] -- 3:02:39
      1503000 -- [-20101.814] [...15 remote chains...] -- 3:02:36
      1504000 -- (-20107.771) [...15 remote chains...] -- 3:02:33
      1505000 -- (-20104.566) [...15 remote chains...] -- 3:02:30

      Average standard deviation of split frequencies: 0.020661

      1506000 -- (-20103.213) [...15 remote chains...] -- 3:02:27
      1507000 -- (-20104.654) [...15 remote chains...] -- 3:02:30
      1508000 -- (-20105.971) [...15 remote chains...] -- 3:02:27
      1509000 -- (-20093.815) [...15 remote chains...] -- 3:02:24
      1510000 -- (-20101.585) [...15 remote chains...] -- 3:02:21

      Average standard deviation of split frequencies: 0.020648

      1511000 -- (-20082.506) [...15 remote chains...] -- 3:02:18
      1512000 -- [-20086.348] [...15 remote chains...] -- 3:02:15
      1513000 -- (-20084.664) [...15 remote chains...] -- 3:02:18
      1514000 -- (-20087.825) [...15 remote chains...] -- 3:02:15
      1515000 -- (-20094.803) [...15 remote chains...] -- 3:02:12

      Average standard deviation of split frequencies: 0.020400

      1516000 -- (-20095.220) [...15 remote chains...] -- 3:02:09
      1517000 -- (-20100.740) [...15 remote chains...] -- 3:02:06
      1518000 -- [-20099.474] [...15 remote chains...] -- 3:02:09
      1519000 -- (-20078.642) [...15 remote chains...] -- 3:02:06
      1520000 -- (-20107.559) [...15 remote chains...] -- 3:02:03

      Average standard deviation of split frequencies: 0.020444

      1521000 -- (-20095.464) [...15 remote chains...] -- 3:02:00
      1522000 -- (-20084.136) [...15 remote chains...] -- 3:01:57
      1523000 -- (-20090.663) [...15 remote chains...] -- 3:01:54
      1524000 -- (-20077.081) [...15 remote chains...] -- 3:01:52
      1525000 -- (-20078.796) [...15 remote chains...] -- 3:01:54

      Average standard deviation of split frequencies: 0.020346

      1526000 -- (-20082.970) [...15 remote chains...] -- 3:01:51
      1527000 -- (-20082.939) [...15 remote chains...] -- 3:01:48
      1528000 -- (-20081.444) [...15 remote chains...] -- 3:01:46
      1529000 -- (-20076.656) [...15 remote chains...] -- 3:01:43
      1530000 -- (-20082.603) [...15 remote chains...] -- 3:01:40

      Average standard deviation of split frequencies: 0.020181

      1531000 -- (-20086.509) [...15 remote chains...] -- 3:01:42
      1532000 -- (-20087.784) [...15 remote chains...] -- 3:01:40
      1533000 -- (-20081.080) [...15 remote chains...] -- 3:01:37
      1534000 -- (-20081.686) [...15 remote chains...] -- 3:01:34
      1535000 -- [-20095.330] [...15 remote chains...] -- 3:01:31

      Average standard deviation of split frequencies: 0.020216

      1536000 -- (-20097.219) [...15 remote chains...] -- 3:01:28
      1537000 -- (-20076.190) [...15 remote chains...] -- 3:01:31
      1538000 -- (-20071.050) [...15 remote chains...] -- 3:01:28
      1539000 -- [-20088.889] [...15 remote chains...] -- 3:01:25
      1540000 -- (-20102.234) [...15 remote chains...] -- 3:01:22

      Average standard deviation of split frequencies: 0.020190

      1541000 -- (-20091.063) [...15 remote chains...] -- 3:01:19
      1542000 -- (-20099.730) [...15 remote chains...] -- 3:01:16
      1543000 -- [-20106.175] [...15 remote chains...] -- 3:01:14
      1544000 -- [-20108.862] [...15 remote chains...] -- 3:01:16
      1545000 -- (-20097.558) [...15 remote chains...] -- 3:01:13

      Average standard deviation of split frequencies: 0.020273

      1546000 -- (-20088.653) [...15 remote chains...] -- 3:01:10
      1547000 -- (-20083.343) [...15 remote chains...] -- 3:01:08
      1548000 -- (-20081.865) [...15 remote chains...] -- 3:01:05
      1549000 -- (-20070.526) [...15 remote chains...] -- 3:01:07
      1550000 -- (-20092.247) [...15 remote chains...] -- 3:01:05

      Average standard deviation of split frequencies: 0.020207

      1551000 -- (-20092.474) [...15 remote chains...] -- 3:01:02
      1552000 -- (-20077.125) [...15 remote chains...] -- 3:00:59
      1553000 -- (-20077.372) [...15 remote chains...] -- 3:00:56
      1554000 -- (-20078.472) [...15 remote chains...] -- 3:00:53
      1555000 -- (-20086.652) [...15 remote chains...] -- 3:00:50

      Average standard deviation of split frequencies: 0.020121

      1556000 -- (-20098.345) [...15 remote chains...] -- 3:00:53
      1557000 -- (-20085.068) [...15 remote chains...] -- 3:00:50
      1558000 -- [-20098.606] [...15 remote chains...] -- 3:00:47
      1559000 -- (-20093.272) [...15 remote chains...] -- 3:00:44
      1560000 -- [-20078.638] [...15 remote chains...] -- 3:00:42

      Average standard deviation of split frequencies: 0.020098

      1561000 -- (-20068.379) [...15 remote chains...] -- 3:00:39
      1562000 -- (-20074.407) [...15 remote chains...] -- 3:00:41
      1563000 -- (-20074.837) [...15 remote chains...] -- 3:00:39
      1564000 -- [-20070.806] [...15 remote chains...] -- 3:00:36
      1565000 -- (-20100.484) [...15 remote chains...] -- 3:00:33

      Average standard deviation of split frequencies: 0.020031

      1566000 -- [-20094.000] [...15 remote chains...] -- 3:00:30
      1567000 -- (-20099.964) [...15 remote chains...] -- 3:00:33
      1568000 -- (-20108.432) [...15 remote chains...] -- 3:00:30
      1569000 -- [-20104.883] [...15 remote chains...] -- 3:00:27
      1570000 -- (-20111.434) [...15 remote chains...] -- 3:00:24

      Average standard deviation of split frequencies: 0.019848

      1571000 -- (-20096.106) [...15 remote chains...] -- 3:00:21
      1572000 -- [-20089.899] [...15 remote chains...] -- 3:00:19
      1573000 -- (-20088.972) [...15 remote chains...] -- 3:00:16
      1574000 -- (-20082.190) [...15 remote chains...] -- 3:00:18
      1575000 -- (-20080.425) [...15 remote chains...] -- 3:00:16

      Average standard deviation of split frequencies: 0.019868

      1576000 -- (-20079.779) [...15 remote chains...] -- 3:00:13
      1577000 -- (-20070.829) [...15 remote chains...] -- 3:00:10
      1578000 -- (-20071.553) [...15 remote chains...] -- 3:00:07
      1579000 -- (-20092.349) [...15 remote chains...] -- 3:00:04
      1580000 -- (-20081.385) [...15 remote chains...] -- 3:00:07

      Average standard deviation of split frequencies: 0.019687

      1581000 -- (-20082.676) [...15 remote chains...] -- 3:00:04
      1582000 -- [-20078.628] [...15 remote chains...] -- 3:00:01
      1583000 -- [-20080.633] [...15 remote chains...] -- 2:59:59
      1584000 -- [-20086.841] [...15 remote chains...] -- 2:59:56
      1585000 -- [-20085.723] [...15 remote chains...] -- 2:59:53

      Average standard deviation of split frequencies: 0.019602

      1586000 -- (-20082.443) [...15 remote chains...] -- 2:59:56
      1587000 -- (-20094.452) [...15 remote chains...] -- 2:59:53
      1588000 -- [-20096.972] [...15 remote chains...] -- 2:59:50
      1589000 -- (-20089.841) [...15 remote chains...] -- 2:59:47
      1590000 -- [-20085.706] [...15 remote chains...] -- 2:59:44

      Average standard deviation of split frequencies: 0.019482

      1591000 -- (-20089.057) [...15 remote chains...] -- 2:59:47
      1592000 -- (-20079.829) [...15 remote chains...] -- 2:59:44
      1593000 -- (-20080.678) [...15 remote chains...] -- 2:59:41
      1594000 -- (-20090.570) [...15 remote chains...] -- 2:59:39
      1595000 -- (-20103.402) [...15 remote chains...] -- 2:59:36

      Average standard deviation of split frequencies: 0.019467

      1596000 -- (-20085.226) [...15 remote chains...] -- 2:59:33
      1597000 -- (-20089.680) [...15 remote chains...] -- 2:59:30
      1598000 -- (-20082.570) [...15 remote chains...] -- 2:59:33
      1599000 -- (-20079.670) [...15 remote chains...] -- 2:59:30
      1600000 -- (-20095.631) [...15 remote chains...] -- 2:59:27

      Average standard deviation of split frequencies: 0.019419

      1601000 -- (-20086.990) [...15 remote chains...] -- 2:59:24
      1602000 -- (-20093.325) [...15 remote chains...] -- 2:59:22
      1603000 -- (-20100.704) [...15 remote chains...] -- 2:59:19
      1604000 -- (-20076.282) [...15 remote chains...] -- 2:59:16
      1605000 -- (-20073.987) [...15 remote chains...] -- 2:59:19

      Average standard deviation of split frequencies: 0.019325

      1606000 -- (-20074.530) [...15 remote chains...] -- 2:59:16
      1607000 -- [-20070.341] [...15 remote chains...] -- 2:59:13
      1608000 -- (-20083.377) [...15 remote chains...] -- 2:59:10
      1609000 -- (-20087.677) [...15 remote chains...] -- 2:59:08
      1610000 -- (-20068.762) [...15 remote chains...] -- 2:59:05

      Average standard deviation of split frequencies: 0.019371

      1611000 -- (-20072.057) [...15 remote chains...] -- 2:59:02
      1612000 -- (-20062.953) [...15 remote chains...] -- 2:59:05
      1613000 -- (-20064.491) [...15 remote chains...] -- 2:59:02
      1614000 -- (-20065.712) [...15 remote chains...] -- 2:58:59
      1615000 -- (-20084.024) [...15 remote chains...] -- 2:58:56

      Average standard deviation of split frequencies: 0.019441

      1616000 -- (-20097.278) [...15 remote chains...] -- 2:58:54
      1617000 -- [-20081.635] [...15 remote chains...] -- 2:58:51
      1618000 -- [-20076.635] [...15 remote chains...] -- 2:58:48
      1619000 -- (-20073.982) [...15 remote chains...] -- 2:58:51
      1620000 -- (-20060.637) [...15 remote chains...] -- 2:58:48

      Average standard deviation of split frequencies: 0.019417

      1621000 -- (-20079.700) [...15 remote chains...] -- 2:58:45
      1622000 -- (-20083.422) [...15 remote chains...] -- 2:58:43
      1623000 -- (-20074.472) [...15 remote chains...] -- 2:58:40
      1624000 -- (-20086.185) [...15 remote chains...] -- 2:58:37
      1625000 -- (-20093.597) [...15 remote chains...] -- 2:58:40

      Average standard deviation of split frequencies: 0.019479

      1626000 -- [-20099.441] [...15 remote chains...] -- 2:58:37
      1627000 -- (-20114.812) [...15 remote chains...] -- 2:58:34
      1628000 -- (-20104.271) [...15 remote chains...] -- 2:58:31
      1629000 -- (-20082.863) [...15 remote chains...] -- 2:58:29
      1630000 -- (-20082.740) [...15 remote chains...] -- 2:58:26

      Average standard deviation of split frequencies: 0.019533

      1631000 -- (-20094.577) [...15 remote chains...] -- 2:58:28
      1632000 -- (-20093.395) [...15 remote chains...] -- 2:58:26
      1633000 -- (-20093.384) [...15 remote chains...] -- 2:58:23
      1634000 -- (-20097.113) [...15 remote chains...] -- 2:58:20
      1635000 -- (-20087.025) [...15 remote chains...] -- 2:58:17

      Average standard deviation of split frequencies: 0.019589

      1636000 -- (-20084.768) [...15 remote chains...] -- 2:58:15
      1637000 -- (-20098.653) [...15 remote chains...] -- 2:58:17
      1638000 -- (-20085.822) [...15 remote chains...] -- 2:58:14
      1639000 -- (-20099.834) [...15 remote chains...] -- 2:58:12
      1640000 -- (-20105.606) [...15 remote chains...] -- 2:58:09

      Average standard deviation of split frequencies: 0.019619

      1641000 -- (-20091.450) [...15 remote chains...] -- 2:58:06
      1642000 -- [-20086.985] [...15 remote chains...] -- 2:58:04
      1643000 -- (-20076.573) [...15 remote chains...] -- 2:58:06
      1644000 -- [-20074.687] [...15 remote chains...] -- 2:58:03
      1645000 -- (-20083.890) [...15 remote chains...] -- 2:58:01

      Average standard deviation of split frequencies: 0.019558

      1646000 -- (-20078.920) [...15 remote chains...] -- 2:57:58
      1647000 -- (-20088.245) [...15 remote chains...] -- 2:57:55
      1648000 -- (-20086.682) [...15 remote chains...] -- 2:57:53
      1649000 -- (-20091.904) [...15 remote chains...] -- 2:57:55
      1650000 -- (-20087.050) [...15 remote chains...] -- 2:57:52

      Average standard deviation of split frequencies: 0.019467

      1651000 -- (-20101.068) [...15 remote chains...] -- 2:57:50
      1652000 -- (-20094.744) [...15 remote chains...] -- 2:57:47
      1653000 -- (-20092.125) [...15 remote chains...] -- 2:57:44
      1654000 -- (-20096.979) [...15 remote chains...] -- 2:57:42
      1655000 -- (-20072.772) [...15 remote chains...] -- 2:57:39

      Average standard deviation of split frequencies: 0.019439

      1656000 -- (-20068.339) [...15 remote chains...] -- 2:57:41
      1657000 -- (-20075.027) [...15 remote chains...] -- 2:57:39
      1658000 -- (-20080.792) [...15 remote chains...] -- 2:57:36
      1659000 -- [-20068.802] [...15 remote chains...] -- 2:57:33
      1660000 -- [-20088.564] [...15 remote chains...] -- 2:57:31

      Average standard deviation of split frequencies: 0.019383

      1661000 -- (-20073.669) [...15 remote chains...] -- 2:57:28
      1662000 -- [-20084.792] [...15 remote chains...] -- 2:57:25
      1663000 -- (-20098.651) [...15 remote chains...] -- 2:57:28
      1664000 -- (-20082.305) [...15 remote chains...] -- 2:57:25
      1665000 -- (-20073.981) [...15 remote chains...] -- 2:57:22

      Average standard deviation of split frequencies: 0.019287

      1666000 -- (-20079.333) [...15 remote chains...] -- 2:57:20
      1667000 -- (-20075.729) [...15 remote chains...] -- 2:57:17
      1668000 -- (-20062.262) [...15 remote chains...] -- 2:57:14
      1669000 -- (-20062.697) [...15 remote chains...] -- 2:57:17
      1670000 -- (-20071.605) [...15 remote chains...] -- 2:57:14

      Average standard deviation of split frequencies: 0.019218

      1671000 -- (-20073.983) [...15 remote chains...] -- 2:57:11
      1672000 -- (-20071.103) [...15 remote chains...] -- 2:57:09
      1673000 -- (-20075.287) [...15 remote chains...] -- 2:57:06
      1674000 -- (-20078.184) [...15 remote chains...] -- 2:57:03
      1675000 -- (-20081.583) [...15 remote chains...] -- 2:57:06

      Average standard deviation of split frequencies: 0.019108

      1676000 -- [-20090.365] [...15 remote chains...] -- 2:57:03
      1677000 -- (-20093.920) [...15 remote chains...] -- 2:57:00
      1678000 -- (-20077.592) [...15 remote chains...] -- 2:56:58
      1679000 -- (-20083.543) [...15 remote chains...] -- 2:56:55
      1680000 -- (-20087.589) [...15 remote chains...] -- 2:56:57

      Average standard deviation of split frequencies: 0.019026

      1681000 -- (-20092.807) [...15 remote chains...] -- 2:56:55
      1682000 -- (-20082.018) [...15 remote chains...] -- 2:56:52
      1683000 -- (-20077.200) [...15 remote chains...] -- 2:56:49
      1684000 -- (-20078.862) [...15 remote chains...] -- 2:56:47
      1685000 -- (-20079.478) [...15 remote chains...] -- 2:56:49

      Average standard deviation of split frequencies: 0.019017

      1686000 -- (-20077.032) [...15 remote chains...] -- 2:56:47
      1687000 -- (-20083.871) [...15 remote chains...] -- 2:56:44
      1688000 -- (-20068.152) [...15 remote chains...] -- 2:56:41
      1689000 -- (-20063.018) [...15 remote chains...] -- 2:56:39
      1690000 -- (-20083.096) [...15 remote chains...] -- 2:56:36

      Average standard deviation of split frequencies: 0.018993

      1691000 -- (-20075.572) [...15 remote chains...] -- 2:56:38
      1692000 -- (-20072.147) [...15 remote chains...] -- 2:56:36
      1693000 -- (-20058.536) [...15 remote chains...] -- 2:56:33
      1694000 -- (-20071.312) [...15 remote chains...] -- 2:56:30
      1695000 -- (-20071.760) [...15 remote chains...] -- 2:56:28

      Average standard deviation of split frequencies: 0.018967

      1696000 -- (-20081.098) [...15 remote chains...] -- 2:56:30
      1697000 -- (-20091.789) [...15 remote chains...] -- 2:56:27
      1698000 -- (-20092.278) [...15 remote chains...] -- 2:56:25
      1699000 -- (-20091.370) [...15 remote chains...] -- 2:56:22
      1700000 -- (-20092.296) [...15 remote chains...] -- 2:56:20

      Average standard deviation of split frequencies: 0.018831

      1701000 -- (-20084.398) [...15 remote chains...] -- 2:56:17
      1702000 -- (-20088.393) [...15 remote chains...] -- 2:56:19
      1703000 -- (-20089.221) [...15 remote chains...] -- 2:56:17
      1704000 -- (-20078.691) [...15 remote chains...] -- 2:56:14
      1705000 -- (-20093.955) [...15 remote chains...] -- 2:56:11

      Average standard deviation of split frequencies: 0.018806

      1706000 -- (-20098.645) [...15 remote chains...] -- 2:56:09
      1707000 -- (-20102.343) [...15 remote chains...] -- 2:56:06
      1708000 -- (-20099.949) [...15 remote chains...] -- 2:56:08
      1709000 -- (-20094.498) [...15 remote chains...] -- 2:56:06
      1710000 -- (-20088.969) [...15 remote chains...] -- 2:56:03

      Average standard deviation of split frequencies: 0.018899

      1711000 -- (-20090.363) [...15 remote chains...] -- 2:56:01
      1712000 -- (-20086.930) [...15 remote chains...] -- 2:55:58
      1713000 -- (-20096.445) [...15 remote chains...] -- 2:55:55
      1714000 -- (-20077.934) [...15 remote chains...] -- 2:55:58
      1715000 -- (-20081.446) [...15 remote chains...] -- 2:55:55

      Average standard deviation of split frequencies: 0.018885

      1716000 -- (-20075.691) [...15 remote chains...] -- 2:55:52
      1717000 -- (-20074.245) [...15 remote chains...] -- 2:55:50
      1718000 -- (-20082.718) [...15 remote chains...] -- 2:55:47
      1719000 -- (-20086.125) [...15 remote chains...] -- 2:55:45
      1720000 -- (-20093.475) [...15 remote chains...] -- 2:55:47

      Average standard deviation of split frequencies: 0.018701

      1721000 -- (-20082.993) [...15 remote chains...] -- 2:55:44
      1722000 -- (-20086.426) [...15 remote chains...] -- 2:55:42
      1723000 -- (-20108.437) [...15 remote chains...] -- 2:55:39
      1724000 -- (-20107.150) [...15 remote chains...] -- 2:55:37
      1725000 -- (-20107.870) [...15 remote chains...] -- 2:55:34

      Average standard deviation of split frequencies: 0.018713

      1726000 -- (-20100.252) [...15 remote chains...] -- 2:55:31
      1727000 -- (-20101.757) [...15 remote chains...] -- 2:55:34
      1728000 -- (-20094.570) [...15 remote chains...] -- 2:55:31
      1729000 -- (-20102.333) [...15 remote chains...] -- 2:55:28
      1730000 -- (-20086.668) [...15 remote chains...] -- 2:55:26

      Average standard deviation of split frequencies: 0.018638

      1731000 -- (-20099.182) [...15 remote chains...] -- 2:55:23
      1732000 -- (-20087.610) [...15 remote chains...] -- 2:55:21
      1733000 -- (-20086.740) [...15 remote chains...] -- 2:55:23
      1734000 -- (-20090.282) [...15 remote chains...] -- 2:55:20
      1735000 -- (-20092.528) [...15 remote chains...] -- 2:55:18

      Average standard deviation of split frequencies: 0.018593

      1736000 -- (-20081.632) [...15 remote chains...] -- 2:55:15
      1737000 -- (-20087.283) [...15 remote chains...] -- 2:55:13
      1738000 -- (-20085.420) [...15 remote chains...] -- 2:55:10
      1739000 -- (-20093.527) [...15 remote chains...] -- 2:55:12
      1740000 -- (-20085.546) [...15 remote chains...] -- 2:55:10

      Average standard deviation of split frequencies: 0.018552

      1741000 -- (-20077.276) [...15 remote chains...] -- 2:55:07
      1742000 -- (-20074.127) [...15 remote chains...] -- 2:55:05
      1743000 -- (-20099.266) [...15 remote chains...] -- 2:55:02
      1744000 -- (-20088.565) [...15 remote chains...] -- 2:54:59
      1745000 -- (-20094.972) [...15 remote chains...] -- 2:55:02

      Average standard deviation of split frequencies: 0.018502

      1746000 -- (-20089.997) [...15 remote chains...] -- 2:54:59
      1747000 -- (-20089.021) [...15 remote chains...] -- 2:54:56
      1748000 -- (-20080.199) [...15 remote chains...] -- 2:54:54
      1749000 -- (-20099.148) [...15 remote chains...] -- 2:54:51
      1750000 -- (-20093.194) [...15 remote chains...] -- 2:54:54

      Average standard deviation of split frequencies: 0.018476

      1751000 -- (-20083.962) [...15 remote chains...] -- 2:54:51
      1752000 -- (-20072.271) [...15 remote chains...] -- 2:54:48
      1753000 -- [-20084.656] [...15 remote chains...] -- 2:54:46
      1754000 -- (-20071.267) [...15 remote chains...] -- 2:54:43
      1755000 -- (-20090.768) [...15 remote chains...] -- 2:54:41

      Average standard deviation of split frequencies: 0.018457

      1756000 -- (-20091.367) [...15 remote chains...] -- 2:54:43
      1757000 -- [-20091.114] [...15 remote chains...] -- 2:54:40
      1758000 -- (-20094.955) [...15 remote chains...] -- 2:54:38
      1759000 -- (-20086.667) [...15 remote chains...] -- 2:54:35
      1760000 -- (-20079.604) [...15 remote chains...] -- 2:54:33

      Average standard deviation of split frequencies: 0.018278

      1761000 -- (-20081.625) [...15 remote chains...] -- 2:54:35
      1762000 -- (-20072.135) [...15 remote chains...] -- 2:54:32
      1763000 -- (-20080.092) [...15 remote chains...] -- 2:54:30
      1764000 -- (-20071.753) [...15 remote chains...] -- 2:54:27
      1765000 -- [-20066.865] [...15 remote chains...] -- 2:54:25

      Average standard deviation of split frequencies: 0.018246

      1766000 -- (-20064.155) [...15 remote chains...] -- 2:54:22
      1767000 -- (-20076.478) [...15 remote chains...] -- 2:54:24
      1768000 -- (-20073.202) [...15 remote chains...] -- 2:54:22
      1769000 -- [-20067.714] [...15 remote chains...] -- 2:54:19
      1770000 -- (-20080.373) [...15 remote chains...] -- 2:54:17

      Average standard deviation of split frequencies: 0.018093

      1771000 -- (-20085.689) [...15 remote chains...] -- 2:54:14
      1772000 -- (-20075.569) [...15 remote chains...] -- 2:54:12
      1773000 -- (-20071.164) [...15 remote chains...] -- 2:54:14
      1774000 -- (-20074.370) [...15 remote chains...] -- 2:54:11
      1775000 -- (-20086.379) [...15 remote chains...] -- 2:54:09

      Average standard deviation of split frequencies: 0.018072

      1776000 -- (-20080.886) [...15 remote chains...] -- 2:54:06
      1777000 -- (-20087.990) [...15 remote chains...] -- 2:54:04
      1778000 -- (-20083.797) [...15 remote chains...] -- 2:54:01
      1779000 -- (-20079.263) [...15 remote chains...] -- 2:54:03
      1780000 -- [-20078.508] [...15 remote chains...] -- 2:54:01

      Average standard deviation of split frequencies: 0.017943

      1781000 -- (-20084.554) [...15 remote chains...] -- 2:53:58
      1782000 -- [-20085.544] [...15 remote chains...] -- 2:53:56
      1783000 -- (-20066.796) [...15 remote chains...] -- 2:53:53
      1784000 -- (-20078.900) [...15 remote chains...] -- 2:53:51
      1785000 -- (-20084.265) [...15 remote chains...] -- 2:53:53

      Average standard deviation of split frequencies: 0.017772

      1786000 -- (-20074.792) [...15 remote chains...] -- 2:53:50
      1787000 -- (-20072.275) [...15 remote chains...] -- 2:53:48
      1788000 -- (-20063.791) [...15 remote chains...] -- 2:53:45
      1789000 -- (-20063.899) [...15 remote chains...] -- 2:53:43
      1790000 -- (-20073.400) [...15 remote chains...] -- 2:53:40

      Average standard deviation of split frequencies: 0.017658

      1791000 -- (-20071.882) [...15 remote chains...] -- 2:53:42
      1792000 -- (-20079.225) [...15 remote chains...] -- 2:53:40
      1793000 -- (-20097.853) [...15 remote chains...] -- 2:53:37
      1794000 -- (-20094.504) [...15 remote chains...] -- 2:53:35
      1795000 -- [-20085.424] [...15 remote chains...] -- 2:53:32

      Average standard deviation of split frequencies: 0.017633

      1796000 -- (-20096.656) [...15 remote chains...] -- 2:53:34
      1797000 -- (-20111.298) [...15 remote chains...] -- 2:53:32
      1798000 -- (-20107.072) [...15 remote chains...] -- 2:53:29
      1799000 -- (-20085.594) [...15 remote chains...] -- 2:53:27
      1800000 -- (-20097.815) [...15 remote chains...] -- 2:53:24

      Average standard deviation of split frequencies: 0.017581

      1801000 -- (-20085.087) [...15 remote chains...] -- 2:53:22
      1802000 -- (-20086.354) [...15 remote chains...] -- 2:53:19
      1803000 -- [-20084.493] [...15 remote chains...] -- 2:53:21
      1804000 -- (-20080.829) [...15 remote chains...] -- 2:53:19
      1805000 -- [-20085.738] [...15 remote chains...] -- 2:53:16

      Average standard deviation of split frequencies: 0.017444

      1806000 -- (-20082.941) [...15 remote chains...] -- 2:53:14
      1807000 -- (-20083.884) [...15 remote chains...] -- 2:53:12
      1808000 -- [-20100.791] [...15 remote chains...] -- 2:53:09
      1809000 -- (-20116.148) [...15 remote chains...] -- 2:53:11
      1810000 -- (-20103.310) [...15 remote chains...] -- 2:53:09

      Average standard deviation of split frequencies: 0.017415

      1811000 -- (-20094.757) [...15 remote chains...] -- 2:53:06
      1812000 -- (-20093.720) [...15 remote chains...] -- 2:53:04
      1813000 -- [-20079.002] [...15 remote chains...] -- 2:53:01
      1814000 -- (-20082.176) [...15 remote chains...] -- 2:52:59
      1815000 -- [-20093.283] [...15 remote chains...] -- 2:52:56

      Average standard deviation of split frequencies: 0.017515

      1816000 -- (-20107.012) [...15 remote chains...] -- 2:52:58
      1817000 -- [-20093.021] [...15 remote chains...] -- 2:52:56
      1818000 -- (-20105.606) [...15 remote chains...] -- 2:52:53
      1819000 -- (-20114.125) [...15 remote chains...] -- 2:52:51
      1820000 -- (-20101.089) [...15 remote chains...] -- 2:52:48

      Average standard deviation of split frequencies: 0.017499

      1821000 -- (-20097.202) [...15 remote chains...] -- 2:52:50
      1822000 -- [-20091.018] [...15 remote chains...] -- 2:52:48
      1823000 -- (-20089.491) [...15 remote chains...] -- 2:52:45
      1824000 -- (-20082.341) [...15 remote chains...] -- 2:52:43
      1825000 -- (-20092.732) [...15 remote chains...] -- 2:52:40

      Average standard deviation of split frequencies: 0.017509

      1826000 -- (-20087.219) [...15 remote chains...] -- 2:52:42
      1827000 -- (-20092.604) [...15 remote chains...] -- 2:52:40
      1828000 -- (-20084.809) [...15 remote chains...] -- 2:52:38
      1829000 -- (-20078.291) [...15 remote chains...] -- 2:52:35
      1830000 -- (-20080.191) [...15 remote chains...] -- 2:52:33

      Average standard deviation of split frequencies: 0.017629

      1831000 -- (-20077.016) [...15 remote chains...] -- 2:52:30
      1832000 -- (-20065.411) [...15 remote chains...] -- 2:52:32
      1833000 -- (-20075.266) [...15 remote chains...] -- 2:52:30
      1834000 -- (-20087.094) [...15 remote chains...] -- 2:52:27
      1835000 -- (-20083.529) [...15 remote chains...] -- 2:52:25

      Average standard deviation of split frequencies: 0.017670

      1836000 -- (-20085.265) [...15 remote chains...] -- 2:52:22
      1837000 -- (-20078.544) [...15 remote chains...] -- 2:52:24
      1838000 -- (-20075.703) [...15 remote chains...] -- 2:52:22
      1839000 -- (-20074.771) [...15 remote chains...] -- 2:52:19
      1840000 -- (-20068.542) [...15 remote chains...] -- 2:52:17

      Average standard deviation of split frequencies: 0.017736

      1841000 -- (-20076.549) [...15 remote chains...] -- 2:52:15
      1842000 -- (-20076.190) [...15 remote chains...] -- 2:52:12
      1843000 -- (-20080.936) [...15 remote chains...] -- 2:52:14
      1844000 -- (-20075.481) [...15 remote chains...] -- 2:52:12
      1845000 -- (-20065.052) [...15 remote chains...] -- 2:52:09

      Average standard deviation of split frequencies: 0.017771

      1846000 -- [-20080.077] [...15 remote chains...] -- 2:52:07
      1847000 -- (-20094.257) [...15 remote chains...] -- 2:52:04
      1848000 -- [-20084.096] [...15 remote chains...] -- 2:52:06
      1849000 -- (-20089.889) [...15 remote chains...] -- 2:52:04
      1850000 -- (-20079.601) [...15 remote chains...] -- 2:52:01

      Average standard deviation of split frequencies: 0.017659

      1851000 -- (-20080.598) [...15 remote chains...] -- 2:51:59
      1852000 -- (-20065.978) [...15 remote chains...] -- 2:51:56
      1853000 -- (-20072.094) [...15 remote chains...] -- 2:51:54
      1854000 -- (-20083.390) [...15 remote chains...] -- 2:51:56
      1855000 -- (-20073.651) [...15 remote chains...] -- 2:51:54

      Average standard deviation of split frequencies: 0.017596

      1856000 -- (-20071.073) [...15 remote chains...] -- 2:51:51
      1857000 -- [-20085.388] [...15 remote chains...] -- 2:51:49
      1858000 -- (-20071.769) [...15 remote chains...] -- 2:51:46
      1859000 -- (-20074.642) [...15 remote chains...] -- 2:51:44
      1860000 -- (-20074.909) [...15 remote chains...] -- 2:51:46

      Average standard deviation of split frequencies: 0.017568

      1861000 -- (-20076.882) [...15 remote chains...] -- 2:51:43
      1862000 -- (-20080.130) [...15 remote chains...] -- 2:51:41
      1863000 -- (-20079.301) [...15 remote chains...] -- 2:51:39
      1864000 -- (-20082.066) [...15 remote chains...] -- 2:51:36
      1865000 -- (-20093.832) [...15 remote chains...] -- 2:51:34

      Average standard deviation of split frequencies: 0.017426

      1866000 -- (-20085.825) [...15 remote chains...] -- 2:51:36
      1867000 -- (-20078.853) [...15 remote chains...] -- 2:51:33
      1868000 -- (-20069.057) [...15 remote chains...] -- 2:51:31
      1869000 -- (-20096.506) [...15 remote chains...] -- 2:51:28
      1870000 -- (-20084.033) [...15 remote chains...] -- 2:51:26

      Average standard deviation of split frequencies: 0.017436

      1871000 -- (-20087.179) [...15 remote chains...] -- 2:51:23
      1872000 -- (-20061.467) [...15 remote chains...] -- 2:51:25
      1873000 -- (-20070.854) [...15 remote chains...] -- 2:51:23
      1874000 -- (-20083.040) [...15 remote chains...] -- 2:51:21
      1875000 -- (-20070.566) [...15 remote chains...] -- 2:51:18

      Average standard deviation of split frequencies: 0.017362

      1876000 -- (-20078.037) [...15 remote chains...] -- 2:51:16
      1877000 -- (-20093.332) [...15 remote chains...] -- 2:51:13
      1878000 -- (-20091.668) [...15 remote chains...] -- 2:51:15
      1879000 -- (-20093.413) [...15 remote chains...] -- 2:51:13
      1880000 -- (-20083.309) [...15 remote chains...] -- 2:51:10

      Average standard deviation of split frequencies: 0.017356

      1881000 -- (-20077.038) [...15 remote chains...] -- 2:51:08
      1882000 -- [-20088.131] [...15 remote chains...] -- 2:51:06
      1883000 -- (-20069.976) [...15 remote chains...] -- 2:51:03
      1884000 -- (-20077.827) [...15 remote chains...] -- 2:51:01
      1885000 -- (-20079.697) [...15 remote chains...] -- 2:50:58

      Average standard deviation of split frequencies: 0.017339

      1886000 -- (-20097.709) [...15 remote chains...] -- 2:51:00
      1887000 -- (-20103.873) [...15 remote chains...] -- 2:50:58
      1888000 -- (-20109.574) [...15 remote chains...] -- 2:50:56
      1889000 -- (-20116.295) [...15 remote chains...] -- 2:50:53
      1890000 -- (-20089.529) [...15 remote chains...] -- 2:50:51

      Average standard deviation of split frequencies: 0.017247

      1891000 -- [-20079.314] [...15 remote chains...] -- 2:50:48
      1892000 -- (-20085.211) [...15 remote chains...] -- 2:50:50
      1893000 -- [-20087.095] [...15 remote chains...] -- 2:50:48
      1894000 -- (-20088.388) [...15 remote chains...] -- 2:50:45
      1895000 -- (-20094.067) [...15 remote chains...] -- 2:50:43

      Average standard deviation of split frequencies: 0.017196

      1896000 -- (-20079.577) [...15 remote chains...] -- 2:50:41
      1897000 -- (-20079.958) [...15 remote chains...] -- 2:50:38
      1898000 -- (-20094.120) [...15 remote chains...] -- 2:50:40
      1899000 -- (-20072.537) [...15 remote chains...] -- 2:50:38
      1900000 -- (-20064.178) [...15 remote chains...] -- 2:50:35

      Average standard deviation of split frequencies: 0.017147

      1901000 -- (-20082.133) [...15 remote chains...] -- 2:50:33
      1902000 -- (-20091.198) [...15 remote chains...] -- 2:50:31
      1903000 -- (-20067.111) [...15 remote chains...] -- 2:50:28
      1904000 -- (-20075.217) [...15 remote chains...] -- 2:50:26
      1905000 -- (-20093.772) [...15 remote chains...] -- 2:50:28

      Average standard deviation of split frequencies: 0.017108

      1906000 -- (-20098.123) [...15 remote chains...] -- 2:50:25
      1907000 -- (-20089.447) [...15 remote chains...] -- 2:50:23
      1908000 -- [-20084.718] [...15 remote chains...] -- 2:50:21
      1909000 -- (-20082.164) [...15 remote chains...] -- 2:50:18
      1910000 -- (-20085.539) [...15 remote chains...] -- 2:50:16

      Average standard deviation of split frequencies: 0.017066

      1911000 -- (-20092.734) [...15 remote chains...] -- 2:50:18
      1912000 -- (-20081.269) [...15 remote chains...] -- 2:50:15
      1913000 -- (-20064.688) [...15 remote chains...] -- 2:50:13
      1914000 -- (-20077.829) [...15 remote chains...] -- 2:50:11
      1915000 -- (-20072.389) [...15 remote chains...] -- 2:50:08

      Average standard deviation of split frequencies: 0.017046

      1916000 -- (-20073.067) [...15 remote chains...] -- 2:50:06
      1917000 -- [-20088.663] [...15 remote chains...] -- 2:50:08
      1918000 -- (-20091.930) [...15 remote chains...] -- 2:50:05
      1919000 -- (-20109.873) [...15 remote chains...] -- 2:50:03
      1920000 -- (-20102.972) [...15 remote chains...] -- 2:50:01

      Average standard deviation of split frequencies: 0.016941

      1921000 -- (-20101.204) [...15 remote chains...] -- 2:49:58
      1922000 -- (-20091.746) [...15 remote chains...] -- 2:49:56
      1923000 -- (-20092.464) [...15 remote chains...] -- 2:49:58
      1924000 -- [-20085.576] [...15 remote chains...] -- 2:49:55
      1925000 -- (-20098.280) [...15 remote chains...] -- 2:49:53

      Average standard deviation of split frequencies: 0.016870

      1926000 -- (-20085.029) [...15 remote chains...] -- 2:49:51
      1927000 -- (-20078.353) [...15 remote chains...] -- 2:49:48
      1928000 -- (-20094.959) [...15 remote chains...] -- 2:49:46
      1929000 -- (-20078.920) [...15 remote chains...] -- 2:49:43
      1930000 -- (-20085.423) [...15 remote chains...] -- 2:49:45

      Average standard deviation of split frequencies: 0.016946

      1931000 -- (-20074.548) [...15 remote chains...] -- 2:49:43
      1932000 -- (-20072.731) [...15 remote chains...] -- 2:49:41
      1933000 -- (-20079.982) [...15 remote chains...] -- 2:49:38
      1934000 -- [-20075.478] [...15 remote chains...] -- 2:49:36
      1935000 -- (-20091.769) [...15 remote chains...] -- 2:49:33

      Average standard deviation of split frequencies: 0.016927

      1936000 -- (-20090.742) [...15 remote chains...] -- 2:49:35
      1937000 -- (-20077.231) [...15 remote chains...] -- 2:49:33
      1938000 -- (-20087.543) [...15 remote chains...] -- 2:49:31
      1939000 -- (-20082.644) [...15 remote chains...] -- 2:49:28
      1940000 -- (-20091.156) [...15 remote chains...] -- 2:49:26

      Average standard deviation of split frequencies: 0.016959

      1941000 -- (-20096.693) [...15 remote chains...] -- 2:49:24
      1942000 -- (-20077.590) [...15 remote chains...] -- 2:49:25
      1943000 -- (-20076.283) [...15 remote chains...] -- 2:49:23
      1944000 -- (-20084.932) [...15 remote chains...] -- 2:49:21
      1945000 -- (-20071.768) [...15 remote chains...] -- 2:49:18

      Average standard deviation of split frequencies: 0.016983

      1946000 -- (-20078.409) [...15 remote chains...] -- 2:49:16
      1947000 -- (-20085.704) [...15 remote chains...] -- 2:49:18
      1948000 -- (-20083.116) [...15 remote chains...] -- 2:49:15
      1949000 -- (-20073.370) [...15 remote chains...] -- 2:49:13
      1950000 -- (-20076.578) [...15 remote chains...] -- 2:49:11

      Average standard deviation of split frequencies: 0.016907

      1951000 -- (-20084.201) [...15 remote chains...] -- 2:49:08
      1952000 -- [-20085.232] [...15 remote chains...] -- 2:49:10
      1953000 -- (-20092.580) [...15 remote chains...] -- 2:49:08
      1954000 -- (-20093.534) [...15 remote chains...] -- 2:49:06
      1955000 -- [-20100.475] [...15 remote chains...] -- 2:49:03

      Average standard deviation of split frequencies: 0.016847

      1956000 -- [-20088.906] [...15 remote chains...] -- 2:49:01
      1957000 -- (-20105.356) [...15 remote chains...] -- 2:49:03
      1958000 -- [-20111.749] [...15 remote chains...] -- 2:49:00
      1959000 -- [-20104.132] [...15 remote chains...] -- 2:48:58
      1960000 -- [-20121.557] [...15 remote chains...] -- 2:48:56

      Average standard deviation of split frequencies: 0.016747

      1961000 -- (-20117.433) [...15 remote chains...] -- 2:48:57
      1962000 -- (-20114.498) [...15 remote chains...] -- 2:48:55
      1963000 -- (-20112.826) [...15 remote chains...] -- 2:48:53
      1964000 -- [-20115.476] [...15 remote chains...] -- 2:48:50
      1965000 -- (-20100.223) [...15 remote chains...] -- 2:48:48

      Average standard deviation of split frequencies: 0.016725

      1966000 -- [-20096.268] [...15 remote chains...] -- 2:48:50
      1967000 -- [-20097.517] [...15 remote chains...] -- 2:48:48
      1968000 -- (-20101.590) [...15 remote chains...] -- 2:48:45
      1969000 -- (-20086.090) [...15 remote chains...] -- 2:48:43
      1970000 -- [-20083.658] [...15 remote chains...] -- 2:48:41

      Average standard deviation of split frequencies: 0.016645

      1971000 -- [-20094.084] [...15 remote chains...] -- 2:48:38
      1972000 -- [-20094.829] [...15 remote chains...] -- 2:48:40
      1973000 -- [-20093.188] [...15 remote chains...] -- 2:48:38
      1974000 -- (-20102.409) [...15 remote chains...] -- 2:48:35
      1975000 -- (-20100.781) [...15 remote chains...] -- 2:48:33

      Average standard deviation of split frequencies: 0.016537

      1976000 -- (-20077.430) [...15 remote chains...] -- 2:48:31
      1977000 -- [-20080.784] [...15 remote chains...] -- 2:48:32
      1978000 -- (-20098.365) [...15 remote chains...] -- 2:48:30
      1979000 -- (-20081.961) [...15 remote chains...] -- 2:48:28
      1980000 -- (-20081.178) [...15 remote chains...] -- 2:48:26

      Average standard deviation of split frequencies: 0.016576

      1981000 -- [-20091.270] [...15 remote chains...] -- 2:48:23
      1982000 -- (-20109.363) [...15 remote chains...] -- 2:48:25
      1983000 -- [-20076.472] [...15 remote chains...] -- 2:48:23
      1984000 -- [-20082.620] [...15 remote chains...] -- 2:48:20
      1985000 -- (-20074.718) [...15 remote chains...] -- 2:48:18

      Average standard deviation of split frequencies: 0.016585

      1986000 -- (-20086.635) [...15 remote chains...] -- 2:48:16
      1987000 -- (-20106.730) [...15 remote chains...] -- 2:48:17
      1988000 -- [-20088.927] [...15 remote chains...] -- 2:48:15
      1989000 -- [-20077.642] [...15 remote chains...] -- 2:48:13
      1990000 -- (-20084.869) [...15 remote chains...] -- 2:48:10

      Average standard deviation of split frequencies: 0.016583

      1991000 -- [-20101.370] [...15 remote chains...] -- 2:48:08
      1992000 -- [-20103.968] [...15 remote chains...] -- 2:48:10
      1993000 -- (-20110.955) [...15 remote chains...] -- 2:48:08
      1994000 -- (-20100.444) [...15 remote chains...] -- 2:48:05
      1995000 -- (-20104.597) [...15 remote chains...] -- 2:48:03

      Average standard deviation of split frequencies: 0.016533

      1996000 -- [-20117.543] [...15 remote chains...] -- 2:48:01
      1997000 -- (-20119.613) [...15 remote chains...] -- 2:48:02
      1998000 -- [-20119.144] [...15 remote chains...] -- 2:48:00
      1999000 -- [-20104.903] [...15 remote chains...] -- 2:47:58
      2000000 -- [-20109.029] [...15 remote chains...] -- 2:47:56

      Average standard deviation of split frequencies: 0.016520

      2001000 -- (-20108.719) [...15 remote chains...] -- 2:47:53
      2002000 -- (-20102.507) [...15 remote chains...] -- 2:47:55
      2003000 -- [-20098.319] [...15 remote chains...] -- 2:47:53
      2004000 -- (-20089.087) [...15 remote chains...] -- 2:47:50
      2005000 -- [-20069.016] [...15 remote chains...] -- 2:47:48

      Average standard deviation of split frequencies: 0.016483

      2006000 -- (-20068.823) [...15 remote chains...] -- 2:47:46
      2007000 -- (-20071.066) [...15 remote chains...] -- 2:47:47
      2008000 -- (-20061.741) [...15 remote chains...] -- 2:47:45
      2009000 -- [-20067.298] [...15 remote chains...] -- 2:47:43
      2010000 -- (-20069.216) [...15 remote chains...] -- 2:47:41

      Average standard deviation of split frequencies: 0.016397

      2011000 -- (-20091.854) [...15 remote chains...] -- 2:47:38
      2012000 -- (-20084.437) [...15 remote chains...] -- 2:47:40
      2013000 -- [-20073.368] [...15 remote chains...] -- 2:47:38
      2014000 -- (-20079.127) [...15 remote chains...] -- 2:47:35
      2015000 -- (-20090.424) [...15 remote chains...] -- 2:47:33

      Average standard deviation of split frequencies: 0.016391

      2016000 -- (-20090.480) [...15 remote chains...] -- 2:47:31
      2017000 -- (-20092.021) [...15 remote chains...] -- 2:47:32
      2018000 -- [-20095.454] [...15 remote chains...] -- 2:47:30
      2019000 -- (-20097.623) [...15 remote chains...] -- 2:47:28
      2020000 -- (-20083.604) [...15 remote chains...] -- 2:47:26

      Average standard deviation of split frequencies: 0.016351

      2021000 -- (-20080.073) [...15 remote chains...] -- 2:47:23
      2022000 -- (-20101.167) [...15 remote chains...] -- 2:47:25
      2023000 -- (-20117.283) [...15 remote chains...] -- 2:47:23
      2024000 -- (-20099.865) [...15 remote chains...] -- 2:47:20
      2025000 -- [-20097.548] [...15 remote chains...] -- 2:47:18

      Average standard deviation of split frequencies: 0.016382

      2026000 -- [-20095.722] [...15 remote chains...] -- 2:47:16
      2027000 -- (-20097.350) [...15 remote chains...] -- 2:47:14
      2028000 -- [-20082.993] [...15 remote chains...] -- 2:47:15
      2029000 -- [-20078.412] [...15 remote chains...] -- 2:47:13
      2030000 -- (-20069.699) [...15 remote chains...] -- 2:47:11

      Average standard deviation of split frequencies: 0.016455

      2031000 -- (-20067.686) [...15 remote chains...] -- 2:47:08
      2032000 -- [-20068.247] [...15 remote chains...] -- 2:47:06
      2033000 -- (-20073.818) [...15 remote chains...] -- 2:47:04
      2034000 -- (-20069.485) [...15 remote chains...] -- 2:47:06
      2035000 -- [-20092.833] [...15 remote chains...] -- 2:47:03

      Average standard deviation of split frequencies: 0.016586

      2036000 -- (-20083.648) [...15 remote chains...] -- 2:47:01
      2037000 -- (-20089.131) [...15 remote chains...] -- 2:46:59
      2038000 -- (-20094.681) [...15 remote chains...] -- 2:46:56
      2039000 -- (-20107.710) [...15 remote chains...] -- 2:46:58
      2040000 -- (-20097.163) [...15 remote chains...] -- 2:46:56

      Average standard deviation of split frequencies: 0.016734

      2041000 -- (-20087.312) [...15 remote chains...] -- 2:46:54
      2042000 -- (-20067.821) [...15 remote chains...] -- 2:46:51
      2043000 -- (-20081.558) [...15 remote chains...] -- 2:46:49
      2044000 -- (-20085.455) [...15 remote chains...] -- 2:46:47
      2045000 -- [-20085.976] [...15 remote chains...] -- 2:46:45

      Average standard deviation of split frequencies: 0.016753

      2046000 -- [-20084.981] [...15 remote chains...] -- 2:46:46
      2047000 -- (-20076.715) [...15 remote chains...] -- 2:46:44
      2048000 -- (-20073.716) [...15 remote chains...] -- 2:46:42
      2049000 -- (-20069.297) [...15 remote chains...] -- 2:46:39
      2050000 -- [-20070.976] [...15 remote chains...] -- 2:46:37

      Average standard deviation of split frequencies: 0.016729

      2051000 -- [-20073.658] [...15 remote chains...] -- 2:46:35
      2052000 -- (-20095.144) [...15 remote chains...] -- 2:46:36
      2053000 -- [-20083.903] [...15 remote chains...] -- 2:46:34
      2054000 -- (-20083.647) [...15 remote chains...] -- 2:46:32
      2055000 -- (-20074.415) [...15 remote chains...] -- 2:46:30

      Average standard deviation of split frequencies: 0.016749

      2056000 -- (-20084.498) [...15 remote chains...] -- 2:46:27
      2057000 -- (-20086.795) [...15 remote chains...] -- 2:46:25
      2058000 -- (-20089.402) [...15 remote chains...] -- 2:46:27
      2059000 -- (-20075.283) [...15 remote chains...] -- 2:46:25
      2060000 -- (-20091.595) [...15 remote chains...] -- 2:46:22

      Average standard deviation of split frequencies: 0.016741

      2061000 -- [-20079.558] [...15 remote chains...] -- 2:46:20
      2062000 -- (-20060.750) [...15 remote chains...] -- 2:46:18
      2063000 -- [-20080.227] [...15 remote chains...] -- 2:46:16
      2064000 -- (-20077.208) [...15 remote chains...] -- 2:46:13
      2065000 -- [-20070.714] [...15 remote chains...] -- 2:46:15

      Average standard deviation of split frequencies: 0.016603

      2066000 -- [-20077.811] [...15 remote chains...] -- 2:46:13
      2067000 -- (-20083.885) [...15 remote chains...] -- 2:46:10
      2068000 -- [-20066.830] [...15 remote chains...] -- 2:46:08
      2069000 -- (-20071.730) [...15 remote chains...] -- 2:46:06
      2070000 -- [-20070.297] [...15 remote chains...] -- 2:46:04

      Average standard deviation of split frequencies: 0.016646

      2071000 -- [-20068.018] [...15 remote chains...] -- 2:46:05
      2072000 -- (-20083.870) [...15 remote chains...] -- 2:46:03
      2073000 -- (-20087.871) [...15 remote chains...] -- 2:46:01
      2074000 -- (-20082.562) [...15 remote chains...] -- 2:45:59
      2075000 -- [-20073.499] [...15 remote chains...] -- 2:45:56

      Average standard deviation of split frequencies: 0.016640

      2076000 -- [-20081.877] [...15 remote chains...] -- 2:45:54
      2077000 -- (-20071.095) [...15 remote chains...] -- 2:45:56
      2078000 -- (-20082.832) [...15 remote chains...] -- 2:45:53
      2079000 -- [-20074.179] [...15 remote chains...] -- 2:45:51
      2080000 -- (-20063.437) [...15 remote chains...] -- 2:45:49

      Average standard deviation of split frequencies: 0.016716

      2081000 -- [-20070.051] [...15 remote chains...] -- 2:45:47
      2082000 -- (-20076.701) [...15 remote chains...] -- 2:45:45
      2083000 -- [-20085.456] [...15 remote chains...] -- 2:45:46
      2084000 -- [-20083.824] [...15 remote chains...] -- 2:45:44
      2085000 -- (-20075.686) [...15 remote chains...] -- 2:45:42

      Average standard deviation of split frequencies: 0.016612

      2086000 -- [-20085.278] [...15 remote chains...] -- 2:45:39
      2087000 -- (-20078.599) [...15 remote chains...] -- 2:45:37
      2088000 -- (-20093.025) [...15 remote chains...] -- 2:45:35
      2089000 -- (-20084.195) [...15 remote chains...] -- 2:45:37
      2090000 -- (-20103.743) [...15 remote chains...] -- 2:45:34

      Average standard deviation of split frequencies: 0.016648

      2091000 -- [-20112.191] [...15 remote chains...] -- 2:45:32
      2092000 -- [-20106.591] [...15 remote chains...] -- 2:45:30
      2093000 -- [-20102.913] [...15 remote chains...] -- 2:45:28
      2094000 -- [-20094.388] [...15 remote chains...] -- 2:45:25
      2095000 -- (-20107.539) [...15 remote chains...] -- 2:45:27

      Average standard deviation of split frequencies: 0.016669

      2096000 -- (-20104.855) [...15 remote chains...] -- 2:45:25
      2097000 -- (-20113.065) [...15 remote chains...] -- 2:45:23
      2098000 -- (-20116.680) [...15 remote chains...] -- 2:45:20
      2099000 -- (-20122.365) [...15 remote chains...] -- 2:45:18
      2100000 -- (-20107.340) [...15 remote chains...] -- 2:45:16

      Average standard deviation of split frequencies: 0.016591

      2101000 -- (-20102.825) [...15 remote chains...] -- 2:45:17
      2102000 -- (-20103.808) [...15 remote chains...] -- 2:45:15
      2103000 -- [-20085.963] [...15 remote chains...] -- 2:45:13
      2104000 -- (-20091.823) [...15 remote chains...] -- 2:45:11
      2105000 -- [-20109.966] [...15 remote chains...] -- 2:45:09

      Average standard deviation of split frequencies: 0.016539

      2106000 -- (-20121.186) [...15 remote chains...] -- 2:45:06
      2107000 -- (-20110.151) [...15 remote chains...] -- 2:45:04
      2108000 -- (-20089.936) [...15 remote chains...] -- 2:45:06
      2109000 -- (-20095.735) [...15 remote chains...] -- 2:45:03
      2110000 -- [-20090.206] [...15 remote chains...] -- 2:45:01

      Average standard deviation of split frequencies: 0.016283

      2111000 -- [-20090.118] [...15 remote chains...] -- 2:44:59
      2112000 -- (-20082.504) [...15 remote chains...] -- 2:44:57
      2113000 -- [-20074.872] [...15 remote chains...] -- 2:44:55
      2114000 -- (-20079.030) [...15 remote chains...] -- 2:44:56
      2115000 -- (-20078.079) [...15 remote chains...] -- 2:44:54

      Average standard deviation of split frequencies: 0.016219

      2116000 -- [-20069.635] [...15 remote chains...] -- 2:44:52
      2117000 -- (-20084.310) [...15 remote chains...] -- 2:44:50
      2118000 -- (-20093.969) [...15 remote chains...] -- 2:44:47
      2119000 -- [-20113.853] [...15 remote chains...] -- 2:44:45
      2120000 -- (-20093.379) [...15 remote chains...] -- 2:44:43

      Average standard deviation of split frequencies: 0.016142

      2121000 -- (-20083.970) [...15 remote chains...] -- 2:44:44
      2122000 -- (-20085.817) [...15 remote chains...] -- 2:44:42
      2123000 -- (-20084.117) [...15 remote chains...] -- 2:44:40
      2124000 -- (-20078.076) [...15 remote chains...] -- 2:44:38
      2125000 -- [-20089.625] [...15 remote chains...] -- 2:44:36

      Average standard deviation of split frequencies: 0.016039

      2126000 -- (-20077.133) [...15 remote chains...] -- 2:44:33
      2127000 -- [-20085.508] [...15 remote chains...] -- 2:44:31
      2128000 -- (-20078.298) [...15 remote chains...] -- 2:44:33
      2129000 -- (-20081.421) [...15 remote chains...] -- 2:44:31
      2130000 -- (-20077.813) [...15 remote chains...] -- 2:44:28

      Average standard deviation of split frequencies: 0.015954

      2131000 -- [-20073.193] [...15 remote chains...] -- 2:44:26
      2132000 -- (-20074.784) [...15 remote chains...] -- 2:44:24
      2133000 -- [-20075.429] [...15 remote chains...] -- 2:44:22
      2134000 -- (-20083.459) [...15 remote chains...] -- 2:44:23
      2135000 -- (-20074.173) [...15 remote chains...] -- 2:44:21

      Average standard deviation of split frequencies: 0.015853

      2136000 -- (-20080.416) [...15 remote chains...] -- 2:44:19
      2137000 -- (-20078.180) [...15 remote chains...] -- 2:44:17
      2138000 -- (-20085.028) [...15 remote chains...] -- 2:44:15
      2139000 -- (-20086.972) [...15 remote chains...] -- 2:44:16
      2140000 -- [-20092.163] [...15 remote chains...] -- 2:44:14

      Average standard deviation of split frequencies: 0.015755

      2141000 -- (-20099.418) [...15 remote chains...] -- 2:44:12
      2142000 -- (-20096.926) [...15 remote chains...] -- 2:44:10
      2143000 -- (-20096.293) [...15 remote chains...] -- 2:44:07
      2144000 -- (-20099.281) [...15 remote chains...] -- 2:44:05
      2145000 -- (-20080.576) [...15 remote chains...] -- 2:44:07

      Average standard deviation of split frequencies: 0.015705

      2146000 -- (-20086.553) [...15 remote chains...] -- 2:44:04
      2147000 -- (-20087.998) [...15 remote chains...] -- 2:44:02
      2148000 -- [-20088.735] [...15 remote chains...] -- 2:44:00
      2149000 -- (-20087.443) [...15 remote chains...] -- 2:43:58
      2150000 -- (-20083.443) [...15 remote chains...] -- 2:43:56

      Average standard deviation of split frequencies: 0.015731

      2151000 -- [-20082.691] [...15 remote chains...] -- 2:43:57
      2152000 -- (-20088.351) [...15 remote chains...] -- 2:43:55
      2153000 -- [-20085.824] [...15 remote chains...] -- 2:43:53
      2154000 -- (-20081.607) [...15 remote chains...] -- 2:43:51
      2155000 -- [-20078.428] [...15 remote chains...] -- 2:43:49

      Average standard deviation of split frequencies: 0.015744

      2156000 -- (-20093.142) [...15 remote chains...] -- 2:43:46
      2157000 -- (-20075.793) [...15 remote chains...] -- 2:43:48
      2158000 -- (-20073.076) [...15 remote chains...] -- 2:43:46
      2159000 -- [-20086.926] [...15 remote chains...] -- 2:43:43
      2160000 -- [-20087.213] [...15 remote chains...] -- 2:43:41

      Average standard deviation of split frequencies: 0.015797

      2161000 -- [-20097.096] [...15 remote chains...] -- 2:43:39
      2162000 -- (-20084.954) [...15 remote chains...] -- 2:43:37
      2163000 -- [-20089.190] [...15 remote chains...] -- 2:43:38
      2164000 -- [-20098.591] [...15 remote chains...] -- 2:43:36
      2165000 -- (-20104.881) [...15 remote chains...] -- 2:43:34

      Average standard deviation of split frequencies: 0.015760

      2166000 -- (-20100.609) [...15 remote chains...] -- 2:43:32
      2167000 -- [-20099.382] [...15 remote chains...] -- 2:43:30
      2168000 -- (-20077.232) [...15 remote chains...] -- 2:43:31
      2169000 -- [-20088.138] [...15 remote chains...] -- 2:43:29
      2170000 -- (-20080.987) [...15 remote chains...] -- 2:43:27

      Average standard deviation of split frequencies: 0.015743

      2171000 -- [-20081.028] [...15 remote chains...] -- 2:43:25
      2172000 -- (-20086.091) [...15 remote chains...] -- 2:43:23
      2173000 -- (-20096.055) [...15 remote chains...] -- 2:43:24
      2174000 -- (-20090.643) [...15 remote chains...] -- 2:43:22
      2175000 -- (-20089.806) [...15 remote chains...] -- 2:43:20

      Average standard deviation of split frequencies: 0.015641

      2176000 -- [-20079.734] [...15 remote chains...] -- 2:43:17
      2177000 -- (-20083.559) [...15 remote chains...] -- 2:43:15
      2178000 -- (-20095.890) [...15 remote chains...] -- 2:43:13
      2179000 -- (-20089.150) [...15 remote chains...] -- 2:43:11
      2180000 -- [-20077.833] [...15 remote chains...] -- 2:43:12

      Average standard deviation of split frequencies: 0.015618

      2181000 -- [-20085.132] [...15 remote chains...] -- 2:43:10
      2182000 -- (-20104.430) [...15 remote chains...] -- 2:43:08
      2183000 -- [-20083.003] [...15 remote chains...] -- 2:43:06
      2184000 -- (-20079.605) [...15 remote chains...] -- 2:43:04
      2185000 -- [-20094.782] [...15 remote chains...] -- 2:43:02

      Average standard deviation of split frequencies: 0.015587

      2186000 -- (-20098.052) [...15 remote chains...] -- 2:43:03
      2187000 -- [-20105.390] [...15 remote chains...] -- 2:43:01
      2188000 -- (-20112.370) [...15 remote chains...] -- 2:42:59
      2189000 -- (-20102.586) [...15 remote chains...] -- 2:42:57
      2190000 -- (-20097.626) [...15 remote chains...] -- 2:42:54

      Average standard deviation of split frequencies: 0.015650

      2191000 -- (-20104.786) [...15 remote chains...] -- 2:42:52
      2192000 -- (-20106.303) [...15 remote chains...] -- 2:42:50
      2193000 -- (-20107.618) [...15 remote chains...] -- 2:42:52
      2194000 -- (-20085.876) [...15 remote chains...] -- 2:42:49
      2195000 -- [-20087.924] [...15 remote chains...] -- 2:42:47

      Average standard deviation of split frequencies: 0.015632

      2196000 -- (-20080.716) [...15 remote chains...] -- 2:42:45
      2197000 -- (-20086.003) [...15 remote chains...] -- 2:42:43
      2198000 -- (-20084.795) [...15 remote chains...] -- 2:42:44
      2199000 -- (-20091.100) [...15 remote chains...] -- 2:42:42
      2200000 -- (-20096.592) [...15 remote chains...] -- 2:42:40

      Average standard deviation of split frequencies: 0.015644

      2201000 -- (-20075.184) [...15 remote chains...] -- 2:42:38
      2202000 -- (-20081.448) [...15 remote chains...] -- 2:42:36
      2203000 -- (-20079.990) [...15 remote chains...] -- 2:42:37
      2204000 -- (-20107.377) [...15 remote chains...] -- 2:42:35
      2205000 -- (-20091.762) [...15 remote chains...] -- 2:42:33

      Average standard deviation of split frequencies: 0.015735

      2206000 -- (-20096.613) [...15 remote chains...] -- 2:42:31
      2207000 -- (-20089.384) [...15 remote chains...] -- 2:42:29
      2208000 -- (-20080.435) [...15 remote chains...] -- 2:42:30
      2209000 -- (-20082.833) [...15 remote chains...] -- 2:42:28
      2210000 -- (-20083.375) [...15 remote chains...] -- 2:42:26

      Average standard deviation of split frequencies: 0.015737

      2211000 -- (-20074.463) [...15 remote chains...] -- 2:42:24
      2212000 -- (-20065.598) [...15 remote chains...] -- 2:42:22
      2213000 -- (-20075.298) [...15 remote chains...] -- 2:42:19
      2214000 -- [-20094.646] [...15 remote chains...] -- 2:42:21
      2215000 -- [-20076.489] [...15 remote chains...] -- 2:42:19

      Average standard deviation of split frequencies: 0.015900

      2216000 -- [-20074.376] [...15 remote chains...] -- 2:42:17
      2217000 -- (-20086.903) [...15 remote chains...] -- 2:42:14
      2218000 -- [-20085.105] [...15 remote chains...] -- 2:42:12
      2219000 -- (-20071.094) [...15 remote chains...] -- 2:42:14
      2220000 -- [-20074.365] [...15 remote chains...] -- 2:42:12

      Average standard deviation of split frequencies: 0.015817

      2221000 -- (-20086.162) [...15 remote chains...] -- 2:42:09
      2222000 -- (-20089.173) [...15 remote chains...] -- 2:42:07
      2223000 -- (-20099.984) [...15 remote chains...] -- 2:42:05
      2224000 -- (-20098.154) [...15 remote chains...] -- 2:42:03
      2225000 -- (-20103.886) [...15 remote chains...] -- 2:42:01

      Average standard deviation of split frequencies: 0.015702

      2226000 -- [-20106.687] [...15 remote chains...] -- 2:42:02
      2227000 -- (-20102.009) [...15 remote chains...] -- 2:42:00
      2228000 -- (-20088.002) [...15 remote chains...] -- 2:41:58
      2229000 -- (-20089.784) [...15 remote chains...] -- 2:41:56
      2230000 -- (-20083.486) [...15 remote chains...] -- 2:41:54

      Average standard deviation of split frequencies: 0.015567

      2231000 -- [-20083.978] [...15 remote chains...] -- 2:41:52
      2232000 -- (-20089.816) [...15 remote chains...] -- 2:41:53
      2233000 -- [-20096.539] [...15 remote chains...] -- 2:41:51
      2234000 -- (-20080.221) [...15 remote chains...] -- 2:41:49
      2235000 -- (-20085.985) [...15 remote chains...] -- 2:41:47

      Average standard deviation of split frequencies: 0.015597

      2236000 -- [-20079.354] [...15 remote chains...] -- 2:41:45
      2237000 -- [-20085.557] [...15 remote chains...] -- 2:41:42
      2238000 -- (-20100.601) [...15 remote chains...] -- 2:41:40
      2239000 -- (-20069.901) [...15 remote chains...] -- 2:41:42
      2240000 -- [-20087.266] [...15 remote chains...] -- 2:41:40

      Average standard deviation of split frequencies: 0.015653

      2241000 -- [-20089.456] [...15 remote chains...] -- 2:41:37
      2242000 -- [-20082.387] [...15 remote chains...] -- 2:41:35
      2243000 -- (-20084.224) [...15 remote chains...] -- 2:41:33
      2244000 -- (-20090.951) [...15 remote chains...] -- 2:41:31
      2245000 -- (-20100.086) [...15 remote chains...] -- 2:41:32

      Average standard deviation of split frequencies: 0.015583

      2246000 -- (-20114.059) [...15 remote chains...] -- 2:41:30
      2247000 -- (-20102.997) [...15 remote chains...] -- 2:41:28
      2248000 -- (-20095.407) [...15 remote chains...] -- 2:41:26
      2249000 -- (-20091.719) [...15 remote chains...] -- 2:41:24
      2250000 -- (-20085.194) [...15 remote chains...] -- 2:41:22

      Average standard deviation of split frequencies: 0.015546

      2251000 -- [-20094.886] [...15 remote chains...] -- 2:41:23
      2252000 -- (-20085.369) [...15 remote chains...] -- 2:41:21
      2253000 -- [-20090.478] [...15 remote chains...] -- 2:41:19
      2254000 -- (-20081.634) [...15 remote chains...] -- 2:41:17
      2255000 -- (-20091.442) [...15 remote chains...] -- 2:41:18

      Average standard deviation of split frequencies: 0.015568

      2256000 -- (-20093.034) [...15 remote chains...] -- 2:41:16
      2257000 -- (-20111.503) [...15 remote chains...] -- 2:41:14
      2258000 -- (-20118.890) [...15 remote chains...] -- 2:41:12
      2259000 -- (-20099.667) [...15 remote chains...] -- 2:41:10
      2260000 -- [-20089.330] [...15 remote chains...] -- 2:41:08

      Average standard deviation of split frequencies: 0.015502

      2261000 -- (-20106.685) [...15 remote chains...] -- 2:41:09
      2262000 -- (-20103.559) [...15 remote chains...] -- 2:41:07
      2263000 -- [-20094.182] [...15 remote chains...] -- 2:41:05
      2264000 -- (-20087.900) [...15 remote chains...] -- 2:41:03
      2265000 -- [-20092.806] [...15 remote chains...] -- 2:41:01

      Average standard deviation of split frequencies: 0.015465

      2266000 -- (-20100.932) [...15 remote chains...] -- 2:41:02
      2267000 -- (-20105.662) [...15 remote chains...] -- 2:41:00
      2268000 -- (-20083.120) [...15 remote chains...] -- 2:40:58
      2269000 -- (-20103.177) [...15 remote chains...] -- 2:40:56
      2270000 -- [-20097.083] [...15 remote chains...] -- 2:40:53

      Average standard deviation of split frequencies: 0.015493

      2271000 -- (-20096.526) [...15 remote chains...] -- 2:40:55
      2272000 -- (-20098.283) [...15 remote chains...] -- 2:40:53
      2273000 -- (-20101.599) [...15 remote chains...] -- 2:40:51
      2274000 -- (-20088.780) [...15 remote chains...] -- 2:40:49
      2275000 -- (-20090.745) [...15 remote chains...] -- 2:40:46

      Average standard deviation of split frequencies: 0.015365

      2276000 -- (-20076.300) [...15 remote chains...] -- 2:40:44
      2277000 -- [-20092.915] [...15 remote chains...] -- 2:40:42
      2278000 -- (-20081.638) [...15 remote chains...] -- 2:40:44
      2279000 -- (-20079.514) [...15 remote chains...] -- 2:40:41
      2280000 -- (-20078.465) [...15 remote chains...] -- 2:40:39

      Average standard deviation of split frequencies: 0.015366

      2281000 -- (-20081.870) [...15 remote chains...] -- 2:40:37
      2282000 -- (-20079.623) [...15 remote chains...] -- 2:40:35
      2283000 -- [-20065.717] [...15 remote chains...] -- 2:40:33
      2284000 -- (-20076.653) [...15 remote chains...] -- 2:40:34
      2285000 -- (-20080.657) [...15 remote chains...] -- 2:40:32

      Average standard deviation of split frequencies: 0.015288

      2286000 -- [-20093.916] [...15 remote chains...] -- 2:40:30
      2287000 -- [-20086.771] [...15 remote chains...] -- 2:40:28
      2288000 -- (-20088.529) [...15 remote chains...] -- 2:40:26
      2289000 -- (-20085.116) [...15 remote chains...] -- 2:40:24
      2290000 -- [-20082.885] [...15 remote chains...] -- 2:40:25

      Average standard deviation of split frequencies: 0.015343

      2291000 -- (-20094.470) [...15 remote chains...] -- 2:40:23
      2292000 -- (-20092.942) [...15 remote chains...] -- 2:40:21
      2293000 -- [-20100.255] [...15 remote chains...] -- 2:40:19
      2294000 -- (-20104.687) [...15 remote chains...] -- 2:40:17
      2295000 -- [-20097.228] [...15 remote chains...] -- 2:40:15

      Average standard deviation of split frequencies: 0.015432

      2296000 -- (-20095.056) [...15 remote chains...] -- 2:40:13
      2297000 -- (-20082.042) [...15 remote chains...] -- 2:40:14
      2298000 -- [-20079.354] [...15 remote chains...] -- 2:40:12
      2299000 -- (-20083.461) [...15 remote chains...] -- 2:40:10
      2300000 -- (-20090.350) [...15 remote chains...] -- 2:40:08

      Average standard deviation of split frequencies: 0.015384

      2301000 -- (-20086.958) [...15 remote chains...] -- 2:40:06
      2302000 -- (-20085.389) [...15 remote chains...] -- 2:40:04
      2303000 -- (-20071.216) [...15 remote chains...] -- 2:40:05
      2304000 -- [-20087.549] [...15 remote chains...] -- 2:40:03
      2305000 -- [-20079.960] [...15 remote chains...] -- 2:40:01

      Average standard deviation of split frequencies: 0.015345

      2306000 -- (-20075.951) [...15 remote chains...] -- 2:39:59
      2307000 -- [-20062.878] [...15 remote chains...] -- 2:39:57
      2308000 -- (-20068.017) [...15 remote chains...] -- 2:39:55
      2309000 -- (-20076.055) [...15 remote chains...] -- 2:39:52
      2310000 -- [-20077.661] [...15 remote chains...] -- 2:39:54

      Average standard deviation of split frequencies: 0.015367

      2311000 -- [-20064.210] [...15 remote chains...] -- 2:39:52
      2312000 -- [-20062.704] [...15 remote chains...] -- 2:39:50
      2313000 -- (-20063.695) [...15 remote chains...] -- 2:39:47
      2314000 -- (-20074.520) [...15 remote chains...] -- 2:39:45
      2315000 -- [-20066.496] [...15 remote chains...] -- 2:39:47

      Average standard deviation of split frequencies: 0.015355

      2316000 -- (-20081.588) [...15 remote chains...] -- 2:39:45
      2317000 -- (-20074.815) [...15 remote chains...] -- 2:39:43
      2318000 -- (-20064.558) [...15 remote chains...] -- 2:39:40
      2319000 -- [-20060.041] [...15 remote chains...] -- 2:39:38
      2320000 -- (-20074.573) [...15 remote chains...] -- 2:39:36

      Average standard deviation of split frequencies: 0.015375

      2321000 -- [-20075.800] [...15 remote chains...] -- 2:39:38
      2322000 -- (-20074.921) [...15 remote chains...] -- 2:39:36
      2323000 -- [-20079.522] [...15 remote chains...] -- 2:39:33
      2324000 -- (-20076.440) [...15 remote chains...] -- 2:39:31
      2325000 -- (-20073.676) [...15 remote chains...] -- 2:39:29

      Average standard deviation of split frequencies: 0.015201

      2326000 -- (-20075.708) [...15 remote chains...] -- 2:39:31
      2327000 -- (-20079.067) [...15 remote chains...] -- 2:39:28
      2328000 -- [-20087.318] [...15 remote chains...] -- 2:39:26
      2329000 -- [-20090.445] [...15 remote chains...] -- 2:39:24
      2330000 -- (-20084.940) [...15 remote chains...] -- 2:39:22

      Average standard deviation of split frequencies: 0.015178

      2331000 -- (-20087.688) [...15 remote chains...] -- 2:39:24
      2332000 -- (-20095.202) [...15 remote chains...] -- 2:39:21
      2333000 -- (-20101.647) [...15 remote chains...] -- 2:39:19
      2334000 -- (-20096.370) [...15 remote chains...] -- 2:39:17
      2335000 -- (-20093.851) [...15 remote chains...] -- 2:39:15

      Average standard deviation of split frequencies: 0.015291

      2336000 -- (-20092.062) [...15 remote chains...] -- 2:39:13
      2337000 -- (-20081.129) [...15 remote chains...] -- 2:39:11
      2338000 -- (-20087.069) [...15 remote chains...] -- 2:39:12
      2339000 -- [-20094.244] [...15 remote chains...] -- 2:39:10
      2340000 -- (-20088.416) [...15 remote chains...] -- 2:39:08

      Average standard deviation of split frequencies: 0.015344

      2341000 -- (-20084.157) [...15 remote chains...] -- 2:39:06
      2342000 -- [-20091.712] [...15 remote chains...] -- 2:39:04
      2343000 -- (-20101.382) [...15 remote chains...] -- 2:39:05
      2344000 -- (-20094.970) [...15 remote chains...] -- 2:39:03
      2345000 -- (-20089.986) [...15 remote chains...] -- 2:39:01

      Average standard deviation of split frequencies: 0.015282

      2346000 -- (-20095.742) [...15 remote chains...] -- 2:38:59
      2347000 -- (-20089.276) [...15 remote chains...] -- 2:38:57
      2348000 -- [-20101.551] [...15 remote chains...] -- 2:38:58
      2349000 -- (-20094.923) [...15 remote chains...] -- 2:38:56
      2350000 -- (-20092.636) [...15 remote chains...] -- 2:38:54

      Average standard deviation of split frequencies: 0.015198

      2351000 -- (-20092.476) [...15 remote chains...] -- 2:38:52
      2352000 -- (-20087.624) [...15 remote chains...] -- 2:38:50
      2353000 -- (-20083.942) [...15 remote chains...] -- 2:38:51
      2354000 -- (-20100.110) [...15 remote chains...] -- 2:38:49
      2355000 -- (-20097.840) [...15 remote chains...] -- 2:38:47

      Average standard deviation of split frequencies: 0.015274

      2356000 -- (-20109.714) [...15 remote chains...] -- 2:38:45
      2357000 -- (-20093.258) [...15 remote chains...] -- 2:38:43
      2358000 -- (-20083.019) [...15 remote chains...] -- 2:38:41
      2359000 -- [-20088.548] [...15 remote chains...] -- 2:38:39
      2360000 -- (-20086.158) [...15 remote chains...] -- 2:38:40

      Average standard deviation of split frequencies: 0.015282

      2361000 -- (-20084.687) [...15 remote chains...] -- 2:38:38
      2362000 -- [-20097.056] [...15 remote chains...] -- 2:38:36
      2363000 -- [-20093.580] [...15 remote chains...] -- 2:38:34
      2364000 -- (-20102.948) [...15 remote chains...] -- 2:38:32
      2365000 -- (-20088.420) [...15 remote chains...] -- 2:38:33

      Average standard deviation of split frequencies: 0.015305

      2366000 -- (-20102.412) [...15 remote chains...] -- 2:38:31
      2367000 -- (-20095.953) [...15 remote chains...] -- 2:38:29
      2368000 -- (-20085.876) [...15 remote chains...] -- 2:38:27
      2369000 -- (-20087.179) [...15 remote chains...] -- 2:38:25
      2370000 -- (-20091.229) [...15 remote chains...] -- 2:38:23

      Average standard deviation of split frequencies: 0.015348

      2371000 -- (-20090.460) [...15 remote chains...] -- 2:38:24
      2372000 -- (-20086.617) [...15 remote chains...] -- 2:38:22
      2373000 -- [-20087.809] [...15 remote chains...] -- 2:38:20
      2374000 -- (-20098.940) [...15 remote chains...] -- 2:38:18
      2375000 -- (-20104.342) [...15 remote chains...] -- 2:38:16

      Average standard deviation of split frequencies: 0.015314

      2376000 -- [-20073.281] [...15 remote chains...] -- 2:38:14
      2377000 -- (-20083.309) [...15 remote chains...] -- 2:38:15
      2378000 -- (-20080.902) [...15 remote chains...] -- 2:38:13
      2379000 -- (-20073.210) [...15 remote chains...] -- 2:38:11
      2380000 -- (-20098.055) [...15 remote chains...] -- 2:38:09

      Average standard deviation of split frequencies: 0.015401

      2381000 -- (-20080.084) [...15 remote chains...] -- 2:38:07
      2382000 -- (-20067.565) [...15 remote chains...] -- 2:38:05
      2383000 -- [-20077.739] [...15 remote chains...] -- 2:38:06
      2384000 -- [-20065.320] [...15 remote chains...] -- 2:38:04
      2385000 -- [-20073.005] [...15 remote chains...] -- 2:38:02

      Average standard deviation of split frequencies: 0.015430

      2386000 -- (-20060.815) [...15 remote chains...] -- 2:38:00
      2387000 -- [-20076.487] [...15 remote chains...] -- 2:37:58
      2388000 -- (-20080.101) [...15 remote chains...] -- 2:37:56
      2389000 -- (-20082.772) [...15 remote chains...] -- 2:37:54
      2390000 -- [-20079.193] [...15 remote chains...] -- 2:37:55

      Average standard deviation of split frequencies: 0.015414

      2391000 -- (-20080.448) [...15 remote chains...] -- 2:37:53
      2392000 -- [-20070.001] [...15 remote chains...] -- 2:37:51
      2393000 -- [-20082.159] [...15 remote chains...] -- 2:37:49
      2394000 -- (-20076.977) [...15 remote chains...] -- 2:37:47
      2395000 -- (-20070.439) [...15 remote chains...] -- 2:37:45

      Average standard deviation of split frequencies: 0.015410

      2396000 -- [-20077.539] [...15 remote chains...] -- 2:37:46
      2397000 -- [-20084.671] [...15 remote chains...] -- 2:37:44
      2398000 -- (-20086.747) [...15 remote chains...] -- 2:37:42
      2399000 -- (-20074.247) [...15 remote chains...] -- 2:37:40
      2400000 -- [-20096.336] [...15 remote chains...] -- 2:37:38

      Average standard deviation of split frequencies: 0.015408

      2401000 -- (-20091.985) [...15 remote chains...] -- 2:37:36
      2402000 -- [-20082.328] [...15 remote chains...] -- 2:37:37
      2403000 -- [-20089.062] [...15 remote chains...] -- 2:37:35
      2404000 -- (-20095.880) [...15 remote chains...] -- 2:37:33
      2405000 -- (-20093.534) [...15 remote chains...] -- 2:37:31

      Average standard deviation of split frequencies: 0.015425

      2406000 -- (-20081.155) [...15 remote chains...] -- 2:37:29
      2407000 -- (-20092.593) [...15 remote chains...] -- 2:37:27
      2408000 -- [-20096.642] [...15 remote chains...] -- 2:37:29
      2409000 -- (-20107.636) [...15 remote chains...] -- 2:37:26
      2410000 -- (-20111.820) [...15 remote chains...] -- 2:37:24

      Average standard deviation of split frequencies: 0.015421

      2411000 -- (-20102.957) [...15 remote chains...] -- 2:37:22
      2412000 -- (-20078.517) [...15 remote chains...] -- 2:37:20
      2413000 -- (-20089.986) [...15 remote chains...] -- 2:37:18
      2414000 -- (-20100.890) [...15 remote chains...] -- 2:37:20
      2415000 -- [-20093.437] [...15 remote chains...] -- 2:37:18

      Average standard deviation of split frequencies: 0.015437

      2416000 -- [-20098.398] [...15 remote chains...] -- 2:37:16
      2417000 -- (-20088.593) [...15 remote chains...] -- 2:37:14
      2418000 -- (-20114.490) [...15 remote chains...] -- 2:37:12
      2419000 -- (-20106.600) [...15 remote chains...] -- 2:37:10
      2420000 -- (-20096.141) [...15 remote chains...] -- 2:37:11

      Average standard deviation of split frequencies: 0.015469

      2421000 -- (-20093.024) [...15 remote chains...] -- 2:37:09
      2422000 -- [-20083.794] [...15 remote chains...] -- 2:37:07
      2423000 -- (-20080.525) [...15 remote chains...] -- 2:37:05
      2424000 -- (-20092.647) [...15 remote chains...] -- 2:37:03
      2425000 -- (-20082.892) [...15 remote chains...] -- 2:37:01

      Average standard deviation of split frequencies: 0.015476

      2426000 -- (-20084.974) [...15 remote chains...] -- 2:37:02
      2427000 -- (-20079.976) [...15 remote chains...] -- 2:37:00
      2428000 -- (-20097.447) [...15 remote chains...] -- 2:36:58
      2429000 -- (-20101.997) [...15 remote chains...] -- 2:36:56
      2430000 -- (-20086.412) [...15 remote chains...] -- 2:36:54

      Average standard deviation of split frequencies: 0.015454

      2431000 -- (-20077.624) [...15 remote chains...] -- 2:36:52
      2432000 -- (-20081.844) [...15 remote chains...] -- 2:36:50
      2433000 -- (-20075.005) [...15 remote chains...] -- 2:36:51
      2434000 -- (-20098.777) [...15 remote chains...] -- 2:36:49
      2435000 -- [-20076.407] [...15 remote chains...] -- 2:36:47

      Average standard deviation of split frequencies: 0.015437

      2436000 -- (-20079.602) [...15 remote chains...] -- 2:36:45
      2437000 -- (-20075.583) [...15 remote chains...] -- 2:36:43
      2438000 -- (-20081.217) [...15 remote chains...] -- 2:36:41
      2439000 -- (-20094.483) [...15 remote chains...] -- 2:36:42
      2440000 -- (-20094.854) [...15 remote chains...] -- 2:36:40

      Average standard deviation of split frequencies: 0.015459

      2441000 -- (-20095.448) [...15 remote chains...] -- 2:36:38
      2442000 -- (-20084.780) [...15 remote chains...] -- 2:36:36
      2443000 -- (-20100.172) [...15 remote chains...] -- 2:36:34
      2444000 -- (-20092.279) [...15 remote chains...] -- 2:36:32
      2445000 -- (-20088.859) [...15 remote chains...] -- 2:36:33

      Average standard deviation of split frequencies: 0.015429

      2446000 -- (-20090.760) [...15 remote chains...] -- 2:36:31
      2447000 -- (-20097.955) [...15 remote chains...] -- 2:36:29
      2448000 -- [-20093.646] [...15 remote chains...] -- 2:36:27
      2449000 -- (-20114.249) [...15 remote chains...] -- 2:36:25
      2450000 -- (-20082.476) [...15 remote chains...] -- 2:36:23

      Average standard deviation of split frequencies: 0.015419

      2451000 -- (-20072.288) [...15 remote chains...] -- 2:36:21
      2452000 -- [-20078.088] [...15 remote chains...] -- 2:36:22
      2453000 -- (-20086.272) [...15 remote chains...] -- 2:36:20
      2454000 -- (-20081.368) [...15 remote chains...] -- 2:36:18
      2455000 -- [-20077.998] [...15 remote chains...] -- 2:36:16

      Average standard deviation of split frequencies: 0.015329

      2456000 -- (-20072.703) [...15 remote chains...] -- 2:36:14
      2457000 -- [-20068.350] [...15 remote chains...] -- 2:36:15
      2458000 -- (-20065.557) [...15 remote chains...] -- 2:36:13
      2459000 -- [-20071.659] [...15 remote chains...] -- 2:36:11
      2460000 -- (-20078.062) [...15 remote chains...] -- 2:36:09

      Average standard deviation of split frequencies: 0.015289

      2461000 -- (-20110.904) [...15 remote chains...] -- 2:36:07
      2462000 -- (-20079.548) [...15 remote chains...] -- 2:36:05
      2463000 -- (-20097.486) [...15 remote chains...] -- 2:36:03
      2464000 -- [-20095.447] [...15 remote chains...] -- 2:36:04
      2465000 -- (-20094.317) [...15 remote chains...] -- 2:36:02

      Average standard deviation of split frequencies: 0.015307

      2466000 -- (-20088.081) [...15 remote chains...] -- 2:36:00
      2467000 -- (-20089.253) [...15 remote chains...] -- 2:35:58
      2468000 -- (-20096.429) [...15 remote chains...] -- 2:35:57
      2469000 -- (-20092.189) [...15 remote chains...] -- 2:35:55
      2470000 -- (-20084.485) [...15 remote chains...] -- 2:35:56

      Average standard deviation of split frequencies: 0.015311

      2471000 -- (-20107.682) [...15 remote chains...] -- 2:35:54
      2472000 -- [-20095.971] [...15 remote chains...] -- 2:35:52
      2473000 -- (-20094.004) [...15 remote chains...] -- 2:35:50
      2474000 -- (-20083.926) [...15 remote chains...] -- 2:35:48
      2475000 -- [-20091.072] [...15 remote chains...] -- 2:35:46

      Average standard deviation of split frequencies: 0.015194

      2476000 -- (-20092.024) [...15 remote chains...] -- 2:35:47
      2477000 -- (-20085.869) [...15 remote chains...] -- 2:35:45
      2478000 -- (-20087.279) [...15 remote chains...] -- 2:35:43
      2479000 -- (-20083.444) [...15 remote chains...] -- 2:35:41
      2480000 -- (-20088.002) [...15 remote chains...] -- 2:35:39

      Average standard deviation of split frequencies: 0.015201

      2481000 -- (-20086.918) [...15 remote chains...] -- 2:35:37
      2482000 -- (-20095.327) [...15 remote chains...] -- 2:35:38
      2483000 -- [-20095.626] [...15 remote chains...] -- 2:35:36
      2484000 -- (-20092.768) [...15 remote chains...] -- 2:35:34
      2485000 -- (-20085.642) [...15 remote chains...] -- 2:35:32

      Average standard deviation of split frequencies: 0.015133

      2486000 -- [-20075.285] [...15 remote chains...] -- 2:35:30
      2487000 -- (-20094.722) [...15 remote chains...] -- 2:35:31
      2488000 -- [-20084.232] [...15 remote chains...] -- 2:35:29
      2489000 -- (-20072.031) [...15 remote chains...] -- 2:35:27
      2490000 -- (-20092.627) [...15 remote chains...] -- 2:35:25

      Average standard deviation of split frequencies: 0.015172

      2491000 -- (-20091.733) [...15 remote chains...] -- 2:35:23
      2492000 -- (-20083.784) [...15 remote chains...] -- 2:35:24
      2493000 -- (-20084.357) [...15 remote chains...] -- 2:35:22
      2494000 -- [-20076.920] [...15 remote chains...] -- 2:35:20
      2495000 -- (-20083.845) [...15 remote chains...] -- 2:35:18

      Average standard deviation of split frequencies: 0.015133

      2496000 -- [-20070.720] [...15 remote chains...] -- 2:35:16
      2497000 -- (-20081.119) [...15 remote chains...] -- 2:35:17
      2498000 -- (-20076.035) [...15 remote chains...] -- 2:35:15
      2499000 -- (-20092.600) [...15 remote chains...] -- 2:35:13
      2500000 -- [-20076.578] [...15 remote chains...] -- 2:35:12

      Average standard deviation of split frequencies: 0.015160

      2501000 -- [-20089.388] [...15 remote chains...] -- 2:35:10
      2502000 -- (-20088.977) [...15 remote chains...] -- 2:35:11
      2503000 -- [-20075.676] [...15 remote chains...] -- 2:35:09
      2504000 -- (-20082.386) [...15 remote chains...] -- 2:35:07
      2505000 -- (-20092.694) [...15 remote chains...] -- 2:35:05

      Average standard deviation of split frequencies: 0.015157

      2506000 -- (-20097.053) [...15 remote chains...] -- 2:35:03
      2507000 -- (-20083.088) [...15 remote chains...] -- 2:35:01
      2508000 -- (-20083.510) [...15 remote chains...] -- 2:35:02
      2509000 -- (-20090.842) [...15 remote chains...] -- 2:35:00
      2510000 -- (-20089.300) [...15 remote chains...] -- 2:34:58

      Average standard deviation of split frequencies: 0.015094

      2511000 -- (-20094.969) [...15 remote chains...] -- 2:34:56
      2512000 -- (-20095.138) [...15 remote chains...] -- 2:34:54
      2513000 -- (-20098.031) [...15 remote chains...] -- 2:34:55
      2514000 -- (-20096.709) [...15 remote chains...] -- 2:34:53
      2515000 -- (-20097.695) [...15 remote chains...] -- 2:34:51

      Average standard deviation of split frequencies: 0.015087

      2516000 -- (-20085.755) [...15 remote chains...] -- 2:34:49
      2517000 -- (-20087.831) [...15 remote chains...] -- 2:34:50
      2518000 -- (-20095.804) [...15 remote chains...] -- 2:34:48
      2519000 -- (-20105.773) [...15 remote chains...] -- 2:34:46
      2520000 -- [-20104.120] [...15 remote chains...] -- 2:34:44

      Average standard deviation of split frequencies: 0.015133

      2521000 -- (-20096.155) [...15 remote chains...] -- 2:34:42
      2522000 -- (-20088.976) [...15 remote chains...] -- 2:34:43
      2523000 -- (-20084.867) [...15 remote chains...] -- 2:34:41
      2524000 -- (-20090.464) [...15 remote chains...] -- 2:34:39
      2525000 -- (-20093.131) [...15 remote chains...] -- 2:34:37

      Average standard deviation of split frequencies: 0.015106

      2526000 -- (-20083.972) [...15 remote chains...] -- 2:34:35
      2527000 -- (-20074.720) [...15 remote chains...] -- 2:34:36
      2528000 -- (-20079.986) [...15 remote chains...] -- 2:34:34
      2529000 -- [-20066.924] [...15 remote chains...] -- 2:34:33
      2530000 -- [-20079.917] [...15 remote chains...] -- 2:34:31

      Average standard deviation of split frequencies: 0.015074

      2531000 -- (-20080.987) [...15 remote chains...] -- 2:34:29
      2532000 -- (-20087.798) [...15 remote chains...] -- 2:34:27
      2533000 -- [-20080.705] [...15 remote chains...] -- 2:34:28
      2534000 -- (-20081.718) [...15 remote chains...] -- 2:34:26
      2535000 -- (-20083.703) [...15 remote chains...] -- 2:34:24

      Average standard deviation of split frequencies: 0.015059

      2536000 -- (-20079.150) [...15 remote chains...] -- 2:34:22
      2537000 -- (-20090.730) [...15 remote chains...] -- 2:34:20
      2538000 -- [-20060.462] [...15 remote chains...] -- 2:34:18
      2539000 -- (-20066.419) [...15 remote chains...] -- 2:34:19
      2540000 -- [-20074.963] [...15 remote chains...] -- 2:34:17

      Average standard deviation of split frequencies: 0.014978

      2541000 -- (-20070.020) [...15 remote chains...] -- 2:34:15
      2542000 -- [-20078.613] [...15 remote chains...] -- 2:34:13
      2543000 -- [-20091.136] [...15 remote chains...] -- 2:34:11
      2544000 -- [-20089.814] [...15 remote chains...] -- 2:34:09
      2545000 -- (-20091.096) [...15 remote chains...] -- 2:34:10

      Average standard deviation of split frequencies: 0.014984

      2546000 -- (-20093.138) [...15 remote chains...] -- 2:34:08
      2547000 -- (-20083.286) [...15 remote chains...] -- 2:34:06
      2548000 -- (-20087.052) [...15 remote chains...] -- 2:34:04
      2549000 -- (-20073.783) [...15 remote chains...] -- 2:34:02
      2550000 -- [-20076.543] [...15 remote chains...] -- 2:34:00

      Average standard deviation of split frequencies: 0.014929

      2551000 -- [-20072.965] [...15 remote chains...] -- 2:34:01
      2552000 -- (-20084.017) [...15 remote chains...] -- 2:33:59
      2553000 -- (-20077.873) [...15 remote chains...] -- 2:33:58
      2554000 -- [-20074.107] [...15 remote chains...] -- 2:33:56
      2555000 -- (-20083.397) [...15 remote chains...] -- 2:33:54

      Average standard deviation of split frequencies: 0.014886

      2556000 -- (-20084.621) [...15 remote chains...] -- 2:33:52
      2557000 -- [-20081.287] [...15 remote chains...] -- 2:33:53
      2558000 -- (-20083.764) [...15 remote chains...] -- 2:33:51
      2559000 -- (-20079.239) [...15 remote chains...] -- 2:33:49
      2560000 -- (-20083.235) [...15 remote chains...] -- 2:33:47

      Average standard deviation of split frequencies: 0.014796

      2561000 -- (-20081.831) [...15 remote chains...] -- 2:33:45
      2562000 -- (-20084.163) [...15 remote chains...] -- 2:33:43
      2563000 -- [-20083.392] [...15 remote chains...] -- 2:33:44
      2564000 -- (-20080.011) [...15 remote chains...] -- 2:33:42
      2565000 -- (-20088.672) [...15 remote chains...] -- 2:33:40

      Average standard deviation of split frequencies: 0.014767

      2566000 -- [-20091.197] [...15 remote chains...] -- 2:33:38
      2567000 -- [-20080.277] [...15 remote chains...] -- 2:33:39
      2568000 -- (-20084.018) [...15 remote chains...] -- 2:33:37
      2569000 -- (-20080.886) [...15 remote chains...] -- 2:33:35
      2570000 -- [-20081.566] [...15 remote chains...] -- 2:33:33

      Average standard deviation of split frequencies: 0.014732

      2571000 -- (-20085.223) [...15 remote chains...] -- 2:33:31
      2572000 -- (-20074.977) [...15 remote chains...] -- 2:33:32
      2573000 -- [-20067.589] [...15 remote chains...] -- 2:33:30
      2574000 -- (-20072.694) [...15 remote chains...] -- 2:33:28
      2575000 -- (-20090.203) [...15 remote chains...] -- 2:33:27

      Average standard deviation of split frequencies: 0.014771

      2576000 -- (-20086.533) [...15 remote chains...] -- 2:33:25
      2577000 -- (-20069.793) [...15 remote chains...] -- 2:33:23
      2578000 -- (-20064.799) [...15 remote chains...] -- 2:33:24
      2579000 -- (-20077.369) [...15 remote chains...] -- 2:33:22
      2580000 -- [-20075.787] [...15 remote chains...] -- 2:33:20

      Average standard deviation of split frequencies: 0.014794

      2581000 -- (-20074.932) [...15 remote chains...] -- 2:33:18
      2582000 -- (-20073.053) [...15 remote chains...] -- 2:33:16
      2583000 -- (-20070.726) [...15 remote chains...] -- 2:33:14
      2584000 -- (-20097.803) [...15 remote chains...] -- 2:33:15
      2585000 -- (-20101.978) [...15 remote chains...] -- 2:33:13

      Average standard deviation of split frequencies: 0.014759

      2586000 -- [-20077.331] [...15 remote chains...] -- 2:33:11
      2587000 -- [-20071.386] [...15 remote chains...] -- 2:33:09
      2588000 -- [-20060.586] [...15 remote chains...] -- 2:33:07
      2589000 -- [-20080.590] [...15 remote chains...] -- 2:33:05
      2590000 -- [-20076.830] [...15 remote chains...] -- 2:33:06

      Average standard deviation of split frequencies: 0.014656

      2591000 -- (-20106.223) [...15 remote chains...] -- 2:33:04
      2592000 -- (-20097.125) [...15 remote chains...] -- 2:33:02
      2593000 -- (-20084.073) [...15 remote chains...] -- 2:33:00
      2594000 -- (-20081.426) [...15 remote chains...] -- 2:32:58
      2595000 -- (-20077.954) [...15 remote chains...] -- 2:32:57

      Average standard deviation of split frequencies: 0.014674

      2596000 -- [-20090.261] [...15 remote chains...] -- 2:32:55
      2597000 -- (-20084.499) [...15 remote chains...] -- 2:32:56
      2598000 -- (-20085.278) [...15 remote chains...] -- 2:32:54
      2599000 -- (-20083.097) [...15 remote chains...] -- 2:32:52
      2600000 -- (-20082.985) [...15 remote chains...] -- 2:32:50

      Average standard deviation of split frequencies: 0.014629

      2601000 -- (-20085.341) [...15 remote chains...] -- 2:32:48
      2602000 -- (-20097.739) [...15 remote chains...] -- 2:32:46
      2603000 -- (-20092.835) [...15 remote chains...] -- 2:32:47
      2604000 -- [-20075.258] [...15 remote chains...] -- 2:32:45
      2605000 -- [-20088.420] [...15 remote chains...] -- 2:32:43

      Average standard deviation of split frequencies: 0.014601

      2606000 -- [-20083.914] [...15 remote chains...] -- 2:32:41
      2607000 -- (-20080.508) [...15 remote chains...] -- 2:32:39
      2608000 -- (-20083.547) [...15 remote chains...] -- 2:32:37
      2609000 -- (-20094.439) [...15 remote chains...] -- 2:32:35
      2610000 -- (-20086.456) [...15 remote chains...] -- 2:32:36

      Average standard deviation of split frequencies: 0.014540

      2611000 -- (-20084.733) [...15 remote chains...] -- 2:32:34
      2612000 -- (-20095.226) [...15 remote chains...] -- 2:32:32
      2613000 -- (-20104.561) [...15 remote chains...] -- 2:32:31
      2614000 -- (-20111.277) [...15 remote chains...] -- 2:32:29
      2615000 -- (-20102.126) [...15 remote chains...] -- 2:32:27

      Average standard deviation of split frequencies: 0.014513

      2616000 -- (-20103.905) [...15 remote chains...] -- 2:32:28
      2617000 -- (-20082.802) [...15 remote chains...] -- 2:32:26
      2618000 -- (-20085.030) [...15 remote chains...] -- 2:32:24
      2619000 -- (-20112.411) [...15 remote chains...] -- 2:32:22
      2620000 -- (-20090.512) [...15 remote chains...] -- 2:32:20

      Average standard deviation of split frequencies: 0.014508

      2621000 -- (-20087.176) [...15 remote chains...] -- 2:32:18
      2622000 -- (-20081.063) [...15 remote chains...] -- 2:32:19
      2623000 -- [-20084.455] [...15 remote chains...] -- 2:32:17
      2624000 -- [-20081.649] [...15 remote chains...] -- 2:32:15
      2625000 -- [-20104.300] [...15 remote chains...] -- 2:32:13

      Average standard deviation of split frequencies: 0.014470

      2626000 -- [-20102.139] [...15 remote chains...] -- 2:32:11
      2627000 -- (-20103.964) [...15 remote chains...] -- 2:32:09
      2628000 -- (-20097.214) [...15 remote chains...] -- 2:32:10
      2629000 -- [-20079.351] [...15 remote chains...] -- 2:32:08
      2630000 -- (-20078.339) [...15 remote chains...] -- 2:32:07

      Average standard deviation of split frequencies: 0.014428

      2631000 -- (-20074.956) [...15 remote chains...] -- 2:32:05
      2632000 -- (-20080.817) [...15 remote chains...] -- 2:32:03
      2633000 -- [-20090.130] [...15 remote chains...] -- 2:32:04
      2634000 -- (-20087.777) [...15 remote chains...] -- 2:32:02
      2635000 -- (-20072.605) [...15 remote chains...] -- 2:32:00

      Average standard deviation of split frequencies: 0.014351

      2636000 -- (-20083.609) [...15 remote chains...] -- 2:31:58
      2637000 -- (-20090.623) [...15 remote chains...] -- 2:31:56
      2638000 -- (-20095.292) [...15 remote chains...] -- 2:31:54
      2639000 -- (-20069.902) [...15 remote chains...] -- 2:31:52
      2640000 -- (-20067.546) [...15 remote chains...] -- 2:31:53

      Average standard deviation of split frequencies: 0.014310

      2641000 -- (-20095.487) [...15 remote chains...] -- 2:31:51
      2642000 -- (-20075.637) [...15 remote chains...] -- 2:31:49
      2643000 -- (-20083.041) [...15 remote chains...] -- 2:31:47
      2644000 -- (-20085.567) [...15 remote chains...] -- 2:31:45
      2645000 -- (-20084.352) [...15 remote chains...] -- 2:31:44

      Average standard deviation of split frequencies: 0.014267

      2646000 -- [-20075.863] [...15 remote chains...] -- 2:31:44
      2647000 -- (-20078.429) [...15 remote chains...] -- 2:31:43
      2648000 -- (-20073.466) [...15 remote chains...] -- 2:31:41
      2649000 -- (-20080.045) [...15 remote chains...] -- 2:31:39
      2650000 -- [-20070.072] [...15 remote chains...] -- 2:31:37

      Average standard deviation of split frequencies: 0.014259

      2651000 -- (-20071.387) [...15 remote chains...] -- 2:31:38
      2652000 -- (-20066.115) [...15 remote chains...] -- 2:31:36
      2653000 -- (-20058.409) [...15 remote chains...] -- 2:31:34
      2654000 -- (-20058.488) [...15 remote chains...] -- 2:31:32
      2655000 -- (-20069.049) [...15 remote chains...] -- 2:31:30

      Average standard deviation of split frequencies: 0.014294

      2656000 -- (-20075.751) [...15 remote chains...] -- 2:31:31
      2657000 -- (-20085.127) [...15 remote chains...] -- 2:31:29
      2658000 -- [-20080.089] [...15 remote chains...] -- 2:31:27
      2659000 -- (-20085.870) [...15 remote chains...] -- 2:31:25
      2660000 -- (-20081.545) [...15 remote chains...] -- 2:31:23

      Average standard deviation of split frequencies: 0.014294

      2661000 -- (-20080.872) [...15 remote chains...] -- 2:31:22
      2662000 -- [-20078.891] [...15 remote chains...] -- 2:31:22
      2663000 -- (-20089.171) [...15 remote chains...] -- 2:31:21
      2664000 -- (-20083.655) [...15 remote chains...] -- 2:31:19
      2665000 -- (-20082.843) [...15 remote chains...] -- 2:31:17

      Average standard deviation of split frequencies: 0.014264

      2666000 -- (-20076.171) [...15 remote chains...] -- 2:31:15
      2667000 -- (-20074.737) [...15 remote chains...] -- 2:31:13
      2668000 -- [-20093.326] [...15 remote chains...] -- 2:31:14
      2669000 -- (-20085.994) [...15 remote chains...] -- 2:31:12
      2670000 -- (-20091.755) [...15 remote chains...] -- 2:31:10

      Average standard deviation of split frequencies: 0.014225

      2671000 -- (-20106.884) [...15 remote chains...] -- 2:31:08
      2672000 -- (-20106.430) [...15 remote chains...] -- 2:31:06
      2673000 -- (-20110.446) [...15 remote chains...] -- 2:31:04
      2674000 -- (-20102.638) [...15 remote chains...] -- 2:31:05
      2675000 -- (-20105.179) [...15 remote chains...] -- 2:31:03

      Average standard deviation of split frequencies: 0.014335

      2676000 -- (-20116.786) [...15 remote chains...] -- 2:31:01
      2677000 -- [-20100.451] [...15 remote chains...] -- 2:31:00
      2678000 -- [-20100.583] [...15 remote chains...] -- 2:30:58
      2679000 -- (-20096.284) [...15 remote chains...] -- 2:30:59
      2680000 -- (-20102.819) [...15 remote chains...] -- 2:30:57

      Average standard deviation of split frequencies: 0.014376

      2681000 -- (-20079.190) [...15 remote chains...] -- 2:30:55
      2682000 -- [-20089.817] [...15 remote chains...] -- 2:30:53
      2683000 -- [-20086.360] [...15 remote chains...] -- 2:30:51
      2684000 -- (-20079.147) [...15 remote chains...] -- 2:30:49
      2685000 -- (-20085.902) [...15 remote chains...] -- 2:30:50

      Average standard deviation of split frequencies: 0.014346

      2686000 -- (-20098.925) [...15 remote chains...] -- 2:30:48
      2687000 -- (-20111.200) [...15 remote chains...] -- 2:30:46
      2688000 -- (-20113.128) [...15 remote chains...] -- 2:30:44
      2689000 -- (-20105.010) [...15 remote chains...] -- 2:30:42
      2690000 -- (-20098.781) [...15 remote chains...] -- 2:30:41

      Average standard deviation of split frequencies: 0.014369

      2691000 -- (-20091.545) [...15 remote chains...] -- 2:30:41
      2692000 -- [-20091.939] [...15 remote chains...] -- 2:30:39
      2693000 -- (-20105.753) [...15 remote chains...] -- 2:30:38
      2694000 -- (-20092.998) [...15 remote chains...] -- 2:30:36
      2695000 -- (-20090.483) [...15 remote chains...] -- 2:30:34

      Average standard deviation of split frequencies: 0.014387

      2696000 -- (-20085.888) [...15 remote chains...] -- 2:30:32
      2697000 -- (-20079.376) [...15 remote chains...] -- 2:30:33
      2698000 -- (-20078.701) [...15 remote chains...] -- 2:30:31
      2699000 -- (-20088.697) [...15 remote chains...] -- 2:30:29
      2700000 -- (-20083.985) [...15 remote chains...] -- 2:30:27

      Average standard deviation of split frequencies: 0.014397

      2701000 -- (-20073.854) [...15 remote chains...] -- 2:30:25
      2702000 -- (-20097.900) [...15 remote chains...] -- 2:30:26
      2703000 -- (-20081.926) [...15 remote chains...] -- 2:30:24
      2704000 -- (-20092.331) [...15 remote chains...] -- 2:30:22
      2705000 -- (-20084.063) [...15 remote chains...] -- 2:30:20

      Average standard deviation of split frequencies: 0.014417

      2706000 -- (-20082.313) [...15 remote chains...] -- 2:30:19
      2707000 -- (-20089.388) [...15 remote chains...] -- 2:30:19
      2708000 -- [-20073.807] [...15 remote chains...] -- 2:30:18
      2709000 -- (-20082.899) [...15 remote chains...] -- 2:30:16
      2710000 -- (-20084.462) [...15 remote chains...] -- 2:30:14

      Average standard deviation of split frequencies: 0.014420

      2711000 -- (-20080.218) [...15 remote chains...] -- 2:30:12
      2712000 -- (-20087.195) [...15 remote chains...] -- 2:30:10
      2713000 -- (-20083.643) [...15 remote chains...] -- 2:30:11
      2714000 -- (-20101.169) [...15 remote chains...] -- 2:30:09
      2715000 -- (-20092.886) [...15 remote chains...] -- 2:30:07

      Average standard deviation of split frequencies: 0.014352

      2716000 -- (-20090.328) [...15 remote chains...] -- 2:30:05
      2717000 -- [-20098.643] [...15 remote chains...] -- 2:30:03
      2718000 -- [-20092.505] [...15 remote chains...] -- 2:30:04
      2719000 -- (-20106.224) [...15 remote chains...] -- 2:30:02
      2720000 -- (-20101.384) [...15 remote chains...] -- 2:30:00

      Average standard deviation of split frequencies: 0.014214

      2721000 -- (-20083.784) [...15 remote chains...] -- 2:29:59
      2722000 -- (-20087.153) [...15 remote chains...] -- 2:29:57
      2723000 -- (-20074.731) [...15 remote chains...] -- 2:29:55
      2724000 -- (-20078.656) [...15 remote chains...] -- 2:29:53
      2725000 -- (-20078.394) [...15 remote chains...] -- 2:29:54

      Average standard deviation of split frequencies: 0.014245

      2726000 -- (-20066.585) [...15 remote chains...] -- 2:29:52
      2727000 -- (-20077.255) [...15 remote chains...] -- 2:29:50
      2728000 -- (-20099.394) [...15 remote chains...] -- 2:29:48
      2729000 -- (-20105.851) [...15 remote chains...] -- 2:29:46
      2730000 -- (-20081.989) [...15 remote chains...] -- 2:29:44

      Average standard deviation of split frequencies: 0.014224

      2731000 -- [-20102.541] [...15 remote chains...] -- 2:29:45
      2732000 -- (-20087.493) [...15 remote chains...] -- 2:29:43
      2733000 -- [-20073.599] [...15 remote chains...] -- 2:29:42
      2734000 -- (-20090.053) [...15 remote chains...] -- 2:29:40
      2735000 -- (-20094.740) [...15 remote chains...] -- 2:29:38

      Average standard deviation of split frequencies: 0.014205

      2736000 -- (-20081.454) [...15 remote chains...] -- 2:29:36
      2737000 -- (-20094.479) [...15 remote chains...] -- 2:29:34
      2738000 -- (-20083.485) [...15 remote chains...] -- 2:29:35
      2739000 -- (-20083.692) [...15 remote chains...] -- 2:29:33
      2740000 -- (-20089.163) [...15 remote chains...] -- 2:29:31

      Average standard deviation of split frequencies: 0.014121

      2741000 -- (-20102.448) [...15 remote chains...] -- 2:29:29
      2742000 -- (-20073.669) [...15 remote chains...] -- 2:29:27
      2743000 -- (-20088.905) [...15 remote chains...] -- 2:29:26
      2744000 -- (-20076.641) [...15 remote chains...] -- 2:29:24
      2745000 -- (-20078.247) [...15 remote chains...] -- 2:29:25

      Average standard deviation of split frequencies: 0.014058

      2746000 -- [-20069.943] [...15 remote chains...] -- 2:29:23
      2747000 -- [-20061.783] [...15 remote chains...] -- 2:29:21
      2748000 -- [-20073.340] [...15 remote chains...] -- 2:29:19
      2749000 -- [-20066.291] [...15 remote chains...] -- 2:29:17
      2750000 -- (-20080.744) [...15 remote chains...] -- 2:29:18

      Average standard deviation of split frequencies: 0.013939

      2751000 -- [-20083.649] [...15 remote chains...] -- 2:29:16
      2752000 -- (-20078.853) [...15 remote chains...] -- 2:29:14
      2753000 -- (-20076.036) [...15 remote chains...] -- 2:29:12
      2754000 -- (-20091.367) [...15 remote chains...] -- 2:29:10
      2755000 -- (-20079.271) [...15 remote chains...] -- 2:29:09

      Average standard deviation of split frequencies: 0.013886

      2756000 -- [-20085.829] [...15 remote chains...] -- 2:29:09
      2757000 -- (-20073.827) [...15 remote chains...] -- 2:29:08
      2758000 -- (-20083.967) [...15 remote chains...] -- 2:29:06
      2759000 -- [-20076.904] [...15 remote chains...] -- 2:29:04
      2760000 -- (-20096.694) [...15 remote chains...] -- 2:29:02

      Average standard deviation of split frequencies: 0.013871

      2761000 -- (-20083.430) [...15 remote chains...] -- 2:29:00
      2762000 -- (-20083.974) [...15 remote chains...] -- 2:29:01
      2763000 -- (-20100.820) [...15 remote chains...] -- 2:28:59
      2764000 -- [-20087.500] [...15 remote chains...] -- 2:28:57
      2765000 -- [-20070.152] [...15 remote chains...] -- 2:28:55

      Average standard deviation of split frequencies: 0.013811

      2766000 -- (-20070.477) [...15 remote chains...] -- 2:28:53
      2767000 -- (-20086.782) [...15 remote chains...] -- 2:28:54
      2768000 -- [-20089.174] [...15 remote chains...] -- 2:28:52
      2769000 -- (-20085.167) [...15 remote chains...] -- 2:28:51
      2770000 -- (-20080.164) [...15 remote chains...] -- 2:28:49

      Average standard deviation of split frequencies: 0.013803

      2771000 -- (-20102.041) [...15 remote chains...] -- 2:28:47
      2772000 -- (-20088.139) [...15 remote chains...] -- 2:28:45
      2773000 -- (-20077.752) [...15 remote chains...] -- 2:28:46
      2774000 -- [-20074.945] [...15 remote chains...] -- 2:28:44
      2775000 -- (-20090.706) [...15 remote chains...] -- 2:28:42

      Average standard deviation of split frequencies: 0.013789

      2776000 -- (-20093.149) [...15 remote chains...] -- 2:28:40
      2777000 -- (-20100.222) [...15 remote chains...] -- 2:28:38
      2778000 -- (-20084.999) [...15 remote chains...] -- 2:28:37
      2779000 -- (-20093.431) [...15 remote chains...] -- 2:28:37
      2780000 -- (-20090.769) [...15 remote chains...] -- 2:28:35

      Average standard deviation of split frequencies: 0.013771

      2781000 -- [-20105.601] [...15 remote chains...] -- 2:28:34
      2782000 -- [-20087.107] [...15 remote chains...] -- 2:28:32
      2783000 -- (-20094.185) [...15 remote chains...] -- 2:28:30
      2784000 -- (-20087.265) [...15 remote chains...] -- 2:28:28
      2785000 -- [-20076.699] [...15 remote chains...] -- 2:28:26

      Average standard deviation of split frequencies: 0.013693

      2786000 -- (-20078.166) [...15 remote chains...] -- 2:28:27
      2787000 -- (-20089.483) [...15 remote chains...] -- 2:28:25
      2788000 -- (-20096.177) [...15 remote chains...] -- 2:28:23
      2789000 -- (-20086.475) [...15 remote chains...] -- 2:28:21
      2790000 -- (-20088.880) [...15 remote chains...] -- 2:28:20

      Average standard deviation of split frequencies: 0.013649

      2791000 -- (-20109.027) [...15 remote chains...] -- 2:28:18
      2792000 -- (-20095.017) [...15 remote chains...] -- 2:28:18
      2793000 -- (-20088.927) [...15 remote chains...] -- 2:28:17
      2794000 -- (-20091.577) [...15 remote chains...] -- 2:28:15
      2795000 -- (-20089.478) [...15 remote chains...] -- 2:28:13

      Average standard deviation of split frequencies: 0.013658

      2796000 -- [-20090.284] [...15 remote chains...] -- 2:28:11
      2797000 -- [-20076.286] [...15 remote chains...] -- 2:28:09
      2798000 -- (-20100.703) [...15 remote chains...] -- 2:28:10
      2799000 -- (-20101.845) [...15 remote chains...] -- 2:28:08
      2800000 -- (-20095.034) [...15 remote chains...] -- 2:28:06

      Average standard deviation of split frequencies: 0.013586

      2801000 -- [-20093.104] [...15 remote chains...] -- 2:28:05
      2802000 -- [-20078.869] [...15 remote chains...] -- 2:28:03
      2803000 -- [-20083.607] [...15 remote chains...] -- 2:28:03
      2804000 -- (-20067.392) [...15 remote chains...] -- 2:28:02
      2805000 -- (-20082.112) [...15 remote chains...] -- 2:28:00

      Average standard deviation of split frequencies: 0.013609

      2806000 -- (-20073.008) [...15 remote chains...] -- 2:27:58
      2807000 -- [-20086.218] [...15 remote chains...] -- 2:27:56
      2808000 -- (-20082.887) [...15 remote chains...] -- 2:27:57
      2809000 -- (-20074.354) [...15 remote chains...] -- 2:27:55
      2810000 -- (-20074.809) [...15 remote chains...] -- 2:27:53

      Average standard deviation of split frequencies: 0.013603

      2811000 -- (-20084.459) [...15 remote chains...] -- 2:27:51
      2812000 -- (-20083.235) [...15 remote chains...] -- 2:27:49
      2813000 -- [-20075.355] [...15 remote chains...] -- 2:27:48
      2814000 -- (-20083.103) [...15 remote chains...] -- 2:27:48
      2815000 -- (-20084.879) [...15 remote chains...] -- 2:27:47

      Average standard deviation of split frequencies: 0.013622

      2816000 -- (-20070.094) [...15 remote chains...] -- 2:27:45
      2817000 -- (-20082.505) [...15 remote chains...] -- 2:27:43
      2818000 -- (-20066.544) [...15 remote chains...] -- 2:27:41
      2819000 -- (-20078.251) [...15 remote chains...] -- 2:27:42
      2820000 -- (-20064.553) [...15 remote chains...] -- 2:27:40

      Average standard deviation of split frequencies: 0.013622

      2821000 -- (-20080.089) [...15 remote chains...] -- 2:27:38
      2822000 -- [-20070.203] [...15 remote chains...] -- 2:27:36
      2823000 -- (-20076.615) [...15 remote chains...] -- 2:27:34
      2824000 -- (-20066.019) [...15 remote chains...] -- 2:27:33
      2825000 -- (-20079.580) [...15 remote chains...] -- 2:27:33

      Average standard deviation of split frequencies: 0.013670

      2826000 -- (-20078.149) [...15 remote chains...] -- 2:27:31
      2827000 -- (-20081.977) [...15 remote chains...] -- 2:27:30
      2828000 -- (-20071.099) [...15 remote chains...] -- 2:27:28
      2829000 -- (-20092.012) [...15 remote chains...] -- 2:27:26
      2830000 -- (-20086.605) [...15 remote chains...] -- 2:27:24

      Average standard deviation of split frequencies: 0.013739

      2831000 -- (-20081.193) [...15 remote chains...] -- 2:27:25
      2832000 -- (-20089.418) [...15 remote chains...] -- 2:27:23
      2833000 -- (-20071.918) [...15 remote chains...] -- 2:27:21
      2834000 -- [-20082.517] [...15 remote chains...] -- 2:27:19
      2835000 -- (-20077.952) [...15 remote chains...] -- 2:27:18

      Average standard deviation of split frequencies: 0.013755

      2836000 -- (-20079.068) [...15 remote chains...] -- 2:27:16
      2837000 -- (-20085.374) [...15 remote chains...] -- 2:27:14
      2838000 -- [-20070.787] [...15 remote chains...] -- 2:27:15
      2839000 -- [-20075.522] [...15 remote chains...] -- 2:27:13
      2840000 -- (-20059.474) [...15 remote chains...] -- 2:27:11

      Average standard deviation of split frequencies: 0.013792

      2841000 -- (-20064.875) [...15 remote chains...] -- 2:27:09
      2842000 -- (-20060.251) [...15 remote chains...] -- 2:27:07
      2843000 -- [-20081.433] [...15 remote chains...] -- 2:27:08
      2844000 -- (-20076.528) [...15 remote chains...] -- 2:27:06
      2845000 -- (-20096.380) [...15 remote chains...] -- 2:27:04

      Average standard deviation of split frequencies: 0.013790

      2846000 -- (-20074.281) [...15 remote chains...] -- 2:27:03
      2847000 -- (-20065.780) [...15 remote chains...] -- 2:27:01
      2848000 -- (-20070.598) [...15 remote chains...] -- 2:26:59
      2849000 -- (-20075.303) [...15 remote chains...] -- 2:27:00
      2850000 -- (-20073.013) [...15 remote chains...] -- 2:26:58

      Average standard deviation of split frequencies: 0.013885

      2851000 -- (-20064.253) [...15 remote chains...] -- 2:26:56
      2852000 -- [-20071.220] [...15 remote chains...] -- 2:26:54
      2853000 -- [-20062.780] [...15 remote chains...] -- 2:26:52
      2854000 -- [-20070.266] [...15 remote chains...] -- 2:26:51
      2855000 -- (-20059.977) [...15 remote chains...] -- 2:26:51

      Average standard deviation of split frequencies: 0.013853

      2856000 -- (-20066.486) [...15 remote chains...] -- 2:26:49
      2857000 -- (-20054.724) [...15 remote chains...] -- 2:26:48
      2858000 -- (-20057.550) [...15 remote chains...] -- 2:26:46
      2859000 -- (-20067.716) [...15 remote chains...] -- 2:26:44
      2860000 -- [-20070.932] [...15 remote chains...] -- 2:26:42

      Average standard deviation of split frequencies: 0.013813

      2861000 -- (-20072.470) [...15 remote chains...] -- 2:26:43
      2862000 -- (-20078.978) [...15 remote chains...] -- 2:26:41
      2863000 -- (-20079.638) [...15 remote chains...] -- 2:26:39
      2864000 -- (-20081.593) [...15 remote chains...] -- 2:26:37
      2865000 -- [-20086.414] [...15 remote chains...] -- 2:26:36

      Average standard deviation of split frequencies: 0.013815

      2866000 -- [-20084.214] [...15 remote chains...] -- 2:26:36
      2867000 -- (-20085.377) [...15 remote chains...] -- 2:26:34
      2868000 -- [-20109.582] [...15 remote chains...] -- 2:26:33
      2869000 -- (-20115.181) [...15 remote chains...] -- 2:26:31
      2870000 -- (-20107.830) [...15 remote chains...] -- 2:26:29

      Average standard deviation of split frequencies: 0.013849

      2871000 -- (-20103.822) [...15 remote chains...] -- 2:26:27
      2872000 -- [-20096.291] [...15 remote chains...] -- 2:26:28
      2873000 -- (-20088.972) [...15 remote chains...] -- 2:26:26
      2874000 -- [-20076.699] [...15 remote chains...] -- 2:26:24
      2875000 -- [-20066.359] [...15 remote chains...] -- 2:26:22

      Average standard deviation of split frequencies: 0.013740

      2876000 -- (-20077.158) [...15 remote chains...] -- 2:26:21
      2877000 -- (-20068.462) [...15 remote chains...] -- 2:26:19
      2878000 -- (-20077.075) [...15 remote chains...] -- 2:26:20
      2879000 -- [-20092.549] [...15 remote chains...] -- 2:26:18
      2880000 -- (-20090.346) [...15 remote chains...] -- 2:26:16

      Average standard deviation of split frequencies: 0.013707

      2881000 -- [-20102.810] [...15 remote chains...] -- 2:26:14
      2882000 -- [-20093.655] [...15 remote chains...] -- 2:26:12
      2883000 -- (-20068.179) [...15 remote chains...] -- 2:26:10
      2884000 -- (-20085.652) [...15 remote chains...] -- 2:26:11
      2885000 -- (-20077.141) [...15 remote chains...] -- 2:26:09

      Average standard deviation of split frequencies: 0.013602

      2886000 -- [-20074.753] [...15 remote chains...] -- 2:26:08
      2887000 -- (-20085.936) [...15 remote chains...] -- 2:26:06
      2888000 -- (-20084.091) [...15 remote chains...] -- 2:26:04
      2889000 -- (-20075.794) [...15 remote chains...] -- 2:26:02
      2890000 -- [-20063.979] [...15 remote chains...] -- 2:26:00

      Average standard deviation of split frequencies: 0.013500

      2891000 -- [-20078.565] [...15 remote chains...] -- 2:26:01
      2892000 -- (-20082.423) [...15 remote chains...] -- 2:25:59
      2893000 -- [-20075.293] [...15 remote chains...] -- 2:25:57
      2894000 -- [-20076.801] [...15 remote chains...] -- 2:25:56
      2895000 -- [-20086.434] [...15 remote chains...] -- 2:25:54

      Average standard deviation of split frequencies: 0.013345

      2896000 -- [-20086.014] [...15 remote chains...] -- 2:25:52
      2897000 -- [-20085.264] [...15 remote chains...] -- 2:25:53
      2898000 -- (-20084.894) [...15 remote chains...] -- 2:25:51
      2899000 -- (-20086.631) [...15 remote chains...] -- 2:25:49
      2900000 -- [-20073.415] [...15 remote chains...] -- 2:25:47

      Average standard deviation of split frequencies: 0.013259

      2901000 -- (-20065.970) [...15 remote chains...] -- 2:25:45
      2902000 -- [-20063.299] [...15 remote chains...] -- 2:25:44
      2903000 -- (-20076.666) [...15 remote chains...] -- 2:25:44
      2904000 -- (-20079.138) [...15 remote chains...] -- 2:25:42
      2905000 -- [-20072.852] [...15 remote chains...] -- 2:25:41

      Average standard deviation of split frequencies: 0.013215

      2906000 -- (-20093.909) [...15 remote chains...] -- 2:25:39
      2907000 -- (-20080.246) [...15 remote chains...] -- 2:25:37
      2908000 -- [-20074.957] [...15 remote chains...] -- 2:25:35
      2909000 -- (-20077.475) [...15 remote chains...] -- 2:25:36
      2910000 -- (-20076.291) [...15 remote chains...] -- 2:25:34

      Average standard deviation of split frequencies: 0.013150

      2911000 -- (-20086.576) [...15 remote chains...] -- 2:25:32
      2912000 -- (-20086.600) [...15 remote chains...] -- 2:25:30
      2913000 -- (-20083.968) [...15 remote chains...] -- 2:25:29
      2914000 -- (-20079.158) [...15 remote chains...] -- 2:25:29
      2915000 -- (-20090.570) [...15 remote chains...] -- 2:25:28

      Average standard deviation of split frequencies: 0.013190

      2916000 -- (-20095.086) [...15 remote chains...] -- 2:25:26
      2917000 -- (-20084.145) [...15 remote chains...] -- 2:25:24
      2918000 -- (-20095.980) [...15 remote chains...] -- 2:25:22
      2919000 -- [-20080.237] [...15 remote chains...] -- 2:25:20
      2920000 -- (-20076.607) [...15 remote chains...] -- 2:25:21

      Average standard deviation of split frequencies: 0.013154

      2921000 -- (-20095.941) [...15 remote chains...] -- 2:25:19
      2922000 -- [-20077.087] [...15 remote chains...] -- 2:25:17
      2923000 -- (-20072.312) [...15 remote chains...] -- 2:25:16
      2924000 -- [-20071.989] [...15 remote chains...] -- 2:25:14
      2925000 -- (-20067.114) [...15 remote chains...] -- 2:25:12

      Average standard deviation of split frequencies: 0.013155

      2926000 -- [-20062.534] [...15 remote chains...] -- 2:25:13
      2927000 -- (-20069.791) [...15 remote chains...] -- 2:25:11
      2928000 -- [-20074.343] [...15 remote chains...] -- 2:25:09
      2929000 -- [-20083.083] [...15 remote chains...] -- 2:25:07
      2930000 -- (-20070.289) [...15 remote chains...] -- 2:25:05

      Average standard deviation of split frequencies: 0.013135

      2931000 -- (-20073.337) [...15 remote chains...] -- 2:25:06
      2932000 -- [-20075.396] [...15 remote chains...] -- 2:25:04
      2933000 -- (-20073.233) [...15 remote chains...] -- 2:25:03
      2934000 -- [-20062.616] [...15 remote chains...] -- 2:25:01
      2935000 -- (-20081.726) [...15 remote chains...] -- 2:24:59

      Average standard deviation of split frequencies: 0.013232

      2936000 -- (-20089.212) [...15 remote chains...] -- 2:24:57
      2937000 -- [-20066.953] [...15 remote chains...] -- 2:24:55
      2938000 -- [-20090.091] [...15 remote chains...] -- 2:24:56
      2939000 -- (-20086.208) [...15 remote chains...] -- 2:24:54
      2940000 -- (-20074.820) [...15 remote chains...] -- 2:24:52

      Average standard deviation of split frequencies: 0.013240

      2941000 -- [-20097.365] [...15 remote chains...] -- 2:24:51
      2942000 -- [-20080.856] [...15 remote chains...] -- 2:24:49
      2943000 -- (-20074.063) [...15 remote chains...] -- 2:24:47
      2944000 -- [-20093.563] [...15 remote chains...] -- 2:24:45
      2945000 -- [-20077.161] [...15 remote chains...] -- 2:24:46

      Average standard deviation of split frequencies: 0.013185

      2946000 -- [-20076.283] [...15 remote chains...] -- 2:24:44
      2947000 -- (-20085.054) [...15 remote chains...] -- 2:24:42
      2948000 -- (-20083.029) [...15 remote chains...] -- 2:24:41
      2949000 -- (-20085.937) [...15 remote chains...] -- 2:24:39
      2950000 -- (-20068.391) [...15 remote chains...] -- 2:24:37

      Average standard deviation of split frequencies: 0.013121

      2951000 -- (-20068.977) [...15 remote chains...] -- 2:24:35
      2952000 -- (-20095.094) [...15 remote chains...] -- 2:24:36
      2953000 -- (-20081.304) [...15 remote chains...] -- 2:24:34
      2954000 -- (-20070.972) [...15 remote chains...] -- 2:24:32
      2955000 -- (-20069.705) [...15 remote chains...] -- 2:24:30

      Average standard deviation of split frequencies: 0.013152

      2956000 -- [-20082.284] [...15 remote chains...] -- 2:24:29
      2957000 -- [-20070.652] [...15 remote chains...] -- 2:24:27
      2958000 -- (-20080.109) [...15 remote chains...] -- 2:24:25
      2959000 -- (-20068.480) [...15 remote chains...] -- 2:24:26
      2960000 -- [-20082.641] [...15 remote chains...] -- 2:24:24

      Average standard deviation of split frequencies: 0.013179

      2961000 -- (-20083.815) [...15 remote chains...] -- 2:24:22
      2962000 -- (-20082.175) [...15 remote chains...] -- 2:24:20
      2963000 -- [-20081.121] [...15 remote chains...] -- 2:24:19
      2964000 -- [-20083.816] [...15 remote chains...] -- 2:24:17
      2965000 -- [-20076.119] [...15 remote chains...] -- 2:24:15

      Average standard deviation of split frequencies: 0.013176

      2966000 -- (-20081.913) [...15 remote chains...] -- 2:24:16
      2967000 -- (-20067.621) [...15 remote chains...] -- 2:24:14
      2968000 -- [-20080.525] [...15 remote chains...] -- 2:24:12
      2969000 -- (-20085.307) [...15 remote chains...] -- 2:24:10
      2970000 -- (-20073.335) [...15 remote chains...] -- 2:24:09

      Average standard deviation of split frequencies: 0.013197

      2971000 -- (-20072.962) [...15 remote chains...] -- 2:24:07
      2972000 -- [-20061.382] [...15 remote chains...] -- 2:24:05
      2973000 -- (-20067.393) [...15 remote chains...] -- 2:24:06
      2974000 -- [-20067.458] [...15 remote chains...] -- 2:24:04
      2975000 -- (-20070.061) [...15 remote chains...] -- 2:24:02

      Average standard deviation of split frequencies: 0.013164

      2976000 -- [-20084.137] [...15 remote chains...] -- 2:24:00
      2977000 -- (-20085.712) [...15 remote chains...] -- 2:23:58
      2978000 -- (-20081.297) [...15 remote chains...] -- 2:23:59
      2979000 -- [-20078.838] [...15 remote chains...] -- 2:23:57
      2980000 -- (-20094.338) [...15 remote chains...] -- 2:23:56

      Average standard deviation of split frequencies: 0.013162

      2981000 -- (-20072.720) [...15 remote chains...] -- 2:23:54
      2982000 -- (-20078.086) [...15 remote chains...] -- 2:23:52
      2983000 -- (-20088.129) [...15 remote chains...] -- 2:23:50
      2984000 -- [-20077.098] [...15 remote chains...] -- 2:23:51
      2985000 -- (-20079.105) [...15 remote chains...] -- 2:23:49

      Average standard deviation of split frequencies: 0.013226

      2986000 -- (-20071.989) [...15 remote chains...] -- 2:23:47
      2987000 -- (-20079.145) [...15 remote chains...] -- 2:23:45
      2988000 -- (-20081.513) [...15 remote chains...] -- 2:23:44
      2989000 -- (-20095.080) [...15 remote chains...] -- 2:23:42
      2990000 -- (-20086.847) [...15 remote chains...] -- 2:23:40

      Average standard deviation of split frequencies: 0.013214

      2991000 -- (-20087.811) [...15 remote chains...] -- 2:23:41
      2992000 -- (-20083.085) [...15 remote chains...] -- 2:23:39
      2993000 -- [-20070.869] [...15 remote chains...] -- 2:23:37
      2994000 -- (-20074.056) [...15 remote chains...] -- 2:23:35
      2995000 -- [-20058.897] [...15 remote chains...] -- 2:23:34

      Average standard deviation of split frequencies: 0.013207

      2996000 -- (-20070.776) [...15 remote chains...] -- 2:23:32
      2997000 -- (-20070.303) [...15 remote chains...] -- 2:23:32
      2998000 -- (-20089.286) [...15 remote chains...] -- 2:23:31
      2999000 -- (-20096.692) [...15 remote chains...] -- 2:23:29
      3000000 -- (-20079.311) [...15 remote chains...] -- 2:23:27

      Average standard deviation of split frequencies: 0.013196

      3001000 -- (-20073.375) [...15 remote chains...] -- 2:23:25
      3002000 -- (-20085.831) [...15 remote chains...] -- 2:23:24
      3003000 -- (-20096.596) [...15 remote chains...] -- 2:23:24
      3004000 -- (-20092.224) [...15 remote chains...] -- 2:23:22
      3005000 -- (-20089.309) [...15 remote chains...] -- 2:23:21

      Average standard deviation of split frequencies: 0.013187

      3006000 -- (-20074.197) [...15 remote chains...] -- 2:23:19
      3007000 -- (-20093.607) [...15 remote chains...] -- 2:23:17
      3008000 -- [-20094.443] [...15 remote chains...] -- 2:23:15
      3009000 -- [-20100.943] [...15 remote chains...] -- 2:23:16
      3010000 -- (-20092.929) [...15 remote chains...] -- 2:23:14

      Average standard deviation of split frequencies: 0.013121

      3011000 -- (-20089.955) [...15 remote chains...] -- 2:23:12
      3012000 -- (-20109.012) [...15 remote chains...] -- 2:23:11
      3013000 -- (-20099.605) [...15 remote chains...] -- 2:23:09
      3014000 -- (-20105.067) [...15 remote chains...] -- 2:23:07
      3015000 -- (-20087.159) [...15 remote chains...] -- 2:23:05

      Average standard deviation of split frequencies: 0.013066

      3016000 -- [-20097.275] [...15 remote chains...] -- 2:23:06
      3017000 -- (-20094.946) [...15 remote chains...] -- 2:23:04
      3018000 -- [-20093.785] [...15 remote chains...] -- 2:23:02
      3019000 -- (-20091.889) [...15 remote chains...] -- 2:23:01
      3020000 -- [-20098.441] [...15 remote chains...] -- 2:22:59

      Average standard deviation of split frequencies: 0.013025

      3021000 -- (-20089.657) [...15 remote chains...] -- 2:22:57
      3022000 -- (-20081.457) [...15 remote chains...] -- 2:22:58
      3023000 -- (-20089.460) [...15 remote chains...] -- 2:22:56
      3024000 -- (-20092.462) [...15 remote chains...] -- 2:22:54
      3025000 -- [-20093.759] [...15 remote chains...] -- 2:22:52

      Average standard deviation of split frequencies: 0.013014

      3026000 -- [-20105.932] [...15 remote chains...] -- 2:22:51
      3027000 -- (-20108.095) [...15 remote chains...] -- 2:22:49
      3028000 -- (-20077.358) [...15 remote chains...] -- 2:22:49
      3029000 -- (-20076.098) [...15 remote chains...] -- 2:22:48
      3030000 -- (-20078.634) [...15 remote chains...] -- 2:22:46

      Average standard deviation of split frequencies: 0.012994

      3031000 -- (-20097.226) [...15 remote chains...] -- 2:22:44
      3032000 -- [-20088.026] [...15 remote chains...] -- 2:22:42
      3033000 -- [-20086.896] [...15 remote chains...] -- 2:22:41
      3034000 -- (-20092.918) [...15 remote chains...] -- 2:22:39
      3035000 -- [-20102.817] [...15 remote chains...] -- 2:22:39

      Average standard deviation of split frequencies: 0.013011

      3036000 -- (-20100.686) [...15 remote chains...] -- 2:22:38
      3037000 -- [-20101.154] [...15 remote chains...] -- 2:22:36
      3038000 -- (-20106.352) [...15 remote chains...] -- 2:22:34
      3039000 -- (-20110.466) [...15 remote chains...] -- 2:22:32
      3040000 -- (-20094.094) [...15 remote chains...] -- 2:22:31

      Average standard deviation of split frequencies: 0.013008

      3041000 -- (-20105.253) [...15 remote chains...] -- 2:22:31
      3042000 -- (-20093.119) [...15 remote chains...] -- 2:22:29
      3043000 -- (-20087.598) [...15 remote chains...] -- 2:22:28
      3044000 -- [-20095.854] [...15 remote chains...] -- 2:22:26
      3045000 -- (-20092.892) [...15 remote chains...] -- 2:22:24

      Average standard deviation of split frequencies: 0.013011

      3046000 -- (-20102.395) [...15 remote chains...] -- 2:22:25
      3047000 -- (-20102.058) [...15 remote chains...] -- 2:22:23
      3048000 -- (-20094.914) [...15 remote chains...] -- 2:22:21
      3049000 -- (-20096.611) [...15 remote chains...] -- 2:22:19
      3050000 -- (-20073.741) [...15 remote chains...] -- 2:22:18

      Average standard deviation of split frequencies: 0.013020

      3051000 -- (-20074.938) [...15 remote chains...] -- 2:22:18
      3052000 -- (-20083.533) [...15 remote chains...] -- 2:22:17
      3053000 -- (-20084.336) [...15 remote chains...] -- 2:22:15
      3054000 -- (-20090.706) [...15 remote chains...] -- 2:22:13
      3055000 -- (-20081.336) [...15 remote chains...] -- 2:22:11

      Average standard deviation of split frequencies: 0.013076

      3056000 -- (-20074.786) [...15 remote chains...] -- 2:22:10
      3057000 -- (-20078.305) [...15 remote chains...] -- 2:22:10
      3058000 -- (-20081.605) [...15 remote chains...] -- 2:22:08
      3059000 -- (-20088.137) [...15 remote chains...] -- 2:22:07
      3060000 -- (-20097.637) [...15 remote chains...] -- 2:22:05

      Average standard deviation of split frequencies: 0.013124

      3061000 -- (-20089.559) [...15 remote chains...] -- 2:22:03
      3062000 -- (-20072.078) [...15 remote chains...] -- 2:22:04
      3063000 -- (-20086.519) [...15 remote chains...] -- 2:22:02
      3064000 -- (-20077.995) [...15 remote chains...] -- 2:22:00
      3065000 -- (-20076.941) [...15 remote chains...] -- 2:21:58

      Average standard deviation of split frequencies: 0.013136

      3066000 -- (-20083.127) [...15 remote chains...] -- 2:21:57
      3067000 -- (-20083.678) [...15 remote chains...] -- 2:21:57
      3068000 -- (-20081.195) [...15 remote chains...] -- 2:21:55
      3069000 -- (-20081.763) [...15 remote chains...] -- 2:21:54
      3070000 -- (-20078.090) [...15 remote chains...] -- 2:21:52

      Average standard deviation of split frequencies: 0.013138

      3071000 -- (-20089.138) [...15 remote chains...] -- 2:21:50
      3072000 -- [-20070.867] [...15 remote chains...] -- 2:21:48
      3073000 -- (-20061.798) [...15 remote chains...] -- 2:21:47
      3074000 -- [-20076.529] [...15 remote chains...] -- 2:21:45
      3075000 -- [-20079.062] [...15 remote chains...] -- 2:21:45

      Average standard deviation of split frequencies: 0.013127

      3076000 -- (-20086.681) [...15 remote chains...] -- 2:21:44
      3077000 -- (-20079.589) [...15 remote chains...] -- 2:21:42
      3078000 -- [-20075.491] [...15 remote chains...] -- 2:21:40
      3079000 -- [-20076.946] [...15 remote chains...] -- 2:21:38
      3080000 -- (-20083.657) [...15 remote chains...] -- 2:21:37

      Average standard deviation of split frequencies: 0.013126

      3081000 -- (-20068.837) [...15 remote chains...] -- 2:21:35
      3082000 -- (-20059.951) [...15 remote chains...] -- 2:21:35
      3083000 -- (-20061.456) [...15 remote chains...] -- 2:21:34
      3084000 -- (-20070.582) [...15 remote chains...] -- 2:21:32
      3085000 -- [-20067.895] [...15 remote chains...] -- 2:21:30

      Average standard deviation of split frequencies: 0.013100

      3086000 -- (-20076.754) [...15 remote chains...] -- 2:21:29
      3087000 -- (-20067.872) [...15 remote chains...] -- 2:21:27
      3088000 -- (-20080.572) [...15 remote chains...] -- 2:21:27
      3089000 -- (-20091.577) [...15 remote chains...] -- 2:21:26
      3090000 -- (-20083.321) [...15 remote chains...] -- 2:21:24

      Average standard deviation of split frequencies: 0.013116

      3091000 -- (-20089.669) [...15 remote chains...] -- 2:21:22
      3092000 -- [-20101.528] [...15 remote chains...] -- 2:21:20
      3093000 -- (-20095.479) [...15 remote chains...] -- 2:21:19
      3094000 -- (-20091.383) [...15 remote chains...] -- 2:21:19
      3095000 -- (-20093.880) [...15 remote chains...] -- 2:21:17

      Average standard deviation of split frequencies: 0.013091

      3096000 -- (-20085.018) [...15 remote chains...] -- 2:21:16
      3097000 -- [-20074.971] [...15 remote chains...] -- 2:21:14
      3098000 -- [-20074.003] [...15 remote chains...] -- 2:21:12
      3099000 -- [-20073.663] [...15 remote chains...] -- 2:21:10
      3100000 -- (-20084.296) [...15 remote chains...] -- 2:21:09

      Average standard deviation of split frequencies: 0.013072

      3101000 -- [-20074.326] [...15 remote chains...] -- 2:21:09
      3102000 -- [-20096.485] [...15 remote chains...] -- 2:21:07
      3103000 -- (-20082.588) [...15 remote chains...] -- 2:21:06
      3104000 -- (-20078.627) [...15 remote chains...] -- 2:21:04
      3105000 -- [-20086.542] [...15 remote chains...] -- 2:21:02

      Average standard deviation of split frequencies: 0.013002

      3106000 -- (-20081.858) [...15 remote chains...] -- 2:21:01
      3107000 -- (-20073.096) [...15 remote chains...] -- 2:21:01
      3108000 -- [-20078.053] [...15 remote chains...] -- 2:20:59
      3109000 -- (-20077.940) [...15 remote chains...] -- 2:20:58
      3110000 -- (-20075.109) [...15 remote chains...] -- 2:20:56

      Average standard deviation of split frequencies: 0.012982

      3111000 -- (-20076.287) [...15 remote chains...] -- 2:20:54
      3112000 -- (-20081.541) [...15 remote chains...] -- 2:20:52
      3113000 -- (-20078.645) [...15 remote chains...] -- 2:20:53
      3114000 -- (-20080.763) [...15 remote chains...] -- 2:20:51
      3115000 -- (-20086.301) [...15 remote chains...] -- 2:20:49

      Average standard deviation of split frequencies: 0.012970

      3116000 -- (-20091.644) [...15 remote chains...] -- 2:20:48
      3117000 -- (-20095.715) [...15 remote chains...] -- 2:20:46
      3118000 -- (-20096.463) [...15 remote chains...] -- 2:20:46
      3119000 -- (-20087.671) [...15 remote chains...] -- 2:20:45
      3120000 -- (-20102.543) [...15 remote chains...] -- 2:20:43

      Average standard deviation of split frequencies: 0.012891

      3121000 -- (-20098.350) [...15 remote chains...] -- 2:20:41
      3122000 -- (-20108.000) [...15 remote chains...] -- 2:20:39
      3123000 -- (-20103.538) [...15 remote chains...] -- 2:20:38
      3124000 -- (-20086.957) [...15 remote chains...] -- 2:20:38
      3125000 -- (-20085.979) [...15 remote chains...] -- 2:20:37

      Average standard deviation of split frequencies: 0.012863

      3126000 -- [-20086.526] [...15 remote chains...] -- 2:20:35
      3127000 -- (-20081.559) [...15 remote chains...] -- 2:20:33
      3128000 -- [-20066.935] [...15 remote chains...] -- 2:20:31
      3129000 -- [-20083.945] [...15 remote chains...] -- 2:20:32
      3130000 -- (-20077.592) [...15 remote chains...] -- 2:20:30

      Average standard deviation of split frequencies: 0.012854

      3131000 -- (-20072.965) [...15 remote chains...] -- 2:20:28
      3132000 -- (-20080.550) [...15 remote chains...] -- 2:20:27
      3133000 -- (-20080.427) [...15 remote chains...] -- 2:20:25
      3134000 -- [-20091.492] [...15 remote chains...] -- 2:20:23
      3135000 -- [-20084.040] [...15 remote chains...] -- 2:20:24

      Average standard deviation of split frequencies: 0.012824

      3136000 -- (-20083.939) [...15 remote chains...] -- 2:20:22
      3137000 -- (-20075.155) [...15 remote chains...] -- 2:20:20
      3138000 -- (-20086.001) [...15 remote chains...] -- 2:20:18
      3139000 -- (-20092.974) [...15 remote chains...] -- 2:20:17
      3140000 -- [-20108.666] [...15 remote chains...] -- 2:20:15

      Average standard deviation of split frequencies: 0.012792

      3141000 -- [-20093.722] [...15 remote chains...] -- 2:20:13
      3142000 -- [-20096.072] [...15 remote chains...] -- 2:20:14
      3143000 -- (-20098.086) [...15 remote chains...] -- 2:20:12
      3144000 -- (-20090.742) [...15 remote chains...] -- 2:20:10
      3145000 -- (-20084.988) [...15 remote chains...] -- 2:20:09

      Average standard deviation of split frequencies: 0.012760

      3146000 -- (-20096.013) [...15 remote chains...] -- 2:20:07
      3147000 -- [-20096.270] [...15 remote chains...] -- 2:20:05
      3148000 -- (-20117.701) [...15 remote chains...] -- 2:20:03
      3149000 -- [-20105.403] [...15 remote chains...] -- 2:20:04
      3150000 -- [-20087.236] [...15 remote chains...] -- 2:20:02

      Average standard deviation of split frequencies: 0.012741

      3151000 -- (-20082.430) [...15 remote chains...] -- 2:20:00
      3152000 -- (-20076.913) [...15 remote chains...] -- 2:19:59
      3153000 -- (-20092.690) [...15 remote chains...] -- 2:19:57
      3154000 -- (-20094.062) [...15 remote chains...] -- 2:19:55
      3155000 -- (-20084.978) [...15 remote chains...] -- 2:19:56

      Average standard deviation of split frequencies: 0.012692

      3156000 -- (-20083.174) [...15 remote chains...] -- 2:19:54
      3157000 -- (-20087.166) [...15 remote chains...] -- 2:19:52
      3158000 -- [-20083.469] [...15 remote chains...] -- 2:19:51
      3159000 -- [-20083.304] [...15 remote chains...] -- 2:19:49
      3160000 -- (-20099.473) [...15 remote chains...] -- 2:19:47

      Average standard deviation of split frequencies: 0.012609

      3161000 -- (-20079.587) [...15 remote chains...] -- 2:19:48
      3162000 -- (-20085.005) [...15 remote chains...] -- 2:19:46
      3163000 -- (-20082.091) [...15 remote chains...] -- 2:19:44
      3164000 -- (-20078.854) [...15 remote chains...] -- 2:19:42
      3165000 -- (-20091.260) [...15 remote chains...] -- 2:19:41

      Average standard deviation of split frequencies: 0.012502

      3166000 -- (-20084.552) [...15 remote chains...] -- 2:19:39
      3167000 -- (-20074.318) [...15 remote chains...] -- 2:19:39
      3168000 -- (-20087.055) [...15 remote chains...] -- 2:19:38
      3169000 -- (-20089.235) [...15 remote chains...] -- 2:19:36
      3170000 -- (-20101.970) [...15 remote chains...] -- 2:19:34

      Average standard deviation of split frequencies: 0.012406

      3171000 -- (-20090.706) [...15 remote chains...] -- 2:19:33
      3172000 -- [-20081.706] [...15 remote chains...] -- 2:19:31
      3173000 -- [-20086.617] [...15 remote chains...] -- 2:19:31
      3174000 -- (-20092.809) [...15 remote chains...] -- 2:19:30
      3175000 -- (-20095.409) [...15 remote chains...] -- 2:19:28

      Average standard deviation of split frequencies: 0.012341

      3176000 -- (-20086.676) [...15 remote chains...] -- 2:19:26
      3177000 -- (-20100.672) [...15 remote chains...] -- 2:19:24
      3178000 -- (-20083.302) [...15 remote chains...] -- 2:19:23
      3179000 -- (-20097.345) [...15 remote chains...] -- 2:19:21
      3180000 -- (-20080.310) [...15 remote chains...] -- 2:19:22

      Average standard deviation of split frequencies: 0.012297

      3181000 -- (-20070.645) [...15 remote chains...] -- 2:19:20
      3182000 -- (-20076.788) [...15 remote chains...] -- 2:19:18
      3183000 -- (-20072.454) [...15 remote chains...] -- 2:19:16
      3184000 -- (-20064.874) [...15 remote chains...] -- 2:19:15
      3185000 -- (-20088.483) [...15 remote chains...] -- 2:19:13

      Average standard deviation of split frequencies: 0.012267

      3186000 -- (-20062.873) [...15 remote chains...] -- 2:19:13
      3187000 -- (-20074.681) [...15 remote chains...] -- 2:19:12
      3188000 -- [-20077.032] [...15 remote chains...] -- 2:19:10
      3189000 -- (-20076.725) [...15 remote chains...] -- 2:19:08
      3190000 -- [-20080.086] [...15 remote chains...] -- 2:19:07

      Average standard deviation of split frequencies: 0.012192

      3191000 -- (-20065.503) [...15 remote chains...] -- 2:19:07
      3192000 -- (-20087.235) [...15 remote chains...] -- 2:19:05
      3193000 -- [-20081.838] [...15 remote chains...] -- 2:19:04
      3194000 -- [-20075.643] [...15 remote chains...] -- 2:19:02
      3195000 -- (-20071.507) [...15 remote chains...] -- 2:19:00

      Average standard deviation of split frequencies: 0.012122

      3196000 -- [-20068.176] [...15 remote chains...] -- 2:18:58
      3197000 -- (-20073.811) [...15 remote chains...] -- 2:18:59
      3198000 -- (-20082.022) [...15 remote chains...] -- 2:18:57
      3199000 -- (-20085.939) [...15 remote chains...] -- 2:18:55
      3200000 -- [-20079.987] [...15 remote chains...] -- 2:18:54

      Average standard deviation of split frequencies: 0.012087

      3201000 -- (-20072.394) [...15 remote chains...] -- 2:18:52
      3202000 -- [-20086.008] [...15 remote chains...] -- 2:18:50
      3203000 -- (-20073.690) [...15 remote chains...] -- 2:18:51
      3204000 -- (-20074.073) [...15 remote chains...] -- 2:18:49
      3205000 -- (-20073.297) [...15 remote chains...] -- 2:18:47

      Average standard deviation of split frequencies: 0.011991

      3206000 -- (-20076.484) [...15 remote chains...] -- 2:18:46
      3207000 -- [-20071.652] [...15 remote chains...] -- 2:18:44
      3208000 -- (-20072.605) [...15 remote chains...] -- 2:18:42
      3209000 -- [-20071.576] [...15 remote chains...] -- 2:18:43
      3210000 -- (-20064.914) [...15 remote chains...] -- 2:18:41

      Average standard deviation of split frequencies: 0.011932

      3211000 -- [-20075.377] [...15 remote chains...] -- 2:18:39
      3212000 -- [-20075.769] [...15 remote chains...] -- 2:18:38
      3213000 -- (-20085.707) [...15 remote chains...] -- 2:18:36
      3214000 -- (-20068.272) [...15 remote chains...] -- 2:18:34
      3215000 -- [-20075.581] [...15 remote chains...] -- 2:18:35

      Average standard deviation of split frequencies: 0.011895

      3216000 -- (-20072.801) [...15 remote chains...] -- 2:18:33
      3217000 -- (-20081.884) [...15 remote chains...] -- 2:18:31
      3218000 -- [-20079.243] [...15 remote chains...] -- 2:18:29
      3219000 -- (-20090.904) [...15 remote chains...] -- 2:18:28
      3220000 -- (-20092.491) [...15 remote chains...] -- 2:18:26

      Average standard deviation of split frequencies: 0.011908

      3221000 -- (-20079.477) [...15 remote chains...] -- 2:18:26
      3222000 -- [-20086.807] [...15 remote chains...] -- 2:18:25
      3223000 -- (-20081.337) [...15 remote chains...] -- 2:18:23
      3224000 -- (-20094.479) [...15 remote chains...] -- 2:18:21
      3225000 -- (-20101.877) [...15 remote chains...] -- 2:18:20

      Average standard deviation of split frequencies: 0.011885

      3226000 -- (-20109.438) [...15 remote chains...] -- 2:18:20
      3227000 -- [-20100.972] [...15 remote chains...] -- 2:18:18
      3228000 -- (-20113.743) [...15 remote chains...] -- 2:18:17
      3229000 -- [-20100.085] [...15 remote chains...] -- 2:18:15
      3230000 -- (-20102.351) [...15 remote chains...] -- 2:18:13

      Average standard deviation of split frequencies: 0.011897

      3231000 -- [-20101.009] [...15 remote chains...] -- 2:18:12
      3232000 -- (-20097.919) [...15 remote chains...] -- 2:18:12
      3233000 -- (-20096.367) [...15 remote chains...] -- 2:18:10
      3234000 -- [-20080.633] [...15 remote chains...] -- 2:18:09
      3235000 -- (-20088.918) [...15 remote chains...] -- 2:18:07

      Average standard deviation of split frequencies: 0.011941

      3236000 -- (-20089.325) [...15 remote chains...] -- 2:18:07
      3237000 -- (-20087.878) [...15 remote chains...] -- 2:18:06
      3238000 -- (-20098.590) [...15 remote chains...] -- 2:18:04
      3239000 -- [-20099.659] [...15 remote chains...] -- 2:18:02
      3240000 -- [-20089.214] [...15 remote chains...] -- 2:18:01

      Average standard deviation of split frequencies: 0.011940

      3241000 -- (-20078.763) [...15 remote chains...] -- 2:17:59
      3242000 -- (-20065.280) [...15 remote chains...] -- 2:17:59
      3243000 -- [-20077.251] [...15 remote chains...] -- 2:17:58
      3244000 -- (-20073.607) [...15 remote chains...] -- 2:17:56
      3245000 -- [-20078.980] [...15 remote chains...] -- 2:17:54

      Average standard deviation of split frequencies: 0.011936

      3246000 -- (-20085.394) [...15 remote chains...] -- 2:17:52
      3247000 -- [-20090.224] [...15 remote chains...] -- 2:17:53
      3248000 -- (-20085.085) [...15 remote chains...] -- 2:17:51
      3249000 -- (-20089.166) [...15 remote chains...] -- 2:17:49
      3250000 -- (-20072.892) [...15 remote chains...] -- 2:17:48

      Average standard deviation of split frequencies: 0.011925

      3251000 -- (-20080.284) [...15 remote chains...] -- 2:17:46
      3252000 -- [-20081.849] [...15 remote chains...] -- 2:17:46
      3253000 -- (-20073.545) [...15 remote chains...] -- 2:17:45
      3254000 -- [-20073.574] [...15 remote chains...] -- 2:17:43
      3255000 -- (-20076.817) [...15 remote chains...] -- 2:17:41

      Average standard deviation of split frequencies: 0.011920

      3256000 -- (-20079.012) [...15 remote chains...] -- 2:17:40
      3257000 -- (-20071.404) [...15 remote chains...] -- 2:17:38
      3258000 -- [-20081.310] [...15 remote chains...] -- 2:17:38
      3259000 -- (-20079.176) [...15 remote chains...] -- 2:17:37
      3260000 -- (-20079.875) [...15 remote chains...] -- 2:17:35

      Average standard deviation of split frequencies: 0.011929

      3261000 -- [-20074.461] [...15 remote chains...] -- 2:17:33
      3262000 -- [-20075.734] [...15 remote chains...] -- 2:17:32
      3263000 -- (-20082.117) [...15 remote chains...] -- 2:17:32
      3264000 -- (-20085.099) [...15 remote chains...] -- 2:17:30
      3265000 -- [-20081.591] [...15 remote chains...] -- 2:17:29

      Average standard deviation of split frequencies: 0.011948

      3266000 -- [-20077.218] [...15 remote chains...] -- 2:17:27
      3267000 -- [-20071.034] [...15 remote chains...] -- 2:17:25
      3268000 -- [-20085.781] [...15 remote chains...] -- 2:17:24
      3269000 -- (-20090.947) [...15 remote chains...] -- 2:17:24
      3270000 -- (-20083.872) [...15 remote chains...] -- 2:17:22

      Average standard deviation of split frequencies: 0.011973

      3271000 -- (-20097.748) [...15 remote chains...] -- 2:17:21
      3272000 -- [-20086.152] [...15 remote chains...] -- 2:17:19
      3273000 -- (-20070.824) [...15 remote chains...] -- 2:17:17
      3274000 -- (-20066.316) [...15 remote chains...] -- 2:17:18
      3275000 -- (-20072.329) [...15 remote chains...] -- 2:17:16

      Average standard deviation of split frequencies: 0.012006

      3276000 -- (-20087.062) [...15 remote chains...] -- 2:17:14
      3277000 -- (-20090.076) [...15 remote chains...] -- 2:17:12
      3278000 -- (-20079.066) [...15 remote chains...] -- 2:17:11
      3279000 -- (-20085.274) [...15 remote chains...] -- 2:17:09
      3280000 -- [-20078.774] [...15 remote chains...] -- 2:17:09

      Average standard deviation of split frequencies: 0.012039

      3281000 -- (-20072.842) [...15 remote chains...] -- 2:17:08
      3282000 -- (-20105.660) [...15 remote chains...] -- 2:17:06
      3283000 -- (-20084.098) [...15 remote chains...] -- 2:17:04
      3284000 -- [-20084.318] [...15 remote chains...] -- 2:17:03
      3285000 -- [-20087.818] [...15 remote chains...] -- 2:17:01

      Average standard deviation of split frequencies: 0.012003

      3286000 -- [-20075.695] [...15 remote chains...] -- 2:16:59
      3287000 -- (-20072.173) [...15 remote chains...] -- 2:17:00
      3288000 -- (-20090.112) [...15 remote chains...] -- 2:16:58
      3289000 -- (-20091.106) [...15 remote chains...] -- 2:16:56
      3290000 -- (-20086.431) [...15 remote chains...] -- 2:16:55

      Average standard deviation of split frequencies: 0.012020

      3291000 -- [-20092.660] [...15 remote chains...] -- 2:16:53
      3292000 -- (-20075.737) [...15 remote chains...] -- 2:16:51
      3293000 -- [-20069.725] [...15 remote chains...] -- 2:16:52
      3294000 -- (-20067.369) [...15 remote chains...] -- 2:16:50
      3295000 -- (-20065.332) [...15 remote chains...] -- 2:16:48

      Average standard deviation of split frequencies: 0.011997

      3296000 -- (-20071.586) [...15 remote chains...] -- 2:16:47
      3297000 -- (-20079.112) [...15 remote chains...] -- 2:16:45
      3298000 -- (-20086.550) [...15 remote chains...] -- 2:16:45
      3299000 -- [-20075.342] [...15 remote chains...] -- 2:16:44
      3300000 -- (-20080.208) [...15 remote chains...] -- 2:16:42

      Average standard deviation of split frequencies: 0.011974

      3301000 -- (-20080.187) [...15 remote chains...] -- 2:16:40
      3302000 -- (-20089.787) [...15 remote chains...] -- 2:16:39
      3303000 -- (-20091.676) [...15 remote chains...] -- 2:16:39
      3304000 -- (-20098.552) [...15 remote chains...] -- 2:16:37
      3305000 -- (-20114.325) [...15 remote chains...] -- 2:16:36

      Average standard deviation of split frequencies: 0.011981

      3306000 -- (-20097.437) [...15 remote chains...] -- 2:16:34
      3307000 -- (-20086.104) [...15 remote chains...] -- 2:16:32
      3308000 -- (-20100.763) [...15 remote chains...] -- 2:16:33
      3309000 -- (-20095.501) [...15 remote chains...] -- 2:16:31
      3310000 -- [-20089.339] [...15 remote chains...] -- 2:16:29

      Average standard deviation of split frequencies: 0.011902

      3311000 -- (-20101.101) [...15 remote chains...] -- 2:16:28
      3312000 -- [-20099.533] [...15 remote chains...] -- 2:16:26
      3313000 -- (-20094.426) [...15 remote chains...] -- 2:16:24
      3314000 -- (-20085.258) [...15 remote chains...] -- 2:16:22
      3315000 -- [-20084.447] [...15 remote chains...] -- 2:16:23

      Average standard deviation of split frequencies: 0.011902

      3316000 -- (-20095.747) [...15 remote chains...] -- 2:16:21
      3317000 -- (-20091.600) [...15 remote chains...] -- 2:16:19
      3318000 -- (-20091.132) [...15 remote chains...] -- 2:16:18
      3319000 -- (-20093.276) [...15 remote chains...] -- 2:16:16
      3320000 -- (-20112.999) [...15 remote chains...] -- 2:16:14

      Average standard deviation of split frequencies: 0.011822

      3321000 -- (-20096.656) [...15 remote chains...] -- 2:16:15
      3322000 -- [-20083.968] [...15 remote chains...] -- 2:16:13
      3323000 -- (-20092.483) [...15 remote chains...] -- 2:16:11
      3324000 -- (-20094.145) [...15 remote chains...] -- 2:16:10
      3325000 -- (-20090.024) [...15 remote chains...] -- 2:16:08

      Average standard deviation of split frequencies: 0.011822

      3326000 -- (-20094.607) [...15 remote chains...] -- 2:16:06
      3327000 -- [-20097.455] [...15 remote chains...] -- 2:16:07
      3328000 -- (-20090.526) [...15 remote chains...] -- 2:16:05
      3329000 -- [-20105.856] [...15 remote chains...] -- 2:16:03
      3330000 -- (-20103.077) [...15 remote chains...] -- 2:16:02

      Average standard deviation of split frequencies: 0.011865

      3331000 -- (-20112.948) [...15 remote chains...] -- 2:16:00
      3332000 -- [-20096.805] [...15 remote chains...] -- 2:15:58
      3333000 -- (-20094.813) [...15 remote chains...] -- 2:15:59
      3334000 -- (-20101.685) [...15 remote chains...] -- 2:15:57
      3335000 -- (-20084.055) [...15 remote chains...] -- 2:15:55

      Average standard deviation of split frequencies: 0.011901

      3336000 -- (-20086.100) [...15 remote chains...] -- 2:15:54
      3337000 -- (-20073.189) [...15 remote chains...] -- 2:15:52
      3338000 -- (-20092.524) [...15 remote chains...] -- 2:15:50
      3339000 -- (-20091.798) [...15 remote chains...] -- 2:15:51
      3340000 -- [-20085.412] [...15 remote chains...] -- 2:15:49

      Average standard deviation of split frequencies: 0.011918

      3341000 -- [-20085.378] [...15 remote chains...] -- 2:15:47
      3342000 -- [-20083.974] [...15 remote chains...] -- 2:15:46
      3343000 -- (-20085.973) [...15 remote chains...] -- 2:15:44
      3344000 -- [-20085.784] [...15 remote chains...] -- 2:15:44
      3345000 -- [-20074.508] [...15 remote chains...] -- 2:15:43

      Average standard deviation of split frequencies: 0.011922

      3346000 -- [-20080.168] [...15 remote chains...] -- 2:15:41
      3347000 -- (-20080.332) [...15 remote chains...] -- 2:15:39
      3348000 -- [-20086.367] [...15 remote chains...] -- 2:15:38
      3349000 -- [-20081.576] [...15 remote chains...] -- 2:15:36
      3350000 -- [-20076.983] [...15 remote chains...] -- 2:15:36

      Average standard deviation of split frequencies: 0.011919

      3351000 -- (-20089.337) [...15 remote chains...] -- 2:15:35
      3352000 -- [-20083.026] [...15 remote chains...] -- 2:15:33
      3353000 -- [-20077.050] [...15 remote chains...] -- 2:15:31
      3354000 -- (-20082.396) [...15 remote chains...] -- 2:15:30
      3355000 -- (-20072.762) [...15 remote chains...] -- 2:15:28

      Average standard deviation of split frequencies: 0.011956

      3356000 -- [-20071.658] [...15 remote chains...] -- 2:15:28
      3357000 -- [-20084.204] [...15 remote chains...] -- 2:15:27
      3358000 -- [-20096.519] [...15 remote chains...] -- 2:15:25
      3359000 -- (-20075.804) [...15 remote chains...] -- 2:15:23
      3360000 -- (-20091.403) [...15 remote chains...] -- 2:15:22

      Average standard deviation of split frequencies: 0.011963

      3361000 -- (-20105.613) [...15 remote chains...] -- 2:15:20
      3362000 -- (-20087.407) [...15 remote chains...] -- 2:15:18
      3363000 -- (-20094.604) [...15 remote chains...] -- 2:15:19
      3364000 -- (-20093.916) [...15 remote chains...] -- 2:15:17
      3365000 -- (-20100.116) [...15 remote chains...] -- 2:15:15

      Average standard deviation of split frequencies: 0.011978

      3366000 -- (-20101.061) [...15 remote chains...] -- 2:15:14
      3367000 -- (-20081.053) [...15 remote chains...] -- 2:15:14
      3368000 -- [-20071.646] [...15 remote chains...] -- 2:15:12
      3369000 -- [-20080.808] [...15 remote chains...] -- 2:15:11
      3370000 -- [-20070.590] [...15 remote chains...] -- 2:15:09

      Average standard deviation of split frequencies: 0.011969

      3371000 -- [-20071.864] [...15 remote chains...] -- 2:15:07
      3372000 -- (-20086.635) [...15 remote chains...] -- 2:15:06
      3373000 -- [-20090.188] [...15 remote chains...] -- 2:15:06
      3374000 -- (-20077.743) [...15 remote chains...] -- 2:15:04
      3375000 -- (-20097.719) [...15 remote chains...] -- 2:15:03

      Average standard deviation of split frequencies: 0.011984

      3376000 -- (-20094.153) [...15 remote chains...] -- 2:15:01
      3377000 -- [-20080.430] [...15 remote chains...] -- 2:14:59
      3378000 -- (-20080.560) [...15 remote chains...] -- 2:14:58
      3379000 -- [-20082.876] [...15 remote chains...] -- 2:14:58
      3380000 -- [-20092.192] [...15 remote chains...] -- 2:14:56

      Average standard deviation of split frequencies: 0.011939

      3381000 -- (-20071.782) [...15 remote chains...] -- 2:14:55
      3382000 -- (-20076.162) [...15 remote chains...] -- 2:14:53
      3383000 -- (-20079.868) [...15 remote chains...] -- 2:14:51
      3384000 -- (-20071.792) [...15 remote chains...] -- 2:14:50
      3385000 -- (-20088.766) [...15 remote chains...] -- 2:14:48

      Average standard deviation of split frequencies: 0.011898

      3386000 -- (-20088.443) [...15 remote chains...] -- 2:14:48
      3387000 -- (-20085.349) [...15 remote chains...] -- 2:14:47
      3388000 -- (-20084.682) [...15 remote chains...] -- 2:14:45
      3389000 -- [-20072.832] [...15 remote chains...] -- 2:14:43
      3390000 -- (-20076.477) [...15 remote chains...] -- 2:14:42

      Average standard deviation of split frequencies: 0.011921

      3391000 -- (-20080.792) [...15 remote chains...] -- 2:14:42
      3392000 -- (-20088.668) [...15 remote chains...] -- 2:14:40
      3393000 -- (-20083.286) [...15 remote chains...] -- 2:14:39
      3394000 -- (-20078.454) [...15 remote chains...] -- 2:14:37
      3395000 -- (-20087.066) [...15 remote chains...] -- 2:14:35

      Average standard deviation of split frequencies: 0.011809

      3396000 -- (-20079.607) [...15 remote chains...] -- 2:14:34
      3397000 -- (-20075.152) [...15 remote chains...] -- 2:14:34
      3398000 -- (-20066.583) [...15 remote chains...] -- 2:14:32
      3399000 -- [-20065.183] [...15 remote chains...] -- 2:14:31
      3400000 -- [-20075.795] [...15 remote chains...] -- 2:14:29

      Average standard deviation of split frequencies: 0.011867

      3401000 -- (-20094.056) [...15 remote chains...] -- 2:14:27
      3402000 -- (-20103.880) [...15 remote chains...] -- 2:14:26
      3403000 -- (-20095.436) [...15 remote chains...] -- 2:14:26
      3404000 -- (-20103.071) [...15 remote chains...] -- 2:14:24
      3405000 -- (-20092.637) [...15 remote chains...] -- 2:14:23

      Average standard deviation of split frequencies: 0.011850

      3406000 -- (-20069.944) [...15 remote chains...] -- 2:14:21
      3407000 -- (-20076.815) [...15 remote chains...] -- 2:14:19
      3408000 -- (-20073.808) [...15 remote chains...] -- 2:14:18
      3409000 -- (-20073.019) [...15 remote chains...] -- 2:14:18
      3410000 -- (-20097.938) [...15 remote chains...] -- 2:14:16

      Average standard deviation of split frequencies: 0.011837

      3411000 -- [-20090.507] [...15 remote chains...] -- 2:14:15
      3412000 -- (-20110.974) [...15 remote chains...] -- 2:14:13
      3413000 -- (-20099.325) [...15 remote chains...] -- 2:14:11
      3414000 -- (-20097.839) [...15 remote chains...] -- 2:14:10
      3415000 -- (-20095.416) [...15 remote chains...] -- 2:14:08

      Average standard deviation of split frequencies: 0.011812

      3416000 -- [-20088.255] [...15 remote chains...] -- 2:14:08
      3417000 -- [-20082.242] [...15 remote chains...] -- 2:14:07
      3418000 -- (-20073.219) [...15 remote chains...] -- 2:14:05
      3419000 -- (-20087.393) [...15 remote chains...] -- 2:14:03
      3420000 -- (-20084.363) [...15 remote chains...] -- 2:14:02

      Average standard deviation of split frequencies: 0.011876

      3421000 -- (-20082.205) [...15 remote chains...] -- 2:14:02
      3422000 -- (-20075.924) [...15 remote chains...] -- 2:14:00
      3423000 -- (-20084.480) [...15 remote chains...] -- 2:13:59
      3424000 -- [-20095.995] [...15 remote chains...] -- 2:13:57
      3425000 -- (-20086.883) [...15 remote chains...] -- 2:13:55

      Average standard deviation of split frequencies: 0.011834

      3426000 -- (-20101.535) [...15 remote chains...] -- 2:13:54
      3427000 -- [-20088.970] [...15 remote chains...] -- 2:13:54
      3428000 -- (-20072.200) [...15 remote chains...] -- 2:13:52
      3429000 -- (-20072.426) [...15 remote chains...] -- 2:13:51
      3430000 -- [-20088.563] [...15 remote chains...] -- 2:13:49

      Average standard deviation of split frequencies: 0.011781

      3431000 -- [-20075.698] [...15 remote chains...] -- 2:13:47
      3432000 -- (-20073.616) [...15 remote chains...] -- 2:13:46
      3433000 -- (-20066.968) [...15 remote chains...] -- 2:13:46
      3434000 -- (-20068.450) [...15 remote chains...] -- 2:13:44
      3435000 -- (-20102.068) [...15 remote chains...] -- 2:13:43

      Average standard deviation of split frequencies: 0.011813

      3436000 -- [-20088.830] [...15 remote chains...] -- 2:13:41
      3437000 -- (-20091.320) [...15 remote chains...] -- 2:13:41
      3438000 -- (-20090.203) [...15 remote chains...] -- 2:13:40
      3439000 -- [-20093.152] [...15 remote chains...] -- 2:13:38
      3440000 -- (-20095.724) [...15 remote chains...] -- 2:13:36

      Average standard deviation of split frequencies: 0.011784

      3441000 -- (-20087.523) [...15 remote chains...] -- 2:13:35
      3442000 -- (-20093.783) [...15 remote chains...] -- 2:13:33
      3443000 -- (-20086.370) [...15 remote chains...] -- 2:13:33
      3444000 -- (-20088.160) [...15 remote chains...] -- 2:13:32
      3445000 -- [-20093.501] [...15 remote chains...] -- 2:13:30

      Average standard deviation of split frequencies: 0.011725

      3446000 -- (-20097.951) [...15 remote chains...] -- 2:13:28
      3447000 -- (-20101.977) [...15 remote chains...] -- 2:13:27
      3448000 -- (-20099.809) [...15 remote chains...] -- 2:13:27
      3449000 -- (-20095.564) [...15 remote chains...] -- 2:13:25
      3450000 -- (-20096.123) [...15 remote chains...] -- 2:13:24

      Average standard deviation of split frequencies: 0.011663

      3451000 -- (-20083.509) [...15 remote chains...] -- 2:13:22
      3452000 -- (-20090.914) [...15 remote chains...] -- 2:13:21
      3453000 -- (-20074.996) [...15 remote chains...] -- 2:13:19
      3454000 -- (-20092.067) [...15 remote chains...] -- 2:13:19
      3455000 -- (-20085.680) [...15 remote chains...] -- 2:13:17

      Average standard deviation of split frequencies: 0.011761

      3456000 -- [-20090.697] [...15 remote chains...] -- 2:13:16
      3457000 -- (-20093.861) [...15 remote chains...] -- 2:13:14
      3458000 -- (-20089.555) [...15 remote chains...] -- 2:13:13
      3459000 -- (-20089.380) [...15 remote chains...] -- 2:13:13
      3460000 -- (-20074.092) [...15 remote chains...] -- 2:13:11

      Average standard deviation of split frequencies: 0.011740

      3461000 -- (-20074.694) [...15 remote chains...] -- 2:13:10
      3462000 -- (-20079.571) [...15 remote chains...] -- 2:13:08
      3463000 -- [-20077.806] [...15 remote chains...] -- 2:13:06
      3464000 -- [-20085.086] [...15 remote chains...] -- 2:13:06
      3465000 -- [-20082.673] [...15 remote chains...] -- 2:13:05

      Average standard deviation of split frequencies: 0.011752

      3466000 -- [-20075.568] [...15 remote chains...] -- 2:13:03
      3467000 -- [-20072.121] [...15 remote chains...] -- 2:13:02
      3468000 -- (-20098.087) [...15 remote chains...] -- 2:13:00
      3469000 -- (-20084.399) [...15 remote chains...] -- 2:13:00
      3470000 -- (-20101.616) [...15 remote chains...] -- 2:12:59

      Average standard deviation of split frequencies: 0.011911

      3471000 -- [-20091.812] [...15 remote chains...] -- 2:12:57
      3472000 -- [-20114.969] [...15 remote chains...] -- 2:12:55
      3473000 -- (-20098.437) [...15 remote chains...] -- 2:12:54
      3474000 -- (-20077.411) [...15 remote chains...] -- 2:12:52
      3475000 -- (-20081.652) [...15 remote chains...] -- 2:12:50

      Average standard deviation of split frequencies: 0.011972

      3476000 -- (-20084.837) [...15 remote chains...] -- 2:12:51
      3477000 -- (-20091.184) [...15 remote chains...] -- 2:12:49
      3478000 -- [-20087.836] [...15 remote chains...] -- 2:12:47
      3479000 -- (-20086.212) [...15 remote chains...] -- 2:12:46
      3480000 -- [-20099.630] [...15 remote chains...] -- 2:12:44

      Average standard deviation of split frequencies: 0.012000

      3481000 -- (-20082.085) [...15 remote chains...] -- 2:12:42
      3482000 -- (-20081.728) [...15 remote chains...] -- 2:12:43
      3483000 -- (-20083.963) [...15 remote chains...] -- 2:12:41
      3484000 -- (-20089.881) [...15 remote chains...] -- 2:12:39
      3485000 -- [-20081.672] [...15 remote chains...] -- 2:12:38

      Average standard deviation of split frequencies: 0.011948

      3486000 -- (-20068.286) [...15 remote chains...] -- 2:12:36
      3487000 -- (-20095.626) [...15 remote chains...] -- 2:12:34
      3488000 -- (-20087.301) [...15 remote chains...] -- 2:12:35
      3489000 -- (-20090.659) [...15 remote chains...] -- 2:12:33
      3490000 -- [-20089.900] [...15 remote chains...] -- 2:12:31

      Average standard deviation of split frequencies: 0.011917

      3491000 -- (-20073.640) [...15 remote chains...] -- 2:12:30
      3492000 -- (-20077.283) [...15 remote chains...] -- 2:12:28
      3493000 -- (-20087.856) [...15 remote chains...] -- 2:12:26
      3494000 -- [-20096.254] [...15 remote chains...] -- 2:12:25
      3495000 -- (-20091.410) [...15 remote chains...] -- 2:12:25

      Average standard deviation of split frequencies: 0.011969

      3496000 -- [-20081.227] [...15 remote chains...] -- 2:12:23
      3497000 -- [-20066.512] [...15 remote chains...] -- 2:12:22
      3498000 -- (-20072.380) [...15 remote chains...] -- 2:12:20
      3499000 -- (-20074.269) [...15 remote chains...] -- 2:12:19
      3500000 -- (-20067.234) [...15 remote chains...] -- 2:12:17

      Average standard deviation of split frequencies: 0.011960

      3501000 -- (-20056.076) [...15 remote chains...] -- 2:12:15
      3502000 -- (-20081.183) [...15 remote chains...] -- 2:12:16
      3503000 -- (-20071.085) [...15 remote chains...] -- 2:12:14
      3504000 -- [-20076.358] [...15 remote chains...] -- 2:12:12
      3505000 -- (-20078.129) [...15 remote chains...] -- 2:12:11

      Average standard deviation of split frequencies: 0.011985

      3506000 -- (-20092.948) [...15 remote chains...] -- 2:12:09
      3507000 -- (-20103.327) [...15 remote chains...] -- 2:12:07
      3508000 -- (-20084.018) [...15 remote chains...] -- 2:12:06
      3509000 -- [-20094.399] [...15 remote chains...] -- 2:12:06
      3510000 -- (-20083.650) [...15 remote chains...] -- 2:12:04

      Average standard deviation of split frequencies: 0.011959

      3511000 -- (-20100.579) [...15 remote chains...] -- 2:12:03
      3512000 -- (-20087.441) [...15 remote chains...] -- 2:12:01
      3513000 -- (-20093.734) [...15 remote chains...] -- 2:11:59
      3514000 -- (-20081.746) [...15 remote chains...] -- 2:11:58
      3515000 -- (-20086.955) [...15 remote chains...] -- 2:11:58

      Average standard deviation of split frequencies: 0.011962

      3516000 -- (-20095.739) [...15 remote chains...] -- 2:11:56
      3517000 -- (-20096.573) [...15 remote chains...] -- 2:11:55
      3518000 -- [-20096.144] [...15 remote chains...] -- 2:11:53
      3519000 -- (-20098.658) [...15 remote chains...] -- 2:11:52
      3520000 -- (-20085.403) [...15 remote chains...] -- 2:11:50

      Average standard deviation of split frequencies: 0.011926

      3521000 -- (-20083.629) [...15 remote chains...] -- 2:11:50
      3522000 -- (-20088.138) [...15 remote chains...] -- 2:11:48
      3523000 -- [-20089.284] [...15 remote chains...] -- 2:11:47
      3524000 -- (-20091.153) [...15 remote chains...] -- 2:11:45
      3525000 -- (-20076.159) [...15 remote chains...] -- 2:11:44

      Average standard deviation of split frequencies: 0.011960

      3526000 -- (-20080.545) [...15 remote chains...] -- 2:11:42
      3527000 -- [-20068.184] [...15 remote chains...] -- 2:11:42
      3528000 -- (-20069.263) [...15 remote chains...] -- 2:11:41
      3529000 -- (-20071.270) [...15 remote chains...] -- 2:11:39
      3530000 -- (-20084.755) [...15 remote chains...] -- 2:11:37

      Average standard deviation of split frequencies: 0.011936

      3531000 -- (-20082.809) [...15 remote chains...] -- 2:11:36
      3532000 -- (-20094.557) [...15 remote chains...] -- 2:11:34
      3533000 -- (-20084.363) [...15 remote chains...] -- 2:11:32
      3534000 -- (-20076.495) [...15 remote chains...] -- 2:11:33
      3535000 -- (-20079.045) [...15 remote chains...] -- 2:11:31

      Average standard deviation of split frequencies: 0.011934

      3536000 -- (-20079.577) [...15 remote chains...] -- 2:11:29
      3537000 -- (-20081.839) [...15 remote chains...] -- 2:11:28
      3538000 -- (-20084.163) [...15 remote chains...] -- 2:11:26
      3539000 -- (-20073.513) [...15 remote chains...] -- 2:11:25
      3540000 -- [-20065.400] [...15 remote chains...] -- 2:11:25

      Average standard deviation of split frequencies: 0.011919

      3541000 -- (-20073.649) [...15 remote chains...] -- 2:11:23
      3542000 -- (-20081.978) [...15 remote chains...] -- 2:11:21
      3543000 -- [-20076.785] [...15 remote chains...] -- 2:11:20
      3544000 -- (-20081.999) [...15 remote chains...] -- 2:11:18
      3545000 -- [-20073.801] [...15 remote chains...] -- 2:11:17

      Average standard deviation of split frequencies: 0.011879

      3546000 -- (-20089.542) [...15 remote chains...] -- 2:11:17
      3547000 -- (-20080.647) [...15 remote chains...] -- 2:11:15
      3548000 -- (-20090.119) [...15 remote chains...] -- 2:11:14
      3549000 -- [-20076.771] [...15 remote chains...] -- 2:11:12
      3550000 -- (-20077.734) [...15 remote chains...] -- 2:11:10

      Average standard deviation of split frequencies: 0.011839

      3551000 -- (-20099.136) [...15 remote chains...] -- 2:11:11
      3552000 -- (-20081.065) [...15 remote chains...] -- 2:11:09
      3553000 -- (-20077.571) [...15 remote chains...] -- 2:11:07
      3554000 -- (-20076.798) [...15 remote chains...] -- 2:11:06
      3555000 -- (-20074.107) [...15 remote chains...] -- 2:11:04

      Average standard deviation of split frequencies: 0.011822

      3556000 -- [-20063.360] [...15 remote chains...] -- 2:11:02
      3557000 -- (-20079.916) [...15 remote chains...] -- 2:11:03
      3558000 -- (-20097.126) [...15 remote chains...] -- 2:11:01
      3559000 -- [-20090.532] [...15 remote chains...] -- 2:10:59
      3560000 -- (-20085.199) [...15 remote chains...] -- 2:10:58

      Average standard deviation of split frequencies: 0.011764

      3561000 -- (-20089.967) [...15 remote chains...] -- 2:10:56
      3562000 -- (-20096.319) [...15 remote chains...] -- 2:10:55
      3563000 -- (-20095.013) [...15 remote chains...] -- 2:10:55
      3564000 -- [-20086.985] [...15 remote chains...] -- 2:10:53
      3565000 -- (-20094.522) [...15 remote chains...] -- 2:10:51

      Average standard deviation of split frequencies: 0.011706

      3566000 -- (-20087.237) [...15 remote chains...] -- 2:10:50
      3567000 -- (-20089.987) [...15 remote chains...] -- 2:10:48
      3568000 -- (-20084.615) [...15 remote chains...] -- 2:10:47
      3569000 -- (-20079.687) [...15 remote chains...] -- 2:10:47
      3570000 -- (-20094.508) [...15 remote chains...] -- 2:10:45

      Average standard deviation of split frequencies: 0.011705

      3571000 -- (-20083.565) [...15 remote chains...] -- 2:10:44
      3572000 -- (-20101.563) [...15 remote chains...] -- 2:10:42
      3573000 -- (-20107.271) [...15 remote chains...] -- 2:10:40
      3574000 -- (-20101.865) [...15 remote chains...] -- 2:10:39
      3575000 -- (-20086.328) [...15 remote chains...] -- 2:10:39

      Average standard deviation of split frequencies: 0.011613

      3576000 -- (-20113.655) [...15 remote chains...] -- 2:10:37
      3577000 -- [-20097.066] [...15 remote chains...] -- 2:10:36
      3578000 -- (-20106.970) [...15 remote chains...] -- 2:10:34
      3579000 -- [-20101.871] [...15 remote chains...] -- 2:10:32
      3580000 -- [-20079.012] [...15 remote chains...] -- 2:10:31

      Average standard deviation of split frequencies: 0.011596

      3581000 -- [-20077.231] [...15 remote chains...] -- 2:10:31
      3582000 -- (-20093.419) [...15 remote chains...] -- 2:10:29
      3583000 -- (-20077.488) [...15 remote chains...] -- 2:10:28
      3584000 -- (-20087.254) [...15 remote chains...] -- 2:10:26
      3585000 -- (-20091.902) [...15 remote chains...] -- 2:10:25

      Average standard deviation of split frequencies: 0.011543

      3586000 -- (-20092.870) [...15 remote chains...] -- 2:10:23
      3587000 -- (-20089.960) [...15 remote chains...] -- 2:10:23
      3588000 -- [-20078.929] [...15 remote chains...] -- 2:10:21
      3589000 -- (-20078.511) [...15 remote chains...] -- 2:10:20
      3590000 -- (-20081.167) [...15 remote chains...] -- 2:10:18

      Average standard deviation of split frequencies: 0.011519

      3591000 -- (-20089.709) [...15 remote chains...] -- 2:10:17
      3592000 -- [-20094.518] [...15 remote chains...] -- 2:10:15
      3593000 -- (-20095.346) [...15 remote chains...] -- 2:10:15
      3594000 -- (-20092.883) [...15 remote chains...] -- 2:10:14
      3595000 -- (-20085.173) [...15 remote chains...] -- 2:10:12

      Average standard deviation of split frequencies: 0.011501

      3596000 -- (-20088.003) [...15 remote chains...] -- 2:10:10
      3597000 -- (-20095.145) [...15 remote chains...] -- 2:10:09
      3598000 -- (-20077.461) [...15 remote chains...] -- 2:10:07
      3599000 -- (-20091.226) [...15 remote chains...] -- 2:10:07
      3600000 -- (-20085.816) [...15 remote chains...] -- 2:10:06

      Average standard deviation of split frequencies: 0.011468

      3601000 -- (-20067.064) [...15 remote chains...] -- 2:10:04
      3602000 -- (-20075.591) [...15 remote chains...] -- 2:10:03
      3603000 -- [-20085.130] [...15 remote chains...] -- 2:10:01
      3604000 -- [-20079.697] [...15 remote chains...] -- 2:09:59
      3605000 -- (-20095.832) [...15 remote chains...] -- 2:09:59

      Average standard deviation of split frequencies: 0.011467

      3606000 -- [-20100.453] [...15 remote chains...] -- 2:09:58
      3607000 -- (-20099.396) [...15 remote chains...] -- 2:09:56
      3608000 -- (-20090.373) [...15 remote chains...] -- 2:09:55
      3609000 -- [-20099.794] [...15 remote chains...] -- 2:09:53
      3610000 -- (-20082.360) [...15 remote chains...] -- 2:09:53

      Average standard deviation of split frequencies: 0.011443

      3611000 -- (-20087.559) [...15 remote chains...] -- 2:09:52
      3612000 -- (-20089.994) [...15 remote chains...] -- 2:09:50
      3613000 -- (-20096.725) [...15 remote chains...] -- 2:09:48
      3614000 -- (-20091.822) [...15 remote chains...] -- 2:09:47
      3615000 -- [-20077.682] [...15 remote chains...] -- 2:09:47

      Average standard deviation of split frequencies: 0.011374

      3616000 -- [-20097.228] [...15 remote chains...] -- 2:09:45
      3617000 -- (-20087.970) [...15 remote chains...] -- 2:09:44
      3618000 -- (-20099.745) [...15 remote chains...] -- 2:09:42
      3619000 -- (-20106.897) [...15 remote chains...] -- 2:09:40
      3620000 -- (-20102.158) [...15 remote chains...] -- 2:09:41

      Average standard deviation of split frequencies: 0.011358

      3621000 -- [-20073.605] [...15 remote chains...] -- 2:09:39
      3622000 -- (-20079.090) [...15 remote chains...] -- 2:09:37
      3623000 -- [-20083.062] [...15 remote chains...] -- 2:09:36
      3624000 -- [-20084.839] [...15 remote chains...] -- 2:09:34
      3625000 -- (-20073.829) [...15 remote chains...] -- 2:09:33

      Average standard deviation of split frequencies: 0.011331

      3626000 -- (-20075.671) [...15 remote chains...] -- 2:09:31
      3627000 -- (-20071.880) [...15 remote chains...] -- 2:09:31
      3628000 -- [-20083.307] [...15 remote chains...] -- 2:09:30
      3629000 -- [-20099.201] [...15 remote chains...] -- 2:09:28
      3630000 -- (-20087.169) [...15 remote chains...] -- 2:09:26

      Average standard deviation of split frequencies: 0.011294

      3631000 -- [-20076.443] [...15 remote chains...] -- 2:09:25
      3632000 -- (-20075.962) [...15 remote chains...] -- 2:09:23
      3633000 -- [-20097.976] [...15 remote chains...] -- 2:09:23
      3634000 -- (-20095.419) [...15 remote chains...] -- 2:09:22
      3635000 -- [-20083.996] [...15 remote chains...] -- 2:09:20

      Average standard deviation of split frequencies: 0.011266

      3636000 -- (-20097.566) [...15 remote chains...] -- 2:09:18
      3637000 -- [-20097.962] [...15 remote chains...] -- 2:09:17
      3638000 -- [-20086.155] [...15 remote chains...] -- 2:09:15
      3639000 -- [-20097.392] [...15 remote chains...] -- 2:09:15
      3640000 -- (-20084.733) [...15 remote chains...] -- 2:09:14

      Average standard deviation of split frequencies: 0.011257

      3641000 -- (-20082.367) [...15 remote chains...] -- 2:09:12
      3642000 -- [-20081.790] [...15 remote chains...] -- 2:09:11
      3643000 -- (-20075.884) [...15 remote chains...] -- 2:09:09
      3644000 -- (-20073.326) [...15 remote chains...] -- 2:09:07
      3645000 -- (-20071.540) [...15 remote chains...] -- 2:09:06

      Average standard deviation of split frequencies: 0.011221

      3646000 -- (-20066.583) [...15 remote chains...] -- 2:09:06
      3647000 -- [-20084.251] [...15 remote chains...] -- 2:09:04
      3648000 -- (-20075.851) [...15 remote chains...] -- 2:09:03
      3649000 -- (-20089.681) [...15 remote chains...] -- 2:09:01
      3650000 -- (-20089.521) [...15 remote chains...] -- 2:09:00

      Average standard deviation of split frequencies: 0.011116

      3651000 -- (-20095.988) [...15 remote chains...] -- 2:08:58
      3652000 -- (-20081.618) [...15 remote chains...] -- 2:08:56
      3653000 -- [-20084.297] [...15 remote chains...] -- 2:08:56
      3654000 -- (-20084.959) [...15 remote chains...] -- 2:08:55
      3655000 -- (-20102.519) [...15 remote chains...] -- 2:08:53

      Average standard deviation of split frequencies: 0.011120

      3656000 -- (-20093.985) [...15 remote chains...] -- 2:08:52
      3657000 -- (-20104.088) [...15 remote chains...] -- 2:08:50
      3658000 -- (-20082.370) [...15 remote chains...] -- 2:08:48
      3659000 -- (-20080.925) [...15 remote chains...] -- 2:08:47
      3660000 -- [-20071.546] [...15 remote chains...] -- 2:08:47

      Average standard deviation of split frequencies: 0.011083

      3661000 -- [-20082.462] [...15 remote chains...] -- 2:08:45
      3662000 -- (-20084.915) [...15 remote chains...] -- 2:08:44
      3663000 -- [-20088.181] [...15 remote chains...] -- 2:08:42
      3664000 -- (-20093.254) [...15 remote chains...] -- 2:08:41
      3665000 -- (-20102.966) [...15 remote chains...] -- 2:08:39

      Average standard deviation of split frequencies: 0.011069

      3666000 -- (-20105.394) [...15 remote chains...] -- 2:08:37
      3667000 -- [-20095.339] [...15 remote chains...] -- 2:08:38
      3668000 -- (-20098.498) [...15 remote chains...] -- 2:08:36
      3669000 -- (-20091.905) [...15 remote chains...] -- 2:08:34
      3670000 -- (-20085.959) [...15 remote chains...] -- 2:08:33

      Average standard deviation of split frequencies: 0.011057

      3671000 -- (-20074.603) [...15 remote chains...] -- 2:08:31
      3672000 -- (-20068.005) [...15 remote chains...] -- 2:08:30
      3673000 -- [-20083.051] [...15 remote chains...] -- 2:08:28
      3674000 -- (-20076.968) [...15 remote chains...] -- 2:08:28
      3675000 -- (-20075.388) [...15 remote chains...] -- 2:08:27

      Average standard deviation of split frequencies: 0.011033

      3676000 -- [-20077.255] [...15 remote chains...] -- 2:08:25
      3677000 -- [-20078.050] [...15 remote chains...] -- 2:08:23
      3678000 -- (-20080.673) [...15 remote chains...] -- 2:08:22
      3679000 -- [-20077.927] [...15 remote chains...] -- 2:08:20
      3680000 -- (-20090.947) [...15 remote chains...] -- 2:08:19

      Average standard deviation of split frequencies: 0.011034

      3681000 -- (-20085.847) [...15 remote chains...] -- 2:08:19
      3682000 -- [-20098.675] [...15 remote chains...] -- 2:08:17
      3683000 -- (-20095.284) [...15 remote chains...] -- 2:08:16
      3684000 -- (-20087.670) [...15 remote chains...] -- 2:08:14
      3685000 -- (-20086.266) [...15 remote chains...] -- 2:08:12

      Average standard deviation of split frequencies: 0.010994

      3686000 -- (-20089.799) [...15 remote chains...] -- 2:08:11
      3687000 -- (-20091.592) [...15 remote chains...] -- 2:08:09
      3688000 -- (-20082.198) [...15 remote chains...] -- 2:08:09
      3689000 -- (-20072.918) [...15 remote chains...] -- 2:08:08
      3690000 -- (-20075.874) [...15 remote chains...] -- 2:08:06

      Average standard deviation of split frequencies: 0.011009

      3691000 -- [-20083.930] [...15 remote chains...] -- 2:08:04
      3692000 -- [-20082.343] [...15 remote chains...] -- 2:08:03
      3693000 -- (-20086.135) [...15 remote chains...] -- 2:08:03
      3694000 -- (-20078.479) [...15 remote chains...] -- 2:08:01
      3695000 -- (-20087.163) [...15 remote chains...] -- 2:08:00

      Average standard deviation of split frequencies: 0.010959

      3696000 -- (-20085.945) [...15 remote chains...] -- 2:07:58
      3697000 -- [-20083.263] [...15 remote chains...] -- 2:07:57
      3698000 -- (-20099.901) [...15 remote chains...] -- 2:07:55
      3699000 -- (-20092.546) [...15 remote chains...] -- 2:07:55
      3700000 -- (-20095.615) [...15 remote chains...] -- 2:07:54

      Average standard deviation of split frequencies: 0.010979

      3701000 -- (-20095.433) [...15 remote chains...] -- 2:07:52
      3702000 -- (-20101.103) [...15 remote chains...] -- 2:07:50
      3703000 -- (-20090.651) [...15 remote chains...] -- 2:07:49
      3704000 -- (-20092.005) [...15 remote chains...] -- 2:07:47
      3705000 -- (-20091.600) [...15 remote chains...] -- 2:07:46

      Average standard deviation of split frequencies: 0.011057

      3706000 -- (-20100.730) [...15 remote chains...] -- 2:07:46
      3707000 -- (-20091.755) [...15 remote chains...] -- 2:07:44
      3708000 -- (-20087.341) [...15 remote chains...] -- 2:07:43
      3709000 -- (-20088.829) [...15 remote chains...] -- 2:07:41
      3710000 -- (-20096.475) [...15 remote chains...] -- 2:07:39

      Average standard deviation of split frequencies: 0.011086

      3711000 -- (-20087.910) [...15 remote chains...] -- 2:07:38
      3712000 -- (-20078.968) [...15 remote chains...] -- 2:07:38
      3713000 -- (-20080.042) [...15 remote chains...] -- 2:07:36
      3714000 -- (-20074.762) [...15 remote chains...] -- 2:07:35
      3715000 -- (-20076.412) [...15 remote chains...] -- 2:07:33

      Average standard deviation of split frequencies: 0.011082

      3716000 -- (-20069.573) [...15 remote chains...] -- 2:07:32
      3717000 -- (-20083.068) [...15 remote chains...] -- 2:07:32
      3718000 -- (-20084.648) [...15 remote chains...] -- 2:07:30
      3719000 -- (-20085.573) [...15 remote chains...] -- 2:07:29
      3720000 -- [-20085.923] [...15 remote chains...] -- 2:07:27

      Average standard deviation of split frequencies: 0.011124

      3721000 -- (-20096.451) [...15 remote chains...] -- 2:07:25
      3722000 -- (-20080.626) [...15 remote chains...] -- 2:07:25
      3723000 -- (-20075.221) [...15 remote chains...] -- 2:07:24
      3724000 -- (-20090.289) [...15 remote chains...] -- 2:07:22
      3725000 -- (-20087.403) [...15 remote chains...] -- 2:07:21

      Average standard deviation of split frequencies: 0.011051

      3726000 -- (-20094.997) [...15 remote chains...] -- 2:07:19
      3727000 -- (-20088.686) [...15 remote chains...] -- 2:07:18
      3728000 -- [-20100.969] [...15 remote chains...] -- 2:07:16
      3729000 -- [-20096.173] [...15 remote chains...] -- 2:07:16
      3730000 -- (-20112.285) [...15 remote chains...] -- 2:07:14

      Average standard deviation of split frequencies: 0.011042

      3731000 -- (-20106.471) [...15 remote chains...] -- 2:07:13
      3732000 -- [-20097.751] [...15 remote chains...] -- 2:07:11
      3733000 -- (-20093.416) [...15 remote chains...] -- 2:07:10
      3734000 -- (-20103.655) [...15 remote chains...] -- 2:07:08
      3735000 -- [-20073.369] [...15 remote chains...] -- 2:07:07

      Average standard deviation of split frequencies: 0.010983

      3736000 -- (-20068.753) [...15 remote chains...] -- 2:07:05
      3737000 -- (-20079.766) [...15 remote chains...] -- 2:07:05
      3738000 -- (-20076.432) [...15 remote chains...] -- 2:07:03
      3739000 -- (-20062.548) [...15 remote chains...] -- 2:07:02
      3740000 -- [-20078.140] [...15 remote chains...] -- 2:07:00

      Average standard deviation of split frequencies: 0.010960

      3741000 -- (-20074.673) [...15 remote chains...] -- 2:06:59
      3742000 -- (-20080.167) [...15 remote chains...] -- 2:06:57
      3743000 -- (-20071.700) [...15 remote chains...] -- 2:06:57
      3744000 -- (-20072.716) [...15 remote chains...] -- 2:06:56
      3745000 -- (-20060.659) [...15 remote chains...] -- 2:06:54

      Average standard deviation of split frequencies: 0.010920

      3746000 -- (-20077.830) [...15 remote chains...] -- 2:06:52
      3747000 -- (-20067.548) [...15 remote chains...] -- 2:06:51
      3748000 -- [-20075.628] [...15 remote chains...] -- 2:06:49
      3749000 -- (-20071.986) [...15 remote chains...] -- 2:06:49
      3750000 -- [-20074.789] [...15 remote chains...] -- 2:06:48

      Average standard deviation of split frequencies: 0.010909

      3751000 -- (-20081.648) [...15 remote chains...] -- 2:06:46
      3752000 -- (-20090.438) [...15 remote chains...] -- 2:06:45
      3753000 -- (-20078.933) [...15 remote chains...] -- 2:06:43
      3754000 -- (-20080.648) [...15 remote chains...] -- 2:06:42
      3755000 -- (-20083.393) [...15 remote chains...] -- 2:06:42

      Average standard deviation of split frequencies: 0.010936

      3756000 -- (-20065.657) [...15 remote chains...] -- 2:06:40
      3757000 -- (-20078.913) [...15 remote chains...] -- 2:06:38
      3758000 -- (-20071.588) [...15 remote chains...] -- 2:06:37
      3759000 -- (-20078.489) [...15 remote chains...] -- 2:06:35
      3760000 -- (-20086.862) [...15 remote chains...] -- 2:06:34

      Average standard deviation of split frequencies: 0.010901

      3761000 -- (-20085.856) [...15 remote chains...] -- 2:06:34
      3762000 -- [-20068.900] [...15 remote chains...] -- 2:06:32
      3763000 -- (-20094.281) [...15 remote chains...] -- 2:06:31
      3764000 -- (-20087.708) [...15 remote chains...] -- 2:06:29
      3765000 -- (-20096.015) [...15 remote chains...] -- 2:06:27

      Average standard deviation of split frequencies: 0.010895

      3766000 -- (-20096.712) [...15 remote chains...] -- 2:06:28
      3767000 -- (-20095.213) [...15 remote chains...] -- 2:06:26
      3768000 -- [-20099.050] [...15 remote chains...] -- 2:06:24
      3769000 -- (-20076.093) [...15 remote chains...] -- 2:06:23
      3770000 -- (-20081.945) [...15 remote chains...] -- 2:06:21

      Average standard deviation of split frequencies: 0.010808

      3771000 -- (-20078.286) [...15 remote chains...] -- 2:06:21
      3772000 -- (-20085.746) [...15 remote chains...] -- 2:06:20
      3773000 -- [-20083.828] [...15 remote chains...] -- 2:06:18
      3774000 -- (-20074.553) [...15 remote chains...] -- 2:06:17
      3775000 -- [-20078.949] [...15 remote chains...] -- 2:06:15

      Average standard deviation of split frequencies: 0.010744

      3776000 -- [-20071.193] [...15 remote chains...] -- 2:06:15
      3777000 -- (-20086.120) [...15 remote chains...] -- 2:06:14
      3778000 -- (-20086.357) [...15 remote chains...] -- 2:06:12
      3779000 -- (-20087.282) [...15 remote chains...] -- 2:06:10
      3780000 -- [-20082.862] [...15 remote chains...] -- 2:06:09

      Average standard deviation of split frequencies: 0.010709

      3781000 -- (-20095.462) [...15 remote chains...] -- 2:06:09
      3782000 -- (-20094.934) [...15 remote chains...] -- 2:06:07
      3783000 -- (-20098.829) [...15 remote chains...] -- 2:06:06
      3784000 -- [-20089.078] [...15 remote chains...] -- 2:06:04
      3785000 -- [-20086.955] [...15 remote chains...] -- 2:06:03

      Average standard deviation of split frequencies: 0.010693

      3786000 -- (-20078.592) [...15 remote chains...] -- 2:06:03
      3787000 -- (-20073.420) [...15 remote chains...] -- 2:06:01
      3788000 -- (-20078.288) [...15 remote chains...] -- 2:06:00
      3789000 -- (-20066.912) [...15 remote chains...] -- 2:05:58
      3790000 -- (-20107.129) [...15 remote chains...] -- 2:05:56

      Average standard deviation of split frequencies: 0.010656

      3791000 -- (-20105.226) [...15 remote chains...] -- 2:05:56
      3792000 -- (-20118.504) [...15 remote chains...] -- 2:05:55
      3793000 -- [-20088.623] [...15 remote chains...] -- 2:05:53
      3794000 -- (-20086.410) [...15 remote chains...] -- 2:05:52
      3795000 -- (-20087.709) [...15 remote chains...] -- 2:05:50

      Average standard deviation of split frequencies: 0.010622

      3796000 -- (-20082.227) [...15 remote chains...] -- 2:05:49
      3797000 -- [-20081.771] [...15 remote chains...] -- 2:05:49
      3798000 -- (-20082.082) [...15 remote chains...] -- 2:05:47
      3799000 -- [-20065.949] [...15 remote chains...] -- 2:05:45
      3800000 -- (-20077.433) [...15 remote chains...] -- 2:05:44

      Average standard deviation of split frequencies: 0.010580

      3801000 -- (-20091.378) [...15 remote chains...] -- 2:05:42
      3802000 -- [-20076.355] [...15 remote chains...] -- 2:05:42
      3803000 -- (-20086.126) [...15 remote chains...] -- 2:05:41
      3804000 -- (-20072.378) [...15 remote chains...] -- 2:05:39
      3805000 -- [-20075.872] [...15 remote chains...] -- 2:05:38

      Average standard deviation of split frequencies: 0.010545

      3806000 -- [-20083.287] [...15 remote chains...] -- 2:05:36
      3807000 -- (-20068.607) [...15 remote chains...] -- 2:05:35
      3808000 -- (-20091.036) [...15 remote chains...] -- 2:05:33
      3809000 -- (-20069.225) [...15 remote chains...] -- 2:05:33
      3810000 -- (-20079.096) [...15 remote chains...] -- 2:05:31

      Average standard deviation of split frequencies: 0.010512

      3811000 -- (-20069.231) [...15 remote chains...] -- 2:05:30
      3812000 -- (-20103.358) [...15 remote chains...] -- 2:05:28
      3813000 -- (-20094.891) [...15 remote chains...] -- 2:05:27
      3814000 -- [-20089.357] [...15 remote chains...] -- 2:05:25
      3815000 -- [-20096.373] [...15 remote chains...] -- 2:05:24

      Average standard deviation of split frequencies: 0.010438

      3816000 -- (-20105.576) [...15 remote chains...] -- 2:05:24
      3817000 -- (-20089.780) [...15 remote chains...] -- 2:05:22
      3818000 -- (-20097.245) [...15 remote chains...] -- 2:05:21
      3819000 -- (-20087.047) [...15 remote chains...] -- 2:05:19
      3820000 -- [-20089.072] [...15 remote chains...] -- 2:05:17

      Average standard deviation of split frequencies: 0.010405

      3821000 -- (-20093.402) [...15 remote chains...] -- 2:05:16
      3822000 -- (-20090.476) [...15 remote chains...] -- 2:05:14
      3823000 -- (-20096.192) [...15 remote chains...] -- 2:05:14
      3824000 -- (-20085.907) [...15 remote chains...] -- 2:05:13
      3825000 -- (-20088.606) [...15 remote chains...] -- 2:05:11

      Average standard deviation of split frequencies: 0.010354

      3826000 -- [-20072.325] [...15 remote chains...] -- 2:05:10
      3827000 -- (-20088.322) [...15 remote chains...] -- 2:05:08
      3828000 -- (-20086.799) [...15 remote chains...] -- 2:05:07
      3829000 -- (-20076.151) [...15 remote chains...] -- 2:05:07
      3830000 -- (-20084.494) [...15 remote chains...] -- 2:05:05

      Average standard deviation of split frequencies: 0.010294

      3831000 -- (-20080.692) [...15 remote chains...] -- 2:05:03
      3832000 -- (-20088.594) [...15 remote chains...] -- 2:05:02
      3833000 -- (-20095.757) [...15 remote chains...] -- 2:05:00
      3834000 -- [-20078.665] [...15 remote chains...] -- 2:04:59
      3835000 -- [-20081.558] [...15 remote chains...] -- 2:04:59

      Average standard deviation of split frequencies: 0.010278

      3836000 -- (-20070.239) [...15 remote chains...] -- 2:04:57
      3837000 -- (-20078.695) [...15 remote chains...] -- 2:04:56
      3838000 -- (-20080.101) [...15 remote chains...] -- 2:04:54
      3839000 -- (-20070.884) [...15 remote chains...] -- 2:04:53
      3840000 -- [-20074.034] [...15 remote chains...] -- 2:04:51

      Average standard deviation of split frequencies: 0.010252

      3841000 -- (-20065.386) [...15 remote chains...] -- 2:04:51
      3842000 -- (-20089.847) [...15 remote chains...] -- 2:04:49
      3843000 -- (-20073.439) [...15 remote chains...] -- 2:04:48
      3844000 -- (-20081.892) [...15 remote chains...] -- 2:04:46
      3845000 -- (-20071.991) [...15 remote chains...] -- 2:04:45

      Average standard deviation of split frequencies: 0.010208

      3846000 -- (-20070.597) [...15 remote chains...] -- 2:04:43
      3847000 -- (-20073.615) [...15 remote chains...] -- 2:04:43
      3848000 -- (-20071.263) [...15 remote chains...] -- 2:04:42
      3849000 -- [-20085.914] [...15 remote chains...] -- 2:04:40
      3850000 -- (-20079.950) [...15 remote chains...] -- 2:04:39

      Average standard deviation of split frequencies: 0.010202

      3851000 -- (-20080.820) [...15 remote chains...] -- 2:04:37
      3852000 -- (-20100.707) [...15 remote chains...] -- 2:04:35
      3853000 -- [-20101.549] [...15 remote chains...] -- 2:04:35
      3854000 -- (-20087.045) [...15 remote chains...] -- 2:04:34
      3855000 -- (-20099.424) [...15 remote chains...] -- 2:04:32

      Average standard deviation of split frequencies: 0.010167

      3856000 -- (-20090.518) [...15 remote chains...] -- 2:04:31
      3857000 -- (-20085.701) [...15 remote chains...] -- 2:04:29
      3858000 -- [-20089.114] [...15 remote chains...] -- 2:04:28
      3859000 -- (-20077.306) [...15 remote chains...] -- 2:04:28
      3860000 -- (-20088.907) [...15 remote chains...] -- 2:04:26

      Average standard deviation of split frequencies: 0.010184

      3861000 -- (-20083.446) [...15 remote chains...] -- 2:04:25
      3862000 -- (-20080.102) [...15 remote chains...] -- 2:04:23
      3863000 -- (-20082.510) [...15 remote chains...] -- 2:04:21
      3864000 -- (-20065.168) [...15 remote chains...] -- 2:04:20
      3865000 -- (-20068.155) [...15 remote chains...] -- 2:04:20

      Average standard deviation of split frequencies: 0.010166

      3866000 -- (-20072.843) [...15 remote chains...] -- 2:04:18
      3867000 -- (-20090.569) [...15 remote chains...] -- 2:04:17
      3868000 -- [-20082.487] [...15 remote chains...] -- 2:04:15
      3869000 -- [-20086.018] [...15 remote chains...] -- 2:04:14
      3870000 -- (-20096.053) [...15 remote chains...] -- 2:04:12

      Average standard deviation of split frequencies: 0.010149

      3871000 -- (-20086.157) [...15 remote chains...] -- 2:04:12
      3872000 -- (-20092.981) [...15 remote chains...] -- 2:04:11
      3873000 -- (-20094.723) [...15 remote chains...] -- 2:04:09
      3874000 -- (-20106.101) [...15 remote chains...] -- 2:04:07
      3875000 -- (-20096.808) [...15 remote chains...] -- 2:04:06

      Average standard deviation of split frequencies: 0.010144

      3876000 -- (-20087.853) [...15 remote chains...] -- 2:04:06
      3877000 -- (-20090.295) [...15 remote chains...] -- 2:04:04
      3878000 -- (-20081.306) [...15 remote chains...] -- 2:04:03
      3879000 -- (-20079.608) [...15 remote chains...] -- 2:04:01
      3880000 -- [-20074.339] [...15 remote chains...] -- 2:04:00

      Average standard deviation of split frequencies: 0.010140

      3881000 -- [-20084.751] [...15 remote chains...] -- 2:03:58
      3882000 -- (-20084.238) [...15 remote chains...] -- 2:03:57
      3883000 -- (-20084.837) [...15 remote chains...] -- 2:03:57
      3884000 -- (-20077.720) [...15 remote chains...] -- 2:03:55
      3885000 -- (-20097.845) [...15 remote chains...] -- 2:03:54

      Average standard deviation of split frequencies: 0.010127

      3886000 -- (-20087.538) [...15 remote chains...] -- 2:03:52
      3887000 -- (-20083.060) [...15 remote chains...] -- 2:03:50
      3888000 -- (-20083.827) [...15 remote chains...] -- 2:03:49
      3889000 -- (-20087.142) [...15 remote chains...] -- 2:03:49
      3890000 -- [-20079.607] [...15 remote chains...] -- 2:03:47

      Average standard deviation of split frequencies: 0.010109

      3891000 -- (-20090.015) [...15 remote chains...] -- 2:03:46
      3892000 -- (-20081.259) [...15 remote chains...] -- 2:03:44
      3893000 -- [-20067.840] [...15 remote chains...] -- 2:03:43
      3894000 -- (-20066.287) [...15 remote chains...] -- 2:03:41
      3895000 -- (-20062.854) [...15 remote chains...] -- 2:03:41

      Average standard deviation of split frequencies: 0.010086

      3896000 -- [-20074.454] [...15 remote chains...] -- 2:03:40
      3897000 -- (-20061.614) [...15 remote chains...] -- 2:03:38
      3898000 -- (-20068.003) [...15 remote chains...] -- 2:03:36
      3899000 -- (-20057.771) [...15 remote chains...] -- 2:03:35
      3900000 -- (-20059.239) [...15 remote chains...] -- 2:03:35

      Average standard deviation of split frequencies: 0.010063

      3901000 -- (-20059.120) [...15 remote chains...] -- 2:03:33
      3902000 -- [-20067.076] [...15 remote chains...] -- 2:03:32
      3903000 -- [-20078.815] [...15 remote chains...] -- 2:03:30
      3904000 -- [-20078.988] [...15 remote chains...] -- 2:03:29
      3905000 -- (-20084.744) [...15 remote chains...] -- 2:03:27

      Average standard deviation of split frequencies: 0.010089

      3906000 -- (-20088.923) [...15 remote chains...] -- 2:03:27
      3907000 -- (-20090.826) [...15 remote chains...] -- 2:03:26
      3908000 -- [-20092.544] [...15 remote chains...] -- 2:03:24
      3909000 -- [-20090.573] [...15 remote chains...] -- 2:03:23
      3910000 -- [-20094.294] [...15 remote chains...] -- 2:03:21

      Average standard deviation of split frequencies: 0.010078

      3911000 -- (-20101.977) [...15 remote chains...] -- 2:03:19
      3912000 -- [-20077.329] [...15 remote chains...] -- 2:03:18
      3913000 -- (-20093.064) [...15 remote chains...] -- 2:03:18
      3914000 -- (-20087.210) [...15 remote chains...] -- 2:03:16
      3915000 -- (-20091.776) [...15 remote chains...] -- 2:03:15

      Average standard deviation of split frequencies: 0.010082

      3916000 -- (-20099.470) [...15 remote chains...] -- 2:03:13
      3917000 -- (-20110.732) [...15 remote chains...] -- 2:03:12
      3918000 -- [-20086.436] [...15 remote chains...] -- 2:03:12
      3919000 -- (-20109.540) [...15 remote chains...] -- 2:03:10
      3920000 -- (-20104.020) [...15 remote chains...] -- 2:03:09

      Average standard deviation of split frequencies: 0.010059

      3921000 -- [-20100.097] [...15 remote chains...] -- 2:03:07
      3922000 -- (-20098.507) [...15 remote chains...] -- 2:03:05
      3923000 -- (-20098.404) [...15 remote chains...] -- 2:03:04
      3924000 -- [-20089.416] [...15 remote chains...] -- 2:03:04
      3925000 -- (-20074.827) [...15 remote chains...] -- 2:03:02

      Average standard deviation of split frequencies: 0.010054

      3926000 -- (-20078.831) [...15 remote chains...] -- 2:03:01
      3927000 -- (-20088.324) [...15 remote chains...] -- 2:02:59
      3928000 -- (-20083.126) [...15 remote chains...] -- 2:02:58
      3929000 -- [-20070.255] [...15 remote chains...] -- 2:02:56
      3930000 -- [-20083.006] [...15 remote chains...] -- 2:02:56

      Average standard deviation of split frequencies: 0.010054

      3931000 -- (-20094.741) [...15 remote chains...] -- 2:02:55
      3932000 -- (-20088.454) [...15 remote chains...] -- 2:02:53
      3933000 -- (-20089.290) [...15 remote chains...] -- 2:02:52
      3934000 -- (-20074.997) [...15 remote chains...] -- 2:02:50
      3935000 -- (-20086.975) [...15 remote chains...] -- 2:02:48

      Average standard deviation of split frequencies: 0.010061

      3936000 -- (-20092.374) [...15 remote chains...] -- 2:02:48
      3937000 -- (-20089.275) [...15 remote chains...] -- 2:02:47
      3938000 -- (-20092.769) [...15 remote chains...] -- 2:02:45
      3939000 -- (-20075.325) [...15 remote chains...] -- 2:02:44
      3940000 -- (-20080.957) [...15 remote chains...] -- 2:02:42

      Average standard deviation of split frequencies: 0.010028

      3941000 -- [-20090.510] [...15 remote chains...] -- 2:02:41
      3942000 -- (-20098.241) [...15 remote chains...] -- 2:02:39
      3943000 -- (-20075.318) [...15 remote chains...] -- 2:02:39
      3944000 -- (-20075.054) [...15 remote chains...] -- 2:02:38
      3945000 -- (-20078.660) [...15 remote chains...] -- 2:02:36

      Average standard deviation of split frequencies: 0.009997

      3946000 -- [-20081.977] [...15 remote chains...] -- 2:02:35
      3947000 -- [-20079.474] [...15 remote chains...] -- 2:02:33
      3948000 -- (-20075.177) [...15 remote chains...] -- 2:02:33
      3949000 -- (-20068.059) [...15 remote chains...] -- 2:02:31
      3950000 -- (-20085.052) [...15 remote chains...] -- 2:02:30

      Average standard deviation of split frequencies: 0.010006

      3951000 -- (-20075.905) [...15 remote chains...] -- 2:02:28
      3952000 -- [-20082.194] [...15 remote chains...] -- 2:02:27
      3953000 -- (-20092.795) [...15 remote chains...] -- 2:02:25
      3954000 -- (-20100.738) [...15 remote chains...] -- 2:02:25
      3955000 -- [-20082.892] [...15 remote chains...] -- 2:02:24

      Average standard deviation of split frequencies: 0.009972

      3956000 -- [-20087.491] [...15 remote chains...] -- 2:02:22
      3957000 -- (-20091.036) [...15 remote chains...] -- 2:02:21
      3958000 -- (-20091.396) [...15 remote chains...] -- 2:02:19
      3959000 -- (-20092.295) [...15 remote chains...] -- 2:02:19
      3960000 -- (-20096.055) [...15 remote chains...] -- 2:02:17

      Average standard deviation of split frequencies: 0.009971

      3961000 -- (-20097.253) [...15 remote chains...] -- 2:02:16
      3962000 -- [-20091.651] [...15 remote chains...] -- 2:02:14
      3963000 -- (-20101.755) [...15 remote chains...] -- 2:02:13
      3964000 -- [-20086.265] [...15 remote chains...] -- 2:02:11
      3965000 -- [-20074.264] [...15 remote chains...] -- 2:02:11

      Average standard deviation of split frequencies: 0.009945

      3966000 -- (-20098.295) [...15 remote chains...] -- 2:02:10
      3967000 -- (-20079.815) [...15 remote chains...] -- 2:02:08
      3968000 -- (-20078.827) [...15 remote chains...] -- 2:02:07
      3969000 -- (-20077.368) [...15 remote chains...] -- 2:02:05
      3970000 -- (-20079.074) [...15 remote chains...] -- 2:02:04

      Average standard deviation of split frequencies: 0.009943

      3971000 -- (-20099.535) [...15 remote chains...] -- 2:02:04
      3972000 -- [-20093.304] [...15 remote chains...] -- 2:02:02
      3973000 -- (-20088.440) [...15 remote chains...] -- 2:02:00
      3974000 -- (-20081.112) [...15 remote chains...] -- 2:01:59
      3975000 -- (-20075.264) [...15 remote chains...] -- 2:01:57

      Average standard deviation of split frequencies: 0.009873

      3976000 -- (-20090.916) [...15 remote chains...] -- 2:01:57
      3977000 -- [-20087.078] [...15 remote chains...] -- 2:01:56
      3978000 -- (-20088.465) [...15 remote chains...] -- 2:01:54
      3979000 -- (-20083.478) [...15 remote chains...] -- 2:01:53
      3980000 -- [-20077.080] [...15 remote chains...] -- 2:01:51

      Average standard deviation of split frequencies: 0.009852

      3981000 -- (-20086.166) [...15 remote chains...] -- 2:01:50
      3982000 -- [-20086.450] [...15 remote chains...] -- 2:01:48
      3983000 -- (-20071.669) [...15 remote chains...] -- 2:01:48
      3984000 -- (-20083.546) [...15 remote chains...] -- 2:01:47
      3985000 -- [-20079.190] [...15 remote chains...] -- 2:01:45

      Average standard deviation of split frequencies: 0.009841

      3986000 -- (-20077.120) [...15 remote chains...] -- 2:01:44
      3987000 -- [-20090.857] [...15 remote chains...] -- 2:01:43
      3988000 -- [-20087.882] [...15 remote chains...] -- 2:01:42
      3989000 -- [-20098.034] [...15 remote chains...] -- 2:01:40
      3990000 -- (-20089.197) [...15 remote chains...] -- 2:01:39

      Average standard deviation of split frequencies: 0.009816

      3991000 -- (-20090.359) [...15 remote chains...] -- 2:01:37
      3992000 -- (-20098.697) [...15 remote chains...] -- 2:01:36
      3993000 -- [-20098.312] [...15 remote chains...] -- 2:01:34
      3994000 -- (-20088.334) [...15 remote chains...] -- 2:01:34
      3995000 -- [-20097.856] [...15 remote chains...] -- 2:01:33

      Average standard deviation of split frequencies: 0.009768

      3996000 -- (-20092.638) [...15 remote chains...] -- 2:01:31
      3997000 -- [-20095.464] [...15 remote chains...] -- 2:01:30
      3998000 -- [-20084.538] [...15 remote chains...] -- 2:01:28
      3999000 -- (-20090.948) [...15 remote chains...] -- 2:01:27
      4000000 -- [-20076.396] [...15 remote chains...] -- 2:01:27

      Average standard deviation of split frequencies: 0.009719

      4001000 -- [-20072.898] [...15 remote chains...] -- 2:01:25
      4002000 -- (-20064.749) [...15 remote chains...] -- 2:01:23
      4003000 -- [-20074.041] [...15 remote chains...] -- 2:01:22
      4004000 -- (-20065.097) [...15 remote chains...] -- 2:01:20
      4005000 -- (-20078.622) [...15 remote chains...] -- 2:01:19

      Average standard deviation of split frequencies: 0.009679

      4006000 -- (-20077.332) [...15 remote chains...] -- 2:01:19
      4007000 -- (-20087.663) [...15 remote chains...] -- 2:01:17
      4008000 -- [-20072.142] [...15 remote chains...] -- 2:01:16
      4009000 -- (-20083.874) [...15 remote chains...] -- 2:01:14
      4010000 -- (-20083.857) [...15 remote chains...] -- 2:01:13

      Average standard deviation of split frequencies: 0.009659

      4011000 -- (-20095.380) [...15 remote chains...] -- 2:01:13
      4012000 -- (-20077.572) [...15 remote chains...] -- 2:01:11
      4013000 -- (-20078.263) [...15 remote chains...] -- 2:01:10
      4014000 -- (-20084.920) [...15 remote chains...] -- 2:01:08
      4015000 -- (-20101.840) [...15 remote chains...] -- 2:01:06

      Average standard deviation of split frequencies: 0.009626

      4016000 -- (-20088.686) [...15 remote chains...] -- 2:01:06
      4017000 -- (-20086.879) [...15 remote chains...] -- 2:01:05
      4018000 -- (-20090.283) [...15 remote chains...] -- 2:01:03
      4019000 -- (-20093.027) [...15 remote chains...] -- 2:01:02
      4020000 -- (-20097.857) [...15 remote chains...] -- 2:01:00

      Average standard deviation of split frequencies: 0.009591

      4021000 -- (-20088.535) [...15 remote chains...] -- 2:01:00
      4022000 -- (-20084.776) [...15 remote chains...] -- 2:00:59
      4023000 -- (-20086.726) [...15 remote chains...] -- 2:00:57
      4024000 -- (-20095.281) [...15 remote chains...] -- 2:00:56
      4025000 -- [-20081.219] [...15 remote chains...] -- 2:00:54

      Average standard deviation of split frequencies: 0.009535

      4026000 -- (-20091.090) [...15 remote chains...] -- 2:00:53
      4027000 -- [-20076.608] [...15 remote chains...] -- 2:00:51
      4028000 -- (-20084.418) [...15 remote chains...] -- 2:00:51
      4029000 -- [-20066.303] [...15 remote chains...] -- 2:00:49
      4030000 -- [-20069.283] [...15 remote chains...] -- 2:00:48

      Average standard deviation of split frequencies: 0.009526

      4031000 -- [-20073.404] [...15 remote chains...] -- 2:00:46
      4032000 -- [-20067.312] [...15 remote chains...] -- 2:00:45
      4033000 -- [-20071.744] [...15 remote chains...] -- 2:00:45
      4034000 -- (-20075.238) [...15 remote chains...] -- 2:00:43
      4035000 -- (-20089.822) [...15 remote chains...] -- 2:00:42

      Average standard deviation of split frequencies: 0.009518

      4036000 -- (-20093.549) [...15 remote chains...] -- 2:00:40
      4037000 -- (-20084.151) [...15 remote chains...] -- 2:00:39
      4038000 -- [-20072.252] [...15 remote chains...] -- 2:00:39
      4039000 -- (-20096.595) [...15 remote chains...] -- 2:00:37
      4040000 -- (-20088.398) [...15 remote chains...] -- 2:00:36

      Average standard deviation of split frequencies: 0.009507

      4041000 -- [-20089.304] [...15 remote chains...] -- 2:00:34
      4042000 -- (-20085.553) [...15 remote chains...] -- 2:00:33
      4043000 -- [-20078.024] [...15 remote chains...] -- 2:00:32
      4044000 -- [-20080.048] [...15 remote chains...] -- 2:00:31
      4045000 -- (-20107.480) [...15 remote chains...] -- 2:00:29

      Average standard deviation of split frequencies: 0.009481

      4046000 -- (-20117.239) [...15 remote chains...] -- 2:00:28
      4047000 -- [-20109.090] [...15 remote chains...] -- 2:00:26
      4048000 -- [-20102.605] [...15 remote chains...] -- 2:00:26
      4049000 -- (-20080.009) [...15 remote chains...] -- 2:00:25
      4050000 -- (-20082.064) [...15 remote chains...] -- 2:00:23

      Average standard deviation of split frequencies: 0.009431

      4051000 -- (-20083.143) [...15 remote chains...] -- 2:00:22
      4052000 -- [-20108.111] [...15 remote chains...] -- 2:00:20
      4053000 -- (-20088.545) [...15 remote chains...] -- 2:00:19
      4054000 -- (-20097.650) [...15 remote chains...] -- 2:00:19
      4055000 -- [-20091.025] [...15 remote chains...] -- 2:00:17

      Average standard deviation of split frequencies: 0.009497

      4056000 -- (-20080.969) [...15 remote chains...] -- 2:00:16
      4057000 -- (-20102.094) [...15 remote chains...] -- 2:00:14
      4058000 -- (-20091.015) [...15 remote chains...] -- 2:00:12
      4059000 -- [-20116.749] [...15 remote chains...] -- 2:00:11
      4060000 -- (-20093.541) [...15 remote chains...] -- 2:00:09

      Average standard deviation of split frequencies: 0.009500

      4061000 -- (-20089.738) [...15 remote chains...] -- 2:00:09
      4062000 -- (-20101.275) [...15 remote chains...] -- 2:00:08
      4063000 -- (-20100.042) [...15 remote chains...] -- 2:00:06
      4064000 -- (-20094.392) [...15 remote chains...] -- 2:00:05
      4065000 -- [-20087.851] [...15 remote chains...] -- 2:00:03

      Average standard deviation of split frequencies: 0.009511

      4066000 -- (-20081.090) [...15 remote chains...] -- 2:00:02
      4067000 -- (-20082.162) [...15 remote chains...] -- 2:00:02
      4068000 -- (-20082.010) [...15 remote chains...] -- 2:00:00
      4069000 -- [-20062.673] [...15 remote chains...] -- 1:59:59
      4070000 -- (-20074.186) [...15 remote chains...] -- 1:59:57

      Average standard deviation of split frequencies: 0.009510

      4071000 -- [-20072.295] [...15 remote chains...] -- 1:59:57
      4072000 -- [-20080.688] [...15 remote chains...] -- 1:59:55
      4073000 -- (-20100.427) [...15 remote chains...] -- 1:59:54
      4074000 -- (-20083.766) [...15 remote chains...] -- 1:59:54
      4075000 -- (-20081.649) [...15 remote chains...] -- 1:59:52

      Average standard deviation of split frequencies: 0.009498

      4076000 -- (-20089.817) [...15 remote chains...] -- 1:59:51
      4077000 -- [-20091.043] [...15 remote chains...] -- 1:59:51
      4078000 -- [-20085.236] [...15 remote chains...] -- 1:59:49
      4079000 -- (-20095.523) [...15 remote chains...] -- 1:59:48
      4080000 -- (-20087.184) [...15 remote chains...] -- 1:59:48

      Average standard deviation of split frequencies: 0.009496

      4081000 -- (-20084.636) [...15 remote chains...] -- 1:59:46
      4082000 -- (-20071.842) [...15 remote chains...] -- 1:59:45
      4083000 -- (-20077.793) [...15 remote chains...] -- 1:59:45
      4084000 -- (-20094.144) [...15 remote chains...] -- 1:59:43
      4085000 -- (-20081.534) [...15 remote chains...] -- 1:59:41

      Average standard deviation of split frequencies: 0.009500

      4086000 -- [-20091.506] [...15 remote chains...] -- 1:59:41
      4087000 -- (-20086.356) [...15 remote chains...] -- 1:59:40
      4088000 -- (-20075.313) [...15 remote chains...] -- 1:59:38
      4089000 -- (-20086.905) [...15 remote chains...] -- 1:59:38
      4090000 -- (-20077.807) [...15 remote chains...] -- 1:59:37

      Average standard deviation of split frequencies: 0.009471

      4091000 -- (-20070.988) [...15 remote chains...] -- 1:59:35
      4092000 -- (-20085.579) [...15 remote chains...] -- 1:59:35
      4093000 -- [-20084.132] [...15 remote chains...] -- 1:59:34
      4094000 -- [-20073.271] [...15 remote chains...] -- 1:59:32
      4095000 -- (-20070.688) [...15 remote chains...] -- 1:59:31

      Average standard deviation of split frequencies: 0.009495

      4096000 -- (-20075.270) [...15 remote chains...] -- 1:59:30
      4097000 -- [-20069.180] [...15 remote chains...] -- 1:59:29
      4098000 -- (-20074.914) [...15 remote chains...] -- 1:59:29
      4099000 -- [-20084.890] [...15 remote chains...] -- 1:59:27
      4100000 -- (-20081.979) [...15 remote chains...] -- 1:59:26

      Average standard deviation of split frequencies: 0.009500

      4101000 -- [-20093.486] [...15 remote chains...] -- 1:59:26
      4102000 -- (-20090.853) [...15 remote chains...] -- 1:59:24
      4103000 -- (-20076.032) [...15 remote chains...] -- 1:59:23
      4104000 -- [-20085.845] [...15 remote chains...] -- 1:59:23
      4105000 -- [-20068.922] [...15 remote chains...] -- 1:59:21

      Average standard deviation of split frequencies: 0.009511

      4106000 -- (-20084.783) [...15 remote chains...] -- 1:59:20
      4107000 -- [-20075.973] [...15 remote chains...] -- 1:59:19
      4108000 -- (-20087.861) [...15 remote chains...] -- 1:59:18
      4109000 -- [-20091.042] [...15 remote chains...] -- 1:59:16
      4110000 -- (-20087.642) [...15 remote chains...] -- 1:59:16

      Average standard deviation of split frequencies: 0.009475

      4111000 -- [-20086.564] [...15 remote chains...] -- 1:59:15
      4112000 -- [-20092.145] [...15 remote chains...] -- 1:59:13
      4113000 -- (-20088.735) [...15 remote chains...] -- 1:59:13
      4114000 -- [-20081.803] [...15 remote chains...] -- 1:59:12
      4115000 -- [-20103.149] [...15 remote chains...] -- 1:59:10

      Average standard deviation of split frequencies: 0.009430

      4116000 -- (-20081.222) [...15 remote chains...] -- 1:59:10
      4117000 -- (-20079.275) [...15 remote chains...] -- 1:59:09
      4118000 -- [-20092.393] [...15 remote chains...] -- 1:59:07
      4119000 -- [-20093.187] [...15 remote chains...] -- 1:59:07
      4120000 -- (-20091.646) [...15 remote chains...] -- 1:59:05

      Average standard deviation of split frequencies: 0.009419

      4121000 -- [-20088.956] [...15 remote chains...] -- 1:59:05
      4122000 -- (-20099.055) [...15 remote chains...] -- 1:59:04
      4123000 -- [-20084.248] [...15 remote chains...] -- 1:59:02
      4124000 -- [-20086.302] [...15 remote chains...] -- 1:59:02
      4125000 -- (-20085.499) [...15 remote chains...] -- 1:59:01

      Average standard deviation of split frequencies: 0.009357

      4126000 -- (-20082.485) [...15 remote chains...] -- 1:58:59
      4127000 -- (-20075.223) [...15 remote chains...] -- 1:58:59
      4128000 -- [-20072.599] [...15 remote chains...] -- 1:58:58
      4129000 -- [-20076.376] [...15 remote chains...] -- 1:58:56
      4130000 -- [-20072.214] [...15 remote chains...] -- 1:58:56

      Average standard deviation of split frequencies: 0.009350

      4131000 -- [-20096.061] [...15 remote chains...] -- 1:58:54
      4132000 -- [-20077.648] [...15 remote chains...] -- 1:58:53
      4133000 -- [-20090.006] [...15 remote chains...] -- 1:58:53
      4134000 -- (-20098.814) [...15 remote chains...] -- 1:58:51
      4135000 -- (-20097.008) [...15 remote chains...] -- 1:58:50

      Average standard deviation of split frequencies: 0.009374

      4136000 -- (-20092.403) [...15 remote chains...] -- 1:58:50
      4137000 -- (-20089.267) [...15 remote chains...] -- 1:58:48
      4138000 -- (-20103.090) [...15 remote chains...] -- 1:58:47
      4139000 -- (-20091.991) [...15 remote chains...] -- 1:58:46
      4140000 -- (-20072.553) [...15 remote chains...] -- 1:58:45

      Average standard deviation of split frequencies: 0.009361

      4141000 -- [-20088.018] [...15 remote chains...] -- 1:58:43
      4142000 -- (-20108.134) [...15 remote chains...] -- 1:58:42
      4143000 -- (-20094.088) [...15 remote chains...] -- 1:58:42
      4144000 -- (-20089.058) [...15 remote chains...] -- 1:58:40
      4145000 -- (-20092.975) [...15 remote chains...] -- 1:58:40

      Average standard deviation of split frequencies: 0.009353

      4146000 -- [-20081.998] [...15 remote chains...] -- 1:58:39
      4147000 -- (-20096.368) [...15 remote chains...] -- 1:58:37
      4148000 -- (-20090.022) [...15 remote chains...] -- 1:58:37
      4149000 -- (-20093.203) [...15 remote chains...] -- 1:58:35
      4150000 -- (-20097.447) [...15 remote chains...] -- 1:58:34

      Average standard deviation of split frequencies: 0.009299

      4151000 -- (-20094.399) [...15 remote chains...] -- 1:58:34
      4152000 -- (-20097.743) [...15 remote chains...] -- 1:58:32
      4153000 -- (-20099.338) [...15 remote chains...] -- 1:58:31
      4154000 -- (-20086.546) [...15 remote chains...] -- 1:58:31
      4155000 -- [-20077.730] [...15 remote chains...] -- 1:58:29

      Average standard deviation of split frequencies: 0.009325

      4156000 -- (-20080.107) [...15 remote chains...] -- 1:58:29
      4157000 -- [-20077.243] [...15 remote chains...] -- 1:58:28
      4158000 -- (-20078.065) [...15 remote chains...] -- 1:58:26
      4159000 -- (-20083.111) [...15 remote chains...] -- 1:58:26
      4160000 -- (-20073.848) [...15 remote chains...] -- 1:58:26

      Average standard deviation of split frequencies: 0.009374

      4161000 -- (-20092.546) [...15 remote chains...] -- 1:58:24
      4162000 -- [-20091.298] [...15 remote chains...] -- 1:58:24
      4163000 -- (-20082.586) [...15 remote chains...] -- 1:58:23
      4164000 -- [-20086.153] [...15 remote chains...] -- 1:58:21
      4165000 -- (-20090.407) [...15 remote chains...] -- 1:58:21

      Average standard deviation of split frequencies: 0.009392

      4166000 -- [-20078.167] [...15 remote chains...] -- 1:58:19
      4167000 -- [-20086.682] [...15 remote chains...] -- 1:58:18
      4168000 -- (-20075.216) [...15 remote chains...] -- 1:58:18
      4169000 -- (-20083.582) [...15 remote chains...] -- 1:58:16
      4170000 -- [-20081.564] [...15 remote chains...] -- 1:58:15

      Average standard deviation of split frequencies: 0.009373

      4171000 -- (-20075.356) [...15 remote chains...] -- 1:58:15
      4172000 -- [-20078.120] [...15 remote chains...] -- 1:58:13
      4173000 -- (-20078.515) [...15 remote chains...] -- 1:58:12
      4174000 -- (-20094.101) [...15 remote chains...] -- 1:58:11
      4175000 -- [-20091.782] [...15 remote chains...] -- 1:58:10

      Average standard deviation of split frequencies: 0.009324

      4176000 -- (-20099.608) [...15 remote chains...] -- 1:58:08
      4177000 -- (-20091.633) [...15 remote chains...] -- 1:58:08
      4178000 -- (-20082.943) [...15 remote chains...] -- 1:58:07
      4179000 -- (-20089.913) [...15 remote chains...] -- 1:58:05
      4180000 -- [-20082.513] [...15 remote chains...] -- 1:58:05

      Average standard deviation of split frequencies: 0.009303

      4181000 -- [-20082.203] [...15 remote chains...] -- 1:58:04
      4182000 -- (-20089.186) [...15 remote chains...] -- 1:58:02
      4183000 -- (-20094.330) [...15 remote chains...] -- 1:58:02
      4184000 -- [-20087.752] [...15 remote chains...] -- 1:58:00
      4185000 -- (-20085.947) [...15 remote chains...] -- 1:57:59

      Average standard deviation of split frequencies: 0.009298

      4186000 -- (-20099.272) [...15 remote chains...] -- 1:57:59
      4187000 -- (-20099.320) [...15 remote chains...] -- 1:57:57
      4188000 -- (-20077.805) [...15 remote chains...] -- 1:57:56
      4189000 -- (-20083.752) [...15 remote chains...] -- 1:57:56
      4190000 -- (-20083.132) [...15 remote chains...] -- 1:57:54

      Average standard deviation of split frequencies: 0.009288

      4191000 -- [-20078.384] [...15 remote chains...] -- 1:57:54
      4192000 -- (-20084.553) [...15 remote chains...] -- 1:57:52
      4193000 -- (-20085.297) [...15 remote chains...] -- 1:57:51
      4194000 -- (-20096.125) [...15 remote chains...] -- 1:57:51
      4195000 -- (-20090.338) [...15 remote chains...] -- 1:57:49

      Average standard deviation of split frequencies: 0.009318

      4196000 -- (-20077.341) [...15 remote chains...] -- 1:57:48
      4197000 -- (-20070.064) [...15 remote chains...] -- 1:57:48
      4198000 -- [-20076.385] [...15 remote chains...] -- 1:57:46
      4199000 -- (-20108.446) [...15 remote chains...] -- 1:57:46
      4200000 -- (-20102.291) [...15 remote chains...] -- 1:57:44

      Average standard deviation of split frequencies: 0.009365

      4201000 -- (-20090.251) [...15 remote chains...] -- 1:57:43
      4202000 -- (-20099.176) [...15 remote chains...] -- 1:57:43
      4203000 -- (-20088.688) [...15 remote chains...] -- 1:57:41
      4204000 -- (-20089.692) [...15 remote chains...] -- 1:57:40
      4205000 -- (-20088.466) [...15 remote chains...] -- 1:57:40

      Average standard deviation of split frequencies: 0.009429

      4206000 -- (-20090.667) [...15 remote chains...] -- 1:57:38
      4207000 -- [-20065.291] [...15 remote chains...] -- 1:57:38
      4208000 -- (-20089.247) [...15 remote chains...] -- 1:57:36
      4209000 -- (-20094.449) [...15 remote chains...] -- 1:57:35
      4210000 -- [-20093.931] [...15 remote chains...] -- 1:57:35

      Average standard deviation of split frequencies: 0.009465

      4211000 -- (-20083.103) [...15 remote chains...] -- 1:57:33
      4212000 -- (-20083.625) [...15 remote chains...] -- 1:57:32
      4213000 -- (-20078.898) [...15 remote chains...] -- 1:57:32
      4214000 -- (-20095.951) [...15 remote chains...] -- 1:57:30
      4215000 -- (-20091.872) [...15 remote chains...] -- 1:57:29

      Average standard deviation of split frequencies: 0.009494

      4216000 -- [-20082.304] [...15 remote chains...] -- 1:57:28
      4217000 -- (-20077.016) [...15 remote chains...] -- 1:57:27
      4218000 -- [-20079.140] [...15 remote chains...] -- 1:57:25
      4219000 -- (-20089.924) [...15 remote chains...] -- 1:57:25
      4220000 -- [-20073.334] [...15 remote chains...] -- 1:57:24

      Average standard deviation of split frequencies: 0.009402

      4221000 -- (-20091.494) [...15 remote chains...] -- 1:57:22
      4222000 -- (-20087.123) [...15 remote chains...] -- 1:57:22
      4223000 -- (-20079.979) [...15 remote chains...] -- 1:57:21
      4224000 -- (-20088.809) [...15 remote chains...] -- 1:57:19
      4225000 -- (-20087.273) [...15 remote chains...] -- 1:57:19

      Average standard deviation of split frequencies: 0.009374

      4226000 -- (-20083.936) [...15 remote chains...] -- 1:57:17
      4227000 -- (-20083.884) [...15 remote chains...] -- 1:57:16
      4228000 -- (-20094.946) [...15 remote chains...] -- 1:57:16
      4229000 -- (-20094.141) [...15 remote chains...] -- 1:57:14
      4230000 -- [-20085.899] [...15 remote chains...] -- 1:57:13

      Average standard deviation of split frequencies: 0.009381

      4231000 -- (-20079.280) [...15 remote chains...] -- 1:57:12
      4232000 -- [-20089.356] [...15 remote chains...] -- 1:57:11
      4233000 -- [-20088.169] [...15 remote chains...] -- 1:57:11
      4234000 -- (-20102.178) [...15 remote chains...] -- 1:57:09
      4235000 -- (-20106.578) [...15 remote chains...] -- 1:57:08

      Average standard deviation of split frequencies: 0.009356

      4236000 -- [-20097.510] [...15 remote chains...] -- 1:57:08
      4237000 -- (-20100.999) [...15 remote chains...] -- 1:57:06
      4238000 -- (-20089.788) [...15 remote chains...] -- 1:57:05
      4239000 -- (-20090.804) [...15 remote chains...] -- 1:57:04
      4240000 -- (-20101.223) [...15 remote chains...] -- 1:57:03

      Average standard deviation of split frequencies: 0.009339

      4241000 -- [-20098.180] [...15 remote chains...] -- 1:57:01
      4242000 -- (-20100.525) [...15 remote chains...] -- 1:57:01
      4243000 -- (-20103.767) [...15 remote chains...] -- 1:57:00
      4244000 -- (-20104.094) [...15 remote chains...] -- 1:56:58
      4245000 -- [-20107.058] [...15 remote chains...] -- 1:56:58

      Average standard deviation of split frequencies: 0.009364

      4246000 -- (-20113.762) [...15 remote chains...] -- 1:56:57
      4247000 -- (-20091.926) [...15 remote chains...] -- 1:56:56
      4248000 -- [-20082.627] [...15 remote chains...] -- 1:56:55
      4249000 -- (-20089.023) [...15 remote chains...] -- 1:56:53
      4250000 -- [-20088.012] [...15 remote chains...] -- 1:56:52

      Average standard deviation of split frequencies: 0.009444

      4251000 -- (-20092.115) [...15 remote chains...] -- 1:56:52
      4252000 -- (-20085.816) [...15 remote chains...] -- 1:56:50
      4253000 -- [-20088.097] [...15 remote chains...] -- 1:56:49
      4254000 -- (-20076.177) [...15 remote chains...] -- 1:56:48
      4255000 -- (-20082.232) [...15 remote chains...] -- 1:56:47

      Average standard deviation of split frequencies: 0.009480

      4256000 -- (-20074.240) [...15 remote chains...] -- 1:56:45
      4257000 -- (-20070.370) [...15 remote chains...] -- 1:56:45
      4258000 -- (-20082.924) [...15 remote chains...] -- 1:56:44
      4259000 -- (-20089.907) [...15 remote chains...] -- 1:56:42
      4260000 -- (-20105.793) [...15 remote chains...] -- 1:56:42

      Average standard deviation of split frequencies: 0.009483

      4261000 -- (-20099.240) [...15 remote chains...] -- 1:56:41
      4262000 -- (-20079.216) [...15 remote chains...] -- 1:56:39
      4263000 -- (-20093.591) [...15 remote chains...] -- 1:56:39
      4264000 -- [-20078.015] [...15 remote chains...] -- 1:56:37
      4265000 -- [-20094.759] [...15 remote chains...] -- 1:56:36

      Average standard deviation of split frequencies: 0.009481

      4266000 -- (-20077.979) [...15 remote chains...] -- 1:56:36
      4267000 -- [-20075.045] [...15 remote chains...] -- 1:56:34
      4268000 -- [-20073.970] [...15 remote chains...] -- 1:56:33
      4269000 -- (-20069.884) [...15 remote chains...] -- 1:56:32
      4270000 -- [-20079.560] [...15 remote chains...] -- 1:56:31

      Average standard deviation of split frequencies: 0.009491

      4271000 -- (-20086.333) [...15 remote chains...] -- 1:56:29
      4272000 -- [-20070.191] [...15 remote chains...] -- 1:56:29
      4273000 -- (-20067.861) [...15 remote chains...] -- 1:56:28
      4274000 -- (-20079.177) [...15 remote chains...] -- 1:56:26
      4275000 -- (-20069.869) [...15 remote chains...] -- 1:56:26

      Average standard deviation of split frequencies: 0.009492

      4276000 -- [-20076.311] [...15 remote chains...] -- 1:56:24
      4277000 -- [-20068.170] [...15 remote chains...] -- 1:56:24
      4278000 -- (-20072.365) [...15 remote chains...] -- 1:56:23
      4279000 -- [-20084.526] [...15 remote chains...] -- 1:56:21
      4280000 -- (-20086.528) [...15 remote chains...] -- 1:56:21

      Average standard deviation of split frequencies: 0.009490

      4281000 -- [-20080.153] [...15 remote chains...] -- 1:56:20
      4282000 -- (-20078.587) [...15 remote chains...] -- 1:56:18
      4283000 -- (-20079.920) [...15 remote chains...] -- 1:56:18
      4284000 -- (-20081.316) [...15 remote chains...] -- 1:56:16
      4285000 -- (-20073.248) [...15 remote chains...] -- 1:56:16

      Average standard deviation of split frequencies: 0.009421

      4286000 -- (-20061.234) [...15 remote chains...] -- 1:56:15
      4287000 -- [-20078.948] [...15 remote chains...] -- 1:56:13
      4288000 -- (-20065.962) [...15 remote chains...] -- 1:56:13
      4289000 -- (-20085.840) [...15 remote chains...] -- 1:56:11
      4290000 -- (-20069.346) [...15 remote chains...] -- 1:56:10

      Average standard deviation of split frequencies: 0.009408

      4291000 -- (-20069.282) [...15 remote chains...] -- 1:56:10
      4292000 -- (-20089.524) [...15 remote chains...] -- 1:56:08
      4293000 -- (-20106.382) [...15 remote chains...] -- 1:56:07
      4294000 -- (-20079.550) [...15 remote chains...] -- 1:56:07
      4295000 -- (-20099.125) [...15 remote chains...] -- 1:56:05

      Average standard deviation of split frequencies: 0.009406

      4296000 -- (-20089.435) [...15 remote chains...] -- 1:56:04
      4297000 -- (-20083.439) [...15 remote chains...] -- 1:56:03
      4298000 -- (-20077.321) [...15 remote chains...] -- 1:56:02
      4299000 -- (-20092.674) [...15 remote chains...] -- 1:56:00
      4300000 -- (-20093.527) [...15 remote chains...] -- 1:56:00

      Average standard deviation of split frequencies: 0.009402

      4301000 -- [-20098.097] [...15 remote chains...] -- 1:55:59
      4302000 -- (-20084.032) [...15 remote chains...] -- 1:55:57
      4303000 -- (-20089.846) [...15 remote chains...] -- 1:55:57
      4304000 -- (-20099.751) [...15 remote chains...] -- 1:55:55
      4305000 -- (-20108.881) [...15 remote chains...] -- 1:55:54

      Average standard deviation of split frequencies: 0.009397

      4306000 -- (-20104.338) [...15 remote chains...] -- 1:55:54
      4307000 -- [-20094.245] [...15 remote chains...] -- 1:55:52
      4308000 -- (-20100.148) [...15 remote chains...] -- 1:55:51
      4309000 -- (-20107.763) [...15 remote chains...] -- 1:55:50
      4310000 -- (-20106.652) [...15 remote chains...] -- 1:55:49

      Average standard deviation of split frequencies: 0.009421

      4311000 -- (-20110.338) [...15 remote chains...] -- 1:55:47
      4312000 -- (-20095.515) [...15 remote chains...] -- 1:55:47
      4313000 -- (-20099.645) [...15 remote chains...] -- 1:55:46
      4314000 -- (-20091.926) [...15 remote chains...] -- 1:55:44
      4315000 -- (-20105.243) [...15 remote chains...] -- 1:55:44

      Average standard deviation of split frequencies: 0.009441

      4316000 -- [-20105.051] [...15 remote chains...] -- 1:55:43
      4317000 -- (-20100.071) [...15 remote chains...] -- 1:55:42
      4318000 -- [-20083.313] [...15 remote chains...] -- 1:55:41
      4319000 -- (-20087.038) [...15 remote chains...] -- 1:55:39
      4320000 -- (-20089.866) [...15 remote chains...] -- 1:55:38

      Average standard deviation of split frequencies: 0.009417

      4321000 -- (-20088.432) [...15 remote chains...] -- 1:55:38
      4322000 -- (-20086.710) [...15 remote chains...] -- 1:55:36
      4323000 -- (-20096.915) [...15 remote chains...] -- 1:55:35
      4324000 -- (-20095.773) [...15 remote chains...] -- 1:55:34
      4325000 -- (-20074.964) [...15 remote chains...] -- 1:55:33

      Average standard deviation of split frequencies: 0.009428

      4326000 -- (-20078.277) [...15 remote chains...] -- 1:55:33
      4327000 -- (-20072.619) [...15 remote chains...] -- 1:55:31
      4328000 -- (-20069.702) [...15 remote chains...] -- 1:55:30
      4329000 -- [-20082.555] [...15 remote chains...] -- 1:55:29
      4330000 -- (-20075.468) [...15 remote chains...] -- 1:55:28

      Average standard deviation of split frequencies: 0.009398

      4331000 -- (-20075.737) [...15 remote chains...] -- 1:55:26
      4332000 -- (-20070.279) [...15 remote chains...] -- 1:55:26
      4333000 -- [-20076.691] [...15 remote chains...] -- 1:55:25
      4334000 -- (-20068.707) [...15 remote chains...] -- 1:55:23
      4335000 -- [-20076.689] [...15 remote chains...] -- 1:55:23

      Average standard deviation of split frequencies: 0.009359

      4336000 -- (-20080.536) [...15 remote chains...] -- 1:55:21
      4337000 -- (-20076.781) [...15 remote chains...] -- 1:55:20
      4338000 -- (-20082.065) [...15 remote chains...] -- 1:55:20
      4339000 -- (-20085.256) [...15 remote chains...] -- 1:55:18
      4340000 -- (-20090.665) [...15 remote chains...] -- 1:55:17

      Average standard deviation of split frequencies: 0.009372

      4341000 -- (-20065.030) [...15 remote chains...] -- 1:55:16
      4342000 -- (-20069.572) [...15 remote chains...] -- 1:55:15
      4343000 -- (-20072.789) [...15 remote chains...] -- 1:55:15
      4344000 -- (-20100.247) [...15 remote chains...] -- 1:55:13
      4345000 -- (-20089.064) [...15 remote chains...] -- 1:55:12

      Average standard deviation of split frequencies: 0.009339

      4346000 -- (-20081.848) [...15 remote chains...] -- 1:55:12
      4347000 -- (-20082.273) [...15 remote chains...] -- 1:55:10
      4348000 -- (-20081.622) [...15 remote chains...] -- 1:55:09
      4349000 -- [-20090.928] [...15 remote chains...] -- 1:55:08
      4350000 -- (-20089.702) [...15 remote chains...] -- 1:55:07

      Average standard deviation of split frequencies: 0.009303

      4351000 -- (-20097.729) [...15 remote chains...] -- 1:55:05
      4352000 -- (-20079.435) [...15 remote chains...] -- 1:55:05
      4353000 -- (-20073.909) [...15 remote chains...] -- 1:55:04
      4354000 -- (-20075.758) [...15 remote chains...] -- 1:55:02
      4355000 -- (-20092.313) [...15 remote chains...] -- 1:55:02

      Average standard deviation of split frequencies: 0.009271

      4356000 -- (-20090.269) [...15 remote chains...] -- 1:55:00
      4357000 -- (-20086.948) [...15 remote chains...] -- 1:54:59
      4358000 -- (-20097.716) [...15 remote chains...] -- 1:54:59
      4359000 -- (-20095.333) [...15 remote chains...] -- 1:54:57
      4360000 -- (-20096.274) [...15 remote chains...] -- 1:54:57

      Average standard deviation of split frequencies: 0.009288

      4361000 -- (-20090.625) [...15 remote chains...] -- 1:54:55
      4362000 -- [-20098.215] [...15 remote chains...] -- 1:54:54
      4363000 -- (-20105.420) [...15 remote chains...] -- 1:54:54
      4364000 -- (-20089.934) [...15 remote chains...] -- 1:54:52
      4365000 -- (-20096.780) [...15 remote chains...] -- 1:54:51

      Average standard deviation of split frequencies: 0.009242

      4366000 -- (-20085.433) [...15 remote chains...] -- 1:54:50
      4367000 -- [-20075.437] [...15 remote chains...] -- 1:54:49
      4368000 -- (-20073.966) [...15 remote chains...] -- 1:54:47
      4369000 -- (-20084.671) [...15 remote chains...] -- 1:54:47
      4370000 -- (-20085.208) [...15 remote chains...] -- 1:54:46

      Average standard deviation of split frequencies: 0.009261

      4371000 -- (-20096.872) [...15 remote chains...] -- 1:54:45
      4372000 -- (-20089.351) [...15 remote chains...] -- 1:54:44
      4373000 -- [-20090.166] [...15 remote chains...] -- 1:54:42
      4374000 -- (-20105.287) [...15 remote chains...] -- 1:54:42
      4375000 -- [-20087.954] [...15 remote chains...] -- 1:54:41

      Average standard deviation of split frequencies: 0.009327

      4376000 -- [-20085.754] [...15 remote chains...] -- 1:54:39
      4377000 -- [-20077.389] [...15 remote chains...] -- 1:54:39
      4378000 -- (-20072.366) [...15 remote chains...] -- 1:54:37
      4379000 -- [-20071.972] [...15 remote chains...] -- 1:54:37
      4380000 -- [-20057.327] [...15 remote chains...] -- 1:54:36

      Average standard deviation of split frequencies: 0.009340

      4381000 -- (-20062.274) [...15 remote chains...] -- 1:54:34
      4382000 -- (-20073.227) [...15 remote chains...] -- 1:54:34
      4383000 -- (-20086.579) [...15 remote chains...] -- 1:54:32
      4384000 -- [-20099.384] [...15 remote chains...] -- 1:54:31
      4385000 -- (-20088.597) [...15 remote chains...] -- 1:54:31

      Average standard deviation of split frequencies: 0.009344

      4386000 -- [-20092.596] [...15 remote chains...] -- 1:54:29
      4387000 -- (-20082.096) [...15 remote chains...] -- 1:54:28
      4388000 -- [-20084.968] [...15 remote chains...] -- 1:54:27
      4389000 -- (-20093.832) [...15 remote chains...] -- 1:54:26
      4390000 -- (-20079.741) [...15 remote chains...] -- 1:54:24

      Average standard deviation of split frequencies: 0.009352

      4391000 -- (-20096.094) [...15 remote chains...] -- 1:54:24
      4392000 -- (-20097.720) [...15 remote chains...] -- 1:54:23
      4393000 -- (-20096.898) [...15 remote chains...] -- 1:54:21
      4394000 -- [-20089.891] [...15 remote chains...] -- 1:54:21
      4395000 -- (-20086.342) [...15 remote chains...] -- 1:54:19

      Average standard deviation of split frequencies: 0.009376

      4396000 -- (-20082.912) [...15 remote chains...] -- 1:54:18
      4397000 -- (-20094.690) [...15 remote chains...] -- 1:54:18
      4398000 -- (-20096.159) [...15 remote chains...] -- 1:54:16
      4399000 -- (-20104.859) [...15 remote chains...] -- 1:54:15
      4400000 -- [-20106.168] [...15 remote chains...] -- 1:54:14

      Average standard deviation of split frequencies: 0.009379

      4401000 -- (-20093.343) [...15 remote chains...] -- 1:54:13
      4402000 -- (-20088.792) [...15 remote chains...] -- 1:54:11
      4403000 -- (-20078.105) [...15 remote chains...] -- 1:54:11
      4404000 -- (-20095.585) [...15 remote chains...] -- 1:54:10
      4405000 -- [-20079.679] [...15 remote chains...] -- 1:54:08

      Average standard deviation of split frequencies: 0.009398

      4406000 -- (-20085.763) [...15 remote chains...] -- 1:54:08
      4407000 -- (-20081.071) [...15 remote chains...] -- 1:54:06
      4408000 -- (-20086.984) [...15 remote chains...] -- 1:54:05
      4409000 -- (-20093.815) [...15 remote chains...] -- 1:54:05
      4410000 -- (-20087.822) [...15 remote chains...] -- 1:54:03

      Average standard deviation of split frequencies: 0.009392

      4411000 -- (-20098.241) [...15 remote chains...] -- 1:54:02
      4412000 -- (-20098.945) [...15 remote chains...] -- 1:54:01
      4413000 -- (-20105.598) [...15 remote chains...] -- 1:54:00
      4414000 -- [-20088.356] [...15 remote chains...] -- 1:53:58
      4415000 -- (-20110.564) [...15 remote chains...] -- 1:53:58

      Average standard deviation of split frequencies: 0.009410

      4416000 -- (-20102.205) [...15 remote chains...] -- 1:53:57
      4417000 -- (-20099.284) [...15 remote chains...] -- 1:53:55
      4418000 -- [-20091.435] [...15 remote chains...] -- 1:53:54
      4419000 -- (-20082.604) [...15 remote chains...] -- 1:53:53
      4420000 -- (-20078.787) [...15 remote chains...] -- 1:53:52

      Average standard deviation of split frequencies: 0.009365

      4421000 -- (-20076.834) [...15 remote chains...] -- 1:53:52
      4422000 -- (-20072.911) [...15 remote chains...] -- 1:53:50
      4423000 -- (-20089.609) [...15 remote chains...] -- 1:53:49
      4424000 -- (-20083.288) [...15 remote chains...] -- 1:53:48
      4425000 -- (-20063.714) [...15 remote chains...] -- 1:53:47

      Average standard deviation of split frequencies: 0.009440

      4426000 -- (-20059.882) [...15 remote chains...] -- 1:53:45
      4427000 -- [-20080.981] [...15 remote chains...] -- 1:53:45
      4428000 -- [-20069.019] [...15 remote chains...] -- 1:53:44
      4429000 -- (-20075.574) [...15 remote chains...] -- 1:53:42
      4430000 -- [-20072.840] [...15 remote chains...] -- 1:53:42

      Average standard deviation of split frequencies: 0.009409

      4431000 -- (-20093.371) [...15 remote chains...] -- 1:53:40
      4432000 -- [-20082.918] [...15 remote chains...] -- 1:53:39
      4433000 -- (-20086.801) [...15 remote chains...] -- 1:53:39
      4434000 -- (-20086.792) [...15 remote chains...] -- 1:53:37
      4435000 -- (-20081.049) [...15 remote chains...] -- 1:53:36

      Average standard deviation of split frequencies: 0.009424

      4436000 -- (-20099.241) [...15 remote chains...] -- 1:53:35
      4437000 -- [-20102.152] [...15 remote chains...] -- 1:53:34
      4438000 -- (-20100.861) [...15 remote chains...] -- 1:53:32
      4439000 -- [-20100.928] [...15 remote chains...] -- 1:53:32
      4440000 -- [-20092.891] [...15 remote chains...] -- 1:53:31

      Average standard deviation of split frequencies: 0.009402

      4441000 -- (-20080.373) [...15 remote chains...] -- 1:53:29
      4442000 -- [-20081.686] [...15 remote chains...] -- 1:53:27
      4443000 -- [-20074.803] [...15 remote chains...] -- 1:53:27
      4444000 -- (-20083.776) [...15 remote chains...] -- 1:53:26
      4445000 -- (-20074.050) [...15 remote chains...] -- 1:53:24

      Average standard deviation of split frequencies: 0.009389

      4446000 -- [-20081.933] [...15 remote chains...] -- 1:53:24
      4447000 -- (-20079.980) [...15 remote chains...] -- 1:53:22
      4448000 -- [-20090.880] [...15 remote chains...] -- 1:53:21
      4449000 -- (-20078.259) [...15 remote chains...] -- 1:53:21
      4450000 -- (-20071.020) [...15 remote chains...] -- 1:53:19

      Average standard deviation of split frequencies: 0.009397

      4451000 -- (-20072.235) [...15 remote chains...] -- 1:53:18
      4452000 -- (-20075.435) [...15 remote chains...] -- 1:53:17
      4453000 -- (-20082.728) [...15 remote chains...] -- 1:53:16
      4454000 -- [-20090.048] [...15 remote chains...] -- 1:53:14
      4455000 -- [-20084.990] [...15 remote chains...] -- 1:53:14

      Average standard deviation of split frequencies: 0.009424

      4456000 -- (-20084.135) [...15 remote chains...] -- 1:53:13
      4457000 -- [-20082.619] [...15 remote chains...] -- 1:53:11
      4458000 -- (-20082.102) [...15 remote chains...] -- 1:53:11
      4459000 -- [-20073.542] [...15 remote chains...] -- 1:53:09
      4460000 -- [-20075.391] [...15 remote chains...] -- 1:53:08

      Average standard deviation of split frequencies: 0.009452

      4461000 -- (-20096.851) [...15 remote chains...] -- 1:53:08
      4462000 -- (-20085.965) [...15 remote chains...] -- 1:53:06
      4463000 -- (-20075.046) [...15 remote chains...] -- 1:53:05
      4464000 -- [-20079.140] [...15 remote chains...] -- 1:53:04
      4465000 -- (-20084.671) [...15 remote chains...] -- 1:53:03

      Average standard deviation of split frequencies: 0.009476

      4466000 -- [-20092.313] [...15 remote chains...] -- 1:53:01
      4467000 -- [-20093.269] [...15 remote chains...] -- 1:53:01
      4468000 -- (-20095.438) [...15 remote chains...] -- 1:53:00
      4469000 -- (-20086.701) [...15 remote chains...] -- 1:52:58
      4470000 -- (-20080.141) [...15 remote chains...] -- 1:52:58

      Average standard deviation of split frequencies: 0.009480

      4471000 -- (-20074.865) [...15 remote chains...] -- 1:52:56
      4472000 -- (-20080.988) [...15 remote chains...] -- 1:52:55
      4473000 -- [-20073.330] [...15 remote chains...] -- 1:52:54
      4474000 -- [-20088.469] [...15 remote chains...] -- 1:52:53
      4475000 -- (-20097.456) [...15 remote chains...] -- 1:52:51

      Average standard deviation of split frequencies: 0.009469

      4476000 -- (-20080.578) [...15 remote chains...] -- 1:52:51
      4477000 -- [-20081.186] [...15 remote chains...] -- 1:52:50
      4478000 -- (-20085.022) [...15 remote chains...] -- 1:52:48
      4479000 -- [-20085.174] [...15 remote chains...] -- 1:52:48
      4480000 -- [-20097.543] [...15 remote chains...] -- 1:52:46

      Average standard deviation of split frequencies: 0.009470

      4481000 -- (-20097.958) [...15 remote chains...] -- 1:52:45
      4482000 -- (-20083.765) [...15 remote chains...] -- 1:52:45
      4483000 -- (-20093.147) [...15 remote chains...] -- 1:52:43
      4484000 -- (-20087.590) [...15 remote chains...] -- 1:52:42
      4485000 -- [-20085.789] [...15 remote chains...] -- 1:52:41

      Average standard deviation of split frequencies: 0.009446

      4486000 -- [-20081.279] [...15 remote chains...] -- 1:52:40
      4487000 -- (-20086.298) [...15 remote chains...] -- 1:52:40
      4488000 -- (-20086.185) [...15 remote chains...] -- 1:52:38
      4489000 -- (-20067.289) [...15 remote chains...] -- 1:52:37
      4490000 -- [-20081.818] [...15 remote chains...] -- 1:52:36

      Average standard deviation of split frequencies: 0.009447

      4491000 -- (-20064.610) [...15 remote chains...] -- 1:52:35
      4492000 -- (-20077.026) [...15 remote chains...] -- 1:52:33
      4493000 -- [-20093.733] [...15 remote chains...] -- 1:52:33
      4494000 -- (-20088.139) [...15 remote chains...] -- 1:52:32
      4495000 -- (-20093.550) [...15 remote chains...] -- 1:52:30

      Average standard deviation of split frequencies: 0.009460

      4496000 -- (-20088.197) [...15 remote chains...] -- 1:52:30
      4497000 -- [-20093.996] [...15 remote chains...] -- 1:52:28
      4498000 -- (-20083.901) [...15 remote chains...] -- 1:52:27
      4499000 -- [-20082.608] [...15 remote chains...] -- 1:52:26
      4500000 -- [-20075.571] [...15 remote chains...] -- 1:52:25

      Average standard deviation of split frequencies: 0.009480

      4501000 -- (-20072.720) [...15 remote chains...] -- 1:52:23
      4502000 -- (-20072.356) [...15 remote chains...] -- 1:52:23
      4503000 -- [-20087.876] [...15 remote chains...] -- 1:52:22
      4504000 -- (-20090.133) [...15 remote chains...] -- 1:52:20
      4505000 -- (-20082.322) [...15 remote chains...] -- 1:52:20

      Average standard deviation of split frequencies: 0.009533

      4506000 -- [-20090.811] [...15 remote chains...] -- 1:52:18
      4507000 -- (-20105.534) [...15 remote chains...] -- 1:52:17
      4508000 -- (-20092.447) [...15 remote chains...] -- 1:52:17
      4509000 -- (-20098.547) [...15 remote chains...] -- 1:52:15
      4510000 -- (-20089.704) [...15 remote chains...] -- 1:52:15

      Average standard deviation of split frequencies: 0.009547

      4511000 -- (-20083.045) [...15 remote chains...] -- 1:52:13
      4512000 -- (-20094.315) [...15 remote chains...] -- 1:52:12
      4513000 -- (-20105.760) [...15 remote chains...] -- 1:52:12
      4514000 -- [-20093.573] [...15 remote chains...] -- 1:52:10
      4515000 -- [-20094.492] [...15 remote chains...] -- 1:52:08

      Average standard deviation of split frequencies: 0.009567

      4516000 -- (-20110.716) [...15 remote chains...] -- 1:52:08
      4517000 -- (-20103.659) [...15 remote chains...] -- 1:52:07
      4518000 -- (-20078.404) [...15 remote chains...] -- 1:52:05
      4519000 -- (-20077.429) [...15 remote chains...] -- 1:52:05
      4520000 -- (-20078.720) [...15 remote chains...] -- 1:52:03

      Average standard deviation of split frequencies: 0.009580

      4521000 -- (-20083.878) [...15 remote chains...] -- 1:52:03
      4522000 -- [-20071.326] [...15 remote chains...] -- 1:52:02
      4523000 -- (-20091.930) [...15 remote chains...] -- 1:52:00
      4524000 -- (-20095.613) [...15 remote chains...] -- 1:52:00
      4525000 -- (-20082.747) [...15 remote chains...] -- 1:51:58

      Average standard deviation of split frequencies: 0.009560

      4526000 -- [-20084.210] [...15 remote chains...] -- 1:51:57
      4527000 -- (-20084.244) [...15 remote chains...] -- 1:51:57
      4528000 -- (-20081.051) [...15 remote chains...] -- 1:51:55
      4529000 -- (-20087.115) [...15 remote chains...] -- 1:51:54
      4530000 -- [-20086.525] [...15 remote chains...] -- 1:51:53

      Average standard deviation of split frequencies: 0.009566

      4531000 -- (-20112.725) [...15 remote chains...] -- 1:51:52
      4532000 -- (-20112.665) [...15 remote chains...] -- 1:51:51
      4533000 -- [-20104.848] [...15 remote chains...] -- 1:51:50
      4534000 -- (-20095.848) [...15 remote chains...] -- 1:51:48
      4535000 -- (-20102.932) [...15 remote chains...] -- 1:51:48

      Average standard deviation of split frequencies: 0.009581

      4536000 -- (-20097.188) [...15 remote chains...] -- 1:51:47
      4537000 -- (-20090.135) [...15 remote chains...] -- 1:51:45
      4538000 -- (-20075.967) [...15 remote chains...] -- 1:51:45
      4539000 -- (-20090.532) [...15 remote chains...] -- 1:51:43
      4540000 -- (-20081.707) [...15 remote chains...] -- 1:51:42

      Average standard deviation of split frequencies: 0.009611

      4541000 -- [-20084.261] [...15 remote chains...] -- 1:51:42
      4542000 -- (-20090.204) [...15 remote chains...] -- 1:51:40
      4543000 -- (-20089.703) [...15 remote chains...] -- 1:51:39
      4544000 -- (-20082.324) [...15 remote chains...] -- 1:51:38
      4545000 -- (-20088.105) [...15 remote chains...] -- 1:51:37

      Average standard deviation of split frequencies: 0.009644

      4546000 -- [-20078.992] [...15 remote chains...] -- 1:51:35
      4547000 -- [-20081.443] [...15 remote chains...] -- 1:51:35
      4548000 -- (-20077.278) [...15 remote chains...] -- 1:51:33
      4549000 -- (-20080.068) [...15 remote chains...] -- 1:51:32
      4550000 -- [-20076.066] [...15 remote chains...] -- 1:51:32

      Average standard deviation of split frequencies: 0.009686

      4551000 -- [-20078.834] [...15 remote chains...] -- 1:51:30
      4552000 -- (-20085.739) [...15 remote chains...] -- 1:51:29
      4553000 -- (-20081.109) [...15 remote chains...] -- 1:51:28
      4554000 -- (-20090.996) [...15 remote chains...] -- 1:51:27
      4555000 -- (-20095.777) [...15 remote chains...] -- 1:51:27

      Average standard deviation of split frequencies: 0.009749

      4556000 -- (-20079.453) [...15 remote chains...] -- 1:51:25
      4557000 -- [-20083.325] [...15 remote chains...] -- 1:51:24
      4558000 -- (-20098.619) [...15 remote chains...] -- 1:51:23
      4559000 -- (-20095.495) [...15 remote chains...] -- 1:51:22
      4560000 -- (-20103.044) [...15 remote chains...] -- 1:51:20

      Average standard deviation of split frequencies: 0.009762

      4561000 -- (-20092.247) [...15 remote chains...] -- 1:51:20
      4562000 -- (-20102.427) [...15 remote chains...] -- 1:51:18
      4563000 -- (-20100.166) [...15 remote chains...] -- 1:51:17
      4564000 -- (-20097.067) [...15 remote chains...] -- 1:51:17
      4565000 -- (-20094.234) [...15 remote chains...] -- 1:51:15

      Average standard deviation of split frequencies: 0.009717

      4566000 -- (-20071.147) [...15 remote chains...] -- 1:51:14
      4567000 -- (-20097.083) [...15 remote chains...] -- 1:51:13
      4568000 -- (-20101.536) [...15 remote chains...] -- 1:51:12
      4569000 -- (-20091.102) [...15 remote chains...] -- 1:51:10
      4570000 -- (-20094.946) [...15 remote chains...] -- 1:51:10

      Average standard deviation of split frequencies: 0.009675

      4571000 -- (-20085.855) [...15 remote chains...] -- 1:51:08
      4572000 -- [-20072.726] [...15 remote chains...] -- 1:51:08
      4573000 -- (-20088.775) [...15 remote chains...] -- 1:51:07
      4574000 -- [-20085.099] [...15 remote chains...] -- 1:51:05
      4575000 -- (-20087.713) [...15 remote chains...] -- 1:51:04

      Average standard deviation of split frequencies: 0.009723

      4576000 -- (-20085.078) [...15 remote chains...] -- 1:51:03
      4577000 -- [-20097.180] [...15 remote chains...] -- 1:51:02
      4578000 -- [-20092.041] [...15 remote chains...] -- 1:51:00
      4579000 -- (-20092.389) [...15 remote chains...] -- 1:51:00
      4580000 -- (-20091.633) [...15 remote chains...] -- 1:50:59

      Average standard deviation of split frequencies: 0.009678

      4581000 -- (-20100.557) [...15 remote chains...] -- 1:50:57
      4582000 -- (-20093.997) [...15 remote chains...] -- 1:50:57
      4583000 -- (-20090.262) [...15 remote chains...] -- 1:50:55
      4584000 -- (-20087.849) [...15 remote chains...] -- 1:50:54
      4585000 -- (-20088.673) [...15 remote chains...] -- 1:50:53

      Average standard deviation of split frequencies: 0.009691

      4586000 -- (-20070.660) [...15 remote chains...] -- 1:50:52
      4587000 -- [-20078.071] [...15 remote chains...] -- 1:50:50
      4588000 -- [-20066.004] [...15 remote chains...] -- 1:50:50
      4589000 -- [-20076.313] [...15 remote chains...] -- 1:50:49
      4590000 -- (-20076.477) [...15 remote chains...] -- 1:50:47

      Average standard deviation of split frequencies: 0.009692

      4591000 -- (-20096.064) [...15 remote chains...] -- 1:50:47
      4592000 -- (-20089.556) [...15 remote chains...] -- 1:50:45
      4593000 -- [-20080.314] [...15 remote chains...] -- 1:50:44
      4594000 -- (-20076.753) [...15 remote chains...] -- 1:50:43
      4595000 -- (-20081.909) [...15 remote chains...] -- 1:50:42

      Average standard deviation of split frequencies: 0.009757

      4596000 -- (-20083.041) [...15 remote chains...] -- 1:50:40
      4597000 -- [-20084.227] [...15 remote chains...] -- 1:50:40
      4598000 -- (-20080.635) [...15 remote chains...] -- 1:50:39
      4599000 -- (-20077.109) [...15 remote chains...] -- 1:50:37
      4600000 -- (-20070.890) [...15 remote chains...] -- 1:50:37

      Average standard deviation of split frequencies: 0.009731

      4601000 -- (-20076.259) [...15 remote chains...] -- 1:50:35
      4602000 -- (-20075.835) [...15 remote chains...] -- 1:50:34
      4603000 -- [-20065.388] [...15 remote chains...] -- 1:50:32
      4604000 -- (-20065.072) [...15 remote chains...] -- 1:50:32
      4605000 -- (-20072.731) [...15 remote chains...] -- 1:50:30

      Average standard deviation of split frequencies: 0.009748

      4606000 -- [-20083.690] [...15 remote chains...] -- 1:50:29
      4607000 -- (-20085.697) [...15 remote chains...] -- 1:50:29
      4608000 -- [-20083.708] [...15 remote chains...] -- 1:50:27
      4609000 -- (-20079.925) [...15 remote chains...] -- 1:50:26
      4610000 -- [-20072.701] [...15 remote chains...] -- 1:50:25

      Average standard deviation of split frequencies: 0.009748

      4611000 -- (-20084.143) [...15 remote chains...] -- 1:50:24
      4612000 -- (-20079.071) [...15 remote chains...] -- 1:50:22
      4613000 -- [-20087.545] [...15 remote chains...] -- 1:50:22
      4614000 -- [-20080.204] [...15 remote chains...] -- 1:50:21
      4615000 -- (-20077.718) [...15 remote chains...] -- 1:50:19

      Average standard deviation of split frequencies: 0.009779

      4616000 -- (-20089.533) [...15 remote chains...] -- 1:50:19
      4617000 -- [-20089.179] [...15 remote chains...] -- 1:50:17
      4618000 -- [-20087.612] [...15 remote chains...] -- 1:50:16
      4619000 -- (-20094.658) [...15 remote chains...] -- 1:50:15
      4620000 -- [-20091.136] [...15 remote chains...] -- 1:50:14

      Average standard deviation of split frequencies: 0.009836

      4621000 -- (-20086.324) [...15 remote chains...] -- 1:50:12
      4622000 -- (-20077.969) [...15 remote chains...] -- 1:50:11
      4623000 -- (-20086.955) [...15 remote chains...] -- 1:50:11
      4624000 -- (-20080.117) [...15 remote chains...] -- 1:50:09
      4625000 -- (-20080.061) [...15 remote chains...] -- 1:50:09

      Average standard deviation of split frequencies: 0.009899

      4626000 -- (-20081.559) [...15 remote chains...] -- 1:50:07
      4627000 -- (-20077.774) [...15 remote chains...] -- 1:50:06
      4628000 -- (-20091.495) [...15 remote chains...] -- 1:50:04
      4629000 -- (-20091.999) [...15 remote chains...] -- 1:50:04
      4630000 -- (-20071.398) [...15 remote chains...] -- 1:50:02

      Average standard deviation of split frequencies: 0.009914

      4631000 -- (-20087.138) [...15 remote chains...] -- 1:50:01
      4632000 -- (-20079.866) [...15 remote chains...] -- 1:50:01
      4633000 -- (-20108.757) [...15 remote chains...] -- 1:49:59
      4634000 -- (-20118.269) [...15 remote chains...] -- 1:49:58
      4635000 -- (-20084.558) [...15 remote chains...] -- 1:49:57

      Average standard deviation of split frequencies: 0.009901

      4636000 -- (-20101.678) [...15 remote chains...] -- 1:49:56
      4637000 -- [-20087.436] [...15 remote chains...] -- 1:49:54
      4638000 -- (-20093.581) [...15 remote chains...] -- 1:49:54
      4639000 -- [-20074.367] [...15 remote chains...] -- 1:49:52
      4640000 -- (-20092.579) [...15 remote chains...] -- 1:49:51

      Average standard deviation of split frequencies: 0.009887

      4641000 -- (-20080.963) [...15 remote chains...] -- 1:49:51
      4642000 -- (-20094.539) [...15 remote chains...] -- 1:49:49
      4643000 -- (-20082.129) [...15 remote chains...] -- 1:49:48
      4644000 -- (-20081.879) [...15 remote chains...] -- 1:49:47
      4645000 -- (-20072.025) [...15 remote chains...] -- 1:49:46

      Average standard deviation of split frequencies: 0.009873

      4646000 -- (-20060.067) [...15 remote chains...] -- 1:49:44
[truncated: 609,136 more chars]
