# Supplementary material for: Total-evidence phylogeny reveals recent crown group radiation and biogeographical history of hamsters
Source: BMC Biol. 2026 Apr 9;24:117. doi: 10.1186/s12915-026-02581-z (PMC13173810; doi:10.1186/s12915-026-02581-z)
Supplement: Supplementary file 6 — Additional file 6: Files S1–2. Files S1 – Input and output files of the IGR and WN total-evidence Bayesian inference analyses and the stepping-stone sampling, including all necessary information to reproduce the analyses, as well as resulting Bayes factors using marginal likelihoods from stepping-stone sampling and harmonic means. Files S2 – Input and output files of the additional phylogenetic and RoguePlot analyses described in Additional file 1, including all necessary information to reproduce the analyses. [file 12915_2026_2581_MOESM6_ESM.zip › FilesS2-AnalysesAdditionalFile1/Cricetinae_Morph_IGR_MCT.t.con.tre]

#NEXUS
[ID: 3933621368]
begin taxa;
	dimensions ntax=83;
	taxlabels
		Eucricetodon_wangae
		Apocricetus_plinii
		Apocricetus_alberti
		Apocricetus_angustidens
		Apocricetus_barrierei
		Apocricetus_darderi
		Pseudocricetus_polgardiensis
		Pseudocricetus_orienteuropaeus
		Pseudocricetus_kormosi
		Hattomys_beetsi
		Hattomys_nazarii
		Hattomys_gargantua
		Neocricetodon_ambarrensis
		Neocricetodon_fahlbuschi
		Neocricetodon_moldavicus
		Neocricetodon_nestori
		Neocricetodon_browni
		Neocricetodon_progressus
		Neocricetodon_occidentalis
		Neocricetodon_hanae
		Neocricetodon_grangeri
		Neocricetodon_intermedius
		Neocricetodon_polonicus
		Neocricetodon_magnus
		Neocricetodon_similis
		Neocricetodon_skofleki
		Neocricetodon_shalaensis
		Collimys_transversus
		Collimys_gudrunae
		Collimys_hiri
		Collimys_longidens
		Collimys_dobosi
		Cricetulodon_complicidens
		Cricetulodon_hartenbergeri
		Cricetulodon_sabadellensis
		Cricetulodon_bugesiensis
		Cricetulodon_lucentensis
		Cricetulodon_meini
		Rotundomys_freiriensis
		Rotundomys_intimus
		Rotundomys_sabatieri
		Rotundomys_montisrotundi
		Rotundomys_bressanus
		Pseudocollimys_steiningeri
		Tragomys_macpheei
		Hypsocricetus_strimonis
		Sinocricetus_zdanskyi
		Sinocricetus_progressus
		Sinocricetus_major
		Nannocricetus_primitivus
		Nannocricetus_mongolicus
		Nannocricetus_qiui
		Colloides_xiaomingi
		Stylocricetus_meoticus
		Odessamys_palatocristatus
		Odessamys_simionescui
		Allocricetus_aylasevimae
		Allocricetus_primitivus
		Allocricetus_anterolophidens
		Allocricetus_bursae
		Allocricetus_ehiki
		Allocricetus_teilhardi
		Allocricetus_jesreelicus
		Cricetulus_mesolophidos
		Cricetulus_beremendensis
		Cricetulus_europaeus
		Cricetulus_gritzai
		Cricetulus_koufosi
		Cricetulus_barabensis
		Cricetulus_longicaudatus
		Phodopus_roborovskii
		Phodopus_campbelli
		Phodopus_sungorus
		Urocricetus_kamensis
		Mesocricetus_auratus
		Mesocricetus_brandti
		Mesocricetus_newtoni
		Mesocricetus_primitivus
		Tscherskia_triton
		Nothocricetulus_migratorius
		Allocricetulus_eversmanni
		Cricetus_cricetus
		Cricetus_lophidens
		;
end;
begin trees;
	translate
		1	Eucricetodon_wangae,
		2	Apocricetus_plinii,
		3	Apocricetus_alberti,
		4	Apocricetus_angustidens,
		5	Apocricetus_barrierei,
		6	Apocricetus_darderi,
		7	Pseudocricetus_polgardiensis,
		8	Pseudocricetus_orienteuropaeus,
		9	Pseudocricetus_kormosi,
		10	Hattomys_beetsi,
		11	Hattomys_nazarii,
		12	Hattomys_gargantua,
		13	Neocricetodon_ambarrensis,
		14	Neocricetodon_fahlbuschi,
		15	Neocricetodon_moldavicus,
		16	Neocricetodon_nestori,
		17	Neocricetodon_browni,
		18	Neocricetodon_progressus,
		19	Neocricetodon_occidentalis,
		20	Neocricetodon_hanae,
		21	Neocricetodon_grangeri,
		22	Neocricetodon_intermedius,
		23	Neocricetodon_polonicus,
		24	Neocricetodon_magnus,
		25	Neocricetodon_similis,
		26	Neocricetodon_skofleki,
		27	Neocricetodon_shalaensis,
		28	Collimys_transversus,
		29	Collimys_gudrunae,
		30	Collimys_hiri,
		31	Collimys_longidens,
		32	Collimys_dobosi,
		33	Cricetulodon_complicidens,
		34	Cricetulodon_hartenbergeri,
		35	Cricetulodon_sabadellensis,
		36	Cricetulodon_bugesiensis,
		37	Cricetulodon_lucentensis,
		38	Cricetulodon_meini,
		39	Rotundomys_freiriensis,
		40	Rotundomys_intimus,
		41	Rotundomys_sabatieri,
		42	Rotundomys_montisrotundi,
		43	Rotundomys_bressanus,
		44	Pseudocollimys_steiningeri,
		45	Tragomys_macpheei,
		46	Hypsocricetus_strimonis,
		47	Sinocricetus_zdanskyi,
		48	Sinocricetus_progressus,
		49	Sinocricetus_major,
		50	Nannocricetus_primitivus,
		51	Nannocricetus_mongolicus,
		52	Nannocricetus_qiui,
		53	Colloides_xiaomingi,
		54	Stylocricetus_meoticus,
		55	Odessamys_palatocristatus,
		56	Odessamys_simionescui,
		57	Allocricetus_aylasevimae,
		58	Allocricetus_primitivus,
		59	Allocricetus_anterolophidens,
		60	Allocricetus_bursae,
		61	Allocricetus_ehiki,
		62	Allocricetus_teilhardi,
		63	Allocricetus_jesreelicus,
		64	Cricetulus_mesolophidos,
		65	Cricetulus_beremendensis,
		66	Cricetulus_europaeus,
		67	Cricetulus_gritzai,
		68	Cricetulus_koufosi,
		69	Cricetulus_barabensis,
		70	Cricetulus_longicaudatus,
		71	Phodopus_roborovskii,
		72	Phodopus_campbelli,
		73	Phodopus_sungorus,
		74	Urocricetus_kamensis,
		75	Mesocricetus_auratus,
		76	Mesocricetus_brandti,
		77	Mesocricetus_newtoni,
		78	Mesocricetus_primitivus,
		79	Tscherskia_triton,
		80	Nothocricetulus_migratorius,
		81	Allocricetulus_eversmanni,
		82	Cricetus_cricetus,
		83	Cricetus_lophidens
		;
tree con_all_compat = [&R] (1[&prob=1.00000000e+00,prob_stddev=0.00000000e+00,prob_range={1.00000000e+00,1.00000000e+00},prob(percent)="100",prob+-sd="100+-0",height_mean=1.46338370e+00,height_median=1.44597272e+00,height_95%HPD={1.01960121e+00,1.94817132e+00},age_mean=3.37833425e+01,age_median=3.36915257e+01,age_95%HPD={3.30000086e+01,3.47992604e+01}]:7.648758e-01[&length_mean=3.38241278e-02,len…
end;
