# Supplementary material for: Total-evidence phylogeny reveals recent crown group radiation and biogeographical history of hamsters
Source: BMC Biol. 2026 Apr 9;24:117. doi: 10.1186/s12915-026-02581-z (PMC13173810; doi:10.1186/s12915-026-02581-z)
Supplement: Supplementary file 6 — Additional file 6: Files S1–2. Files S1 – Input and output files of the IGR and WN total-evidence Bayesian inference analyses and the stepping-stone sampling, including all necessary information to reproduce the analyses, as well as resulting Bayes factors using marginal likelihoods from stepping-stone sampling and harmonic means. Files S2 – Input and output files of the additional phylogenetic and RoguePlot analyses described in Additional file 1, including all necessary information to reproduce the analyses. [file 12915_2026_2581_MOESM6_ESM.zip › FilesS2-AnalysesAdditionalFile1/Cricetinae_Morph_IGR_stdout.txt]

running: /mnt/home/cipres/opt/popeye/mrbayes/3.2.7a/mb < paramfile.txt
running: /mnt/home/cipres/opt/popeye/mrbayes/3.2.7a/mb < paramfile.txt
running: /mnt/home/cipres/opt/popeye/mrbayes/3.2.7a/mb < paramfile.txt
running: /mnt/home/cipres/opt/popeye/mrbayes/3.2.7a/mb < paramfile.txt
running: /mnt/home/cipres/opt/popeye/mrbayes/3.2.7a/mb < paramfile.txt
running: /mnt/home/cipres/opt/popeye/mrbayes/3.2.7a/mb < paramfile.txt
running: /mnt/home/cipres/opt/popeye/mrbayes/3.2.7a/mb < paramfile.txt
running: /mnt/home/cipres/opt/popeye/mrbayes/3.2.7a/mb < paramfile.txt
running: /mnt/home/cipres/opt/popeye/mrbayes/3.2.7a/mb < paramfile.txt
running: /mnt/home/cipres/opt/popeye/mrbayes/3.2.7a/mb < paramfile.txt
running: /mnt/home/cipres/opt/popeye/mrbayes/3.2.7a/mb < paramfile.txt
running: /mnt/home/cipres/opt/popeye/mrbayes/3.2.7a/mb < paramfile.txt
running: /mnt/home/cipres/opt/popeye/mrbayes/3.2.7a/mb < paramfile.txt
running: /mnt/home/cipres/opt/popeye/mrbayes/3.2.7a/mb < paramfile.txt
running: /mnt/home/cipres/opt/popeye/mrbayes/3.2.7a/mb < paramfile.txt
running: /mnt/home/cipres/opt/popeye/mrbayes/3.2.7a/mb < paramfile.txt
running: /mnt/home/cipres/opt/popeye/mrbayes/3.2.7a/mb < paramfile.txt
running: /mnt/home/cipres/opt/popeye/mrbayes/3.2.7a/mb < paramfile.txt
running: /mnt/home/cipres/opt/popeye/mrbayes/3.2.7a/mb < paramfile.txt
running: /mnt/home/cipres/opt/popeye/mrbayes/3.2.7a/mb < paramfile.txt
running: /mnt/home/cipres/opt/popeye/mrbayes/3.2.7a/mb < paramfile.txt
running: /mnt/home/cipres/opt/popeye/mrbayes/3.2.7a/mb < paramfile.txt
running: /mnt/home/cipres/opt/popeye/mrbayes/3.2.7a/mb < paramfile.txt
running: /mnt/home/cipres/opt/popeye/mrbayes/3.2.7a/mb < paramfile.txt


                            MrBayes 3.2.7a x86_64

                      (Bayesian Analysis of Phylogeny)

                             (Parallel version)
                         (24 processors available)

              Distributed under the GNU General Public License


               Type "help" or "help <command>" for information
                     on the commands that are available.

                   Type "about" for authorship and general
                       information about the program.


MrBayes > 
   Setting autoclose to yes

MrBayes > 
   Setting nowarnings to yes

MrBayes > 
   Setting usebeagle to yes
   Setting beagleprecision to double
   Setting beaglesse to Yes
   Setting beaglescaling to Dynamic
   Setting beaglethreads to No

MrBayes > 
   Executing file "infile.nex"
   UNIX line termination
   Longest line length = 189
   Parsing file
   Expecting NEXUS formatted file
   Reading data block
      Allocated taxon set
      Allocated matrix
      Defining new matrix with 83 taxa and 119 characters
      Data is Standard
      Gaps coded as -
      Missing data coded as ?
      Taxon  1 -> Eucricetodon_wangae
      Taxon  2 -> Apocricetus_plinii
      Taxon  3 -> Apocricetus_alberti
      Taxon  4 -> Apocricetus_angustidens
      Taxon  5 -> Apocricetus_barrierei
      Taxon  6 -> Apocricetus_darderi
      Taxon  7 -> Pseudocricetus_polgardiensis
      Taxon  8 -> Pseudocricetus_orienteuropaeus
      Taxon  9 -> Pseudocricetus_kormosi
      Taxon 10 -> Hattomys_beetsi
      Taxon 11 -> Hattomys_nazarii
      Taxon 12 -> Hattomys_gargantua
      Taxon 13 -> Neocricetodon_ambarrensis
      Taxon 14 -> Neocricetodon_fahlbuschi
      Taxon 15 -> Neocricetodon_moldavicus
      Taxon 16 -> Neocricetodon_nestori
      Taxon 17 -> Neocricetodon_browni
      Taxon 18 -> Neocricetodon_progressus
      Taxon 19 -> Neocricetodon_occidentalis
      Taxon 20 -> Neocricetodon_hanae
      Taxon 21 -> Neocricetodon_grangeri
      Taxon 22 -> Neocricetodon_intermedius
      Taxon 23 -> Neocricetodon_polonicus
      Taxon 24 -> Neocricetodon_magnus
      Taxon 25 -> Neocricetodon_similis
      Taxon 26 -> Neocricetodon_skofleki
      Taxon 27 -> Neocricetodon_shalaensis
      Taxon 28 -> Collimys_transversus
      Taxon 29 -> Collimys_gudrunae
      Taxon 30 -> Collimys_hiri
      Taxon 31 -> Collimys_longidens
      Taxon 32 -> Collimys_dobosi
      Taxon 33 -> Cricetulodon_complicidens
      Taxon 34 -> Cricetulodon_hartenbergeri
      Taxon 35 -> Cricetulodon_sabadellensis
      Taxon 36 -> Cricetulodon_bugesiensis
      Taxon 37 -> Cricetulodon_lucentensis
      Taxon 38 -> Cricetulodon_meini
      Taxon 39 -> Rotundomys_freiriensis
      Taxon 40 -> Rotundomys_intimus
      Taxon 41 -> Rotundomys_sabatieri
      Taxon 42 -> Rotundomys_montisrotundi
      Taxon 43 -> Rotundomys_bressanus
      Taxon 44 -> Pseudocollimys_steiningeri
      Taxon 45 -> Tragomys_macpheei
      Taxon 46 -> Hypsocricetus_strimonis
      Taxon 47 -> Sinocricetus_zdanskyi
      Taxon 48 -> Sinocricetus_progressus
      Taxon 49 -> Sinocricetus_major
      Taxon 50 -> Nannocricetus_primitivus
      Taxon 51 -> Nannocricetus_mongolicus
      Taxon 52 -> Nannocricetus_qiui
      Taxon 53 -> Colloides_xiaomingi
      Taxon 54 -> Stylocricetus_meoticus
      Taxon 55 -> Odessamys_palatocristatus
      Taxon 56 -> Odessamys_simionescui
      Taxon 57 -> Allocricetus_aylasevimae
      Taxon 58 -> Allocricetus_primitivus
      Taxon 59 -> Allocricetus_anterolophidens
      Taxon 60 -> Allocricetus_bursae
      Taxon 61 -> Allocricetus_ehiki
      Taxon 62 -> Allocricetus_teilhardi
      Taxon 63 -> Allocricetus_jesreelicus
      Taxon 64 -> Cricetulus_mesolophidos
      Taxon 65 -> Cricetulus_beremendensis
      Taxon 66 -> Cricetulus_europaeus
      Taxon 67 -> Cricetulus_gritzai
      Taxon 68 -> Cricetulus_koufosi
      Taxon 69 -> Cricetulus_barabensis
      Taxon 70 -> Cricetulus_longicaudatus
      Taxon 71 -> Phodopus_roborovskii
      Taxon 72 -> Phodopus_campbelli
      Taxon 73 -> Phodopus_sungorus
      Taxon 74 -> Urocricetus_kamensis
      Taxon 75 -> Mesocricetus_auratus
      Taxon 76 -> Mesocricetus_brandti
      Taxon 77 -> Mesocricetus_newtoni
      Taxon 78 -> Mesocricetus_primitivus
      Taxon 79 -> Tscherskia_triton
      Taxon 80 -> Nothocricetulus_migratorius
      Taxon 81 -> Allocricetulus_eversmanni
      Taxon 82 -> Cricetus_cricetus
      Taxon 83 -> Cricetus_lophidens
      Successfully read matrix
      Setting default partition (does not divide up characters)
      Setting model defaults
      Seed (for generating default start values) = 1744275217
      WARNING: There are 31 characters incompatible with the specified
               coding bias. These characters will be excluded.
      Setting output file names to "infile.nex.run<i>.<p|t>"
   Exiting data block
   Reading mrbayes block
      Setting autoclose to yes
      Setting nowarnings to yes
      Setting outgroup to taxon "Eucricetodon_wangae"
      Enabling Coding All
      Setting Rates to Gamma
      Successfully set likelihood model parameters
      WARNING: Compressed character 1 (original character 2) of division 1 has less 
               than two observed states; it will be assumed to have two states.
      WARNING: Compressed character 17 (original character 27) of division 1 has less 
               than two observed states; it will be assumed to have two states.
      WARNING: Compressed character 20 (original character 31) of division 1 has less 
               than two observed states; it will be assumed to have two states.
      WARNING: Compressed character 31 (original character 44) of division 1 has less 
               than two observed states; it will be assumed to have two states.
      WARNING: Compressed character 59 (original character 75) of division 1 has less 
               than two observed states; it will be assumed to have two states.
      WARNING: Compressed character 68 (original character 87) of division 1 has less 
               than two observed states; it will be assumed to have two states.
      Setting outgroup to taxon "Eucricetodon_wangae"
      Defining constraint called 'ingroup'
      Setting age of taxon 'Eucricetodon_wangae' to Uniform(33.00,35.00)
      Setting age of taxon 'Apocricetus_alberti' to Uniform(4.20,6.56)
      Setting age of taxon 'Apocricetus_angustidens' to Uniform(3.03,4.27)
      Setting age of taxon 'Apocricetus_barrierei' to Uniform(3.04,5.47)
      Setting age of taxon 'Apocricetus_darderi' to Uniform(3.60,5.33)
      Setting age of taxon 'Apocricetus_plinii' to Uniform(6.27,7.67)
      Setting age of taxon 'Collimys_dobosi' to Uniform(11.10,12.20)
      Setting age of taxon 'Collimys_gudrunae' to Uniform(13.80,13.90)
      Setting age of taxon 'Collimys_hiri' to Uniform(11.30,11.60)
      Setting age of taxon 'Collimys_longidens' to Uniform(11.30,11.90)
      Setting age of taxon 'Collimys_transversus' to Uniform(13.80,13.90)
      Setting age of taxon 'Colloides_xiaomingi' to Uniform(7.65,11.20)
      Setting age of taxon 'Cricetulodon_bugesiensis' to Uniform(8.75,9.90)
      Setting age of taxon 'Cricetulodon_complicidens' to Uniform(9.60,9.78)
      Setting age of taxon 'Cricetulodon_hartenbergeri' to Uniform(9.49,10.60)
      Setting age of taxon 'Cricetulodon_lucentensis' to Uniform(6.89,7.17)
      Setting age of taxon 'Cricetulodon_meini' to Uniform(7.53,7.58)
      Setting age of taxon 'Cricetulodon_sabadellensis' to Uniform(9.12,9.98)
      Setting age of taxon 'Hattomys_beetsi' to Uniform(4.19,7.02)
      Setting age of taxon 'Hattomys_gargantua' to Uniform(4.19,7.02)
      Setting age of taxon 'Hattomys_nazarii' to Uniform(4.19,7.02)
      Setting age of taxon 'Hypsocricetus_strimonis' to Uniform(5.30,5.80)
      Setting age of taxon 'Nannocricetus_primitivus' to Uniform(7.54,11.60)
      Setting age of taxon 'Nannocricetus_mongolicus' to Uniform(2.58,7.14)
      Setting age of taxon 'Nannocricetus_qiui' to Fixed(4.42)
      Setting age of taxon 'Neocricetodon_ambarrensis' to Uniform(8.75,9.90)
      Setting age of taxon 'Neocricetodon_browni' to Uniform(5.30,7.68)
      Setting age of taxon 'Neocricetodon_fahlbuschi' to Uniform(7.60,9.11)
      Setting age of taxon 'Neocricetodon_grangeri' to Uniform(4.30,6.73)
      Setting age of taxon 'Neocricetodon_hanae' to Uniform(6.20,7.15)
      Setting age of taxon 'Neocricetodon_intermedius' to Uniform(3.18,4.95)
      Setting age of taxon 'Neocricetodon_magnus' to Uniform(3.18,5.47)
      Setting age of taxon 'Neocricetodon_moldavicus' to Uniform(9.79,9.94)
      Setting age of taxon 'Neocricetodon_nestori' to Uniform(6.40,6.70)
      Setting age of taxon 'Neocricetodon_occidentalis' to Uniform(7.62,8.51)
      Setting age of taxon 'Neocricetodon_polonicus' to Uniform(3.18,5.47)
      Setting age of taxon 'Neocricetodon_progressus' to Uniform(7.65,8.50)
      Setting age of taxon 'Neocricetodon_shalaensis' to Uniform(7.54,11.20)
      Setting age of taxon 'Neocricetodon_similis' to Uniform(3.60,6.50)
      Setting age of taxon 'Neocricetodon_skofleki' to Uniform(6.90,8.75)
      Setting age of taxon 'Odessamys_palatocristatus' to Uniform(3.18,4.27)
      Setting age of taxon 'Odessamys_simionescui' to Uniform(3.18,5.47)
      Setting age of taxon 'Pseudocollimys_steiningeri' to Uniform(8.90,9.10)
      Setting age of taxon 'Pseudocricetus_kormosi' to Uniform(5.60,7.02)
      Setting age of taxon 'Pseudocricetus_orienteuropaeus' to Uniform(6.04,7.68)
      Setting age of taxon 'Pseudocricetus_polgardiensis' to Uniform(5.60,7.02)
      Setting age of taxon 'Rotundomys_bressanus' to Uniform(8.00,9.90)
      Setting age of taxon 'Rotundomys_freiriensis' to Uniform(9.62,9.87)
      Setting age of taxon 'Rotundomys_intimus' to Uniform(8.75,9.71)
      Setting age of taxon 'Rotundomys_montisrotundi' to Uniform(8.75,9.90)
      Setting age of taxon 'Rotundomys_sabatieri' to Uniform(8.75,9.90)
      Setting age of taxon 'Sinocricetus_zdanskyi' to Uniform(4.63,8.75)
      Setting age of taxon 'Sinocricetus_progressus' to Uniform(2.58,5.33)
      Setting age of taxon 'Sinocricetus_major' to Uniform(4.10,4.30)
      Setting age of taxon 'Stylocricetus_meoticus' to Uniform(5.33,7.68)
      Setting age of taxon 'Tragomys_macpheei' to Uniform(3.60,5.33)
      Setting age of taxon 'Allocricetus_aylasevimae' to Uniform(7.65,8.75)
      Setting age of taxon 'Allocricetus_primitivus' to Uniform(4.30,4.80)
      Setting age of taxon 'Allocricetus_anterolophidens' to Uniform(2.54,4.27)
      Setting age of taxon 'Allocricetus_bursae' to Uniform(0.01,5.47)
      Setting age of taxon 'Allocricetus_ehiki' to Uniform(0.13,5.23)
      Setting age of taxon 'Allocricetus_teilhardi' to Uniform(0.37,2.00)
      Setting age of taxon 'Allocricetus_jesreelicus' to Uniform(0.10,0.36)
      Setting age of taxon 'Cricetulus_mesolophidos' to Uniform(2.60,4.80)
      Setting age of taxon 'Cricetulus_beremendensis' to Uniform(2.70,3.40)
      Setting age of taxon 'Cricetulus_europaeus' to Uniform(3.20,3.40)
      Setting age of taxon 'Cricetulus_gritzai' to Uniform(3.50,4.00)
      Setting age of taxon 'Cricetulus_koufosi' to Uniform(1.00,1.90)
      Setting age of taxon 'Cricetulus_barabensis' to Uniform(0.00,2.60)
      Setting age of taxon 'Cricetulus_longicaudatus' to Uniform(0.00,1.38)
      Setting age of taxon 'Mesocricetus_auratus' to Uniform(0.00,0.99)
      Setting age of taxon 'Mesocricetus_brandti' to Uniform(0.00,0.07)
      Setting age of taxon 'Mesocricetus_newtoni' to Uniform(0.00,0.75)
      Setting age of taxon 'Mesocricetus_primitivus' to Uniform(1.20,5.40)
      Setting age of taxon 'Tscherskia_triton' to Uniform(0.00,1.38)
      Setting age of taxon 'Nothocricetulus_migratorius' to Uniform(0.00,1.90)
      Setting age of taxon 'Allocricetulus_eversmanni' to Uniform(0.00,0.37)
      Setting age of taxon 'Cricetus_cricetus' to Uniform(0.00,1.78)
      Setting age of taxon 'Cricetus_lophidens' to Uniform(5.23,5.40)
      Setting Brlenspr to Clock:Fossilization
      Successfully set prior model parameters
      WARNING: Compressed character 1 (original character 2) of division 1 has less 
               than two observed states; it will be assumed to have two states.
      WARNING: Compressed character 17 (original character 27) of division 1 has less 
               than two observed states; it will be assumed to have two states.
      WARNING: Compressed character 20 (original character 31) of division 1 has less 
               than two observed states; it will be assumed to have two states.
      WARNING: Compressed character 31 (original character 44) of division 1 has less 
               than two observed states; it will be assumed to have two states.
      WARNING: Compressed character 59 (original character 75) of division 1 has less 
               than two observed states; it will be assumed to have two states.
      WARNING: Compressed character 68 (original character 87) of division 1 has less 
               than two observed states; it will be assumed to have two states.
      Setting Sampleprob to 0.68400000
      Successfully set prior model parameters
      WARNING: Compressed character 1 (original character 2) of division 1 has less 
               than two observed states; it will be assumed to have two states.
      WARNING: Compressed character 17 (original character 27) of division 1 has less 
               than two observed states; it will be assumed to have two states.
      WARNING: Compressed character 20 (original character 31) of division 1 has less 
               than two observed states; it will be assumed to have two states.
      WARNING: Compressed character 31 (original character 44) of division 1 has less 
               than two observed states; it will be assumed to have two states.
      WARNING: Compressed character 59 (original character 75) of division 1 has less 
               than two observed states; it will be assumed to have two states.
      WARNING: Compressed character 68 (original character 87) of division 1 has less 
               than two observed states; it will be assumed to have two states.
      Setting SampleStrat to Diversity
      Successfully set prior model parameters
      WARNING: Compressed character 1 (original character 2) of division 1 has less 
               than two observed states; it will be assumed to have two states.
      WARNING: Compressed character 17 (original character 27) of division 1 has less 
               than two observed states; it will be assumed to have two states.
      WARNING: Compressed character 20 (original character 31) of division 1 has less 
               than two observed states; it will be assumed to have two states.
      WARNING: Compressed character 31 (original character 44) of division 1 has less 
               than two observed states; it will be assumed to have two states.
      WARNING: Compressed character 59 (original character 75) of division 1 has less 
               than two observed states; it will be assumed to have two states.
      WARNING: Compressed character 68 (original character 87) of division 1 has less 
               than two observed states; it will be assumed to have two states.
      Setting Treeagepr to Offsetexponential(33.00,41.20)
      Successfully set prior model parameters
      WARNING: Compressed character 1 (original character 2) of division 1 has less 
               than two observed states; it will be assumed to have two states.
      WARNING: Compressed character 17 (original character 27) of division 1 has less 
               than two observed states; it will be assumed to have two states.
      WARNING: Compressed character 20 (original character 31) of division 1 has less 
               than two observed states; it will be assumed to have two states.
      WARNING: Compressed character 31 (original character 44) of division 1 has less 
               than two observed states; it will be assumed to have two states.
      WARNING: Compressed character 59 (original character 75) of division 1 has less 
               than two observed states; it will be assumed to have two states.
      WARNING: Compressed character 68 (original character 87) of division 1 has less 
               than two observed states; it will be assumed to have two states.
      Setting Clockvarpr to Igr
      Successfully set prior model parameters
      WARNING: Compressed character 1 (original character 2) of division 1 has less 
               than two observed states; it will be assumed to have two states.
      WARNING: Compressed character 17 (original character 27) of division 1 has less 
               than two observed states; it will be assumed to have two states.
      WARNING: Compressed character 20 (original character 31) of division 1 has less 
               than two observed states; it will be assumed to have two states.
      WARNING: Compressed character 31 (original character 44) of division 1 has less 
               than two observed states; it will be assumed to have two states.
      WARNING: Compressed character 59 (original character 75) of division 1 has less 
               than two observed states; it will be assumed to have two states.
      WARNING: Compressed character 68 (original character 87) of division 1 has less 
               than two observed states; it will be assumed to have two states.
      Setting Clockratepr to Lognormal(-1.82,1.18)
      Successfully set prior model parameters
      WARNING: Compressed character 1 (original character 2) of division 1 has less 
               than two observed states; it will be assumed to have two states.
      WARNING: Compressed character 17 (original character 27) of division 1 has less 
               than two observed states; it will be assumed to have two states.
      WARNING: Compressed character 20 (original character 31) of division 1 has less 
               than two observed states; it will be assumed to have two states.
      WARNING: Compressed character 31 (original character 44) of division 1 has less 
               than two observed states; it will be assumed to have two states.
      WARNING: Compressed character 59 (original character 75) of division 1 has less 
               than two observed states; it will be assumed to have two states.
      WARNING: Compressed character 68 (original character 87) of division 1 has less 
               than two observed states; it will be assumed to have two states.
      Setting Topologypr to Constraints
      Successfully set prior model parameters
      WARNING: Compressed character 1 (original character 2) of division 1 has less 
               than two observed states; it will be assumed to have two states.
      WARNING: Compressed character 17 (original character 27) of division 1 has less 
               than two observed states; it will be assumed to have two states.
      WARNING: Compressed character 20 (original character 31) of division 1 has less 
               than two observed states; it will be assumed to have two states.
      WARNING: Compressed character 31 (original character 44) of division 1 has less 
               than two observed states; it will be assumed to have two states.
      WARNING: Compressed character 59 (original character 75) of division 1 has less 
               than two observed states; it will be assumed to have two states.
      WARNING: Compressed character 68 (original character 87) of division 1 has less 
               than two observed states; it will be assumed to have two states.
      Setting Nodeagepr to Calibrated
      Successfully set prior model parameters
      WARNING: Compressed character 1 (original character 2) of division 1 has less 
               than two observed states; it will be assumed to have two states.
      WARNING: Compressed character 17 (original character 27) of division 1 has less 
               than two observed states; it will be assumed to have two states.
      WARNING: Compressed character 20 (original character 31) of division 1 has less 
               than two observed states; it will be assumed to have two states.
      WARNING: Compressed character 31 (original character 44) of division 1 has less 
               than two observed states; it will be assumed to have two states.
      WARNING: Compressed character 59 (original character 75) of division 1 has less 
               than two observed states; it will be assumed to have two states.
      WARNING: Compressed character 68 (original character 87) of division 1 has less 
               than two observed states; it will be assumed to have two states.
      Setting number of generations to 50000000
      Using relative burnin (a fraction of samples discarded).
      Setting burnin fraction to 0.30
      Setting print frequency to 1000
      Setting sample frequency to 1000
      WARNING: Reallocation of zero size attempted. This is probably a bug. Problems may follow.
      WARNING: Reallocation of zero size attempted. This is probably a bug. Problems may follow.
      WARNING: Reallocation of zero size attempted. This is probably a bug. Problems may follow.
      WARNING: Reallocation of zero size attempted. This is probably a bug. Problems may follow.
      Setting number of runs to 4
      WARNING: Allocation of zero size attempted. This is probably a bug; problems may follow.
      Setting number of chains to 6
      Setting heating parameter to 0.020000
      Setting number of swaps per swapping cycle to 3
      Setting chain output file names to "infile.nex.run<i>.<p/t>"
      Successfully set chain parameters
      Running Markov chain
      MCMC stamp = 3933621368
      Seed = 702102453
      Swapseed = 1744275217
      Model settings:

         Data not partitioned --
            Datatype  = Standard
            Coding    = All
            # States  = Variable, up to 10
                        State frequencies are fixed to be equal
            Rates     = Gamma
                        The distribution is approximated using 4 categories.
                        Shape parameter is exponentially
                        distributed with parameter (1.00).

      Active parameters: 

         Parameters
         ---------------------
         Statefreq           1
         Shape               2
         Ratemultiplier      3
         Topology            4
         Brlens              5
         Speciationrate      6
         Extinctionrate      7
         Fossilizationrate   8
         Igrvar              9
         Igrbranchrates     10
         Clockrate          11
         ---------------------

         1 --  Parameter  = Alpha_symdir
               Type       = Symmetric diricihlet/beta distribution alpha_i parameter
               Prior      = Symmetric dirichlet with all parameters equal to infinity

         2 --  Parameter  = Alpha
               Type       = Shape of scaled gamma distribution of site rates
               Prior      = Exponential(1.00)

         3 --  Parameter  = Ratemultiplier
               Type       = Partition-specific rate multiplier
               Prior      = Fixed(1.0)

         4 --  Parameter  = Tau
               Type       = Topology
               Prior      = Prior on topology obeys the following constraints:
                            -- Hard constraint "ingroup"
               Subparam.  = V

         5 --  Parameter  = V
               Type       = Branch lengths
               Prior      = Clock:Fossilization
                            Node depths are constrained by the following age constraints:
                            -- The age of terminal "Eucricetodon_wangae" is Uniform(33.00,35.00)
                            -- The age of terminal "Apocricetus_plinii" is Uniform(6.27,7.67)
                            -- The age of terminal "Apocricetus_alberti" is Uniform(4.20,6.56)
                            -- The age of terminal "Apocricetus_angustidens" is Uniform(3.03,4.27)
                            -- The age of terminal "Apocricetus_barrierei" is Uniform(3.04,5.47)
                            -- The age of terminal "Apocricetus_darderi" is Uniform(3.60,5.33)
                            -- The age of terminal "Pseudocricetus_polgardiensis" is Uniform(5.60,7.02)
                            -- The age of terminal "Pseudocricetus_orienteuropaeus" is Uniform(6.04,7.68)
                            -- The age of terminal "Pseudocricetus_kormosi" is Uniform(5.60,7.02)
                            -- The age of terminal "Hattomys_beetsi" is Uniform(4.19,7.02)
                            -- The age of terminal "Hattomys_nazarii" is Uniform(4.19,7.02)
                            -- The age of terminal "Hattomys_gargantua" is Uniform(4.19,7.02)
                            -- The age of terminal "Neocricetodon_ambarrensis" is Uniform(8.75,9.90)
                            -- The age of terminal "Neocricetodon_fahlbuschi" is Uniform(7.60,9.11)
                            -- The age of terminal "Neocricetodon_moldavicus" is Uniform(9.79,9.94)
                            -- The age of terminal "Neocricetodon_nestori" is Uniform(6.40,6.70)
                            -- The age of terminal "Neocricetodon_browni" is Uniform(5.30,7.68)
                            -- The age of terminal "Neocricetodon_progressus" is Uniform(7.65,8.50)
                            -- The age of terminal "Neocricetodon_occidentalis" is Uniform(7.62,8.51)
                            -- The age of terminal "Neocricetodon_hanae" is Uniform(6.20,7.15)
                            -- The age of terminal "Neocricetodon_grangeri" is Uniform(4.30,6.73)
                            -- The age of terminal "Neocricetodon_intermedius" is Uniform(3.18,4.95)
                            -- The age of terminal "Neocricetodon_polonicus" is Uniform(3.18,5.47)
                            -- The age of terminal "Neocricetodon_magnus" is Uniform(3.18,5.47)
                            -- The age of terminal "Neocricetodon_similis" is Uniform(3.60,6.50)
                            -- The age of terminal "Neocricetodon_skofleki" is Uniform(6.90,8.75)
                            -- The age of terminal "Neocricetodon_shalaensis" is Uniform(7.54,11.20)
                            -- The age of terminal "Collimys_transversus" is Uniform(13.80,13.90)
                            -- The age of terminal "Collimys_gudrunae" is Uniform(13.80,13.90)
                            -- The age of terminal "Collimys_hiri" is Uniform(11.30,11.60)
                            -- The age of terminal "Collimys_longidens" is Uniform(11.30,11.90)
                            -- The age of terminal "Collimys_dobosi" is Uniform(11.10,12.20)
                            -- The age of terminal "Cricetulodon_complicidens" is Uniform(9.60,9.78)
                            -- The age of terminal "Cricetulodon_hartenbergeri" is Uniform(9.49,10.60)
                            -- The age of terminal "Cricetulodon_sabadellensis" is Uniform(9.12,9.98)
                            -- The age of terminal "Cricetulodon_bugesiensis" is Uniform(8.75,9.90)
                            -- The age of terminal "Cricetulodon_lucentensis" is Uniform(6.89,7.17)
                            -- The age of terminal "Cricetulodon_meini" is Uniform(7.53,7.58)
                            -- The age of terminal "Rotundomys_freiriensis" is Uniform(9.62,9.87)
                            -- The age of terminal "Rotundomys_intimus" is Uniform(8.75,9.71)
                            -- The age of terminal "Rotundomys_sabatieri" is Uniform(8.75,9.90)
                            -- The age of terminal "Rotundomys_montisrotundi" is Uniform(8.75,9.90)
                            -- The age of terminal "Rotundomys_bressanus" is Uniform(8.00,9.90)
                            -- The age of terminal "Pseudocollimys_steiningeri" is Uniform(8.90,9.10)
                            -- The age of terminal "Tragomys_macpheei" is Uniform(3.60,5.33)
                            -- The age of terminal "Hypsocricetus_strimonis" is Uniform(5.30,5.80)
                            -- The age of terminal "Sinocricetus_zdanskyi" is Uniform(4.63,8.75)
                            -- The age of terminal "Sinocricetus_progressus" is Uniform(2.58,5.33)
                            -- The age of terminal "Sinocricetus_major" is Uniform(4.10,4.30)
                            -- The age of terminal "Nannocricetus_primitivus" is Uniform(7.54,11.60)
                            -- The age of terminal "Nannocricetus_mongolicus" is Uniform(2.58,7.14)
                            -- The age of terminal "Nannocricetus_qiui" is Fixed(4.42)
                            -- The age of terminal "Colloides_xiaomingi" is Uniform(7.65,11.20)
                            -- The age of terminal "Stylocricetus_meoticus" is Uniform(5.33,7.68)
                            -- The age of terminal "Odessamys_palatocristatus" is Uniform(3.18,4.27)
                            -- The age of terminal "Odessamys_simionescui" is Uniform(3.18,5.47)
                            -- The age of terminal "Allocricetus_aylasevimae" is Uniform(7.65,8.75)
                            -- The age of terminal "Allocricetus_primitivus" is Uniform(4.30,4.80)
                            -- The age of terminal "Allocricetus_anterolophidens" is Uniform(2.54,4.27)
                            -- The age of terminal "Allocricetus_bursae" is Uniform(0.01,5.47)
                            -- The age of terminal "Allocricetus_ehiki" is Uniform(0.13,5.23)
                            -- The age of terminal "Allocricetus_teilhardi" is Uniform(0.37,2.00)
                            -- The age of terminal "Allocricetus_jesreelicus" is Uniform(0.10,0.36)
                            -- The age of terminal "Cricetulus_mesolophidos" is Uniform(2.60,4.80)
                            -- The age of terminal "Cricetulus_beremendensis" is Uniform(2.70,3.40)
                            -- The age of terminal "Cricetulus_europaeus" is Uniform(3.20,3.40)
                            -- The age of terminal "Cricetulus_gritzai" is Uniform(3.50,4.00)
                            -- The age of terminal "Cricetulus_koufosi" is Uniform(1.00,1.90)
                            -- The age of terminal "Cricetulus_barabensis" is Uniform(0.00,2.60)
                            -- The age of terminal "Cricetulus_longicaudatus" is Uniform(0.00,1.38)
                            -- The age of terminal "Mesocricetus_auratus" is Uniform(0.00,0.99)
                            -- The age of terminal "Mesocricetus_brandti" is Uniform(0.00,0.07)
                            -- The age of terminal "Mesocricetus_newtoni" is Uniform(0.00,0.75)
                            -- The age of terminal "Mesocricetus_primitivus" is Uniform(1.20,5.40)
                            -- The age of terminal "Tscherskia_triton" is Uniform(0.00,1.38)
                            -- The age of terminal "Nothocricetulus_migratorius" is Uniform(0.00,1.90)
                            -- The age of terminal "Allocricetulus_eversmanni" is Uniform(0.00,0.37)
                            -- The age of terminal "Cricetus_cricetus" is Uniform(0.00,1.78)
                            -- The age of terminal "Cricetus_lophidens" is Uniform(5.23,5.40)
                            -- Tree age has a Offsetexponential(33.00,41.20) distribution
               Subparam.  = IgrBrlens

         6 --  Parameter  = Net_speciation
               Type       = Speciation rate
               Prior      = Exponential(10.00)

         7 --  Parameter  = Relative_extinction
               Type       = Extinction rate
               Prior      = Beta(1.00,1.00)

         8 --  Parameter  = Relative_fossilization
               Type       = Fossilization rate
               Prior      = Beta(1.00,1.00)

         9 --  Parameter  = Igrvar
               Type       = Variance increase of igr model branch lenths
               Prior      = Exponential(10.00)
               Subparam.  = IgrBrlens

        10 --  Parameter  = IgrBrlens
               Type       = Branch lengths of IGR relaxed clock
               Prior      = Gamma (expectation = v, variance = Igrvar * v) 
                               [where v is branch length]

        11 --  Parameter  = Clockrate
               Type       = Base rate of clock
               Prior      = Lognormal(-1.82,1.18)
                            The clock rate varies according to an independent gamma (white noise) model


      Number of chains per MPI processor = 1

      The MCMC sampler will use the following moves:
         With prob.  Chain will use move
            0.88 %   Multiplier(Alpha)
            8.85 %   ExtSprClock(Tau,V)
           10.62 %   NNIClock(Tau,V)
            7.08 %   ParsSPRClock(Tau,V)
           13.27 %   AddBranch(V)
           13.27 %   DelBranch(V)
           17.70 %   NodesliderClock(V)
            2.65 %   TreeStretch(V)
            2.65 %   Multiplier(Net_speciation)
            2.65 %   Slider(Relative_extinction)
            2.65 %   Slider(Relative_fossilization)
            1.77 %   Multiplier(Igrvar)
           13.27 %   Multiplier(IgrBrlens)
            2.65 %   Multiplier(Clockrate)

      Division 1 has 93 unique site patterns
      Initializing conditional likelihoods
      Using standard non-SSE likelihood calculator for division 1 (single-precision)

      Initial log likelihoods and log prior probs for run 1:
         Chain 1 -- -5043.868023 -- -939.521659

      There are 23 more chains on other processor(s)


      Using a relative burnin of 30.0 % for diagnostics

      Chain results (50000000 generations requested):

         0 -- [-5043.868] [...23 remote chains...] 
      1000 -- (-3340.438) [...23 remote chains...] -- 13:53:19
      2000 -- (-3124.244) [...23 remote chains...] -- 6:56:39
      3000 -- (-2943.804) [...23 remote chains...] -- 9:15:31
      4000 -- (-2797.980) [...23 remote chains...] -- 6:56:38
      5000 -- (-2619.838) [...23 remote chains...] -- 5:33:18

      Average standard deviation of split frequencies: 0.117162

      6000 -- [-2538.305] [...23 remote chains...] -- 6:56:37
      7000 -- (-2462.021) [...23 remote chains...] -- 5:57:05
      8000 -- [-2399.552] [...23 remote chains...] -- 6:56:36
      9000 -- [-2386.889] [...23 remote chains...] -- 6:10:18
      10000 -- [-2360.534] [...23 remote chains...] -- 6:56:35

      Average standard deviation of split frequencies: 0.085295

      11000 -- (-2320.679) [...23 remote chains...] -- 6:18:42
      12000 -- [-2289.480] [...23 remote chains...] -- 6:56:34
      13000 -- (-2306.554) [...23 remote chains...] -- 6:24:30
      14000 -- [-2294.353] [...23 remote chains...] -- 6:56:33
      15000 -- [-2276.991] [...23 remote chains...] -- 6:28:46

      Average standard deviation of split frequencies: 0.121493

      16000 -- (-2272.149) [...23 remote chains...] -- 6:04:28
      17000 -- (-2260.022) [...23 remote chains...] -- 6:32:01
      18000 -- (-2260.289) [...23 remote chains...] -- 6:10:14
      19000 -- (-2247.045) [...23 remote chains...] -- 6:34:35
      20000 -- [-2246.304] [...23 remote chains...] -- 6:14:51

      Average standard deviation of split frequencies: 0.098756

      21000 -- (-2253.445) [...23 remote chains...] -- 6:36:39
      22000 -- [-2249.254] [...23 remote chains...] -- 6:18:37
      23000 -- [-2252.205] [...23 remote chains...] -- 6:38:22
      24000 -- (-2246.559) [...23 remote chains...] -- 6:21:45
      25000 -- (-2255.904) [...23 remote chains...] -- 6:06:29

      Average standard deviation of split frequencies: 0.081112

      26000 -- (-2256.055) [...23 remote chains...] -- 6:24:24
      27000 -- [-2247.068] [...23 remote chains...] -- 6:10:10
      28000 -- (-2232.791) [...23 remote chains...] -- 6:26:41
      29000 -- [-2235.205] [...23 remote chains...] -- 6:13:20
      30000 -- [-2225.477] [...23 remote chains...] -- 6:28:39

      Average standard deviation of split frequencies: 0.099392

      31000 -- (-2223.859) [...23 remote chains...] -- 6:16:06
      32000 -- [-2237.540] [...23 remote chains...] -- 6:04:21
      33000 -- [-2246.910] [...23 remote chains...] -- 6:18:32
      34000 -- [-2236.992] [...23 remote chains...] -- 6:07:23
      35000 -- (-2227.637) [...23 remote chains...] -- 6:20:41

      Average standard deviation of split frequencies: 0.091943

      36000 -- [-2227.293] [...23 remote chains...] -- 6:10:06
      37000 -- (-2228.603) [...23 remote chains...] -- 6:22:35
      38000 -- (-2227.884) [...23 remote chains...] -- 6:12:31
      39000 -- [-2237.575] [...23 remote chains...] -- 6:24:18
      40000 -- (-2247.118) [...23 remote chains...] -- 6:14:42

      Average standard deviation of split frequencies: 0.086883

      41000 -- (-2230.858) [...23 remote chains...] -- 6:25:51
      42000 -- (-2244.071) [...23 remote chains...] -- 6:16:40
      43000 -- (-2242.383) [...23 remote chains...] -- 6:07:54
      44000 -- (-2236.441) [...23 remote chains...] -- 6:18:27
      45000 -- (-2245.575) [...23 remote chains...] -- 6:10:02

      Average standard deviation of split frequencies: 0.097058

      46000 -- [-2239.038] [...23 remote chains...] -- 6:20:05
      47000 -- [-2242.166] [...23 remote chains...] -- 6:11:59
      48000 -- (-2249.811) [...23 remote chains...] -- 6:21:34
      49000 -- (-2238.902) [...23 remote chains...] -- 6:13:46
      50000 -- (-2235.308) [...23 remote chains...] -- 6:06:18

      Average standard deviation of split frequencies: 0.094150

      51000 -- (-2245.598) [...23 remote chains...] -- 6:15:26
      52000 -- [-2238.776] [...23 remote chains...] -- 6:08:12
      53000 -- (-2235.844) [...23 remote chains...] -- 6:16:57
      54000 -- (-2238.845) [...23 remote chains...] -- 6:09:58
      55000 -- (-2244.393) [...23 remote chains...] -- 6:18:22

      Average standard deviation of split frequencies: 0.088657

      56000 -- [-2249.015] [...23 remote chains...] -- 6:11:36
      57000 -- (-2247.056) [...23 remote chains...] -- 6:19:41
      58000 -- [-2227.227] [...23 remote chains...] -- 6:13:07
      59000 -- [-2229.318] [...23 remote chains...] -- 6:06:47
      60000 -- (-2242.835) [...23 remote chains...] -- 6:14:33

      Average standard deviation of split frequencies: 0.097411

      61000 -- (-2242.995) [...23 remote chains...] -- 6:08:24
      62000 -- [-2250.640] [...23 remote chains...] -- 6:15:52
      63000 -- [-2244.143] [...23 remote chains...] -- 6:09:54
      64000 -- (-2251.290) [...23 remote chains...] -- 6:17:07
      65000 -- [-2249.519] [...23 remote chains...] -- 6:11:18

      Average standard deviation of split frequencies: 0.091583

      66000 -- (-2241.980) [...23 remote chains...] -- 6:05:40
      67000 -- [-2243.204] [...23 remote chains...] -- 6:12:38
      68000 -- (-2243.963) [...23 remote chains...] -- 6:07:08
      69000 -- (-2251.537) [...23 remote chains...] -- 6:13:52
      70000 -- (-2243.449) [...23 remote chains...] -- 6:08:31

      Average standard deviation of split frequencies: 0.086545

      71000 -- (-2238.865) [...23 remote chains...] -- 6:15:03
      72000 -- (-2241.439) [...23 remote chains...] -- 6:09:50
      73000 -- (-2236.281) [...23 remote chains...] -- 6:16:09
      74000 -- [-2232.269] [...23 remote chains...] -- 6:11:04
      75000 -- [-2230.435] [...23 remote chains...] -- 6:06:07

      Average standard deviation of split frequencies: 0.090681

      76000 -- (-2227.052) [...23 remote chains...] -- 6:12:14
      77000 -- [-2230.319] [...23 remote chains...] -- 6:07:23
      78000 -- [-2233.467] [...23 remote chains...] -- 6:13:20
      79000 -- (-2231.889) [...23 remote chains...] -- 6:08:36
      80000 -- (-2250.265) [...23 remote chains...] -- 6:14:24

      Average standard deviation of split frequencies: 0.087457

      81000 -- [-2237.485] [...23 remote chains...] -- 6:09:46
      82000 -- (-2235.807) [...23 remote chains...] -- 6:05:15
      83000 -- [-2232.764] [...23 remote chains...] -- 6:10:52
      84000 -- [-2242.844] [...23 remote chains...] -- 6:06:26
      85000 -- (-2236.466) [...23 remote chains...] -- 6:11:54

      Average standard deviation of split frequencies: 0.090873

      86000 -- (-2238.641) [...23 remote chains...] -- 6:07:35
      87000 -- (-2265.083) [...23 remote chains...] -- 6:12:54
      88000 -- [-2236.482] [...23 remote chains...] -- 6:08:40
      89000 -- [-2233.315] [...23 remote chains...] -- 6:04:31
      90000 -- (-2231.217) [...23 remote chains...] -- 6:09:42

      Average standard deviation of split frequencies: 0.087456

      91000 -- [-2223.883] [...23 remote chains...] -- 6:05:38
      92000 -- (-2237.033) [...23 remote chains...] -- 6:10:41
      93000 -- [-2252.411] [...23 remote chains...] -- 6:06:42
      94000 -- (-2236.165) [...23 remote chains...] -- 6:11:38
      95000 -- (-2236.365) [...23 remote chains...] -- 6:07:43

      Average standard deviation of split frequencies: 0.084869

      96000 -- (-2216.193) [...23 remote chains...] -- 6:12:32
      97000 -- [-2218.397] [...23 remote chains...] -- 6:08:41
      98000 -- [-2219.012] [...23 remote chains...] -- 6:04:55
      99000 -- [-2211.471] [...23 remote chains...] -- 6:09:38
      100000 -- [-2232.369] [...23 remote chains...] -- 6:05:56

      Average standard deviation of split frequencies: 0.088725

      101000 -- (-2240.710) [...23 remote chains...] -- 6:10:32
      102000 -- (-2228.456) [...23 remote chains...] -- 6:06:53
      103000 -- [-2218.080] [...23 remote chains...] -- 6:11:24
      104000 -- (-2220.048) [...23 remote chains...] -- 6:07:49
      105000 -- (-2227.737) [...23 remote chains...] -- 6:12:13

      Average standard deviation of split frequencies: 0.086137

      106000 -- (-2232.606) [...23 remote chains...] -- 6:08:42
      107000 -- (-2231.332) [...23 remote chains...] -- 6:05:15
      108000 -- (-2244.170) [...23 remote chains...] -- 6:09:34
      109000 -- (-2248.314) [...23 remote chains...] -- 6:06:10
      110000 -- (-2252.402) [...23 remote chains...] -- 6:10:23

      Average standard deviation of split frequencies: 0.084339

      111000 -- (-2237.730) [...23 remote chains...] -- 6:07:03
      112000 -- (-2232.733) [...23 remote chains...] -- 6:11:11
      113000 -- (-2227.185) [...23 remote chains...] -- 6:07:53
      114000 -- (-2230.653) [...23 remote chains...] -- 6:11:57
      115000 -- [-2227.538] [...23 remote chains...] -- 6:08:42

      Average standard deviation of split frequencies: 0.085726

      116000 -- (-2224.817) [...23 remote chains...] -- 6:05:31
      117000 -- [-2216.516] [...23 remote chains...] -- 6:09:30
      118000 -- [-2225.581] [...23 remote chains...] -- 6:06:21
      119000 -- [-2233.538] [...23 remote chains...] -- 6:10:15
      120000 -- [-2227.094] [...23 remote chains...] -- 6:07:10

      Average standard deviation of split frequencies: 0.085150

      121000 -- (-2228.106) [...23 remote chains...] -- 6:11:00
      122000 -- (-2230.864) [...23 remote chains...] -- 6:07:57
      123000 -- (-2219.722) [...23 remote chains...] -- 6:04:57
      124000 -- [-2232.950] [...23 remote chains...] -- 6:08:42
      125000 -- (-2230.157) [...23 remote chains...] -- 6:05:45

      Average standard deviation of split frequencies: 0.082675

      126000 -- (-2230.624) [...23 remote chains...] -- 6:09:26
      127000 -- (-2227.260) [...23 remote chains...] -- 6:06:31
      128000 -- (-2227.684) [...23 remote chains...] -- 6:10:08
      129000 -- (-2217.417) [...23 remote chains...] -- 6:07:16
      130000 -- (-2223.561) [...23 remote chains...] -- 6:10:49

      Average standard deviation of split frequencies: 0.085522

      131000 -- (-2223.950) [...23 remote chains...] -- 6:07:59
      132000 -- (-2230.350) [...23 remote chains...] -- 6:05:11
      133000 -- (-2228.183) [...23 remote chains...] -- 6:08:41
      134000 -- (-2212.979) [...23 remote chains...] -- 6:05:55
      135000 -- (-2203.294) [...23 remote chains...] -- 6:09:22

      Average standard deviation of split frequencies: 0.082336

      136000 -- (-2206.482) [...23 remote chains...] -- 6:06:38
      137000 -- (-2221.751) [...23 remote chains...] -- 6:10:01
      138000 -- (-2227.547) [...23 remote chains...] -- 6:07:20
      139000 -- (-2221.310) [...23 remote chains...] -- 6:10:40
      140000 -- (-2219.172) [...23 remote chains...] -- 6:08:00

      Average standard deviation of split frequencies: 0.079352

      141000 -- (-2218.060) [...23 remote chains...] -- 6:05:23
      142000 -- (-2227.125) [...23 remote chains...] -- 6:08:40
      143000 -- (-2221.733) [...23 remote chains...] -- 6:06:04
      144000 -- (-2233.337) [...23 remote chains...] -- 6:09:18
      145000 -- (-2225.929) [...23 remote chains...] -- 6:06:44

      Average standard deviation of split frequencies: 0.079472

      146000 -- (-2227.097) [...23 remote chains...] -- 6:09:55
      147000 -- (-2219.674) [...23 remote chains...] -- 6:07:23
      148000 -- (-2224.485) [...23 remote chains...] -- 6:10:31
      149000 -- (-2215.419) [...23 remote chains...] -- 6:08:01
      150000 -- (-2230.311) [...23 remote chains...] -- 6:05:34

      Average standard deviation of split frequencies: 0.078414

      151000 -- (-2219.551) [...23 remote chains...] -- 6:08:38
      152000 -- (-2210.391) [...23 remote chains...] -- 6:06:12
      153000 -- [-2214.415] [...23 remote chains...] -- 6:09:14
      154000 -- [-2220.198] [...23 remote chains...] -- 6:06:49
      155000 -- [-2219.988] [...23 remote chains...] -- 6:09:49

      Average standard deviation of split frequencies: 0.076514

      156000 -- (-2223.602) [...23 remote chains...] -- 6:07:26
      157000 -- [-2224.913] [...23 remote chains...] -- 6:10:22
      158000 -- (-2233.243) [...23 remote chains...] -- 6:08:01
      159000 -- (-2232.321) [...23 remote chains...] -- 6:05:42
      160000 -- (-2237.060) [...23 remote chains...] -- 6:08:36

      Average standard deviation of split frequencies: 0.078714

      161000 -- (-2235.738) [...23 remote chains...] -- 6:06:18
      162000 -- (-2226.143) [...23 remote chains...] -- 6:09:10
      163000 -- (-2224.610) [...23 remote chains...] -- 6:06:53
      164000 -- (-2227.870) [...23 remote chains...] -- 6:09:43
      165000 -- (-2219.739) [...23 remote chains...] -- 6:07:28

      Average standard deviation of split frequencies: 0.076782

      166000 -- (-2224.520) [...23 remote chains...] -- 6:05:14
      167000 -- (-2220.202) [...23 remote chains...] -- 6:08:01
      168000 -- (-2226.579) [...23 remote chains...] -- 6:05:49
      169000 -- [-2228.445] [...23 remote chains...] -- 6:08:34
      170000 -- [-2223.412] [...23 remote chains...] -- 6:06:23

      Average standard deviation of split frequencies: 0.076284

      171000 -- (-2218.250) [...23 remote chains...] -- 6:09:06
      172000 -- (-2214.460) [...23 remote chains...] -- 6:06:57
      173000 -- (-2221.630) [...23 remote chains...] -- 6:09:37
      174000 -- (-2210.799) [...23 remote chains...] -- 6:07:29
      175000 -- (-2212.405) [...23 remote chains...] -- 6:10:07

      Average standard deviation of split frequencies: 0.078679

      176000 -- (-2207.260) [...23 remote chains...] -- 6:08:01
      177000 -- (-2207.054) [...23 remote chains...] -- 6:10:37
      178000 -- (-2216.465) [...23 remote chains...] -- 6:08:32
      179000 -- (-2232.933) [...23 remote chains...] -- 6:11:06
      180000 -- (-2223.609) [...23 remote chains...] -- 6:09:02

      Average standard deviation of split frequencies: 0.077613

      181000 -- (-2226.884) [...23 remote chains...] -- 6:06:59
      182000 -- (-2229.083) [...23 remote chains...] -- 6:09:31
      183000 -- (-2228.889) [...23 remote chains...] -- 6:07:30
      184000 -- (-2230.668) [...23 remote chains...] -- 6:10:00
      185000 -- (-2228.890) [...23 remote chains...] -- 6:08:00

      Average standard deviation of split frequencies: 0.079399

      186000 -- (-2242.216) [...23 remote chains...] -- 6:10:28
      187000 -- (-2234.915) [...23 remote chains...] -- 6:08:29
      188000 -- (-2235.271) [...23 remote chains...] -- 6:10:56
      189000 -- (-2244.198) [...23 remote chains...] -- 6:08:58
      190000 -- (-2225.986) [...23 remote chains...] -- 6:11:23

      Average standard deviation of split frequencies: 0.079014

      191000 -- (-2227.595) [...23 remote chains...] -- 6:09:26
      192000 -- (-2232.510) [...23 remote chains...] -- 6:07:30
      193000 -- (-2226.906) [...23 remote chains...] -- 6:09:53
      194000 -- (-2241.933) [...23 remote chains...] -- 6:07:58
      195000 -- (-2234.842) [...23 remote chains...] -- 6:10:20

      Average standard deviation of split frequencies: 0.079922

      196000 -- (-2232.481) [...23 remote chains...] -- 6:08:26
      197000 -- (-2240.242) [...23 remote chains...] -- 6:10:47
      198000 -- (-2239.074) [...23 remote chains...] -- 6:08:54
      199000 -- (-2238.922) [...23 remote chains...] -- 6:11:12
      200000 -- (-2243.472) [...23 remote chains...] -- 6:09:21

      Average standard deviation of split frequencies: 0.082294

      201000 -- (-2228.187) [...23 remote chains...] -- 6:11:38
      202000 -- (-2231.166) [...23 remote chains...] -- 6:09:47
      203000 -- (-2229.561) [...23 remote chains...] -- 6:12:02
      204000 -- (-2229.567) [...23 remote chains...] -- 6:10:12
      205000 -- (-2235.555) [...23 remote chains...] -- 6:12:27

      Average standard deviation of split frequencies: 0.081692

      206000 -- (-2240.649) [...23 remote chains...] -- 6:10:38
      207000 -- (-2251.271) [...23 remote chains...] -- 6:08:50
      208000 -- (-2241.943) [...23 remote chains...] -- 6:11:02
      209000 -- (-2250.356) [...23 remote chains...] -- 6:09:15
      210000 -- (-2243.696) [...23 remote chains...] -- 6:11:26

      Average standard deviation of split frequencies: 0.081449

      211000 -- (-2250.321) [...23 remote chains...] -- 6:09:40
      212000 -- (-2248.830) [...23 remote chains...] -- 6:11:50
      213000 -- (-2241.997) [...23 remote chains...] -- 6:10:05
      214000 -- (-2238.994) [...23 remote chains...] -- 6:12:13
      215000 -- (-2251.457) [...23 remote chains...] -- 6:10:29

      Average standard deviation of split frequencies: 0.082287

      216000 -- (-2250.035) [...23 remote chains...] -- 6:08:46
      217000 -- (-2248.920) [...23 remote chains...] -- 6:10:53
      218000 -- (-2259.434) [...23 remote chains...] -- 6:09:10
      219000 -- (-2243.250) [...23 remote chains...] -- 6:11:16
      220000 -- (-2248.353) [...23 remote chains...] -- 6:09:34

      Average standard deviation of split frequencies: 0.080552

      221000 -- (-2247.714) [...23 remote chains...] -- 6:11:39
      222000 -- (-2230.446) [...23 remote chains...] -- 6:09:58
      223000 -- (-2245.408) [...23 remote chains...] -- 6:12:01
      224000 -- [-2242.000] [...23 remote chains...] -- 6:10:21
      225000 -- (-2240.686) [...23 remote chains...] -- 6:12:23

      Average standard deviation of split frequencies: 0.079074

      226000 -- (-2234.571) [...23 remote chains...] -- 6:10:44
      227000 -- (-2228.668) [...23 remote chains...] -- 6:12:44
      228000 -- (-2229.045) [...23 remote chains...] -- 6:11:06
      229000 -- (-2228.608) [...23 remote chains...] -- 6:13:06
      230000 -- (-2239.193) [...23 remote chains...] -- 6:11:28

      Average standard deviation of split frequencies: 0.079819

      231000 -- (-2236.620) [...23 remote chains...] -- 6:09:51
      232000 -- (-2239.870) [...23 remote chains...] -- 6:11:49
      233000 -- (-2237.654) [...23 remote chains...] -- 6:10:13
      234000 -- [-2247.271] [...23 remote chains...] -- 6:12:10
      235000 -- (-2245.513) [...23 remote chains...] -- 6:10:35

      Average standard deviation of split frequencies: 0.078315

      236000 -- (-2248.388) [...23 remote chains...] -- 6:12:31
      237000 -- (-2243.628) [...23 remote chains...] -- 6:10:56
      238000 -- (-2260.654) [...23 remote chains...] -- 6:12:51
      239000 -- (-2253.146) [...23 remote chains...] -- 6:11:17
      240000 -- (-2240.775) [...23 remote chains...] -- 6:13:12

      Average standard deviation of split frequencies: 0.077289

      241000 -- (-2245.912) [...23 remote chains...] -- 6:11:38
      242000 -- (-2250.414) [...23 remote chains...] -- 6:13:31
      243000 -- (-2247.593) [...23 remote chains...] -- 6:11:58
      244000 -- (-2253.065) [...23 remote chains...] -- 6:13:50
      245000 -- (-2253.910) [...23 remote chains...] -- 6:12:18

      Average standard deviation of split frequencies: 0.077971

      246000 -- (-2255.526) [...23 remote chains...] -- 6:14:09
      247000 -- [-2262.354] [...23 remote chains...] -- 6:12:38
      248000 -- [-2263.592] [...23 remote chains...] -- 6:11:08
      249000 -- (-2261.462) [...23 remote chains...] -- 6:12:57
      250000 -- (-2252.982) [...23 remote chains...] -- 6:11:28

      Average standard deviation of split frequencies: 0.076818

      251000 -- (-2245.070) [...23 remote chains...] -- 6:13:16
      252000 -- [-2244.232] [...23 remote chains...] -- 6:11:47
      253000 -- (-2254.135) [...23 remote chains...] -- 6:13:35
      254000 -- [-2250.940] [...23 remote chains...] -- 6:12:06
      255000 -- (-2247.500) [...23 remote chains...] -- 6:13:54

      Average standard deviation of split frequencies: 0.075793

      256000 -- (-2237.263) [...23 remote chains...] -- 6:12:25
      257000 -- [-2238.012] [...23 remote chains...] -- 6:14:12
      258000 -- (-2247.610) [...23 remote chains...] -- 6:12:44
      259000 -- (-2249.569) [...23 remote chains...] -- 6:14:29
      260000 -- (-2243.408) [...23 remote chains...] -- 6:13:03

      Average standard deviation of split frequencies: 0.076895

      261000 -- (-2261.849) [...23 remote chains...] -- 6:14:47
      262000 -- (-2241.091) [...23 remote chains...] -- 6:13:21
      263000 -- (-2258.289) [...23 remote chains...] -- 6:15:04
      264000 -- (-2254.516) [...23 remote chains...] -- 6:13:38
      265000 -- (-2244.372) [...23 remote chains...] -- 6:15:21

      Average standard deviation of split frequencies: 0.076229

      266000 -- (-2240.145) [...23 remote chains...] -- 6:13:56
      267000 -- (-2235.282) [...23 remote chains...] -- 6:15:38
      268000 -- [-2234.996] [...23 remote chains...] -- 6:14:13
      269000 -- (-2240.920) [...23 remote chains...] -- 6:12:49
      270000 -- (-2229.219) [...23 remote chains...] -- 6:14:30

      Average standard deviation of split frequencies: 0.074981

      271000 -- [-2223.956] [...23 remote chains...] -- 6:13:07
      272000 -- [-2229.714] [...23 remote chains...] -- 6:14:47
      273000 -- (-2236.732) [...23 remote chains...] -- 6:13:24
      274000 -- (-2245.633) [...23 remote chains...] -- 6:15:03
      275000 -- (-2238.587) [...23 remote chains...] -- 6:13:41

      Average standard deviation of split frequencies: 0.075816

      276000 -- (-2235.893) [...23 remote chains...] -- 6:15:19
      277000 -- (-2230.117) [...23 remote chains...] -- 6:13:58
      278000 -- [-2252.582] [...23 remote chains...] -- 6:15:35
      279000 -- [-2247.256] [...23 remote chains...] -- 6:14:14
      280000 -- (-2243.872) [...23 remote chains...] -- 6:15:51

      Average standard deviation of split frequencies: 0.074689

      281000 -- (-2240.063) [...23 remote chains...] -- 6:14:30
      282000 -- (-2244.829) [...23 remote chains...] -- 6:13:10
      283000 -- (-2244.182) [...23 remote chains...] -- 6:14:46
      284000 -- (-2239.319) [...23 remote chains...] -- 6:13:27
      285000 -- (-2249.952) [...23 remote chains...] -- 6:15:02

      Average standard deviation of split frequencies: 0.075112

      286000 -- (-2243.880) [...23 remote chains...] -- 6:13:43
      287000 -- (-2252.717) [...23 remote chains...] -- 6:15:18
      288000 -- (-2250.963) [...23 remote chains...] -- 6:13:59
      289000 -- (-2232.675) [...23 remote chains...] -- 6:15:33
      290000 -- (-2230.573) [...23 remote chains...] -- 6:14:15

      Average standard deviation of split frequencies: 0.074200

      291000 -- (-2229.016) [...23 remote chains...] -- 6:15:48
      292000 -- (-2238.763) [...23 remote chains...] -- 6:14:30
      293000 -- (-2254.192) [...23 remote chains...] -- 6:16:03
      294000 -- (-2242.927) [...23 remote chains...] -- 6:14:46
      295000 -- (-2243.907) [...23 remote chains...] -- 6:13:29

      Average standard deviation of split frequencies: 0.073926

      296000 -- (-2253.522) [...23 remote chains...] -- 6:15:01
      297000 -- (-2235.906) [...23 remote chains...] -- 6:13:44
      298000 -- [-2239.966] [...23 remote chains...] -- 6:15:16
      299000 -- (-2247.368) [...23 remote chains...] -- 6:14:00
      300000 -- (-2249.463) [...23 remote chains...] -- 6:15:30

      Average standard deviation of split frequencies: 0.074525

      301000 -- (-2262.140) [...23 remote chains...] -- 6:14:15
      302000 -- (-2251.511) [...23 remote chains...] -- 6:15:45
      303000 -- (-2253.723) [...23 remote chains...] -- 6:14:30
      304000 -- [-2241.652] [...23 remote chains...] -- 6:15:59
      305000 -- [-2247.322] [...23 remote chains...] -- 6:14:44

      Average standard deviation of split frequencies: 0.074229

      306000 -- (-2233.409) [...23 remote chains...] -- 6:16:13
      307000 -- (-2228.795) [...23 remote chains...] -- 6:14:59
      308000 -- (-2229.253) [...23 remote chains...] -- 6:13:45
      309000 -- (-2246.075) [...23 remote chains...] -- 6:15:13
      310000 -- (-2243.748) [...23 remote chains...] -- 6:14:00

      Average standard deviation of split frequencies: 0.074226

      311000 -- (-2235.609) [...23 remote chains...] -- 6:15:27
      312000 -- (-2222.409) [...23 remote chains...] -- 6:14:15
      313000 -- [-2230.749] [...23 remote chains...] -- 6:15:41
      314000 -- (-2226.473) [...23 remote chains...] -- 6:14:29
      315000 -- (-2243.575) [...23 remote chains...] -- 6:15:55

      Average standard deviation of split frequencies: 0.074645

      316000 -- (-2251.485) [...23 remote chains...] -- 6:14:43
      317000 -- (-2236.698) [...23 remote chains...] -- 6:16:08
      318000 -- (-2240.892) [...23 remote chains...] -- 6:14:57
      319000 -- [-2243.004] [...23 remote chains...] -- 6:16:22
      320000 -- (-2247.777) [...23 remote chains...] -- 6:15:11

      Average standard deviation of split frequencies: 0.074180

      321000 -- (-2244.250) [...23 remote chains...] -- 6:16:35
      322000 -- (-2235.925) [...23 remote chains...] -- 6:15:24
      323000 -- [-2241.754] [...23 remote chains...] -- 6:14:14
      324000 -- (-2233.395) [...23 remote chains...] -- 6:15:38
      325000 -- (-2245.295) [...23 remote chains...] -- 6:14:28

      Average standard deviation of split frequencies: 0.073893

      326000 -- [-2232.335] [...23 remote chains...] -- 6:15:51
      327000 -- (-2243.132) [...23 remote chains...] -- 6:14:41
      328000 -- (-2229.913) [...23 remote chains...] -- 6:16:04
      329000 -- (-2243.652) [...23 remote chains...] -- 6:14:55
      330000 -- (-2243.010) [...23 remote chains...] -- 6:16:17

      Average standard deviation of split frequencies: 0.074857

      331000 -- (-2258.921) [...23 remote chains...] -- 6:15:08
      332000 -- (-2255.999) [...23 remote chains...] -- 6:16:29
      333000 -- (-2249.765) [...23 remote chains...] -- 6:15:21
      334000 -- (-2239.550) [...23 remote chains...] -- 6:16:42
      335000 -- (-2243.852) [...23 remote chains...] -- 6:15:34

      Average standard deviation of split frequencies: 0.074638

      336000 -- (-2244.634) [...23 remote chains...] -- 6:16:54
      337000 -- (-2258.056) [...23 remote chains...] -- 6:15:47
      338000 -- [-2246.404] [...23 remote chains...] -- 6:14:40
      339000 -- (-2233.776) [...23 remote chains...] -- 6:15:59
      340000 -- (-2234.381) [...23 remote chains...] -- 6:14:53

      Average standard deviation of split frequencies: 0.074667

      341000 -- (-2254.562) [...23 remote chains...] -- 6:16:12
      342000 -- (-2243.741) [...23 remote chains...] -- 6:15:05
      343000 -- [-2249.655] [...23 remote chains...] -- 6:16:24
      344000 -- [-2237.545] [...23 remote chains...] -- 6:15:18
      345000 -- [-2249.677] [...23 remote chains...] -- 6:16:36

      Average standard deviation of split frequencies: 0.075324

      346000 -- (-2241.232) [...23 remote chains...] -- 6:15:30
      347000 -- (-2247.850) [...23 remote chains...] -- 6:16:48
      348000 -- (-2238.763) [...23 remote chains...] -- 6:15:43
      349000 -- (-2234.760) [...23 remote chains...] -- 6:17:00
      350000 -- (-2243.053) [...23 remote chains...] -- 6:15:55

      Average standard deviation of split frequencies: 0.075254

      351000 -- (-2246.797) [...23 remote chains...] -- 6:17:12
      352000 -- [-2244.471] [...23 remote chains...] -- 6:16:07
      353000 -- (-2243.700) [...23 remote chains...] -- 6:17:23
      354000 -- (-2238.937) [...23 remote chains...] -- 6:16:19
      355000 -- (-2233.293) [...23 remote chains...] -- 6:15:15

      Average standard deviation of split frequencies: 0.074823

      356000 -- (-2237.472) [...23 remote chains...] -- 6:16:30
      357000 -- (-2252.100) [...23 remote chains...] -- 6:15:27
      358000 -- (-2235.099) [...23 remote chains...] -- 6:16:42
      359000 -- (-2241.646) [...23 remote chains...] -- 6:15:38
      360000 -- (-2248.615) [...23 remote chains...] -- 6:16:53

      Average standard deviation of split frequencies: 0.077582

      361000 -- (-2252.704) [...23 remote chains...] -- 6:15:50
      362000 -- (-2241.854) [...23 remote chains...] -- 6:17:05
      363000 -- [-2235.994] [...23 remote chains...] -- 6:16:02
      364000 -- (-2251.732) [...23 remote chains...] -- 6:17:16
      365000 -- (-2248.174) [...23 remote chains...] -- 6:16:13

      Average standard deviation of split frequencies: 0.076860

      366000 -- (-2236.651) [...23 remote chains...] -- 6:17:27
      367000 -- (-2232.532) [...23 remote chains...] -- 6:16:25
      368000 -- (-2239.067) [...23 remote chains...] -- 6:15:23
      369000 -- (-2239.905) [...23 remote chains...] -- 6:16:36
      370000 -- (-2244.100) [...23 remote chains...] -- 6:15:34

      Average standard deviation of split frequencies: 0.076294

      371000 -- (-2239.248) [...23 remote chains...] -- 6:16:47
      372000 -- (-2236.059) [...23 remote chains...] -- 6:15:46
      373000 -- (-2243.945) [...23 remote chains...] -- 6:16:58
      374000 -- (-2259.444) [...23 remote chains...] -- 6:15:57
      375000 -- (-2236.141) [...23 remote chains...] -- 6:17:09

      Average standard deviation of split frequencies: 0.076925

      376000 -- (-2247.776) [...23 remote chains...] -- 6:16:08
      377000 -- (-2233.478) [...23 remote chains...] -- 6:17:19
      378000 -- (-2241.119) [...23 remote chains...] -- 6:16:19
      379000 -- (-2254.465) [...23 remote chains...] -- 6:17:30
      380000 -- (-2262.620) [...23 remote chains...] -- 6:16:30

      Average standard deviation of split frequencies: 0.076778

      381000 -- (-2259.789) [...23 remote chains...] -- 6:17:40
      382000 -- (-2246.278) [...23 remote chains...] -- 6:16:40
      383000 -- (-2251.748) [...23 remote chains...] -- 6:17:50
      384000 -- (-2247.599) [...23 remote chains...] -- 6:16:51
      385000 -- [-2251.494] [...23 remote chains...] -- 6:18:01

      Average standard deviation of split frequencies: 0.077886

      386000 -- (-2249.432) [...23 remote chains...] -- 6:17:01
      387000 -- (-2260.518) [...23 remote chains...] -- 6:18:11
      388000 -- (-2257.495) [...23 remote chains...] -- 6:17:12
      389000 -- (-2250.320) [...23 remote chains...] -- 6:16:13
      390000 -- (-2251.256) [...23 remote chains...] -- 6:17:22

      Average standard deviation of split frequencies: 0.077044

      391000 -- [-2241.619] [...23 remote chains...] -- 6:16:24
      392000 -- (-2239.281) [...23 remote chains...] -- 6:17:32
      393000 -- (-2249.997) [...23 remote chains...] -- 6:16:34
      394000 -- (-2252.814) [...23 remote chains...] -- 6:17:42
      395000 -- (-2255.057) [...23 remote chains...] -- 6:16:44

      Average standard deviation of split frequencies: 0.075952

      396000 -- (-2245.086) [...23 remote chains...] -- 6:17:52
      397000 -- (-2252.564) [...23 remote chains...] -- 6:16:54
      398000 -- (-2254.471) [...23 remote chains...] -- 6:18:02
      399000 -- (-2248.606) [...23 remote chains...] -- 6:17:05
      400000 -- (-2246.795) [...23 remote chains...] -- 6:18:12

      Average standard deviation of split frequencies: 0.076604

      401000 -- (-2251.168) [...23 remote chains...] -- 6:17:14
      402000 -- (-2242.678) [...23 remote chains...] -- 6:18:21
      403000 -- (-2244.884) [...23 remote chains...] -- 6:17:24
      404000 -- [-2245.030] [...23 remote chains...] -- 6:16:28
      405000 -- (-2257.079) [...23 remote chains...] -- 6:17:34

      Average standard deviation of split frequencies: 0.076660

      406000 -- (-2254.968) [...23 remote chains...] -- 6:16:38
      407000 -- (-2254.644) [...23 remote chains...] -- 6:17:44
      408000 -- (-2252.339) [...23 remote chains...] -- 6:16:48
      409000 -- (-2256.548) [...23 remote chains...] -- 6:17:53
      410000 -- (-2246.567) [...23 remote chains...] -- 6:16:57

      Average standard deviation of split frequencies: 0.076822

      411000 -- (-2260.312) [...23 remote chains...] -- 6:18:03
      412000 -- (-2258.101) [...23 remote chains...] -- 6:17:07
      413000 -- (-2243.919) [...23 remote chains...] -- 6:18:12
      414000 -- (-2257.111) [...23 remote chains...] -- 6:17:17
      415000 -- [-2245.828] [...23 remote chains...] -- 6:18:21

      Average standard deviation of split frequencies: 0.077499

      416000 -- (-2249.125) [...23 remote chains...] -- 6:17:26
      417000 -- (-2255.284) [...23 remote chains...] -- 6:16:31
      418000 -- (-2254.079) [...23 remote chains...] -- 6:17:35
      419000 -- (-2253.959) [...23 remote chains...] -- 6:16:41
      420000 -- (-2243.331) [...23 remote chains...] -- 6:17:45

      Average standard deviation of split frequencies: 0.077131

      421000 -- (-2243.003) [...23 remote chains...] -- 6:16:50
      422000 -- [-2242.399] [...23 remote chains...] -- 6:17:54
      423000 -- (-2235.270) [...23 remote chains...] -- 6:17:00
      424000 -- (-2249.366) [...23 remote chains...] -- 6:18:03
      425000 -- [-2241.548] [...23 remote chains...] -- 6:17:09

      Average standard deviation of split frequencies: 0.075843

      426000 -- (-2246.414) [...23 remote chains...] -- 6:18:12
      427000 -- [-2249.831] [...23 remote chains...] -- 6:17:18
      428000 -- (-2251.013) [...23 remote chains...] -- 6:18:21
      429000 -- [-2246.118] [...23 remote chains...] -- 6:17:27
      430000 -- [-2241.012] [...23 remote chains...] -- 6:18:29

      Average standard deviation of split frequencies: 0.076760

      431000 -- (-2236.532) [...23 remote chains...] -- 6:17:36
      432000 -- [-2238.843] [...23 remote chains...] -- 6:16:43
      433000 -- (-2239.685) [...23 remote chains...] -- 6:17:45
      434000 -- [-2236.936] [...23 remote chains...] -- 6:16:53
      435000 -- [-2232.668] [...23 remote chains...] -- 6:17:54

      Average standard deviation of split frequencies: 0.076124

      436000 -- (-2231.442) [...23 remote chains...] -- 6:17:02
      437000 -- (-2237.684) [...23 remote chains...] -- 6:18:03
      438000 -- (-2242.755) [...23 remote chains...] -- 6:17:11
      439000 -- [-2233.285] [...23 remote chains...] -- 6:18:11
      440000 -- [-2242.766] [...23 remote chains...] -- 6:17:19

      Average standard deviation of split frequencies: 0.075540

      441000 -- [-2237.290] [...23 remote chains...] -- 6:18:20
      442000 -- [-2235.893] [...23 remote chains...] -- 6:17:28
      443000 -- (-2234.472) [...23 remote chains...] -- 6:18:28
      444000 -- [-2250.696] [...23 remote chains...] -- 6:17:37
      445000 -- (-2251.207) [...23 remote chains...] -- 6:18:37

      Average standard deviation of split frequencies: 0.076027

      446000 -- [-2259.290] [...23 remote chains...] -- 6:17:45
      447000 -- (-2257.673) [...23 remote chains...] -- 6:18:45
      448000 -- (-2249.085) [...23 remote chains...] -- 6:17:54
      449000 -- [-2244.555] [...23 remote chains...] -- 6:17:03
      450000 -- (-2243.718) [...23 remote chains...] -- 6:18:02

      Average standard deviation of split frequencies: 0.075962

      451000 -- [-2245.301] [...23 remote chains...] -- 6:17:12
      452000 -- [-2228.489] [...23 remote chains...] -- 6:18:11
      453000 -- [-2241.407] [...23 remote chains...] -- 6:17:20
      454000 -- [-2238.380] [...23 remote chains...] -- 6:18:19
      455000 -- [-2249.534] [...23 remote chains...] -- 6:17:29

      Average standard deviation of split frequencies: 0.075135

      456000 -- (-2238.538) [...23 remote chains...] -- 6:18:27
      457000 -- [-2228.978] [...23 remote chains...] -- 6:17:37
      458000 -- (-2244.835) [...23 remote chains...] -- 6:18:35
      459000 -- (-2232.125) [...23 remote chains...] -- 6:17:45
      460000 -- (-2234.883) [...23 remote chains...] -- 6:18:43

      Average standard deviation of split frequencies: 0.075539

      461000 -- [-2225.227] [...23 remote chains...] -- 6:17:54
      462000 -- (-2230.135) [...23 remote chains...] -- 6:18:51
      463000 -- (-2225.781) [...23 remote chains...] -- 6:18:02
      464000 -- [-2232.199] [...23 remote chains...] -- 6:18:59
      465000 -- (-2240.953) [...23 remote chains...] -- 6:18:10

      Average standard deviation of split frequencies: 0.075127

      466000 -- [-2236.946] [...23 remote chains...] -- 6:19:07
      467000 -- [-2235.107] [...23 remote chains...] -- 6:18:18
      468000 -- [-2232.545] [...23 remote chains...] -- 6:19:15
      469000 -- (-2230.768) [...23 remote chains...] -- 6:18:26
      470000 -- [-2220.688] [...23 remote chains...] -- 6:17:37

      Average standard deviation of split frequencies: 0.074535

      471000 -- [-2228.087] [...23 remote chains...] -- 6:18:33
      472000 -- [-2239.573] [...23 remote chains...] -- 6:17:45
      473000 -- (-2244.847) [...23 remote chains...] -- 6:18:41
      474000 -- [-2248.347] [...23 remote chains...] -- 6:17:53
      475000 -- (-2238.659) [...23 remote chains...] -- 6:18:49

      Average standard deviation of split frequencies: 0.075410

      476000 -- [-2225.577] [...23 remote chains...] -- 6:18:01
      477000 -- (-2244.318) [...23 remote chains...] -- 6:18:56
      478000 -- (-2242.673) [...23 remote chains...] -- 6:18:08
      479000 -- (-2231.758) [...23 remote chains...] -- 6:19:04
      480000 -- [-2241.264] [...23 remote chains...] -- 6:18:16

      Average standard deviation of split frequencies: 0.074840

      481000 -- [-2241.775] [...23 remote chains...] -- 6:19:11
      482000 -- (-2241.044) [...23 remote chains...] -- 6:18:24
      483000 -- (-2263.768) [...23 remote chains...] -- 6:19:19
      484000 -- [-2254.534] [...23 remote chains...] -- 6:18:31
      485000 -- (-2240.384) [...23 remote chains...] -- 6:17:44

      Average standard deviation of split frequencies: 0.076134

      486000 -- [-2239.309] [...23 remote chains...] -- 6:18:39
      487000 -- [-2234.384] [...23 remote chains...] -- 6:17:52
      488000 -- [-2229.622] [...23 remote chains...] -- 6:18:46
      489000 -- [-2230.397] [...23 remote chains...] -- 6:17:59
      490000 -- (-2217.891) [...23 remote chains...] -- 6:18:54

      Average standard deviation of split frequencies: 0.075859

      491000 -- [-2218.406] [...23 remote chains...] -- 6:18:07
      492000 -- (-2219.768) [...23 remote chains...] -- 6:19:01
      493000 -- (-2228.410) [...23 remote chains...] -- 6:18:14
      494000 -- [-2230.316] [...23 remote chains...] -- 6:19:08
      495000 -- (-2227.623) [...23 remote chains...] -- 6:18:22

      Average standard deviation of split frequencies: 0.075411

      496000 -- [-2234.150] [...23 remote chains...] -- 6:19:15
      497000 -- (-2232.816) [...23 remote chains...] -- 6:18:29
      498000 -- (-2237.201) [...23 remote chains...] -- 6:19:22
      499000 -- (-2240.582) [...23 remote chains...] -- 6:18:36
      500000 -- (-2234.536) [...23 remote chains...] -- 6:19:30

      Average standard deviation of split frequencies: 0.076398

      501000 -- (-2243.723) [...23 remote chains...] -- 6:18:44
      502000 -- (-2249.830) [...23 remote chains...] -- 6:19:36
      503000 -- (-2231.294) [...23 remote chains...] -- 6:18:51
      504000 -- [-2235.112] [...23 remote chains...] -- 6:18:05
      505000 -- (-2230.161) [...23 remote chains...] -- 6:18:58

      Average standard deviation of split frequencies: 0.075576

      506000 -- (-2233.172) [...23 remote chains...] -- 6:18:12
      507000 -- (-2233.018) [...23 remote chains...] -- 6:19:05
      508000 -- [-2218.264] [...23 remote chains...] -- 6:18:20
      509000 -- (-2221.743) [...23 remote chains...] -- 6:19:12
      510000 -- (-2222.486) [...23 remote chains...] -- 6:18:27

      Average standard deviation of split frequencies: 0.075979

      511000 -- [-2221.583] [...23 remote chains...] -- 6:19:19
      512000 -- [-2226.886] [...23 remote chains...] -- 6:18:34
      513000 -- (-2229.330) [...23 remote chains...] -- 6:19:25
      514000 -- (-2219.148) [...23 remote chains...] -- 6:18:41
      515000 -- (-2219.904) [...23 remote chains...] -- 6:19:32

      Average standard deviation of split frequencies: 0.076451

      516000 -- (-2226.672) [...23 remote chains...] -- 6:18:48
      517000 -- [-2237.761] [...23 remote chains...] -- 6:19:39
      518000 -- (-2229.986) [...23 remote chains...] -- 6:18:54
      519000 -- (-2233.449) [...23 remote chains...] -- 6:18:10
      520000 -- [-2227.304] [...23 remote chains...] -- 6:19:01

      Average standard deviation of split frequencies: 0.075880

      521000 -- (-2223.530) [...23 remote chains...] -- 6:18:17
      522000 -- [-2234.263] [...23 remote chains...] -- 6:19:08
      523000 -- (-2236.298) [...23 remote chains...] -- 6:18:24
      524000 -- (-2232.770) [...23 remote chains...] -- 6:19:15
      525000 -- (-2237.676) [...23 remote chains...] -- 6:18:31

      Average standard deviation of split frequencies: 0.075119

      526000 -- (-2230.121) [...23 remote chains...] -- 6:19:21
      527000 -- [-2230.238] [...23 remote chains...] -- 6:18:38
      528000 -- (-2226.160) [...23 remote chains...] -- 6:19:28
      529000 -- (-2232.841) [...23 remote chains...] -- 6:18:44
      530000 -- [-2228.531] [...23 remote chains...] -- 6:19:34

      Average standard deviation of split frequencies: 0.075534

      531000 -- (-2234.523) [...23 remote chains...] -- 6:18:51
      532000 -- [-2224.615] [...23 remote chains...] -- 6:19:41
      533000 -- [-2213.281] [...23 remote chains...] -- 6:18:58
      534000 -- (-2213.976) [...23 remote chains...] -- 6:19:47
      535000 -- [-2236.319] [...23 remote chains...] -- 6:19:04

      Average standard deviation of split frequencies: 0.075037

      536000 -- [-2226.675] [...23 remote chains...] -- 6:19:54
      537000 -- (-2222.220) [...23 remote chains...] -- 6:19:11
      538000 -- [-2233.821] [...23 remote chains...] -- 6:18:28
      539000 -- (-2227.380) [...23 remote chains...] -- 6:19:17
      540000 -- (-2237.867) [...23 remote chains...] -- 6:18:34

      Average standard deviation of split frequencies: 0.074348

      541000 -- [-2224.802] [...23 remote chains...] -- 6:19:23
      542000 -- (-2231.841) [...23 remote chains...] -- 6:18:41
      543000 -- (-2250.477) [...23 remote chains...] -- 6:19:30
      544000 -- [-2251.494] [...23 remote chains...] -- 6:18:47
      545000 -- [-2243.056] [...23 remote chains...] -- 6:19:36

      Average standard deviation of split frequencies: 0.074930

      546000 -- (-2236.327) [...23 remote chains...] -- 6:18:54
      547000 -- (-2232.111) [...23 remote chains...] -- 6:19:42
      548000 -- [-2224.130] [...23 remote chains...] -- 6:19:00
      549000 -- (-2237.318) [...23 remote chains...] -- 6:19:48
      550000 -- [-2230.238] [...23 remote chains...] -- 6:19:07

      Average standard deviation of split frequencies: 0.074863

      551000 -- (-2238.520) [...23 remote chains...] -- 6:19:55
      552000 -- (-2235.105) [...23 remote chains...] -- 6:19:13
      553000 -- (-2239.243) [...23 remote chains...] -- 6:20:01
      554000 -- [-2250.428] [...23 remote chains...] -- 6:19:19
      555000 -- (-2244.780) [...23 remote chains...] -- 6:20:07

      Average standard deviation of split frequencies: 0.073691

      556000 -- (-2243.969) [...23 remote chains...] -- 6:19:25
      557000 -- (-2235.613) [...23 remote chains...] -- 6:20:13
      558000 -- (-2243.107) [...23 remote chains...] -- 6:19:31
      559000 -- (-2235.403) [...23 remote chains...] -- 6:20:18
      560000 -- (-2231.787) [...23 remote chains...] -- 6:19:37

      Average standard deviation of split frequencies: 0.074826

      561000 -- (-2234.187) [...23 remote chains...] -- 6:20:24
      562000 -- (-2241.330) [...23 remote chains...] -- 6:19:43
      563000 -- [-2242.814] [...23 remote chains...] -- 6:19:02
      564000 -- (-2233.424) [...23 remote chains...] -- 6:19:49
      565000 -- (-2230.997) [...23 remote chains...] -- 6:19:08

      Average standard deviation of split frequencies: 0.074095

      566000 -- [-2230.935] [...23 remote chains...] -- 6:19:55
      567000 -- (-2225.497) [...23 remote chains...] -- 6:19:14
      568000 -- (-2229.874) [...23 remote chains...] -- 6:20:01
      569000 -- (-2234.253) [...23 remote chains...] -- 6:19:20
      570000 -- (-2238.784) [...23 remote chains...] -- 6:20:07

      Average standard deviation of split frequencies: 0.073413

      571000 -- (-2239.857) [...23 remote chains...] -- 6:19:26
      572000 -- (-2239.437) [...23 remote chains...] -- 6:20:12
      573000 -- (-2229.470) [...23 remote chains...] -- 6:19:32
      574000 -- (-2233.981) [...23 remote chains...] -- 6:20:18
      575000 -- (-2234.104) [...23 remote chains...] -- 6:19:38

      Average standard deviation of split frequencies: 0.073294

      576000 -- (-2241.831) [...23 remote chains...] -- 6:20:24
      577000 -- (-2234.493) [...23 remote chains...] -- 6:19:44
      578000 -- (-2227.824) [...23 remote chains...] -- 6:20:29
      579000 -- (-2237.592) [...23 remote chains...] -- 6:19:49
      580000 -- [-2232.880] [...23 remote chains...] -- 6:20:35

      Average standard deviation of split frequencies: 0.072833

      581000 -- (-2242.057) [...23 remote chains...] -- 6:19:55
      582000 -- (-2238.251) [...23 remote chains...] -- 6:20:40
      583000 -- (-2239.428) [...23 remote chains...] -- 6:20:01
      584000 -- (-2238.690) [...23 remote chains...] -- 6:19:21
      585000 -- [-2244.512] [...23 remote chains...] -- 6:20:06

      Average standard deviation of split frequencies: 0.072703

      586000 -- (-2241.261) [...23 remote chains...] -- 6:19:27
      587000 -- (-2234.403) [...23 remote chains...] -- 6:20:12
      588000 -- (-2238.792) [...23 remote chains...] -- 6:19:33
      589000 -- (-2246.705) [...23 remote chains...] -- 6:20:17
      590000 -- (-2238.450) [...23 remote chains...] -- 6:19:38

      Average standard deviation of split frequencies: 0.072408

      591000 -- (-2243.387) [...23 remote chains...] -- 6:20:23
      592000 -- (-2235.407) [...23 remote chains...] -- 6:19:44
      593000 -- (-2240.160) [...23 remote chains...] -- 6:20:28
      594000 -- [-2238.638] [...23 remote chains...] -- 6:19:49
      595000 -- (-2243.385) [...23 remote chains...] -- 6:20:34

      Average standard deviation of split frequencies: 0.071796

      596000 -- [-2240.994] [...23 remote chains...] -- 6:19:55
      597000 -- (-2234.438) [...23 remote chains...] -- 6:20:39
      598000 -- (-2234.029) [...23 remote chains...] -- 6:20:00
      599000 -- (-2243.525) [...23 remote chains...] -- 6:20:44
      600000 -- [-2239.213] [...23 remote chains...] -- 6:20:06

      Average standard deviation of split frequencies: 0.071492

      601000 -- (-2231.477) [...23 remote chains...] -- 6:20:50
      602000 -- (-2234.985) [...23 remote chains...] -- 6:20:11
      603000 -- (-2242.914) [...23 remote chains...] -- 6:20:55
      604000 -- (-2243.454) [...23 remote chains...] -- 6:20:17
      605000 -- (-2241.739) [...23 remote chains...] -- 6:21:00

      Average standard deviation of split frequencies: 0.071260

      606000 -- (-2240.507) [...23 remote chains...] -- 6:20:22
      607000 -- [-2250.435] [...23 remote chains...] -- 6:21:05
      608000 -- (-2234.630) [...23 remote chains...] -- 6:20:27
      609000 -- (-2234.928) [...23 remote chains...] -- 6:21:10
      610000 -- (-2226.991) [...23 remote chains...] -- 6:20:32

      Average standard deviation of split frequencies: 0.070644

      611000 -- (-2219.384) [...23 remote chains...] -- 6:19:54
      612000 -- (-2224.310) [...23 remote chains...] -- 6:20:37
      613000 -- [-2225.973] [...23 remote chains...] -- 6:20:00
      614000 -- (-2222.529) [...23 remote chains...] -- 6:20:43
      615000 -- [-2222.386] [...23 remote chains...] -- 6:20:05

      Average standard deviation of split frequencies: 0.070862

      616000 -- (-2233.870) [...23 remote chains...] -- 6:20:48
      617000 -- (-2232.313) [...23 remote chains...] -- 6:20:10
      618000 -- [-2224.212] [...23 remote chains...] -- 6:20:53
      619000 -- (-2234.756) [...23 remote chains...] -- 6:20:15
      620000 -- (-2229.398) [...23 remote chains...] -- 6:20:58

      Average standard deviation of split frequencies: 0.070258

      621000 -- (-2224.991) [...23 remote chains...] -- 6:20:20
      622000 -- (-2219.562) [...23 remote chains...] -- 6:21:03
      623000 -- (-2233.274) [...23 remote chains...] -- 6:20:25
      624000 -- (-2236.002) [...23 remote chains...] -- 6:21:08
      625000 -- (-2223.853) [...23 remote chains...] -- 6:20:31

      Average standard deviation of split frequencies: 0.069754

      626000 -- (-2233.286) [...23 remote chains...] -- 6:21:12
      627000 -- (-2232.028) [...23 remote chains...] -- 6:20:35
      628000 -- (-2233.571) [...23 remote chains...] -- 6:21:17
      629000 -- (-2236.083) [...23 remote chains...] -- 6:20:40
      630000 -- (-2233.649) [...23 remote chains...] -- 6:21:22

      Average standard deviation of split frequencies: 0.070791

      631000 -- (-2250.573) [...23 remote chains...] -- 6:20:45
      632000 -- (-2241.577) [...23 remote chains...] -- 6:21:27
      633000 -- (-2232.189) [...23 remote chains...] -- 6:20:50
      634000 -- (-2227.604) [...23 remote chains...] -- 6:21:32
      635000 -- (-2223.333) [...23 remote chains...] -- 6:20:55

      Average standard deviation of split frequencies: 0.070020

      636000 -- (-2219.839) [...23 remote chains...] -- 6:21:36
      637000 -- (-2235.040) [...23 remote chains...] -- 6:21:00
      638000 -- (-2235.177) [...23 remote chains...] -- 6:21:41
      639000 -- (-2235.870) [...23 remote chains...] -- 6:21:05
      640000 -- [-2233.764] [...23 remote chains...] -- 6:21:46

      Average standard deviation of split frequencies: 0.069483

      641000 -- (-2223.176) [...23 remote chains...] -- 6:21:09
      642000 -- (-2214.347) [...23 remote chains...] -- 6:21:50
      643000 -- (-2232.023) [...23 remote chains...] -- 6:21:14
      644000 -- (-2227.433) [...23 remote chains...] -- 6:21:55
      645000 -- (-2234.288) [...23 remote chains...] -- 6:21:19

      Average standard deviation of split frequencies: 0.069929

      646000 -- (-2225.715) [...23 remote chains...] -- 6:21:59
      647000 -- (-2226.341) [...23 remote chains...] -- 6:21:23
      648000 -- (-2219.731) [...23 remote chains...] -- 6:22:04
      649000 -- (-2220.598) [...23 remote chains...] -- 6:21:28
      650000 -- [-2228.319] [...23 remote chains...] -- 6:22:08

      Average standard deviation of split frequencies: 0.069395

      651000 -- (-2223.907) [...23 remote chains...] -- 6:21:33
      652000 -- (-2217.282) [...23 remote chains...] -- 6:20:57
      653000 -- (-2215.471) [...23 remote chains...] -- 6:21:37
      654000 -- (-2227.616) [...23 remote chains...] -- 6:21:02
      655000 -- (-2236.917) [...23 remote chains...] -- 6:21:42

      Average standard deviation of split frequencies: 0.069142

      656000 -- (-2223.139) [...23 remote chains...] -- 6:21:06
      657000 -- [-2229.375] [...23 remote chains...] -- 6:21:46
      658000 -- (-2225.631) [...23 remote chains...] -- 6:21:11
      659000 -- (-2224.831) [...23 remote chains...] -- 6:21:50
      660000 -- (-2231.197) [...23 remote chains...] -- 6:21:15

      Average standard deviation of split frequencies: 0.069358

      661000 -- (-2231.832) [...23 remote chains...] -- 6:21:55
      662000 -- (-2231.684) [...23 remote chains...] -- 6:21:20
      663000 -- (-2235.517) [...23 remote chains...] -- 6:21:59
      664000 -- (-2232.170) [...23 remote chains...] -- 6:21:24
      665000 -- (-2242.320) [...23 remote chains...] -- 6:22:04

      Average standard deviation of split frequencies: 0.068870

      666000 -- (-2236.670) [...23 remote chains...] -- 6:21:29
      667000 -- (-2240.973) [...23 remote chains...] -- 6:22:08
      668000 -- (-2239.594) [...23 remote chains...] -- 6:21:33
      669000 -- (-2243.111) [...23 remote chains...] -- 6:22:12
      670000 -- (-2239.886) [...23 remote chains...] -- 6:21:37

      Average standard deviation of split frequencies: 0.069089

      671000 -- (-2235.151) [...23 remote chains...] -- 6:22:16
      672000 -- (-2234.905) [...23 remote chains...] -- 6:21:42
      673000 -- (-2213.189) [...23 remote chains...] -- 6:22:21
      674000 -- [-2236.860] [...23 remote chains...] -- 6:21:46
      675000 -- (-2238.330) [...23 remote chains...] -- 6:21:12

      Average standard deviation of split frequencies: 0.069059

      676000 -- (-2244.105) [...23 remote chains...] -- 6:21:50
      677000 -- (-2245.350) [...23 remote chains...] -- 6:21:16
      678000 -- (-2231.501) [...23 remote chains...] -- 6:21:55
      679000 -- (-2228.884) [...23 remote chains...] -- 6:21:20
      680000 -- [-2229.075] [...23 remote chains...] -- 6:21:59

      Average standard deviation of split frequencies: 0.068548

      681000 -- (-2238.213) [...23 remote chains...] -- 6:21:25
      682000 -- (-2236.111) [...23 remote chains...] -- 6:22:03
      683000 -- [-2237.988] [...23 remote chains...] -- 6:21:29
      684000 -- (-2232.650) [...23 remote chains...] -- 6:22:07
      685000 -- [-2231.163] [...23 remote chains...] -- 6:21:33

      Average standard deviation of split frequencies: 0.068831

      686000 -- (-2228.761) [...23 remote chains...] -- 6:22:11
      687000 -- (-2221.834) [...23 remote chains...] -- 6:21:37
      688000 -- [-2225.858] [...23 remote chains...] -- 6:22:15
      689000 -- (-2224.345) [...23 remote chains...] -- 6:21:42
      690000 -- (-2237.741) [...23 remote chains...] -- 6:22:19

      Average standard deviation of split frequencies: 0.068533

      691000 -- (-2243.910) [...23 remote chains...] -- 6:21:46
      692000 -- (-2242.426) [...23 remote chains...] -- 6:22:23
      693000 -- (-2239.796) [...23 remote chains...] -- 6:21:50
      694000 -- [-2240.971] [...23 remote chains...] -- 6:22:27
      695000 -- (-2230.315) [...23 remote chains...] -- 6:21:54

      Average standard deviation of split frequencies: 0.067713

      696000 -- (-2225.637) [...23 remote chains...] -- 6:21:21
      697000 -- (-2228.263) [...23 remote chains...] -- 6:21:58
      698000 -- (-2241.431) [...23 remote chains...] -- 6:21:25
      699000 -- (-2245.861) [...23 remote chains...] -- 6:22:02
      700000 -- [-2244.746] [...23 remote chains...] -- 6:21:29

      Average standard deviation of split frequencies: 0.067757

      701000 -- (-2242.581) [...23 remote chains...] -- 6:22:06
      702000 -- (-2237.400) [...23 remote chains...] -- 6:21:33
      703000 -- (-2230.460) [...23 remote chains...] -- 6:22:10
      704000 -- (-2228.529) [...23 remote chains...] -- 6:21:37
      705000 -- [-2237.595] [...23 remote chains...] -- 6:22:14

      Average standard deviation of split frequencies: 0.067105

      706000 -- (-2219.295) [...23 remote chains...] -- 6:21:41
      707000 -- (-2223.778) [...23 remote chains...] -- 6:22:18
      708000 -- [-2231.190] [...23 remote chains...] -- 6:21:45
      709000 -- (-2231.767) [...23 remote chains...] -- 6:22:22
      710000 -- (-2239.117) [...23 remote chains...] -- 6:21:49

      Average standard deviation of split frequencies: 0.066665

      711000 -- (-2236.235) [...23 remote chains...] -- 6:22:26
      712000 -- (-2245.163) [...23 remote chains...] -- 6:21:53
      713000 -- (-2233.323) [...23 remote chains...] -- 6:22:29
      714000 -- (-2241.337) [...23 remote chains...] -- 6:21:57
      715000 -- (-2235.480) [...23 remote chains...] -- 6:21:24

      Average standard deviation of split frequencies: 0.067100

      716000 -- (-2236.928) [...23 remote chains...] -- 6:22:01
      717000 -- (-2239.064) [...23 remote chains...] -- 6:21:28
      718000 -- (-2231.646) [...23 remote chains...] -- 6:22:05
      719000 -- (-2232.187) [...23 remote chains...] -- 6:21:32
      720000 -- (-2228.748) [...23 remote chains...] -- 6:22:08

      Average standard deviation of split frequencies: 0.066894

      721000 -- [-2240.153] [...23 remote chains...] -- 6:21:36
      722000 -- (-2237.868) [...23 remote chains...] -- 6:22:12
      723000 -- (-2244.339) [...23 remote chains...] -- 6:21:40
      724000 -- [-2231.747] [...23 remote chains...] -- 6:22:16
      725000 -- [-2238.217] [...23 remote chains...] -- 6:21:44

      Average standard deviation of split frequencies: 0.066387

      726000 -- [-2235.890] [...23 remote chains...] -- 6:22:20
      727000 -- (-2245.922) [...23 remote chains...] -- 6:21:48
      728000 -- (-2243.112) [...23 remote chains...] -- 6:22:23
      729000 -- (-2250.276) [...23 remote chains...] -- 6:21:52
      730000 -- (-2248.473) [...23 remote chains...] -- 6:22:27

      Average standard deviation of split frequencies: 0.066497

      731000 -- (-2243.303) [...23 remote chains...] -- 6:21:55
      732000 -- (-2239.805) [...23 remote chains...] -- 6:22:31
      733000 -- (-2236.799) [...23 remote chains...] -- 6:21:59
      734000 -- [-2233.469] [...23 remote chains...] -- 6:22:35
      735000 -- (-2238.075) [...23 remote chains...] -- 6:22:03

      Average standard deviation of split frequencies: 0.065853

      736000 -- (-2236.776) [...23 remote chains...] -- 6:22:38
      737000 -- (-2226.643) [...23 remote chains...] -- 6:22:07
      738000 -- (-2235.609) [...23 remote chains...] -- 6:22:42
      739000 -- (-2240.133) [...23 remote chains...] -- 6:22:10
      740000 -- (-2227.588) [...23 remote chains...] -- 6:22:45

      Average standard deviation of split frequencies: 0.065502

      741000 -- (-2244.739) [...23 remote chains...] -- 6:22:14
      742000 -- (-2231.061) [...23 remote chains...] -- 6:22:49
      743000 -- (-2229.821) [...23 remote chains...] -- 6:22:17
      744000 -- (-2234.077) [...23 remote chains...] -- 6:21:46
      745000 -- [-2236.057] [...23 remote chains...] -- 6:22:21

      Average standard deviation of split frequencies: 0.065456

      746000 -- [-2240.538] [...23 remote chains...] -- 6:21:50
      747000 -- [-2236.787] [...23 remote chains...] -- 6:22:25
      748000 -- (-2248.980) [...23 remote chains...] -- 6:21:54
      749000 -- (-2235.915) [...23 remote chains...] -- 6:22:28
      750000 -- (-2231.649) [...23 remote chains...] -- 6:21:57

      Average standard deviation of split frequencies: 0.065326

      751000 -- (-2237.861) [...23 remote chains...] -- 6:22:32
      752000 -- (-2243.772) [...23 remote chains...] -- 6:22:01
      753000 -- (-2249.091) [...23 remote chains...] -- 6:22:35
      754000 -- (-2239.343) [...23 remote chains...] -- 6:22:04
      755000 -- (-2244.655) [...23 remote chains...] -- 6:22:39

      Average standard deviation of split frequencies: 0.065199

      756000 -- (-2234.693) [...23 remote chains...] -- 6:22:08
      757000 -- [-2249.692] [...23 remote chains...] -- 6:22:42
      758000 -- [-2253.520] [...23 remote chains...] -- 6:22:11
      759000 -- (-2257.230) [...23 remote chains...] -- 6:22:46
      760000 -- (-2257.577) [...23 remote chains...] -- 6:22:15

      Average standard deviation of split frequencies: 0.065550

      761000 -- (-2248.320) [...23 remote chains...] -- 6:22:49
      762000 -- (-2239.056) [...23 remote chains...] -- 6:22:18
      763000 -- (-2243.204) [...23 remote chains...] -- 6:22:52
      764000 -- (-2246.677) [...23 remote chains...] -- 6:22:22
      765000 -- (-2239.004) [...23 remote chains...] -- 6:22:56

      Average standard deviation of split frequencies: 0.064985

      766000 -- (-2240.459) [...23 remote chains...] -- 6:22:25
      767000 -- (-2242.566) [...23 remote chains...] -- 6:22:59
      768000 -- (-2233.122) [...23 remote chains...] -- 6:22:29
      769000 -- [-2242.434] [...23 remote chains...] -- 6:23:03
      770000 -- (-2239.792) [...23 remote chains...] -- 6:22:32

      Average standard deviation of split frequencies: 0.064684

      771000 -- (-2237.235) [...23 remote chains...] -- 6:22:02
      772000 -- (-2241.692) [...23 remote chains...] -- 6:22:36
      773000 -- (-2242.064) [...23 remote chains...] -- 6:22:05
      774000 -- (-2235.676) [...23 remote chains...] -- 6:22:39
      775000 -- (-2233.303) [...23 remote chains...] -- 6:22:09

      Average standard deviation of split frequencies: 0.064144

      776000 -- (-2249.816) [...23 remote chains...] -- 6:22:42
      777000 -- (-2228.570) [...23 remote chains...] -- 6:22:12
      778000 -- (-2234.656) [...23 remote chains...] -- 6:22:46
      779000 -- (-2233.817) [...23 remote chains...] -- 6:22:16
      780000 -- (-2240.046) [...23 remote chains...] -- 6:22:49

      Average standard deviation of split frequencies: 0.063708

      781000 -- (-2237.663) [...23 remote chains...] -- 6:22:19
      782000 -- (-2226.363) [...23 remote chains...] -- 6:22:52
      783000 -- (-2228.668) [...23 remote chains...] -- 6:22:22
      784000 -- (-2230.913) [...23 remote chains...] -- 6:22:55
      785000 -- (-2249.935) [...23 remote chains...] -- 6:22:26

      Average standard deviation of split frequencies: 0.063810

      786000 -- [-2237.761] [...23 remote chains...] -- 6:22:59
      787000 -- (-2252.505) [...23 remote chains...] -- 6:22:29
      788000 -- (-2242.757) [...23 remote chains...] -- 6:23:02
      789000 -- (-2238.973) [...23 remote chains...] -- 6:22:32
      790000 -- (-2245.524) [...23 remote chains...] -- 6:23:05

      Average standard deviation of split frequencies: 0.063319

      791000 -- (-2233.762) [...23 remote chains...] -- 6:22:35
      792000 -- (-2244.956) [...23 remote chains...] -- 6:23:08
      793000 -- (-2231.475) [...23 remote chains...] -- 6:22:39
      794000 -- (-2224.124) [...23 remote chains...] -- 6:23:11
      795000 -- (-2232.442) [...23 remote chains...] -- 6:22:42

      Average standard deviation of split frequencies: 0.062525

      796000 -- (-2227.376) [...23 remote chains...] -- 6:23:14
      797000 -- (-2232.197) [...23 remote chains...] -- 6:22:45
      798000 -- (-2230.540) [...23 remote chains...] -- 6:23:17
      799000 -- [-2246.109] [...23 remote chains...] -- 6:22:48
      800000 -- [-2228.216] [...23 remote chains...] -- 6:22:19

      Average standard deviation of split frequencies: 0.062565

      801000 -- (-2236.318) [...23 remote chains...] -- 6:22:51
      802000 -- [-2244.215] [...23 remote chains...] -- 6:22:22
      803000 -- (-2246.591) [...23 remote chains...] -- 6:22:54
      804000 -- [-2239.972] [...23 remote chains...] -- 6:22:25
      805000 -- (-2248.824) [...23 remote chains...] -- 6:22:58

      Average standard deviation of split frequencies: 0.062088

      806000 -- (-2247.073) [...23 remote chains...] -- 6:22:29
      807000 -- (-2239.403) [...23 remote chains...] -- 6:23:01
      808000 -- [-2241.539] [...23 remote chains...] -- 6:22:32
      809000 -- (-2246.258) [...23 remote chains...] -- 6:23:04
      810000 -- [-2236.267] [...23 remote chains...] -- 6:22:35

      Average standard deviation of split frequencies: 0.061737

      811000 -- (-2238.972) [...23 remote chains...] -- 6:23:07
      812000 -- [-2253.753] [...23 remote chains...] -- 6:22:38
      813000 -- [-2248.610] [...23 remote chains...] -- 6:23:10
      814000 -- (-2240.104) [...23 remote chains...] -- 6:22:41
      815000 -- [-2244.897] [...23 remote chains...] -- 6:23:13

      Average standard deviation of split frequencies: 0.061890

      816000 -- [-2242.307] [...23 remote chains...] -- 6:22:44
      817000 -- [-2247.704] [...23 remote chains...] -- 6:23:16
      818000 -- [-2246.869] [...23 remote chains...] -- 6:22:47
      819000 -- (-2253.504) [...23 remote chains...] -- 6:23:19
      820000 -- [-2252.125] [...23 remote chains...] -- 6:22:50

      Average standard deviation of split frequencies: 0.061489

      821000 -- (-2248.629) [...23 remote chains...] -- 6:23:22
      822000 -- (-2247.563) [...23 remote chains...] -- 6:22:53
      823000 -- [-2260.959] [...23 remote chains...] -- 6:23:25
      824000 -- (-2258.695) [...23 remote chains...] -- 6:22:56
      825000 -- (-2248.482) [...23 remote chains...] -- 6:23:27

      Average standard deviation of split frequencies: 0.060800

      826000 -- [-2248.495] [...23 remote chains...] -- 6:22:59
      827000 -- [-2245.772] [...23 remote chains...] -- 6:23:30
      828000 -- (-2252.470) [...23 remote chains...] -- 6:23:02
      829000 -- (-2253.500) [...23 remote chains...] -- 6:23:33
      830000 -- [-2252.218] [...23 remote chains...] -- 6:23:05

      Average standard deviation of split frequencies: 0.060089

      831000 -- [-2239.349] [...23 remote chains...] -- 6:23:36
      832000 -- [-2245.081] [...23 remote chains...] -- 6:23:08
      833000 -- [-2237.740] [...23 remote chains...] -- 6:23:39
      834000 -- (-2236.113) [...23 remote chains...] -- 6:23:11
      835000 -- [-2231.882] [...23 remote chains...] -- 6:22:43

      Average standard deviation of split frequencies: 0.059656

      836000 -- [-2233.671] [...23 remote chains...] -- 6:23:14
      837000 -- [-2234.084] [...23 remote chains...] -- 6:22:46
      838000 -- [-2239.174] [...23 remote chains...] -- 6:23:17
      839000 -- (-2246.853) [...23 remote chains...] -- 6:22:49
      840000 -- [-2234.041] [...23 remote chains...] -- 6:23:19

      Average standard deviation of split frequencies: 0.058931

      841000 -- (-2227.573) [...23 remote chains...] -- 6:22:52
      842000 -- (-2233.093) [...23 remote chains...] -- 6:23:22
      843000 -- [-2229.467] [...23 remote chains...] -- 6:22:54
      844000 -- [-2236.911] [...23 remote chains...] -- 6:23:25
      845000 -- [-2236.114] [...23 remote chains...] -- 6:22:57

      Average standard deviation of split frequencies: 0.058951

      846000 -- (-2245.753) [...23 remote chains...] -- 6:23:28
      847000 -- [-2230.094] [...23 remote chains...] -- 6:23:00
      848000 -- [-2229.048] [...23 remote chains...] -- 6:23:31
      849000 -- (-2236.186) [...23 remote chains...] -- 6:23:03
      850000 -- (-2226.104) [...23 remote chains...] -- 6:23:33

      Average standard deviation of split frequencies: 0.058644

      851000 -- [-2232.774] [...23 remote chains...] -- 6:23:06
      852000 -- [-2249.407] [...23 remote chains...] -- 6:23:36
      853000 -- (-2250.260) [...23 remote chains...] -- 6:23:09
      854000 -- [-2244.629] [...23 remote chains...] -- 6:23:39
      855000 -- (-2237.039) [...23 remote chains...] -- 6:23:11

      Average standard deviation of split frequencies: 0.058249

      856000 -- [-2236.257] [...23 remote chains...] -- 6:23:41
      857000 -- [-2240.534] [...23 remote chains...] -- 6:23:14
      858000 -- (-2227.062) [...23 remote chains...] -- 6:22:47
      859000 -- [-2239.387] [...23 remote chains...] -- 6:23:17
      860000 -- [-2248.143] [...23 remote chains...] -- 6:22:50

      Average standard deviation of split frequencies: 0.058531

      861000 -- [-2231.354] [...23 remote chains...] -- 6:23:20
      862000 -- (-2235.639) [...23 remote chains...] -- 6:22:52
      863000 -- [-2232.463] [...23 remote chains...] -- 6:23:22
      864000 -- [-2232.744] [...23 remote chains...] -- 6:22:55
      865000 -- [-2244.373] [...23 remote chains...] -- 6:23:25

      Average standard deviation of split frequencies: 0.057990

      866000 -- [-2235.545] [...23 remote chains...] -- 6:22:58
      867000 -- (-2240.843) [...23 remote chains...] -- 6:23:28
      868000 -- [-2245.602] [...23 remote chains...] -- 6:23:01
      869000 -- [-2243.263] [...23 remote chains...] -- 6:23:30
      870000 -- [-2236.071] [...23 remote chains...] -- 6:23:03

      Average standard deviation of split frequencies: 0.057665

      871000 -- (-2245.995) [...23 remote chains...] -- 6:23:33
      872000 -- [-2243.717] [...23 remote chains...] -- 6:23:06
      873000 -- (-2242.155) [...23 remote chains...] -- 6:23:35
      874000 -- [-2248.995] [...23 remote chains...] -- 6:23:09
      875000 -- [-2250.976] [...23 remote chains...] -- 6:22:42

      Average standard deviation of split frequencies: 0.057959

      876000 -- [-2240.471] [...23 remote chains...] -- 6:23:11
      877000 -- (-2244.782) [...23 remote chains...] -- 6:22:45
      878000 -- [-2232.965] [...23 remote chains...] -- 6:23:14
      879000 -- [-2227.889] [...23 remote chains...] -- 6:22:47
      880000 -- [-2232.654] [...23 remote chains...] -- 6:23:17

      Average standard deviation of split frequencies: 0.057328

      881000 -- [-2219.844] [...23 remote chains...] -- 6:22:50
      882000 -- [-2228.719] [...23 remote chains...] -- 6:23:19
      883000 -- [-2237.715] [...23 remote chains...] -- 6:22:53
      884000 -- [-2221.192] [...23 remote chains...] -- 6:23:22
      885000 -- [-2223.596] [...23 remote chains...] -- 6:22:55

      Average standard deviation of split frequencies: 0.057494

      886000 -- (-2238.146) [...23 remote chains...] -- 6:23:24
      887000 -- (-2234.085) [...23 remote chains...] -- 6:22:58
      888000 -- (-2235.694) [...23 remote chains...] -- 6:23:27
      889000 -- [-2231.852] [...23 remote chains...] -- 6:23:01
      890000 -- [-2236.348] [...23 remote chains...] -- 6:23:29

      Average standard deviation of split frequencies: 0.057081

      891000 -- [-2224.649] [...23 remote chains...] -- 6:23:03
      892000 -- (-2226.863) [...23 remote chains...] -- 6:23:32
      893000 -- (-2232.297) [...23 remote chains...] -- 6:23:06
      894000 -- [-2232.045] [...23 remote chains...] -- 6:23:35
      895000 -- [-2225.313] [...23 remote chains...] -- 6:23:08

      Average standard deviation of split frequencies: 0.056828

      896000 -- (-2227.907) [...23 remote chains...] -- 6:23:37
      897000 -- [-2229.996] [...23 remote chains...] -- 6:23:11
      898000 -- [-2224.365] [...23 remote chains...] -- 6:22:45
      899000 -- [-2235.088] [...23 remote chains...] -- 6:23:13
      900000 -- (-2231.012) [...23 remote chains...] -- 6:22:47

      Average standard deviation of split frequencies: 0.057113

      901000 -- [-2232.771] [...23 remote chains...] -- 6:23:16
      902000 -- [-2252.004] [...23 remote chains...] -- 6:22:50
      903000 -- [-2233.687] [...23 remote chains...] -- 6:23:18
      904000 -- [-2231.077] [...23 remote chains...] -- 6:22:53
      905000 -- (-2228.581) [...23 remote chains...] -- 6:23:21

      Average standard deviation of split frequencies: 0.056833

      906000 -- [-2232.522] [...23 remote chains...] -- 6:22:55
      907000 -- (-2231.579) [...23 remote chains...] -- 6:23:23
      908000 -- [-2239.692] [...23 remote chains...] -- 6:22:58
      909000 -- [-2231.304] [...23 remote chains...] -- 6:23:26
      910000 -- [-2236.099] [...23 remote chains...] -- 6:23:00

      Average standard deviation of split frequencies: 0.056708

      911000 -- (-2234.042) [...23 remote chains...] -- 6:23:28
      912000 -- [-2226.468] [...23 remote chains...] -- 6:23:03
      913000 -- [-2220.544] [...23 remote chains...] -- 6:23:31
      914000 -- [-2222.163] [...23 remote chains...] -- 6:23:05
      915000 -- (-2229.223) [...23 remote chains...] -- 6:23:33

      Average standard deviation of split frequencies: 0.056889

      916000 -- [-2236.630] [...23 remote chains...] -- 6:23:08
      917000 -- (-2231.715) [...23 remote chains...] -- 6:23:36
      918000 -- [-2232.952] [...23 remote chains...] -- 6:23:10
      919000 -- [-2247.368] [...23 remote chains...] -- 6:23:38
      920000 -- (-2234.921) [...23 remote chains...] -- 6:23:12

      Average standard deviation of split frequencies: 0.056603

      921000 -- [-2243.622] [...23 remote chains...] -- 6:23:40
      922000 -- (-2247.779) [...23 remote chains...] -- 6:23:15
      923000 -- [-2235.965] [...23 remote chains...] -- 6:23:43
      924000 -- (-2233.620) [...23 remote chains...] -- 6:23:17
      925000 -- [-2222.954] [...23 remote chains...] -- 6:23:45

      Average standard deviation of split frequencies: 0.056248

      926000 -- (-2236.820) [...23 remote chains...] -- 6:23:20
      927000 -- [-2217.911] [...23 remote chains...] -- 6:23:47
      928000 -- [-2217.632] [...23 remote chains...] -- 6:23:22
      929000 -- [-2225.370] [...23 remote chains...] -- 6:22:57
      930000 -- [-2231.958] [...23 remote chains...] -- 6:23:24

      Average standard deviation of split frequencies: 0.056251

      931000 -- [-2230.985] [...23 remote chains...] -- 6:22:59
      932000 -- (-2227.160) [...23 remote chains...] -- 6:23:27
      933000 -- [-2223.232] [...23 remote chains...] -- 6:23:02
      934000 -- (-2229.489) [...23 remote chains...] -- 6:23:29
      935000 -- (-2241.227) [...23 remote chains...] -- 6:23:04

      Average standard deviation of split frequencies: 0.056250

      936000 -- [-2232.369] [...23 remote chains...] -- 6:23:31
      937000 -- [-2229.075] [...23 remote chains...] -- 6:23:06
      938000 -- [-2232.377] [...23 remote chains...] -- 6:23:34
      939000 -- [-2241.878] [...23 remote chains...] -- 6:23:09
      940000 -- [-2230.015] [...23 remote chains...] -- 6:23:36

      Average standard deviation of split frequencies: 0.056095

      941000 -- [-2227.387] [...23 remote chains...] -- 6:23:11
      942000 -- [-2217.735] [...23 remote chains...] -- 6:23:38
      943000 -- [-2218.855] [...23 remote chains...] -- 6:23:13
      944000 -- (-2211.936) [...23 remote chains...] -- 6:23:40
      945000 -- [-2230.638] [...23 remote chains...] -- 6:23:16

      Average standard deviation of split frequencies: 0.056267

      946000 -- [-2224.652] [...23 remote chains...] -- 6:23:43
      947000 -- (-2228.866) [...23 remote chains...] -- 6:23:18
      948000 -- (-2222.858) [...23 remote chains...] -- 6:23:45
      949000 -- [-2222.589] [...23 remote chains...] -- 6:23:20
      950000 -- [-2226.307] [...23 remote chains...] -- 6:23:47

      Average standard deviation of split frequencies: 0.056030

      951000 -- (-2218.837) [...23 remote chains...] -- 6:23:23
      952000 -- (-2233.885) [...23 remote chains...] -- 6:23:49
      953000 -- [-2231.900] [...23 remote chains...] -- 6:23:25
      954000 -- (-2223.840) [...23 remote chains...] -- 6:23:52
      955000 -- (-2226.116) [...23 remote chains...] -- 6:23:27

      Average standard deviation of split frequencies: 0.055972

      956000 -- (-2221.867) [...23 remote chains...] -- 6:23:02
      957000 -- (-2232.043) [...23 remote chains...] -- 6:23:29
      958000 -- [-2227.513] [...23 remote chains...] -- 6:23:05
      959000 -- (-2225.721) [...23 remote chains...] -- 6:23:31
      960000 -- [-2218.395] [...23 remote chains...] -- 6:23:07

      Average standard deviation of split frequencies: 0.055962

      961000 -- (-2224.201) [...23 remote chains...] -- 6:23:34
      962000 -- (-2227.013) [...23 remote chains...] -- 6:23:09
      963000 -- (-2232.634) [...23 remote chains...] -- 6:23:36
      964000 -- (-2235.478) [...23 remote chains...] -- 6:23:11
      965000 -- (-2227.451) [...23 remote chains...] -- 6:23:38

      Average standard deviation of split frequencies: 0.055565

      966000 -- (-2220.575) [...23 remote chains...] -- 6:23:14
      967000 -- (-2218.526) [...23 remote chains...] -- 6:23:40
      968000 -- (-2229.153) [...23 remote chains...] -- 6:23:16
      969000 -- [-2233.303] [...23 remote chains...] -- 6:23:42
      970000 -- (-2233.876) [...23 remote chains...] -- 6:23:18

      Average standard deviation of split frequencies: 0.055383

      971000 -- (-2222.322) [...23 remote chains...] -- 6:23:44
      972000 -- (-2239.525) [...23 remote chains...] -- 6:23:20
      973000 -- [-2245.773] [...23 remote chains...] -- 6:23:47
      974000 -- (-2248.986) [...23 remote chains...] -- 6:23:22
      975000 -- (-2249.266) [...23 remote chains...] -- 6:22:58

      Average standard deviation of split frequencies: 0.055142

      976000 -- [-2245.952] [...23 remote chains...] -- 6:23:25
      977000 -- [-2253.390] [...23 remote chains...] -- 6:23:51
      978000 -- [-2243.160] [...23 remote chains...] -- 6:23:27
      979000 -- (-2253.718) [...23 remote chains...] -- 6:23:03
      980000 -- (-2255.794) [...23 remote chains...] -- 6:23:29

      Average standard deviation of split frequencies: 0.054697

      981000 -- (-2263.023) [...23 remote chains...] -- 6:23:05
      982000 -- [-2264.181] [...23 remote chains...] -- 6:23:31
      983000 -- [-2262.834] [...23 remote chains...] -- 6:23:07
      984000 -- (-2251.314) [...23 remote chains...] -- 6:23:33
      985000 -- (-2245.047) [...23 remote chains...] -- 6:23:09

      Average standard deviation of split frequencies: 0.054426

      986000 -- [-2250.036] [...23 remote chains...] -- 6:23:35
      987000 -- (-2255.585) [...23 remote chains...] -- 6:23:11
      988000 -- [-2239.236] [...23 remote chains...] -- 6:23:37
      989000 -- [-2239.996] [...23 remote chains...] -- 6:23:14
      990000 -- (-2254.946) [...23 remote chains...] -- 6:23:39

      Average standard deviation of split frequencies: 0.054165

      991000 -- (-2252.719) [...23 remote chains...] -- 6:23:16
      992000 -- (-2242.826) [...23 remote chains...] -- 6:23:41
      993000 -- (-2251.199) [...23 remote chains...] -- 6:23:18
      994000 -- (-2243.843) [...23 remote chains...] -- 6:23:43
      995000 -- [-2250.701] [...23 remote chains...] -- 6:23:20

      Average standard deviation of split frequencies: 0.053489

      996000 -- (-2250.769) [...23 remote chains...] -- 6:23:45
      997000 -- [-2248.053] [...23 remote chains...] -- 6:23:22
      998000 -- (-2239.485) [...23 remote chains...] -- 6:23:47
      999000 -- [-2249.284] [...23 remote chains...] -- 6:23:24
      1000000 -- (-2229.281) [...23 remote chains...] -- 6:23:50

      Average standard deviation of split frequencies: 0.053277

      1001000 -- (-2237.045) [...23 remote chains...] -- 6:23:26
      1002000 -- [-2233.779] [...23 remote chains...] -- 6:23:51
      1003000 -- (-2241.933) [...23 remote chains...] -- 6:23:28
      1004000 -- (-2229.383) [...23 remote chains...] -- 6:23:53
      1005000 -- [-2238.293] [...23 remote chains...] -- 6:23:30

      Average standard deviation of split frequencies: 0.052866

      1006000 -- (-2230.162) [...23 remote chains...] -- 6:23:55
      1007000 -- (-2235.093) [...23 remote chains...] -- 6:23:32
      1008000 -- (-2238.584) [...23 remote chains...] -- 6:23:57
      1009000 -- [-2224.362] [...23 remote chains...] -- 6:23:34
      1010000 -- [-2227.930] [...23 remote chains...] -- 6:23:59

      Average standard deviation of split frequencies: 0.052468

      1011000 -- (-2240.438) [...23 remote chains...] -- 6:23:36
      1012000 -- (-2231.330) [...23 remote chains...] -- 6:23:13
      1013000 -- (-2225.424) [...23 remote chains...] -- 6:23:38
      1014000 -- [-2239.492] [...23 remote chains...] -- 6:23:15
      1015000 -- [-2237.179] [...23 remote chains...] -- 6:23:40

      Average standard deviation of split frequencies: 0.052282

      1016000 -- [-2237.182] [...23 remote chains...] -- 6:23:17
      1017000 -- [-2224.816] [...23 remote chains...] -- 6:23:42
      1018000 -- [-2235.927] [...23 remote chains...] -- 6:23:19
      1019000 -- (-2235.462) [...23 remote chains...] -- 6:23:44
      1020000 -- (-2254.216) [...23 remote chains...] -- 6:23:21

      Average standard deviation of split frequencies: 0.052105

      1021000 -- (-2247.851) [...23 remote chains...] -- 6:23:46
      1022000 -- (-2242.967) [...23 remote chains...] -- 6:23:23
      1023000 -- (-2235.388) [...23 remote chains...] -- 6:23:48
      1024000 -- (-2244.502) [...23 remote chains...] -- 6:23:25
      1025000 -- [-2234.526] [...23 remote chains...] -- 6:23:50

      Average standard deviation of split frequencies: 0.051736

      1026000 -- (-2240.568) [...23 remote chains...] -- 6:23:27
      1027000 -- [-2243.528] [...23 remote chains...] -- 6:23:52
      1028000 -- (-2242.708) [...23 remote chains...] -- 6:23:29
      1029000 -- [-2245.956] [...23 remote chains...] -- 6:23:53
      1030000 -- (-2235.869) [...23 remote chains...] -- 6:23:31

      Average standard deviation of split frequencies: 0.051459

      1031000 -- [-2235.383] [...23 remote chains...] -- 6:23:55
      1032000 -- (-2224.674) [...23 remote chains...] -- 6:23:33
      1033000 -- [-2228.812] [...23 remote chains...] -- 6:23:57
      1034000 -- [-2226.180] [...23 remote chains...] -- 6:23:34
      1035000 -- (-2219.181) [...23 remote chains...] -- 6:23:59

      Average standard deviation of split frequencies: 0.050994

      1036000 -- (-2226.139) [...23 remote chains...] -- 6:23:36
      1037000 -- [-2227.430] [...23 remote chains...] -- 6:24:01
      1038000 -- [-2239.346] [...23 remote chains...] -- 6:23:38
      1039000 -- [-2224.296] [...23 remote chains...] -- 6:24:03
      1040000 -- [-2226.840] [...23 remote chains...] -- 6:23:40

      Average standard deviation of split frequencies: 0.050593

      1041000 -- [-2223.808] [...23 remote chains...] -- 6:24:05
      1042000 -- [-2231.627] [...23 remote chains...] -- 6:23:42
      1043000 -- [-2230.160] [...23 remote chains...] -- 6:24:06
      1044000 -- [-2243.364] [...23 remote chains...] -- 6:23:44
      1045000 -- [-2244.900] [...23 remote chains...] -- 6:24:08

      Average standard deviation of split frequencies: 0.050299

      1046000 -- [-2237.249] [...23 remote chains...] -- 6:23:46
      1047000 -- [-2237.529] [...23 remote chains...] -- 6:24:10
      1048000 -- [-2236.194] [...23 remote chains...] -- 6:23:47
      1049000 -- [-2226.608] [...23 remote chains...] -- 6:23:25
      1050000 -- [-2231.826] [...23 remote chains...] -- 6:23:49

      Average standard deviation of split frequencies: 0.050001

      1051000 -- [-2228.711] [...23 remote chains...] -- 6:23:27
      1052000 -- [-2221.585] [...23 remote chains...] -- 6:23:51
      1053000 -- [-2227.832] [...23 remote chains...] -- 6:23:29
      1054000 -- [-2227.292] [...23 remote chains...] -- 6:23:53
      1055000 -- [-2237.162] [...23 remote chains...] -- 6:23:31

      Average standard deviation of split frequencies: 0.049670

      1056000 -- [-2231.185] [...23 remote chains...] -- 6:23:55
      1057000 -- [-2230.128] [...23 remote chains...] -- 6:23:32
      1058000 -- [-2228.947] [...23 remote chains...] -- 6:23:56
      1059000 -- [-2232.776] [...23 remote chains...] -- 6:23:34
      1060000 -- [-2224.873] [...23 remote chains...] -- 6:23:58

      Average standard deviation of split frequencies: 0.049528

      1061000 -- [-2240.086] [...23 remote chains...] -- 6:23:36
      1062000 -- [-2241.398] [...23 remote chains...] -- 6:24:00
      1063000 -- [-2227.336] [...23 remote chains...] -- 6:23:38
      1064000 -- (-2228.368) [...23 remote chains...] -- 6:24:02
      1065000 -- [-2235.120] [...23 remote chains...] -- 6:23:40

      Average standard deviation of split frequencies: 0.049149

      1066000 -- [-2226.806] [...23 remote chains...] -- 6:24:03
      1067000 -- [-2241.709] [...23 remote chains...] -- 6:23:41
      1068000 -- (-2233.478) [...23 remote chains...] -- 6:24:05
      1069000 -- (-2239.643) [...23 remote chains...] -- 6:23:43
      1070000 -- (-2229.445) [...23 remote chains...] -- 6:24:07

      Average standard deviation of split frequencies: 0.049097

      1071000 -- [-2223.606] [...23 remote chains...] -- 6:23:45
      1072000 -- (-2219.491) [...23 remote chains...] -- 6:24:09
      1073000 -- [-2222.891] [...23 remote chains...] -- 6:23:47
      1074000 -- [-2226.097] [...23 remote chains...] -- 6:23:25
      1075000 -- [-2233.966] [...23 remote chains...] -- 6:23:48

      Average standard deviation of split frequencies: 0.049227

      1076000 -- (-2226.460) [...23 remote chains...] -- 6:24:12
      1077000 -- (-2222.642) [...23 remote chains...] -- 6:23:50
      1078000 -- [-2212.963] [...23 remote chains...] -- 6:23:28
      1079000 -- [-2216.799] [...23 remote chains...] -- 6:23:52
      1080000 -- (-2234.390) [...23 remote chains...] -- 6:23:30

      Average standard deviation of split frequencies: 0.049016

      1081000 -- (-2231.025) [...23 remote chains...] -- 6:23:54
      1082000 -- [-2225.565] [...23 remote chains...] -- 6:23:32
      1083000 -- (-2230.470) [...23 remote chains...] -- 6:23:55
      1084000 -- (-2223.600) [...23 remote chains...] -- 6:23:33
      1085000 -- (-2230.239) [...23 remote chains...] -- 6:23:57

      Average standard deviation of split frequencies: 0.049102

      1086000 -- (-2224.414) [...23 remote chains...] -- 6:23:35
      1087000 -- [-2222.977] [...23 remote chains...] -- 6:23:59
      1088000 -- [-2234.058] [...23 remote chains...] -- 6:23:37
      1089000 -- (-2240.196) [...23 remote chains...] -- 6:24:00
      1090000 -- [-2228.776] [...23 remote chains...] -- 6:23:39

      Average standard deviation of split frequencies: 0.049006

      1091000 -- (-2231.908) [...23 remote chains...] -- 6:24:02
      1092000 -- [-2247.268] [...23 remote chains...] -- 6:23:40
      1093000 -- (-2243.944) [...23 remote chains...] -- 6:24:04
      1094000 -- [-2247.022] [...23 remote chains...] -- 6:23:42
      1095000 -- [-2243.353] [...23 remote chains...] -- 6:23:20

      Average standard deviation of split frequencies: 0.048951

      1096000 -- (-2258.685) [...23 remote chains...] -- 6:23:44
      1097000 -- (-2235.371) [...23 remote chains...] -- 6:23:22
      1098000 -- [-2243.414] [...23 remote chains...] -- 6:23:45
      1099000 -- [-2241.294] [...23 remote chains...] -- 6:23:24
      1100000 -- (-2241.428) [...23 remote chains...] -- 6:23:47

      Average standard deviation of split frequencies: 0.049345

      1101000 -- (-2234.638) [...23 remote chains...] -- 6:23:26
      1102000 -- [-2232.734] [...23 remote chains...] -- 6:23:49
      1103000 -- [-2229.515] [...23 remote chains...] -- 6:23:27
      1104000 -- [-2230.966] [...23 remote chains...] -- 6:23:50
      1105000 -- [-2228.058] [...23 remote chains...] -- 6:23:29

      Average standard deviation of split frequencies: 0.049177

      1106000 -- [-2232.632] [...23 remote chains...] -- 6:23:52
      1107000 -- [-2228.280] [...23 remote chains...] -- 6:23:31
      1108000 -- [-2234.895] [...23 remote chains...] -- 6:23:53
      1109000 -- (-2225.219) [...23 remote chains...] -- 6:23:32
      1110000 -- [-2234.266] [...23 remote chains...] -- 6:23:55

      Average standard deviation of split frequencies: 0.049097

      1111000 -- [-2216.717] [...23 remote chains...] -- 6:23:34
      1112000 -- [-2221.832] [...23 remote chains...] -- 6:23:57
      1113000 -- [-2232.373] [...23 remote chains...] -- 6:23:35
      1114000 -- [-2230.485] [...23 remote chains...] -- 6:23:58
      1115000 -- [-2226.557] [...23 remote chains...] -- 6:23:37

      Average standard deviation of split frequencies: 0.049003

      1116000 -- (-2224.250) [...23 remote chains...] -- 6:24:00
      1117000 -- [-2241.177] [...23 remote chains...] -- 6:23:39
      1118000 -- [-2243.752] [...23 remote chains...] -- 6:24:01
      1119000 -- [-2233.909] [...23 remote chains...] -- 6:23:40
      1120000 -- [-2232.245] [...23 remote chains...] -- 6:24:03

      Average standard deviation of split frequencies: 0.048761

      1121000 -- [-2224.823] [...23 remote chains...] -- 6:23:42
      1122000 -- [-2226.600] [...23 remote chains...] -- 6:24:04
      1123000 -- [-2232.478] [...23 remote chains...] -- 6:23:43
      1124000 -- (-2246.877) [...23 remote chains...] -- 6:24:06
      1125000 -- [-2243.146] [...23 remote chains...] -- 6:23:45

      Average standard deviation of split frequencies: 0.048764

      1126000 -- [-2247.482] [...23 remote chains...] -- 6:24:08
      1127000 -- [-2238.387] [...23 remote chains...] -- 6:23:47
      1128000 -- [-2231.765] [...23 remote chains...] -- 6:24:09
      1129000 -- [-2238.079] [...23 remote chains...] -- 6:23:48
      1130000 -- [-2256.374] [...23 remote chains...] -- 6:24:11

      Average standard deviation of split frequencies: 0.048637

      1131000 -- [-2242.774] [...23 remote chains...] -- 6:23:50
      1132000 -- [-2225.002] [...23 remote chains...] -- 6:24:12
      1133000 -- (-2237.520) [...23 remote chains...] -- 6:23:51
      1134000 -- (-2249.422) [...23 remote chains...] -- 6:23:30
      1135000 -- [-2238.584] [...23 remote chains...] -- 6:23:53

      Average standard deviation of split frequencies: 0.048564

      1136000 -- (-2225.134) [...23 remote chains...] -- 6:23:32
      1137000 -- (-2233.709) [...23 remote chains...] -- 6:23:54
      1138000 -- (-2233.090) [...23 remote chains...] -- 6:23:34
      1139000 -- [-2234.961] [...23 remote chains...] -- 6:23:56
      1140000 -- [-2243.896] [...23 remote chains...] -- 6:23:35

      Average standard deviation of split frequencies: 0.048339

      1141000 -- [-2234.825] [...23 remote chains...] -- 6:23:57
      1142000 -- [-2236.122] [...23 remote chains...] -- 6:23:37
      1143000 -- [-2239.988] [...23 remote chains...] -- 6:23:59
      1144000 -- [-2237.339] [...23 remote chains...] -- 6:23:38
      1145000 -- [-2241.360] [...23 remote chains...] -- 6:24:00

      Average standard deviation of split frequencies: 0.048418

      1146000 -- [-2241.892] [...23 remote chains...] -- 6:23:40
      1147000 -- [-2233.805] [...23 remote chains...] -- 6:24:02
      1148000 -- (-2241.943) [...23 remote chains...] -- 6:23:41
      1149000 -- [-2236.048] [...23 remote chains...] -- 6:24:03
      1150000 -- [-2236.563] [...23 remote chains...] -- 6:23:43

      Average standard deviation of split frequencies: 0.048155

      1151000 -- [-2235.589] [...23 remote chains...] -- 6:24:05
      1152000 -- (-2237.244) [...23 remote chains...] -- 6:23:44
      1153000 -- [-2238.265] [...23 remote chains...] -- 6:24:06
      1154000 -- [-2222.599] [...23 remote chains...] -- 6:23:46
      1155000 -- [-2235.487] [...23 remote chains...] -- 6:23:25

      Average standard deviation of split frequencies: 0.048067

      1156000 -- [-2236.040] [...23 remote chains...] -- 6:23:47
      1157000 -- [-2231.264] [...23 remote chains...] -- 6:23:27
      1158000 -- [-2239.326] [...23 remote chains...] -- 6:23:49
      1159000 -- [-2222.845] [...23 remote chains...] -- 6:23:28
      1160000 -- [-2238.658] [...23 remote chains...] -- 6:23:50

      Average standard deviation of split frequencies: 0.047966

      1161000 -- [-2241.966] [...23 remote chains...] -- 6:23:30
      1162000 -- [-2228.919] [...23 remote chains...] -- 6:23:52
      1163000 -- [-2236.463] [...23 remote chains...] -- 6:23:31
      1164000 -- (-2229.055) [...23 remote chains...] -- 6:23:53
      1165000 -- (-2234.127) [...23 remote chains...] -- 6:23:33

      Average standard deviation of split frequencies: 0.047716

      1166000 -- [-2232.180] [...23 remote chains...] -- 6:23:54
      1167000 -- [-2228.227] [...23 remote chains...] -- 6:23:34
      1168000 -- [-2256.168] [...23 remote chains...] -- 6:23:56
      1169000 -- [-2243.281] [...23 remote chains...] -- 6:23:36
      1170000 -- [-2242.144] [...23 remote chains...] -- 6:23:57

      Average standard deviation of split frequencies: 0.047726

      1171000 -- [-2239.107] [...23 remote chains...] -- 6:23:37
      1172000 -- [-2240.940] [...23 remote chains...] -- 6:23:59
      1173000 -- [-2235.179] [...23 remote chains...] -- 6:23:39
      1174000 -- [-2245.627] [...23 remote chains...] -- 6:23:18
      1175000 -- (-2242.231) [...23 remote chains...] -- 6:23:40

      Average standard deviation of split frequencies: 0.047695

      1176000 -- (-2231.616) [...23 remote chains...] -- 6:24:01
      1177000 -- (-2229.501) [...23 remote chains...] -- 6:23:41
      1178000 -- (-2230.098) [...23 remote chains...] -- 6:23:21
      1179000 -- (-2234.793) [...23 remote chains...] -- 6:23:43
      1180000 -- (-2239.892) [...23 remote chains...] -- 6:23:23

      Average standard deviation of split frequencies: 0.047473

      1181000 -- (-2244.837) [...23 remote chains...] -- 6:23:44
      1182000 -- [-2236.533] [...23 remote chains...] -- 6:23:24
      1183000 -- [-2240.985] [...23 remote chains...] -- 6:23:46
      1184000 -- [-2234.663] [...23 remote chains...] -- 6:23:26
      1185000 -- (-2242.159) [...23 remote chains...] -- 6:23:47

      Average standard deviation of split frequencies: 0.047560

      1186000 -- (-2245.157) [...23 remote chains...] -- 6:23:27
      1187000 -- (-2233.334) [...23 remote chains...] -- 6:23:48
      1188000 -- [-2237.768] [...23 remote chains...] -- 6:23:29
      1189000 -- [-2238.681] [...23 remote chains...] -- 6:23:50
      1190000 -- (-2238.734) [...23 remote chains...] -- 6:23:30

      Average standard deviation of split frequencies: 0.047367

      1191000 -- [-2239.816] [...23 remote chains...] -- 6:23:51
      1192000 -- (-2242.452) [...23 remote chains...] -- 6:23:31
      1193000 -- (-2241.800) [...23 remote chains...] -- 6:23:52
      1194000 -- (-2231.752) [...23 remote chains...] -- 6:23:33
      1195000 -- [-2247.139] [...23 remote chains...] -- 6:23:54

      Average standard deviation of split frequencies: 0.047167

      1196000 -- [-2236.321] [...23 remote chains...] -- 6:23:34
      1197000 -- [-2234.022] [...23 remote chains...] -- 6:23:55
      1198000 -- (-2227.468) [...23 remote chains...] -- 6:23:35
      1199000 -- (-2224.186) [...23 remote chains...] -- 6:23:57
      1200000 -- (-2236.394) [...23 remote chains...] -- 6:23:37

      Average standard deviation of split frequencies: 0.046820

      1201000 -- (-2234.644) [...23 remote chains...] -- 6:23:58
      1202000 -- [-2245.923] [...23 remote chains...] -- 6:23:38
      1203000 -- [-2237.961] [...23 remote chains...] -- 6:23:19
      1204000 -- (-2236.898) [...23 remote chains...] -- 6:23:40
      1205000 -- (-2241.152) [...23 remote chains...] -- 6:23:20

      Average standard deviation of split frequencies: 0.046630

      1206000 -- (-2227.276) [...23 remote chains...] -- 6:23:41
      1207000 -- (-2234.569) [...23 remote chains...] -- 6:23:21
      1208000 -- [-2238.282] [...23 remote chains...] -- 6:23:42
      1209000 -- [-2234.492] [...23 remote chains...] -- 6:23:23
      1210000 -- [-2235.920] [...23 remote chains...] -- 6:23:44

      Average standard deviation of split frequencies: 0.046626

      1211000 -- [-2236.312] [...23 remote chains...] -- 6:23:24
      1212000 -- (-2225.509) [...23 remote chains...] -- 6:23:45
      1213000 -- (-2231.293) [...23 remote chains...] -- 6:23:25
      1214000 -- [-2230.232] [...23 remote chains...] -- 6:23:46
      1215000 -- [-2231.720] [...23 remote chains...] -- 6:23:27

      Average standard deviation of split frequencies: 0.046813

      1216000 -- (-2238.672) [...23 remote chains...] -- 6:23:47
      1217000 -- (-2251.056) [...23 remote chains...] -- 6:23:28
      1218000 -- (-2259.428) [...23 remote chains...] -- 6:23:49
      1219000 -- (-2243.848) [...23 remote chains...] -- 6:23:29
      1220000 -- (-2242.657) [...23 remote chains...] -- 6:23:50

      Average standard deviation of split frequencies: 0.046440

      1221000 -- (-2257.704) [...23 remote chains...] -- 6:23:31
      1222000 -- (-2249.341) [...23 remote chains...] -- 6:23:51
      1223000 -- (-2259.058) [...23 remote chains...] -- 6:23:32
      1224000 -- (-2247.783) [...23 remote chains...] -- 6:23:53
      1225000 -- (-2249.484) [...23 remote chains...] -- 6:23:33

      Average standard deviation of split frequencies: 0.046192

      1226000 -- (-2244.121) [...23 remote chains...] -- 6:23:14
      1227000 -- (-2241.447) [...23 remote chains...] -- 6:23:35
      1228000 -- (-2245.098) [...23 remote chains...] -- 6:23:15
      1229000 -- (-2250.451) [...23 remote chains...] -- 6:23:36
      1230000 -- (-2248.806) [...23 remote chains...] -- 6:23:17

      Average standard deviation of split frequencies: 0.046000

      1231000 -- [-2253.331] [...23 remote chains...] -- 6:23:37
      1232000 -- (-2253.692) [...23 remote chains...] -- 6:23:18
      1233000 -- (-2264.545) [...23 remote chains...] -- 6:23:38
      1234000 -- (-2247.282) [...23 remote chains...] -- 6:23:19
      1235000 -- (-2252.299) [...23 remote chains...] -- 6:23:40

      Average standard deviation of split frequencies: 0.045792

      1236000 -- (-2243.737) [...23 remote chains...] -- 6:23:21
      1237000 -- [-2234.311] [...23 remote chains...] -- 6:23:41
      1238000 -- (-2230.445) [...23 remote chains...] -- 6:23:22
      1239000 -- (-2225.599) [...23 remote chains...] -- 6:23:42
      1240000 -- (-2234.597) [...23 remote chains...] -- 6:23:23

      Average standard deviation of split frequencies: 0.045777

      1241000 -- [-2234.224] [...23 remote chains...] -- 6:23:43
      1242000 -- [-2223.764] [...23 remote chains...] -- 6:23:24
      1243000 -- (-2236.840) [...23 remote chains...] -- 6:23:45
      1244000 -- (-2237.356) [...23 remote chains...] -- 6:23:26
      1245000 -- (-2228.313) [...23 remote chains...] -- 6:23:46

      Average standard deviation of split frequencies: 0.045661

      1246000 -- [-2222.901] [...23 remote chains...] -- 6:23:27
      1247000 -- [-2220.256] [...23 remote chains...] -- 6:23:47
      1248000 -- [-2215.370] [...23 remote chains...] -- 6:23:28
      1249000 -- (-2223.971) [...23 remote chains...] -- 6:23:48
      1250000 -- (-2223.379) [...23 remote chains...] -- 6:23:30

      Average standard deviation of split frequencies: 0.045419

      1251000 -- (-2225.145) [...23 remote chains...] -- 6:23:50
      1252000 -- [-2233.238] [...23 remote chains...] -- 6:23:31
      1253000 -- [-2231.121] [...23 remote chains...] -- 6:23:51
      1254000 -- (-2235.654) [...23 remote chains...] -- 6:23:32
      1255000 -- (-2226.957) [...23 remote chains...] -- 6:23:52

      Average standard deviation of split frequencies: 0.045186

      1256000 -- (-2227.030) [...23 remote chains...] -- 6:23:33
      1257000 -- (-2235.003) [...23 remote chains...] -- 6:23:14
      1258000 -- (-2233.866) [...23 remote chains...] -- 6:23:34
      1259000 -- (-2237.187) [...23 remote chains...] -- 6:23:16
      1260000 -- (-2234.415) [...23 remote chains...] -- 6:23:36

      Average standard deviation of split frequencies: 0.045183

      1261000 -- (-2238.838) [...23 remote chains...] -- 6:23:17
      1262000 -- (-2228.331) [...23 remote chains...] -- 6:23:37
      1263000 -- (-2230.871) [...23 remote chains...] -- 6:23:18
      1264000 -- (-2226.021) [...23 remote chains...] -- 6:23:38
      1265000 -- (-2233.410) [...23 remote chains...] -- 6:23:19

      Average standard deviation of split frequencies: 0.045012

      1266000 -- (-2225.181) [...23 remote chains...] -- 6:23:39
      1267000 -- (-2228.490) [...23 remote chains...] -- 6:23:21
      1268000 -- (-2228.501) [...23 remote chains...] -- 6:23:40
      1269000 -- (-2229.255) [...23 remote chains...] -- 6:23:22
      1270000 -- (-2233.197) [...23 remote chains...] -- 6:23:42

      Average standard deviation of split frequencies: 0.044960

      1271000 -- (-2241.217) [...23 remote chains...] -- 6:23:23
      1272000 -- [-2227.988] [...23 remote chains...] -- 6:23:43
      1273000 -- (-2225.478) [...23 remote chains...] -- 6:23:24
      1274000 -- (-2233.692) [...23 remote chains...] -- 6:23:44
      1275000 -- (-2226.772) [...23 remote chains...] -- 6:23:25

      Average standard deviation of split frequencies: 0.045023

      1276000 -- (-2225.811) [...23 remote chains...] -- 6:23:45
      1277000 -- (-2234.371) [...23 remote chains...] -- 6:23:27
      1278000 -- (-2240.430) [...23 remote chains...] -- 6:23:46
      1279000 -- (-2231.299) [...23 remote chains...] -- 6:23:28
      1280000 -- (-2232.393) [...23 remote chains...] -- 6:23:47

      Average standard deviation of split frequencies: 0.044930

      1281000 -- [-2236.600] [...23 remote chains...] -- 6:23:29
      1282000 -- (-2240.684) [...23 remote chains...] -- 6:23:48
      1283000 -- (-2228.670) [...23 remote chains...] -- 6:23:30
      1284000 -- (-2223.159) [...23 remote chains...] -- 6:23:50
      1285000 -- [-2227.522] [...23 remote chains...] -- 6:23:31

      Average standard deviation of split frequencies: 0.044880

      1286000 -- [-2229.508] [...23 remote chains...] -- 6:23:51
      1287000 -- (-2237.095) [...23 remote chains...] -- 6:23:32
      1288000 -- (-2237.795) [...23 remote chains...] -- 6:23:52
      1289000 -- (-2228.604) [...23 remote chains...] -- 6:23:33
      1290000 -- (-2242.486) [...23 remote chains...] -- 6:23:53

      Average standard deviation of split frequencies: 0.044649

      1291000 -- (-2241.120) [...23 remote chains...] -- 6:23:35
      1292000 -- (-2246.453) [...23 remote chains...] -- 6:23:54
      1293000 -- (-2226.091) [...23 remote chains...] -- 6:23:36
      1294000 -- (-2230.039) [...23 remote chains...] -- 6:23:55
      1295000 -- (-2227.058) [...23 remote chains...] -- 6:23:37

      Average standard deviation of split frequencies: 0.044475

      1296000 -- (-2240.004) [...23 remote chains...] -- 6:23:56
      1297000 -- (-2235.323) [...23 remote chains...] -- 6:23:38
      1298000 -- (-2227.134) [...23 remote chains...] -- 6:23:20
      1299000 -- (-2234.502) [...23 remote chains...] -- 6:23:39
      1300000 -- (-2230.501) [...23 remote chains...] -- 6:23:21

      Average standard deviation of split frequencies: 0.044581

      1301000 -- (-2235.368) [...23 remote chains...] -- 6:23:40
      1302000 -- (-2228.785) [...23 remote chains...] -- 6:23:22
      1303000 -- [-2233.644] [...23 remote chains...] -- 6:23:41
      1304000 -- (-2233.321) [...23 remote chains...] -- 6:23:23
      1305000 -- [-2229.077] [...23 remote chains...] -- 6:23:42

      Average standard deviation of split frequencies: 0.044489

      1306000 -- [-2228.213] [...23 remote chains...] -- 6:23:24
      1307000 -- [-2226.468] [...23 remote chains...] -- 6:23:43
      1308000 -- (-2222.501) [...23 remote chains...] -- 6:23:25
      1309000 -- (-2221.743) [...23 remote chains...] -- 6:23:45
      1310000 -- (-2222.721) [...23 remote chains...] -- 6:23:26

      Average standard deviation of split frequencies: 0.044367

      1311000 -- (-2223.856) [...23 remote chains...] -- 6:23:46
      1312000 -- (-2226.967) [...23 remote chains...] -- 6:23:28
      1313000 -- [-2234.216] [...23 remote chains...] -- 6:23:47
      1314000 -- [-2233.153] [...23 remote chains...] -- 6:23:29
      1315000 -- (-2225.354) [...23 remote chains...] -- 6:23:48

      Average standard deviation of split frequencies: 0.044408

      1316000 -- (-2230.364) [...23 remote chains...] -- 6:23:30
      1317000 -- (-2220.960) [...23 remote chains...] -- 6:23:49
      1318000 -- [-2221.878] [...23 remote chains...] -- 6:23:31
      1319000 -- (-2229.746) [...23 remote chains...] -- 6:23:50
      1320000 -- (-2234.269) [...23 remote chains...] -- 6:23:32

      Average standard deviation of split frequencies: 0.044290

      1321000 -- (-2237.643) [...23 remote chains...] -- 6:23:51
      1322000 -- (-2231.217) [...23 remote chains...] -- 6:23:33
      1323000 -- (-2244.768) [...23 remote chains...] -- 6:23:52
      1324000 -- (-2243.614) [...23 remote chains...] -- 6:23:34
      1325000 -- [-2231.755] [...23 remote chains...] -- 6:23:53

      Average standard deviation of split frequencies: 0.044170

      1326000 -- (-2235.310) [...23 remote chains...] -- 6:23:35
      1327000 -- (-2230.648) [...23 remote chains...] -- 6:23:54
      1328000 -- (-2238.231) [...23 remote chains...] -- 6:23:36
      1329000 -- [-2232.234] [...23 remote chains...] -- 6:23:55
      1330000 -- [-2224.309] [...23 remote chains...] -- 6:23:37

      Average standard deviation of split frequencies: 0.044177

      1331000 -- (-2230.855) [...23 remote chains...] -- 6:23:56
      1332000 -- [-2218.770] [...23 remote chains...] -- 6:23:38
      1333000 -- (-2236.394) [...23 remote chains...] -- 6:23:20
      1334000 -- (-2237.713) [...23 remote chains...] -- 6:23:39
      1335000 -- (-2240.309) [...23 remote chains...] -- 6:23:21

      Average standard deviation of split frequencies: 0.044072

      1336000 -- (-2244.977) [...23 remote chains...] -- 6:23:40
      1337000 -- [-2237.595] [...23 remote chains...] -- 6:23:23
      1338000 -- [-2233.968] [...23 remote chains...] -- 6:23:41
      1339000 -- [-2228.941] [...23 remote chains...] -- 6:23:24
      1340000 -- [-2239.222] [...23 remote chains...] -- 6:23:42

      Average standard deviation of split frequencies: 0.043784

      1341000 -- [-2236.322] [...23 remote chains...] -- 6:23:25
      1342000 -- [-2236.461] [...23 remote chains...] -- 6:23:43
      1343000 -- [-2242.278] [...23 remote chains...] -- 6:23:26
      1344000 -- [-2241.558] [...23 remote chains...] -- 6:23:44
      1345000 -- (-2238.918) [...23 remote chains...] -- 6:23:27

      Average standard deviation of split frequencies: 0.044097

      1346000 -- [-2243.447] [...23 remote chains...] -- 6:23:45
      1347000 -- [-2243.560] [...23 remote chains...] -- 6:23:28
      1348000 -- [-2242.927] [...23 remote chains...] -- 6:23:46
      1349000 -- [-2240.973] [...23 remote chains...] -- 6:23:29
      1350000 -- (-2240.462) [...23 remote chains...] -- 6:23:47

      Average standard deviation of split frequencies: 0.043707

      1351000 -- (-2233.251) [...23 remote chains...] -- 6:23:30
      1352000 -- [-2231.184] [...23 remote chains...] -- 6:23:48
      1353000 -- (-2221.923) [...23 remote chains...] -- 6:23:31
      1354000 -- [-2220.580] [...23 remote chains...] -- 6:23:49
      1355000 -- [-2224.578] [...23 remote chains...] -- 6:23:32

      Average standard deviation of split frequencies: 0.043549

      1356000 -- [-2224.037] [...23 remote chains...] -- 6:23:50
      1357000 -- [-2224.662] [...23 remote chains...] -- 6:23:33
      1358000 -- [-2229.907] [...23 remote chains...] -- 6:23:15
      1359000 -- [-2226.946] [...23 remote chains...] -- 6:23:34
      1360000 -- [-2217.891] [...23 remote chains...] -- 6:23:16

      Average standard deviation of split frequencies: 0.043581

      1361000 -- [-2222.208] [...23 remote chains...] -- 6:23:35
      1362000 -- [-2225.763] [...23 remote chains...] -- 6:23:17
      1363000 -- (-2237.631) [...23 remote chains...] -- 6:23:36
      1364000 -- (-2234.359) [...23 remote chains...] -- 6:23:18
      1365000 -- [-2234.509] [...23 remote chains...] -- 6:23:37

      Average standard deviation of split frequencies: 0.043311

      1366000 -- [-2238.265] [...23 remote chains...] -- 6:23:19
      1367000 -- [-2243.841] [...23 remote chains...] -- 6:23:37
      1368000 -- [-2236.017] [...23 remote chains...] -- 6:23:20
      1369000 -- [-2232.031] [...23 remote chains...] -- 6:23:38
      1370000 -- [-2218.523] [...23 remote chains...] -- 6:23:21

      Average standard deviation of split frequencies: 0.043295

      1371000 -- [-2214.874] [...23 remote chains...] -- 6:23:39
      1372000 -- [-2219.759] [...23 remote chains...] -- 6:23:22
      1373000 -- [-2223.984] [...23 remote chains...] -- 6:23:40
      1374000 -- (-2216.921) [...23 remote chains...] -- 6:23:23
      1375000 -- [-2240.070] [...23 remote chains...] -- 6:23:41

      Average standard deviation of split frequencies: 0.043584

      1376000 -- [-2234.681] [...23 remote chains...] -- 6:23:24
      1377000 -- [-2233.937] [...23 remote chains...] -- 6:23:42
      1378000 -- (-2242.047) [...23 remote chains...] -- 6:23:25
      1379000 -- [-2230.822] [...23 remote chains...] -- 6:23:43
      1380000 -- [-2241.044] [...23 remote chains...] -- 6:23:26

      Average standard deviation of split frequencies: 0.043075

      1381000 -- [-2244.030] [...23 remote chains...] -- 6:23:44
      1382000 -- [-2234.062] [...23 remote chains...] -- 6:23:27
      1383000 -- [-2244.675] [...23 remote chains...] -- 6:23:45
      1384000 -- [-2236.960] [...23 remote chains...] -- 6:23:28
      1385000 -- [-2232.456] [...23 remote chains...] -- 6:23:11

      Average standard deviation of split frequencies: 0.042779

      1386000 -- [-2233.221] [...23 remote chains...] -- 6:23:29
      1387000 -- (-2230.771) [...23 remote chains...] -- 6:23:12
      1388000 -- (-2233.791) [...23 remote chains...] -- 6:23:30
      1389000 -- [-2244.960] [...23 remote chains...] -- 6:23:13
      1390000 -- [-2235.282] [...23 remote chains...] -- 6:23:31

      Average standard deviation of split frequencies: 0.042448

      1391000 -- (-2234.039) [...23 remote chains...] -- 6:23:14
      1392000 -- [-2234.695] [...23 remote chains...] -- 6:23:31
      1393000 -- [-2240.534] [...23 remote chains...] -- 6:23:14
      1394000 -- (-2239.574) [...23 remote chains...] -- 6:23:32
      1395000 -- [-2238.818] [...23 remote chains...] -- 6:23:15

      Average standard deviation of split frequencies: 0.042180

      1396000 -- [-2250.965] [...23 remote chains...] -- 6:23:33
      1397000 -- [-2242.392] [...23 remote chains...] -- 6:23:16
      1398000 -- [-2237.638] [...23 remote chains...] -- 6:23:34
      1399000 -- [-2248.910] [...23 remote chains...] -- 6:23:17
      1400000 -- [-2250.041] [...23 remote chains...] -- 6:23:35

      Average standard deviation of split frequencies: 0.041995

      1401000 -- [-2248.556] [...23 remote chains...] -- 6:23:18
      1402000 -- (-2250.690) [...23 remote chains...] -- 6:23:36
      1403000 -- (-2237.151) [...23 remote chains...] -- 6:23:19
      1404000 -- [-2231.777] [...23 remote chains...] -- 6:23:37
      1405000 -- (-2232.824) [...23 remote chains...] -- 6:23:20

      Average standard deviation of split frequencies: 0.041605

      1406000 -- (-2237.656) [...23 remote chains...] -- 6:23:38
      1407000 -- [-2216.386] [...23 remote chains...] -- 6:23:21
      1408000 -- (-2223.256) [...23 remote chains...] -- 6:23:39
      1409000 -- [-2224.211] [...23 remote chains...] -- 6:23:22
      1410000 -- [-2212.647] [...23 remote chains...] -- 6:23:05

      Average standard deviation of split frequencies: 0.041329

      1411000 -- (-2234.239) [...23 remote chains...] -- 6:23:23
      1412000 -- [-2231.675] [...23 remote chains...] -- 6:23:06
      1413000 -- (-2228.195) [...23 remote chains...] -- 6:23:24
      1414000 -- [-2233.642] [...23 remote chains...] -- 6:23:07
      1415000 -- [-2229.864] [...23 remote chains...] -- 6:23:24

      Average standard deviation of split frequencies: 0.041579

      1416000 -- [-2246.991] [...23 remote chains...] -- 6:23:08
      1417000 -- (-2237.655) [...23 remote chains...] -- 6:23:25
      1418000 -- (-2238.152) [...23 remote chains...] -- 6:23:09
      1419000 -- (-2237.632) [...23 remote chains...] -- 6:23:26
      1420000 -- (-2229.998) [...23 remote chains...] -- 6:23:09

      Average standard deviation of split frequencies: 0.041406

      1421000 -- (-2228.537) [...23 remote chains...] -- 6:23:27
      1422000 -- [-2233.297] [...23 remote chains...] -- 6:23:10
      1423000 -- (-2227.894) [...23 remote chains...] -- 6:23:28
      1424000 -- (-2220.218) [...23 remote chains...] -- 6:23:11
      1425000 -- (-2228.043) [...23 remote chains...] -- 6:23:29

      Average standard deviation of split frequencies: 0.041348

      1426000 -- (-2241.926) [...23 remote chains...] -- 6:23:12
      1427000 -- (-2248.990) [...23 remote chains...] -- 6:23:30
      1428000 -- (-2232.403) [...23 remote chains...] -- 6:23:13
      1429000 -- [-2213.008] [...23 remote chains...] -- 6:23:30
      1430000 -- (-2222.574) [...23 remote chains...] -- 6:23:14

      Average standard deviation of split frequencies: 0.041081

      1431000 -- [-2232.352] [...23 remote chains...] -- 6:23:31
      1432000 -- (-2234.798) [...23 remote chains...] -- 6:23:15
      1433000 -- [-2244.135] [...23 remote chains...] -- 6:23:32
      1434000 -- (-2233.738) [...23 remote chains...] -- 6:23:16
      1435000 -- (-2239.343) [...23 remote chains...] -- 6:22:59

      Average standard deviation of split frequencies: 0.040716

      1436000 -- [-2236.374] [...23 remote chains...] -- 6:23:16
      1437000 -- (-2237.868) [...23 remote chains...] -- 6:23:00
      1438000 -- (-2234.062) [...23 remote chains...] -- 6:23:17
      1439000 -- (-2232.154) [...23 remote chains...] -- 6:23:01
      1440000 -- (-2228.577) [...23 remote chains...] -- 6:23:18

      Average standard deviation of split frequencies: 0.040467

      1441000 -- [-2231.401] [...23 remote chains...] -- 6:23:02
      1442000 -- [-2232.556] [...23 remote chains...] -- 6:23:19
      1443000 -- (-2239.485) [...23 remote chains...] -- 6:23:02
      1444000 -- (-2229.493) [...23 remote chains...] -- 6:23:20
      1445000 -- (-2222.655) [...23 remote chains...] -- 6:23:03

      Average standard deviation of split frequencies: 0.040299

      1446000 -- (-2233.026) [...23 remote chains...] -- 6:23:21
      1447000 -- (-2235.625) [...23 remote chains...] -- 6:23:04
      1448000 -- (-2228.356) [...23 remote chains...] -- 6:23:21
      1449000 -- (-2224.674) [...23 remote chains...] -- 6:23:05
      1450000 -- [-2227.656] [...23 remote chains...] -- 6:23:22

      Average standard deviation of split frequencies: 0.040116

      1451000 -- (-2225.710) [...23 remote chains...] -- 6:23:06
      1452000 -- [-2223.926] [...23 remote chains...] -- 6:23:23
      1453000 -- (-2225.601) [...23 remote chains...] -- 6:23:07
      1454000 -- [-2222.336] [...23 remote chains...] -- 6:23:24
      1455000 -- (-2234.979) [...23 remote chains...] -- 6:23:07

      Average standard deviation of split frequencies: 0.039624

      1456000 -- (-2229.430) [...23 remote chains...] -- 6:23:25
      1457000 -- (-2237.113) [...23 remote chains...] -- 6:23:08
      1458000 -- [-2242.058] [...23 remote chains...] -- 6:23:25
      1459000 -- (-2232.170) [...23 remote chains...] -- 6:23:09
      1460000 -- (-2238.055) [...23 remote chains...] -- 6:23:26

      Average standard deviation of split frequencies: 0.039538

      1461000 -- [-2240.515] [...23 remote chains...] -- 6:23:10
      1462000 -- (-2239.361) [...23 remote chains...] -- 6:23:27
      1463000 -- (-2247.475) [...23 remote chains...] -- 6:23:11
      1464000 -- [-2237.508] [...23 remote chains...] -- 6:23:28
      1465000 -- [-2228.341] [...23 remote chains...] -- 6:23:12

      Average standard deviation of split frequencies: 0.039074

      1466000 -- [-2227.204] [...23 remote chains...] -- 6:23:28
      1467000 -- [-2228.112] [...23 remote chains...] -- 6:23:12
      1468000 -- [-2238.146] [...23 remote chains...] -- 6:23:29
      1469000 -- [-2246.427] [...23 remote chains...] -- 6:23:13
      1470000 -- (-2233.538) [...23 remote chains...] -- 6:22:57

      Average standard deviation of split frequencies: 0.038876

      1471000 -- [-2237.625] [...23 remote chains...] -- 6:23:14
      1472000 -- (-2240.088) [...23 remote chains...] -- 6:22:58
      1473000 -- [-2228.068] [...23 remote chains...] -- 6:23:15
      1474000 -- [-2242.330] [...23 remote chains...] -- 6:22:59
      1475000 -- (-2235.671) [...23 remote chains...] -- 6:23:15

      Average standard deviation of split frequencies: 0.039091

      1476000 -- [-2243.414] [...23 remote chains...] -- 6:22:59
      1477000 -- (-2229.015) [...23 remote chains...] -- 6:23:16
      1478000 -- (-2230.723) [...23 remote chains...] -- 6:23:00
      1479000 -- (-2232.652) [...23 remote chains...] -- 6:23:17
      1480000 -- (-2231.058) [...23 remote chains...] -- 6:23:01

      Average standard deviation of split frequencies: 0.038712

      1481000 -- [-2225.016] [...23 remote chains...] -- 6:23:18
      1482000 -- (-2222.453) [...23 remote chains...] -- 6:23:02
      1483000 -- (-2234.185) [...23 remote chains...] -- 6:23:18
      1484000 -- [-2233.282] [...23 remote chains...] -- 6:23:02
      1485000 -- [-2231.762] [...23 remote chains...] -- 6:23:19

      Average standard deviation of split frequencies: 0.038474

      1486000 -- [-2224.195] [...23 remote chains...] -- 6:23:03
      1487000 -- [-2241.617] [...23 remote chains...] -- 6:23:20
      1488000 -- (-2250.608) [...23 remote chains...] -- 6:23:04
      1489000 -- [-2248.042] [...23 remote chains...] -- 6:23:21
      1490000 -- [-2249.017] [...23 remote chains...] -- 6:23:05

      Average standard deviation of split frequencies: 0.038338

      1491000 -- [-2253.491] [...23 remote chains...] -- 6:22:49
      1492000 -- [-2234.455] [...23 remote chains...] -- 6:23:06
      1493000 -- (-2239.334) [...23 remote chains...] -- 6:22:50
      1494000 -- [-2242.115] [...23 remote chains...] -- 6:23:06
      1495000 -- [-2240.587] [...23 remote chains...] -- 6:22:50

      Average standard deviation of split frequencies: 0.038356

      1496000 -- [-2258.003] [...23 remote chains...] -- 6:23:07
      1497000 -- (-2249.681) [...23 remote chains...] -- 6:22:51
      1498000 -- (-2229.866) [...23 remote chains...] -- 6:23:08
      1499000 -- [-2234.221] [...23 remote chains...] -- 6:23:24
      1500000 -- (-2248.744) [...23 remote chains...] -- 6:23:09

      Average standard deviation of split frequencies: 0.038352

      1501000 -- (-2245.641) [...23 remote chains...] -- 6:22:53
      1502000 -- (-2237.232) [...23 remote chains...] -- 6:23:09
      1503000 -- [-2240.502] [...23 remote chains...] -- 6:22:53
      1504000 -- (-2238.889) [...23 remote chains...] -- 6:23:10
      1505000 -- [-2236.960] [...23 remote chains...] -- 6:22:54

      Average standard deviation of split frequencies: 0.038397

      1506000 -- (-2238.336) [...23 remote chains...] -- 6:23:11
      1507000 -- (-2238.613) [...23 remote chains...] -- 6:22:55
      1508000 -- [-2248.155] [...23 remote chains...] -- 6:23:11
      1509000 -- [-2237.525] [...23 remote chains...] -- 6:22:56
      1510000 -- [-2232.195] [...23 remote chains...] -- 6:23:12

      Average standard deviation of split frequencies: 0.038016

      1511000 -- [-2239.079] [...23 remote chains...] -- 6:22:56
      1512000 -- (-2228.971) [...23 remote chains...] -- 6:23:13
      1513000 -- [-2231.476] [...23 remote chains...] -- 6:22:57
      1514000 -- [-2230.963] [...23 remote chains...] -- 6:22:41
      1515000 -- [-2236.964] [...23 remote chains...] -- 6:22:58

      Average standard deviation of split frequencies: 0.038080

      1516000 -- [-2233.729] [...23 remote chains...] -- 6:23:14
      1517000 -- [-2242.617] [...23 remote chains...] -- 6:22:59
      1518000 -- [-2252.993] [...23 remote chains...] -- 6:22:43
      1519000 -- (-2251.384) [...23 remote chains...] -- 6:22:59
      1520000 -- [-2265.899] [...23 remote chains...] -- 6:22:44

      Average standard deviation of split frequencies: 0.037817

      1521000 -- (-2264.629) [...23 remote chains...] -- 6:23:00
      1522000 -- [-2262.136] [...23 remote chains...] -- 6:22:44
      1523000 -- [-2258.494] [...23 remote chains...] -- 6:23:01
      1524000 -- [-2250.014] [...23 remote chains...] -- 6:22:45
      1525000 -- [-2246.867] [...23 remote chains...] -- 6:23:01

      Average standard deviation of split frequencies: 0.037709

      1526000 -- (-2253.986) [...23 remote chains...] -- 6:22:46
      1527000 -- [-2245.546] [...23 remote chains...] -- 6:23:02
      1528000 -- [-2234.369] [...23 remote chains...] -- 6:22:47
      1529000 -- [-2244.666] [...23 remote chains...] -- 6:23:03
      1530000 -- [-2247.108] [...23 remote chains...] -- 6:22:47

      Average standard deviation of split frequencies: 0.037710

      1531000 -- (-2236.703) [...23 remote chains...] -- 6:23:03
      1532000 -- [-2245.791] [...23 remote chains...] -- 6:22:48
      1533000 -- (-2236.282) [...23 remote chains...] -- 6:23:04
      1534000 -- [-2239.307] [...23 remote chains...] -- 6:22:49
      1535000 -- (-2241.288) [...23 remote chains...] -- 6:22:33

      Average standard deviation of split frequencies: 0.037570

      1536000 -- [-2237.908] [...23 remote chains...] -- 6:22:49
      1537000 -- (-2235.965) [...23 remote chains...] -- 6:23:06
      1538000 -- (-2237.705) [...23 remote chains...] -- 6:22:50
      1539000 -- [-2225.622] [...23 remote chains...] -- 6:22:35
      1540000 -- (-2225.523) [...23 remote chains...] -- 6:22:51

      Average standard deviation of split frequencies: 0.037514

      1541000 -- [-2229.330] [...23 remote chains...] -- 6:22:35
      1542000 -- [-2233.307] [...23 remote chains...] -- 6:22:51
      1543000 -- [-2244.234] [...23 remote chains...] -- 6:22:36
      1544000 -- [-2237.984] [...23 remote chains...] -- 6:22:52
      1545000 -- [-2243.790] [...23 remote chains...] -- 6:22:37

      Average standard deviation of split frequencies: 0.037463

      1546000 -- [-2243.986] [...23 remote chains...] -- 6:22:53
      1547000 -- [-2246.401] [...23 remote chains...] -- 6:22:38
      1548000 -- (-2242.472) [...23 remote chains...] -- 6:22:54
      1549000 -- [-2235.258] [...23 remote chains...] -- 6:22:38
      1550000 -- (-2235.641) [...23 remote chains...] -- 6:22:54

      Average standard deviation of split frequencies: 0.037540

      1551000 -- [-2247.276] [...23 remote chains...] -- 6:22:39
      1552000 -- [-2231.785] [...23 remote chains...] -- 6:22:55
      1553000 -- (-2230.988) [...23 remote chains...] -- 6:22:40
      1554000 -- (-2234.795) [...23 remote chains...] -- 6:22:55
      1555000 -- [-2245.166] [...23 remote chains...] -- 6:22:40

      Average standard deviation of split frequencies: 0.037331

      1556000 -- [-2238.564] [...23 remote chains...] -- 6:22:56
      1557000 -- [-2251.653] [...23 remote chains...] -- 6:22:41
      1558000 -- (-2243.450) [...23 remote chains...] -- 6:22:57
      1559000 -- (-2246.074) [...23 remote chains...] -- 6:22:42
      1560000 -- [-2240.048] [...23 remote chains...] -- 6:22:26

      Average standard deviation of split frequencies: 0.037336

      1561000 -- (-2237.721) [...23 remote chains...] -- 6:22:42
      1562000 -- [-2239.960] [...23 remote chains...] -- 6:22:27
      1563000 -- (-2243.834) [...23 remote chains...] -- 6:22:43
      1564000 -- (-2247.989) [...23 remote chains...] -- 6:22:28
      1565000 -- (-2262.558) [...23 remote chains...] -- 6:22:44

      Average standard deviation of split frequencies: 0.037146

      1566000 -- [-2244.897] [...23 remote chains...] -- 6:22:28
      1567000 -- (-2238.188) [...23 remote chains...] -- 6:22:44
      1568000 -- [-2242.076] [...23 remote chains...] -- 6:22:29
      1569000 -- [-2224.245] [...23 remote chains...] -- 6:22:45
      1570000 -- (-2230.968) [...23 remote chains...] -- 6:22:30

      Average standard deviation of split frequencies: 0.037031

      1571000 -- [-2229.305] [...23 remote chains...] -- 6:22:46
      1572000 -- [-2221.763] [...23 remote chains...] -- 6:22:30
      1573000 -- (-2234.956) [...23 remote chains...] -- 6:22:46
      1574000 -- (-2248.610) [...23 remote chains...] -- 6:22:31
      1575000 -- (-2249.782) [...23 remote chains...] -- 6:22:47

      Average standard deviation of split frequencies: 0.037146

      1576000 -- (-2249.684) [...23 remote chains...] -- 6:22:32
      1577000 -- [-2233.734] [...23 remote chains...] -- 6:22:47
      1578000 -- (-2230.575) [...23 remote chains...] -- 6:22:32
      1579000 -- [-2242.001] [...23 remote chains...] -- 6:22:48
      1580000 -- (-2255.323) [...23 remote chains...] -- 6:22:33

      Average standard deviation of split frequencies: 0.037169

      1581000 -- (-2249.294) [...23 remote chains...] -- 6:22:49
      1582000 -- (-2247.644) [...23 remote chains...] -- 6:22:34
      1583000 -- (-2251.894) [...23 remote chains...] -- 6:22:49
      1584000 -- [-2240.150] [...23 remote chains...] -- 6:22:34
      1585000 -- (-2234.647) [...23 remote chains...] -- 6:22:19

      Average standard deviation of split frequencies: 0.037036

      1586000 -- [-2242.063] [...23 remote chains...] -- 6:22:35
      1587000 -- (-2234.399) [...23 remote chains...] -- 6:22:20
      1588000 -- (-2229.895) [...23 remote chains...] -- 6:22:36
      1589000 -- (-2241.736) [...23 remote chains...] -- 6:22:21
      1590000 -- (-2257.834) [...23 remote chains...] -- 6:22:36

      Average standard deviation of split frequencies: 0.036914

      1591000 -- (-2243.084) [...23 remote chains...] -- 6:22:21
      1592000 -- [-2245.492] [...23 remote chains...] -- 6:22:37
      1593000 -- [-2234.134] [...23 remote chains...] -- 6:22:22
      1594000 -- (-2236.424) [...23 remote chains...] -- 6:22:37
      1595000 -- (-2230.115) [...23 remote chains...] -- 6:22:23

      Average standard deviation of split frequencies: 0.036613

      1596000 -- (-2225.143) [...23 remote chains...] -- 6:22:38
      1597000 -- (-2229.745) [...23 remote chains...] -- 6:22:23
      1598000 -- [-2228.500] [...23 remote chains...] -- 6:22:39
      1599000 -- (-2237.649) [...23 remote chains...] -- 6:22:24
      1600000 -- (-2242.310) [...23 remote chains...] -- 6:22:39

      Average standard deviation of split frequencies: 0.036592

      1601000 -- (-2241.582) [...23 remote chains...] -- 6:22:24
      1602000 -- (-2242.100) [...23 remote chains...] -- 6:22:40
      1603000 -- [-2239.036] [...23 remote chains...] -- 6:22:25
      1604000 -- (-2244.707) [...23 remote chains...] -- 6:22:40
      1605000 -- (-2250.657) [...23 remote chains...] -- 6:22:26

      Average standard deviation of split frequencies: 0.036469

      1606000 -- [-2246.594] [...23 remote chains...] -- 6:22:41
      1607000 -- (-2246.071) [...23 remote chains...] -- 6:22:26
      1608000 -- [-2251.832] [...23 remote chains...] -- 6:22:12
      1609000 -- [-2247.615] [...23 remote chains...] -- 6:22:27
      1610000 -- [-2247.740] [...23 remote chains...] -- 6:22:12

      Average standard deviation of split frequencies: 0.036442

      1611000 -- (-2240.955) [...23 remote chains...] -- 6:22:27
      1612000 -- (-2232.051) [...23 remote chains...] -- 6:22:13
      1613000 -- (-2240.852) [...23 remote chains...] -- 6:22:28
      1614000 -- [-2244.036] [...23 remote chains...] -- 6:22:13
      1615000 -- (-2253.563) [...23 remote chains...] -- 6:22:29

      Average standard deviation of split frequencies: 0.036615

      1616000 -- [-2246.436] [...23 remote chains...] -- 6:22:14
      1617000 -- (-2264.780) [...23 remote chains...] -- 6:22:29
      1618000 -- [-2253.526] [...23 remote chains...] -- 6:22:15
      1619000 -- (-2240.624) [...23 remote chains...] -- 6:22:30
      1620000 -- (-2236.287) [...23 remote chains...] -- 6:22:15

      Average standard deviation of split frequencies: 0.036653

      1621000 -- [-2227.593] [...23 remote chains...] -- 6:22:30
      1622000 -- (-2236.134) [...23 remote chains...] -- 6:22:16
      1623000 -- (-2235.904) [...23 remote chains...] -- 6:22:31
      1624000 -- [-2245.420] [...23 remote chains...] -- 6:22:16
      1625000 -- [-2256.916] [...23 remote chains...] -- 6:22:32

      Average standard deviation of split frequencies: 0.036584

      1626000 -- (-2233.981) [...23 remote chains...] -- 6:22:17
      1627000 -- [-2233.135] [...23 remote chains...] -- 6:22:32
      1628000 -- [-2238.473] [...23 remote chains...] -- 6:22:18
      1629000 -- [-2231.979] [...23 remote chains...] -- 6:22:33
      1630000 -- [-2234.786] [...23 remote chains...] -- 6:22:18

      Average standard deviation of split frequencies: 0.036622

      1631000 -- [-2233.737] [...23 remote chains...] -- 6:22:33
      1632000 -- (-2238.892) [...23 remote chains...] -- 6:22:19
      1633000 -- [-2234.151] [...23 remote chains...] -- 6:22:34
      1634000 -- [-2225.870] [...23 remote chains...] -- 6:22:19
      1635000 -- [-2226.556] [...23 remote chains...] -- 6:22:34

      Average standard deviation of split frequencies: 0.036604

      1636000 -- [-2234.000] [...23 remote chains...] -- 6:22:20
      1637000 -- [-2237.131] [...23 remote chains...] -- 6:22:35
      1638000 -- [-2242.419] [...23 remote chains...] -- 6:22:20
      1639000 -- [-2246.081] [...23 remote chains...] -- 6:22:35
      1640000 -- [-2228.054] [...23 remote chains...] -- 6:22:21

      Average standard deviation of split frequencies: 0.036688

      1641000 -- [-2232.177] [...23 remote chains...] -- 6:22:36
      1642000 -- (-2234.155) [...23 remote chains...] -- 6:22:22
      1643000 -- (-2235.537) [...23 remote chains...] -- 6:22:37
      1644000 -- (-2231.214) [...23 remote chains...] -- 6:22:22
      1645000 -- [-2233.904] [...23 remote chains...] -- 6:22:08

      Average standard deviation of split frequencies: 0.036624

      1646000 -- [-2237.857] [...23 remote chains...] -- 6:22:23
      1647000 -- (-2232.154) [...23 remote chains...] -- 6:22:08
      1648000 -- [-2229.411] [...23 remote chains...] -- 6:22:23
      1649000 -- (-2234.060) [...23 remote chains...] -- 6:22:09
      1650000 -- (-2229.951) [...23 remote chains...] -- 6:22:24

      Average standard deviation of split frequencies: 0.036587

      1651000 -- (-2250.405) [...23 remote chains...] -- 6:22:09
      1652000 -- (-2244.520) [...23 remote chains...] -- 6:22:24
      1653000 -- (-2243.425) [...23 remote chains...] -- 6:22:10
      1654000 -- [-2242.112] [...23 remote chains...] -- 6:22:25
      1655000 -- (-2245.827) [...23 remote chains...] -- 6:22:11

      Average standard deviation of split frequencies: 0.036368

      1656000 -- (-2233.046) [...23 remote chains...] -- 6:22:25
      1657000 -- [-2239.227] [...23 remote chains...] -- 6:22:11
      1658000 -- (-2244.227) [...23 remote chains...] -- 6:22:26
      1659000 -- [-2254.251] [...23 remote chains...] -- 6:22:12
      1660000 -- [-2237.526] [...23 remote chains...] -- 6:22:26

      Average standard deviation of split frequencies: 0.036365

      1661000 -- (-2242.577) [...23 remote chains...] -- 6:22:12
      1662000 -- (-2246.073) [...23 remote chains...] -- 6:22:27
      1663000 -- [-2236.777] [...23 remote chains...] -- 6:22:13
      1664000 -- (-2240.013) [...23 remote chains...] -- 6:22:27
      1665000 -- (-2240.789) [...23 remote chains...] -- 6:22:13

      Average standard deviation of split frequencies: 0.036278

      1666000 -- [-2241.919] [...23 remote chains...] -- 6:22:28
      1667000 -- [-2242.778] [...23 remote chains...] -- 6:22:14
      1668000 -- [-2248.621] [...23 remote chains...] -- 6:22:29
      1669000 -- [-2246.703] [...23 remote chains...] -- 6:22:14
      1670000 -- (-2242.942) [...23 remote chains...] -- 6:22:00

      Average standard deviation of split frequencies: 0.036390

      1671000 -- (-2241.282) [...23 remote chains...] -- 6:22:15
      1672000 -- (-2256.150) [...23 remote chains...] -- 6:22:01
      1673000 -- [-2259.599] [...23 remote chains...] -- 6:22:15
      1674000 -- (-2252.089) [...23 remote chains...] -- 6:22:01
      1675000 -- [-2263.563] [...23 remote chains...] -- 6:22:16

      Average standard deviation of split frequencies: 0.036313

      1676000 -- (-2262.101) [...23 remote chains...] -- 6:22:02
      1677000 -- (-2258.374) [...23 remote chains...] -- 6:22:16
      1678000 -- (-2250.457) [...23 remote chains...] -- 6:22:02
      1679000 -- [-2254.090] [...23 remote chains...] -- 6:22:17
      1680000 -- [-2253.109] [...23 remote chains...] -- 6:22:03

      Average standard deviation of split frequencies: 0.036185

      1681000 -- (-2250.917) [...23 remote chains...] -- 6:22:17
      1682000 -- (-2254.130) [...23 remote chains...] -- 6:22:03
      1683000 -- [-2256.097] [...23 remote chains...] -- 6:22:18
      1684000 -- [-2253.629] [...23 remote chains...] -- 6:22:04
      1685000 -- [-2237.717] [...23 remote chains...] -- 6:22:18

      Average standard deviation of split frequencies: 0.036170

      1686000 -- (-2242.634) [...23 remote chains...] -- 6:22:04
      1687000 -- (-2234.981) [...23 remote chains...] -- 6:22:19
      1688000 -- [-2241.133] [...23 remote chains...] -- 6:22:05
      1689000 -- (-2243.703) [...23 remote chains...] -- 6:22:19
      1690000 -- [-2240.376] [...23 remote chains...] -- 6:22:05

      Average standard deviation of split frequencies: 0.036057

      1691000 -- (-2231.116) [...23 remote chains...] -- 6:22:20
      1692000 -- (-2238.098) [...23 remote chains...] -- 6:22:06
      1693000 -- (-2248.384) [...23 remote chains...] -- 6:22:20
      1694000 -- (-2248.662) [...23 remote chains...] -- 6:22:06
      1695000 -- [-2233.115] [...23 remote chains...] -- 6:22:21

      Average standard deviation of split frequencies: 0.035970

      1696000 -- (-2237.050) [...23 remote chains...] -- 6:22:07
      1697000 -- [-2243.627] [...23 remote chains...] -- 6:22:21
      1698000 -- (-2239.192) [...23 remote chains...] -- 6:22:07
      1699000 -- [-2249.447] [...23 remote chains...] -- 6:22:22
      1700000 -- (-2241.960) [...23 remote chains...] -- 6:22:08

      Average standard deviation of split frequencies: 0.035832

      1701000 -- (-2244.579) [...23 remote chains...] -- 6:22:22
      1702000 -- (-2241.755) [...23 remote chains...] -- 6:22:08
      1703000 -- [-2254.026] [...23 remote chains...] -- 6:22:23
      1704000 -- (-2251.740) [...23 remote chains...] -- 6:22:09
      1705000 -- [-2244.913] [...23 remote chains...] -- 6:22:23

      Average standard deviation of split frequencies: 0.035650

      1706000 -- (-2244.634) [...23 remote chains...] -- 6:22:09
      1707000 -- (-2244.858) [...23 remote chains...] -- 6:22:24
      1708000 -- [-2243.125] [...23 remote chains...] -- 6:22:10
      1709000 -- [-2246.466] [...23 remote chains...] -- 6:21:56
      1710000 -- (-2233.250) [...23 remote chains...] -- 6:22:10

      Average standard deviation of split frequencies: 0.035681

      1711000 -- (-2240.264) [...23 remote chains...] -- 6:21:56
      1712000 -- [-2238.841] [...23 remote chains...] -- 6:22:11
      1713000 -- [-2229.881] [...23 remote chains...] -- 6:21:57
      1714000 -- (-2230.269) [...23 remote chains...] -- 6:22:11
      1715000 -- [-2235.716] [...23 remote chains...] -- 6:21:57

      Average standard deviation of split frequencies: 0.035783

      1716000 -- (-2231.097) [...23 remote chains...] -- 6:22:12
      1717000 -- (-2233.342) [...23 remote chains...] -- 6:21:58
      1718000 -- [-2249.821] [...23 remote chains...] -- 6:22:12
      1719000 -- (-2245.017) [...23 remote chains...] -- 6:21:58
      1720000 -- (-2238.666) [...23 remote chains...] -- 6:22:13

      Average standard deviation of split frequencies: 0.035750

      1721000 -- [-2249.206] [...23 remote chains...] -- 6:21:59
      1722000 -- (-2245.762) [...23 remote chains...] -- 6:22:13
      1723000 -- [-2249.545] [...23 remote chains...] -- 6:21:59
      1724000 -- [-2244.759] [...23 remote chains...] -- 6:22:13
      1725000 -- [-2238.301] [...23 remote chains...] -- 6:22:00

      Average standard deviation of split frequencies: 0.035693

      1726000 -- [-2233.143] [...23 remote chains...] -- 6:22:14
      1727000 -- [-2252.433] [...23 remote chains...] -- 6:22:00
      1728000 -- [-2241.576] [...23 remote chains...] -- 6:22:14
      1729000 -- [-2240.493] [...23 remote chains...] -- 6:22:01
      1730000 -- [-2248.580] [...23 remote chains...] -- 6:21:47

      Average standard deviation of split frequencies: 0.035582

      1731000 -- (-2251.149) [...23 remote chains...] -- 6:22:01
      1732000 -- (-2248.798) [...23 remote chains...] -- 6:21:47
      1733000 -- [-2230.548] [...23 remote chains...] -- 6:22:01
      1734000 -- [-2234.746] [...23 remote chains...] -- 6:21:48
      1735000 -- [-2246.146] [...23 remote chains...] -- 6:22:02

      Average standard deviation of split frequencies: 0.035505

      1736000 -- [-2230.765] [...23 remote chains...] -- 6:21:48
      1737000 -- [-2231.833] [...23 remote chains...] -- 6:22:02
      1738000 -- [-2231.526] [...23 remote chains...] -- 6:21:49
      1739000 -- [-2220.746] [...23 remote chains...] -- 6:22:03
      1740000 -- [-2233.658] [...23 remote chains...] -- 6:21:49

      Average standard deviation of split frequencies: 0.035281

      1741000 -- [-2230.661] [...23 remote chains...] -- 6:22:03
      1742000 -- [-2225.502] [...23 remote chains...] -- 6:21:50
      1743000 -- (-2243.491) [...23 remote chains...] -- 6:22:04
      1744000 -- [-2237.095] [...23 remote chains...] -- 6:21:50
      1745000 -- [-2235.927] [...23 remote chains...] -- 6:22:04

      Average standard deviation of split frequencies: 0.035320

      1746000 -- (-2241.535) [...23 remote chains...] -- 6:21:50
      1747000 -- [-2239.044] [...23 remote chains...] -- 6:22:05
      1748000 -- [-2232.902] [...23 remote chains...] -- 6:21:51
      1749000 -- [-2242.048] [...23 remote chains...] -- 6:22:05
      1750000 -- [-2243.187] [...23 remote chains...] -- 6:21:51

      Average standard deviation of split frequencies: 0.035447

      1751000 -- [-2242.897] [...23 remote chains...] -- 6:22:05
      1752000 -- [-2239.655] [...23 remote chains...] -- 6:21:52
      1753000 -- (-2237.562) [...23 remote chains...] -- 6:22:06
      1754000 -- [-2231.111] [...23 remote chains...] -- 6:21:52
      1755000 -- [-2233.339] [...23 remote chains...] -- 6:21:39

      Average standard deviation of split frequencies: 0.035433

      1756000 -- [-2228.893] [...23 remote chains...] -- 6:21:53
      1757000 -- [-2231.140] [...23 remote chains...] -- 6:21:39
      1758000 -- [-2234.461] [...23 remote chains...] -- 6:21:53
      1759000 -- (-2234.503) [...23 remote chains...] -- 6:21:40
      1760000 -- [-2231.893] [...23 remote chains...] -- 6:21:54

      Average standard deviation of split frequencies: 0.035380

      1761000 -- [-2240.116] [...23 remote chains...] -- 6:21:40
      1762000 -- (-2237.370) [...23 remote chains...] -- 6:21:54
      1763000 -- [-2226.874] [...23 remote chains...] -- 6:21:40
      1764000 -- [-2238.164] [...23 remote chains...] -- 6:21:54
      1765000 -- [-2234.194] [...23 remote chains...] -- 6:21:41

      Average standard deviation of split frequencies: 0.035185

      1766000 -- [-2242.386] [...23 remote chains...] -- 6:21:55
      1767000 -- (-2245.242) [...23 remote chains...] -- 6:21:41
      1768000 -- [-2234.112] [...23 remote chains...] -- 6:21:55
      1769000 -- (-2245.678) [...23 remote chains...] -- 6:21:42
      1770000 -- [-2250.599] [...23 remote chains...] -- 6:21:56

      Average standard deviation of split frequencies: 0.035249

      1771000 -- (-2240.982) [...23 remote chains...] -- 6:21:42
      1772000 -- [-2225.586] [...23 remote chains...] -- 6:21:29
      1773000 -- (-2232.627) [...23 remote chains...] -- 6:21:43
      1774000 -- [-2243.004] [...23 remote chains...] -- 6:21:29
      1775000 -- (-2237.957) [...23 remote chains...] -- 6:21:43

      Average standard deviation of split frequencies: 0.035417

      1776000 -- (-2232.115) [...23 remote chains...] -- 6:21:30
      1777000 -- (-2244.799) [...23 remote chains...] -- 6:21:43
      1778000 -- [-2230.506] [...23 remote chains...] -- 6:21:30
      1779000 -- (-2239.843) [...23 remote chains...] -- 6:21:44
      1780000 -- [-2253.331] [...23 remote chains...] -- 6:21:30

      Average standard deviation of split frequencies: 0.035648

      1781000 -- [-2236.097] [...23 remote chains...] -- 6:21:44
      1782000 -- (-2239.649) [...23 remote chains...] -- 6:21:31
      1783000 -- (-2238.254) [...23 remote chains...] -- 6:21:45
      1784000 -- (-2245.984) [...23 remote chains...] -- 6:21:31
      1785000 -- (-2240.707) [...23 remote chains...] -- 6:21:45

      Average standard deviation of split frequencies: 0.035612

      1786000 -- [-2233.426] [...23 remote chains...] -- 6:21:32
      1787000 -- (-2241.174) [...23 remote chains...] -- 6:21:45
      1788000 -- [-2226.918] [...23 remote chains...] -- 6:21:32
      1789000 -- (-2242.107) [...23 remote chains...] -- 6:21:46
      1790000 -- [-2235.250] [...23 remote chains...] -- 6:21:33

      Average standard deviation of split frequencies: 0.035610

      1791000 -- (-2235.000) [...23 remote chains...] -- 6:21:46
      1792000 -- (-2226.383) [...23 remote chains...] -- 6:21:33
      1793000 -- (-2232.576) [...23 remote chains...] -- 6:21:47
      1794000 -- [-2227.953] [...23 remote chains...] -- 6:21:33
      1795000 -- (-2237.525) [...23 remote chains...] -- 6:21:20

      Average standard deviation of split frequencies: 0.035585

      1796000 -- [-2237.659] [...23 remote chains...] -- 6:21:34
      1797000 -- [-2227.819] [...23 remote chains...] -- 6:21:21
      1798000 -- (-2223.011) [...23 remote chains...] -- 6:21:34
      1799000 -- (-2233.639) [...23 remote chains...] -- 6:21:21
      1800000 -- (-2231.435) [...23 remote chains...] -- 6:21:35

      Average standard deviation of split frequencies: 0.035607

      1801000 -- (-2231.583) [...23 remote chains...] -- 6:21:21
      1802000 -- [-2219.757] [...23 remote chains...] -- 6:21:35
      1803000 -- (-2232.912) [...23 remote chains...] -- 6:21:22
      1804000 -- (-2231.083) [...23 remote chains...] -- 6:21:35
      1805000 -- (-2227.847) [...23 remote chains...] -- 6:21:22

      Average standard deviation of split frequencies: 0.035498

      1806000 -- (-2232.937) [...23 remote chains...] -- 6:21:36
      1807000 -- (-2238.365) [...23 remote chains...] -- 6:21:23
      1808000 -- (-2236.506) [...23 remote chains...] -- 6:21:36
      1809000 -- (-2243.218) [...23 remote chains...] -- 6:21:23
      1810000 -- (-2253.747) [...23 remote chains...] -- 6:21:36

      Average standard deviation of split frequencies: 0.035477

      1811000 -- [-2246.109] [...23 remote chains...] -- 6:21:23
      1812000 -- (-2242.459) [...23 remote chains...] -- 6:21:37
      1813000 -- (-2241.505) [...23 remote chains...] -- 6:21:24
      1814000 -- (-2235.311) [...23 remote chains...] -- 6:21:37
      1815000 -- (-2250.389) [...23 remote chains...] -- 6:21:24

      Average standard deviation of split frequencies: 0.035467

      1816000 -- (-2243.029) [...23 remote chains...] -- 6:21:38
      1817000 -- (-2245.369) [...23 remote chains...] -- 6:21:24
      1818000 -- (-2255.278) [...23 remote chains...] -- 6:21:38
      1819000 -- [-2258.191] [...23 remote chains...] -- 6:21:25
      1820000 -- (-2253.346) [...23 remote chains...] -- 6:21:12

      Average standard deviation of split frequencies: 0.035367

      1821000 -- [-2254.178] [...23 remote chains...] -- 6:21:25
      1822000 -- (-2251.733) [...23 remote chains...] -- 6:21:12
      1823000 -- (-2230.472) [...23 remote chains...] -- 6:21:26
      1824000 -- (-2231.394) [...23 remote chains...] -- 6:21:13
      1825000 -- [-2227.089] [...23 remote chains...] -- 6:21:26

      Average standard deviation of split frequencies: 0.035271

      1826000 -- [-2227.867] [...23 remote chains...] -- 6:21:13
      1827000 -- (-2234.617) [...23 remote chains...] -- 6:21:26
      1828000 -- (-2230.242) [...23 remote chains...] -- 6:21:13
      1829000 -- [-2230.175] [...23 remote chains...] -- 6:21:27
      1830000 -- [-2237.242] [...23 remote chains...] -- 6:21:14

      Average standard deviation of split frequencies: 0.035401

      1831000 -- [-2229.948] [...23 remote chains...] -- 6:21:27
      1832000 -- [-2233.163] [...23 remote chains...] -- 6:21:14
      1833000 -- (-2234.684) [...23 remote chains...] -- 6:21:27
      1834000 -- (-2241.200) [...23 remote chains...] -- 6:21:14
      1835000 -- (-2239.045) [...23 remote chains...] -- 6:21:28

      Average standard deviation of split frequencies: 0.035418

      1836000 -- [-2225.453] [...23 remote chains...] -- 6:21:15
      1837000 -- [-2229.825] [...23 remote chains...] -- 6:21:28
      1838000 -- [-2220.871] [...23 remote chains...] -- 6:21:15
      1839000 -- (-2222.993) [...23 remote chains...] -- 6:21:02
      1840000 -- [-2223.675] [...23 remote chains...] -- 6:21:16

      Average standard deviation of split frequencies: 0.035404

      1841000 -- (-2228.998) [...23 remote chains...] -- 6:21:03
      1842000 -- (-2240.048) [...23 remote chains...] -- 6:21:16
      1843000 -- [-2230.096] [...23 remote chains...] -- 6:21:03
      1844000 -- (-2229.547) [...23 remote chains...] -- 6:21:16
      1845000 -- [-2227.043] [...23 remote chains...] -- 6:21:03

      Average standard deviation of split frequencies: 0.035391

      1846000 -- (-2228.520) [...23 remote chains...] -- 6:21:17
      1847000 -- (-2211.915) [...23 remote chains...] -- 6:21:04
      1848000 -- (-2234.225) [...23 remote chains...] -- 6:21:17
      1849000 -- [-2231.607] [...23 remote chains...] -- 6:21:04
      1850000 -- [-2222.910] [...23 remote chains...] -- 6:21:17

      Average standard deviation of split frequencies: 0.035320

      1851000 -- (-2230.761) [...23 remote chains...] -- 6:21:04
      1852000 -- [-2233.932] [...23 remote chains...] -- 6:21:18
      1853000 -- [-2235.578] [...23 remote chains...] -- 6:21:05
      1854000 -- (-2235.469) [...23 remote chains...] -- 6:21:18
      1855000 -- [-2244.284] [...23 remote chains...] -- 6:21:05

      Average standard deviation of split frequencies: 0.035038

      1856000 -- [-2224.681] [...23 remote chains...] -- 6:21:18
      1857000 -- (-2229.028) [...23 remote chains...] -- 6:21:05
      1858000 -- [-2214.339] [...23 remote chains...] -- 6:20:53
      1859000 -- [-2226.136] [...23 remote chains...] -- 6:21:06
      1860000 -- (-2232.234) [...23 remote chains...] -- 6:20:53

      Average standard deviation of split frequencies: 0.034969

      1861000 -- (-2232.573) [...23 remote chains...] -- 6:21:06
      1862000 -- [-2234.682] [...23 remote chains...] -- 6:20:53
      1863000 -- (-2244.725) [...23 remote chains...] -- 6:21:07
      1864000 -- (-2235.918) [...23 remote chains...] -- 6:20:54
      1865000 -- (-2238.867) [...23 remote chains...] -- 6:21:07

      Average standard deviation of split frequencies: 0.034922

      1866000 -- [-2232.018] [...23 remote chains...] -- 6:20:54
      1867000 -- (-2224.683) [...23 remote chains...] -- 6:21:07
      1868000 -- (-2238.858) [...23 remote chains...] -- 6:20:54
      1869000 -- [-2244.849] [...23 remote chains...] -- 6:21:08
      1870000 -- (-2235.858) [...23 remote chains...] -- 6:20:55

      Average standard deviation of split frequencies: 0.034907

      1871000 -- (-2232.729) [...23 remote chains...] -- 6:21:08
      1872000 -- (-2244.919) [...23 remote chains...] -- 6:20:55
      1873000 -- [-2235.396] [...23 remote chains...] -- 6:21:08
      1874000 -- (-2235.621) [...23 remote chains...] -- 6:20:55
      1875000 -- (-2237.665) [...23 remote chains...] -- 6:20:43

      Average standard deviation of split frequencies: 0.035012

      1876000 -- (-2221.369) [...23 remote chains...] -- 6:20:56
      1877000 -- (-2232.067) [...23 remote chains...] -- 6:21:09
      1878000 -- (-2231.395) [...23 remote chains...] -- 6:20:56
      1879000 -- (-2231.019) [...23 remote chains...] -- 6:21:09
      1880000 -- (-2222.794) [...23 remote chains...] -- 6:20:57

      Average standard deviation of split frequencies: 0.035083

      1881000 -- [-2229.973] [...23 remote chains...] -- 6:20:44
      1882000 -- (-2229.365) [...23 remote chains...] -- 6:20:57
      1883000 -- (-2224.259) [...23 remote chains...] -- 6:20:44
      1884000 -- (-2237.217) [...23 remote chains...] -- 6:20:57
      1885000 -- (-2242.453) [...23 remote chains...] -- 6:20:45

      Average standard deviation of split frequencies: 0.034928

      1886000 -- (-2230.260) [...23 remote chains...] -- 6:20:57
      1887000 -- [-2228.205] [...23 remote chains...] -- 6:20:45
      1888000 -- (-2223.209) [...23 remote chains...] -- 6:20:58
      1889000 -- (-2233.164) [...23 remote chains...] -- 6:20:45
      1890000 -- (-2219.789) [...23 remote chains...] -- 6:20:58

      Average standard deviation of split frequencies: 0.034888

      1891000 -- (-2216.934) [...23 remote chains...] -- 6:20:46
      1892000 -- (-2228.764) [...23 remote chains...] -- 6:20:58
      1893000 -- (-2222.785) [...23 remote chains...] -- 6:20:46
      1894000 -- (-2236.112) [...23 remote chains...] -- 6:20:59
      1895000 -- (-2219.008) [...23 remote chains...] -- 6:20:46

      Average standard deviation of split frequencies: 0.034882

      1896000 -- (-2224.850) [...23 remote chains...] -- 6:20:59
      1897000 -- (-2229.401) [...23 remote chains...] -- 6:20:47
      1898000 -- (-2231.000) [...23 remote chains...] -- 6:20:34
      1899000 -- [-2215.655] [...23 remote chains...] -- 6:20:47
      1900000 -- [-2215.324] [...23 remote chains...] -- 6:20:34

      Average standard deviation of split frequencies: 0.034831

      1901000 -- (-2213.760) [...23 remote chains...] -- 6:20:47
      1902000 -- [-2210.761] [...23 remote chains...] -- 6:20:35
      1903000 -- (-2217.525) [...23 remote chains...] -- 6:20:47
      1904000 -- (-2216.991) [...23 remote chains...] -- 6:20:35
      1905000 -- (-2214.209) [...23 remote chains...] -- 6:20:48

      Average standard deviation of split frequencies: 0.034847

      1906000 -- (-2217.729) [...23 remote chains...] -- 6:20:35
      1907000 -- [-2219.013] [...23 remote chains...] -- 6:20:48
      1908000 -- [-2220.688] [...23 remote chains...] -- 6:20:36
      1909000 -- (-2217.653) [...23 remote chains...] -- 6:20:48
      1910000 -- (-2220.358) [...23 remote chains...] -- 6:20:36

      Average standard deviation of split frequencies: 0.034756

      1911000 -- [-2210.226] [...23 remote chains...] -- 6:20:49
      1912000 -- (-2210.219) [...23 remote chains...] -- 6:20:36
      1913000 -- [-2212.372] [...23 remote chains...] -- 6:20:49
      1914000 -- (-2213.541) [...23 remote chains...] -- 6:20:37
      1915000 -- (-2217.990) [...23 remote chains...] -- 6:20:24

      Average standard deviation of split frequencies: 0.034759

      1916000 -- (-2225.340) [...23 remote chains...] -- 6:20:37
      1917000 -- [-2223.131] [...23 remote chains...] -- 6:20:25
      1918000 -- (-2216.815) [...23 remote chains...] -- 6:20:37
      1919000 -- [-2212.993] [...23 remote chains...] -- 6:20:25
      1920000 -- [-2218.468] [...23 remote chains...] -- 6:20:38

      Average standard deviation of split frequencies: 0.034709

      1921000 -- [-2217.033] [...23 remote chains...] -- 6:20:25
      1922000 -- (-2208.188) [...23 remote chains...] -- 6:20:38
      1923000 -- [-2197.182] [...23 remote chains...] -- 6:20:25
      1924000 -- (-2209.960) [...23 remote chains...] -- 6:20:38
      1925000 -- (-2211.081) [...23 remote chains...] -- 6:20:26

      Average standard deviation of split frequencies: 0.034639

      1926000 -- [-2205.086] [...23 remote chains...] -- 6:20:38
      1927000 -- (-2203.668) [...23 remote chains...] -- 6:20:26
      1928000 -- [-2200.113] [...23 remote chains...] -- 6:20:39
      1929000 -- [-2207.453] [...23 remote chains...] -- 6:20:26
      1930000 -- (-2219.753) [...23 remote chains...] -- 6:20:39

      Average standard deviation of split frequencies: 0.034624

      1931000 -- (-2215.760) [...23 remote chains...] -- 6:20:27
      1932000 -- (-2212.635) [...23 remote chains...] -- 6:20:39
      1933000 -- (-2212.281) [...23 remote chains...] -- 6:20:27
      1934000 -- (-2212.041) [...23 remote chains...] -- 6:20:15
      1935000 -- (-2219.444) [...23 remote chains...] -- 6:20:27

      Average standard deviation of split frequencies: 0.034661

      1936000 -- [-2218.735] [...23 remote chains...] -- 6:20:15
      1937000 -- (-2227.863) [...23 remote chains...] -- 6:20:28
      1938000 -- (-2218.267) [...23 remote chains...] -- 6:20:15
      1939000 -- [-2220.033] [...23 remote chains...] -- 6:20:28
      1940000 -- [-2230.759] [...23 remote chains...] -- 6:20:16

      Average standard deviation of split frequencies: 0.034653

      1941000 -- [-2231.680] [...23 remote chains...] -- 6:20:28
      1942000 -- [-2223.862] [...23 remote chains...] -- 6:20:16
      1943000 -- (-2230.847) [...23 remote chains...] -- 6:20:28
      1944000 -- (-2236.113) [...23 remote chains...] -- 6:20:16
      1945000 -- [-2237.681] [...23 remote chains...] -- 6:20:29

      Average standard deviation of split frequencies: 0.034672

      1946000 -- [-2242.471] [...23 remote chains...] -- 6:20:17
      1947000 -- [-2222.684] [...23 remote chains...] -- 6:20:29
      1948000 -- (-2220.279) [...23 remote chains...] -- 6:20:17
      1949000 -- [-2225.787] [...23 remote chains...] -- 6:20:29
      1950000 -- (-2224.506) [...23 remote chains...] -- 6:20:17

      Average standard deviation of split frequencies: 0.034670

      1951000 -- [-2232.927] [...23 remote chains...] -- 6:20:30
      1952000 -- [-2229.352] [...23 remote chains...] -- 6:20:17
      1953000 -- [-2237.360] [...23 remote chains...] -- 6:20:30
      1954000 -- (-2243.746) [...23 remote chains...] -- 6:20:18
      1955000 -- [-2231.832] [...23 remote chains...] -- 6:20:06

      Average standard deviation of split frequencies: 0.034692

      1956000 -- [-2238.728] [...23 remote chains...] -- 6:20:18
      1957000 -- [-2237.107] [...23 remote chains...] -- 6:20:06
      1958000 -- (-2236.098) [...23 remote chains...] -- 6:20:18
      1959000 -- [-2234.082] [...23 remote chains...] -- 6:20:06
      1960000 -- [-2235.513] [...23 remote chains...] -- 6:20:19

      Average standard deviation of split frequencies: 0.034640

      1961000 -- (-2232.856) [...23 remote chains...] -- 6:20:06
      1962000 -- [-2233.579] [...23 remote chains...] -- 6:20:19
      1963000 -- [-2241.287] [...23 remote chains...] -- 6:20:07
      1964000 -- [-2234.291] [...23 remote chains...] -- 6:20:19
      1965000 -- [-2239.634] [...23 remote chains...] -- 6:20:07

      Average standard deviation of split frequencies: 0.034331

      1966000 -- [-2246.613] [...23 remote chains...] -- 6:20:19
      1967000 -- [-2250.160] [...23 remote chains...] -- 6:20:07
      1968000 -- (-2232.957) [...23 remote chains...] -- 6:20:20
      1969000 -- [-2234.156] [...23 remote chains...] -- 6:20:08
      1970000 -- [-2232.560] [...23 remote chains...] -- 6:20:20

      Average standard deviation of split frequencies: 0.034202

      1971000 -- [-2226.746] [...23 remote chains...] -- 6:20:08
      1972000 -- [-2222.673] [...23 remote chains...] -- 6:20:20
      1973000 -- [-2221.117] [...23 remote chains...] -- 6:20:08
      1974000 -- [-2218.667] [...23 remote chains...] -- 6:20:20
      1975000 -- (-2230.106) [...23 remote chains...] -- 6:20:08

      Average standard deviation of split frequencies: 0.034224

      1976000 -- [-2226.978] [...23 remote chains...] -- 6:20:21
      1977000 -- [-2223.885] [...23 remote chains...] -- 6:20:09
      1978000 -- [-2227.044] [...23 remote chains...] -- 6:20:21
      1979000 -- [-2229.760] [...23 remote chains...] -- 6:20:09
      1980000 -- [-2229.549] [...23 remote chains...] -- 6:20:21

      Average standard deviation of split frequencies: 0.034000

      1981000 -- [-2237.010] [...23 remote chains...] -- 6:20:09
      1982000 -- (-2223.474) [...23 remote chains...] -- 6:20:21
      1983000 -- [-2219.924] [...23 remote chains...] -- 6:20:09
      1984000 -- [-2221.660] [...23 remote chains...] -- 6:19:57
      1985000 -- [-2228.547] [...23 remote chains...] -- 6:20:10

      Average standard deviation of split frequencies: 0.034080

      1986000 -- [-2234.469] [...23 remote chains...] -- 6:19:58
      1987000 -- [-2232.890] [...23 remote chains...] -- 6:20:10
      1988000 -- [-2224.165] [...23 remote chains...] -- 6:19:58
      1989000 -- [-2230.675] [...23 remote chains...] -- 6:20:10
      1990000 -- [-2241.937] [...23 remote chains...] -- 6:19:58

      Average standard deviation of split frequencies: 0.033939

      1991000 -- (-2224.503) [...23 remote chains...] -- 6:20:10
      1992000 -- [-2216.797] [...23 remote chains...] -- 6:19:58
      1993000 -- [-2214.715] [...23 remote chains...] -- 6:20:11
      1994000 -- [-2221.201] [...23 remote chains...] -- 6:19:59
      1995000 -- [-2223.454] [...23 remote chains...] -- 6:20:11

      Average standard deviation of split frequencies: 0.033892

      1996000 -- [-2225.162] [...23 remote chains...] -- 6:19:59
      1997000 -- [-2222.169] [...23 remote chains...] -- 6:20:11
      1998000 -- [-2216.116] [...23 remote chains...] -- 6:19:59
      1999000 -- [-2225.585] [...23 remote chains...] -- 6:20:11
      2000000 -- [-2215.818] [...23 remote chains...] -- 6:20:00

      Average standard deviation of split frequencies: 0.033799

      2001000 -- [-2238.933] [...23 remote chains...] -- 6:20:12
      2002000 -- [-2226.253] [...23 remote chains...] -- 6:20:00
      2003000 -- (-2213.804) [...23 remote chains...] -- 6:20:12
      2004000 -- [-2221.402] [...23 remote chains...] -- 6:20:00
      2005000 -- [-2216.217] [...23 remote chains...] -- 6:19:48

      Average standard deviation of split frequencies: 0.033686

      2006000 -- [-2219.246] [...23 remote chains...] -- 6:20:00
      2007000 -- [-2216.637] [...23 remote chains...] -- 6:19:48
      2008000 -- [-2218.271] [...23 remote chains...] -- 6:20:00
      2009000 -- [-2220.711] [...23 remote chains...] -- 6:19:49
      2010000 -- [-2220.079] [...23 remote chains...] -- 6:20:01

      Average standard deviation of split frequencies: 0.033549

      2011000 -- [-2218.290] [...23 remote chains...] -- 6:19:49
      2012000 -- [-2214.456] [...23 remote chains...] -- 6:20:01
      2013000 -- [-2222.621] [...23 remote chains...] -- 6:19:49
      2014000 -- [-2218.535] [...23 remote chains...] -- 6:20:01
      2015000 -- [-2215.194] [...23 remote chains...] -- 6:19:49

      Average standard deviation of split frequencies: 0.033605

      2016000 -- [-2217.740] [...23 remote chains...] -- 6:20:01
      2017000 -- (-2229.509) [...23 remote chains...] -- 6:19:50
      2018000 -- [-2218.908] [...23 remote chains...] -- 6:20:02
      2019000 -- [-2222.973] [...23 remote chains...] -- 6:19:50
      2020000 -- [-2218.834] [...23 remote chains...] -- 6:20:02

      Average standard deviation of split frequencies: 0.033662

      2021000 -- [-2218.749] [...23 remote chains...] -- 6:19:50
      2022000 -- (-2216.093) [...23 remote chains...] -- 6:20:02
      2023000 -- [-2228.072] [...23 remote chains...] -- 6:19:50
      2024000 -- [-2225.372] [...23 remote chains...] -- 6:20:02
      2025000 -- [-2222.080] [...23 remote chains...] -- 6:19:51

      Average standard deviation of split frequencies: 0.033681

      2026000 -- [-2227.690] [...23 remote chains...] -- 6:20:03
      2027000 -- [-2230.969] [...23 remote chains...] -- 6:19:51
      2028000 -- [-2222.606] [...23 remote chains...] -- 6:20:03
      2029000 -- (-2223.777) [...23 remote chains...] -- 6:19:51
      2030000 -- [-2217.859] [...23 remote chains...] -- 6:20:03

      Average standard deviation of split frequencies: 0.033838

      2031000 -- [-2220.246] [...23 remote chains...] -- 6:19:51
      2032000 -- [-2237.527] [...23 remote chains...] -- 6:20:03
      2033000 -- [-2221.101] [...23 remote chains...] -- 6:19:51
      2034000 -- [-2232.009] [...23 remote chains...] -- 6:19:40
      2035000 -- [-2236.027] [...23 remote chains...] -- 6:19:52

      Average standard deviation of split frequencies: 0.033868

      2036000 -- [-2230.780] [...23 remote chains...] -- 6:19:40
      2037000 -- [-2228.582] [...23 remote chains...] -- 6:19:52
      2038000 -- [-2235.625] [...23 remote chains...] -- 6:19:40
      2039000 -- [-2228.385] [...23 remote chains...] -- 6:19:52
      2040000 -- [-2230.965] [...23 remote chains...] -- 6:19:41

      Average standard deviation of split frequencies: 0.033881

      2041000 -- [-2216.903] [...23 remote chains...] -- 6:19:52
      2042000 -- [-2224.347] [...23 remote chains...] -- 6:19:41
      2043000 -- [-2220.484] [...23 remote chains...] -- 6:19:53
      2044000 -- [-2227.807] [...23 remote chains...] -- 6:19:41
      2045000 -- [-2243.258] [...23 remote chains...] -- 6:19:53

      Average standard deviation of split frequencies: 0.033850

      2046000 -- [-2229.192] [...23 remote chains...] -- 6:19:41
      2047000 -- (-2224.271) [...23 remote chains...] -- 6:19:53
      2048000 -- [-2221.747] [...23 remote chains...] -- 6:19:41
      2049000 -- [-2224.112] [...23 remote chains...] -- 6:19:53
      2050000 -- (-2226.633) [...23 remote chains...] -- 6:19:42

      Average standard deviation of split frequencies: 0.033799

      2051000 -- [-2226.566] [...23 remote chains...] -- 6:19:53
      2052000 -- [-2224.813] [...23 remote chains...] -- 6:19:42
      2053000 -- (-2221.405) [...23 remote chains...] -- 6:19:54
      2054000 -- [-2222.719] [...23 remote chains...] -- 6:19:42
      2055000 -- [-2219.192] [...23 remote chains...] -- 6:19:54

      Average standard deviation of split frequencies: 0.033772

      2056000 -- [-2225.775] [...23 remote chains...] -- 6:19:42
      2057000 -- [-2239.859] [...23 remote chains...] -- 6:19:54
      2058000 -- [-2245.531] [...23 remote chains...] -- 6:19:42
      2059000 -- [-2243.052] [...23 remote chains...] -- 6:19:54
      2060000 -- [-2244.274] [...23 remote chains...] -- 6:19:43

      Average standard deviation of split frequencies: 0.033778

      2061000 -- [-2242.977] [...23 remote chains...] -- 6:19:54
      2062000 -- [-2253.859] [...23 remote chains...] -- 6:19:43
      2063000 -- [-2250.042] [...23 remote chains...] -- 6:19:31
      2064000 -- [-2253.283] [...23 remote chains...] -- 6:19:43
      2065000 -- [-2236.522] [...23 remote chains...] -- 6:19:32

      Average standard deviation of split frequencies: 0.033804

      2066000 -- [-2239.130] [...23 remote chains...] -- 6:19:43
      2067000 -- [-2233.464] [...23 remote chains...] -- 6:19:32
      2068000 -- (-2227.964) [...23 remote chains...] -- 6:19:43
      2069000 -- [-2229.880] [...23 remote chains...] -- 6:19:32
      2070000 -- [-2220.426] [...23 remote chains...] -- 6:19:44

      Average standard deviation of split frequencies: 0.033773

      2071000 -- [-2229.986] [...23 remote chains...] -- 6:19:32
      2072000 -- [-2232.998] [...23 remote chains...] -- 6:19:44
      2073000 -- [-2238.247] [...23 remote chains...] -- 6:19:32
      2074000 -- (-2228.958) [...23 remote chains...] -- 6:19:44
      2075000 -- [-2232.323] [...23 remote chains...] -- 6:19:33

      Average standard deviation of split frequencies: 0.033537

      2076000 -- [-2237.810] [...23 remote chains...] -- 6:19:44
      2077000 -- [-2233.304] [...23 remote chains...] -- 6:19:33
      2078000 -- [-2227.766] [...23 remote chains...] -- 6:19:44
      2079000 -- [-2230.921] [...23 remote chains...] -- 6:19:33
      2080000 -- [-2235.793] [...23 remote chains...] -- 6:19:45

      Average standard deviation of split frequencies: 0.033591

      2081000 -- [-2233.770] [...23 remote chains...] -- 6:19:33
      2082000 -- [-2240.975] [...23 remote chains...] -- 6:19:45
      2083000 -- [-2243.323] [...23 remote chains...] -- 6:19:33
      2084000 -- [-2237.073] [...23 remote chains...] -- 6:19:45
      2085000 -- [-2250.003] [...23 remote chains...] -- 6:19:33

      Average standard deviation of split frequencies: 0.033541

      2086000 -- [-2233.416] [...23 remote chains...] -- 6:19:45
      2087000 -- [-2222.579] [...23 remote chains...] -- 6:19:34
      2088000 -- [-2221.696] [...23 remote chains...] -- 6:19:45
      2089000 -- [-2230.247] [...23 remote chains...] -- 6:19:34
      2090000 -- [-2227.500] [...23 remote chains...] -- 6:19:22

      Average standard deviation of split frequencies: 0.033496

      2091000 -- [-2232.810] [...23 remote chains...] -- 6:19:34
      2092000 -- [-2234.017] [...23 remote chains...] -- 6:19:23
      2093000 -- [-2237.770] [...23 remote chains...] -- 6:19:34
      2094000 -- [-2234.189] [...23 remote chains...] -- 6:19:23
      2095000 -- [-2239.534] [...23 remote chains...] -- 6:19:34

      Average standard deviation of split frequencies: 0.033347

      2096000 -- [-2235.807] [...23 remote chains...] -- 6:19:23
      2097000 -- [-2238.020] [...23 remote chains...] -- 6:19:35
      2098000 -- [-2236.204] [...23 remote chains...] -- 6:19:23
      2099000 -- [-2241.074] [...23 remote chains...] -- 6:19:35
      2100000 -- [-2240.370] [...23 remote chains...] -- 6:19:23

      Average standard deviation of split frequencies: 0.033220

      2101000 -- [-2228.581] [...23 remote chains...] -- 6:19:35
      2102000 -- [-2228.478] [...23 remote chains...] -- 6:19:24
      2103000 -- [-2233.993] [...23 remote chains...] -- 6:19:35
      2104000 -- [-2229.946] [...23 remote chains...] -- 6:19:24
      2105000 -- [-2235.155] [...23 remote chains...] -- 6:19:35

      Average standard deviation of split frequencies: 0.033208

      2106000 -- [-2242.022] [...23 remote chains...] -- 6:19:24
      2107000 -- [-2238.022] [...23 remote chains...] -- 6:19:35
      2108000 -- [-2240.591] [...23 remote chains...] -- 6:19:24
      2109000 -- [-2233.029] [...23 remote chains...] -- 6:19:36
      2110000 -- [-2233.332] [...23 remote chains...] -- 6:19:24

      Average standard deviation of split frequencies: 0.033226

      2111000 -- [-2227.963] [...23 remote chains...] -- 6:19:36
      2112000 -- [-2228.447] [...23 remote chains...] -- 6:19:24
      2113000 -- [-2237.537] [...23 remote chains...] -- 6:19:13
      2114000 -- [-2234.909] [...23 remote chains...] -- 6:19:25
      2115000 -- [-2240.970] [...23 remote chains...] -- 6:19:13

      Average standard deviation of split frequencies: 0.033222

      2116000 -- [-2237.469] [...23 remote chains...] -- 6:19:25
      2117000 -- [-2245.180] [...23 remote chains...] -- 6:19:14
      2118000 -- [-2240.272] [...23 remote chains...] -- 6:19:25
      2119000 -- [-2244.626] [...23 remote chains...] -- 6:19:14
      2120000 -- [-2234.738] [...23 remote chains...] -- 6:19:25

      Average standard deviation of split frequencies: 0.033217

      2121000 -- (-2252.955) [...23 remote chains...] -- 6:19:14
      2122000 -- [-2239.912] [...23 remote chains...] -- 6:19:25
      2123000 -- [-2246.017] [...23 remote chains...] -- 6:19:14
      2124000 -- [-2252.401] [...23 remote chains...] -- 6:19:25
      2125000 -- [-2229.223] [...23 remote chains...] -- 6:19:14

      Average standard deviation of split frequencies: 0.033134

      2126000 -- [-2225.988] [...23 remote chains...] -- 6:19:26
      2127000 -- [-2239.296] [...23 remote chains...] -- 6:19:14
      2128000 -- [-2238.195] [...23 remote chains...] -- 6:19:03
      2129000 -- [-2238.015] [...23 remote chains...] -- 6:19:15
      2130000 -- (-2250.400) [...23 remote chains...] -- 6:19:03

      Average standard deviation of split frequencies: 0.032933

      2131000 -- [-2244.338] [...23 remote chains...] -- 6:19:15
      2132000 -- [-2246.147] [...23 remote chains...] -- 6:19:04
      2133000 -- [-2248.496] [...23 remote chains...] -- 6:19:15
      2134000 -- [-2245.543] [...23 remote chains...] -- 6:19:04
      2135000 -- [-2240.692] [...23 remote chains...] -- 6:19:15

      Average standard deviation of split frequencies: 0.032867

      2136000 -- [-2242.204] [...23 remote chains...] -- 6:19:04
      2137000 -- [-2243.657] [...23 remote chains...] -- 6:19:15
      2138000 -- [-2244.734] [...23 remote chains...] -- 6:19:04
      2139000 -- [-2232.070] [...23 remote chains...] -- 6:19:15
      2140000 -- [-2224.598] [...23 remote chains...] -- 6:19:04

      Average standard deviation of split frequencies: 0.032780

      2141000 -- [-2223.146] [...23 remote chains...] -- 6:19:15
      2142000 -- [-2226.517] [...23 remote chains...] -- 6:19:04
      2143000 -- [-2226.228] [...23 remote chains...] -- 6:19:16
      2144000 -- [-2231.171] [...23 remote chains...] -- 6:19:04
      2145000 -- [-2233.863] [...23 remote chains...] -- 6:19:16

      Average standard deviation of split frequencies: 0.032781

      2146000 -- [-2241.557] [...23 remote chains...] -- 6:19:05
      2147000 -- [-2239.716] [...23 remote chains...] -- 6:19:16
      2148000 -- [-2236.887] [...23 remote chains...] -- 6:19:05
      2149000 -- [-2241.661] [...23 remote chains...] -- 6:19:16
      2150000 -- [-2243.162] [...23 remote chains...] -- 6:19:05

      Average standard deviation of split frequencies: 0.032688

      2151000 -- [-2246.121] [...23 remote chains...] -- 6:19:16
      2152000 -- [-2251.167] [...23 remote chains...] -- 6:19:05
      2153000 -- [-2245.866] [...23 remote chains...] -- 6:18:54
      2154000 -- [-2245.266] [...23 remote chains...] -- 6:19:05
      2155000 -- [-2244.668] [...23 remote chains...] -- 6:18:54

      Average standard deviation of split frequencies: 0.032512

      2156000 -- [-2233.878] [...23 remote chains...] -- 6:19:05
      2157000 -- [-2234.352] [...23 remote chains...] -- 6:18:54
      2158000 -- [-2237.123] [...23 remote chains...] -- 6:19:06
      2159000 -- [-2232.655] [...23 remote chains...] -- 6:18:55
      2160000 -- [-2231.123] [...23 remote chains...] -- 6:19:06

      Average standard deviation of split frequencies: 0.032424

      2161000 -- [-2240.916] [...23 remote chains...] -- 6:18:55
      2162000 -- (-2233.886) [...23 remote chains...] -- 6:19:06
      2163000 -- (-2250.401) [...23 remote chains...] -- 6:18:55
      2164000 -- [-2239.192] [...23 remote chains...] -- 6:19:06
      2165000 -- [-2238.372] [...23 remote chains...] -- 6:18:55

      Average standard deviation of split frequencies: 0.032211

      2166000 -- [-2237.899] [...23 remote chains...] -- 6:19:06
      2167000 -- [-2239.052] [...23 remote chains...] -- 6:18:55
      2168000 -- [-2245.788] [...23 remote chains...] -- 6:19:06
      2169000 -- [-2247.821] [...23 remote chains...] -- 6:18:55
      2170000 -- [-2256.586] [...23 remote chains...] -- 6:19:06

      Average standard deviation of split frequencies: 0.031997

      2171000 -- [-2255.640] [...23 remote chains...] -- 6:18:55
      2172000 -- [-2235.496] [...23 remote chains...] -- 6:19:06
      2173000 -- [-2234.847] [...23 remote chains...] -- 6:18:55
      2174000 -- [-2245.835] [...23 remote chains...] -- 6:19:07
      2175000 -- [-2244.681] [...23 remote chains...] -- 6:18:56

      Average standard deviation of split frequencies: 0.031841

      2176000 -- [-2253.321] [...23 remote chains...] -- 6:18:45
      2177000 -- [-2254.571] [...23 remote chains...] -- 6:18:56
      2178000 -- [-2252.654] [...23 remote chains...] -- 6:18:45
      2179000 -- [-2240.219] [...23 remote chains...] -- 6:18:56
      2180000 -- [-2234.695] [...23 remote chains...] -- 6:18:45

      Average standard deviation of split frequencies: 0.031733

      2181000 -- [-2234.063] [...23 remote chains...] -- 6:18:56
      2182000 -- [-2253.280] [...23 remote chains...] -- 6:18:45
      2183000 -- [-2239.738] [...23 remote chains...] -- 6:18:56
      2184000 -- (-2253.637) [...23 remote chains...] -- 6:18:45
      2185000 -- [-2257.506] [...23 remote chains...] -- 6:18:56

      Average standard deviation of split frequencies: 0.031548

      2186000 -- [-2248.820] [...23 remote chains...] -- 6:18:45
      2187000 -- (-2249.809) [...23 remote chains...] -- 6:18:56
      2188000 -- [-2238.685] [...23 remote chains...] -- 6:18:45
      2189000 -- [-2232.675] [...23 remote chains...] -- 6:18:56
      2190000 -- [-2224.360] [...23 remote chains...] -- 6:18:46

      Average standard deviation of split frequencies: 0.031386

      2191000 -- [-2230.170] [...23 remote chains...] -- 6:18:57
      2192000 -- [-2228.302] [...23 remote chains...] -- 6:18:46
      2193000 -- [-2235.784] [...23 remote chains...] -- 6:18:57
      2194000 -- [-2252.632] [...23 remote chains...] -- 6:18:46
      2195000 -- (-2246.338) [...23 remote chains...] -- 6:18:57

      Average standard deviation of split frequencies: 0.031297

      2196000 -- (-2253.639) [...23 remote chains...] -- 6:18:46
      2197000 -- [-2245.251] [...23 remote chains...] -- 6:18:57
      2198000 -- [-2241.534] [...23 remote chains...] -- 6:18:46
      2199000 -- [-2244.085] [...23 remote chains...] -- 6:18:35
      2200000 -- (-2240.045) [...23 remote chains...] -- 6:18:46

      Average standard deviation of split frequencies: 0.031609

      2201000 -- (-2235.091) [...23 remote chains...] -- 6:18:57
      2202000 -- [-2248.025] [...23 remote chains...] -- 6:18:46
      2203000 -- (-2240.322) [...23 remote chains...] -- 6:18:36
      2204000 -- (-2238.692) [...23 remote chains...] -- 6:18:46
      2205000 -- (-2239.858) [...23 remote chains...] -- 6:18:36

      Average standard deviation of split frequencies: 0.031651

      2206000 -- [-2230.343] [...23 remote chains...] -- 6:18:47
      2207000 -- (-2227.083) [...23 remote chains...] -- 6:18:36
      2208000 -- (-2235.707) [...23 remote chains...] -- 6:18:47
      2209000 -- [-2228.113] [...23 remote chains...] -- 6:18:36
      2210000 -- [-2226.080] [...23 remote chains...] -- 6:18:47

      Average standard deviation of split frequencies: 0.031597

      2211000 -- [-2231.603] [...23 remote chains...] -- 6:18:36
      2212000 -- [-2226.728] [...23 remote chains...] -- 6:18:47
      2213000 -- (-2241.341) [...23 remote chains...] -- 6:18:36
      2214000 -- [-2239.720] [...23 remote chains...] -- 6:18:47
      2215000 -- [-2241.264] [...23 remote chains...] -- 6:18:36

      Average standard deviation of split frequencies: 0.031508

      2216000 -- (-2233.826) [...23 remote chains...] -- 6:18:47
      2217000 -- [-2241.278] [...23 remote chains...] -- 6:18:36
      2218000 -- (-2236.646) [...23 remote chains...] -- 6:18:47
      2219000 -- [-2230.177] [...23 remote chains...] -- 6:18:36
      2220000 -- [-2239.271] [...23 remote chains...] -- 6:18:26

      Average standard deviation of split frequencies: 0.031420

      2221000 -- (-2234.443) [...23 remote chains...] -- 6:18:37
      2222000 -- [-2232.600] [...23 remote chains...] -- 6:18:26
      2223000 -- [-2237.752] [...23 remote chains...] -- 6:18:37
      2224000 -- (-2232.906) [...23 remote chains...] -- 6:18:26
      2225000 -- [-2226.413] [...23 remote chains...] -- 6:18:37

      Average standard deviation of split frequencies: 0.031351

      2226000 -- [-2231.809] [...23 remote chains...] -- 6:18:26
      2227000 -- [-2227.332] [...23 remote chains...] -- 6:18:37
      2228000 -- (-2231.502) [...23 remote chains...] -- 6:18:26
      2229000 -- [-2233.337] [...23 remote chains...] -- 6:18:37
      2230000 -- [-2233.077] [...23 remote chains...] -- 6:18:26

      Average standard deviation of split frequencies: 0.031375

      2231000 -- [-2231.438] [...23 remote chains...] -- 6:18:37
      2232000 -- [-2226.492] [...23 remote chains...] -- 6:18:26
      2233000 -- [-2235.043] [...23 remote chains...] -- 6:18:37
      2234000 -- [-2221.875] [...23 remote chains...] -- 6:18:27
      2235000 -- (-2223.006) [...23 remote chains...] -- 6:18:37

      Average standard deviation of split frequencies: 0.031180

      2236000 -- [-2224.781] [...23 remote chains...] -- 6:18:27
      2237000 -- [-2239.422] [...23 remote chains...] -- 6:18:37
      2238000 -- (-2225.270) [...23 remote chains...] -- 6:18:27
      2239000 -- (-2239.435) [...23 remote chains...] -- 6:18:37
      2240000 -- (-2238.694) [...23 remote chains...] -- 6:18:27

      Average standard deviation of split frequencies: 0.031095

      2241000 -- (-2231.237) [...23 remote chains...] -- 6:18:38
      2242000 -- (-2241.052) [...23 remote chains...] -- 6:18:27
      2243000 -- (-2237.242) [...23 remote chains...] -- 6:18:38
      2244000 -- [-2233.987] [...23 remote chains...] -- 6:18:27
      2245000 -- [-2241.657] [...23 remote chains...] -- 6:18:38

      Average standard deviation of split frequencies: 0.030959

      2246000 -- (-2226.515) [...23 remote chains...] -- 6:18:27
      2247000 -- [-2219.156] [...23 remote chains...] -- 6:18:38
      2248000 -- [-2227.895] [...23 remote chains...] -- 6:18:27
      2249000 -- (-2232.600) [...23 remote chains...] -- 6:18:17
      2250000 -- [-2229.181] [...23 remote chains...] -- 6:18:27

      Average standard deviation of split frequencies: 0.030908

      2251000 -- [-2225.285] [...23 remote chains...] -- 6:18:17
      2252000 -- [-2228.209] [...23 remote chains...] -- 6:18:27
      2253000 -- [-2220.640] [...23 remote chains...] -- 6:18:17
      2254000 -- [-2224.316] [...23 remote chains...] -- 6:18:27
      2255000 -- [-2226.970] [...23 remote chains...] -- 6:18:17

      Average standard deviation of split frequencies: 0.030930

      2256000 -- [-2223.715] [...23 remote chains...] -- 6:18:28
      2257000 -- [-2227.912] [...23 remote chains...] -- 6:18:17
      2258000 -- [-2226.229] [...23 remote chains...] -- 6:18:28
      2259000 -- [-2225.562] [...23 remote chains...] -- 6:18:17
      2260000 -- (-2231.073) [...23 remote chains...] -- 6:18:28

      Average standard deviation of split frequencies: 0.030947

      2261000 -- [-2219.165] [...23 remote chains...] -- 6:18:17
      2262000 -- [-2226.058] [...23 remote chains...] -- 6:18:28
      2263000 -- [-2228.169] [...23 remote chains...] -- 6:18:17
      2264000 -- [-2227.310] [...23 remote chains...] -- 6:18:28
      2265000 -- [-2234.780] [...23 remote chains...] -- 6:18:17

      Average standard deviation of split frequencies: 0.031054

      2266000 -- [-2241.973] [...23 remote chains...] -- 6:18:28
      2267000 -- [-2245.217] [...23 remote chains...] -- 6:18:17
      2268000 -- [-2241.506] [...23 remote chains...] -- 6:18:28
      2269000 -- [-2234.515] [...23 remote chains...] -- 6:18:17
      2270000 -- [-2239.900] [...23 remote chains...] -- 6:18:28

      Average standard deviation of split frequencies: 0.031043

      2271000 -- [-2234.943] [...23 remote chains...] -- 6:18:18
      2272000 -- [-2232.291] [...23 remote chains...] -- 6:18:28
      2273000 -- [-2233.399] [...23 remote chains...] -- 6:18:18
      2274000 -- (-2226.916) [...23 remote chains...] -- 6:18:28
      2275000 -- [-2240.679] [...23 remote chains...] -- 6:18:18

      Average standard deviation of split frequencies: 0.031182

      2276000 -- [-2237.009] [...23 remote chains...] -- 6:18:28
      2277000 -- [-2221.576] [...23 remote chains...] -- 6:18:18
      2278000 -- (-2217.339) [...23 remote chains...] -- 6:18:28
      2279000 -- [-2220.723] [...23 remote chains...] -- 6:18:18
      2280000 -- [-2229.863] [...23 remote chains...] -- 6:18:07

      Average standard deviation of split frequencies: 0.031205

      2281000 -- (-2216.935) [...23 remote chains...] -- 6:18:18
      2282000 -- [-2223.282] [...23 remote chains...] -- 6:18:08
      2283000 -- [-2224.671] [...23 remote chains...] -- 6:18:18
      2284000 -- [-2228.937] [...23 remote chains...] -- 6:18:08
      2285000 -- [-2226.493] [...23 remote chains...] -- 6:18:18

      Average standard deviation of split frequencies: 0.031214

      2286000 -- [-2218.727] [...23 remote chains...] -- 6:18:08
      2287000 -- [-2224.979] [...23 remote chains...] -- 6:18:18
      2288000 -- [-2223.766] [...23 remote chains...] -- 6:18:08
      2289000 -- [-2220.001] [...23 remote chains...] -- 6:18:18
      2290000 -- [-2226.345] [...23 remote chains...] -- 6:18:08

      Average standard deviation of split frequencies: 0.031228

      2291000 -- [-2225.431] [...23 remote chains...] -- 6:18:18
      2292000 -- [-2223.490] [...23 remote chains...] -- 6:18:08
      2293000 -- [-2218.877] [...23 remote chains...] -- 6:18:18
      2294000 -- [-2220.828] [...23 remote chains...] -- 6:18:08
      2295000 -- [-2236.352] [...23 remote chains...] -- 6:18:18

      Average standard deviation of split frequencies: 0.031170

      2296000 -- [-2224.203] [...23 remote chains...] -- 6:18:08
      2297000 -- [-2233.332] [...23 remote chains...] -- 6:18:18
      2298000 -- [-2224.506] [...23 remote chains...] -- 6:18:08
      2299000 -- (-2236.301) [...23 remote chains...] -- 6:18:18
      2300000 -- [-2230.101] [...23 remote chains...] -- 6:18:08

      Average standard deviation of split frequencies: 0.031300

      2301000 -- [-2224.819] [...23 remote chains...] -- 6:18:19
      2302000 -- [-2230.810] [...23 remote chains...] -- 6:18:08
      2303000 -- [-2230.467] [...23 remote chains...] -- 6:18:19
      2304000 -- [-2227.799] [...23 remote chains...] -- 6:18:08
      2305000 -- [-2230.871] [...23 remote chains...] -- 6:18:19

      Average standard deviation of split frequencies: 0.031297

      2306000 -- [-2236.781] [...23 remote chains...] -- 6:18:08
      2307000 -- [-2250.317] [...23 remote chains...] -- 6:18:19
      2308000 -- [-2240.841] [...23 remote chains...] -- 6:18:08
      2309000 -- [-2246.015] [...23 remote chains...] -- 6:18:19
      2310000 -- [-2233.098] [...23 remote chains...] -- 6:18:08

      Average standard deviation of split frequencies: 0.031257

      2311000 -- [-2238.323] [...23 remote chains...] -- 6:18:19
      2312000 -- [-2226.833] [...23 remote chains...] -- 6:18:08
      2313000 -- [-2223.408] [...23 remote chains...] -- 6:17:58
      2314000 -- [-2235.365] [...23 remote chains...] -- 6:18:08
      2315000 -- [-2226.614] [...23 remote chains...] -- 6:17:58

      Average standard deviation of split frequencies: 0.031137

      2316000 -- [-2222.529] [...23 remote chains...] -- 6:18:09
      2317000 -- [-2224.095] [...23 remote chains...] -- 6:17:58
      2318000 -- [-2231.105] [...23 remote chains...] -- 6:18:09
      2319000 -- (-2223.264) [...23 remote chains...] -- 6:17:58
      2320000 -- [-2227.952] [...23 remote chains...] -- 6:18:09

      Average standard deviation of split frequencies: 0.031165

      2321000 -- [-2225.117] [...23 remote chains...] -- 6:17:58
      2322000 -- [-2234.110] [...23 remote chains...] -- 6:18:09
      2323000 -- [-2232.167] [...23 remote chains...] -- 6:17:58
      2324000 -- [-2220.927] [...23 remote chains...] -- 6:18:09
      2325000 -- [-2218.294] [...23 remote chains...] -- 6:17:58

      Average standard deviation of split frequencies: 0.031187

      2326000 -- [-2227.468] [...23 remote chains...] -- 6:18:09
      2327000 -- [-2225.773] [...23 remote chains...] -- 6:17:58
      2328000 -- [-2226.860] [...23 remote chains...] -- 6:18:09
      2329000 -- [-2232.064] [...23 remote chains...] -- 6:17:59
      2330000 -- [-2238.461] [...23 remote chains...] -- 6:18:09

      Average standard deviation of split frequencies: 0.031237

      2331000 -- [-2237.984] [...23 remote chains...] -- 6:17:59
      2332000 -- [-2248.285] [...23 remote chains...] -- 6:18:09
      2333000 -- [-2244.882] [...23 remote chains...] -- 6:17:59
      2334000 -- (-2231.624) [...23 remote chains...] -- 6:18:09
      2335000 -- (-2234.057) [...23 remote chains...] -- 6:17:59

      Average standard deviation of split frequencies: 0.031262

      2336000 -- [-2223.766] [...23 remote chains...] -- 6:18:09
      2337000 -- [-2218.560] [...23 remote chains...] -- 6:17:59
      2338000 -- [-2227.956] [...23 remote chains...] -- 6:18:09
      2339000 -- [-2223.024] [...23 remote chains...] -- 6:17:59
      2340000 -- [-2222.328] [...23 remote chains...] -- 6:18:09

      Average standard deviation of split frequencies: 0.031113

      2341000 -- (-2229.779) [...23 remote chains...] -- 6:17:59
      2342000 -- [-2217.531] [...23 remote chains...] -- 6:18:09
      2343000 -- [-2229.137] [...23 remote chains...] -- 6:17:59
      2344000 -- [-2218.876] [...23 remote chains...] -- 6:17:49
      2345000 -- [-2211.466] [...23 remote chains...] -- 6:17:59

      Average standard deviation of split frequencies: 0.031270

      2346000 -- [-2227.775] [...23 remote chains...] -- 6:17:49
      2347000 -- [-2225.947] [...23 remote chains...] -- 6:17:59
      2348000 -- [-2220.613] [...23 remote chains...] -- 6:17:49
      2349000 -- [-2220.837] [...23 remote chains...] -- 6:17:59
      2350000 -- (-2232.776) [...23 remote chains...] -- 6:17:49

      Average standard deviation of split frequencies: 0.031324

      2351000 -- [-2231.035] [...23 remote chains...] -- 6:17:59
      2352000 -- [-2231.231] [...23 remote chains...] -- 6:17:49
      2353000 -- [-2245.047] [...23 remote chains...] -- 6:17:59
      2354000 -- [-2241.743] [...23 remote chains...] -- 6:17:49
      2355000 -- [-2254.254] [...23 remote chains...] -- 6:17:59

      Average standard deviation of split frequencies: 0.031356

      2356000 -- [-2237.462] [...23 remote chains...] -- 6:17:49
      2357000 -- (-2233.409) [...23 remote chains...] -- 6:17:59
      2358000 -- (-2232.809) [...23 remote chains...] -- 6:17:49
      2359000 -- (-2238.317) [...23 remote chains...] -- 6:17:59
      2360000 -- (-2229.252) [...23 remote chains...] -- 6:17:49

      Average standard deviation of split frequencies: 0.031305

      2361000 -- [-2217.897] [...23 remote chains...] -- 6:17:59
      2362000 -- (-2224.881) [...23 remote chains...] -- 6:17:49
      2363000 -- (-2234.568) [...23 remote chains...] -- 6:17:59
      2364000 -- [-2234.405] [...23 remote chains...] -- 6:17:49
      2365000 -- [-2236.840] [...23 remote chains...] -- 6:17:59

      Average standard deviation of split frequencies: 0.031246

      2366000 -- [-2236.622] [...23 remote chains...] -- 6:17:49
      2367000 -- [-2231.962] [...23 remote chains...] -- 6:17:39
      2368000 -- (-2248.247) [...23 remote chains...] -- 6:17:49
      2369000 -- [-2241.751] [...23 remote chains...] -- 6:17:39
      2370000 -- [-2250.055] [...23 remote chains...] -- 6:17:49

      Average standard deviation of split frequencies: 0.031171

      2371000 -- (-2250.940) [...23 remote chains...] -- 6:17:39
      2372000 -- (-2241.900) [...23 remote chains...] -- 6:17:49
      2373000 -- [-2244.944] [...23 remote chains...] -- 6:17:39
      2374000 -- [-2242.434] [...23 remote chains...] -- 6:17:49
      2375000 -- (-2251.416) [...23 remote chains...] -- 6:17:39

      Average standard deviation of split frequencies: 0.031109

      2376000 -- (-2254.620) [...23 remote chains...] -- 6:17:49
      2377000 -- [-2245.672] [...23 remote chains...] -- 6:17:39
      2378000 -- [-2248.022] [...23 remote chains...] -- 6:17:49
      2379000 -- [-2248.268] [...23 remote chains...] -- 6:17:39
      2380000 -- [-2250.086] [...23 remote chains...] -- 6:17:49

      Average standard deviation of split frequencies: 0.030947

      2381000 -- (-2244.148) [...23 remote chains...] -- 6:17:39
      2382000 -- [-2241.931] [...23 remote chains...] -- 6:17:49
      2383000 -- [-2262.018] [...23 remote chains...] -- 6:17:39
      2384000 -- [-2252.544] [...23 remote chains...] -- 6:17:49
      2385000 -- (-2254.533) [...23 remote chains...] -- 6:17:39

      Average standard deviation of split frequencies: 0.030876

      2386000 -- [-2252.016] [...23 remote chains...] -- 6:17:49
      2387000 -- (-2251.142) [...23 remote chains...] -- 6:17:39
      2388000 -- (-2257.494) [...23 remote chains...] -- 6:17:49
      2389000 -- (-2241.209) [...23 remote chains...] -- 6:17:39
      2390000 -- (-2248.118) [...23 remote chains...] -- 6:17:29

      Average standard deviation of split frequencies: 0.030803

      2391000 -- (-2249.321) [...23 remote chains...] -- 6:17:39
      2392000 -- (-2257.096) [...23 remote chains...] -- 6:17:29
      2393000 -- (-2254.146) [...23 remote chains...] -- 6:17:39
      2394000 -- (-2238.628) [...23 remote chains...] -- 6:17:29
      2395000 -- (-2247.985) [...23 remote chains...] -- 6:17:39

      Average standard deviation of split frequencies: 0.030476

      2396000 -- (-2249.075) [...23 remote chains...] -- 6:17:29
      2397000 -- [-2240.565] [...23 remote chains...] -- 6:17:39
      2398000 -- [-2248.278] [...23 remote chains...] -- 6:17:29
      2399000 -- (-2252.508) [...23 remote chains...] -- 6:17:39
      2400000 -- (-2247.637) [...23 remote chains...] -- 6:17:29

      Average standard deviation of split frequencies: 0.030658

      2401000 -- (-2251.597) [...23 remote chains...] -- 6:17:39
      2402000 -- (-2252.093) [...23 remote chains...] -- 6:17:29
      2403000 -- (-2246.394) [...23 remote chains...] -- 6:17:39
      2404000 -- (-2246.418) [...23 remote chains...] -- 6:17:29
      2405000 -- (-2246.587) [...23 remote chains...] -- 6:17:39

      Average standard deviation of split frequencies: 0.030393

      2406000 -- [-2253.635] [...23 remote chains...] -- 6:17:29
      2407000 -- (-2245.867) [...23 remote chains...] -- 6:17:39
      2408000 -- (-2241.743) [...23 remote chains...] -- 6:17:29
      2409000 -- (-2256.261) [...23 remote chains...] -- 6:17:39
      2410000 -- (-2246.343) [...23 remote chains...] -- 6:17:29

      Average standard deviation of split frequencies: 0.030321

      2411000 -- (-2239.584) [...23 remote chains...] -- 6:17:39
      2412000 -- (-2250.395) [...23 remote chains...] -- 6:17:29
      2413000 -- (-2239.703) [...23 remote chains...] -- 6:17:19
      2414000 -- (-2240.111) [...23 remote chains...] -- 6:17:29
      2415000 -- (-2257.961) [...23 remote chains...] -- 6:17:19

      Average standard deviation of split frequencies: 0.030270

      2416000 -- (-2257.316) [...23 remote chains...] -- 6:17:29
      2417000 -- (-2245.009) [...23 remote chains...] -- 6:17:19
      2418000 -- [-2243.109] [...23 remote chains...] -- 6:17:29
      2419000 -- (-2257.874) [...23 remote chains...] -- 6:17:19
      2420000 -- [-2245.249] [...23 remote chains...] -- 6:17:29

      Average standard deviation of split frequencies: 0.030044

      2421000 -- [-2244.808] [...23 remote chains...] -- 6:17:19
      2422000 -- [-2243.867] [...23 remote chains...] -- 6:17:29
      2423000 -- [-2250.061] [...23 remote chains...] -- 6:17:19
      2424000 -- (-2244.750) [...23 remote chains...] -- 6:17:29
      2425000 -- [-2240.580] [...23 remote chains...] -- 6:17:19

      Average standard deviation of split frequencies: 0.029975

      2426000 -- [-2243.302] [...23 remote chains...] -- 6:17:29
      2427000 -- [-2247.217] [...23 remote chains...] -- 6:17:19
      2428000 -- (-2249.923) [...23 remote chains...] -- 6:17:29
      2429000 -- [-2256.037] [...23 remote chains...] -- 6:17:19
      2430000 -- [-2242.270] [...23 remote chains...] -- 6:17:29

      Average standard deviation of split frequencies: 0.029917

      2431000 -- [-2247.704] [...23 remote chains...] -- 6:17:19
      2432000 -- [-2254.509] [...23 remote chains...] -- 6:17:10
      2433000 -- (-2242.359) [...23 remote chains...] -- 6:17:19
      2434000 -- [-2257.444] [...23 remote chains...] -- 6:17:10
      2435000 -- (-2248.693) [...23 remote chains...] -- 6:17:19

      Average standard deviation of split frequencies: 0.029835

      2436000 -- (-2245.662) [...23 remote chains...] -- 6:17:09
      2437000 -- [-2246.190] [...23 remote chains...] -- 6:17:19
      2438000 -- [-2242.995] [...23 remote chains...] -- 6:17:09
      2439000 -- (-2241.076) [...23 remote chains...] -- 6:17:19
      2440000 -- (-2242.403) [...23 remote chains...] -- 6:17:09

      Average standard deviation of split frequencies: 0.029788

      2441000 -- (-2248.976) [...23 remote chains...] -- 6:17:19
      2442000 -- (-2251.174) [...23 remote chains...] -- 6:17:09
      2443000 -- [-2242.636] [...23 remote chains...] -- 6:17:19
      2444000 -- [-2272.687] [...23 remote chains...] -- 6:17:09
      2445000 -- (-2260.230) [...23 remote chains...] -- 6:17:19

      Average standard deviation of split frequencies: 0.029891

      2446000 -- (-2246.332) [...23 remote chains...] -- 6:17:09
      2447000 -- [-2245.181] [...23 remote chains...] -- 6:17:19
      2448000 -- (-2244.537) [...23 remote chains...] -- 6:17:09
      2449000 -- (-2255.210) [...23 remote chains...] -- 6:17:19
      2450000 -- [-2254.966] [...23 remote chains...] -- 6:17:09

      Average standard deviation of split frequencies: 0.029893

      2451000 -- (-2253.611) [...23 remote chains...] -- 6:17:19
      2452000 -- (-2252.251) [...23 remote chains...] -- 6:17:09
      2453000 -- [-2238.901] [...23 remote chains...] -- 6:17:19
      2454000 -- [-2228.999] [...23 remote chains...] -- 6:17:09
      2455000 -- (-2244.807) [...23 remote chains...] -- 6:17:19

      Average standard deviation of split frequencies: 0.029893

      2456000 -- [-2235.461] [...23 remote chains...] -- 6:17:09
      2457000 -- (-2229.974) [...23 remote chains...] -- 6:17:19
      2458000 -- [-2246.310] [...23 remote chains...] -- 6:17:09
      2459000 -- [-2245.812] [...23 remote chains...] -- 6:17:00
      2460000 -- [-2236.188] [...23 remote chains...] -- 6:17:09

      Average standard deviation of split frequencies: 0.029822

      2461000 -- (-2248.451) [...23 remote chains...] -- 6:17:00
      2462000 -- (-2233.121) [...23 remote chains...] -- 6:17:09
      2463000 -- [-2236.559] [...23 remote chains...] -- 6:17:00
      2464000 -- [-2234.874] [...23 remote chains...] -- 6:17:09
      2465000 -- (-2248.029) [...23 remote chains...] -- 6:17:00

      Average standard deviation of split frequencies: 0.029696

      2466000 -- (-2248.736) [...23 remote chains...] -- 6:17:09
      2467000 -- [-2260.217] [...23 remote chains...] -- 6:17:00
      2468000 -- [-2244.242] [...23 remote chains...] -- 6:17:09
      2469000 -- (-2232.538) [...23 remote chains...] -- 6:17:00
      2470000 -- [-2238.534] [...23 remote chains...] -- 6:17:09

      Average standard deviation of split frequencies: 0.029650

      2471000 -- [-2230.484] [...23 remote chains...] -- 6:17:00
      2472000 -- [-2236.725] [...23 remote chains...] -- 6:17:09
      2473000 -- (-2246.692) [...23 remote chains...] -- 6:17:00
      2474000 -- (-2242.537) [...23 remote chains...] -- 6:17:09
      2475000 -- [-2232.979] [...23 remote chains...] -- 6:16:59

      Average standard deviation of split frequencies: 0.029705

      2476000 -- (-2242.016) [...23 remote chains...] -- 6:17:09
      2477000 -- (-2236.735) [...23 remote chains...] -- 6:16:59
      2478000 -- (-2246.192) [...23 remote chains...] -- 6:17:09
      2479000 -- [-2237.207] [...23 remote chains...] -- 6:16:59
      2480000 -- (-2237.956) [...23 remote chains...] -- 6:16:50

      Average standard deviation of split frequencies: 0.029681

      2481000 -- [-2239.133] [...23 remote chains...] -- 6:16:59
      2482000 -- (-2255.298) [...23 remote chains...] -- 6:16:50
      2483000 -- (-2258.393) [...23 remote chains...] -- 6:16:59
      2484000 -- (-2245.055) [...23 remote chains...] -- 6:16:50
      2485000 -- [-2232.582] [...23 remote chains...] -- 6:16:59

      Average standard deviation of split frequencies: 0.029698

      2486000 -- (-2240.387) [...23 remote chains...] -- 6:16:50
      2487000 -- [-2241.461] [...23 remote chains...] -- 6:16:59
      2488000 -- (-2240.604) [...23 remote chains...] -- 6:16:50
      2489000 -- (-2226.858) [...23 remote chains...] -- 6:16:59
      2490000 -- (-2234.046) [...23 remote chains...] -- 6:16:50

      Average standard deviation of split frequencies: 0.029601

      2491000 -- (-2239.041) [...23 remote chains...] -- 6:16:59
      2492000 -- (-2233.469) [...23 remote chains...] -- 6:16:50
      2493000 -- (-2232.543) [...23 remote chains...] -- 6:16:59
      2494000 -- [-2231.880] [...23 remote chains...] -- 6:16:50
      2495000 -- [-2228.411] [...23 remote chains...] -- 6:16:59

      Average standard deviation of split frequencies: 0.029531

      2496000 -- (-2231.710) [...23 remote chains...] -- 6:16:50
      2497000 -- [-2245.195] [...23 remote chains...] -- 6:16:59
      2498000 -- [-2236.658] [...23 remote chains...] -- 6:16:50
      2499000 -- (-2230.510) [...23 remote chains...] -- 6:16:59
      2500000 -- [-2240.091] [...23 remote chains...] -- 6:16:50

      Average standard deviation of split frequencies: 0.029552

      2501000 -- (-2244.760) [...23 remote chains...] -- 6:16:59
      2502000 -- [-2237.599] [...23 remote chains...] -- 6:16:49
      2503000 -- (-2234.885) [...23 remote chains...] -- 6:16:40
      2504000 -- (-2235.651) [...23 remote chains...] -- 6:16:49
      2505000 -- [-2239.944] [...23 remote chains...] -- 6:16:40

      Average standard deviation of split frequencies: 0.029361

      2506000 -- (-2231.513) [...23 remote chains...] -- 6:16:49
      2507000 -- (-2234.889) [...23 remote chains...] -- 6:16:40
      2508000 -- (-2244.346) [...23 remote chains...] -- 6:16:49
      2509000 -- (-2244.579) [...23 remote chains...] -- 6:16:40
      2510000 -- (-2236.317) [...23 remote chains...] -- 6:16:49

      Average standard deviation of split frequencies: 0.029336

      2511000 -- [-2233.010] [...23 remote chains...] -- 6:16:40
      2512000 -- [-2231.117] [...23 remote chains...] -- 6:16:49
      2513000 -- (-2230.461) [...23 remote chains...] -- 6:16:40
      2514000 -- (-2247.828) [...23 remote chains...] -- 6:16:49
      2515000 -- (-2232.192) [...23 remote chains...] -- 6:16:40

      Average standard deviation of split frequencies: 0.029185

      2516000 -- (-2228.535) [...23 remote chains...] -- 6:16:30
      2517000 -- (-2222.472) [...23 remote chains...] -- 6:16:40
      2518000 -- (-2227.835) [...23 remote chains...] -- 6:16:30
      2519000 -- [-2229.153] [...23 remote chains...] -- 6:16:40
      2520000 -- [-2237.104] [...23 remote chains...] -- 6:16:30

      Average standard deviation of split frequencies: 0.029008

      2521000 -- (-2235.960) [...23 remote chains...] -- 6:16:40
      2522000 -- (-2224.765) [...23 remote chains...] -- 6:16:30
      2523000 -- [-2217.812] [...23 remote chains...] -- 6:16:40
      2524000 -- (-2223.957) [...23 remote chains...] -- 6:16:30
      2525000 -- (-2230.303) [...23 remote chains...] -- 6:16:39

      Average standard deviation of split frequencies: 0.028953

      2526000 -- (-2234.355) [...23 remote chains...] -- 6:16:30
      2527000 -- [-2249.539] [...23 remote chains...] -- 6:16:39
      2528000 -- (-2239.400) [...23 remote chains...] -- 6:16:30
      2529000 -- [-2235.809] [...23 remote chains...] -- 6:16:39
      2530000 -- [-2240.736] [...23 remote chains...] -- 6:16:30

      Average standard deviation of split frequencies: 0.028988

      2531000 -- (-2249.230) [...23 remote chains...] -- 6:16:39
      2532000 -- (-2254.745) [...23 remote chains...] -- 6:16:30
      2533000 -- [-2234.728] [...23 remote chains...] -- 6:16:39
      2534000 -- (-2241.749) [...23 remote chains...] -- 6:16:30
      2535000 -- (-2232.932) [...23 remote chains...] -- 6:16:39

      Average standard deviation of split frequencies: 0.028828

      2536000 -- (-2246.009) [...23 remote chains...] -- 6:16:30
      2537000 -- (-2239.877) [...23 remote chains...] -- 6:16:39
      2538000 -- [-2234.546] [...23 remote chains...] -- 6:16:30
      2539000 -- (-2231.214) [...23 remote chains...] -- 6:16:39
      2540000 -- (-2236.456) [...23 remote chains...] -- 6:16:30

      Average standard deviation of split frequencies: 0.028598

      2541000 -- (-2236.316) [...23 remote chains...] -- 6:16:20
      2542000 -- (-2233.994) [...23 remote chains...] -- 6:16:30
      2543000 -- (-2220.972) [...23 remote chains...] -- 6:16:20
      2544000 -- (-2226.359) [...23 remote chains...] -- 6:16:30
      2545000 -- [-2228.667] [...23 remote chains...] -- 6:16:20

      Average standard deviation of split frequencies: 0.028304

      2546000 -- (-2241.457) [...23 remote chains...] -- 6:16:30
      2547000 -- [-2226.824] [...23 remote chains...] -- 6:16:20
      2548000 -- (-2233.843) [...23 remote chains...] -- 6:16:29
      2549000 -- (-2243.644) [...23 remote chains...] -- 6:16:20
      2550000 -- (-2236.119) [...23 remote chains...] -- 6:16:29

      Average standard deviation of split frequencies: 0.028208

      2551000 -- (-2229.623) [...23 remote chains...] -- 6:16:20
      2552000 -- (-2235.657) [...23 remote chains...] -- 6:16:29
      2553000 -- (-2235.174) [...23 remote chains...] -- 6:16:20
      2554000 -- [-2236.782] [...23 remote chains...] -- 6:16:29
      2555000 -- (-2230.219) [...23 remote chains...] -- 6:16:20

      Average standard deviation of split frequencies: 0.028106

      2556000 -- (-2234.533) [...23 remote chains...] -- 6:16:29
      2557000 -- (-2237.565) [...23 remote chains...] -- 6:16:20
      2558000 -- (-2232.656) [...23 remote chains...] -- 6:16:11
      2559000 -- (-2239.480) [...23 remote chains...] -- 6:16:20
      2560000 -- (-2236.120) [...23 remote chains...] -- 6:16:11

      Average standard deviation of split frequencies: 0.028112

      2561000 -- (-2234.249) [...23 remote chains...] -- 6:16:20
      2562000 -- [-2237.420] [...23 remote chains...] -- 6:16:11
      2563000 -- (-2243.168) [...23 remote chains...] -- 6:16:20
      2564000 -- (-2245.177) [...23 remote chains...] -- 6:16:10
      2565000 -- [-2230.148] [...23 remote chains...] -- 6:16:20

      Average standard deviation of split frequencies: 0.027890

      2566000 -- (-2234.581) [...23 remote chains...] -- 6:16:10
      2567000 -- [-2238.546] [...23 remote chains...] -- 6:16:20
      2568000 -- [-2245.269] [...23 remote chains...] -- 6:16:10
      2569000 -- (-2252.518) [...23 remote chains...] -- 6:16:20
      2570000 -- (-2238.763) [...23 remote chains...] -- 6:16:10

      Average standard deviation of split frequencies: 0.027562

      2571000 -- (-2244.880) [...23 remote chains...] -- 6:16:19
      2572000 -- (-2245.200) [...23 remote chains...] -- 6:16:10
      2573000 -- (-2231.476) [...23 remote chains...] -- 6:16:01
      2574000 -- (-2228.489) [...23 remote chains...] -- 6:16:10
      2575000 -- (-2241.817) [...23 remote chains...] -- 6:16:01

      Average standard deviation of split frequencies: 0.027581

      2576000 -- (-2244.821) [...23 remote chains...] -- 6:16:10
      2577000 -- [-2253.323] [...23 remote chains...] -- 6:16:01
      2578000 -- [-2265.175] [...23 remote chains...] -- 6:16:10
      2579000 -- [-2250.138] [...23 remote chains...] -- 6:16:01
      2580000 -- [-2220.818] [...23 remote chains...] -- 6:16:10

      Average standard deviation of split frequencies: 0.027515

      2581000 -- (-2243.765) [...23 remote chains...] -- 6:16:01
      2582000 -- [-2245.619] [...23 remote chains...] -- 6:16:10
      2583000 -- (-2237.955) [...23 remote chains...] -- 6:16:01
      2584000 -- (-2238.933) [...23 remote chains...] -- 6:16:10
      2585000 -- (-2244.623) [...23 remote chains...] -- 6:16:01

      Average standard deviation of split frequencies: 0.027599

      2586000 -- [-2245.317] [...23 remote chains...] -- 6:16:10
      2587000 -- (-2242.807) [...23 remote chains...] -- 6:16:01
      2588000 -- (-2243.412) [...23 remote chains...] -- 6:16:10
      2589000 -- (-2239.951) [...23 remote chains...] -- 6:16:00
      2590000 -- (-2245.296) [...23 remote chains...] -- 6:16:10

      Average standard deviation of split frequencies: 0.027314

      2591000 -- (-2245.383) [...23 remote chains...] -- 6:16:00
      2592000 -- [-2245.685] [...23 remote chains...] -- 6:16:10
      2593000 -- (-2244.745) [...23 remote chains...] -- 6:16:00
      2594000 -- (-2257.612) [...23 remote chains...] -- 6:15:51
      2595000 -- (-2257.898) [...23 remote chains...] -- 6:16:00

      Average standard deviation of split frequencies: 0.027090

      2596000 -- (-2257.048) [...23 remote chains...] -- 6:16:09
      2597000 -- [-2254.797] [...23 remote chains...] -- 6:16:00
      2598000 -- [-2249.043] [...23 remote chains...] -- 6:15:51
      2599000 -- [-2252.832] [...23 remote chains...] -- 6:16:00
      2600000 -- (-2256.695) [...23 remote chains...] -- 6:15:51

      Average standard deviation of split frequencies: 0.027020

      2601000 -- (-2246.105) [...23 remote chains...] -- 6:16:00
      2602000 -- (-2237.516) [...23 remote chains...] -- 6:15:51
      2603000 -- (-2242.467) [...23 remote chains...] -- 6:16:00
      2604000 -- [-2239.051] [...23 remote chains...] -- 6:15:51
      2605000 -- [-2223.033] [...23 remote chains...] -- 6:16:00

      Average standard deviation of split frequencies: 0.027006

      2606000 -- (-2228.799) [...23 remote chains...] -- 6:15:51
      2607000 -- (-2234.528) [...23 remote chains...] -- 6:16:00
      2608000 -- (-2227.272) [...23 remote chains...] -- 6:15:51
      2609000 -- (-2242.701) [...23 remote chains...] -- 6:16:00
      2610000 -- [-2250.613] [...23 remote chains...] -- 6:15:51

      Average standard deviation of split frequencies: 0.026848

      2611000 -- (-2249.686) [...23 remote chains...] -- 6:16:00
      2612000 -- [-2242.025] [...23 remote chains...] -- 6:15:51
      2613000 -- [-2236.996] [...23 remote chains...] -- 6:16:00
      2614000 -- (-2238.991) [...23 remote chains...] -- 6:15:50
      2615000 -- [-2250.888] [...23 remote chains...] -- 6:15:59

      Average standard deviation of split frequencies: 0.026983

      2616000 -- [-2241.279] [...23 remote chains...] -- 6:15:50
      2617000 -- [-2244.844] [...23 remote chains...] -- 6:15:59
      2618000 -- (-2231.890) [...23 remote chains...] -- 6:15:50
      2619000 -- [-2234.020] [...23 remote chains...] -- 6:15:59
      2620000 -- [-2242.383] [...23 remote chains...] -- 6:15:50

      Average standard deviation of split frequencies: 0.026893

      2621000 -- (-2242.777) [...23 remote chains...] -- 6:15:59
      2622000 -- (-2245.334) [...23 remote chains...] -- 6:15:50
      2623000 -- (-2242.712) [...23 remote chains...] -- 6:15:59
      2624000 -- (-2229.119) [...23 remote chains...] -- 6:15:50
      2625000 -- [-2235.759] [...23 remote chains...] -- 6:15:59

      Average standard deviation of split frequencies: 0.026863

      2626000 -- [-2226.149] [...23 remote chains...] -- 6:15:50
      2627000 -- (-2226.087) [...23 remote chains...] -- 6:15:59
      2628000 -- [-2235.025] [...23 remote chains...] -- 6:15:50
      2629000 -- [-2237.089] [...23 remote chains...] -- 6:15:41
      2630000 -- [-2249.397] [...23 remote chains...] -- 6:15:50

      Average standard deviation of split frequencies: 0.026827

      2631000 -- (-2234.098) [...23 remote chains...] -- 6:15:41
      2632000 -- [-2242.716] [...23 remote chains...] -- 6:15:50
      2633000 -- [-2224.359] [...23 remote chains...] -- 6:15:41
      2634000 -- [-2235.477] [...23 remote chains...] -- 6:15:50
      2635000 -- [-2238.453] [...23 remote chains...] -- 6:15:41

      Average standard deviation of split frequencies: 0.026705

      2636000 -- (-2227.797) [...23 remote chains...] -- 6:15:50
      2637000 -- [-2241.220] [...23 remote chains...] -- 6:15:40
      2638000 -- [-2250.942] [...23 remote chains...] -- 6:15:49
      2639000 -- [-2245.794] [...23 remote chains...] -- 6:15:40
      2640000 -- [-2235.689] [...23 remote chains...] -- 6:15:49

      Average standard deviation of split frequencies: 0.026685

      2641000 -- [-2227.043] [...23 remote chains...] -- 6:15:40
      2642000 -- (-2243.414) [...23 remote chains...] -- 6:15:49
      2643000 -- (-2227.290) [...23 remote chains...] -- 6:15:40
      2644000 -- (-2228.884) [...23 remote chains...] -- 6:15:49
      2645000 -- (-2223.001) [...23 remote chains...] -- 6:15:40

      Average standard deviation of split frequencies: 0.026661

      2646000 -- (-2214.341) [...23 remote chains...] -- 6:15:49
      2647000 -- [-2224.535] [...23 remote chains...] -- 6:15:40
      2648000 -- [-2215.827] [...23 remote chains...] -- 6:15:31
      2649000 -- [-2221.945] [...23 remote chains...] -- 6:15:40
      2650000 -- (-2214.825) [...23 remote chains...] -- 6:15:31

      Average standard deviation of split frequencies: 0.026725

      2651000 -- [-2216.908] [...23 remote chains...] -- 6:15:40
      2652000 -- [-2218.454] [...23 remote chains...] -- 6:15:31
      2653000 -- [-2224.121] [...23 remote chains...] -- 6:15:40
      2654000 -- (-2231.408) [...23 remote chains...] -- 6:15:31
      2655000 -- [-2232.530] [...23 remote chains...] -- 6:15:40

      Average standard deviation of split frequencies: 0.026802

      2656000 -- (-2228.415) [...23 remote chains...] -- 6:15:31
      2657000 -- (-2224.731) [...23 remote chains...] -- 6:15:40
      2658000 -- [-2221.828] [...23 remote chains...] -- 6:15:31
      2659000 -- [-2219.199] [...23 remote chains...] -- 6:15:39
      2660000 -- (-2213.413) [...23 remote chains...] -- 6:15:30

      Average standard deviation of split frequencies: 0.026977

      2661000 -- [-2217.456] [...23 remote chains...] -- 6:15:39
      2662000 -- (-2224.523) [...23 remote chains...] -- 6:15:30
      2663000 -- (-2233.002) [...23 remote chains...] -- 6:15:39
      2664000 -- [-2233.226] [...23 remote chains...] -- 6:15:30
      2665000 -- (-2238.206) [...23 remote chains...] -- 6:15:39

      Average standard deviation of split frequencies: 0.026943

      2666000 -- (-2250.899) [...23 remote chains...] -- 6:15:30
      2667000 -- (-2229.757) [...23 remote chains...] -- 6:15:39
      2668000 -- (-2237.731) [...23 remote chains...] -- 6:15:30
      2669000 -- (-2252.753) [...23 remote chains...] -- 6:15:39
      2670000 -- (-2242.515) [...23 remote chains...] -- 6:15:30

      Average standard deviation of split frequencies: 0.027018

      2671000 -- [-2257.738] [...23 remote chains...] -- 6:15:39
      2672000 -- (-2263.773) [...23 remote chains...] -- 6:15:30
      2673000 -- (-2248.417) [...23 remote chains...] -- 6:15:39
      2674000 -- (-2248.912) [...23 remote chains...] -- 6:15:30
      2675000 -- (-2254.886) [...23 remote chains...] -- 6:15:21

      Average standard deviation of split frequencies: 0.027052

      2676000 -- (-2267.418) [...23 remote chains...] -- 6:15:30
      2677000 -- (-2249.670) [...23 remote chains...] -- 6:15:38
      2678000 -- [-2244.170] [...23 remote chains...] -- 6:15:30
      2679000 -- (-2239.228) [...23 remote chains...] -- 6:15:21
      2680000 -- (-2230.818) [...23 remote chains...] -- 6:15:29

      Average standard deviation of split frequencies: 0.026899

      2681000 -- [-2240.677] [...23 remote chains...] -- 6:15:21
      2682000 -- (-2241.109) [...23 remote chains...] -- 6:15:29
      2683000 -- (-2244.849) [...23 remote chains...] -- 6:15:20
      2684000 -- (-2236.553) [...23 remote chains...] -- 6:15:29
      2685000 -- (-2235.241) [...23 remote chains...] -- 6:15:20

      Average standard deviation of split frequencies: 0.027010

      2686000 -- (-2243.148) [...23 remote chains...] -- 6:15:29
      2687000 -- [-2230.449] [...23 remote chains...] -- 6:15:20
      2688000 -- (-2230.072) [...23 remote chains...] -- 6:15:29
      2689000 -- (-2227.215) [...23 remote chains...] -- 6:15:20
      2690000 -- (-2230.131) [...23 remote chains...] -- 6:15:29

      Average standard deviation of split frequencies: 0.027015

      2691000 -- (-2232.095) [...23 remote chains...] -- 6:15:20
      2692000 -- (-2229.167) [...23 remote chains...] -- 6:15:29
      2693000 -- [-2230.949] [...23 remote chains...] -- 6:15:20
      2694000 -- [-2220.418] [...23 remote chains...] -- 6:15:29
      2695000 -- (-2227.806) [...23 remote chains...] -- 6:15:20

      Average standard deviation of split frequencies: 0.026845

      2696000 -- (-2218.734) [...23 remote chains...] -- 6:15:29
      2697000 -- (-2216.116) [...23 remote chains...] -- 6:15:20
      2698000 -- (-2227.188) [...23 remote chains...] -- 6:15:28
      2699000 -- [-2220.853] [...23 remote chains...] -- 6:15:20
      2700000 -- (-2231.812) [...23 remote chains...] -- 6:15:28

      Average standard deviation of split frequencies: 0.026877

      2701000 -- (-2232.957) [...23 remote chains...] -- 6:15:19
      2702000 -- (-2235.937) [...23 remote chains...] -- 6:15:28
      2703000 -- (-2221.251) [...23 remote chains...] -- 6:15:19
      2704000 -- (-2221.829) [...23 remote chains...] -- 6:15:28
      2705000 -- (-2214.803) [...23 remote chains...] -- 6:15:19

      Average standard deviation of split frequencies: 0.026797

      2706000 -- (-2219.452) [...23 remote chains...] -- 6:15:28
      2707000 -- [-2232.584] [...23 remote chains...] -- 6:15:19
      2708000 -- [-2224.942] [...23 remote chains...] -- 6:15:28
      2709000 -- (-2223.434) [...23 remote chains...] -- 6:15:19
      2710000 -- (-2228.133) [...23 remote chains...] -- 6:15:28

      Average standard deviation of split frequencies: 0.026743

      2711000 -- (-2222.050) [...23 remote chains...] -- 6:15:19
      2712000 -- (-2219.793) [...23 remote chains...] -- 6:15:10
      2713000 -- (-2224.687) [...23 remote chains...] -- 6:15:19
      2714000 -- (-2221.642) [...23 remote chains...] -- 6:15:10
      2715000 -- [-2219.823] [...23 remote chains...] -- 6:15:19

      Average standard deviation of split frequencies: 0.026696

      2716000 -- [-2218.709] [...23 remote chains...] -- 6:15:10
      2717000 -- (-2229.222) [...23 remote chains...] -- 6:15:19
      2718000 -- (-2226.333) [...23 remote chains...] -- 6:15:10
      2719000 -- (-2231.446) [...23 remote chains...] -- 6:15:18
      2720000 -- (-2230.663) [...23 remote chains...] -- 6:15:10

      Average standard deviation of split frequencies: 0.026668

      2721000 -- (-2232.307) [...23 remote chains...] -- 6:15:18
      2722000 -- [-2224.389] [...23 remote chains...] -- 6:15:10
      2723000 -- (-2214.270) [...23 remote chains...] -- 6:15:18
      2724000 -- (-2220.682) [...23 remote chains...] -- 6:15:09
      2725000 -- [-2222.912] [...23 remote chains...] -- 6:15:18

      Average standard deviation of split frequencies: 0.026619

      2726000 -- (-2221.488) [...23 remote chains...] -- 6:15:09
      2727000 -- [-2216.422] [...23 remote chains...] -- 6:15:18
      2728000 -- [-2227.768] [...23 remote chains...] -- 6:15:09
      2729000 -- [-2225.160] [...23 remote chains...] -- 6:15:18
      2730000 -- [-2214.876] [...23 remote chains...] -- 6:15:09

      Average standard deviation of split frequencies: 0.026646

      2731000 -- [-2222.066] [...23 remote chains...] -- 6:15:18
      2732000 -- (-2234.159) [...23 remote chains...] -- 6:15:09
      2733000 -- [-2234.072] [...23 remote chains...] -- 6:15:17
      2734000 -- [-2217.971] [...23 remote chains...] -- 6:15:09
      2735000 -- [-2217.337] [...23 remote chains...] -- 6:15:17

      Average standard deviation of split frequencies: 0.026644

      2736000 -- (-2221.004) [...23 remote chains...] -- 6:15:09
      2737000 -- [-2225.738] [...23 remote chains...] -- 6:15:17
      2738000 -- (-2240.384) [...23 remote chains...] -- 6:15:09
      2739000 -- [-2243.002] [...23 remote chains...] -- 6:15:17
      2740000 -- (-2223.880) [...23 remote chains...] -- 6:15:08

      Average standard deviation of split frequencies: 0.026724

      2741000 -- (-2229.440) [...23 remote chains...] -- 6:15:17
      2742000 -- [-2234.165] [...23 remote chains...] -- 6:15:08
      2743000 -- (-2230.647) [...23 remote chains...] -- 6:15:17
      2744000 -- (-2235.343) [...23 remote chains...] -- 6:15:08
      2745000 -- (-2230.565) [...23 remote chains...] -- 6:15:17

      Average standard deviation of split frequencies: 0.026781

      2746000 -- (-2221.678) [...23 remote chains...] -- 6:15:08
      2747000 -- (-2225.668) [...23 remote chains...] -- 6:15:16
      2748000 -- [-2221.217] [...23 remote chains...] -- 6:15:08
      2749000 -- [-2209.924] [...23 remote chains...] -- 6:15:16
      2750000 -- (-2214.656) [...23 remote chains...] -- 6:15:08

      Average standard deviation of split frequencies: 0.026737

      2751000 -- [-2213.147] [...23 remote chains...] -- 6:15:16
      2752000 -- [-2228.802] [...23 remote chains...] -- 6:15:08
      2753000 -- (-2223.869) [...23 remote chains...] -- 6:15:16
      2754000 -- (-2219.458) [...23 remote chains...] -- 6:15:07
      2755000 -- [-2221.577] [...23 remote chains...] -- 6:14:59

      Average standard deviation of split frequencies: 0.026758

      2756000 -- [-2238.814] [...23 remote chains...] -- 6:15:07
      2757000 -- (-2230.593) [...23 remote chains...] -- 6:14:59
      2758000 -- [-2235.216] [...23 remote chains...] -- 6:15:07
      2759000 -- [-2238.804] [...23 remote chains...] -- 6:14:58
      2760000 -- (-2223.486) [...23 remote chains...] -- 6:15:07

      Average standard deviation of split frequencies: 0.026779

      2761000 -- [-2228.951] [...23 remote chains...] -- 6:14:58
      2762000 -- [-2236.478] [...23 remote chains...] -- 6:15:07
      2763000 -- (-2238.174) [...23 remote chains...] -- 6:14:58
      2764000 -- (-2238.716) [...23 remote chains...] -- 6:15:07
      2765000 -- (-2236.428) [...23 remote chains...] -- 6:14:58

      Average standard deviation of split frequencies: 0.026727

      2766000 -- [-2231.499] [...23 remote chains...] -- 6:15:07
      2767000 -- [-2243.795] [...23 remote chains...] -- 6:14:58
      2768000 -- (-2239.014) [...23 remote chains...] -- 6:15:06
      2769000 -- [-2225.550] [...23 remote chains...] -- 6:14:58
      2770000 -- [-2230.448] [...23 remote chains...] -- 6:15:06

      Average standard deviation of split frequencies: 0.026688

      2771000 -- [-2239.108] [...23 remote chains...] -- 6:14:58
      2772000 -- [-2233.610] [...23 remote chains...] -- 6:15:06
      2773000 -- [-2223.135] [...23 remote chains...] -- 6:14:57
      2774000 -- (-2217.076) [...23 remote chains...] -- 6:15:06
      2775000 -- [-2221.127] [...23 remote chains...] -- 6:14:57

      Average standard deviation of split frequencies: 0.026628

      2776000 -- [-2230.297] [...23 remote chains...] -- 6:14:49
      2777000 -- [-2224.958] [...23 remote chains...] -- 6:14:57
      2778000 -- (-2227.309) [...23 remote chains...] -- 6:14:49
      2779000 -- [-2238.064] [...23 remote chains...] -- 6:14:57
      2780000 -- [-2241.365] [...23 remote chains...] -- 6:14:48

      Average standard deviation of split frequencies: 0.026475

      2781000 -- (-2243.511) [...23 remote chains...] -- 6:14:57
      2782000 -- [-2239.075] [...23 remote chains...] -- 6:14:48
      2783000 -- (-2225.992) [...23 remote chains...] -- 6:14:57
      2784000 -- [-2224.758] [...23 remote chains...] -- 6:14:48
      2785000 -- (-2226.952) [...23 remote chains...] -- 6:14:57

      Average standard deviation of split frequencies: 0.026472

      2786000 -- [-2233.968] [...23 remote chains...] -- 6:14:48
      2787000 -- [-2227.901] [...23 remote chains...] -- 6:14:56
      2788000 -- [-2237.961] [...23 remote chains...] -- 6:14:48
      2789000 -- [-2237.235] [...23 remote chains...] -- 6:14:56
      2790000 -- (-2243.644) [...23 remote chains...] -- 6:14:48

      Average standard deviation of split frequencies: 0.026516

      2791000 -- (-2239.616) [...23 remote chains...] -- 6:14:56
      2792000 -- [-2250.471] [...23 remote chains...] -- 6:14:48
      2793000 -- [-2242.134] [...23 remote chains...] -- 6:14:56
      2794000 -- [-2242.866] [...23 remote chains...] -- 6:14:47
      2795000 -- (-2254.674) [...23 remote chains...] -- 6:14:56

      Average standard deviation of split frequencies: 0.026478

      2796000 -- [-2259.962] [...23 remote chains...] -- 6:14:47
      2797000 -- [-2246.428] [...23 remote chains...] -- 6:14:56
      2798000 -- (-2241.546) [...23 remote chains...] -- 6:14:47
      2799000 -- [-2238.471] [...23 remote chains...] -- 6:14:55
      2800000 -- [-2239.186] [...23 remote chains...] -- 6:14:47

      Average standard deviation of split frequencies: 0.026528

      2801000 -- (-2230.712) [...23 remote chains...] -- 6:14:55
      2802000 -- [-2243.643] [...23 remote chains...] -- 6:14:47
      2803000 -- [-2253.459] [...23 remote chains...] -- 6:14:55
      2804000 -- [-2248.257] [...23 remote chains...] -- 6:14:47
      2805000 -- [-2254.848] [...23 remote chains...] -- 6:14:38

      Average standard deviation of split frequencies: 0.026495

      2806000 -- [-2251.763] [...23 remote chains...] -- 6:14:46
      2807000 -- (-2256.649) [...23 remote chains...] -- 6:14:38
      2808000 -- [-2259.299] [...23 remote chains...] -- 6:14:46
      2809000 -- [-2254.154] [...23 remote chains...] -- 6:14:38
      2810000 -- [-2250.244] [...23 remote chains...] -- 6:14:46

      Average standard deviation of split frequencies: 0.026403

      2811000 -- (-2238.718) [...23 remote chains...] -- 6:14:38
      2812000 -- (-2245.318) [...23 remote chains...] -- 6:14:46
      2813000 -- [-2247.530] [...23 remote chains...] -- 6:14:37
      2814000 -- [-2250.064] [...23 remote chains...] -- 6:14:46
      2815000 -- [-2258.035] [...23 remote chains...] -- 6:14:37

      Average standard deviation of split frequencies: 0.026359

      2816000 -- [-2246.611] [...23 remote chains...] -- 6:14:46
      2817000 -- [-2235.344] [...23 remote chains...] -- 6:14:37
      2818000 -- [-2240.778] [...23 remote chains...] -- 6:14:45
      2819000 -- [-2235.179] [...23 remote chains...] -- 6:14:37
      2820000 -- [-2228.781] [...23 remote chains...] -- 6:14:45

      Average standard deviation of split frequencies: 0.026287

      2821000 -- [-2233.682] [...23 remote chains...] -- 6:14:37
      2822000 -- [-2232.516] [...23 remote chains...] -- 6:14:45
      2823000 -- [-2247.402] [...23 remote chains...] -- 6:14:37
      2824000 -- [-2237.127] [...23 remote chains...] -- 6:14:45
      2825000 -- [-2236.752] [...23 remote chains...] -- 6:14:37

      Average standard deviation of split frequencies: 0.026199

      2826000 -- (-2222.794) [...23 remote chains...] -- 6:14:45
      2827000 -- (-2228.955) [...23 remote chains...] -- 6:14:36
      2828000 -- [-2244.753] [...23 remote chains...] -- 6:14:28
      2829000 -- (-2247.663) [...23 remote chains...] -- 6:14:36
      2830000 -- [-2238.224] [...23 remote chains...] -- 6:14:28

      Average standard deviation of split frequencies: 0.026113

      2831000 -- [-2236.888] [...23 remote chains...] -- 6:14:36
      2832000 -- [-2245.031] [...23 remote chains...] -- 6:14:28
      2833000 -- [-2245.501] [...23 remote chains...] -- 6:14:36
      2834000 -- (-2262.870) [...23 remote chains...] -- 6:14:27
      2835000 -- [-2242.855] [...23 remote chains...] -- 6:14:36

      Average standard deviation of split frequencies: 0.026062

      2836000 -- [-2235.573] [...23 remote chains...] -- 6:14:27
      2837000 -- [-2241.511] [...23 remote chains...] -- 6:14:35
      2838000 -- [-2239.137] [...23 remote chains...] -- 6:14:27
      2839000 -- [-2235.630] [...23 remote chains...] -- 6:14:35
      2840000 -- [-2229.730] [...23 remote chains...] -- 6:14:27

      Average standard deviation of split frequencies: 0.026025

      2841000 -- [-2228.717] [...23 remote chains...] -- 6:14:35
      2842000 -- [-2245.437] [...23 remote chains...] -- 6:14:27
      2843000 -- [-2247.819] [...23 remote chains...] -- 6:14:35
      2844000 -- [-2243.219] [...23 remote chains...] -- 6:14:27
      2845000 -- (-2234.824) [...23 remote chains...] -- 6:14:35

      Average standard deviation of split frequencies: 0.025983

      2846000 -- (-2237.538) [...23 remote chains...] -- 6:14:26
      2847000 -- [-2222.536] [...23 remote chains...] -- 6:14:35
      2848000 -- (-2224.198) [...23 remote chains...] -- 6:14:26
      2849000 -- [-2225.585] [...23 remote chains...] -- 6:14:34
      2850000 -- [-2229.240] [...23 remote chains...] -- 6:14:26

      Average standard deviation of split frequencies: 0.025931

      2851000 -- [-2228.086] [...23 remote chains...] -- 6:14:34
      2852000 -- [-2237.234] [...23 remote chains...] -- 6:14:26
      2853000 -- [-2234.179] [...23 remote chains...] -- 6:14:34
      2854000 -- (-2248.723) [...23 remote chains...] -- 6:14:26
      2855000 -- [-2249.157] [...23 remote chains...] -- 6:14:17

      Average standard deviation of split frequencies: 0.025834

      2856000 -- [-2238.147] [...23 remote chains...] -- 6:14:26
      2857000 -- [-2239.902] [...23 remote chains...] -- 6:14:17
      2858000 -- [-2243.432] [...23 remote chains...] -- 6:14:25
      2859000 -- [-2233.656] [...23 remote chains...] -- 6:14:17
      2860000 -- (-2234.206) [...23 remote chains...] -- 6:14:25

      Average standard deviation of split frequencies: 0.025777

      2861000 -- (-2239.418) [...23 remote chains...] -- 6:14:17
      2862000 -- [-2231.288] [...23 remote chains...] -- 6:14:25
      2863000 -- [-2240.478] [...23 remote chains...] -- 6:14:17
      2864000 -- (-2226.936) [...23 remote chains...] -- 6:14:25
      2865000 -- (-2240.479) [...23 remote chains...] -- 6:14:16

      Average standard deviation of split frequencies: 0.025819

      2866000 -- [-2232.350] [...23 remote chains...] -- 6:14:25
      2867000 -- [-2225.209] [...23 remote chains...] -- 6:14:16
      2868000 -- [-2230.931] [...23 remote chains...] -- 6:14:24
      2869000 -- [-2244.464] [...23 remote chains...] -- 6:14:16
      2870000 -- [-2227.397] [...23 remote chains...] -- 6:14:24

      Average standard deviation of split frequencies: 0.025878

      2871000 -- (-2239.212) [...23 remote chains...] -- 6:14:16
      2872000 -- (-2228.996) [...23 remote chains...] -- 6:14:24
      2873000 -- [-2242.110] [...23 remote chains...] -- 6:14:16
      2874000 -- (-2235.469) [...23 remote chains...] -- 6:14:24
      2875000 -- (-2236.602) [...23 remote chains...] -- 6:14:16

      Average standard deviation of split frequencies: 0.025842

      2876000 -- (-2240.779) [...23 remote chains...] -- 6:14:24
      2877000 -- (-2233.196) [...23 remote chains...] -- 6:14:15
      2878000 -- (-2231.192) [...23 remote chains...] -- 6:14:23
      2879000 -- [-2237.844] [...23 remote chains...] -- 6:14:15
      2880000 -- (-2230.166) [...23 remote chains...] -- 6:14:23

      Average standard deviation of split frequencies: 0.025814

      2881000 -- (-2237.582) [...23 remote chains...] -- 6:14:15
      2882000 -- (-2232.167) [...23 remote chains...] -- 6:14:07
      2883000 -- (-2234.147) [...23 remote chains...] -- 6:14:15
      2884000 -- [-2220.974] [...23 remote chains...] -- 6:14:07
      2885000 -- (-2232.562) [...23 remote chains...] -- 6:14:15

      Average standard deviation of split frequencies: 0.025789

      2886000 -- (-2218.083) [...23 remote chains...] -- 6:14:06
      2887000 -- [-2215.441] [...23 remote chains...] -- 6:14:14
      2888000 -- (-2221.439) [...23 remote chains...] -- 6:14:06
      2889000 -- (-2222.590) [...23 remote chains...] -- 6:14:14
      2890000 -- (-2218.563) [...23 remote chains...] -- 6:14:06

      Average standard deviation of split frequencies: 0.025781

      2891000 -- [-2218.196] [...23 remote chains...] -- 6:14:14
      2892000 -- (-2217.706) [...23 remote chains...] -- 6:14:06
      2893000 -- (-2221.680) [...23 remote chains...] -- 6:14:14
      2894000 -- [-2216.977] [...23 remote chains...] -- 6:14:06
      2895000 -- (-2222.897) [...23 remote chains...] -- 6:14:14

      Average standard deviation of split frequencies: 0.025737

      2896000 -- (-2226.268) [...23 remote chains...] -- 6:14:05
      2897000 -- (-2228.956) [...23 remote chains...] -- 6:14:14
      2898000 -- [-2227.914] [...23 remote chains...] -- 6:14:05
      2899000 -- (-2250.855) [...23 remote chains...] -- 6:14:13
      2900000 -- (-2229.041) [...23 remote chains...] -- 6:14:05

      Average standard deviation of split frequencies: 0.025813

      2901000 -- [-2229.161] [...23 remote chains...] -- 6:14:13
      2902000 -- (-2240.198) [...23 remote chains...] -- 6:14:05
      2903000 -- (-2220.585) [...23 remote chains...] -- 6:13:57
      2904000 -- (-2242.983) [...23 remote chains...] -- 6:14:05
      2905000 -- (-2228.963) [...23 remote chains...] -- 6:13:56

      Average standard deviation of split frequencies: 0.025792

      2906000 -- (-2233.970) [...23 remote chains...] -- 6:14:05
      2907000 -- (-2225.376) [...23 remote chains...] -- 6:13:56
      2908000 -- (-2215.756) [...23 remote chains...] -- 6:14:04
      2909000 -- (-2219.879) [...23 remote chains...] -- 6:13:56
      2910000 -- (-2212.515) [...23 remote chains...] -- 6:14:04

      Average standard deviation of split frequencies: 0.025748

      2911000 -- (-2211.204) [...23 remote chains...] -- 6:13:56
      2912000 -- (-2222.432) [...23 remote chains...] -- 6:14:04
      2913000 -- (-2228.142) [...23 remote chains...] -- 6:13:56
      2914000 -- (-2227.387) [...23 remote chains...] -- 6:14:04
      2915000 -- (-2220.214) [...23 remote chains...] -- 6:13:56

      Average standard deviation of split frequencies: 0.025705

      2916000 -- (-2224.829) [...23 remote chains...] -- 6:14:04
      2917000 -- [-2229.933] [...23 remote chains...] -- 6:13:55
      2918000 -- (-2223.977) [...23 remote chains...] -- 6:14:03
      2919000 -- (-2221.806) [...23 remote chains...] -- 6:13:55
      2920000 -- [-2227.518] [...23 remote chains...] -- 6:14:03

      Average standard deviation of split frequencies: 0.025702

      2921000 -- [-2232.682] [...23 remote chains...] -- 6:13:55
      2922000 -- [-2237.355] [...23 remote chains...] -- 6:14:03
      2923000 -- [-2234.461] [...23 remote chains...] -- 6:13:55
      2924000 -- [-2238.032] [...23 remote chains...] -- 6:13:47
      2925000 -- (-2236.344) [...23 remote chains...] -- 6:13:55

      Average standard deviation of split frequencies: 0.025620

      2926000 -- [-2233.920] [...23 remote chains...] -- 6:13:46
      2927000 -- (-2214.471) [...23 remote chains...] -- 6:13:54
      2928000 -- (-2231.723) [...23 remote chains...] -- 6:13:46
      2929000 -- [-2230.325] [...23 remote chains...] -- 6:13:54
      2930000 -- (-2236.283) [...23 remote chains...] -- 6:13:46

      Average standard deviation of split frequencies: 0.025685

      2931000 -- (-2235.784) [...23 remote chains...] -- 6:13:54
      2932000 -- (-2235.150) [...23 remote chains...] -- 6:13:46
      2933000 -- (-2229.886) [...23 remote chains...] -- 6:13:54
      2934000 -- (-2214.310) [...23 remote chains...] -- 6:13:46
      2935000 -- (-2222.576) [...23 remote chains...] -- 6:13:54

      Average standard deviation of split frequencies: 0.025662

      2936000 -- (-2223.373) [...23 remote chains...] -- 6:13:45
      2937000 -- (-2227.061) [...23 remote chains...] -- 6:13:53
      2938000 -- (-2223.885) [...23 remote chains...] -- 6:13:45
      2939000 -- (-2217.062) [...23 remote chains...] -- 6:13:53
      2940000 -- (-2230.461) [...23 remote chains...] -- 6:13:45

      Average standard deviation of split frequencies: 0.025617

      2941000 -- (-2220.528) [...23 remote chains...] -- 6:13:53
      2942000 -- (-2234.492) [...23 remote chains...] -- 6:13:45
      2943000 -- (-2228.687) [...23 remote chains...] -- 6:13:37
      2944000 -- (-2229.348) [...23 remote chains...] -- 6:13:45
      2945000 -- (-2221.521) [...23 remote chains...] -- 6:13:37

      Average standard deviation of split frequencies: 0.025692

      2946000 -- (-2226.104) [...23 remote chains...] -- 6:13:44
      2947000 -- (-2224.572) [...23 remote chains...] -- 6:13:36
      2948000 -- (-2217.379) [...23 remote chains...] -- 6:13:44
      2949000 -- [-2207.500] [...23 remote chains...] -- 6:13:36
      2950000 -- (-2215.808) [...23 remote chains...] -- 6:13:44

      Average standard deviation of split frequencies: 0.025578

      2951000 -- (-2221.699) [...23 remote chains...] -- 6:13:36
      2952000 -- (-2230.713) [...23 remote chains...] -- 6:13:44
      2953000 -- (-2230.491) [...23 remote chains...] -- 6:13:36
      2954000 -- (-2223.802) [...23 remote chains...] -- 6:13:44
      2955000 -- (-2215.406) [...23 remote chains...] -- 6:13:36

      Average standard deviation of split frequencies: 0.025588

      2956000 -- (-2224.527) [...23 remote chains...] -- 6:13:43
      2957000 -- (-2229.851) [...23 remote chains...] -- 6:13:35
      2958000 -- (-2233.895) [...23 remote chains...] -- 6:13:43
      2959000 -- (-2228.224) [...23 remote chains...] -- 6:13:35
      2960000 -- (-2234.414) [...23 remote chains...] -- 6:13:43

      Average standard deviation of split frequencies: 0.025536

      2961000 -- (-2225.789) [...23 remote chains...] -- 6:13:35
      2962000 -- (-2232.067) [...23 remote chains...] -- 6:13:43
      2963000 -- (-2240.164) [...23 remote chains...] -- 6:13:35
      2964000 -- (-2231.176) [...23 remote chains...] -- 6:13:43
      2965000 -- (-2229.199) [...23 remote chains...] -- 6:13:34

      Average standard deviation of split frequencies: 0.025531

      2966000 -- (-2218.057) [...23 remote chains...] -- 6:13:42
      2967000 -- [-2224.764] [...23 remote chains...] -- 6:13:34
      2968000 -- (-2215.544) [...23 remote chains...] -- 6:13:26
      2969000 -- [-2221.205] [...23 remote chains...] -- 6:13:34
      2970000 -- [-2225.838] [...23 remote chains...] -- 6:13:26

      Average standard deviation of split frequencies: 0.025494

      2971000 -- (-2217.225) [...23 remote chains...] -- 6:13:34
      2972000 -- (-2222.303) [...23 remote chains...] -- 6:13:26
      2973000 -- (-2216.100) [...23 remote chains...] -- 6:13:34
      2974000 -- (-2223.272) [...23 remote chains...] -- 6:13:26
      2975000 -- [-2224.143] [...23 remote chains...] -- 6:13:33

      Average standard deviation of split frequencies: 0.025493

      2976000 -- (-2237.463) [...23 remote chains...] -- 6:13:25
      2977000 -- (-2225.220) [...23 remote chains...] -- 6:13:33
      2978000 -- (-2223.075) [...23 remote chains...] -- 6:13:25
      2979000 -- (-2225.605) [...23 remote chains...] -- 6:13:33
      2980000 -- [-2214.700] [...23 remote chains...] -- 6:13:25

      Average standard deviation of split frequencies: 0.025518

      2981000 -- [-2225.994] [...23 remote chains...] -- 6:13:33
      2982000 -- [-2233.516] [...23 remote chains...] -- 6:13:25
      2983000 -- [-2225.619] [...23 remote chains...] -- 6:13:33
      2984000 -- [-2232.907] [...23 remote chains...] -- 6:13:25
      2985000 -- (-2229.496) [...23 remote chains...] -- 6:13:32

      Average standard deviation of split frequencies: 0.025530

      2986000 -- (-2234.264) [...23 remote chains...] -- 6:13:24
      2987000 -- (-2223.785) [...23 remote chains...] -- 6:13:32
      2988000 -- [-2219.093] [...23 remote chains...] -- 6:13:24
      2989000 -- (-2233.110) [...23 remote chains...] -- 6:13:32
      2990000 -- [-2234.863] [...23 remote chains...] -- 6:13:24

      Average standard deviation of split frequencies: 0.025519

      2991000 -- (-2227.563) [...23 remote chains...] -- 6:13:32
      2992000 -- [-2222.842] [...23 remote chains...] -- 6:13:24
      2993000 -- [-2222.264] [...23 remote chains...] -- 6:13:16
      2994000 -- [-2233.455] [...23 remote chains...] -- 6:13:23
      2995000 -- [-2224.419] [...23 remote chains...] -- 6:13:16

      Average standard deviation of split frequencies: 0.025528

      2996000 -- [-2233.965] [...23 remote chains...] -- 6:13:23
      2997000 -- [-2237.514] [...23 remote chains...] -- 6:13:15
      2998000 -- (-2231.226) [...23 remote chains...] -- 6:13:23
      2999000 -- [-2213.732] [...23 remote chains...] -- 6:13:15
      3000000 -- [-2222.730] [...23 remote chains...] -- 6:13:23

      Average standard deviation of split frequencies: 0.025510

      3001000 -- [-2224.004] [...23 remote chains...] -- 6:13:15
      3002000 -- [-2220.181] [...23 remote chains...] -- 6:13:23
      3003000 -- [-2220.155] [...23 remote chains...] -- 6:13:15
      3004000 -- [-2215.000] [...23 remote chains...] -- 6:13:22
      3005000 -- [-2232.275] [...23 remote chains...] -- 6:13:14

      Average standard deviation of split frequencies: 0.025502

      3006000 -- [-2230.213] [...23 remote chains...] -- 6:13:22
      3007000 -- [-2220.800] [...23 remote chains...] -- 6:13:14
      3008000 -- [-2232.143] [...23 remote chains...] -- 6:13:22
      3009000 -- [-2235.816] [...23 remote chains...] -- 6:13:14
      3010000 -- [-2237.464] [...23 remote chains...] -- 6:13:22

      Average standard deviation of split frequencies: 0.025539

      3011000 -- [-2230.501] [...23 remote chains...] -- 6:13:14
      3012000 -- [-2223.510] [...23 remote chains...] -- 6:13:21
      3013000 -- [-2222.988] [...23 remote chains...] -- 6:13:14
      3014000 -- [-2217.971] [...23 remote chains...] -- 6:13:21
      3015000 -- [-2227.832] [...23 remote chains...] -- 6:13:13

      Average standard deviation of split frequencies: 0.025529

      3016000 -- [-2224.857] [...23 remote chains...] -- 6:13:21
      3017000 -- [-2228.189] [...23 remote chains...] -- 6:13:13
      3018000 -- (-2226.874) [...23 remote chains...] -- 6:13:05
      3019000 -- [-2232.308] [...23 remote chains...] -- 6:13:13
      3020000 -- [-2238.705] [...23 remote chains...] -- 6:13:05

      Average standard deviation of split frequencies: 0.025669

      3021000 -- (-2226.207) [...23 remote chains...] -- 6:13:13
      3022000 -- [-2228.632] [...23 remote chains...] -- 6:13:05
      3023000 -- [-2225.193] [...23 remote chains...] -- 6:13:12
      3024000 -- [-2225.984] [...23 remote chains...] -- 6:13:05
      3025000 -- (-2215.662) [...23 remote chains...] -- 6:13:12

      Average standard deviation of split frequencies: 0.025650

      3026000 -- [-2224.501] [...23 remote chains...] -- 6:13:04
      3027000 -- [-2221.425] [...23 remote chains...] -- 6:13:12
      3028000 -- [-2212.475] [...23 remote chains...] -- 6:13:04
      3029000 -- [-2212.515] [...23 remote chains...] -- 6:13:12
      3030000 -- [-2223.727] [...23 remote chains...] -- 6:13:04

      Average standard deviation of split frequencies: 0.025432

      3031000 -- [-2222.059] [...23 remote chains...] -- 6:13:12
      3032000 -- [-2220.165] [...23 remote chains...] -- 6:13:04
      3033000 -- [-2222.765] [...23 remote chains...] -- 6:13:11
      3034000 -- (-2216.884) [...23 remote chains...] -- 6:13:03
      3035000 -- [-2207.172] [...23 remote chains...] -- 6:12:56

      Average standard deviation of split frequencies: 0.025444

      3036000 -- [-2215.169] [...23 remote chains...] -- 6:13:03
      3037000 -- [-2224.330] [...23 remote chains...] -- 6:12:55
      3038000 -- [-2216.272] [...23 remote chains...] -- 6:13:03
      3039000 -- (-2220.388) [...23 remote chains...] -- 6:12:55
      3040000 -- (-2223.493) [...23 remote chains...] -- 6:13:03

      Average standard deviation of split frequencies: 0.025429

      3041000 -- [-2221.862] [...23 remote chains...] -- 6:12:55
      3042000 -- [-2225.674] [...23 remote chains...] -- 6:13:03
      3043000 -- [-2216.131] [...23 remote chains...] -- 6:12:55
      3044000 -- [-2210.519] [...23 remote chains...] -- 6:13:02
      3045000 -- [-2212.238] [...23 remote chains...] -- 6:12:54

      Average standard deviation of split frequencies: 0.025410

      3046000 -- [-2199.677] [...23 remote chains...] -- 6:13:02
      3047000 -- [-2210.512] [...23 remote chains...] -- 6:12:54
      3048000 -- (-2219.067) [...23 remote chains...] -- 6:13:02
      3049000 -- [-2223.231] [...23 remote chains...] -- 6:12:54
      3050000 -- (-2224.725) [...23 remote chains...] -- 6:13:02

      Average standard deviation of split frequencies: 0.025417

      3051000 -- (-2224.346) [...23 remote chains...] -- 6:12:54
      3052000 -- [-2225.676] [...23 remote chains...] -- 6:13:01
      3053000 -- (-2227.384) [...23 remote chains...] -- 6:12:54
      3054000 -- [-2229.797] [...23 remote chains...] -- 6:12:46
      3055000 -- [-2221.316] [...23 remote chains...] -- 6:12:53

      Average standard deviation of split frequencies: 0.025401

      3056000 -- [-2218.181] [...23 remote chains...] -- 6:12:45
      3057000 -- [-2218.353] [...23 remote chains...] -- 6:12:53
      3058000 -- [-2226.124] [...23 remote chains...] -- 6:12:45
      3059000 -- [-2225.100] [...23 remote chains...] -- 6:12:53
      3060000 -- [-2227.614] [...23 remote chains...] -- 6:12:45

      Average standard deviation of split frequencies: 0.025324

      3061000 -- [-2219.983] [...23 remote chains...] -- 6:12:53
      3062000 -- (-2210.858) [...23 remote chains...] -- 6:12:45
      3063000 -- [-2213.639] [...23 remote chains...] -- 6:12:52
      3064000 -- [-2218.425] [...23 remote chains...] -- 6:12:45
      3065000 -- [-2219.886] [...23 remote chains...] -- 6:12:52

      Average standard deviation of split frequencies: 0.025300

      3066000 -- (-2216.528) [...23 remote chains...] -- 6:12:44
      3067000 -- (-2214.086) [...23 remote chains...] -- 6:12:52
      3068000 -- [-2223.906] [...23 remote chains...] -- 6:12:44
      3069000 -- [-2226.193] [...23 remote chains...] -- 6:12:52
      3070000 -- [-2224.088] [...23 remote chains...] -- 6:12:44

      Average standard deviation of split frequencies: 0.025261

      3071000 -- [-2218.265] [...23 remote chains...] -- 6:12:51
      3072000 -- (-2225.808) [...23 remote chains...] -- 6:12:44
      3073000 -- [-2226.290] [...23 remote chains...] -- 6:12:51
      3074000 -- [-2229.058] [...23 remote chains...] -- 6:12:43
      3075000 -- (-2224.245) [...23 remote chains...] -- 6:12:51

      Average standard deviation of split frequencies: 0.025185

      3076000 -- [-2221.890] [...23 remote chains...] -- 6:12:43
      3077000 -- [-2222.614] [...23 remote chains...] -- 6:12:51
      3078000 -- (-2228.960) [...23 remote chains...] -- 6:12:43
      3079000 -- [-2229.426] [...23 remote chains...] -- 6:12:35
      3080000 -- [-2228.696] [...23 remote chains...] -- 6:12:43

      Average standard deviation of split frequencies: 0.025112

      3081000 -- [-2217.571] [...23 remote chains...] -- 6:12:35
      3082000 -- [-2224.454] [...23 remote chains...] -- 6:12:42
      3083000 -- [-2225.654] [...23 remote chains...] -- 6:12:35
      3084000 -- [-2219.372] [...23 remote chains...] -- 6:12:42
      3085000 -- [-2220.987] [...23 remote chains...] -- 6:12:34

      Average standard deviation of split frequencies: 0.025045

      3086000 -- [-2221.749] [...23 remote chains...] -- 6:12:42
      3087000 -- (-2219.685) [...23 remote chains...] -- 6:12:34
      3088000 -- [-2227.920] [...23 remote chains...] -- 6:12:42
      3089000 -- [-2223.534] [...23 remote chains...] -- 6:12:34
      3090000 -- [-2227.157] [...23 remote chains...] -- 6:12:41

      Average standard deviation of split frequencies: 0.024995

      3091000 -- [-2233.936] [...23 remote chains...] -- 6:12:34
      3092000 -- [-2244.572] [...23 remote chains...] -- 6:12:41
      3093000 -- [-2225.692] [...23 remote chains...] -- 6:12:33
      3094000 -- [-2233.011] [...23 remote chains...] -- 6:12:41
      3095000 -- [-2222.934] [...23 remote chains...] -- 6:12:33

      Average standard deviation of split frequencies: 0.024936

      3096000 -- [-2224.487] [...23 remote chains...] -- 6:12:41
      3097000 -- [-2220.795] [...23 remote chains...] -- 6:12:33
      3098000 -- [-2218.773] [...23 remote chains...] -- 6:12:25
      3099000 -- [-2218.145] [...23 remote chains...] -- 6:12:33
      3100000 -- [-2233.364] [...23 remote chains...] -- 6:12:25

      Average standard deviation of split frequencies: 0.024862

      3101000 -- [-2223.392] [...23 remote chains...] -- 6:12:33
      3102000 -- [-2226.732] [...23 remote chains...] -- 6:12:25
      3103000 -- [-2218.605] [...23 remote chains...] -- 6:12:32
      3104000 -- [-2221.222] [...23 remote chains...] -- 6:12:25
      3105000 -- [-2216.093] [...23 remote chains...] -- 6:12:32

      Average standard deviation of split frequencies: 0.024844

      3106000 -- [-2221.871] [...23 remote chains...] -- 6:12:24
      3107000 -- [-2232.594] [...23 remote chains...] -- 6:12:32
      3108000 -- (-2237.407) [...23 remote chains...] -- 6:12:24
      3109000 -- (-2231.966) [...23 remote chains...] -- 6:12:32
      3110000 -- [-2234.208] [...23 remote chains...] -- 6:12:24

      Average standard deviation of split frequencies: 0.024842

      3111000 -- [-2233.889] [...23 remote chains...] -- 6:12:31
      3112000 -- [-2235.562] [...23 remote chains...] -- 6:12:24
      3113000 -- (-2237.812) [...23 remote chains...] -- 6:12:31
      3114000 -- [-2232.005] [...23 remote chains...] -- 6:12:23
      3115000 -- [-2236.155] [...23 remote chains...] -- 6:12:31

      Average standard deviation of split frequencies: 0.024862

      3116000 -- (-2236.118) [...23 remote chains...] -- 6:12:23
      3117000 -- (-2232.857) [...23 remote chains...] -- 6:12:31
      3118000 -- [-2244.039] [...23 remote chains...] -- 6:12:23
      3119000 -- [-2237.497] [...23 remote chains...] -- 6:12:30
      3120000 -- [-2226.158] [...23 remote chains...] -- 6:12:23

      Average standard deviation of split frequencies: 0.024936

      3121000 -- [-2229.374] [...23 remote chains...] -- 6:12:30
      3122000 -- [-2222.550] [...23 remote chains...] -- 6:12:22
      3123000 -- [-2229.486] [...23 remote chains...] -- 6:12:30
      3124000 -- [-2233.931] [...23 remote chains...] -- 6:12:22
      3125000 -- (-2235.526) [...23 remote chains...] -- 6:12:30

      Average standard deviation of split frequencies: 0.024894

      3126000 -- (-2232.310) [...23 remote chains...] -- 6:12:22
      3127000 -- [-2227.125] [...23 remote chains...] -- 6:12:29
      3128000 -- (-2235.441) [...23 remote chains...] -- 6:12:22
      3129000 -- [-2239.532] [...23 remote chains...] -- 6:12:29
      3130000 -- [-2235.123] [...23 remote chains...] -- 6:12:21

      Average standard deviation of split frequencies: 0.024964

      3131000 -- (-2242.150) [...23 remote chains...] -- 6:12:29
      3132000 -- [-2248.265] [...23 remote chains...] -- 6:12:21
      3133000 -- [-2243.945] [...23 remote chains...] -- 6:12:28
      3134000 -- [-2235.398] [...23 remote chains...] -- 6:12:21
      3135000 -- [-2232.666] [...23 remote chains...] -- 6:12:28

      Average standard deviation of split frequencies: 0.024967

      3136000 -- [-2230.553] [...23 remote chains...] -- 6:12:21
      3137000 -- [-2240.229] [...23 remote chains...] -- 6:12:28
      3138000 -- [-2249.455] [...23 remote chains...] -- 6:12:20
      3139000 -- [-2246.531] [...23 remote chains...] -- 6:12:13
      3140000 -- [-2232.676] [...23 remote chains...] -- 6:12:20

      Average standard deviation of split frequencies: 0.024987

      3141000 -- (-2228.419) [...23 remote chains...] -- 6:12:12
      3142000 -- (-2221.600) [...23 remote chains...] -- 6:12:20
      3143000 -- [-2235.527] [...23 remote chains...] -- 6:12:12
      3144000 -- [-2235.889] [...23 remote chains...] -- 6:12:20
      3145000 -- [-2236.204] [...23 remote chains...] -- 6:12:12

      Average standard deviation of split frequencies: 0.025069

      3146000 -- (-2230.789) [...23 remote chains...] -- 6:12:19
      3147000 -- [-2255.651] [...23 remote chains...] -- 6:12:12
      3148000 -- [-2238.867] [...23 remote chains...] -- 6:12:19
      3149000 -- [-2248.141] [...23 remote chains...] -- 6:12:11
      3150000 -- [-2230.948] [...23 remote chains...] -- 6:12:19

      Average standard deviation of split frequencies: 0.025146

      3151000 -- [-2235.284] [...23 remote chains...] -- 6:12:11
      3152000 -- (-2243.473) [...23 remote chains...] -- 6:12:19
      3153000 -- (-2229.416) [...23 remote chains...] -- 6:12:11
      3154000 -- [-2225.912] [...23 remote chains...] -- 6:12:18
      3155000 -- (-2236.942) [...23 remote chains...] -- 6:12:11

      Average standard deviation of split frequencies: 0.025280

      3156000 -- [-2235.806] [...23 remote chains...] -- 6:12:18
      3157000 -- [-2226.466] [...23 remote chains...] -- 6:12:10
      3158000 -- [-2220.396] [...23 remote chains...] -- 6:12:18
      3159000 -- [-2221.500] [...23 remote chains...] -- 6:12:10
      3160000 -- [-2220.295] [...23 remote chains...] -- 6:12:17

      Average standard deviation of split frequencies: 0.025403

      3161000 -- [-2228.094] [...23 remote chains...] -- 6:12:10
      3162000 -- [-2226.485] [...23 remote chains...] -- 6:12:17
      3163000 -- (-2225.241) [...23 remote chains...] -- 6:12:10
      3164000 -- [-2225.933] [...23 remote chains...] -- 6:12:17
      3165000 -- [-2236.263] [...23 remote chains...] -- 6:12:09

      Average standard deviation of split frequencies: 0.025424

      3166000 -- (-2246.769) [...23 remote chains...] -- 6:12:02
      3167000 -- (-2251.446) [...23 remote chains...] -- 6:12:09
      3168000 -- [-2244.655] [...23 remote chains...] -- 6:12:02
      3169000 -- [-2238.446] [...23 remote chains...] -- 6:12:09
      3170000 -- (-2241.109) [...23 remote chains...] -- 6:12:01

      Average standard deviation of split frequencies: 0.025446

      3171000 -- [-2236.377] [...23 remote chains...] -- 6:12:09
      3172000 -- [-2237.832] [...23 remote chains...] -- 6:12:01
      3173000 -- [-2228.124] [...23 remote chains...] -- 6:12:08
      3174000 -- [-2230.187] [...23 remote chains...] -- 6:12:01
      3175000 -- [-2229.293] [...23 remote chains...] -- 6:12:08

      Average standard deviation of split frequencies: 0.025449

      3176000 -- [-2224.240] [...23 remote chains...] -- 6:12:01
      3177000 -- [-2233.083] [...23 remote chains...] -- 6:12:08
      3178000 -- [-2229.125] [...23 remote chains...] -- 6:12:00
      3179000 -- [-2233.431] [...23 remote chains...] -- 6:12:07
      3180000 -- [-2222.550] [...23 remote chains...] -- 6:12:00

      Average standard deviation of split frequencies: 0.025491

      3181000 -- (-2230.957) [...23 remote chains...] -- 6:12:07
      3182000 -- [-2229.463] [...23 remote chains...] -- 6:12:00
      3183000 -- [-2221.620] [...23 remote chains...] -- 6:12:07
      3184000 -- [-2226.039] [...23 remote chains...] -- 6:11:59
      3185000 -- [-2229.771] [...23 remote chains...] -- 6:12:07

      Average standard deviation of split frequencies: 0.025478

      3186000 -- (-2226.706) [...23 remote chains...] -- 6:11:59
      3187000 -- [-2238.510] [...23 remote chains...] -- 6:12:06
      3188000 -- [-2242.658] [...23 remote chains...] -- 6:11:59
      3189000 -- [-2242.407] [...23 remote chains...] -- 6:12:06
      3190000 -- [-2241.316] [...23 remote chains...] -- 6:11:59

      Average standard deviation of split frequencies: 0.025444

      3191000 -- [-2235.880] [...23 remote chains...] -- 6:12:06
      3192000 -- (-2239.448) [...23 remote chains...] -- 6:11:58
      3193000 -- (-2232.551) [...23 remote chains...] -- 6:12:06
      3194000 -- [-2231.268] [...23 remote chains...] -- 6:11:58
      3195000 -- [-2228.317] [...23 remote chains...] -- 6:12:05

      Average standard deviation of split frequencies: 0.025446

      3196000 -- [-2235.976] [...23 remote chains...] -- 6:11:58
      3197000 -- [-2230.631] [...23 remote chains...] -- 6:12:05
      3198000 -- (-2230.027) [...23 remote chains...] -- 6:11:58
      3199000 -- [-2234.972] [...23 remote chains...] -- 6:12:05
      3200000 -- [-2228.208] [...23 remote chains...] -- 6:11:57

      Average standard deviation of split frequencies: 0.025528

      3201000 -- [-2230.274] [...23 remote chains...] -- 6:12:04
      3202000 -- (-2222.664) [...23 remote chains...] -- 6:11:57
      3203000 -- [-2237.547] [...23 remote chains...] -- 6:12:04
      3204000 -- (-2232.222) [...23 remote chains...] -- 6:11:57
      3205000 -- [-2228.335] [...23 remote chains...] -- 6:12:04

      Average standard deviation of split frequencies: 0.025569

      3206000 -- (-2230.673) [...23 remote chains...] -- 6:11:56
      3207000 -- [-2223.071] [...23 remote chains...] -- 6:12:04
      3208000 -- (-2243.667) [...23 remote chains...] -- 6:11:56
      3209000 -- (-2241.631) [...23 remote chains...] -- 6:11:49
      3210000 -- [-2237.745] [...23 remote chains...] -- 6:11:56

      Average standard deviation of split frequencies: 0.025620

      3211000 -- (-2231.449) [...23 remote chains...] -- 6:12:03
      3212000 -- (-2227.537) [...23 remote chains...] -- 6:11:56
      3213000 -- (-2238.520) [...23 remote chains...] -- 6:11:48
      3214000 -- [-2235.196] [...23 remote chains...] -- 6:11:55
      3215000 -- (-2228.644) [...23 remote chains...] -- 6:11:48

      Average standard deviation of split frequencies: 0.025661

      3216000 -- [-2232.590] [...23 remote chains...] -- 6:11:55
      3217000 -- (-2238.488) [...23 remote chains...] -- 6:11:48
      3218000 -- (-2234.970) [...23 remote chains...] -- 6:11:55
      3219000 -- (-2234.963) [...23 remote chains...] -- 6:11:47
      3220000 -- [-2216.021] [...23 remote chains...] -- 6:11:54

      Average standard deviation of split frequencies: 0.025677

      3221000 -- [-2225.288] [...23 remote chains...] -- 6:11:47
      3222000 -- [-2228.640] [...23 remote chains...] -- 6:11:54
      3223000 -- [-2227.514] [...23 remote chains...] -- 6:11:47
      3224000 -- [-2224.142] [...23 remote chains...] -- 6:11:54
      3225000 -- [-2224.907] [...23 remote chains...] -- 6:11:46

      Average standard deviation of split frequencies: 0.025623

      3226000 -- [-2229.900] [...23 remote chains...] -- 6:11:54
      3227000 -- (-2233.069) [...23 remote chains...] -- 6:11:46
      3228000 -- (-2232.310) [...23 remote chains...] -- 6:11:53
      3229000 -- (-2221.943) [...23 remote chains...] -- 6:11:46
      3230000 -- (-2219.383) [...23 remote chains...] -- 6:11:53

      Average standard deviation of split frequencies: 0.025750

      3231000 -- [-2226.385] [...23 remote chains...] -- 6:11:46
      3232000 -- [-2222.510] [...23 remote chains...] -- 6:11:53
      3233000 -- [-2228.336] [...23 remote chains...] -- 6:11:45
      3234000 -- [-2224.314] [...23 remote chains...] -- 6:11:52
      3235000 -- (-2224.722) [...23 remote chains...] -- 6:11:45

      Average standard deviation of split frequencies: 0.025783

      3236000 -- [-2242.080] [...23 remote chains...] -- 6:11:52
      3237000 -- [-2235.040] [...23 remote chains...] -- 6:11:45
      3238000 -- [-2245.107] [...23 remote chains...] -- 6:11:37
      3239000 -- (-2237.962) [...23 remote chains...] -- 6:11:44
      3240000 -- [-2246.049] [...23 remote chains...] -- 6:11:37

      Average standard deviation of split frequencies: 0.025760

      3241000 -- [-2238.603] [...23 remote chains...] -- 6:11:44
      3242000 -- [-2234.978] [...23 remote chains...] -- 6:11:37
      3243000 -- [-2241.214] [...23 remote chains...] -- 6:11:44
      3244000 -- [-2237.415] [...23 remote chains...] -- 6:11:37
      3245000 -- [-2240.388] [...23 remote chains...] -- 6:11:44

      Average standard deviation of split frequencies: 0.025639

      3246000 -- [-2244.345] [...23 remote chains...] -- 6:11:36
      3247000 -- [-2239.528] [...23 remote chains...] -- 6:11:43
      3248000 -- [-2237.462] [...23 remote chains...] -- 6:11:36
      3249000 -- [-2250.837] [...23 remote chains...] -- 6:11:43
      3250000 -- [-2235.137] [...23 remote chains...] -- 6:11:36

      Average standard deviation of split frequencies: 0.025579

      3251000 -- [-2238.270] [...23 remote chains...] -- 6:11:43
      3252000 -- (-2233.751) [...23 remote chains...] -- 6:11:35
      3253000 -- [-2237.006] [...23 remote chains...] -- 6:11:42
      3254000 -- (-2239.316) [...23 remote chains...] -- 6:11:35
      3255000 -- (-2243.795) [...23 remote chains...] -- 6:11:28

      Average standard deviation of split frequencies: 0.025551

      3256000 -- [-2233.766] [...23 remote chains...] -- 6:11:35
      3257000 -- [-2240.999] [...23 remote chains...] -- 6:11:42
      3258000 -- (-2251.214) [...23 remote chains...] -- 6:11:34
      3259000 -- (-2257.615) [...23 remote chains...] -- 6:11:27
      3260000 -- (-2249.996) [...23 remote chains...] -- 6:11:34

      Average standard deviation of split frequencies: 0.025523

      3261000 -- [-2244.994] [...23 remote chains...] -- 6:11:27
      3262000 -- [-2246.075] [...23 remote chains...] -- 6:11:34
      3263000 -- (-2241.012) [...23 remote chains...] -- 6:11:27
      3264000 -- [-2240.260] [...23 remote chains...] -- 6:11:34
      3265000 -- [-2251.696] [...23 remote chains...] -- 6:11:26

      Average standard deviation of split frequencies: 0.025508

      3266000 -- (-2257.968) [...23 remote chains...] -- 6:11:33
      3267000 -- [-2243.500] [...23 remote chains...] -- 6:11:26
      3268000 -- [-2236.486] [...23 remote chains...] -- 6:11:33
      3269000 -- [-2237.454] [...23 remote chains...] -- 6:11:26
      3270000 -- [-2258.581] [...23 remote chains...] -- 6:11:33

      Average standard deviation of split frequencies: 0.025480

      3271000 -- [-2256.428] [...23 remote chains...] -- 6:11:25
      3272000 -- (-2242.793) [...23 remote chains...] -- 6:11:32
      3273000 -- (-2237.696) [...23 remote chains...] -- 6:11:25
      3274000 -- [-2239.084] [...23 remote chains...] -- 6:11:18
      3275000 -- [-2236.645] [...23 remote chains...] -- 6:11:25

      Average standard deviation of split frequencies: 0.025473

      3276000 -- [-2234.962] [...23 remote chains...] -- 6:11:18
      3277000 -- [-2228.705] [...23 remote chains...] -- 6:11:25
      3278000 -- [-2218.480] [...23 remote chains...] -- 6:11:17
      3279000 -- [-2234.259] [...23 remote chains...] -- 6:11:24
      3280000 -- [-2238.299] [...23 remote chains...] -- 6:11:17

      Average standard deviation of split frequencies: 0.025439

      3281000 -- (-2232.206) [...23 remote chains...] -- 6:11:24
      3282000 -- (-2238.276) [...23 remote chains...] -- 6:11:17
      3283000 -- (-2239.710) [...23 remote chains...] -- 6:11:24
      3284000 -- (-2238.942) [...23 remote chains...] -- 6:11:16
      3285000 -- [-2239.825] [...23 remote chains...] -- 6:11:23

      Average standard deviation of split frequencies: 0.025381

      3286000 -- (-2240.189) [...23 remote chains...] -- 6:11:16
      3287000 -- (-2237.865) [...23 remote chains...] -- 6:11:23
      3288000 -- [-2235.738] [...23 remote chains...] -- 6:11:16
      3289000 -- (-2239.500) [...23 remote chains...] -- 6:11:23
      3290000 -- (-2235.781) [...23 remote chains...] -- 6:11:15

      Average standard deviation of split frequencies: 0.025281

      3291000 -- [-2230.174] [...23 remote chains...] -- 6:11:08
      3292000 -- [-2236.837] [...23 remote chains...] -- 6:11:15
      3293000 -- (-2248.530) [...23 remote chains...] -- 6:11:08
      3294000 -- (-2243.323) [...23 remote chains...] -- 6:11:15
      3295000 -- [-2226.284] [...23 remote chains...] -- 6:11:08

      Average standard deviation of split frequencies: 0.025207

      3296000 -- (-2229.017) [...23 remote chains...] -- 6:11:15
      3297000 -- [-2228.404] [...23 remote chains...] -- 6:11:07
      3298000 -- [-2253.064] [...23 remote chains...] -- 6:11:14
      3299000 -- [-2255.902] [...23 remote chains...] -- 6:11:07
      3300000 -- (-2255.450) [...23 remote chains...] -- 6:11:14

      Average standard deviation of split frequencies: 0.025209

      3301000 -- [-2255.356] [...23 remote chains...] -- 6:11:07
      3302000 -- (-2244.722) [...23 remote chains...] -- 6:11:14
      3303000 -- (-2239.388) [...23 remote chains...] -- 6:11:06
      3304000 -- [-2240.406] [...23 remote chains...] -- 6:10:59
      3305000 -- (-2245.110) [...23 remote chains...] -- 6:11:06

      Average standard deviation of split frequencies: 0.025133

      3306000 -- [-2244.437] [...23 remote chains...] -- 6:10:59
      3307000 -- [-2237.168] [...23 remote chains...] -- 6:11:06
      3308000 -- [-2228.783] [...23 remote chains...] -- 6:10:59
      3309000 -- (-2238.965) [...23 remote chains...] -- 6:11:06
      3310000 -- (-2240.894) [...23 remote chains...] -- 6:10:58

      Average standard deviation of split frequencies: 0.025009

      3311000 -- (-2234.360) [...23 remote chains...] -- 6:11:05
      3312000 -- (-2232.418) [...23 remote chains...] -- 6:10:58
      3313000 -- (-2227.941) [...23 remote chains...] -- 6:11:05
      3314000 -- (-2237.094) [...23 remote chains...] -- 6:10:58
      3315000 -- (-2229.656) [...23 remote chains...] -- 6:11:05

      Average standard deviation of split frequencies: 0.025023

      3316000 -- [-2233.428] [...23 remote chains...] -- 6:10:57
      3317000 -- (-2211.742) [...23 remote chains...] -- 6:11:04
      3318000 -- [-2205.209] [...23 remote chains...] -- 6:10:57
      3319000 -- (-2207.961) [...23 remote chains...] -- 6:11:04
      3320000 -- (-2211.093) [...23 remote chains...] -- 6:10:57

      Average standard deviation of split frequencies: 0.024906

      3321000 -- [-2202.134] [...23 remote chains...] -- 6:11:04
      3322000 -- (-2201.371) [...23 remote chains...] -- 6:10:57
      3323000 -- (-2205.333) [...23 remote chains...] -- 6:10:49
      3324000 -- (-2210.419) [...23 remote chains...] -- 6:10:56
      3325000 -- (-2211.979) [...23 remote chains...] -- 6:10:49

      Average standard deviation of split frequencies: 0.024858

      3326000 -- [-2213.643] [...23 remote chains...] -- 6:10:56
      3327000 -- (-2214.057) [...23 remote chains...] -- 6:10:49
      3328000 -- (-2217.901) [...23 remote chains...] -- 6:10:56
      3329000 -- (-2213.019) [...23 remote chains...] -- 6:10:48
      3330000 -- [-2211.159] [...23 remote chains...] -- 6:10:55

      Average standard deviation of split frequencies: 0.024862

      3331000 -- [-2212.024] [...23 remote chains...] -- 6:10:48
      3332000 -- (-2208.343) [...23 remote chains...] -- 6:10:55
      3333000 -- (-2209.110) [...23 remote chains...] -- 6:10:48
      3334000 -- (-2216.910) [...23 remote chains...] -- 6:10:55
      3335000 -- (-2222.900) [...23 remote chains...] -- 6:10:48

      Average standard deviation of split frequencies: 0.024841

      3336000 -- [-2225.784] [...23 remote chains...] -- 6:10:54
      3337000 -- (-2219.628) [...23 remote chains...] -- 6:10:47
      3338000 -- [-2220.769] [...23 remote chains...] -- 6:10:54
      3339000 -- (-2229.795) [...23 remote chains...] -- 6:10:47
      3340000 -- [-2229.385] [...23 remote chains...] -- 6:10:40

      Average standard deviation of split frequencies: 0.024783

      3341000 -- (-2231.005) [...23 remote chains...] -- 6:10:47
      3342000 -- (-2230.661) [...23 remote chains...] -- 6:10:40
      3343000 -- (-2238.828) [...23 remote chains...] -- 6:10:46
      3344000 -- (-2231.502) [...23 remote chains...] -- 6:10:39
      3345000 -- [-2218.766] [...23 remote chains...] -- 6:10:46

      Average standard deviation of split frequencies: 0.024743

      3346000 -- [-2232.434] [...23 remote chains...] -- 6:10:39
      3347000 -- (-2236.864) [...23 remote chains...] -- 6:10:46
      3348000 -- [-2241.142] [...23 remote chains...] -- 6:10:39
      3349000 -- [-2236.741] [...23 remote chains...] -- 6:10:45
      3350000 -- [-2221.514] [...23 remote chains...] -- 6:10:38

      Average standard deviation of split frequencies: 0.024806

      3351000 -- [-2214.340] [...23 remote chains...] -- 6:10:45
      3352000 -- (-2212.965) [...23 remote chains...] -- 6:10:38
      3353000 -- (-2220.502) [...23 remote chains...] -- 6:10:45
      3354000 -- [-2214.077] [...23 remote chains...] -- 6:10:38
      3355000 -- [-2230.607] [...23 remote chains...] -- 6:10:45

      Average standard deviation of split frequencies: 0.024800

      3356000 -- [-2216.403] [...23 remote chains...] -- 6:10:37
      3357000 -- [-2212.433] [...23 remote chains...] -- 6:10:30
      3358000 -- [-2209.262] [...23 remote chains...] -- 6:10:37
      3359000 -- [-2211.270] [...23 remote chains...] -- 6:10:30
      3360000 -- (-2227.729) [...23 remote chains...] -- 6:10:37

      Average standard deviation of split frequencies: 0.024755

      3361000 -- [-2222.874] [...23 remote chains...] -- 6:10:30
      3362000 -- [-2234.611] [...23 remote chains...] -- 6:10:36
      3363000 -- [-2225.765] [...23 remote chains...] -- 6:10:29
      3364000 -- [-2226.459] [...23 remote chains...] -- 6:10:36
      3365000 -- (-2232.071) [...23 remote chains...] -- 6:10:29

      Average standard deviation of split frequencies: 0.024674

      3366000 -- [-2238.814] [...23 remote chains...] -- 6:10:36
      3367000 -- (-2238.043) [...23 remote chains...] -- 6:10:29
      3368000 -- [-2229.776] [...23 remote chains...] -- 6:10:36
      3369000 -- [-2230.212] [...23 remote chains...] -- 6:10:28
      3370000 -- (-2231.229) [...23 remote chains...] -- 6:10:35

      Average standard deviation of split frequencies: 0.024620

      3371000 -- (-2225.429) [...23 remote chains...] -- 6:10:28
      3372000 -- [-2217.808] [...23 remote chains...] -- 6:10:21
      3373000 -- [-2218.535] [...23 remote chains...] -- 6:10:28
      3374000 -- [-2221.123] [...23 remote chains...] -- 6:10:21
      3375000 -- [-2234.458] [...23 remote chains...] -- 6:10:28

      Average standard deviation of split frequencies: 0.024557

      3376000 -- [-2225.418] [...23 remote chains...] -- 6:10:20
      3377000 -- [-2220.066] [...23 remote chains...] -- 6:10:27
      3378000 -- [-2224.175] [...23 remote chains...] -- 6:10:20
      3379000 -- [-2223.298] [...23 remote chains...] -- 6:10:27
      3380000 -- [-2229.553] [...23 remote chains...] -- 6:10:20

      Average standard deviation of split frequencies: 0.024455

      3381000 -- [-2229.803] [...23 remote chains...] -- 6:10:27
      3382000 -- [-2231.056] [...23 remote chains...] -- 6:10:20
      3383000 -- (-2225.459) [...23 remote chains...] -- 6:10:26
      3384000 -- [-2220.900] [...23 remote chains...] -- 6:10:19
      3385000 -- [-2215.939] [...23 remote chains...] -- 6:10:26

      Average standard deviation of split frequencies: 0.024363

      3386000 -- [-2231.831] [...23 remote chains...] -- 6:10:19
      3387000 -- [-2241.956] [...23 remote chains...] -- 6:10:12
      3388000 -- (-2249.551) [...23 remote chains...] -- 6:10:19
      3389000 -- [-2231.825] [...23 remote chains...] -- 6:10:12
      3390000 -- [-2237.062] [...23 remote chains...] -- 6:10:18

      Average standard deviation of split frequencies: 0.024275

      3391000 -- [-2237.210] [...23 remote chains...] -- 6:10:11
      3392000 -- (-2248.709) [...23 remote chains...] -- 6:10:18
      3393000 -- [-2239.196] [...23 remote chains...] -- 6:10:11
      3394000 -- [-2225.510] [...23 remote chains...] -- 6:10:18
      3395000 -- [-2229.722] [...23 remote chains...] -- 6:10:11

      Average standard deviation of split frequencies: 0.024208

      3396000 -- [-2225.217] [...23 remote chains...] -- 6:10:17
      3397000 -- [-2231.422] [...23 remote chains...] -- 6:10:10
      3398000 -- [-2227.262] [...23 remote chains...] -- 6:10:17
      3399000 -- [-2217.006] [...23 remote chains...] -- 6:10:10
      3400000 -- [-2222.331] [...23 remote chains...] -- 6:10:17

      Average standard deviation of split frequencies: 0.024211

      3401000 -- [-2234.567] [...23 remote chains...] -- 6:10:10
      3402000 -- [-2231.058] [...23 remote chains...] -- 6:10:16
      3403000 -- [-2226.392] [...23 remote chains...] -- 6:10:09
      3404000 -- [-2241.383] [...23 remote chains...] -- 6:10:02
      3405000 -- [-2229.682] [...23 remote chains...] -- 6:10:09

      Average standard deviation of split frequencies: 0.024140

      3406000 -- [-2237.416] [...23 remote chains...] -- 6:10:02
      3407000 -- [-2240.748] [...23 remote chains...] -- 6:10:09
      3408000 -- [-2239.261] [...23 remote chains...] -- 6:10:02
      3409000 -- (-2242.454) [...23 remote chains...] -- 6:10:08
      3410000 -- [-2243.958] [...23 remote chains...] -- 6:10:01

      Average standard deviation of split frequencies: 0.024086

      3411000 -- [-2237.818] [...23 remote chains...] -- 6:10:08
      3412000 -- [-2232.668] [...23 remote chains...] -- 6:10:01
      3413000 -- [-2230.575] [...23 remote chains...] -- 6:10:08
      3414000 -- [-2235.073] [...23 remote chains...] -- 6:10:01
      3415000 -- [-2227.279] [...23 remote chains...] -- 6:10:08

      Average standard deviation of split frequencies: 0.024042

      3416000 -- [-2238.666] [...23 remote chains...] -- 6:10:01
      3417000 -- [-2250.146] [...23 remote chains...] -- 6:10:07
      3418000 -- [-2252.623] [...23 remote chains...] -- 6:10:00
      3419000 -- [-2242.096] [...23 remote chains...] -- 6:10:07
      3420000 -- [-2237.778] [...23 remote chains...] -- 6:10:00

      Average standard deviation of split frequencies: 0.024047

      3421000 -- [-2241.955] [...23 remote chains...] -- 6:10:07
      3422000 -- [-2228.991] [...23 remote chains...] -- 6:10:00
      3423000 -- [-2236.141] [...23 remote chains...] -- 6:09:53
      3424000 -- (-2245.423) [...23 remote chains...] -- 6:09:59
      3425000 -- [-2234.644] [...23 remote chains...] -- 6:09:52

      Average standard deviation of split frequencies: 0.024014

      3426000 -- [-2239.405] [...23 remote chains...] -- 6:09:59
      3427000 -- [-2226.656] [...23 remote chains...] -- 6:09:52
      3428000 -- [-2228.778] [...23 remote chains...] -- 6:09:59
      3429000 -- [-2240.152] [...23 remote chains...] -- 6:09:52
      3430000 -- [-2230.152] [...23 remote chains...] -- 6:09:58

      Average standard deviation of split frequencies: 0.024149

      3431000 -- [-2221.016] [...23 remote chains...] -- 6:09:51
      3432000 -- [-2232.869] [...23 remote chains...] -- 6:09:58
      3433000 -- [-2233.619] [...23 remote chains...] -- 6:09:51
      3434000 -- [-2236.467] [...23 remote chains...] -- 6:09:58
      3435000 -- [-2230.802] [...23 remote chains...] -- 6:09:51

      Average standard deviation of split frequencies: 0.024044

      3436000 -- [-2223.244] [...23 remote chains...] -- 6:09:57
      3437000 -- [-2225.438] [...23 remote chains...] -- 6:09:50
      3438000 -- (-2225.431) [...23 remote chains...] -- 6:09:57
      3439000 -- [-2231.458] [...23 remote chains...] -- 6:09:50
      3440000 -- [-2235.778] [...23 remote chains...] -- 6:09:57

      Average standard deviation of split frequencies: 0.023964

      3441000 -- (-2238.204) [...23 remote chains...] -- 6:09:50
      3442000 -- [-2230.877] [...23 remote chains...] -- 6:09:56
      3443000 -- [-2218.154] [...23 remote chains...] -- 6:09:49
      3444000 -- (-2218.634) [...23 remote chains...] -- 6:09:43
      3445000 -- [-2218.998] [...23 remote chains...] -- 6:09:49

      Average standard deviation of split frequencies: 0.023913

      3446000 -- [-2231.045] [...23 remote chains...] -- 6:09:42
      3447000 -- [-2229.127] [...23 remote chains...] -- 6:09:49
      3448000 -- [-2232.640] [...23 remote chains...] -- 6:09:42
      3449000 -- [-2224.809] [...23 remote chains...] -- 6:09:48
      3450000 -- [-2229.030] [...23 remote chains...] -- 6:09:42

      Average standard deviation of split frequencies: 0.023834

      3451000 -- [-2231.241] [...23 remote chains...] -- 6:09:48
      3452000 -- [-2238.530] [...23 remote chains...] -- 6:09:41
      3453000 -- [-2235.519] [...23 remote chains...] -- 6:09:48
      3454000 -- [-2223.630] [...23 remote chains...] -- 6:09:41
      3455000 -- (-2239.002) [...23 remote chains...] -- 6:09:48

      Average standard deviation of split frequencies: 0.023723

      3456000 -- [-2231.635] [...23 remote chains...] -- 6:09:41
      3457000 -- [-2244.073] [...23 remote chains...] -- 6:09:47
      3458000 -- (-2238.178) [...23 remote chains...] -- 6:09:40
      3459000 -- (-2240.061) [...23 remote chains...] -- 6:09:47
      3460000 -- (-2239.042) [...23 remote chains...] -- 6:09:40

      Average standard deviation of split frequencies: 0.023556

      3461000 -- [-2234.664] [...23 remote chains...] -- 6:09:33
      3462000 -- [-2246.163] [...23 remote chains...] -- 6:09:40
      3463000 -- (-2240.068) [...23 remote chains...] -- 6:09:33
      3464000 -- [-2226.183] [...23 remote chains...] -- 6:09:39
      3465000 -- [-2226.218] [...23 remote chains...] -- 6:09:32

      Average standard deviation of split frequencies: 0.023479

      3466000 -- [-2227.867] [...23 remote chains...] -- 6:09:39
      3467000 -- [-2210.134] [...23 remote chains...] -- 6:09:32
      3468000 -- [-2220.179] [...23 remote chains...] -- 6:09:39
      3469000 -- [-2225.290] [...23 remote chains...] -- 6:09:32
      3470000 -- [-2214.296] [...23 remote chains...] -- 6:09:38

      Average standard deviation of split frequencies: 0.023350

      3471000 -- [-2233.010] [...23 remote chains...] -- 6:09:31
      3472000 -- (-2226.509) [...23 remote chains...] -- 6:09:38
      3473000 -- [-2232.393] [...23 remote chains...] -- 6:09:31
      3474000 -- [-2225.851] [...23 remote chains...] -- 6:09:38
      3475000 -- (-2219.383) [...23 remote chains...] -- 6:09:31

      Average standard deviation of split frequencies: 0.023176

      3476000 -- (-2218.240) [...23 remote chains...] -- 6:09:37
      3477000 -- [-2215.394] [...23 remote chains...] -- 6:09:31
      3478000 -- [-2206.664] [...23 remote chains...] -- 6:09:37
      3479000 -- [-2202.219] [...23 remote chains...] -- 6:09:30
      3480000 -- (-2209.098) [...23 remote chains...] -- 6:09:37

      Average standard deviation of split frequencies: 0.023042

      3481000 -- (-2205.552) [...23 remote chains...] -- 6:09:30
      3482000 -- (-2208.212) [...23 remote chains...] -- 6:09:36
      3483000 -- (-2218.621) [...23 remote chains...] -- 6:09:30
      3484000 -- (-2217.274) [...23 remote chains...] -- 6:09:36
      3485000 -- [-2218.358] [...23 remote chains...] -- 6:09:29

      Average standard deviation of split frequencies: 0.023149

      3486000 -- (-2218.768) [...23 remote chains...] -- 6:09:36
      3487000 -- [-2214.781] [...23 remote chains...] -- 6:09:29
      3488000 -- (-2221.055) [...23 remote chains...] -- 6:09:35
      3489000 -- (-2217.259) [...23 remote chains...] -- 6:09:29
      3490000 -- [-2218.792] [...23 remote chains...] -- 6:09:35

      Average standard deviation of split frequencies: 0.023036

      3491000 -- (-2214.811) [...23 remote chains...] -- 6:09:28
      3492000 -- [-2211.254] [...23 remote chains...] -- 6:09:35
      3493000 -- (-2218.831) [...23 remote chains...] -- 6:09:28
      3494000 -- (-2207.180) [...23 remote chains...] -- 6:09:34
      3495000 -- (-2221.348) [...23 remote chains...] -- 6:09:28

      Average standard deviation of split frequencies: 0.022912

      3496000 -- [-2212.450] [...23 remote chains...] -- 6:09:21
      3497000 -- [-2225.570] [...23 remote chains...] -- 6:09:27
      3498000 -- [-2228.461] [...23 remote chains...] -- 6:09:20
      3499000 -- (-2217.175) [...23 remote chains...] -- 6:09:27
      3500000 -- [-2227.436] [...23 remote chains...] -- 6:09:20

      Average standard deviation of split frequencies: 0.022792

      3501000 -- (-2228.541) [...23 remote chains...] -- 6:09:27
      3502000 -- (-2223.605) [...23 remote chains...] -- 6:09:20
      3503000 -- (-2216.032) [...23 remote chains...] -- 6:09:26
      3504000 -- (-2218.947) [...23 remote chains...] -- 6:09:19
      3505000 -- [-2217.944] [...23 remote chains...] -- 6:09:26

      Average standard deviation of split frequencies: 0.022756

      3506000 -- [-2217.155] [...23 remote chains...] -- 6:09:19
      3507000 -- [-2205.457] [...23 remote chains...] -- 6:09:26
      3508000 -- [-2209.293] [...23 remote chains...] -- 6:09:19
      3509000 -- [-2213.314] [...23 remote chains...] -- 6:09:25
      3510000 -- [-2214.577] [...23 remote chains...] -- 6:09:18

      Average standard deviation of split frequencies: 0.022674

      3511000 -- (-2210.485) [...23 remote chains...] -- 6:09:25
      3512000 -- [-2221.521] [...23 remote chains...] -- 6:09:18
      3513000 -- [-2216.531] [...23 remote chains...] -- 6:09:25
      3514000 -- [-2225.396] [...23 remote chains...] -- 6:09:18
      3515000 -- [-2212.337] [...23 remote chains...] -- 6:09:11

      Average standard deviation of split frequencies: 0.022554

      3516000 -- (-2225.379) [...23 remote chains...] -- 6:09:17
      3517000 -- [-2222.710] [...23 remote chains...] -- 6:09:11
      3518000 -- (-2222.647) [...23 remote chains...] -- 6:09:17
      3519000 -- [-2213.939] [...23 remote chains...] -- 6:09:10
      3520000 -- [-2222.941] [...23 remote chains...] -- 6:09:17

      Average standard deviation of split frequencies: 0.022499

      3521000 -- [-2230.995] [...23 remote chains...] -- 6:09:10
      3522000 -- (-2235.469) [...23 remote chains...] -- 6:09:16
      3523000 -- (-2224.557) [...23 remote chains...] -- 6:09:10
      3524000 -- (-2222.882) [...23 remote chains...] -- 6:09:16
      3525000 -- [-2226.921] [...23 remote chains...] -- 6:09:09

      Average standard deviation of split frequencies: 0.022446

      3526000 -- [-2216.432] [...23 remote chains...] -- 6:09:16
      3527000 -- (-2220.774) [...23 remote chains...] -- 6:09:09
      3528000 -- [-2222.652] [...23 remote chains...] -- 6:09:15
      3529000 -- [-2226.847] [...23 remote chains...] -- 6:09:09
      3530000 -- (-2222.211) [...23 remote chains...] -- 6:09:15

      Average standard deviation of split frequencies: 0.022395

      3531000 -- (-2221.935) [...23 remote chains...] -- 6:09:08
      3532000 -- (-2218.017) [...23 remote chains...] -- 6:09:15
      3533000 -- [-2216.095] [...23 remote chains...] -- 6:09:08
      3534000 -- (-2221.001) [...23 remote chains...] -- 6:09:14
      3535000 -- [-2216.685] [...23 remote chains...] -- 6:09:08

      Average standard deviation of split frequencies: 0.022330

      3536000 -- [-2214.000] [...23 remote chains...] -- 6:09:01
      3537000 -- (-2215.660) [...23 remote chains...] -- 6:09:07
      3538000 -- [-2216.528] [...23 remote chains...] -- 6:09:01
      3539000 -- [-2201.562] [...23 remote chains...] -- 6:09:07
      3540000 -- [-2210.459] [...23 remote chains...] -- 6:09:00

      Average standard deviation of split frequencies: 0.022328

      3541000 -- [-2214.930] [...23 remote chains...] -- 6:09:07
      3542000 -- [-2214.370] [...23 remote chains...] -- 6:09:00
      3543000 -- (-2217.015) [...23 remote chains...] -- 6:09:06
      3544000 -- [-2225.331] [...23 remote chains...] -- 6:09:00
      3545000 -- (-2226.429) [...23 remote chains...] -- 6:09:06

      Average standard deviation of split frequencies: 0.022335

      3546000 -- [-2219.246] [...23 remote chains...] -- 6:08:59
      3547000 -- (-2230.625) [...23 remote chains...] -- 6:09:06
      3548000 -- (-2245.056) [...23 remote chains...] -- 6:08:59
      3549000 -- [-2222.326] [...23 remote chains...] -- 6:09:05
      3550000 -- (-2218.916) [...23 remote chains...] -- 6:08:58

      Average standard deviation of split frequencies: 0.022438

      3551000 -- (-2216.038) [...23 remote chains...] -- 6:09:05
      3552000 -- (-2227.819) [...23 remote chains...] -- 6:08:58
      3553000 -- (-2216.063) [...23 remote chains...] -- 6:09:05
      3554000 -- (-2223.374) [...23 remote chains...] -- 6:08:58
      3555000 -- (-2224.805) [...23 remote chains...] -- 6:09:04

      Average standard deviation of split frequencies: 0.022415

      3556000 -- (-2231.856) [...23 remote chains...] -- 6:08:57
      3557000 -- [-2225.169] [...23 remote chains...] -- 6:09:04
      3558000 -- [-2213.080] [...23 remote chains...] -- 6:08:57
      3559000 -- [-2216.284] [...23 remote chains...] -- 6:08:50
      3560000 -- [-2223.641] [...23 remote chains...] -- 6:08:57

      Average standard deviation of split frequencies: 0.022514

      3561000 -- (-2223.162) [...23 remote chains...] -- 6:08:50
      3562000 -- (-2226.775) [...23 remote chains...] -- 6:08:56
      3563000 -- [-2230.055] [...23 remote chains...] -- 6:08:50
      3564000 -- (-2238.023) [...23 remote chains...] -- 6:08:56
      3565000 -- [-2236.867] [...23 remote chains...] -- 6:08:49

      Average standard deviation of split frequencies: 0.022511

      3566000 -- (-2234.235) [...23 remote chains...] -- 6:08:56
      3567000 -- (-2219.668) [...23 remote chains...] -- 6:08:49
      3568000 -- (-2222.949) [...23 remote chains...] -- 6:08:55
      3569000 -- (-2231.894) [...23 remote chains...] -- 6:08:49
      3570000 -- [-2236.042] [...23 remote chains...] -- 6:08:55

      Average standard deviation of split frequencies: 0.022528

      3571000 -- (-2236.953) [...23 remote chains...] -- 6:08:48
      3572000 -- [-2228.860] [...23 remote chains...] -- 6:08:55
      3573000 -- (-2235.792) [...23 remote chains...] -- 6:08:48
      3574000 -- (-2220.821) [...23 remote chains...] -- 6:08:54
      3575000 -- [-2228.661] [...23 remote chains...] -- 6:08:48

      Average standard deviation of split frequencies: 0.022498

      3576000 -- (-2229.409) [...23 remote chains...] -- 6:08:41
      3577000 -- (-2224.907) [...23 remote chains...] -- 6:08:47
      3578000 -- [-2241.942] [...23 remote chains...] -- 6:08:54
      3579000 -- (-2249.221) [...23 remote chains...] -- 6:08:47
      3580000 -- (-2240.121) [...23 remote chains...] -- 6:08:40

      Average standard deviation of split frequencies: 0.022516

      3581000 -- [-2244.800] [...23 remote chains...] -- 6:08:47
      3582000 -- [-2237.307] [...23 remote chains...] -- 6:08:40
      3583000 -- [-2243.256] [...23 remote chains...] -- 6:08:46
      3584000 -- (-2235.382) [...23 remote chains...] -- 6:08:40
      3585000 -- (-2237.591) [...23 remote chains...] -- 6:08:46

      Average standard deviation of split frequencies: 0.022538

      3586000 -- [-2242.620] [...23 remote chains...] -- 6:08:39
      3587000 -- (-2249.306) [...23 remote chains...] -- 6:08:46
      3588000 -- (-2241.583) [...23 remote chains...] -- 6:08:39
      3589000 -- [-2246.531] [...23 remote chains...] -- 6:08:45
      3590000 -- [-2247.410] [...23 remote chains...] -- 6:08:39

      Average standard deviation of split frequencies: 0.022406

      3591000 -- (-2251.054) [...23 remote chains...] -- 6:08:45
      3592000 -- (-2255.658) [...23 remote chains...] -- 6:08:38
      3593000 -- (-2260.468) [...23 remote chains...] -- 6:08:45
      3594000 -- [-2251.589] [...23 remote chains...] -- 6:08:38
      3595000 -- [-2260.091] [...23 remote chains...] -- 6:08:44

      Average standard deviation of split frequencies: 0.022403

      3596000 -- (-2255.435) [...23 remote chains...] -- 6:08:38
      3597000 -- [-2253.282] [...23 remote chains...] -- 6:08:44
      3598000 -- [-2245.974] [...23 remote chains...] -- 6:08:37
      3599000 -- (-2252.243) [...23 remote chains...] -- 6:08:43
      3600000 -- [-2252.668] [...23 remote chains...] -- 6:08:37

      Average standard deviation of split frequencies: 0.022482

      3601000 -- [-2253.008] [...23 remote chains...] -- 6:08:30
      3602000 -- [-2257.574] [...23 remote chains...] -- 6:08:36
      3603000 -- [-2259.857] [...23 remote chains...] -- 6:08:30
      3604000 -- [-2248.020] [...23 remote chains...] -- 6:08:36
      3605000 -- [-2247.208] [...23 remote chains...] -- 6:08:30

      Average standard deviation of split frequencies: 0.022463

      3606000 -- [-2243.766] [...23 remote chains...] -- 6:08:36
      3607000 -- [-2262.916] [...23 remote chains...] -- 6:08:29
      3608000 -- [-2252.807] [...23 remote chains...] -- 6:08:35
      3609000 -- [-2268.245] [...23 remote chains...] -- 6:08:29
      3610000 -- [-2257.929] [...23 remote chains...] -- 6:08:35

      Average standard deviation of split frequencies: 0.022495

      3611000 -- [-2259.632] [...23 remote chains...] -- 6:08:28
      3612000 -- [-2257.107] [...23 remote chains...] -- 6:08:35
      3613000 -- [-2263.014] [...23 remote chains...] -- 6:08:28
      3614000 -- [-2247.364] [...23 remote chains...] -- 6:08:34
      3615000 -- [-2257.920] [...23 remote chains...] -- 6:08:28

      Average standard deviation of split frequencies: 0.022497

      3616000 -- [-2252.372] [...23 remote chains...] -- 6:08:34
      3617000 -- [-2248.564] [...23 remote chains...] -- 6:08:27
      3618000 -- [-2226.158] [...23 remote chains...] -- 6:08:21
      3619000 -- [-2238.135] [...23 remote chains...] -- 6:08:27
      3620000 -- [-2235.081] [...23 remote chains...] -- 6:08:20

      Average standard deviation of split frequencies: 0.022583

      3621000 -- [-2231.276] [...23 remote chains...] -- 6:08:27
      3622000 -- [-2231.011] [...23 remote chains...] -- 6:08:20
      3623000 -- [-2230.488] [...23 remote chains...] -- 6:08:26
      3624000 -- [-2233.155] [...23 remote chains...] -- 6:08:20
      3625000 -- [-2232.761] [...23 remote chains...] -- 6:08:26

      Average standard deviation of split frequencies: 0.022548

      3626000 -- [-2233.251] [...23 remote chains...] -- 6:08:19
      3627000 -- [-2236.519] [...23 remote chains...] -- 6:08:26
      3628000 -- (-2229.440) [...23 remote chains...] -- 6:08:19
      3629000 -- (-2235.771) [...23 remote chains...] -- 6:08:25
      3630000 -- [-2233.664] [...23 remote chains...] -- 6:08:19

      Average standard deviation of split frequencies: 0.022518

      3631000 -- (-2231.439) [...23 remote chains...] -- 6:08:25
      3632000 -- (-2236.253) [...23 remote chains...] -- 6:08:18
      3633000 -- [-2231.334] [...23 remote chains...] -- 6:08:25
      3634000 -- [-2237.593] [...23 remote chains...] -- 6:08:18
      3635000 -- (-2231.606) [...23 remote chains...] -- 6:08:11

      Average standard deviation of split frequencies: 0.022483

      3636000 -- [-2242.469] [...23 remote chains...] -- 6:08:18
      3637000 -- [-2221.968] [...23 remote chains...] -- 6:08:11
      3638000 -- [-2229.872] [...23 remote chains...] -- 6:08:17
      3639000 -- [-2239.220] [...23 remote chains...] -- 6:08:11
      3640000 -- [-2245.817] [...23 remote chains...] -- 6:08:17

      Average standard deviation of split frequencies: 0.022497

      3641000 -- [-2242.813] [...23 remote chains...] -- 6:08:10
      3642000 -- [-2231.803] [...23 remote chains...] -- 6:08:17
      3643000 -- [-2220.135] [...23 remote chains...] -- 6:08:10
      3644000 -- [-2222.864] [...23 remote chains...] -- 6:08:16
      3645000 -- [-2224.458] [...23 remote chains...] -- 6:08:10

      Average standard deviation of split frequencies: 0.022526

      3646000 -- [-2230.450] [...23 remote chains...] -- 6:08:16
      3647000 -- [-2234.254] [...23 remote chains...] -- 6:08:22
      3648000 -- [-2237.740] [...23 remote chains...] -- 6:08:15
      3649000 -- (-2240.214) [...23 remote chains...] -- 6:08:09
      3650000 -- (-2238.669) [...23 remote chains...] -- 6:08:15

      Average standard deviation of split frequencies: 0.022347

      3651000 -- [-2239.717] [...23 remote chains...] -- 6:08:21
      3652000 -- (-2233.606) [...23 remote chains...] -- 6:08:15
      3653000 -- (-2232.615) [...23 remote chains...] -- 6:08:21
      3654000 -- (-2232.382) [...23 remote chains...] -- 6:08:14
      3655000 -- [-2239.765] [...23 remote chains...] -- 6:08:08

      Average standard deviation of split frequencies: 0.022195

      3656000 -- [-2227.777] [...23 remote chains...] -- 6:08:14
      3657000 -- (-2228.913) [...23 remote chains...] -- 6:08:20
      3658000 -- (-2227.038) [...23 remote chains...] -- 6:08:14
      3659000 -- [-2226.809] [...23 remote chains...] -- 6:08:07
      3660000 -- (-2236.570) [...23 remote chains...] -- 6:08:13

      Average standard deviation of split frequencies: 0.022215

      3661000 -- [-2227.343] [...23 remote chains...] -- 6:08:07
      3662000 -- (-2228.850) [...23 remote chains...] -- 6:08:13
      3663000 -- [-2230.503] [...23 remote chains...] -- 6:08:06
      3664000 -- [-2222.258] [...23 remote chains...] -- 6:08:13
      3665000 -- (-2224.403) [...23 remote chains...] -- 6:08:06

      Average standard deviation of split frequencies: 0.022084

      3666000 -- (-2230.486) [...23 remote chains...] -- 6:08:12
      3667000 -- [-2228.675] [...23 remote chains...] -- 6:08:06
      3668000 -- [-2222.021] [...23 remote chains...] -- 6:08:12
      3669000 -- (-2232.409) [...23 remote chains...] -- 6:08:05
      3670000 -- (-2227.320) [...23 remote chains...] -- 6:08:11

      Average standard deviation of split frequencies: 0.022131

      3671000 -- [-2215.769] [...23 remote chains...] -- 6:08:05
      3672000 -- (-2216.040) [...23 remote chains...] -- 6:08:11
      3673000 -- (-2222.719) [...23 remote chains...] -- 6:08:05
      3674000 -- (-2226.951) [...23 remote chains...] -- 6:08:11
      3675000 -- (-2235.138) [...23 remote chains...] -- 6:08:04

      Average standard deviation of split frequencies: 0.022068

      3676000 -- (-2243.549) [...23 remote chains...] -- 6:08:10
      3677000 -- [-2243.103] [...23 remote chains...] -- 6:08:04
      3678000 -- [-2244.912] [...23 remote chains...] -- 6:08:10
      3679000 -- [-2239.862] [...23 remote chains...] -- 6:08:03
      3680000 -- (-2239.662) [...23 remote chains...] -- 6:08:10

      Average standard deviation of split frequencies: 0.021973

      3681000 -- (-2243.882) [...23 remote chains...] -- 6:08:03
      3682000 -- (-2229.617) [...23 remote chains...] -- 6:08:09
      3683000 -- [-2239.858] [...23 remote chains...] -- 6:08:03
      3684000 -- (-2245.673) [...23 remote chains...] -- 6:08:09
      3685000 -- (-2247.557) [...23 remote chains...] -- 6:08:02

      Average standard deviation of split frequencies: 0.021885

      3686000 -- [-2240.083] [...23 remote chains...] -- 6:08:08
      3687000 -- [-2235.539] [...23 remote chains...] -- 6:08:02
      3688000 -- (-2240.360) [...23 remote chains...] -- 6:07:56
      3689000 -- (-2230.780) [...23 remote chains...] -- 6:08:02
      3690000 -- [-2232.923] [...23 remote chains...] -- 6:08:08

      Average standard deviation of split frequencies: 0.021812

      3691000 -- [-2232.505] [...23 remote chains...] -- 6:08:01
      3692000 -- [-2227.128] [...23 remote chains...] -- 6:08:07
      3693000 -- [-2234.083] [...23 remote chains...] -- 6:08:01
      3694000 -- [-2232.295] [...23 remote chains...] -- 6:08:07
      3695000 -- (-2237.998) [...23 remote chains...] -- 6:08:01

      Average standard deviation of split frequencies: 0.021734

      3696000 -- [-2251.544] [...23 remote chains...] -- 6:08:07
      3697000 -- (-2242.901) [...23 remote chains...] -- 6:08:00
      3698000 -- [-2225.762] [...23 remote chains...] -- 6:08:06
      3699000 -- [-2229.642] [...23 remote chains...] -- 6:08:00
      3700000 -- (-2222.908) [...23 remote chains...] -- 6:08:06

      Average standard deviation of split frequencies: 0.021671

      3701000 -- (-2227.980) [...23 remote chains...] -- 6:07:59
      3702000 -- [-2232.310] [...23 remote chains...] -- 6:08:05
      3703000 -- [-2229.386] [...23 remote chains...] -- 6:07:59
      3704000 -- [-2240.863] [...23 remote chains...] -- 6:07:53
      3705000 -- [-2229.551] [...23 remote chains...] -- 6:07:59

      Average standard deviation of split frequencies: 0.021609

      3706000 -- [-2229.085] [...23 remote chains...] -- 6:07:52
      3707000 -- (-2216.750) [...23 remote chains...] -- 6:07:58
      3708000 -- [-2223.650] [...23 remote chains...] -- 6:07:52
      3709000 -- (-2236.406) [...23 remote chains...] -- 6:07:58
      3710000 -- (-2225.207) [...23 remote chains...] -- 6:07:51

      Average standard deviation of split frequencies: 0.021566

      3711000 -- [-2223.515] [...23 remote chains...] -- 6:07:58
      3712000 -- [-2229.893] [...23 remote chains...] -- 6:07:51
      3713000 -- [-2229.005] [...23 remote chains...] -- 6:07:57
      3714000 -- [-2227.522] [...23 remote chains...] -- 6:07:51
      3715000 -- [-2232.058] [...23 remote chains...] -- 6:07:57

      Average standard deviation of split frequencies: 0.021606

      3716000 -- (-2227.230) [...23 remote chains...] -- 6:07:50
      3717000 -- [-2230.222] [...23 remote chains...] -- 6:07:56
      3718000 -- [-2236.463] [...23 remote chains...] -- 6:07:50
      3719000 -- (-2230.040) [...23 remote chains...] -- 6:07:56
      3720000 -- (-2235.922) [...23 remote chains...] -- 6:07:50

      Average standard deviation of split frequencies: 0.021631

      3721000 -- [-2232.689] [...23 remote chains...] -- 6:07:56
      3722000 -- [-2235.371] [...23 remote chains...] -- 6:07:49
      3723000 -- [-2239.297] [...23 remote chains...] -- 6:07:55
      3724000 -- [-2241.559] [...23 remote chains...] -- 6:07:49
      3725000 -- [-2241.333] [...23 remote chains...] -- 6:07:55

      Average standard deviation of split frequencies: 0.021617

      3726000 -- [-2239.251] [...23 remote chains...] -- 6:07:48
      3727000 -- [-2248.000] [...23 remote chains...] -- 6:07:54
      3728000 -- [-2252.107] [...23 remote chains...] -- 6:07:48
      3729000 -- (-2247.585) [...23 remote chains...] -- 6:07:54
      3730000 -- [-2246.040] [...23 remote chains...] -- 6:07:48

      Average standard deviation of split frequencies: 0.021632

      3731000 -- [-2236.162] [...23 remote chains...] -- 6:07:41
      3732000 -- (-2236.965) [...23 remote chains...] -- 6:07:47
      3733000 -- (-2233.586) [...23 remote chains...] -- 6:07:41
      3734000 -- (-2227.703) [...23 remote chains...] -- 6:07:47
      3735000 -- [-2229.643] [...23 remote chains...] -- 6:07:41

      Average standard deviation of split frequencies: 0.021637

      3736000 -- (-2234.444) [...23 remote chains...] -- 6:07:47
      3737000 -- (-2238.587) [...23 remote chains...] -- 6:07:40
      3738000 -- [-2226.962] [...23 remote chains...] -- 6:07:46
      3739000 -- (-2221.778) [...23 remote chains...] -- 6:07:40
      3740000 -- (-2229.075) [...23 remote chains...] -- 6:07:46

      Average standard deviation of split frequencies: 0.021633

      3741000 -- (-2228.731) [...23 remote chains...] -- 6:07:39
      3742000 -- [-2224.702] [...23 remote chains...] -- 6:07:45
      3743000 -- (-2234.606) [...23 remote chains...] -- 6:07:39
      3744000 -- (-2233.764) [...23 remote chains...] -- 6:07:45
      3745000 -- [-2224.979] [...23 remote chains...] -- 6:07:39

      Average standard deviation of split frequencies: 0.021568

      3746000 -- [-2221.360] [...23 remote chains...] -- 6:07:45
      3747000 -- (-2221.370) [...23 remote chains...] -- 6:07:38
      3748000 -- (-2227.003) [...23 remote chains...] -- 6:07:32
      3749000 -- (-2227.762) [...23 remote chains...] -- 6:07:38
      3750000 -- [-2229.566] [...23 remote chains...] -- 6:07:44

      Average standard deviation of split frequencies: 0.021561

      3751000 -- (-2220.410) [...23 remote chains...] -- 6:07:37
      3752000 -- [-2233.681] [...23 remote chains...] -- 6:07:31
      3753000 -- [-2245.581] [...23 remote chains...] -- 6:07:37
      3754000 -- [-2233.409] [...23 remote chains...] -- 6:07:31
      3755000 -- (-2231.384) [...23 remote chains...] -- 6:07:37

      Average standard deviation of split frequencies: 0.021600

      3756000 -- (-2239.244) [...23 remote chains...] -- 6:07:30
      3757000 -- [-2236.737] [...23 remote chains...] -- 6:07:36
      3758000 -- (-2238.340) [...23 remote chains...] -- 6:07:30
      3759000 -- [-2228.480] [...23 remote chains...] -- 6:07:36
      3760000 -- (-2228.126) [...23 remote chains...] -- 6:07:30

      Average standard deviation of split frequencies: 0.021608

      3761000 -- (-2236.438) [...23 remote chains...] -- 6:07:36
      3762000 -- (-2227.221) [...23 remote chains...] -- 6:07:29
      3763000 -- (-2230.721) [...23 remote chains...] -- 6:07:35
      3764000 -- [-2235.161] [...23 remote chains...] -- 6:07:29
      3765000 -- [-2228.216] [...23 remote chains...] -- 6:07:35

      Average standard deviation of split frequencies: 0.021596

      3766000 -- [-2230.432] [...23 remote chains...] -- 6:07:28
      3767000 -- (-2249.410) [...23 remote chains...] -- 6:07:34
      3768000 -- [-2241.288] [...23 remote chains...] -- 6:07:28
      3769000 -- [-2240.884] [...23 remote chains...] -- 6:07:34
      3770000 -- [-2247.384] [...23 remote chains...] -- 6:07:28

      Average standard deviation of split frequencies: 0.021533

      3771000 -- [-2241.801] [...23 remote chains...] -- 6:07:34
      3772000 -- [-2236.503] [...23 remote chains...] -- 6:07:27
      3773000 -- [-2245.699] [...23 remote chains...] -- 6:07:33
      3774000 -- [-2243.635] [...23 remote chains...] -- 6:07:27
      3775000 -- [-2239.527] [...23 remote chains...] -- 6:07:33

      Average standard deviation of split frequencies: 0.021481

      3776000 -- [-2235.404] [...23 remote chains...] -- 6:07:26
      3777000 -- [-2240.971] [...23 remote chains...] -- 6:07:32
      3778000 -- [-2245.823] [...23 remote chains...] -- 6:07:26
      3779000 -- [-2248.421] [...23 remote chains...] -- 6:07:32
      3780000 -- [-2242.859] [...23 remote chains...] -- 6:07:26

      Average standard deviation of split frequencies: 0.021290

      3781000 -- [-2241.785] [...23 remote chains...] -- 6:07:32
      3782000 -- [-2244.054] [...23 remote chains...] -- 6:07:25
      3783000 -- (-2233.759) [...23 remote chains...] -- 6:07:19
      3784000 -- (-2247.843) [...23 remote chains...] -- 6:07:25
      3785000 -- [-2246.737] [...23 remote chains...] -- 6:07:19

      Average standard deviation of split frequencies: 0.021310

      3786000 -- [-2243.251] [...23 remote chains...] -- 6:07:25
      3787000 -- [-2248.647] [...23 remote chains...] -- 6:07:18
      3788000 -- (-2250.480) [...23 remote chains...] -- 6:07:24
      3789000 -- [-2251.314] [...23 remote chains...] -- 6:07:18
      3790000 -- [-2249.708] [...23 remote chains...] -- 6:07:24

      Average standard deviation of split frequencies: 0.021316

      3791000 -- [-2251.197] [...23 remote chains...] -- 6:07:17
      3792000 -- [-2267.256] [...23 remote chains...] -- 6:07:23
      3793000 -- (-2257.329) [...23 remote chains...] -- 6:07:17
      3794000 -- [-2271.328] [...23 remote chains...] -- 6:07:23
      3795000 -- (-2257.450) [...23 remote chains...] -- 6:07:17

      Average standard deviation of split frequencies: 0.021266

      3796000 -- [-2247.463] [...23 remote chains...] -- 6:07:23
      3797000 -- [-2248.765] [...23 remote chains...] -- 6:07:16
      3798000 -- (-2251.564) [...23 remote chains...] -- 6:07:22
      3799000 -- [-2241.344] [...23 remote chains...] -- 6:07:16
      3800000 -- [-2239.026] [...23 remote chains...] -- 6:07:22

      Average standard deviation of split frequencies: 0.021214

      3801000 -- [-2232.168] [...23 remote chains...] -- 6:07:15
      3802000 -- [-2231.932] [...23 remote chains...] -- 6:07:21
      3803000 -- [-2231.432] [...23 remote chains...] -- 6:07:15
      3804000 -- (-2239.648) [...23 remote chains...] -- 6:07:09
      3805000 -- [-2246.473] [...23 remote chains...] -- 6:07:15

      Average standard deviation of split frequencies: 0.021215

      3806000 -- [-2235.276] [...23 remote chains...] -- 6:07:08
      3807000 -- [-2234.407] [...23 remote chains...] -- 6:07:14
      3808000 -- [-2236.612] [...23 remote chains...] -- 6:07:08
      3809000 -- [-2231.404] [...23 remote chains...] -- 6:07:14
      3810000 -- [-2239.416] [...23 remote chains...] -- 6:07:08

      Average standard deviation of split frequencies: 0.021190

      3811000 -- [-2229.744] [...23 remote chains...] -- 6:07:14
      3812000 -- [-2234.536] [...23 remote chains...] -- 6:07:07
      3813000 -- [-2228.199] [...23 remote chains...] -- 6:07:13
      3814000 -- (-2225.037) [...23 remote chains...] -- 6:07:07
      3815000 -- (-2230.882) [...23 remote chains...] -- 6:07:13

      Average standard deviation of split frequencies: 0.021184

      3816000 -- (-2233.758) [...23 remote chains...] -- 6:07:06
      3817000 -- [-2240.807] [...23 remote chains...] -- 6:07:12
      3818000 -- (-2242.098) [...23 remote chains...] -- 6:07:06
      3819000 -- (-2239.223) [...23 remote chains...] -- 6:07:12
      3820000 -- (-2242.647) [...23 remote chains...] -- 6:07:06

      Average standard deviation of split frequencies: 0.021151

      3821000 -- [-2238.056] [...23 remote chains...] -- 6:07:12
      3822000 -- [-2235.127] [...23 remote chains...] -- 6:07:05
      3823000 -- (-2233.009) [...23 remote chains...] -- 6:07:11
      3824000 -- [-2234.092] [...23 remote chains...] -- 6:07:05
      3825000 -- [-2227.422] [...23 remote chains...] -- 6:07:11

      Average standard deviation of split frequencies: 0.021117

      3826000 -- [-2228.916] [...23 remote chains...] -- 6:07:04
      3827000 -- [-2226.545] [...23 remote chains...] -- 6:07:10
      3828000 -- [-2224.905] [...23 remote chains...] -- 6:07:04
      3829000 -- [-2232.189] [...23 remote chains...] -- 6:07:10
      3830000 -- [-2241.305] [...23 remote chains...] -- 6:07:04

      Average standard deviation of split frequencies: 0.021226

      3831000 -- (-2250.736) [...23 remote chains...] -- 6:07:10
      3832000 -- [-2238.273] [...23 remote chains...] -- 6:07:03
      3833000 -- [-2239.559] [...23 remote chains...] -- 6:07:09
      3834000 -- [-2233.780] [...23 remote chains...] -- 6:07:03
      3835000 -- [-2243.095] [...23 remote chains...] -- 6:07:09

      Average standard deviation of split frequencies: 0.021218

      3836000 -- [-2239.856] [...23 remote chains...] -- 6:07:02
      3837000 -- [-2237.700] [...23 remote chains...] -- 6:06:56
      3838000 -- [-2239.782] [...23 remote chains...] -- 6:07:02
      3839000 -- [-2231.149] [...23 remote chains...] -- 6:06:56
      3840000 -- [-2231.389] [...23 remote chains...] -- 6:07:02

      Average standard deviation of split frequencies: 0.021227

      3841000 -- [-2235.247] [...23 remote chains...] -- 6:06:55
      3842000 -- [-2239.166] [...23 remote chains...] -- 6:07:01
      3843000 -- (-2230.360) [...23 remote chains...] -- 6:06:55
      3844000 -- [-2240.789] [...23 remote chains...] -- 6:07:01
      3845000 -- [-2224.723] [...23 remote chains...] -- 6:06:55

      Average standard deviation of split frequencies: 0.021241

      3846000 -- [-2227.792] [...23 remote chains...] -- 6:07:00
      3847000 -- [-2239.687] [...23 remote chains...] -- 6:06:54
      3848000 -- [-2236.904] [...23 remote chains...] -- 6:07:00
      3849000 -- (-2247.585) [...23 remote chains...] -- 6:06:54
      3850000 -- (-2238.853) [...23 remote chains...] -- 6:07:00

      Average standard deviation of split frequencies: 0.021215

      3851000 -- [-2229.965] [...23 remote chains...] -- 6:06:53
      3852000 -- (-2227.152) [...23 remote chains...] -- 6:06:59
      3853000 -- [-2234.516] [...23 remote chains...] -- 6:06:53
      3854000 -- [-2235.962] [...23 remote chains...] -- 6:06:59
      3855000 -- [-2241.402] [...23 remote chains...] -- 6:06:53

      Average standard deviation of split frequencies: 0.021175

      3856000 -- [-2247.922] [...23 remote chains...] -- 6:06:58
      3857000 -- [-2245.152] [...23 remote chains...] -- 6:06:52
      3858000 -- [-2248.987] [...23 remote chains...] -- 6:06:58
      3859000 -- [-2237.688] [...23 remote chains...] -- 6:06:52
      3860000 -- [-2236.601] [...23 remote chains...] -- 6:06:58

      Average standard deviation of split frequencies: 0.021158

      3861000 -- (-2238.128) [...23 remote chains...] -- 6:06:51
      3862000 -- [-2235.610] [...23 remote chains...] -- 6:06:57
      3863000 -- [-2234.441] [...23 remote chains...] -- 6:06:51
      3864000 -- [-2237.265] [...23 remote chains...] -- 6:06:57
      3865000 -- [-2234.675] [...23 remote chains...] -- 6:06:51

      Average standard deviation of split frequencies: 0.021144

      3866000 -- [-2237.793] [...23 remote chains...] -- 6:06:56
      3867000 -- [-2233.125] [...23 remote chains...] -- 6:06:50
      3868000 -- [-2247.083] [...23 remote chains...] -- 6:06:56
      3869000 -- [-2242.491] [...23 remote chains...] -- 6:06:50
      3870000 -- [-2240.491] [...23 remote chains...] -- 6:06:56

      Average standard deviation of split frequencies: 0.021167

      3871000 -- [-2246.463] [...23 remote chains...] -- 6:06:49
      3872000 -- [-2242.348] [...23 remote chains...] -- 6:06:55
      3873000 -- (-2248.503) [...23 remote chains...] -- 6:06:49
      3874000 -- (-2250.516) [...23 remote chains...] -- 6:06:55
      3875000 -- (-2244.294) [...23 remote chains...] -- 6:06:49

      Average standard deviation of split frequencies: 0.021141

      3876000 -- (-2244.904) [...23 remote chains...] -- 6:06:54
      3877000 -- [-2240.462] [...23 remote chains...] -- 6:06:48
      3878000 -- [-2251.627] [...23 remote chains...] -- 6:06:54
      3879000 -- (-2255.836) [...23 remote chains...] -- 6:06:48
      3880000 -- [-2248.141] [...23 remote chains...] -- 6:06:53

      Average standard deviation of split frequencies: 0.021090

      3881000 -- [-2239.968] [...23 remote chains...] -- 6:06:47
      3882000 -- (-2240.677) [...23 remote chains...] -- 6:06:53
      3883000 -- [-2240.943] [...23 remote chains...] -- 6:06:47
      3884000 -- [-2223.785] [...23 remote chains...] -- 6:06:53
      3885000 -- (-2230.174) [...23 remote chains...] -- 6:06:47

      Average standard deviation of split frequencies: 0.021027

      3886000 -- [-2228.779] [...23 remote chains...] -- 6:06:52
      3887000 -- [-2234.432] [...23 remote chains...] -- 6:06:46
      3888000 -- [-2233.031] [...23 remote chains...] -- 6:06:52
      3889000 -- [-2226.194] [...23 remote chains...] -- 6:06:46
      3890000 -- [-2239.282] [...23 remote chains...] -- 6:06:51

      Average standard deviation of split frequencies: 0.021093

      3891000 -- [-2237.209] [...23 remote chains...] -- 6:06:45
      3892000 -- [-2240.792] [...23 remote chains...] -- 6:06:39
      3893000 -- [-2231.318] [...23 remote chains...] -- 6:06:45
      3894000 -- [-2239.696] [...23 remote chains...] -- 6:06:39
      3895000 -- [-2240.317] [...23 remote chains...] -- 6:06:44

      Average standard deviation of split frequencies: 0.020971

      3896000 -- [-2241.270] [...23 remote chains...] -- 6:06:38
      3897000 -- [-2234.502] [...23 remote chains...] -- 6:06:44
      3898000 -- (-2237.443) [...23 remote chains...] -- 6:06:50
      3899000 -- (-2239.625) [...23 remote chains...] -- 6:06:44
      3900000 -- [-2232.901] [...23 remote chains...] -- 6:06:37

      Average standard deviation of split frequencies: 0.020950

      3901000 -- (-2231.786) [...23 remote chains...] -- 6:06:43
      3902000 -- [-2229.864] [...23 remote chains...] -- 6:06:37
      3903000 -- [-2233.325] [...23 remote chains...] -- 6:06:43
      3904000 -- [-2230.664] [...23 remote chains...] -- 6:06:37
      3905000 -- [-2223.181] [...23 remote chains...] -- 6:06:42

      Average standard deviation of split frequencies: 0.020891

      3906000 -- [-2220.204] [...23 remote chains...] -- 6:06:36
      3907000 -- [-2217.561] [...23 remote chains...] -- 6:06:42
      3908000 -- [-2224.620] [...23 remote chains...] -- 6:06:36
      3909000 -- [-2224.339] [...23 remote chains...] -- 6:06:41
      3910000 -- (-2229.834) [...23 remote chains...] -- 6:06:35

      Average standard deviation of split frequencies: 0.020833

      3911000 -- [-2228.610] [...23 remote chains...] -- 6:06:41
      3912000 -- [-2224.538] [...23 remote chains...] -- 6:06:35
      3913000 -- (-2230.671) [...23 remote chains...] -- 6:06:41
      3914000 -- [-2231.813] [...23 remote chains...] -- 6:06:35
      3915000 -- [-2227.901] [...23 remote chains...] -- 6:06:40

      Average standard deviation of split frequencies: 0.020806

      3916000 -- [-2231.039] [...23 remote chains...] -- 6:06:34
      3917000 -- [-2220.743] [...23 remote chains...] -- 6:06:40
      3918000 -- [-2230.884] [...23 remote chains...] -- 6:06:34
      3919000 -- [-2221.190] [...23 remote chains...] -- 6:06:39
      3920000 -- (-2234.447) [...23 remote chains...] -- 6:06:33

      Average standard deviation of split frequencies: 0.020784

      3921000 -- [-2241.979] [...23 remote chains...] -- 6:06:39
      3922000 -- [-2237.856] [...23 remote chains...] -- 6:06:33
      3923000 -- [-2235.327] [...23 remote chains...] -- 6:06:39
      3924000 -- [-2240.952] [...23 remote chains...] -- 6:06:32
      3925000 -- [-2250.172] [...23 remote chains...] -- 6:06:38

      Average standard deviation of split frequencies: 0.020780

      3926000 -- [-2238.886] [...23 remote chains...] -- 6:06:32
      3927000 -- [-2253.198] [...23 remote chains...] -- 6:06:38
      3928000 -- [-2246.751] [...23 remote chains...] -- 6:06:32
      3929000 -- (-2244.067) [...23 remote chains...] -- 6:06:37
      3930000 -- (-2246.570) [...23 remote chains...] -- 6:06:31

      Average standard deviation of split frequencies: 0.020909

      3931000 -- [-2234.034] [...23 remote chains...] -- 6:06:37
      3932000 -- (-2235.352) [...23 remote chains...] -- 6:06:31
      3933000 -- [-2225.399] [...23 remote chains...] -- 6:06:36
      3934000 -- [-2228.636] [...23 remote chains...] -- 6:06:30
      3935000 -- [-2234.495] [...23 remote chains...] -- 6:06:36

      Average standard deviation of split frequencies: 0.020893

      3936000 -- [-2226.555] [...23 remote chains...] -- 6:06:30
      3937000 -- [-2240.058] [...23 remote chains...] -- 6:06:36
      3938000 -- [-2248.387] [...23 remote chains...] -- 6:06:29
      3939000 -- [-2243.602] [...23 remote chains...] -- 6:06:23
      3940000 -- [-2239.878] [...23 remote chains...] -- 6:06:29

      Average standard deviation of split frequencies: 0.020915

      3941000 -- [-2234.432] [...23 remote chains...] -- 6:06:23
      3942000 -- (-2236.032) [...23 remote chains...] -- 6:06:29
      3943000 -- (-2236.846) [...23 remote chains...] -- 6:06:23
      3944000 -- [-2234.135] [...23 remote chains...] -- 6:06:28
      3945000 -- [-2226.801] [...23 remote chains...] -- 6:06:22

      Average standard deviation of split frequencies: 0.020922

      3946000 -- [-2240.043] [...23 remote chains...] -- 6:06:28
      3947000 -- [-2243.144] [...23 remote chains...] -- 6:06:22
      3948000 -- [-2240.951] [...23 remote chains...] -- 6:06:27
      3949000 -- [-2246.013] [...23 remote chains...] -- 6:06:21
      3950000 -- [-2260.495] [...23 remote chains...] -- 6:06:27

      Average standard deviation of split frequencies: 0.020933

      3951000 -- [-2249.754] [...23 remote chains...] -- 6:06:21
      3952000 -- (-2253.142) [...23 remote chains...] -- 6:06:26
      3953000 -- [-2254.952] [...23 remote chains...] -- 6:06:20
      3954000 -- (-2247.974) [...23 remote chains...] -- 6:06:26
      3955000 -- (-2244.276) [...23 remote chains...] -- 6:06:20

      Average standard deviation of split frequencies: 0.020900

      3956000 -- [-2237.007] [...23 remote chains...] -- 6:06:26
      3957000 -- (-2244.873) [...23 remote chains...] -- 6:06:20
      3958000 -- [-2242.996] [...23 remote chains...] -- 6:06:25
      3959000 -- (-2235.512) [...23 remote chains...] -- 6:06:19
      3960000 -- [-2238.635] [...23 remote chains...] -- 6:06:25

      Average standard deviation of split frequencies: 0.020940

      3961000 -- [-2238.608] [...23 remote chains...] -- 6:06:19
      3962000 -- (-2237.392) [...23 remote chains...] -- 6:06:24
      3963000 -- [-2234.310] [...23 remote chains...] -- 6:06:18
      3964000 -- (-2228.183) [...23 remote chains...] -- 6:06:12
      3965000 -- [-2233.335] [...23 remote chains...] -- 6:06:18

      Average standard deviation of split frequencies: 0.020978

      3966000 -- (-2240.726) [...23 remote chains...] -- 6:06:12
      3967000 -- [-2235.931] [...23 remote chains...] -- 6:06:17
      3968000 -- [-2230.280] [...23 remote chains...] -- 6:06:11
      3969000 -- [-2248.088] [...23 remote chains...] -- 6:06:17
      3970000 -- (-2246.304) [...23 remote chains...] -- 6:06:11

      Average standard deviation of split frequencies: 0.021045

      3971000 -- [-2243.482] [...23 remote chains...] -- 6:06:17
      3972000 -- [-2239.870] [...23 remote chains...] -- 6:06:11
      3973000 -- (-2238.696) [...23 remote chains...] -- 6:06:16
      3974000 -- [-2239.160] [...23 remote chains...] -- 6:06:10
      3975000 -- [-2245.192] [...23 remote chains...] -- 6:06:16

      Average standard deviation of split frequencies: 0.021106

      3976000 -- [-2245.144] [...23 remote chains...] -- 6:06:10
      3977000 -- [-2236.061] [...23 remote chains...] -- 6:06:15
      3978000 -- [-2229.715] [...23 remote chains...] -- 6:06:09
      3979000 -- (-2237.138) [...23 remote chains...] -- 6:06:15
      3980000 -- [-2243.164] [...23 remote chains...] -- 6:06:09

      Average standard deviation of split frequencies: 0.021145

      3981000 -- [-2237.116] [...23 remote chains...] -- 6:06:14
      3982000 -- (-2234.359) [...23 remote chains...] -- 6:06:08
      3983000 -- [-2231.579] [...23 remote chains...] -- 6:06:14
      3984000 -- [-2229.391] [...23 remote chains...] -- 6:06:08
      3985000 -- [-2234.252] [...23 remote chains...] -- 6:06:14

      Average standard deviation of split frequencies: 0.021165

      3986000 -- [-2238.579] [...23 remote chains...] -- 6:06:08
      3987000 -- (-2234.762) [...23 remote chains...] -- 6:06:13
      3988000 -- [-2234.090] [...23 remote chains...] -- 6:06:07
      3989000 -- [-2233.593] [...23 remote chains...] -- 6:06:01
      3990000 -- [-2234.011] [...23 remote chains...] -- 6:06:07

      Average standard deviation of split frequencies: 0.021220

      3991000 -- [-2228.070] [...23 remote chains...] -- 6:06:01
      3992000 -- [-2230.681] [...23 remote chains...] -- 6:06:06
      3993000 -- [-2237.620] [...23 remote chains...] -- 6:06:00
      3994000 -- [-2235.010] [...23 remote chains...] -- 6:06:06
      3995000 -- [-2225.877] [...23 remote chains...] -- 6:06:00

      Average standard deviation of split frequencies: 0.021317

      3996000 -- [-2226.539] [...23 remote chains...] -- 6:06:05
      3997000 -- [-2227.379] [...23 remote chains...] -- 6:05:59
      3998000 -- (-2234.419) [...23 remote chains...] -- 6:06:05
      3999000 -- [-2241.231] [...23 remote chains...] -- 6:05:59
      4000000 -- [-2252.485] [...23 remote chains...] -- 6:06:05

      Average standard deviation of split frequencies: 0.021351

      4001000 -- [-2253.268] [...23 remote chains...] -- 6:05:59
      4002000 -- [-2257.412] [...23 remote chains...] -- 6:06:04
      4003000 -- [-2246.336] [...23 remote chains...] -- 6:05:58
      4004000 -- [-2237.938] [...23 remote chains...] -- 6:06:04
      4005000 -- (-2235.110) [...23 remote chains...] -- 6:05:58

      Average standard deviation of split frequencies: 0.021360

      4006000 -- [-2246.999] [...23 remote chains...] -- 6:06:03
      4007000 -- [-2239.716] [...23 remote chains...] -- 6:05:57
      4008000 -- [-2253.511] [...23 remote chains...] -- 6:06:03
      4009000 -- [-2233.601] [...23 remote chains...] -- 6:05:57
      4010000 -- [-2256.873] [...23 remote chains...] -- 6:06:02

      Average standard deviation of split frequencies: 0.021369

      4011000 -- [-2233.424] [...23 remote chains...] -- 6:05:56
      4012000 -- [-2234.264] [...23 remote chains...] -- 6:06:02
      4013000 -- [-2241.511] [...23 remote chains...] -- 6:05:56
      4014000 -- [-2241.813] [...23 remote chains...] -- 6:06:01
      4015000 -- [-2244.463] [...23 remote chains...] -- 6:05:55

      Average standard deviation of split frequencies: 0.021363

      4016000 -- [-2241.506] [...23 remote chains...] -- 6:06:01
      4017000 -- (-2236.950) [...23 remote chains...] -- 6:05:55
      4018000 -- [-2242.832] [...23 remote chains...] -- 6:06:01
      4019000 -- [-2240.833] [...23 remote chains...] -- 6:05:55
      4020000 -- [-2248.525] [...23 remote chains...] -- 6:06:00

      Average standard deviation of split frequencies: 0.021341

      4021000 -- [-2241.272] [...23 remote chains...] -- 6:05:54
      4022000 -- [-2228.812] [...23 remote chains...] -- 6:06:00
      4023000 -- [-2249.177] [...23 remote chains...] -- 6:05:54
      4024000 -- [-2253.103] [...23 remote chains...] -- 6:05:48
      4025000 -- [-2257.810] [...23 remote chains...] -- 6:05:53

      Average standard deviation of split frequencies: 0.021334

      4026000 -- [-2254.797] [...23 remote chains...] -- 6:05:47
      4027000 -- (-2246.584) [...23 remote chains...] -- 6:05:53
      4028000 -- [-2256.868] [...23 remote chains...] -- 6:05:47
      4029000 -- (-2260.783) [...23 remote chains...] -- 6:05:52
      4030000 -- [-2264.736] [...23 remote chains...] -- 6:05:46

      Average standard deviation of split frequencies: 0.021360

      4031000 -- (-2250.270) [...23 remote chains...] -- 6:05:52
      4032000 -- (-2264.121) [...23 remote chains...] -- 6:05:46
      4033000 -- (-2255.249) [...23 remote chains...] -- 6:05:52
      4034000 -- (-2248.109) [...23 remote chains...] -- 6:05:46
      4035000 -- [-2264.007] [...23 remote chains...] -- 6:05:51

      Average standard deviation of split frequencies: 0.021353

      4036000 -- [-2263.128] [...23 remote chains...] -- 6:05:45
      4037000 -- [-2257.832] [...23 remote chains...] -- 6:05:51
      4038000 -- (-2250.258) [...23 remote chains...] -- 6:05:45
      4039000 -- [-2240.919] [...23 remote chains...] -- 6:05:50
      4040000 -- (-2264.390) [...23 remote chains...] -- 6:05:44

      Average standard deviation of split frequencies: 0.021308

      4041000 -- [-2257.623] [...23 remote chains...] -- 6:05:50
      4042000 -- [-2258.087] [...23 remote chains...] -- 6:05:44
      4043000 -- [-2252.644] [...23 remote chains...] -- 6:05:49
      4044000 -- [-2248.054] [...23 remote chains...] -- 6:05:43
      4045000 -- [-2252.856] [...23 remote chains...] -- 6:05:49

      Average standard deviation of split frequencies: 0.021316

      4046000 -- (-2252.937) [...23 remote chains...] -- 6:05:43
      4047000 -- (-2246.986) [...23 remote chains...] -- 6:05:48
      4048000 -- [-2251.454] [...23 remote chains...] -- 6:05:42
      4049000 -- [-2252.190] [...23 remote chains...] -- 6:05:48
      4050000 -- [-2256.466] [...23 remote chains...] -- 6:05:42

      Average standard deviation of split frequencies: 0.021339

      4051000 -- [-2262.410] [...23 remote chains...] -- 6:05:47
      4052000 -- (-2263.864) [...23 remote chains...] -- 6:05:42
      4053000 -- [-2252.764] [...23 remote chains...] -- 6:05:47
      4054000 -- [-2250.602] [...23 remote chains...] -- 6:05:41
      4055000 -- (-2254.841) [...23 remote chains...] -- 6:05:35

      Average standard deviation of split frequencies: 0.021357

      4056000 -- [-2248.818] [...23 remote chains...] -- 6:05:41
      4057000 -- [-2240.048] [...23 remote chains...] -- 6:05:35
      4058000 -- [-2241.298] [...23 remote chains...] -- 6:05:40
      4059000 -- (-2259.849) [...23 remote chains...] -- 6:05:34
      4060000 -- [-2252.992] [...23 remote chains...] -- 6:05:40

      Average standard deviation of split frequencies: 0.021338

      4061000 -- [-2256.900] [...23 remote chains...] -- 6:05:34
      4062000 -- [-2260.622] [...23 remote chains...] -- 6:05:39
      4063000 -- (-2247.808) [...23 remote chains...] -- 6:05:33
      4064000 -- [-2256.514] [...23 remote chains...] -- 6:05:39
      4065000 -- [-2255.190] [...23 remote chains...] -- 6:05:33

      Average standard deviation of split frequencies: 0.021349

      4066000 -- (-2263.147) [...23 remote chains...] -- 6:05:38
      4067000 -- [-2256.396] [...23 remote chains...] -- 6:05:33
      4068000 -- [-2254.917] [...23 remote chains...] -- 6:05:38
      4069000 -- [-2249.566] [...23 remote chains...] -- 6:05:32
      4070000 -- [-2252.810] [...23 remote chains...] -- 6:05:38

      Average standard deviation of split frequencies: 0.021329

      4071000 -- [-2249.027] [...23 remote chains...] -- 6:05:32
      4072000 -- [-2250.489] [...23 remote chains...] -- 6:05:37
      4073000 -- [-2246.094] [...23 remote chains...] -- 6:05:31
      4074000 -- [-2249.516] [...23 remote chains...] -- 6:05:37
      4075000 -- [-2251.745] [...23 remote chains...] -- 6:05:31

      Average standard deviation of split frequencies: 0.021383

      4076000 -- [-2258.026] [...23 remote chains...] -- 6:05:36
      4077000 -- [-2258.481] [...23 remote chains...] -- 6:05:30
      4078000 -- [-2264.407] [...23 remote chains...] -- 6:05:36
      4079000 -- [-2257.967] [...23 remote chains...] -- 6:05:30
      4080000 -- [-2249.588] [...23 remote chains...] -- 6:05:35

      Average standard deviation of split frequencies: 0.021289

      4081000 -- (-2245.997) [...23 remote chains...] -- 6:05:29
      4082000 -- [-2259.183] [...23 remote chains...] -- 6:05:35
      4083000 -- [-2260.932] [...23 remote chains...] -- 6:05:29
      4084000 -- [-2255.296] [...23 remote chains...] -- 6:05:23
      4085000 -- (-2251.437) [...23 remote chains...] -- 6:05:29

      Average standard deviation of split frequencies: 0.021271

      4086000 -- [-2246.991] [...23 remote chains...] -- 6:05:23
      4087000 -- [-2239.043] [...23 remote chains...] -- 6:05:28
      4088000 -- [-2237.455] [...23 remote chains...] -- 6:05:22
      4089000 -- (-2245.999) [...23 remote chains...] -- 6:05:28
      4090000 -- [-2228.222] [...23 remote chains...] -- 6:05:22

      Average standard deviation of split frequencies: 0.021263

      4091000 -- [-2245.632] [...23 remote chains...] -- 6:05:27
      4092000 -- [-2243.033] [...23 remote chains...] -- 6:05:21
      4093000 -- [-2246.293] [...23 remote chains...] -- 6:05:27
      4094000 -- (-2247.744) [...23 remote chains...] -- 6:05:21
      4095000 -- [-2251.546] [...23 remote chains...] -- 6:05:26

      Average standard deviation of split frequencies: 0.021249

      4096000 -- [-2253.060] [...23 remote chains...] -- 6:05:20
      4097000 -- [-2261.977] [...23 remote chains...] -- 6:05:26
      4098000 -- [-2244.975] [...23 remote chains...] -- 6:05:20
      4099000 -- [-2242.715] [...23 remote chains...] -- 6:05:25
      4100000 -- [-2251.264] [...23 remote chains...] -- 6:05:20

      Average standard deviation of split frequencies: 0.021250

      4101000 -- [-2249.465] [...23 remote chains...] -- 6:05:25
      4102000 -- [-2267.706] [...23 remote chains...] -- 6:05:19
      4103000 -- [-2268.733] [...23 remote chains...] -- 6:05:24
      4104000 -- (-2257.983) [...23 remote chains...] -- 6:05:19
      4105000 -- [-2251.018] [...23 remote chains...] -- 6:05:24

      Average standard deviation of split frequencies: 0.021159

      4106000 -- [-2242.583] [...23 remote chains...] -- 6:05:18
      4107000 -- [-2248.560] [...23 remote chains...] -- 6:05:24
      4108000 -- [-2242.964] [...23 remote chains...] -- 6:05:18
      4109000 -- [-2243.242] [...23 remote chains...] -- 6:05:23
      4110000 -- [-2236.657] [...23 remote chains...] -- 6:05:17

      Average standard deviation of split frequencies: 0.021167

      4111000 -- [-2243.721] [...23 remote chains...] -- 6:05:23
      4112000 -- [-2250.344] [...23 remote chains...] -- 6:05:17
      4113000 -- (-2237.470) [...23 remote chains...] -- 6:05:11
      4114000 -- [-2255.396] [...23 remote chains...] -- 6:05:16
      4115000 -- [-2250.148] [...23 remote chains...] -- 6:05:11

      Average standard deviation of split frequencies: 0.021147

      4116000 -- (-2242.051) [...23 remote chains...] -- 6:05:16
      4117000 -- [-2239.064] [...23 remote chains...] -- 6:05:10
      4118000 -- [-2237.074] [...23 remote chains...] -- 6:05:15
      4119000 -- [-2238.565] [...23 remote chains...] -- 6:05:10
      4120000 -- (-2246.612) [...23 remote chains...] -- 6:05:15

      Average standard deviation of split frequencies: 0.021124

      4121000 -- [-2244.204] [...23 remote chains...] -- 6:05:09
      4122000 -- (-2235.479) [...23 remote chains...] -- 6:05:15
      4123000 -- (-2239.586) [...23 remote chains...] -- 6:05:09
      4124000 -- (-2246.568) [...23 remote chains...] -- 6:05:14
      4125000 -- [-2242.043] [...23 remote chains...] -- 6:05:08

      Average standard deviation of split frequencies: 0.020954

      4126000 -- [-2242.363] [...23 remote chains...] -- 6:05:14
      4127000 -- (-2258.116) [...23 remote chains...] -- 6:05:08
      4128000 -- (-2249.234) [...23 remote chains...] -- 6:05:13
      4129000 -- (-2249.988) [...23 remote chains...] -- 6:05:07
      4130000 -- [-2259.667] [...23 remote chains...] -- 6:05:13

      Average standard deviation of split frequencies: 0.020940

      4131000 -- [-2255.945] [...23 remote chains...] -- 6:05:07
      4132000 -- (-2239.750) [...23 remote chains...] -- 6:05:12
      4133000 -- (-2238.369) [...23 remote chains...] -- 6:05:06
      4134000 -- [-2249.647] [...23 remote chains...] -- 6:05:12
      4135000 -- (-2249.285) [...23 remote chains...] -- 6:05:06

      Average standard deviation of split frequencies: 0.020917

      4136000 -- (-2258.739) [...23 remote chains...] -- 6:05:11
      4137000 -- (-2250.208) [...23 remote chains...] -- 6:05:06
      4138000 -- [-2248.470] [...23 remote chains...] -- 6:05:00
      4139000 -- [-2239.352] [...23 remote chains...] -- 6:05:05
      4140000 -- [-2248.558] [...23 remote chains...] -- 6:04:59

      Average standard deviation of split frequencies: 0.020928

      4141000 -- [-2234.905] [...23 remote chains...] -- 6:05:05
      4142000 -- [-2248.233] [...23 remote chains...] -- 6:04:59
      4143000 -- [-2249.786] [...23 remote chains...] -- 6:05:04
      4144000 -- [-2244.170] [...23 remote chains...] -- 6:04:58
      4145000 -- [-2251.955] [...23 remote chains...] -- 6:05:04

      Average standard deviation of split frequencies: 0.020912

      4146000 -- [-2252.841] [...23 remote chains...] -- 6:04:58
      4147000 -- (-2241.710) [...23 remote chains...] -- 6:05:03
      4148000 -- [-2247.912] [...23 remote chains...] -- 6:04:57
      4149000 -- [-2249.276] [...23 remote chains...] -- 6:05:03
      4150000 -- [-2253.858] [...23 remote chains...] -- 6:04:57

      Average standard deviation of split frequencies: 0.020943

      4151000 -- [-2258.212] [...23 remote chains...] -- 6:05:02
      4152000 -- [-2244.077] [...23 remote chains...] -- 6:04:57
      4153000 -- [-2261.082] [...23 remote chains...] -- 6:05:02
      4154000 -- [-2251.455] [...23 remote chains...] -- 6:04:56
      4155000 -- [-2247.593] [...23 remote chains...] -- 6:05:01

      Average standard deviation of split frequencies: 0.020894

      4156000 -- [-2253.432] [...23 remote chains...] -- 6:04:56
      4157000 -- (-2253.256) [...23 remote chains...] -- 6:04:50
      4158000 -- [-2246.096] [...23 remote chains...] -- 6:04:55
      4159000 -- [-2249.564] [...23 remote chains...] -- 6:04:49
      4160000 -- [-2249.699] [...23 remote chains...] -- 6:04:55

      Average standard deviation of split frequencies: 0.020936

      4161000 -- [-2247.197] [...23 remote chains...] -- 6:04:49
      4162000 -- [-2243.605] [...23 remote chains...] -- 6:04:54
      4163000 -- (-2251.526) [...23 remote chains...] -- 6:04:49
      4164000 -- [-2243.946] [...23 remote chains...] -- 6:04:54
      4165000 -- [-2242.825] [...23 remote chains...] -- 6:04:48

      Average standard deviation of split frequencies: 0.020971

      4166000 -- (-2243.716) [...23 remote chains...] -- 6:04:53
      4167000 -- [-2240.149] [...23 remote chains...] -- 6:04:48
      4168000 -- [-2241.761] [...23 remote chains...] -- 6:04:53
      4169000 -- (-2237.891) [...23 remote chains...] -- 6:04:47
      4170000 -- [-2235.519] [...23 remote chains...] -- 6:04:52

      Average standard deviation of split frequencies: 0.020980

      4171000 -- [-2237.912] [...23 remote chains...] -- 6:04:47
      4172000 -- [-2234.265] [...23 remote chains...] -- 6:04:52
      4173000 -- (-2241.237) [...23 remote chains...] -- 6:04:46
      4174000 -- [-2240.667] [...23 remote chains...] -- 6:04:51
      4175000 -- [-2251.521] [...23 remote chains...] -- 6:04:46

      Average standard deviation of split frequencies: 0.020977

      4176000 -- [-2257.373] [...23 remote chains...] -- 6:04:51
      4177000 -- [-2247.197] [...23 remote chains...] -- 6:04:45
      4178000 -- (-2255.495) [...23 remote chains...] -- 6:04:51
      4179000 -- [-2259.090] [...23 remote chains...] -- 6:04:45
      4180000 -- [-2245.864] [...23 remote chains...] -- 6:04:39

      Average standard deviation of split frequencies: 0.020930

      4181000 -- (-2246.523) [...23 remote chains...] -- 6:04:44
      4182000 -- [-2257.734] [...23 remote chains...] -- 6:04:39
      4183000 -- [-2256.559] [...23 remote chains...] -- 6:04:44
      4184000 -- (-2246.280) [...23 remote chains...] -- 6:04:38
      4185000 -- (-2244.477) [...23 remote chains...] -- 6:04:43

      Average standard deviation of split frequencies: 0.020891

      4186000 -- (-2239.146) [...23 remote chains...] -- 6:04:38
      4187000 -- [-2237.223] [...23 remote chains...] -- 6:04:43
      4188000 -- [-2245.831] [...23 remote chains...] -- 6:04:37
      4189000 -- (-2252.164) [...23 remote chains...] -- 6:04:42
      4190000 -- [-2242.409] [...23 remote chains...] -- 6:04:37

      Average standard deviation of split frequencies: 0.020892

      4191000 -- (-2241.621) [...23 remote chains...] -- 6:04:42
      4192000 -- [-2238.839] [...23 remote chains...] -- 6:04:36
      4193000 -- [-2247.893] [...23 remote chains...] -- 6:04:42
      4194000 -- [-2231.809] [...23 remote chains...] -- 6:04:36
      4195000 -- (-2241.968) [...23 remote chains...] -- 6:04:41

      Average standard deviation of split frequencies: 0.020891

      4196000 -- [-2237.404] [...23 remote chains...] -- 6:04:35
      4197000 -- [-2230.475] [...23 remote chains...] -- 6:04:41
      4198000 -- (-2239.045) [...23 remote chains...] -- 6:04:35
      4199000 -- [-2233.292] [...23 remote chains...] -- 6:04:40
      4200000 -- [-2241.347] [...23 remote chains...] -- 6:04:34

      Average standard deviation of split frequencies: 0.020888

      4201000 -- [-2234.729] [...23 remote chains...] -- 6:04:40
      4202000 -- [-2233.408] [...23 remote chains...] -- 6:04:34
      4203000 -- [-2246.712] [...23 remote chains...] -- 6:04:39
      4204000 -- [-2245.179] [...23 remote chains...] -- 6:04:34
      4205000 -- [-2238.933] [...23 remote chains...] -- 6:04:39

      Average standard deviation of split frequencies: 0.020913

      4206000 -- (-2241.099) [...23 remote chains...] -- 6:04:33
      4207000 -- [-2245.255] [...23 remote chains...] -- 6:04:38
      4208000 -- [-2242.464] [...23 remote chains...] -- 6:04:33
      4209000 -- [-2245.869] [...23 remote chains...] -- 6:04:38
      4210000 -- [-2244.756] [...23 remote chains...] -- 6:04:32

      Average standard deviation of split frequencies: 0.020900

      4211000 -- (-2235.039) [...23 remote chains...] -- 6:04:37
      4212000 -- [-2252.515] [...23 remote chains...] -- 6:04:32
      4213000 -- [-2253.006] [...23 remote chains...] -- 6:04:37
      4214000 -- [-2241.688] [...23 remote chains...] -- 6:04:31
      4215000 -- [-2248.928] [...23 remote chains...] -- 6:04:36

      Average standard deviation of split frequencies: 0.020854

      4216000 -- [-2229.437] [...23 remote chains...] -- 6:04:31
      4217000 -- [-2231.209] [...23 remote chains...] -- 6:04:36
      4218000 -- (-2228.996) [...23 remote chains...] -- 6:04:30
      4219000 -- [-2229.055] [...23 remote chains...] -- 6:04:25
      4220000 -- (-2221.672) [...23 remote chains...] -- 6:04:30

      Average standard deviation of split frequencies: 0.020855

      4221000 -- [-2244.386] [...23 remote chains...] -- 6:04:24
      4222000 -- [-2244.537] [...23 remote chains...] -- 6:04:29
      4223000 -- [-2232.698] [...23 remote chains...] -- 6:04:24
      4224000 -- (-2242.855) [...23 remote chains...] -- 6:04:29
      4225000 -- [-2235.774] [...23 remote chains...] -- 6:04:23

      Average standard deviation of split frequencies: 0.020858

      4226000 -- (-2223.793) [...23 remote chains...] -- 6:04:28
      4227000 -- [-2240.626] [...23 remote chains...] -- 6:04:34
      4228000 -- [-2235.096] [...23 remote chains...] -- 6:04:28
      4229000 -- [-2226.698] [...23 remote chains...] -- 6:04:33
      4230000 -- (-2238.122) [...23 remote chains...] -- 6:04:27

      Average standard deviation of split frequencies: 0.020910

      4231000 -- (-2236.990) [...23 remote chains...] -- 6:04:22
      4232000 -- (-2231.986) [...23 remote chains...] -- 6:04:27
      4233000 -- [-2222.970] [...23 remote chains...] -- 6:04:21
      4234000 -- [-2230.415] [...23 remote chains...] -- 6:04:26
      4235000 -- [-2224.653] [...23 remote chains...] -- 6:04:21

      Average standard deviation of split frequencies: 0.020882

      4236000 -- (-2227.580) [...23 remote chains...] -- 6:04:26
      4237000 -- [-2228.154] [...23 remote chains...] -- 6:04:20
      4238000 -- [-2224.346] [...23 remote chains...] -- 6:04:25
      4239000 -- [-2238.275] [...23 remote chains...] -- 6:04:20
      4240000 -- [-2244.285] [...23 remote chains...] -- 6:04:25

      Average standard deviation of split frequencies: 0.020931

      4241000 -- [-2235.798] [...23 remote chains...] -- 6:04:19
      4242000 -- [-2239.668] [...23 remote chains...] -- 6:04:25
      4243000 -- (-2245.436) [...23 remote chains...] -- 6:04:19
      4244000 -- [-2247.802] [...23 remote chains...] -- 6:04:24
      4245000 -- [-2245.571] [...23 remote chains...] -- 6:04:18

      Average standard deviation of split frequencies: 0.020892

      4246000 -- (-2240.128) [...23 remote chains...] -- 6:04:24
      4247000 -- (-2251.044) [...23 remote chains...] -- 6:04:18
      4248000 -- (-2244.916) [...23 remote chains...] -- 6:04:23
      4249000 -- (-2229.601) [...23 remote chains...] -- 6:04:17
      4250000 -- [-2218.640] [...23 remote chains...] -- 6:04:23

      Average standard deviation of split frequencies: 0.020806

      4251000 -- (-2226.452) [...23 remote chains...] -- 6:04:17
      4252000 -- [-2224.799] [...23 remote chains...] -- 6:04:22
      4253000 -- (-2227.439) [...23 remote chains...] -- 6:04:17
      4254000 -- (-2239.135) [...23 remote chains...] -- 6:04:22
      4255000 -- [-2224.532] [...23 remote chains...] -- 6:04:16

      Average standard deviation of split frequencies: 0.020737

      4256000 -- [-2238.566] [...23 remote chains...] -- 6:04:21
      4257000 -- [-2246.075] [...23 remote chains...] -- 6:04:16
      4258000 -- [-2234.216] [...23 remote chains...] -- 6:04:21
      4259000 -- (-2225.128) [...23 remote chains...] -- 6:04:15
      4260000 -- (-2234.947) [...23 remote chains...] -- 6:04:20

      Average standard deviation of split frequencies: 0.020781

      4261000 -- [-2220.033] [...23 remote chains...] -- 6:04:15
      4262000 -- (-2219.002) [...23 remote chains...] -- 6:04:20
      4263000 -- [-2215.942] [...23 remote chains...] -- 6:04:14
      4264000 -- [-2212.055] [...23 remote chains...] -- 6:04:19
      4265000 -- [-2221.642] [...23 remote chains...] -- 6:04:14

      Average standard deviation of split frequencies: 0.020768

      4266000 -- (-2218.245) [...23 remote chains...] -- 6:04:19
      4267000 -- (-2232.588) [...23 remote chains...] -- 6:04:13
      4268000 -- [-2228.669] [...23 remote chains...] -- 6:04:18
      4269000 -- [-2218.066] [...23 remote chains...] -- 6:04:13
      4270000 -- (-2223.784) [...23 remote chains...] -- 6:04:18

      Average standard deviation of split frequencies: 0.020784

      4271000 -- (-2219.758) [...23 remote chains...] -- 6:04:12
      4272000 -- (-2224.950) [...23 remote chains...] -- 6:04:17
      4273000 -- (-2215.650) [...23 remote chains...] -- 6:04:12
      4274000 -- [-2221.605] [...23 remote chains...] -- 6:04:17
      4275000 -- [-2229.082] [...23 remote chains...] -- 6:04:11

      Average standard deviation of split frequencies: 0.020803

      4276000 -- [-2224.517] [...23 remote chains...] -- 6:04:16
      4277000 -- [-2213.514] [...23 remote chains...] -- 6:04:11
      4278000 -- [-2223.073] [...23 remote chains...] -- 6:04:16
      4279000 -- [-2225.760] [...23 remote chains...] -- 6:04:10
      4280000 -- [-2229.745] [...23 remote chains...] -- 6:04:15

      Average standard deviation of split frequencies: 0.020809

      4281000 -- [-2229.760] [...23 remote chains...] -- 6:04:10
      4282000 -- [-2225.316] [...23 remote chains...] -- 6:04:15
      4283000 -- [-2222.277] [...23 remote chains...] -- 6:04:09
      4284000 -- [-2227.342] [...23 remote chains...] -- 6:04:04
      4285000 -- (-2228.496) [...23 remote chains...] -- 6:04:09

      Average standard deviation of split frequencies: 0.020797

      4286000 -- (-2235.518) [...23 remote chains...] -- 6:04:14
      4287000 -- [-2233.190] [...23 remote chains...] -- 6:04:08
      4288000 -- [-2248.245] [...23 remote chains...] -- 6:04:13
      4289000 -- (-2227.427) [...23 remote chains...] -- 6:04:08
      4290000 -- [-2239.558] [...23 remote chains...] -- 6:04:02

      Average standard deviation of split frequencies: 0.020831

      4291000 -- (-2232.270) [...23 remote chains...] -- 6:04:07
      4292000 -- (-2222.543) [...23 remote chains...] -- 6:04:02
      4293000 -- (-2225.714) [...23 remote chains...] -- 6:04:07
      4294000 -- (-2240.633) [...23 remote chains...] -- 6:04:01
      4295000 -- [-2227.511] [...23 remote chains...] -- 6:04:06

      Average standard deviation of split frequencies: 0.020853

      4296000 -- [-2230.405] [...23 remote chains...] -- 6:04:01
      4297000 -- [-2225.496] [...23 remote chains...] -- 6:04:06
      4298000 -- (-2219.022) [...23 remote chains...] -- 6:04:00
      4299000 -- (-2228.089) [...23 remote chains...] -- 6:04:05
      4300000 -- [-2225.986] [...23 remote chains...] -- 6:04:00

      Average standard deviation of split frequencies: 0.020895

      4301000 -- [-2223.727] [...23 remote chains...] -- 6:04:05
      4302000 -- [-2214.663] [...23 remote chains...] -- 6:03:59
      4303000 -- [-2224.417] [...23 remote chains...] -- 6:04:04
      4304000 -- (-2231.494) [...23 remote chains...] -- 6:03:59
      4305000 -- [-2227.609] [...23 remote chains...] -- 6:04:04

      Average standard deviation of split frequencies: 0.020874

      4306000 -- (-2229.983) [...23 remote chains...] -- 6:03:58
      4307000 -- [-2225.346] [...23 remote chains...] -- 6:04:03
      4308000 -- [-2234.287] [...23 remote chains...] -- 6:03:58
      4309000 -- (-2238.663) [...23 remote chains...] -- 6:04:03
      4310000 -- [-2237.736] [...23 remote chains...] -- 6:03:57

      Average standard deviation of split frequencies: 0.020775

      4311000 -- [-2243.811] [...23 remote chains...] -- 6:04:02
      4312000 -- (-2231.867) [...23 remote chains...] -- 6:03:57
      4313000 -- (-2229.394) [...23 remote chains...] -- 6:04:02
      4314000 -- [-2230.206] [...23 remote chains...] -- 6:03:56
      4315000 -- (-2227.453) [...23 remote chains...] -- 6:04:01

      Average standard deviation of split frequencies: 0.020873

      4316000 -- (-2230.119) [...23 remote chains...] -- 6:03:56
      4317000 -- [-2226.504] [...23 remote chains...] -- 6:04:01
      4318000 -- [-2233.504] [...23 remote chains...] -- 6:03:55
      4319000 -- [-2234.461] [...23 remote chains...] -- 6:04:00
      4320000 -- (-2245.844) [...23 remote chains...] -- 6:03:55

      Average standard deviation of split frequencies: 0.020854

      4321000 -- (-2239.851) [...23 remote chains...] -- 6:04:00
      4322000 -- (-2226.435) [...23 remote chains...] -- 6:03:54
      4323000 -- [-2233.866] [...23 remote chains...] -- 6:04:00
      4324000 -- (-2235.975) [...23 remote chains...] -- 6:03:54
      4325000 -- (-2233.801) [...23 remote chains...] -- 6:03:59

      Average standard deviation of split frequencies: 0.020883

      4326000 -- (-2233.959) [...23 remote chains...] -- 6:03:53
      4327000 -- [-2233.941] [...23 remote chains...] -- 6:03:59
      4328000 -- [-2237.102] [...23 remote chains...] -- 6:03:53
      4329000 -- (-2236.842) [...23 remote chains...] -- 6:03:58
      4330000 -- [-2244.440] [...23 remote chains...] -- 6:03:53

      Average standard deviation of split frequencies: 0.020892

      4331000 -- [-2244.114] [...23 remote chains...] -- 6:03:58
      4332000 -- [-2239.948] [...23 remote chains...] -- 6:03:52
      4333000 -- [-2235.204] [...23 remote chains...] -- 6:03:57
      4334000 -- [-2232.492] [...23 remote chains...] -- 6:03:52
      4335000 -- (-2235.420) [...23 remote chains...] -- 6:03:57

      Average standard deviation of split frequencies: 0.020890

      4336000 -- (-2231.423) [...23 remote chains...] -- 6:03:51
      4337000 -- (-2224.933) [...23 remote chains...] -- 6:03:56
      4338000 -- [-2233.190] [...23 remote chains...] -- 6:03:51
      4339000 -- [-2229.321] [...23 remote chains...] -- 6:03:56
      4340000 -- (-2236.832) [...23 remote chains...] -- 6:03:50

      Average standard deviation of split frequencies: 0.020907

      4341000 -- [-2236.982] [...23 remote chains...] -- 6:03:55
      4342000 -- [-2237.586] [...23 remote chains...] -- 6:03:50
      4343000 -- (-2244.680) [...23 remote chains...] -- 6:03:44
      4344000 -- [-2248.678] [...23 remote chains...] -- 6:03:49
      4345000 -- [-2228.296] [...23 remote chains...] -- 6:03:44

      Average standard deviation of split frequencies: 0.020960

      4346000 -- (-2226.309) [...23 remote chains...] -- 6:03:49
      4347000 -- [-2215.048] [...23 remote chains...] -- 6:03:43
      4348000 -- [-2217.034] [...23 remote chains...] -- 6:03:48
      4349000 -- (-2222.457) [...23 remote chains...] -- 6:03:43
      4350000 -- [-2213.896] [...23 remote chains...] -- 6:03:48

      Average standard deviation of split frequencies: 0.020965

      4351000 -- [-2218.114] [...23 remote chains...] -- 6:03:42
      4352000 -- (-2210.791) [...23 remote chains...] -- 6:03:47
      4353000 -- [-2222.328] [...23 remote chains...] -- 6:03:42
      4354000 -- [-2219.866] [...23 remote chains...] -- 6:03:47
      4355000 -- [-2224.922] [...23 remote chains...] -- 6:03:41

      Average standard deviation of split frequencies: 0.020954

      4356000 -- [-2218.674] [...23 remote chains...] -- 6:03:46
      4357000 -- [-2237.280] [...23 remote chains...] -- 6:03:41
      4358000 -- [-2244.773] [...23 remote chains...] -- 6:03:46
      4359000 -- [-2236.682] [...23 remote chains...] -- 6:03:40
      4360000 -- (-2228.680) [...23 remote chains...] -- 6:03:45

      Average standard deviation of split frequencies: 0.020926

      4361000 -- [-2225.472] [...23 remote chains...] -- 6:03:40
      4362000 -- (-2225.138) [...23 remote chains...] -- 6:03:45
      4363000 -- (-2224.028) [...23 remote chains...] -- 6:03:39
      4364000 -- (-2226.409) [...23 remote chains...] -- 6:03:44
      4365000 -- (-2226.412) [...23 remote chains...] -- 6:03:39

      Average standard deviation of split frequencies: 0.020841

      4366000 -- (-2239.346) [...23 remote chains...] -- 6:03:44
      4367000 -- (-2237.856) [...23 remote chains...] -- 6:03:38
      4368000 -- (-2241.565) [...23 remote chains...] -- 6:03:43
      4369000 -- (-2247.352) [...23 remote chains...] -- 6:03:38
      4370000 -- (-2246.809) [...23 remote chains...] -- 6:03:43

      Average standard deviation of split frequencies: 0.020796

      4371000 -- (-2238.436) [...23 remote chains...] -- 6:03:37
      4372000 -- (-2237.902) [...23 remote chains...] -- 6:03:42
      4373000 -- (-2237.571) [...23 remote chains...] -- 6:03:37
      4374000 -- (-2230.747) [...23 remote chains...] -- 6:03:42
      4375000 -- (-2250.742) [...23 remote chains...] -- 6:03:36

      Average standard deviation of split frequencies: 0.020748

      4376000 -- [-2233.565] [...23 remote chains...] -- 6:03:41
      4377000 -- [-2231.568] [...23 remote chains...] -- 6:03:36
      4378000 -- [-2228.594] [...23 remote chains...] -- 6:03:41
      4379000 -- (-2233.558) [...23 remote chains...] -- 6:03:35
      4380000 -- [-2224.942] [...23 remote chains...] -- 6:03:40

      Average standard deviation of split frequencies: 0.020725

      4381000 -- (-2235.584) [...23 remote chains...] -- 6:03:35
      4382000 -- (-2226.236) [...23 remote chains...] -- 6:03:40
      4383000 -- (-2226.146) [...23 remote chains...] -- 6:03:34
      4384000 -- (-2239.246) [...23 remote chains...] -- 6:03:39
      4385000 -- (-2248.134) [...23 remote chains...] -- 6:03:34

      Average standard deviation of split frequencies: 0.020680

      4386000 -- (-2225.238) [...23 remote chains...] -- 6:03:39
      4387000 -- (-2223.967) [...23 remote chains...] -- 6:03:33
      4388000 -- (-2224.579) [...23 remote chains...] -- 6:03:38
      4389000 -- (-2229.159) [...23 remote chains...] -- 6:03:33
      4390000 -- (-2236.866) [...23 remote chains...] -- 6:03:37

      Average standard deviation of split frequencies: 0.020680

      4391000 -- (-2234.267) [...23 remote chains...] -- 6:03:32
      4392000 -- (-2231.650) [...23 remote chains...] -- 6:03:37
      4393000 -- (-2225.806) [...23 remote chains...] -- 6:03:32
      4394000 -- (-2231.499) [...23 remote chains...] -- 6:03:36
      4395000 -- (-2233.360) [...23 remote chains...] -- 6:03:31

      Average standard deviation of split frequencies: 0.020632

      4396000 -- (-2240.730) [...23 remote chains...] -- 6:03:36
      4397000 -- (-2232.315) [...23 remote chains...] -- 6:03:31
      4398000 -- (-2247.541) [...23 remote chains...] -- 6:03:35
      4399000 -- (-2241.183) [...23 remote chains...] -- 6:03:30
      4400000 -- (-2240.080) [...23 remote chains...] -- 6:03:35

      Average standard deviation of split frequencies: 0.020567

      4401000 -- (-2230.907) [...23 remote chains...] -- 6:03:30
      4402000 -- (-2240.453) [...23 remote chains...] -- 6:03:34
      4403000 -- (-2244.290) [...23 remote chains...] -- 6:03:29
      4404000 -- (-2244.695) [...23 remote chains...] -- 6:03:34
      4405000 -- (-2238.388) [...23 remote chains...] -- 6:03:29

      Average standard deviation of split frequencies: 0.020537

      4406000 -- (-2245.104) [...23 remote chains...] -- 6:03:33
      4407000 -- (-2242.897) [...23 remote chains...] -- 6:03:28
      4408000 -- (-2219.646) [...23 remote chains...] -- 6:03:33
      4409000 -- (-2221.584) [...23 remote chains...] -- 6:03:27
      4410000 -- [-2231.224] [...23 remote chains...] -- 6:03:22

      Average standard deviation of split frequencies: 0.020512

      4411000 -- [-2237.146] [...23 remote chains...] -- 6:03:27
      4412000 -- (-2227.179) [...23 remote chains...] -- 6:03:22
      4413000 -- (-2230.847) [...23 remote chains...] -- 6:03:26
      4414000 -- (-2250.640) [...23 remote chains...] -- 6:03:21
      4415000 -- (-2253.000) [...23 remote chains...] -- 6:03:26

      Average standard deviation of split frequencies: 0.020538

      4416000 -- (-2252.317) [...23 remote chains...] -- 6:03:21
      4417000 -- (-2238.110) [...23 remote chains...] -- 6:03:25
      4418000 -- (-2234.122) [...23 remote chains...] -- 6:03:20
      4419000 -- (-2245.469) [...23 remote chains...] -- 6:03:25
      4420000 -- (-2235.732) [...23 remote chains...] -- 6:03:20

      Average standard deviation of split frequencies: 0.020423

      4421000 -- (-2244.737) [...23 remote chains...] -- 6:03:24
      4422000 -- (-2241.548) [...23 remote chains...] -- 6:03:19
      4423000 -- (-2247.573) [...23 remote chains...] -- 6:03:24
      4424000 -- (-2252.943) [...23 remote chains...] -- 6:03:19
      4425000 -- (-2238.718) [...23 remote chains...] -- 6:03:23

      Average standard deviation of split frequencies: 0.020424

      4426000 -- (-2225.777) [...23 remote chains...] -- 6:03:18
      4427000 -- (-2235.966) [...23 remote chains...] -- 6:03:23
      4428000 -- (-2242.646) [...23 remote chains...] -- 6:03:17
      4429000 -- (-2230.027) [...23 remote chains...] -- 6:03:22
      4430000 -- (-2236.329) [...23 remote chains...] -- 6:03:17

      Average standard deviation of split frequencies: 0.020503

      4431000 -- (-2240.631) [...23 remote chains...] -- 6:03:22
      4432000 -- (-2233.167) [...23 remote chains...] -- 6:03:16
      4433000 -- (-2240.655) [...23 remote chains...] -- 6:03:21
      4434000 -- (-2245.350) [...23 remote chains...] -- 6:03:16
      4435000 -- (-2246.271) [...23 remote chains...] -- 6:03:21

      Average standard deviation of split frequencies: 0.020494

      4436000 -- (-2242.267) [...23 remote chains...] -- 6:03:15
      4437000 -- (-2235.868) [...23 remote chains...] -- 6:03:20
      4438000 -- (-2236.309) [...23 remote chains...] -- 6:03:15
      4439000 -- (-2235.692) [...23 remote chains...] -- 6:03:20
      4440000 -- (-2239.744) [...23 remote chains...] -- 6:03:14

      Average standard deviation of split frequencies: 0.020552

      4441000 -- (-2234.396) [...23 remote chains...] -- 6:03:19
      4442000 -- (-2246.055) [...23 remote chains...] -- 6:03:14
      4443000 -- (-2243.692) [...23 remote chains...] -- 6:03:19
      4444000 -- (-2251.730) [...23 remote chains...] -- 6:03:13
      4445000 -- (-2248.155) [...23 remote chains...] -- 6:03:18

      Average standard deviation of split frequencies: 0.020565

      4446000 -- (-2246.645) [...23 remote chains...] -- 6:03:13
      4447000 -- (-2258.557) [...23 remote chains...] -- 6:03:18
      4448000 -- (-2250.541) [...23 remote chains...] -- 6:03:12
      4449000 -- (-2254.037) [...23 remote chains...] -- 6:03:17
      4450000 -- (-2245.414) [...23 remote chains...] -- 6:03:12

      Average standard deviation of split frequencies: 0.020619

      4451000 -- (-2240.668) [...23 remote chains...] -- 6:03:17
      4452000 -- (-2238.828) [...23 remote chains...] -- 6:03:11
      4453000 -- (-2248.875) [...23 remote chains...] -- 6:03:16
      4454000 -- (-2243.835) [...23 remote chains...] -- 6:03:11
      4455000 -- (-2236.029) [...23 remote chains...] -- 6:03:16

      Average standard deviation of split frequencies: 0.020659

      4456000 -- (-2246.640) [...23 remote chains...] -- 6:03:10
      4457000 -- (-2246.633) [...23 remote chains...] -- 6:03:05
      4458000 -- (-2252.894) [...23 remote chains...] -- 6:03:10
      4459000 -- (-2245.484) [...23 remote chains...] -- 6:03:04
      4460000 -- (-2243.800) [...23 remote chains...] -- 6:03:09

      Average standard deviation of split frequencies: 0.020673

      4461000 -- (-2238.272) [...23 remote chains...] -- 6:03:04
      4462000 -- (-2245.904) [...23 remote chains...] -- 6:03:09
      4463000 -- (-2230.261) [...23 remote chains...] -- 6:03:03
      4464000 -- (-2231.388) [...23 remote chains...] -- 6:03:08
      4465000 -- (-2228.428) [...23 remote chains...] -- 6:03:03

      Average standard deviation of split frequencies: 0.020676

      4466000 -- (-2235.173) [...23 remote chains...] -- 6:03:08
      4467000 -- (-2232.588) [...23 remote chains...] -- 6:03:02
      4468000 -- (-2228.848) [...23 remote chains...] -- 6:03:07
      4469000 -- (-2220.965) [...23 remote chains...] -- 6:03:02
      4470000 -- (-2243.077) [...23 remote chains...] -- 6:03:07

      Average standard deviation of split frequencies: 0.020687

      4471000 -- (-2229.861) [...23 remote chains...] -- 6:03:12
      4472000 -- (-2224.874) [...23 remote chains...] -- 6:03:06
      4473000 -- (-2218.843) [...23 remote chains...] -- 6:03:01
      4474000 -- (-2229.423) [...23 remote chains...] -- 6:03:06
      4475000 -- (-2235.638) [...23 remote chains...] -- 6:03:10

      Average standard deviation of split frequencies: 0.020689

      4476000 -- (-2224.490) [...23 remote chains...] -- 6:03:05
      4477000 -- (-2222.102) [...23 remote chains...] -- 6:03:10
      4478000 -- (-2221.893) [...23 remote chains...] -- 6:03:05
      4479000 -- (-2221.352) [...23 remote chains...] -- 6:02:59
      4480000 -- (-2210.431) [...23 remote chains...] -- 6:03:04

      Average standard deviation of split frequencies: 0.020662

      4481000 -- (-2226.433) [...23 remote chains...] -- 6:02:59
      4482000 -- (-2218.736) [...23 remote chains...] -- 6:03:04
      4483000 -- (-2214.609) [...23 remote chains...] -- 6:02:58
      4484000 -- (-2226.208) [...23 remote chains...] -- 6:03:03
      4485000 -- (-2209.927) [...23 remote chains...] -- 6:02:58

      Average standard deviation of split frequencies: 0.020674

      4486000 -- (-2218.094) [...23 remote chains...] -- 6:03:03
      4487000 -- (-2229.117) [...23 remote chains...] -- 6:02:57
      4488000 -- (-2223.298) [...23 remote chains...] -- 6:03:02
      4489000 -- (-2222.083) [...23 remote chains...] -- 6:02:57
      4490000 -- (-2217.596) [...23 remote chains...] -- 6:03:01

      Average standard deviation of split frequencies: 0.020617

      4491000 -- (-2222.525) [...23 remote chains...] -- 6:02:56
      4492000 -- (-2218.195) [...23 remote chains...] -- 6:03:01
      4493000 -- (-2219.786) [...23 remote chains...] -- 6:02:56
      4494000 -- (-2221.181) [...23 remote chains...] -- 6:03:00
      4495000 -- (-2237.202) [...23 remote chains...] -- 6:02:55

      Average standard deviation of split frequencies: 0.020611

      4496000 -- (-2231.775) [...23 remote chains...] -- 6:03:00
      4497000 -- (-2241.948) [...23 remote chains...] -- 6:02:55
      4498000 -- (-2237.846) [...23 remote chains...] -- 6:02:59
      4499000 -- (-2251.756) [...23 remote chains...] -- 6:02:54
      4500000 -- (-2239.449) [...23 remote chains...] -- 6:02:59

      Average standard deviation of split frequencies: 0.020594

      4501000 -- (-2250.741) [...23 remote chains...] -- 6:02:54
      4502000 -- (-2244.004) [...23 remote chains...] -- 6:02:58
      4503000 -- (-2246.388) [...23 remote chains...] -- 6:02:53
      4504000 -- (-2248.101) [...23 remote chains...] -- 6:02:58
      4505000 -- (-2249.789) [...23 remote chains...] -- 6:02:52

      Average standard deviation of split frequencies: 0.020603

      4506000 -- (-2249.612) [...23 remote chains...] -- 6:02:57
      4507000 -- (-2241.088) [...23 remote chains...] -- 6:02:52
      4508000 -- (-2246.203) [...23 remote chains...] -- 6:02:47
      4509000 -- (-2244.090) [...23 remote chains...] -- 6:02:51
      4510000 -- (-2246.704) [...23 remote chains...] -- 6:02:46

      Average standard deviation of split frequencies: 0.020600

      4511000 -- (-2239.594) [...23 remote chains...] -- 6:02:51
      4512000 -- (-2252.481) [...23 remote chains...] -- 6:02:46
      4513000 -- (-2230.161) [...23 remote chains...] -- 6:02:50
      4514000 -- (-2234.467) [...23 remote chains...] -- 6:02:45
      4515000 -- (-2235.574) [...23 remote chains...] -- 6:02:50

      Average standard deviation of split frequencies: 0.020607

      4516000 -- (-2237.361) [...23 remote chains...] -- 6:02:55
      4517000 -- (-2237.825) [...23 remote chains...] -- 6:02:49
      4518000 -- (-2248.352) [...23 remote chains...] -- 6:02:44
      4519000 -- (-2238.507) [...23 remote chains...] -- 6:02:49
      4520000 -- (-2244.200) [...23 remote chains...] -- 6:02:43

      Average standard deviation of split frequencies: 0.020679

      4521000 -- (-2238.971) [...23 remote chains...] -- 6:02:48
      4522000 -- (-2239.373) [...23 remote chains...] -- 6:02:43
      4523000 -- (-2254.478) [...23 remote chains...] -- 6:02:48
      4524000 -- (-2248.009) [...23 remote chains...] -- 6:02:42
      4525000 -- (-2236.432) [...23 remote chains...] -- 6:02:47

      Average standard deviation of split frequencies: 0.020707

      4526000 -- (-2243.353) [...23 remote chains...] -- 6:02:42
      4527000 -- (-2246.069) [...23 remote chains...] -- 6:02:47
      4528000 -- (-2245.201) [...23 remote chains...] -- 6:02:41
      4529000 -- (-2243.322) [...23 remote chains...] -- 6:02:46
      4530000 -- (-2241.561) [...23 remote chains...] -- 6:02:41

      Average standard deviation of split frequencies: 0.020835

      4531000 -- (-2247.258) [...23 remote chains...] -- 6:02:46
      4532000 -- (-2246.060) [...23 remote chains...] -- 6:02:40
      4533000 -- (-2247.196) [...23 remote chains...] -- 6:02:45
      4534000 -- (-2244.191) [...23 remote chains...] -- 6:02:40
      4535000 -- (-2246.319) [...23 remote chains...] -- 6:02:45

      Average standard deviation of split frequencies: 0.020854

      4536000 -- (-2244.484) [...23 remote chains...] -- 6:02:39
      4537000 -- (-2239.089) [...23 remote chains...] -- 6:02:44
      4538000 -- (-2234.849) [...23 remote chains...] -- 6:02:39
      4539000 -- (-2239.974) [...23 remote chains...] -- 6:02:43
      4540000 -- (-2237.135) [...23 remote chains...] -- 6:02:38

      Average standard deviation of split frequencies: 0.020876

      4541000 -- (-2231.148) [...23 remote chains...] -- 6:02:43
      4542000 -- (-2219.154) [...23 remote chains...] -- 6:02:38
      4543000 -- (-2232.314) [...23 remote chains...] -- 6:02:42
      4544000 -- (-2233.534) [...23 remote chains...] -- 6:02:37
      4545000 -- (-2243.054) [...23 remote chains...] -- 6:02:42

      Average standard deviation of split frequencies: 0.020924

      4546000 -- (-2248.076) [...23 remote chains...] -- 6:02:37
      4547000 -- (-2242.200) [...23 remote chains...] -- 6:02:41
      4548000 -- (-2248.835) [...23 remote chains...] -- 6:02:36
      4549000 -- (-2253.484) [...23 remote chains...] -- 6:02:41
      4550000 -- (-2245.158) [...23 remote chains...] -- 6:02:36

      Average standard deviation of split frequencies: 0.020979

      4551000 -- (-2235.029) [...23 remote chains...] -- 6:02:40
      4552000 -- (-2235.040) [...23 remote chains...] -- 6:02:35
      4553000 -- (-2243.695) [...23 remote chains...] -- 6:02:30
      4554000 -- (-2243.982) [...23 remote chains...] -- 6:02:35
      4555000 -- (-2239.086) [...23 remote chains...] -- 6:02:29

      Average standard deviation of split frequencies: 0.021008

      4556000 -- (-2240.420) [...23 remote chains...] -- 6:02:34
      4557000 -- (-2236.292) [...23 remote chains...] -- 6:02:29
      4558000 -- (-2224.343) [...23 remote chains...] -- 6:02:33
      4559000 -- (-2239.797) [...23 remote chains...] -- 6:02:28
      4560000 -- (-2229.101) [...23 remote chains...] -- 6:02:33

      Average standard deviation of split frequencies: 0.020880

      4561000 -- (-2222.695) [...23 remote chains...] -- 6:02:28
      4562000 -- (-2237.642) [...23 remote chains...] -- 6:02:32
      4563000 -- (-2238.377) [...23 remote chains...] -- 6:02:27
      4564000 -- (-2236.687) [...23 remote chains...] -- 6:02:32
      4565000 -- (-2249.066) [...23 remote chains...] -- 6:02:27

      Average standard deviation of split frequencies: 0.020887

      4566000 -- (-2239.923) [...23 remote chains...] -- 6:02:31
      4567000 -- (-2251.059) [...23 remote chains...] -- 6:02:26
      4568000 -- (-2247.947) [...23 remote chains...] -- 6:02:31
      4569000 -- (-2250.225) [...23 remote chains...] -- 6:02:26
      4570000 -- (-2254.336) [...23 remote chains...] -- 6:02:30

      Average standard deviation of split frequencies: 0.020882

      4571000 -- (-2239.873) [...23 remote chains...] -- 6:02:25
      4572000 -- (-2234.295) [...23 remote chains...] -- 6:02:30
      4573000 -- (-2235.438) [...23 remote chains...] -- 6:02:24
      4574000 -- (-2228.032) [...23 remote chains...] -- 6:02:29
      4575000 -- (-2220.618) [...23 remote chains...] -- 6:02:24

      Average standard deviation of split frequencies: 0.020855

      4576000 -- (-2217.935) [...23 remote chains...] -- 6:02:29
      4577000 -- (-2225.792) [...23 remote chains...] -- 6:02:23
      4578000 -- (-2226.799) [...23 remote chains...] -- 6:02:28
      4579000 -- (-2224.229) [...23 remote chains...] -- 6:02:23
      4580000 -- (-2223.594) [...23 remote chains...] -- 6:02:28

      Average standard deviation of split frequencies: 0.020852

      4581000 -- (-2216.052) [...23 remote chains...] -- 6:02:22
      4582000 -- (-2211.159) [...23 remote chains...] -- 6:02:27
      4583000 -- (-2221.193) [...23 remote chains...] -- 6:02:22
      4584000 -- (-2218.170) [...23 remote chains...] -- 6:02:26
      4585000 -- (-2226.418) [...23 remote chains...] -- 6:02:21

      Average standard deviation of split frequencies: 0.020827

      4586000 -- (-2229.952) [...23 remote chains...] -- 6:02:26
      4587000 -- (-2225.764) [...23 remote chains...] -- 6:02:21
      4588000 -- (-2226.730) [...23 remote chains...] -- 6:02:25
      4589000 -- (-2218.745) [...23 remote chains...] -- 6:02:20
      4590000 -- (-2223.029) [...23 remote chains...] -- 6:02:25

      Average standard deviation of split frequencies: 0.020852

      4591000 -- (-2230.046) [...23 remote chains...] -- 6:02:30
      4592000 -- (-2230.633) [...23 remote chains...] -- 6:02:24
      4593000 -- (-2231.859) [...23 remote chains...] -- 6:02:29
      4594000 -- (-2242.958) [...23 remote chains...] -- 6:02:34
      4595000 -- (-2234.223) [...23 remote chains...] -- 6:02:38

      Average standard deviation of split frequencies: 0.020869

      4596000 -- (-2243.485) [...23 remote chains...] -- 6:02:33
      4597000 -- (-2227.015) [...23 remote chains...] -- 6:02:38
      4598000 -- (-2224.020) [...23 remote chains...] -- 6:02:42
      4599000 -- (-2229.842) [...23 remote chains...] -- 6:02:37
      4600000 -- (-2220.665) [...23 remote chains...] -- 6:02:42

      Average standard deviation of split frequencies: 0.020866

      4601000 -- (-2229.955) [...23 remote chains...] -- 6:02:47
      4602000 -- (-2231.946) [...23 remote chains...] -- 6:02:51
      4603000 -- (-2234.058) [...23 remote chains...] -- 6:02:46
      4604000 -- (-2225.524) [...23 remote chains...] -- 6:02:51
      4605000 -- (-2228.103) [...23 remote chains...] -- 6:02:55

      Average standard deviation of split frequencies: 0.020891

      4606000 -- (-2229.331) [...23 remote chains...] -- 6:02:50
      4607000 -- (-2227.418) [...23 remote chains...] -- 6:02:55
      4608000 -- (-2223.731) [...23 remote chains...] -- 6:02:59
      4609000 -- (-2219.862) [...23 remote chains...] -- 6:02:54
      4610000 -- (-2223.329) [...23 remote chains...] -- 6:02:59

      Average standard deviation of split frequencies: 0.020923

      4611000 -- (-2235.892) [...23 remote chains...] -- 6:03:03
      4612000 -- (-2232.733) [...23 remote chains...] -- 6:02:58
      4613000 -- (-2225.703) [...23 remote chains...] -- 6:03:03
      4614000 -- (-2234.253) [...23 remote chains...] -- 6:03:08
      4615000 -- (-2229.805) [...23 remote chains...] -- 6:03:02

      Average standard deviation of split frequencies: 0.020919

      4616000 -- (-2226.832) [...23 remote chains...] -- 6:03:07
      4617000 -- (-2231.992) [...23 remote chains...] -- 6:03:12
      4618000 -- (-2230.420) [...23 remote chains...] -- 6:03:06
      4619000 -- (-2224.452) [...23 remote chains...] -- 6:03:11
      4620000 -- (-2238.558) [...23 remote chains...] -- 6:03:06

      Average standard deviation of split frequencies: 0.020926

      4621000 -- (-2230.298) [...23 remote chains...] -- 6:03:20
      4622000 -- (-2230.616) [...23 remote chains...] -- 6:03:15
      4623000 -- (-2235.214) [...23 remote chains...] -- 6:03:20
      4624000 -- (-2224.897) [...23 remote chains...] -- 6:03:15
      4625000 -- (-2236.309) [...23 remote chains...] -- 6:03:19

      Average standard deviation of split frequencies: 0.020942

      4626000 -- (-2236.712) [...23 remote chains...] -- 6:03:34
      4627000 -- (-2235.100) [...23 remote chains...] -- 6:03:28
      4628000 -- (-2241.419) [...23 remote chains...] -- 6:03:33
      4629000 -- (-2231.032) [...23 remote chains...] -- 6:03:38
      4630000 -- (-2239.883) [...23 remote chains...] -- 6:03:32

      Average standard deviation of split frequencies: 0.020933

      4631000 -- (-2230.455) [...23 remote chains...] -- 6:03:37
      4632000 -- (-2233.375) [...23 remote chains...] -- 6:03:32
      4633000 -- (-2236.819) [...23 remote chains...] -- 6:03:36
      4634000 -- (-2248.571) [...23 remote chains...] -- 6:03:41
      4635000 -- (-2242.254) [...23 remote chains...] -- 6:03:46

      Average standard deviation of split frequencies: 0.020942

      4636000 -- (-2241.605) [...23 remote chains...] -- 6:03:50
      4637000 -- (-2246.086) [...23 remote chains...] -- 6:03:55
      4638000 -- (-2246.271) [...23 remote chains...] -- 6:03:59
      4639000 -- (-2241.992) [...23 remote chains...] -- 6:04:04
      4640000 -- (-2235.602) [...23 remote chains...] -- 6:03:59

      Average standard deviation of split frequencies: 0.020954

      4641000 -- (-2241.118) [...23 remote chains...] -- 6:04:13
      4642000 -- (-2234.913) [...23 remote chains...] -- 6:04:18
      4643000 -- (-2229.529) [...23 remote chains...] -- 6:04:13
      4644000 -- (-2219.747) [...23 remote chains...] -- 6:04:17
      4645000 -- (-2221.811) [...23 remote chains...] -- 6:04:12

      Average standard deviation of split frequencies: 0.020964

      4646000 -- (-2232.273) [...23 remote chains...] -- 6:04:16
      4647000 -- (-2212.765) [...23 remote chains...] -- 6:04:21
      4648000 -- (-2229.586) [...23 remote chains...] -- 6:04:16
      4649000 -- (-2230.133) [...23 remote chains...] -- 6:04:20
      4650000 -- (-2225.792) [...23 remote chains...] -- 6:04:15

      Average standard deviation of split frequencies: 0.021025

      4651000 -- (-2235.601) [...23 remote chains...] -- 6:04:20
      4652000 -- (-2225.537) [...23 remote chains...] -- 6:04:15
      4653000 -- (-2236.668) [...23 remote chains...] -- 6:04:19
      4654000 -- (-2237.049) [...23 remote chains...] -- 6:04:14
      4655000 -- (-2242.707) [...23 remote chains...] -- 6:04:19

      Average standard deviation of split frequencies: 0.021018

      4656000 -- (-2241.445) [...23 remote chains...] -- 6:04:13
      4657000 -- (-2248.464) [...23 remote chains...] -- 6:04:08
      4658000 -- (-2244.407) [...23 remote chains...] -- 6:04:13
      4659000 -- (-2240.062) [...23 remote chains...] -- 6:04:08
      4660000 -- (-2245.559) [...23 remote chains...] -- 6:04:12

      Average standard deviation of split frequencies: 0.021114

      4661000 -- (-2251.522) [...23 remote chains...] -- 6:04:07
      4662000 -- (-2250.406) [...23 remote chains...] -- 6:04:12
      4663000 -- (-2231.447) [...23 remote chains...] -- 6:04:06
      4664000 -- (-2238.741) [...23 remote chains...] -- 6:04:11
      4665000 -- (-2227.171) [...23 remote chains...] -- 6:04:06

      Average standard deviation of split frequencies: 0.021039

      4666000 -- (-2221.748) [...23 remote chains...] -- 6:04:10
      4667000 -- (-2237.808) [...23 remote chains...] -- 6:04:05
      4668000 -- (-2231.497) [...23 remote chains...] -- 6:04:10
      4669000 -- (-2226.237) [...23 remote chains...] -- 6:04:05
      4670000 -- (-2234.552) [...23 remote chains...] -- 6:04:09

      Average standard deviation of split frequencies: 0.021103

      4671000 -- (-2238.880) [...23 remote chains...] -- 6:04:04
      4672000 -- (-2224.866) [...23 remote chains...] -- 6:04:09
      4673000 -- (-2231.948) [...23 remote chains...] -- 6:04:03
      4674000 -- (-2233.776) [...23 remote chains...] -- 6:04:08
      4675000 -- (-2229.442) [...23 remote chains...] -- 6:04:03
[truncated: 3,955,396 more chars]
