# Supplementary material for: Total-evidence phylogeny reveals recent crown group radiation and biogeographical history of hamsters
Source: BMC Biol. 2026 Apr 9;24:117. doi: 10.1186/s12915-026-02581-z (PMC13173810; doi:10.1186/s12915-026-02581-z)
Supplement: Supplementary file 6 — Additional file 6: Files S1–2. Files S1 – Input and output files of the IGR and WN total-evidence Bayesian inference analyses and the stepping-stone sampling, including all necessary information to reproduce the analyses, as well as resulting Bayes factors using marginal likelihoods from stepping-stone sampling and harmonic means. Files S2 – Input and output files of the additional phylogenetic and RoguePlot analyses described in Additional file 1, including all necessary information to reproduce the analyses. [file 12915_2026_2581_MOESM6_ESM.zip › FilesS2-AnalysesAdditionalFile1/Cricetinae_Morph_NonClock.nex]

#NEXUS
BEGIN DATA;
	DIMENSIONS NTAX=83 NCHAR=119;
	FORMAT DATATYPE = STANDARD GAP = - MISSING = ?;
	MATRIX
	Eucricetodon_wangae 100001(0 4)000010(0 1)0000001000000000000000100000000000200000000000000021000000110000000000000000110(0 1)000(0 1)10000000022000000000-
	Apocricetus_plinii 1010121100011100000010000?0100-001001(0 1 4)1100-000001220011(0 1)211220000000001?2301000?00?00000001001103350001000022010(0 1)?0000-
	Apocricetus_alberti 101012110001110000001000040100-00100141100-000001223011041012000000000102(2 3)01000000000000001001103350001010022011100000-
	Apocricetus_angustidens 20101210000111000(0 1)001000040100-0?200141100-000001223011041012000000000102(1 2 3)01000000?000000010011033500010100220111000(0 1)0-
	Apocricetus_barrierei 20101210000111000(0 1)001000040100-00(1 2)0014?100-000(0 3)01223011041012000000000102(1 3)01000000000000001001103350001010022011110010-
	Apocricetus_darderi 301012110001-10001001000040100-002001(2 4)1002-000(0 3)11223011041012000010000101301000020000000001001103350001010025011100010-
	Pseudocricetus_polgardiensis 101012110001-(0 1)00000000000(1 3)0000-0110001?101-0000012200111210220000200000?0100000?00?000000010011033500020000220000?0001-
	Pseudocricetus_orienteuropaeus 1010(1 2)2110001-100000010000(1 4)0(0 1)00-02100141001-0000012200111211220000000000?(1 2)100000?000000000010011033500010(0 1)00220(0 1)(0 1)(0 1)?000(0 1)-
	Pseudocricetus_kormosi 101012110001-10000001000010(0 1)00-01100111101-0000012200111410220000000000?1(1 3)00000?000000000010011033500010000220(0 1)(0 1)0?0001-
	Hattomys_beetsi 3010121(0 1)0001110000000000010?00-00100121001-0000012230110210000010100001?1(0 3)00000?00?100000010011033500010000250111?00110
	Hattomys_nazarii 301012110001110100000000040?00-011010(2 4)1001-0000102230110(2 4)10000010100001?1001000?00(0 1)00000(0 1)010011033500010100250111?01100
	Hattomys_gargantua 301012110001110100000000040101-00(1 2)0104100(0 2)-000(0 3)102230110210000010100001?(1 3)001000?00(0 1)000000010011033500010100250111001100
	Neocricetodon_ambarrensis 101012110001100000001000010000-00100111101-0000012200110210020000100010?0000000?00?000000010011033500010000220110?0011(0 1)
	Neocricetodon_fahlbuschi 101012110001100000001000010(0 1)00-01101111001-0000012200110210020000200001000000000000000000010011033500010000220100010110
	Neocricetodon_moldavicus 1010121(0 1)0001100000001000010000-00100(0 1)1110(0 2)-0000012201110210020000(0 1)00001?(0 1)001000?00?000000010011033500010000220000?10110
	Neocricetodon_nestori 101012110001100000000000010100-001001(0 1 4)1101-00000(1 2)22(0 3)1111210120000200001200000001000000000010111033510010000220000100110
	Neocricetodon_browni 1010121100011000000(0 1)0000010(0 1)00-01100(0 1)(1 2)1101-00000122(0 4)111121012000020000100(0 1)0000000000000000100110335100(1 2)000022010(0 1)0(0 1)0110
	Neocricetodon_progressus 101012110001100000001000010(0 1)00-011000(1 2)1101-00000122011102100200002000100(0 1)1000000000000000010(0 1)110335(0 1)00(1 2)0000220(0 1)(0 1)00(0 1)001-
	Neocricetodon_occidentalis 1010121(0 1)0001100000001000030(0 1)00-00100111101-000001220(1 2)111210020000200010?0(0 1)01000?00?000000010111033500010000220100?(0 1)0010
	Neocricetodon_hanae 10101211000110000000(0 1)000010(0 1)00-00100(0 1)(1 2)1101-00000(0 1)22011102100(0 2)0000200010?0000000?00?000000010111033500020000220000?(0 1)0010
	Neocricetodon_grangeri 001012110001?00000001000010100-01100111101-0000012201110210020000200010?0000000?10?0000000100110335000(1 2)0000220000?10010
	Neocricetodon_intermedius 1010121100011000000(0 1)0000040100-00100001001-0000022200110(2 4)10000000200011?0001001?00?000000010011033510010000220110?00000
	Neocricetodon_polonicus 001012110001100000000000040(0 1)00-01100001101-0000012201111(2 4)100000002000110(0 1)0000000000000000010011033510020000220100000000
	Neocricetodon_magnus 101012110001100000000000040(0 1)00-001000(0 1)1001-00000?2201111410000000200001000000000000000000010011033500020000220000000100
	Neocricetodon_similis 1010121100011(0 1)0000000000030(0 1)00-00100011101-000001220111021002000020(0 1)01(0 1)?0000000?00?0000000101110335(0 1)0020000220100?10010
	Neocricetodon_skofleki 101012110001110000000000030(0 1)00-00100011101-000001220111041002010020001000(0 1)00000000000000001011103351002000022010(0 1)000010
	Neocricetodon_shalaensis 00101211000110000000(0 1)000010000-00100(0 1)1(0 1)001-00000122(0 4)1110210020000200010?0000000?00?000000010111033500020000220100?00(0 1)1(0 1)
	Collimys_transversus 001006100000-00000001000010?00-0020012?100-000(0 3)0022401102100200102010?1?0????????0?(0 1)000??01001103351002000022?000?1001?
	Collimys_gudrunae 101006100000-00000000000010001-00200020000-0003002240110210020010201011000010000000000000010011033500020000220000010010
	Collimys_hiri 101006100000-00000001000010001-01200020002-000310221011021002001020101100001000020?100000010011033500020000220000010010
	Collimys_longidens 101006100000-00000001000010?0(1 2)-01200(0 1)2?102-000300221111021002001020(0 1)011?0001000?00?000000010011033510020000220000?10010
	Collimys_dobosi 101006100000-00000001000010001-00200020102-0003002240110210020010201011000010000000000000010011033500020000220000010010
	Cricetulodon_complicidens 0010121100011(0 1)0000001000010000-0?100010??1-0000012201(0 1)102100200002000?000(0 1)000000?00000000010(0 1)11033500020000220000010010
	Cricetulodon_hartenbergeri 101002110001100000001000010000-0010012?101-000001220111021002000010000003100000?00?00000001001103350000000022000000001-
	Cricetulodon_sabadellensis 101002100001100000001000010000-0010012(0 1)101-000001220011021002000000001102100000000000000001001103350000000022000000001-
	Cricetulodon_bugesiensis 1010021(0 1)00011000000010000(1 4)0?00-0010012?10(0 1)-0000012200110210020000000001?2200000?00?000000010011033500000000220000?001(0 1)-
	Cricetulodon_lucentensis 1010021(0 1)0001210000001000040103-0010011?112100100(1 2)22(0 3)2000211220000(0 2)00020?(1 2)200111?00?000000010011033500010000221111?0000-
	Cricetulodon_meini 1010121100011(0 1)0000001000040?00-001001(2 4)?102100100122011102102200001000?0?(1 2)????????0?0000??01001103350001000022?110?0000?
	Rotundomys_freiriensis ?0?006100000-00?000020000???00-0020022??01-000302221011041000000?000010?2201000?00?0000100100010335?0000?00220000?0003-
	Rotundomys_intimus 101006100000-00000002000010001-01200221001-00030122101104100200050000110220100000000000100100110335000(0 1)000022100000013-
	Rotundomys_sabatieri 101006100000-00000002000010(0 1)00-01200(1 2)2(0 1)001-000301221011041002000500001102201000000000001001001103350000000022100000013-
	Rotundomys_montisrotundi 101006100000-00000002000010001-0020022(0 1)001-0003012210110410020005000011?2201000?00?0000100100110335000(0 1)0000221000?0013-
	Rotundomys_bressanus 101006100000-00000002000010000-0120022(0 1)001-00030122101104101200050000110220100000000000100100110335000(0 1)000022100000013-
	Pseudocollimys_steiningeri 001006100000-0000000(1 2)00001000(1 2)-01200(1 2)2010(0 2)-000(0 3)0122(1 3)0110?100200(0 1)0000010020010110200000000010011033500000000220000000010
	Tragomys_macpheei 301012140001-12101001000140?12-0142114(0 1)10(0 2)-010321023011021012000011001101301000020001001011001103350001010025011100010-
	Hypsocricetus_strimonis 101012110001-10001001000040100-01100141100-000001223011021002000000000102(1 3)01000020000000001001103350001000022011100000-
	Sinocricetus_zdanskyi 101012100001-10000001000040(0 1)00-001001(2 4)1101-00000(0 1)220011021002000000001(0 1)?1001000?00?000000010011033500010000220111?00000
	Sinocricetus_progressus 1010121(0 1)0001-10000001000010100-001001(1 2 4)1101-0000012201110210020000000010?(2 3)000000?000000000010011033500010000220111000010
	Sinocricetus_major 201012110001-00000001000010100-0010011?001-0????????????210020000(1 2)00010?300?000?00?000000010011033500010000220000000(0 1)10
	Nannocricetus_primitivus 001012100001-000000010000(1 4)0000-00100120101-00000122(0 3)(0 1)1(0 1)12100?0000000010?2200000?0000000000100110335000000002200000000(0 1)-
	Nannocricetus_mongolicus 101012100001-10000001000040100-01100141101-00000122(0 3)0111210?00000000010?2200000?00?000000010011033500010000220000?0000-
	Nannocricetus_qiui 101012100001-10000002000010000-001001(2 4)?102-000001223111121000000000001(0 1)?2200000020000000001001103350001000022000000001-
	Colloides_xiaomingi 101006100000-0000000200001000(0 1 2)-00200220002-0003022240110210000000(0 1)0003102201000000000000001001103350000000022000000011-
	Stylocricetus_meoticus 101022110001112000002000000100-0112020110210100222200110211220000000000?2100000?00?000000010011033500010000220000?0000-
	Odessamys_palatocristatus 001012110001110000001000040100-00100141001-0000012230110210110000000001033010000000000000010011033500000000220000?0000-
	Odessamys_simionescui 1010121(0 1)0001110000001000040100-01100141001-0000012230110210110000000000033000000000000000010011033500000000220000?0000-
	Allocricetus_aylasevimae 101012100001-100000010000(1 4)0?00-0010012??????????????????210020000000010?2100??0000?000?000100(0 1)103?50001000?22?000?0000-
	Allocricetus_primitivus 101012100001-10000001000010100-0010012111???????????????210020000(0 1)00010?3100000?00?000000010011033500010000220000?0001-
	Allocricetus_anterolophidens 101012110001-10001001000010100-0110012?001-000001223011021???0000000000?2100000?000000000010011033500010000220000?0000-
	Allocricetus_bursae 101012110001-1000(0 1)001000040(0 1)01-0010014?100-0000012230110210120000000011?2(2 3)01000?000000000010011033500010000220000?0000-
	Allocricetus_ehiki 101012110001-10001001000040(0 1)00-00100(1 2)(2 4)1100-000001223011021002000000001002300000020000000001001103350001000022000000000-
	Allocricetus_teilhardi 2010121(0 1)0001-10000001000010?00-0010012?100-000001223011021???0000000001?200(0 1)000?00?000000010011033500010000220010?00000
	Allocricetus_jesreelicus 001012100001-10000001000010?00-0?10012?0?1-0000012230110210120000000000?2100000??0?000000010011033500010000220010?0000-
	Cricetulus_mesolophidos 101012110001100000001000010100-001001(1 2)1001-00000122(0 3)1110210020000200001?0000000?00?000000010011033500010000220000?00011
	Cricetulus_beremendensis 1010121(0 1)0001-10001001000040?00-0110014?101-0000012230110(2 4)10020000000011?2101000?00?000000010001033500010000220000?0001-
	Cricetulus_europaeus 101012110001-10000001000010?00-01100(1 2)??101-0000002200111(2 4)10020000000000?1(0 1 3)01000?20?000000010011033500010000220000?00000
	Cricetulus_gritzai 1010121(0 1)0001-10000001000010?00-001001???0?-???00122??11?210020000100010??00(0 1)000?00?000000010011033500010000220(0 1)(0 1)(0 1)?0000(0 1)
	Cricetulus_koufosi 101012100001-10001001000010100-0010012110??01000122301102100200000000?102100000??0000000001000103350001000022011100000-
	Cricetulus_barabensis 001012100001-10000001000040101-0010014?100-0000012232110211220000000011?2200000000?000000010011033500010000220000?0000-
	Cricetulus_longicaudatus 001012100001-1000000(1 2)000040101-01100241100-000001223211021122000000001102200000000000000001001103350001000022000000000-
	Phodopus_roborovskii 001012110001-10000001000040101-00100141(1 2)02-000001223111021022000000003102201001?000000000010011033500010000221000?0000-
	Phodopus_campbelli 001012110001-10000001000040100-01100141102-0000012231110210120000000021022010(0 1)1000000000001001103350001000022100000000-
	Phodopus_sungorus 0010121(0 1)0001-1000000100004010(0 1)-00100141102-0000012231110210220000000021?22010(0 1)1?000000000010011033500010000221000?0000-
	Urocricetus_kamensis ?01012100001-10000001000040?00-0010024?100-0000012231110210120000000021?2201000?00?00000001001103350001000022(0 1)000?0000-
	Mesocricetus_auratus 101012110001-10000001000040102-01100141002-00000122(1 3)1111210120000000001010000000200000000010011033500010000220111000000
	Mesocricetus_brandti 101012110001-10000001000040102-01100141002-0000012231111210120000000000010000000200000000010011033500010000220111000000
	Mesocricetus_newtoni 101012110001-10000001000040102-011001(2 4)1002-0000012230111210120000(0 1)0000001100000020000000001001103350001000022011100000-
	Mesocricetus_primitivus 101012110001-10000001000040?00-00100141001-0000012230110210120000(0 1)00001011000000000000000010011033500010000220???000?0-
	Tscherskia_triton 101012100001-(0 1)0000001000040100-00100121101-0000010231111(2 4)100200000000100(1 3)000000000?00000001001103350001000022000000000(0 1)
	Nothocricetulus_migratorius 001012110001-10000001000040101-0010014(0 1)102-000001223111021022000000001102000000000(0 2)0000000100110335000100002211110(0 1)0000
	Allocricetulus_eversmanni 101012110001-10000001000040101-00100141112-000001223011021012000000002102200000000000000001001103350001000022100000000-
	Cricetus_cricetus 201012110000-10000001000040101-00100141001-000001223011021012000000000103(0 3)0000000000000000100(0 1)1033500010000220111000001
	Cricetus_lophidens 20101211000?-10100001000040?02-0110114?102-00000122301102101200000000010230(0 1)000?20?000000010011033500010100220000?0000-
;
END;
begin mrbayes;
	set autoclose=yes nowarn=yes;
	outgroup Eucricetodon_wangae;
	lset coding = ALL rates = gamma;
	mcmcp ngen= 30000000 relburnin = yes burninfrac = 0.3 printfreq = 1000 samplefreq = 1000 nruns = 4 nchains = 6 temp = 0.02 nswaps = 3 savebrlens=yes;
	mcmc;
	sump;
	sumt contype = allcompat Outputname = Cricetinae_Morph_NonClock_tree;
	sumt contype = halfcompat Outputname = Cricetinae_Morph_NonClock_tree2;
end;
