# Supplementary material for: Total-evidence phylogeny reveals recent crown group radiation and biogeographical history of hamsters
Source: BMC Biol. 2026 Apr 9;24:117. doi: 10.1186/s12915-026-02581-z (PMC13173810; doi:10.1186/s12915-026-02581-z)
Supplement: Supplementary file 6 — Additional file 6: Files S1–2. Files S1 – Input and output files of the IGR and WN total-evidence Bayesian inference analyses and the stepping-stone sampling, including all necessary information to reproduce the analyses, as well as resulting Bayes factors using marginal likelihoods from stepping-stone sampling and harmonic means. Files S2 – Input and output files of the additional phylogenetic and RoguePlot analyses described in Additional file 1, including all necessary information to reproduce the analyses. [file 12915_2026_2581_MOESM6_ESM.zip › FilesS2-AnalysesAdditionalFile1/Cricetinae_Morph_NonClock_stdout.txt]

running: /mnt/home/cipres/opt/popeye/mrbayes/3.2.7a/mb < paramfile.txt
running: /mnt/home/cipres/opt/popeye/mrbayes/3.2.7a/mb < paramfile.txt
running: /mnt/home/cipres/opt/popeye/mrbayes/3.2.7a/mb < paramfile.txt
running: /mnt/home/cipres/opt/popeye/mrbayes/3.2.7a/mb < paramfile.txt
running: /mnt/home/cipres/opt/popeye/mrbayes/3.2.7a/mb < paramfile.txt
running: /mnt/home/cipres/opt/popeye/mrbayes/3.2.7a/mb < paramfile.txt
running: /mnt/home/cipres/opt/popeye/mrbayes/3.2.7a/mb < paramfile.txt
running: /mnt/home/cipres/opt/popeye/mrbayes/3.2.7a/mb < paramfile.txt
running: /mnt/home/cipres/opt/popeye/mrbayes/3.2.7a/mb < paramfile.txt
running: /mnt/home/cipres/opt/popeye/mrbayes/3.2.7a/mb < paramfile.txt
running: /mnt/home/cipres/opt/popeye/mrbayes/3.2.7a/mb < paramfile.txt
running: /mnt/home/cipres/opt/popeye/mrbayes/3.2.7a/mb < paramfile.txt
running: /mnt/home/cipres/opt/popeye/mrbayes/3.2.7a/mb < paramfile.txt
running: /mnt/home/cipres/opt/popeye/mrbayes/3.2.7a/mb < paramfile.txt
running: /mnt/home/cipres/opt/popeye/mrbayes/3.2.7a/mb < paramfile.txt
running: /mnt/home/cipres/opt/popeye/mrbayes/3.2.7a/mb < paramfile.txt
running: /mnt/home/cipres/opt/popeye/mrbayes/3.2.7a/mb < paramfile.txt
running: /mnt/home/cipres/opt/popeye/mrbayes/3.2.7a/mb < paramfile.txt
running: /mnt/home/cipres/opt/popeye/mrbayes/3.2.7a/mb < paramfile.txt
running: /mnt/home/cipres/opt/popeye/mrbayes/3.2.7a/mb < paramfile.txt
running: /mnt/home/cipres/opt/popeye/mrbayes/3.2.7a/mb < paramfile.txt
running: /mnt/home/cipres/opt/popeye/mrbayes/3.2.7a/mb < paramfile.txt
running: /mnt/home/cipres/opt/popeye/mrbayes/3.2.7a/mb < paramfile.txt
running: /mnt/home/cipres/opt/popeye/mrbayes/3.2.7a/mb < paramfile.txt


                            MrBayes 3.2.7a x86_64

                      (Bayesian Analysis of Phylogeny)

                             (Parallel version)
                         (24 processors available)

              Distributed under the GNU General Public License


               Type "help" or "help <command>" for information
                     on the commands that are available.

                   Type "about" for authorship and general
                       information about the program.


MrBayes > 
   Setting autoclose to yes

MrBayes > 
   Setting nowarnings to yes

MrBayes > 
   Setting usebeagle to yes
   Setting beagleprecision to double
   Setting beaglesse to Yes
   Setting beaglescaling to Dynamic
   Setting beaglethreads to No

MrBayes > 
   Executing file "infile.nex"
   UNIX line termination
   Longest line length = 189
   Parsing file
   Expecting NEXUS formatted file
   Reading data block
      Allocated taxon set
      Allocated matrix
      Defining new matrix with 83 taxa and 119 characters
      Data is Standard
      Gaps coded as -
      Missing data coded as ?
      Taxon  1 -> Eucricetodon_wangae
      Taxon  2 -> Apocricetus_plinii
      Taxon  3 -> Apocricetus_alberti
      Taxon  4 -> Apocricetus_angustidens
      Taxon  5 -> Apocricetus_barrierei
      Taxon  6 -> Apocricetus_darderi
      Taxon  7 -> Pseudocricetus_polgardiensis
      Taxon  8 -> Pseudocricetus_orienteuropaeus
      Taxon  9 -> Pseudocricetus_kormosi
      Taxon 10 -> Hattomys_beetsi
      Taxon 11 -> Hattomys_nazarii
      Taxon 12 -> Hattomys_gargantua
      Taxon 13 -> Neocricetodon_ambarrensis
      Taxon 14 -> Neocricetodon_fahlbuschi
      Taxon 15 -> Neocricetodon_moldavicus
      Taxon 16 -> Neocricetodon_nestori
      Taxon 17 -> Neocricetodon_browni
      Taxon 18 -> Neocricetodon_progressus
      Taxon 19 -> Neocricetodon_occidentalis
      Taxon 20 -> Neocricetodon_hanae
      Taxon 21 -> Neocricetodon_grangeri
      Taxon 22 -> Neocricetodon_intermedius
      Taxon 23 -> Neocricetodon_polonicus
      Taxon 24 -> Neocricetodon_magnus
      Taxon 25 -> Neocricetodon_similis
      Taxon 26 -> Neocricetodon_skofleki
      Taxon 27 -> Neocricetodon_shalaensis
      Taxon 28 -> Collimys_transversus
      Taxon 29 -> Collimys_gudrunae
      Taxon 30 -> Collimys_hiri
      Taxon 31 -> Collimys_longidens
      Taxon 32 -> Collimys_dobosi
      Taxon 33 -> Cricetulodon_complicidens
      Taxon 34 -> Cricetulodon_hartenbergeri
      Taxon 35 -> Cricetulodon_sabadellensis
      Taxon 36 -> Cricetulodon_bugesiensis
      Taxon 37 -> Cricetulodon_lucentensis
      Taxon 38 -> Cricetulodon_meini
      Taxon 39 -> Rotundomys_freiriensis
      Taxon 40 -> Rotundomys_intimus
      Taxon 41 -> Rotundomys_sabatieri
      Taxon 42 -> Rotundomys_montisrotundi
      Taxon 43 -> Rotundomys_bressanus
      Taxon 44 -> Pseudocollimys_steiningeri
      Taxon 45 -> Tragomys_macpheei
      Taxon 46 -> Hypsocricetus_strimonis
      Taxon 47 -> Sinocricetus_zdanskyi
      Taxon 48 -> Sinocricetus_progressus
      Taxon 49 -> Sinocricetus_major
      Taxon 50 -> Nannocricetus_primitivus
      Taxon 51 -> Nannocricetus_mongolicus
      Taxon 52 -> Nannocricetus_qiui
      Taxon 53 -> Colloides_xiaomingi
      Taxon 54 -> Stylocricetus_meoticus
      Taxon 55 -> Odessamys_palatocristatus
      Taxon 56 -> Odessamys_simionescui
      Taxon 57 -> Allocricetus_aylasevimae
      Taxon 58 -> Allocricetus_primitivus
      Taxon 59 -> Allocricetus_anterolophidens
      Taxon 60 -> Allocricetus_bursae
      Taxon 61 -> Allocricetus_ehiki
      Taxon 62 -> Allocricetus_teilhardi
      Taxon 63 -> Allocricetus_jesreelicus
      Taxon 64 -> Cricetulus_mesolophidos
      Taxon 65 -> Cricetulus_beremendensis
      Taxon 66 -> Cricetulus_europaeus
      Taxon 67 -> Cricetulus_gritzai
      Taxon 68 -> Cricetulus_koufosi
      Taxon 69 -> Cricetulus_barabensis
      Taxon 70 -> Cricetulus_longicaudatus
      Taxon 71 -> Phodopus_roborovskii
      Taxon 72 -> Phodopus_campbelli
      Taxon 73 -> Phodopus_sungorus
      Taxon 74 -> Urocricetus_kamensis
      Taxon 75 -> Mesocricetus_auratus
      Taxon 76 -> Mesocricetus_brandti
      Taxon 77 -> Mesocricetus_newtoni
      Taxon 78 -> Mesocricetus_primitivus
      Taxon 79 -> Tscherskia_triton
      Taxon 80 -> Nothocricetulus_migratorius
      Taxon 81 -> Allocricetulus_eversmanni
      Taxon 82 -> Cricetus_cricetus
      Taxon 83 -> Cricetus_lophidens
      Successfully read matrix
      Setting default partition (does not divide up characters)
      Setting model defaults
      Seed (for generating default start values) = 1743177537
      WARNING: There are 31 characters incompatible with the specified
               coding bias. These characters will be excluded.
      Setting output file names to "infile.nex.run<i>.<p|t>"
   Exiting data block
   Reading mrbayes block
      Setting autoclose to yes
      Setting nowarnings to yes
      Setting outgroup to taxon "Eucricetodon_wangae"
      Enabling Coding All
      Setting Rates to Gamma
      Successfully set likelihood model parameters
      WARNING: Compressed character 1 (original character 2) of division 1 has less 
               than two observed states; it will be assumed to have two states.
      WARNING: Compressed character 17 (original character 27) of division 1 has less 
               than two observed states; it will be assumed to have two states.
      WARNING: Compressed character 20 (original character 31) of division 1 has less 
               than two observed states; it will be assumed to have two states.
      WARNING: Compressed character 31 (original character 44) of division 1 has less 
               than two observed states; it will be assumed to have two states.
      WARNING: Compressed character 59 (original character 75) of division 1 has less 
               than two observed states; it will be assumed to have two states.
      WARNING: Compressed character 68 (original character 87) of division 1 has less 
               than two observed states; it will be assumed to have two states.
      Setting number of generations to 30000000
      Using relative burnin (a fraction of samples discarded).
      Setting burnin fraction to 0.30
      Setting print frequency to 1000
      Setting sample frequency to 1000
      WARNING: Reallocation of zero size attempted. This is probably a bug. Problems may follow.
      WARNING: Reallocation of zero size attempted. This is probably a bug. Problems may follow.
      Setting number of runs to 4
      WARNING: Allocation of zero size attempted. This is probably a bug; problems may follow.
      Setting number of chains to 6
      Setting heating parameter to 0.020000
      Setting number of swaps per swapping cycle to 3
      Setting chain output file names to "infile.nex.run<i>.<p/t>"
      Successfully set chain parameters
      Running Markov chain
      MCMC stamp = 7543712161
      Seed = 1568891064
      Swapseed = 1743177537
      Model settings:

         Data not partitioned --
            Datatype  = Standard
            Coding    = All
            # States  = Variable, up to 10
                        State frequencies are fixed to be equal
            Rates     = Gamma
                        The distribution is approximated using 4 categories.
                        Shape parameter is exponentially
                        distributed with parameter (1.00).

      Active parameters: 

         Parameters
         ---------------------
         Statefreq           1
         Shape               2
         Ratemultiplier      3
         Topology            4
         Brlens              5
         ---------------------

         1 --  Parameter  = Alpha_symdir
               Type       = Symmetric diricihlet/beta distribution alpha_i parameter
               Prior      = Symmetric dirichlet with all parameters equal to infinity

         2 --  Parameter  = Alpha
               Type       = Shape of scaled gamma distribution of site rates
               Prior      = Exponential(1.00)

         3 --  Parameter  = Ratemultiplier
               Type       = Partition-specific rate multiplier
               Prior      = Fixed(1.0)

         4 --  Parameter  = Tau
               Type       = Topology
               Prior      = All topologies equally probable a priori
               Subparam.  = V

         5 --  Parameter  = V
               Type       = Branch lengths
               Prior      = Unconstrained:GammaDir(1.0,0.1000,1.0,1.0)


      Number of chains per MPI processor = 1

      The MCMC sampler will use the following moves:
         With prob.  Chain will use move
            1.96 %   Multiplier(Alpha)
            9.80 %   ExtSPR(Tau,V)
            9.80 %   ExtTBR(Tau,V)
            9.80 %   NNI(Tau,V)
            9.80 %   ParsSPR(Tau,V)
           39.22 %   Multiplier(V)
           13.73 %   Nodeslider(V)
            5.88 %   TLMultiplier(V)

      Division 1 has 93 unique site patterns
      Initializing conditional likelihoods
      Using standard non-SSE likelihood calculator for division 1 (single-precision)

      Initial log likelihoods and log prior probs for run 1:
         Chain 1 -- -4118.532976 -- 139.144104

      There are 23 more chains on other processor(s)


      Using a relative burnin of 30.0 % for diagnostics

      Chain results (30000000 generations requested):

         0 -- [-4118.533] [...23 remote chains...] 
      1000 -- [-2820.684] [...23 remote chains...] -- 8:19:59
      2000 -- (-2495.824) [...23 remote chains...] -- 8:19:58
      3000 -- (-2377.602) [...23 remote chains...] -- 5:33:18
      4000 -- (-2297.056) [...23 remote chains...] -- 6:14:57
      5000 -- (-2218.341) [...23 remote chains...] -- 6:39:56

      Average standard deviation of split frequencies: 0.112652

      6000 -- (-2207.077) [...23 remote chains...] -- 5:33:16
      7000 -- (-2182.883) [...23 remote chains...] -- 5:57:03
      8000 -- (-2179.061) [...23 remote chains...] -- 6:14:54
      9000 -- (-2169.833) [...23 remote chains...] -- 5:33:14
      10000 -- (-2169.051) [...23 remote chains...] -- 5:49:53

      Average standard deviation of split frequencies: 0.080896

      11000 -- (-2147.466) [...23 remote chains...] -- 6:03:30
      12000 -- (-2160.166) [...23 remote chains...] -- 5:33:12
      13000 -- (-2155.947) [...23 remote chains...] -- 5:46:00
      14000 -- (-2129.212) [...23 remote chains...] -- 5:21:16
      15000 -- (-2127.848) [...23 remote chains...] -- 5:33:10

      Average standard deviation of split frequencies: 0.113543

      16000 -- (-2133.654) [...23 remote chains...] -- 5:43:34
      17000 -- (-2131.980) [...23 remote chains...] -- 5:23:20
      18000 -- (-2141.979) [...23 remote chains...] -- 5:33:08
      19000 -- [-2140.960] [...23 remote chains...] -- 5:41:53
      20000 -- (-2141.224) [...23 remote chains...] -- 5:24:47

      Average standard deviation of split frequencies: 0.097761

      21000 -- (-2121.053) [...23 remote chains...] -- 5:33:06
      22000 -- (-2152.110) [...23 remote chains...] -- 5:40:39
      23000 -- (-2158.232) [...23 remote chains...] -- 5:25:50
      24000 -- (-2137.129) [...23 remote chains...] -- 5:33:04
      25000 -- [-2138.385] [...23 remote chains...] -- 5:19:44

      Average standard deviation of split frequencies: 0.079845

      26000 -- (-2132.767) [...23 remote chains...] -- 5:26:38
      27000 -- (-2139.347) [...23 remote chains...] -- 5:33:02
      28000 -- (-2138.035) [...23 remote chains...] -- 5:21:07
      29000 -- (-2148.991) [...23 remote chains...] -- 5:27:16
      30000 -- (-2138.238) [...23 remote chains...] -- 5:33:00

      Average standard deviation of split frequencies: 0.089563

      31000 -- (-2131.197) [...23 remote chains...] -- 5:22:14
      32000 -- (-2130.518) [...23 remote chains...] -- 5:27:46
      33000 -- (-2158.242) [...23 remote chains...] -- 5:32:58
      34000 -- (-2155.119) [...23 remote chains...] -- 5:23:09
      35000 -- (-2143.310) [...23 remote chains...] -- 5:28:11

      Average standard deviation of split frequencies: 0.080558

      36000 -- (-2135.953) [...23 remote chains...] -- 5:19:03
      37000 -- (-2147.182) [...23 remote chains...] -- 5:23:55
      38000 -- (-2146.859) [...23 remote chains...] -- 5:28:31
      39000 -- (-2150.297) [...23 remote chains...] -- 5:32:54
      40000 -- (-2131.823) [...23 remote chains...] -- 5:24:34

      Average standard deviation of split frequencies: 0.074891

      41000 -- [-2139.582] [...23 remote chains...] -- 5:28:49
      42000 -- [-2130.331] [...23 remote chains...] -- 5:20:58
      43000 -- [-2135.763] [...23 remote chains...] -- 5:25:06
      44000 -- (-2112.869) [...23 remote chains...] -- 5:29:03
      45000 -- (-2128.301) [...23 remote chains...] -- 5:21:44

      Average standard deviation of split frequencies: 0.079091

      46000 -- [-2135.294] [...23 remote chains...] -- 5:25:35
      47000 -- [-2128.037] [...23 remote chains...] -- 5:29:16
      48000 -- (-2130.932) [...23 remote chains...] -- 5:22:24
      49000 -- (-2118.824) [...23 remote chains...] -- 5:25:59
      50000 -- [-2128.124] [...23 remote chains...] -- 5:29:27

      Average standard deviation of split frequencies: 0.073619

      51000 -- (-2143.702) [...23 remote chains...] -- 5:22:58
      52000 -- (-2138.451) [...23 remote chains...] -- 5:26:21
      53000 -- (-2129.357) [...23 remote chains...] -- 5:29:36
      54000 -- [-2119.411] [...23 remote chains...] -- 5:23:29
      55000 -- (-2139.607) [...23 remote chains...] -- 5:26:40

      Average standard deviation of split frequencies: 0.068654

      56000 -- (-2126.022) [...23 remote chains...] -- 5:29:44
      57000 -- [-2142.198] [...23 remote chains...] -- 5:23:56
      58000 -- [-2156.142] [...23 remote chains...] -- 5:26:57
      59000 -- (-2159.629) [...23 remote chains...] -- 5:29:51
      60000 -- (-2165.376) [...23 remote chains...] -- 5:24:21

      Average standard deviation of split frequencies: 0.073109

      61000 -- (-2139.904) [...23 remote chains...] -- 5:27:12
      62000 -- (-2149.393) [...23 remote chains...] -- 5:29:57
      63000 -- (-2148.511) [...23 remote chains...] -- 5:24:42
      64000 -- (-2140.603) [...23 remote chains...] -- 5:27:25
      65000 -- (-2152.500) [...23 remote chains...] -- 5:22:22

      Average standard deviation of split frequencies: 0.068659

      66000 -- (-2127.256) [...23 remote chains...] -- 5:25:02
      67000 -- (-2115.792) [...23 remote chains...] -- 5:27:37
      68000 -- [-2113.416] [...23 remote chains...] -- 5:22:47
      69000 -- [-2118.191] [...23 remote chains...] -- 5:25:20
      70000 -- (-2152.636) [...23 remote chains...] -- 5:27:48

      Average standard deviation of split frequencies: 0.065279

      71000 -- (-2150.682) [...23 remote chains...] -- 5:23:10
      72000 -- (-2151.273) [...23 remote chains...] -- 5:25:36
      73000 -- (-2143.726) [...23 remote chains...] -- 5:27:58
      74000 -- (-2138.632) [...23 remote chains...] -- 5:23:31
      75000 -- (-2129.649) [...23 remote chains...] -- 5:25:51

      Average standard deviation of split frequencies: 0.068122

      76000 -- (-2144.595) [...23 remote chains...] -- 5:28:06
      77000 -- (-2133.752) [...23 remote chains...] -- 5:23:50
      78000 -- [-2134.806] [...23 remote chains...] -- 5:26:04
      79000 -- (-2133.234) [...23 remote chains...] -- 5:28:14
      80000 -- (-2135.366) [...23 remote chains...] -- 5:24:08

      Average standard deviation of split frequencies: 0.064049

      81000 -- (-2145.303) [...23 remote chains...] -- 5:26:16
      82000 -- (-2122.254) [...23 remote chains...] -- 5:28:22
      83000 -- (-2143.303) [...23 remote chains...] -- 5:24:24
      84000 -- (-2137.846) [...23 remote chains...] -- 5:26:27
      85000 -- (-2128.427) [...23 remote chains...] -- 5:28:28

      Average standard deviation of split frequencies: 0.065396

      86000 -- [-2131.281] [...23 remote chains...] -- 5:24:38
      87000 -- (-2127.701) [...23 remote chains...] -- 5:26:38
      88000 -- (-2126.124) [...23 remote chains...] -- 5:22:54
      89000 -- (-2127.122) [...23 remote chains...] -- 5:24:52
      90000 -- (-2128.651) [...23 remote chains...] -- 5:26:47

      Average standard deviation of split frequencies: 0.061503

      91000 -- (-2134.872) [...23 remote chains...] -- 5:23:11
      92000 -- (-2155.536) [...23 remote chains...] -- 5:25:05
      93000 -- (-2143.463) [...23 remote chains...] -- 5:26:56
      94000 -- (-2137.028) [...23 remote chains...] -- 5:23:27
      95000 -- (-2155.803) [...23 remote chains...] -- 5:25:16

      Average standard deviation of split frequencies: 0.058816

      96000 -- (-2143.646) [...23 remote chains...] -- 5:27:04
      97000 -- (-2129.246) [...23 remote chains...] -- 5:23:41
      98000 -- (-2143.203) [...23 remote chains...] -- 5:25:27
      99000 -- (-2148.980) [...23 remote chains...] -- 5:27:11
      100000 -- (-2136.245) [...23 remote chains...] -- 5:23:55

      Average standard deviation of split frequencies: 0.060299

      101000 -- (-2148.739) [...23 remote chains...] -- 5:25:37
      102000 -- (-2161.344) [...23 remote chains...] -- 5:27:18
      103000 -- (-2148.152) [...23 remote chains...] -- 5:24:07
      104000 -- (-2156.416) [...23 remote chains...] -- 5:25:47
      105000 -- (-2155.958) [...23 remote chains...] -- 5:22:40

      Average standard deviation of split frequencies: 0.057759

      106000 -- (-2148.678) [...23 remote chains...] -- 5:24:19
      107000 -- (-2149.754) [...23 remote chains...] -- 5:25:56
      108000 -- (-2134.419) [...23 remote chains...] -- 5:22:54
      109000 -- (-2132.614) [...23 remote chains...] -- 5:24:30
      110000 -- (-2134.589) [...23 remote chains...] -- 5:26:04

      Average standard deviation of split frequencies: 0.056269

      111000 -- (-2142.753) [...23 remote chains...] -- 5:23:07
      112000 -- (-2139.429) [...23 remote chains...] -- 5:24:40
      113000 -- (-2129.172) [...23 remote chains...] -- 5:26:12
      114000 -- (-2133.832) [...23 remote chains...] -- 5:23:19
      115000 -- (-2129.422) [...23 remote chains...] -- 5:24:50

      Average standard deviation of split frequencies: 0.057465

      116000 -- (-2126.980) [...23 remote chains...] -- 5:26:19
      117000 -- (-2135.591) [...23 remote chains...] -- 5:23:31
      118000 -- (-2137.876) [...23 remote chains...] -- 5:24:59
      119000 -- (-2129.798) [...23 remote chains...] -- 5:22:14
      120000 -- (-2139.586) [...23 remote chains...] -- 5:23:42

      Average standard deviation of split frequencies: 0.057090

      121000 -- (-2132.862) [...23 remote chains...] -- 5:25:07
      122000 -- (-2134.174) [...23 remote chains...] -- 5:22:27
      123000 -- (-2134.080) [...23 remote chains...] -- 5:23:52
      124000 -- (-2147.741) [...23 remote chains...] -- 5:25:15
      125000 -- (-2139.551) [...23 remote chains...] -- 5:22:39

      Average standard deviation of split frequencies: 0.055881

      126000 -- (-2145.421) [...23 remote chains...] -- 5:24:01
      127000 -- (-2152.332) [...23 remote chains...] -- 5:25:23
      128000 -- (-2148.249) [...23 remote chains...] -- 5:22:50
      129000 -- (-2152.304) [...23 remote chains...] -- 5:24:10
      130000 -- (-2150.501) [...23 remote chains...] -- 5:21:40

      Average standard deviation of split frequencies: 0.057415

      131000 -- (-2164.667) [...23 remote chains...] -- 5:23:00
      132000 -- (-2154.214) [...23 remote chains...] -- 5:24:19
      133000 -- (-2159.663) [...23 remote chains...] -- 5:21:52
      134000 -- (-2147.423) [...23 remote chains...] -- 5:23:10
      135000 -- (-2151.718) [...23 remote chains...] -- 5:24:27

      Average standard deviation of split frequencies: 0.056244

      136000 -- (-2146.592) [...23 remote chains...] -- 5:25:43
      137000 -- (-2166.411) [...23 remote chains...] -- 5:23:20
      138000 -- (-2136.436) [...23 remote chains...] -- 5:24:35
      139000 -- (-2139.192) [...23 remote chains...] -- 5:25:49
      140000 -- (-2151.911) [...23 remote chains...] -- 5:23:29

      Average standard deviation of split frequencies: 0.055191

      141000 -- (-2159.741) [...23 remote chains...] -- 5:24:42
      142000 -- (-2165.446) [...23 remote chains...] -- 5:22:24
      143000 -- (-2146.845) [...23 remote chains...] -- 5:23:37
      144000 -- (-2149.904) [...23 remote chains...] -- 5:24:49
      145000 -- (-2138.685) [...23 remote chains...] -- 5:22:34

      Average standard deviation of split frequencies: 0.055528

      146000 -- (-2149.946) [...23 remote chains...] -- 5:23:45
      147000 -- (-2142.668) [...23 remote chains...] -- 5:24:55
      148000 -- (-2131.642) [...23 remote chains...] -- 5:22:43
      149000 -- (-2126.124) [...23 remote chains...] -- 5:23:53
      150000 -- (-2137.569) [...23 remote chains...] -- 5:21:43

      Average standard deviation of split frequencies: 0.054630

      151000 -- (-2150.383) [...23 remote chains...] -- 5:22:52
      152000 -- (-2131.789) [...23 remote chains...] -- 5:24:00
      153000 -- (-2148.564) [...23 remote chains...] -- 5:21:52
      154000 -- (-2160.739) [...23 remote chains...] -- 5:23:00
      155000 -- (-2134.071) [...23 remote chains...] -- 5:24:07

      Average standard deviation of split frequencies: 0.053178

      156000 -- (-2148.764) [...23 remote chains...] -- 5:22:02
      157000 -- (-2158.138) [...23 remote chains...] -- 5:23:08
      158000 -- (-2162.788) [...23 remote chains...] -- 5:21:05
      159000 -- (-2157.165) [...23 remote chains...] -- 5:22:10
      160000 -- (-2142.154) [...23 remote chains...] -- 5:23:16

      Average standard deviation of split frequencies: 0.054730

      161000 -- (-2129.159) [...23 remote chains...] -- 5:21:14
      162000 -- (-2147.954) [...23 remote chains...] -- 5:22:19
      163000 -- (-2141.756) [...23 remote chains...] -- 5:23:23
      164000 -- (-2144.305) [...23 remote chains...] -- 5:21:24
      165000 -- (-2161.287) [...23 remote chains...] -- 5:22:27

      Average standard deviation of split frequencies: 0.052836

      166000 -- (-2165.788) [...23 remote chains...] -- 5:20:30
      167000 -- (-2166.501) [...23 remote chains...] -- 5:21:33
      168000 -- (-2147.119) [...23 remote chains...] -- 5:22:35
      169000 -- (-2126.762) [...23 remote chains...] -- 5:20:40
      170000 -- (-2136.587) [...23 remote chains...] -- 5:21:41

      Average standard deviation of split frequencies: 0.051124

      171000 -- (-2161.653) [...23 remote chains...] -- 5:22:42
      172000 -- (-2143.161) [...23 remote chains...] -- 5:20:49
      173000 -- (-2144.593) [...23 remote chains...] -- 5:21:49
      174000 -- (-2144.775) [...23 remote chains...] -- 5:19:58
      175000 -- (-2137.882) [...23 remote chains...] -- 5:20:58

      Average standard deviation of split frequencies: 0.052192

      176000 -- (-2122.956) [...23 remote chains...] -- 5:21:57
      177000 -- (-2115.104) [...23 remote chains...] -- 5:20:08
      178000 -- (-2104.906) [...23 remote chains...] -- 5:21:07
      179000 -- (-2132.834) [...23 remote chains...] -- 5:22:05
      180000 -- (-2110.232) [...23 remote chains...] -- 5:20:17

      Average standard deviation of split frequencies: 0.050485

      181000 -- (-2116.999) [...23 remote chains...] -- 5:21:15
      182000 -- (-2114.212) [...23 remote chains...] -- 5:22:12
      183000 -- (-2115.568) [...23 remote chains...] -- 5:20:26
      184000 -- (-2141.319) [...23 remote chains...] -- 5:21:23
      185000 -- (-2155.537) [...23 remote chains...] -- 5:22:19

      Average standard deviation of split frequencies: 0.050420

      186000 -- (-2134.334) [...23 remote chains...] -- 5:20:34
      187000 -- (-2162.849) [...23 remote chains...] -- 5:21:30
      188000 -- (-2142.380) [...23 remote chains...] -- 5:19:47
      189000 -- (-2148.993) [...23 remote chains...] -- 5:20:43
      190000 -- (-2150.827) [...23 remote chains...] -- 5:21:38

      Average standard deviation of split frequencies: 0.049655

      191000 -- (-2156.061) [...23 remote chains...] -- 5:19:56
      192000 -- (-2142.926) [...23 remote chains...] -- 5:20:51
      193000 -- [-2124.666] [...23 remote chains...] -- 5:21:45
      194000 -- (-2136.701) [...23 remote chains...] -- 5:20:04
      195000 -- (-2136.810) [...23 remote chains...] -- 5:20:58

      Average standard deviation of split frequencies: 0.048099

      196000 -- (-2142.366) [...23 remote chains...] -- 5:21:51
      197000 -- [-2138.815] [...23 remote chains...] -- 5:20:13
      198000 -- (-2130.518) [...23 remote chains...] -- 5:21:05
      199000 -- (-2136.415) [...23 remote chains...] -- 5:19:28
      200000 -- (-2154.089) [...23 remote chains...] -- 5:20:21

      Average standard deviation of split frequencies: 0.048732

      201000 -- (-2140.699) [...23 remote chains...] -- 5:21:12
      202000 -- (-2155.650) [...23 remote chains...] -- 5:19:36
      203000 -- (-2152.249) [...23 remote chains...] -- 5:20:28
      204000 -- (-2156.291) [...23 remote chains...] -- 5:18:53
      205000 -- (-2153.395) [...23 remote chains...] -- 5:19:45

      Average standard deviation of split frequencies: 0.047223

      206000 -- (-2134.143) [...23 remote chains...] -- 5:20:35
      207000 -- (-2132.958) [...23 remote chains...] -- 5:19:02
      208000 -- (-2142.378) [...23 remote chains...] -- 5:19:52
      209000 -- (-2139.040) [...23 remote chains...] -- 5:20:42
      210000 -- (-2144.092) [...23 remote chains...] -- 5:19:10

      Average standard deviation of split frequencies: 0.047067

      211000 -- (-2131.908) [...23 remote chains...] -- 5:20:00
      212000 -- (-2132.921) [...23 remote chains...] -- 5:20:49
      213000 -- (-2121.548) [...23 remote chains...] -- 5:19:18
      214000 -- (-2138.111) [...23 remote chains...] -- 5:20:07
      215000 -- (-2142.146) [...23 remote chains...] -- 5:18:37

      Average standard deviation of split frequencies: 0.046478

      216000 -- (-2148.659) [...23 remote chains...] -- 5:19:26
      217000 -- [-2132.853] [...23 remote chains...] -- 5:20:14
      218000 -- (-2147.192) [...23 remote chains...] -- 5:18:46
      219000 -- (-2142.775) [...23 remote chains...] -- 5:19:34
      220000 -- (-2139.372) [...23 remote chains...] -- 5:20:21

      Average standard deviation of split frequencies: 0.046065

      221000 -- (-2139.265) [...23 remote chains...] -- 5:18:54
      222000 -- (-2145.760) [...23 remote chains...] -- 5:19:41
      223000 -- (-2147.387) [...23 remote chains...] -- 5:20:28
      224000 -- (-2156.376) [...23 remote chains...] -- 5:19:01
      225000 -- (-2160.056) [...23 remote chains...] -- 5:19:48

      Average standard deviation of split frequencies: 0.045359

      226000 -- (-2169.330) [...23 remote chains...] -- 5:20:34
      227000 -- (-2142.157) [...23 remote chains...] -- 5:19:09
      228000 -- (-2146.251) [...23 remote chains...] -- 5:19:55
      229000 -- (-2153.159) [...23 remote chains...] -- 5:20:40
      230000 -- (-2153.964) [...23 remote chains...] -- 5:19:16

      Average standard deviation of split frequencies: 0.045799

      231000 -- (-2134.178) [...23 remote chains...] -- 5:20:01
      232000 -- (-2135.816) [...23 remote chains...] -- 5:18:38
      233000 -- (-2133.441) [...23 remote chains...] -- 5:19:23
      234000 -- (-2127.563) [...23 remote chains...] -- 5:20:07
      235000 -- (-2120.498) [...23 remote chains...] -- 5:18:45

      Average standard deviation of split frequencies: 0.044982

      236000 -- (-2129.831) [...23 remote chains...] -- 5:19:30
      237000 -- (-2131.992) [...23 remote chains...] -- 5:20:14
      238000 -- (-2132.060) [...23 remote chains...] -- 5:18:52
      239000 -- (-2141.305) [...23 remote chains...] -- 5:19:36
      240000 -- (-2131.535) [...23 remote chains...] -- 5:20:20

      Average standard deviation of split frequencies: 0.044254

      241000 -- (-2130.074) [...23 remote chains...] -- 5:18:59
      242000 -- (-2122.516) [...23 remote chains...] -- 5:19:42
      243000 -- [-2125.377] [...23 remote chains...] -- 5:18:23
      244000 -- (-2125.270) [...23 remote chains...] -- 5:19:06
      245000 -- (-2147.857) [...23 remote chains...] -- 5:19:48

      Average standard deviation of split frequencies: 0.044203

      246000 -- (-2146.842) [...23 remote chains...] -- 5:18:30
      247000 -- (-2148.051) [...23 remote chains...] -- 5:19:12
      248000 -- (-2152.221) [...23 remote chains...] -- 5:19:54
      249000 -- (-2155.299) [...23 remote chains...] -- 5:18:37
      250000 -- (-2130.255) [...23 remote chains...] -- 5:19:19

      Average standard deviation of split frequencies: 0.043571

      251000 -- (-2144.406) [...23 remote chains...] -- 5:20:00
      252000 -- (-2144.963) [...23 remote chains...] -- 5:18:43
      253000 -- (-2133.772) [...23 remote chains...] -- 5:19:25
      254000 -- (-2121.940) [...23 remote chains...] -- 5:20:06
      255000 -- [-2103.362] [...23 remote chains...] -- 5:18:50

      Average standard deviation of split frequencies: 0.043500

      256000 -- (-2139.976) [...23 remote chains...] -- 5:19:30
      257000 -- (-2126.157) [...23 remote chains...] -- 5:20:11
      258000 -- [-2129.536] [...23 remote chains...] -- 5:18:56
      259000 -- (-2120.599) [...23 remote chains...] -- 5:19:36
      260000 -- (-2137.442) [...23 remote chains...] -- 5:18:22

      Average standard deviation of split frequencies: 0.043811

      261000 -- (-2136.448) [...23 remote chains...] -- 5:19:02
      262000 -- (-2148.420) [...23 remote chains...] -- 5:19:42
      263000 -- (-2128.320) [...23 remote chains...] -- 5:18:28
      264000 -- (-2154.577) [...23 remote chains...] -- 5:19:08
      265000 -- (-2157.396) [...23 remote chains...] -- 5:17:55

      Average standard deviation of split frequencies: 0.043378

      266000 -- (-2137.215) [...23 remote chains...] -- 5:18:34
      267000 -- (-2143.894) [...23 remote chains...] -- 5:19:13
      268000 -- (-2148.826) [...23 remote chains...] -- 5:18:01
      269000 -- (-2154.457) [...23 remote chains...] -- 5:18:40
      270000 -- (-2146.448) [...23 remote chains...] -- 5:19:19

      Average standard deviation of split frequencies: 0.042745

      271000 -- (-2136.040) [...23 remote chains...] -- 5:18:07
      272000 -- (-2142.831) [...23 remote chains...] -- 5:18:46
      273000 -- (-2111.976) [...23 remote chains...] -- 5:19:24
      274000 -- (-2124.050) [...23 remote chains...] -- 5:18:14
      275000 -- (-2136.095) [...23 remote chains...] -- 5:18:52

      Average standard deviation of split frequencies: 0.042906

      276000 -- (-2130.217) [...23 remote chains...] -- 5:17:42
      277000 -- (-2125.996) [...23 remote chains...] -- 5:18:19
      278000 -- [-2129.691] [...23 remote chains...] -- 5:18:57
      279000 -- (-2124.408) [...23 remote chains...] -- 5:17:48
      280000 -- (-2128.282) [...23 remote chains...] -- 5:18:25

      Average standard deviation of split frequencies: 0.042528

      281000 -- (-2136.574) [...23 remote chains...] -- 5:19:02
      282000 -- (-2132.207) [...23 remote chains...] -- 5:17:54
      283000 -- [-2122.848] [...23 remote chains...] -- 5:18:31
      284000 -- (-2140.385) [...23 remote chains...] -- 5:17:23
      285000 -- (-2143.118) [...23 remote chains...] -- 5:18:00

      Average standard deviation of split frequencies: 0.042472

      286000 -- (-2143.765) [...23 remote chains...] -- 5:18:36
      287000 -- (-2138.532) [...23 remote chains...] -- 5:17:29
      288000 -- (-2119.581) [...23 remote chains...] -- 5:18:05
      289000 -- (-2135.701) [...23 remote chains...] -- 5:18:41
      290000 -- (-2138.814) [...23 remote chains...] -- 5:17:35

      Average standard deviation of split frequencies: 0.042286

      291000 -- (-2155.428) [...23 remote chains...] -- 5:18:11
      292000 -- [-2138.662] [...23 remote chains...] -- 5:17:05
      293000 -- (-2140.217) [...23 remote chains...] -- 5:17:41
      294000 -- (-2139.781) [...23 remote chains...] -- 5:18:16
      295000 -- (-2136.205) [...23 remote chains...] -- 5:17:11

      Average standard deviation of split frequencies: 0.041247

      296000 -- (-2141.134) [...23 remote chains...] -- 5:17:46
      297000 -- (-2125.813) [...23 remote chains...] -- 5:18:21
      298000 -- (-2120.976) [...23 remote chains...] -- 5:17:17
      299000 -- (-2118.074) [...23 remote chains...] -- 5:17:52
      300000 -- [-2118.845] [...23 remote chains...] -- 5:16:48

      Average standard deviation of split frequencies: 0.042229

      301000 -- (-2122.684) [...23 remote chains...] -- 5:17:22
      302000 -- (-2118.594) [...23 remote chains...] -- 5:17:57
      303000 -- (-2134.044) [...23 remote chains...] -- 5:16:53
      304000 -- (-2110.048) [...23 remote chains...] -- 5:17:28
      305000 -- (-2110.649) [...23 remote chains...] -- 5:18:02

      Average standard deviation of split frequencies: 0.041130

      306000 -- (-2117.001) [...23 remote chains...] -- 5:16:59
      307000 -- (-2106.096) [...23 remote chains...] -- 5:17:33
      308000 -- [-2103.474] [...23 remote chains...] -- 5:16:31
      309000 -- (-2122.777) [...23 remote chains...] -- 5:17:05
      310000 -- (-2129.279) [...23 remote chains...] -- 5:17:39

      Average standard deviation of split frequencies: 0.040693

      311000 -- (-2130.072) [...23 remote chains...] -- 5:16:37
      312000 -- (-2114.699) [...23 remote chains...] -- 5:17:10
      313000 -- (-2125.515) [...23 remote chains...] -- 5:16:09
      314000 -- (-2130.914) [...23 remote chains...] -- 5:16:42
      315000 -- (-2131.979) [...23 remote chains...] -- 5:17:16

      Average standard deviation of split frequencies: 0.040958

      316000 -- [-2126.576] [...23 remote chains...] -- 5:16:15
      317000 -- [-2122.270] [...23 remote chains...] -- 5:16:48
      318000 -- (-2139.219) [...23 remote chains...] -- 5:17:21
      319000 -- (-2139.643) [...23 remote chains...] -- 5:16:20
      320000 -- (-2130.859) [...23 remote chains...] -- 5:16:53

      Average standard deviation of split frequencies: 0.040138

      321000 -- (-2130.041) [...23 remote chains...] -- 5:17:26
      322000 -- [-2111.624] [...23 remote chains...] -- 5:16:26
      323000 -- (-2140.398) [...23 remote chains...] -- 5:16:59
      324000 -- (-2128.093) [...23 remote chains...] -- 5:15:59
      325000 -- (-2130.761) [...23 remote chains...] -- 5:16:32

      Average standard deviation of split frequencies: 0.039365

      326000 -- (-2125.731) [...23 remote chains...] -- 5:17:04
      327000 -- (-2116.094) [...23 remote chains...] -- 5:16:05
      328000 -- (-2121.363) [...23 remote chains...] -- 5:16:37
      329000 -- (-2125.860) [...23 remote chains...] -- 5:17:09
      330000 -- (-2133.567) [...23 remote chains...] -- 5:16:10

      Average standard deviation of split frequencies: 0.039551

      331000 -- [-2128.992] [...23 remote chains...] -- 5:16:42
      332000 -- (-2150.716) [...23 remote chains...] -- 5:15:44
      333000 -- (-2138.085) [...23 remote chains...] -- 5:16:16
      334000 -- [-2123.891] [...23 remote chains...] -- 5:16:47
      335000 -- (-2131.671) [...23 remote chains...] -- 5:15:50

      Average standard deviation of split frequencies: 0.039236

      336000 -- (-2130.957) [...23 remote chains...] -- 5:16:21
      337000 -- [-2148.946] [...23 remote chains...] -- 5:16:52
      338000 -- [-2127.333] [...23 remote chains...] -- 5:15:55
      339000 -- (-2137.560) [...23 remote chains...] -- 5:16:26
      340000 -- (-2137.769) [...23 remote chains...] -- 5:16:57

      Average standard deviation of split frequencies: 0.037945

      341000 -- (-2137.268) [...23 remote chains...] -- 5:16:00
      342000 -- (-2134.966) [...23 remote chains...] -- 5:16:31
      343000 -- (-2140.227) [...23 remote chains...] -- 5:15:35
      344000 -- (-2137.578) [...23 remote chains...] -- 5:16:06
      345000 -- (-2130.220) [...23 remote chains...] -- 5:16:36

      Average standard deviation of split frequencies: 0.037973

      346000 -- (-2137.347) [...23 remote chains...] -- 5:15:40
      347000 -- (-2136.186) [...23 remote chains...] -- 5:16:11
      348000 -- (-2156.800) [...23 remote chains...] -- 5:16:41
      349000 -- (-2167.636) [...23 remote chains...] -- 5:15:46
      350000 -- (-2170.197) [...23 remote chains...] -- 5:16:16

      Average standard deviation of split frequencies: 0.037636

      351000 -- (-2159.394) [...23 remote chains...] -- 5:15:21
      352000 -- (-2138.610) [...23 remote chains...] -- 5:15:51
      353000 -- (-2129.352) [...23 remote chains...] -- 5:16:20
      354000 -- (-2142.236) [...23 remote chains...] -- 5:15:26
      355000 -- (-2158.109) [...23 remote chains...] -- 5:15:56

      Average standard deviation of split frequencies: 0.037227

      356000 -- (-2148.696) [...23 remote chains...] -- 5:16:25
      357000 -- (-2158.030) [...23 remote chains...] -- 5:15:31
      358000 -- (-2135.363) [...23 remote chains...] -- 5:16:00
      359000 -- (-2135.303) [...23 remote chains...] -- 5:15:07
      360000 -- (-2135.794) [...23 remote chains...] -- 5:15:36

      Average standard deviation of split frequencies: 0.037588

      361000 -- (-2122.817) [...23 remote chains...] -- 5:16:05
      362000 -- (-2136.727) [...23 remote chains...] -- 5:15:12
      363000 -- (-2131.927) [...23 remote chains...] -- 5:15:41
      364000 -- [-2118.238] [...23 remote chains...] -- 5:16:10
      365000 -- (-2124.029) [...23 remote chains...] -- 5:15:17

      Average standard deviation of split frequencies: 0.037285

      366000 -- (-2113.719) [...23 remote chains...] -- 5:15:46
      367000 -- (-2121.470) [...23 remote chains...] -- 5:14:54
      368000 -- (-2121.351) [...23 remote chains...] -- 5:15:22
      369000 -- (-2144.486) [...23 remote chains...] -- 5:15:50
      370000 -- (-2153.949) [...23 remote chains...] -- 5:14:59

      Average standard deviation of split frequencies: 0.036517

      371000 -- [-2126.718] [...23 remote chains...] -- 5:15:27
      372000 -- (-2130.274) [...23 remote chains...] -- 5:15:55
      373000 -- (-2127.417) [...23 remote chains...] -- 5:15:04
      374000 -- (-2142.892) [...23 remote chains...] -- 5:15:32
      375000 -- (-2152.915) [...23 remote chains...] -- 5:16:00

      Average standard deviation of split frequencies: 0.036619

      376000 -- (-2117.484) [...23 remote chains...] -- 5:15:08
      377000 -- (-2125.322) [...23 remote chains...] -- 5:15:36
      378000 -- (-2130.640) [...23 remote chains...] -- 5:14:45
      379000 -- [-2129.206] [...23 remote chains...] -- 5:15:13
      380000 -- (-2141.452) [...23 remote chains...] -- 5:15:41

      Average standard deviation of split frequencies: 0.036365

      381000 -- (-2134.389) [...23 remote chains...] -- 5:14:50
      382000 -- [-2137.625] [...23 remote chains...] -- 5:15:18
      383000 -- (-2135.374) [...23 remote chains...] -- 5:15:45
      384000 -- (-2120.534) [...23 remote chains...] -- 5:14:55
      385000 -- (-2140.081) [...23 remote chains...] -- 5:15:22

      Average standard deviation of split frequencies: 0.036277

      386000 -- (-2143.065) [...23 remote chains...] -- 5:15:49
      387000 -- (-2163.786) [...23 remote chains...] -- 5:15:00
      388000 -- (-2155.497) [...23 remote chains...] -- 5:15:27
      389000 -- (-2130.198) [...23 remote chains...] -- 5:14:37
      390000 -- (-2144.385) [...23 remote chains...] -- 5:15:04

      Average standard deviation of split frequencies: 0.035948

      391000 -- (-2158.854) [...23 remote chains...] -- 5:15:31
      392000 -- (-2142.609) [...23 remote chains...] -- 5:14:42
      393000 -- (-2135.316) [...23 remote chains...] -- 5:15:09
      394000 -- [-2117.344] [...23 remote chains...] -- 5:15:35
      395000 -- [-2123.380] [...23 remote chains...] -- 5:14:47

      Average standard deviation of split frequencies: 0.035454

      396000 -- (-2120.160) [...23 remote chains...] -- 5:15:13
      397000 -- (-2116.757) [...23 remote chains...] -- 5:15:39
      398000 -- (-2119.759) [...23 remote chains...] -- 5:14:51
      399000 -- [-2116.707] [...23 remote chains...] -- 5:15:17
      400000 -- [-2110.313] [...23 remote chains...] -- 5:14:30

      Average standard deviation of split frequencies: 0.035246

      401000 -- (-2131.108) [...23 remote chains...] -- 5:14:56
      402000 -- (-2119.400) [...23 remote chains...] -- 5:15:22
      403000 -- [-2118.138] [...23 remote chains...] -- 5:14:34
      404000 -- [-2115.349] [...23 remote chains...] -- 5:15:00
      405000 -- (-2137.917) [...23 remote chains...] -- 5:15:26

      Average standard deviation of split frequencies: 0.035067

      406000 -- [-2130.418] [...23 remote chains...] -- 5:14:38
      407000 -- (-2141.159) [...23 remote chains...] -- 5:15:04
      408000 -- [-2150.642] [...23 remote chains...] -- 5:14:17
      409000 -- (-2143.212) [...23 remote chains...] -- 5:14:43
      410000 -- (-2138.164) [...23 remote chains...] -- 5:15:08

      Average standard deviation of split frequencies: 0.034861

      411000 -- (-2126.892) [...23 remote chains...] -- 5:14:22
      412000 -- (-2135.490) [...23 remote chains...] -- 5:14:47
      413000 -- [-2128.289] [...23 remote chains...] -- 5:15:12
      414000 -- [-2140.374] [...23 remote chains...] -- 5:14:26
      415000 -- (-2146.732) [...23 remote chains...] -- 5:14:51

      Average standard deviation of split frequencies: 0.034813

      416000 -- [-2119.457] [...23 remote chains...] -- 5:15:16
      417000 -- (-2113.695) [...23 remote chains...] -- 5:14:30
      418000 -- (-2130.264) [...23 remote chains...] -- 5:14:55
      419000 -- (-2140.744) [...23 remote chains...] -- 5:15:20
      420000 -- (-2119.994) [...23 remote chains...] -- 5:14:34

      Average standard deviation of split frequencies: 0.034584

      421000 -- (-2119.077) [...23 remote chains...] -- 5:14:59
      422000 -- (-2149.050) [...23 remote chains...] -- 5:14:14
      423000 -- (-2132.006) [...23 remote chains...] -- 5:14:38
      424000 -- (-2144.264) [...23 remote chains...] -- 5:15:03
      425000 -- (-2152.718) [...23 remote chains...] -- 5:14:18

      Average standard deviation of split frequencies: 0.034538

      426000 -- (-2146.737) [...23 remote chains...] -- 5:14:42
      427000 -- (-2144.228) [...23 remote chains...] -- 5:15:07
      428000 -- (-2155.463) [...23 remote chains...] -- 5:14:22
      429000 -- (-2141.476) [...23 remote chains...] -- 5:14:46
      430000 -- (-2127.345) [...23 remote chains...] -- 5:14:02

      Average standard deviation of split frequencies: 0.035001

      431000 -- [-2128.272] [...23 remote chains...] -- 5:14:26
      432000 -- (-2122.249) [...23 remote chains...] -- 5:14:50
      433000 -- (-2128.903) [...23 remote chains...] -- 5:14:06
      434000 -- (-2117.106) [...23 remote chains...] -- 5:14:30
      435000 -- (-2148.084) [...23 remote chains...] -- 5:13:46

      Average standard deviation of split frequencies: 0.034709

      436000 -- (-2142.993) [...23 remote chains...] -- 5:14:10
      437000 -- (-2126.000) [...23 remote chains...] -- 5:14:34
      438000 -- (-2140.520) [...23 remote chains...] -- 5:13:50
      439000 -- (-2163.919) [...23 remote chains...] -- 5:14:14
      440000 -- (-2152.051) [...23 remote chains...] -- 5:14:38

      Average standard deviation of split frequencies: 0.033989

      441000 -- (-2165.784) [...23 remote chains...] -- 5:13:54
      442000 -- (-2160.538) [...23 remote chains...] -- 5:14:18
      443000 -- (-2145.565) [...23 remote chains...] -- 5:14:41
      444000 -- [-2118.142] [...23 remote chains...] -- 5:13:58
      445000 -- [-2115.335] [...23 remote chains...] -- 5:14:22

      Average standard deviation of split frequencies: 0.033565

      446000 -- (-2114.054) [...23 remote chains...] -- 5:13:39
      447000 -- (-2112.645) [...23 remote chains...] -- 5:14:02
      448000 -- [-2098.759] [...23 remote chains...] -- 5:14:25
      449000 -- [-2109.848] [...23 remote chains...] -- 5:13:43
      450000 -- (-2121.213) [...23 remote chains...] -- 5:14:06

      Average standard deviation of split frequencies: 0.033691

      451000 -- (-2129.080) [...23 remote chains...] -- 5:14:29
      452000 -- (-2128.326) [...23 remote chains...] -- 5:13:47
      453000 -- (-2119.115) [...23 remote chains...] -- 5:14:10
      454000 -- [-2111.644] [...23 remote chains...] -- 5:13:27
      455000 -- (-2132.110) [...23 remote chains...] -- 5:13:50

      Average standard deviation of split frequencies: 0.033494

      456000 -- (-2132.458) [...23 remote chains...] -- 5:14:13
      457000 -- (-2138.405) [...23 remote chains...] -- 5:13:31
      458000 -- (-2139.434) [...23 remote chains...] -- 5:13:54
      459000 -- (-2142.715) [...23 remote chains...] -- 5:13:12
      460000 -- [-2124.570] [...23 remote chains...] -- 5:13:35

      Average standard deviation of split frequencies: 0.033699

      461000 -- (-2150.500) [...23 remote chains...] -- 5:13:58
      462000 -- (-2143.589) [...23 remote chains...] -- 5:13:16
      463000 -- (-2135.572) [...23 remote chains...] -- 5:13:39
      464000 -- (-2123.379) [...23 remote chains...] -- 5:12:58
      465000 -- (-2141.635) [...23 remote chains...] -- 5:13:20

      Average standard deviation of split frequencies: 0.033259

      466000 -- (-2134.650) [...23 remote chains...] -- 5:13:43
      467000 -- (-2147.041) [...23 remote chains...] -- 5:13:02
      468000 -- (-2149.292) [...23 remote chains...] -- 5:13:24
      469000 -- (-2132.935) [...23 remote chains...] -- 5:12:43
      470000 -- (-2122.631) [...23 remote chains...] -- 5:13:06

      Average standard deviation of split frequencies: 0.033067

      471000 -- (-2117.553) [...23 remote chains...] -- 5:13:28
      472000 -- (-2139.890) [...23 remote chains...] -- 5:12:47
      473000 -- (-2147.748) [...23 remote chains...] -- 5:13:09
      474000 -- (-2143.916) [...23 remote chains...] -- 5:13:31
      475000 -- (-2135.185) [...23 remote chains...] -- 5:12:51

      Average standard deviation of split frequencies: 0.033458

      476000 -- (-2121.124) [...23 remote chains...] -- 5:13:13
      477000 -- (-2145.480) [...23 remote chains...] -- 5:13:35
      478000 -- (-2152.755) [...23 remote chains...] -- 5:12:55
      479000 -- (-2136.847) [...23 remote chains...] -- 5:13:17
      480000 -- (-2139.397) [...23 remote chains...] -- 5:12:37

      Average standard deviation of split frequencies: 0.032814

      481000 -- (-2141.245) [...23 remote chains...] -- 5:12:59
      482000 -- (-2146.627) [...23 remote chains...] -- 5:13:20
      483000 -- [-2129.554] [...23 remote chains...] -- 5:12:41
      484000 -- (-2128.777) [...23 remote chains...] -- 5:13:02
      485000 -- (-2123.189) [...23 remote chains...] -- 5:13:24

      Average standard deviation of split frequencies: 0.032765

      486000 -- (-2126.789) [...23 remote chains...] -- 5:12:45
      487000 -- (-2142.778) [...23 remote chains...] -- 5:13:06
      488000 -- (-2133.710) [...23 remote chains...] -- 5:13:27
      489000 -- (-2120.259) [...23 remote chains...] -- 5:12:48
      490000 -- (-2120.465) [...23 remote chains...] -- 5:13:10

      Average standard deviation of split frequencies: 0.031997

      491000 -- (-2126.093) [...23 remote chains...] -- 5:12:31
      492000 -- (-2141.044) [...23 remote chains...] -- 5:12:52
      493000 -- (-2127.399) [...23 remote chains...] -- 5:13:13
      494000 -- (-2143.340) [...23 remote chains...] -- 5:12:34
      495000 -- (-2143.064) [...23 remote chains...] -- 5:12:55

      Average standard deviation of split frequencies: 0.031544

      496000 -- (-2155.068) [...23 remote chains...] -- 5:12:17
      497000 -- (-2144.724) [...23 remote chains...] -- 5:12:38
      498000 -- (-2148.621) [...23 remote chains...] -- 5:12:59
      499000 -- (-2123.206) [...23 remote chains...] -- 5:12:21
      500000 -- (-2113.544) [...23 remote chains...] -- 5:12:42

      Average standard deviation of split frequencies: 0.031027

      501000 -- (-2133.665) [...23 remote chains...] -- 5:13:02
      502000 -- (-2150.847) [...23 remote chains...] -- 5:12:24
      503000 -- (-2154.333) [...23 remote chains...] -- 5:12:45
      504000 -- (-2155.023) [...23 remote chains...] -- 5:12:07
      505000 -- (-2151.737) [...23 remote chains...] -- 5:12:28

      Average standard deviation of split frequencies: 0.030652

      506000 -- (-2162.874) [...23 remote chains...] -- 5:12:48
      507000 -- (-2153.335) [...23 remote chains...] -- 5:12:11
      508000 -- (-2148.429) [...23 remote chains...] -- 5:12:31
      509000 -- (-2158.251) [...23 remote chains...] -- 5:12:52
      510000 -- (-2145.341) [...23 remote chains...] -- 5:12:14

      Average standard deviation of split frequencies: 0.030417

      511000 -- (-2155.568) [...23 remote chains...] -- 5:12:35
      512000 -- (-2135.950) [...23 remote chains...] -- 5:12:55
      513000 -- (-2164.374) [...23 remote chains...] -- 5:12:18
      514000 -- (-2144.044) [...23 remote chains...] -- 5:12:38
      515000 -- (-2142.234) [...23 remote chains...] -- 5:12:01

      Average standard deviation of split frequencies: 0.030545

      516000 -- (-2137.605) [...23 remote chains...] -- 5:12:21
      517000 -- (-2131.211) [...23 remote chains...] -- 5:12:41
      518000 -- (-2117.532) [...23 remote chains...] -- 5:12:05
      519000 -- (-2126.852) [...23 remote chains...] -- 5:12:25
      520000 -- (-2118.321) [...23 remote chains...] -- 5:12:45

      Average standard deviation of split frequencies: 0.030086

      521000 -- (-2120.976) [...23 remote chains...] -- 5:12:08
      522000 -- (-2119.249) [...23 remote chains...] -- 5:12:28
      523000 -- (-2135.307) [...23 remote chains...] -- 5:11:51
      524000 -- (-2143.698) [...23 remote chains...] -- 5:12:11
      525000 -- (-2127.356) [...23 remote chains...] -- 5:12:31

      Average standard deviation of split frequencies: 0.030030

      526000 -- (-2126.002) [...23 remote chains...] -- 5:11:55
      527000 -- (-2138.342) [...23 remote chains...] -- 5:12:15
      528000 -- (-2143.872) [...23 remote chains...] -- 5:12:34
      529000 -- (-2148.324) [...23 remote chains...] -- 5:11:58
      530000 -- (-2141.917) [...23 remote chains...] -- 5:12:18

      Average standard deviation of split frequencies: 0.030033

      531000 -- (-2155.260) [...23 remote chains...] -- 5:11:42
      532000 -- (-2146.652) [...23 remote chains...] -- 5:12:02
      533000 -- (-2130.737) [...23 remote chains...] -- 5:12:21
      534000 -- (-2138.781) [...23 remote chains...] -- 5:11:45
      535000 -- (-2158.169) [...23 remote chains...] -- 5:12:05

      Average standard deviation of split frequencies: 0.029384

      536000 -- (-2144.308) [...23 remote chains...] -- 5:12:24
      537000 -- (-2152.301) [...23 remote chains...] -- 5:11:49
      538000 -- (-2136.619) [...23 remote chains...] -- 5:12:08
      539000 -- (-2146.142) [...23 remote chains...] -- 5:12:27
      540000 -- (-2146.849) [...23 remote chains...] -- 5:11:52

      Average standard deviation of split frequencies: 0.029189

      541000 -- (-2166.884) [...23 remote chains...] -- 5:12:11
      542000 -- (-2157.356) [...23 remote chains...] -- 5:12:30
      543000 -- (-2124.393) [...23 remote chains...] -- 5:11:55
      544000 -- (-2126.424) [...23 remote chains...] -- 5:12:14
      545000 -- (-2157.746) [...23 remote chains...] -- 5:12:33

      Average standard deviation of split frequencies: 0.028933

      546000 -- (-2137.033) [...23 remote chains...] -- 5:11:58
      547000 -- (-2127.063) [...23 remote chains...] -- 5:12:17
      548000 -- (-2125.402) [...23 remote chains...] -- 5:11:43
      549000 -- (-2128.498) [...23 remote chains...] -- 5:12:02
      550000 -- (-2128.249) [...23 remote chains...] -- 5:12:20

      Average standard deviation of split frequencies: 0.028637

      551000 -- (-2120.274) [...23 remote chains...] -- 5:11:46
      552000 -- (-2113.600) [...23 remote chains...] -- 5:12:05
      553000 -- (-2131.295) [...23 remote chains...] -- 5:11:30
      554000 -- (-2135.026) [...23 remote chains...] -- 5:11:49
      555000 -- (-2142.672) [...23 remote chains...] -- 5:12:08

      Average standard deviation of split frequencies: 0.028288

      556000 -- (-2135.555) [...23 remote chains...] -- 5:11:33
      557000 -- (-2128.111) [...23 remote chains...] -- 5:11:52
      558000 -- (-2121.378) [...23 remote chains...] -- 5:11:18
      559000 -- (-2136.715) [...23 remote chains...] -- 5:11:36
      560000 -- (-2131.446) [...23 remote chains...] -- 5:11:55

      Average standard deviation of split frequencies: 0.027734

      561000 -- [-2128.762] [...23 remote chains...] -- 5:11:21
      562000 -- (-2153.821) [...23 remote chains...] -- 5:11:39
      563000 -- [-2141.497] [...23 remote chains...] -- 5:11:58
      564000 -- (-2142.800) [...23 remote chains...] -- 5:11:24
      565000 -- (-2140.450) [...23 remote chains...] -- 5:11:42

      Average standard deviation of split frequencies: 0.026921

      566000 -- (-2129.640) [...23 remote chains...] -- 5:11:09
      567000 -- (-2148.293) [...23 remote chains...] -- 5:11:27
      568000 -- [-2138.608] [...23 remote chains...] -- 5:11:45
      569000 -- (-2136.203) [...23 remote chains...] -- 5:11:12
      570000 -- [-2124.975] [...23 remote chains...] -- 5:11:30

      Average standard deviation of split frequencies: 0.026493

      571000 -- [-2135.789] [...23 remote chains...] -- 5:10:57
      572000 -- (-2132.277) [...23 remote chains...] -- 5:11:15
      573000 -- (-2129.211) [...23 remote chains...] -- 5:11:33
      574000 -- (-2132.894) [...23 remote chains...] -- 5:11:00
      575000 -- (-2153.731) [...23 remote chains...] -- 5:11:18

      Average standard deviation of split frequencies: 0.026290

      576000 -- (-2138.223) [...23 remote chains...] -- 5:11:36
      577000 -- (-2132.296) [...23 remote chains...] -- 5:11:03
      578000 -- (-2132.151) [...23 remote chains...] -- 5:11:21
      579000 -- (-2130.772) [...23 remote chains...] -- 5:10:48
      580000 -- (-2139.680) [...23 remote chains...] -- 5:11:06

      Average standard deviation of split frequencies: 0.025928

      581000 -- (-2125.629) [...23 remote chains...] -- 5:11:24
      582000 -- (-2154.103) [...23 remote chains...] -- 5:10:51
      583000 -- (-2136.080) [...23 remote chains...] -- 5:11:09
      584000 -- (-2132.833) [...23 remote chains...] -- 5:10:36
      585000 -- (-2161.796) [...23 remote chains...] -- 5:10:54

      Average standard deviation of split frequencies: 0.025843

      586000 -- (-2139.169) [...23 remote chains...] -- 5:11:12
      587000 -- (-2142.858) [...23 remote chains...] -- 5:10:39
      588000 -- (-2119.839) [...23 remote chains...] -- 5:10:57
      589000 -- (-2138.015) [...23 remote chains...] -- 5:10:25
      590000 -- [-2128.349] [...23 remote chains...] -- 5:10:42

      Average standard deviation of split frequencies: 0.025439

      591000 -- (-2141.852) [...23 remote chains...] -- 5:11:00
      592000 -- (-2139.924) [...23 remote chains...] -- 5:10:28
      593000 -- (-2142.556) [...23 remote chains...] -- 5:10:45
      594000 -- (-2132.482) [...23 remote chains...] -- 5:10:13
      595000 -- (-2144.202) [...23 remote chains...] -- 5:10:31

      Average standard deviation of split frequencies: 0.025145

      596000 -- (-2134.138) [...23 remote chains...] -- 5:10:48
      597000 -- (-2123.717) [...23 remote chains...] -- 5:10:16
      598000 -- (-2130.772) [...23 remote chains...] -- 5:10:34
      599000 -- (-2152.357) [...23 remote chains...] -- 5:10:51
      600000 -- (-2143.959) [...23 remote chains...] -- 5:10:20

      Average standard deviation of split frequencies: 0.025060

      601000 -- (-2150.271) [...23 remote chains...] -- 5:10:37
      602000 -- (-2133.212) [...23 remote chains...] -- 5:10:05
      603000 -- (-2136.851) [...23 remote chains...] -- 5:10:22
      604000 -- (-2136.662) [...23 remote chains...] -- 5:10:40
      605000 -- (-2159.668) [...23 remote chains...] -- 5:10:08

      Average standard deviation of split frequencies: 0.025105

      606000 -- (-2150.874) [...23 remote chains...] -- 5:10:25
      607000 -- [-2141.227] [...23 remote chains...] -- 5:10:43
      608000 -- (-2128.876) [...23 remote chains...] -- 5:10:11
      609000 -- (-2133.001) [...23 remote chains...] -- 5:10:28
      610000 -- [-2143.046] [...23 remote chains...] -- 5:09:57

      Average standard deviation of split frequencies: 0.025091

      611000 -- (-2141.472) [...23 remote chains...] -- 5:10:14
      612000 -- (-2139.413) [...23 remote chains...] -- 5:10:31
      613000 -- (-2127.599) [...23 remote chains...] -- 5:10:00
      614000 -- (-2127.440) [...23 remote chains...] -- 5:10:17
      615000 -- [-2136.160] [...23 remote chains...] -- 5:09:46

      Average standard deviation of split frequencies: 0.025315

      616000 -- (-2121.352) [...23 remote chains...] -- 5:10:03
      617000 -- (-2125.484) [...23 remote chains...] -- 5:10:20
      618000 -- (-2138.708) [...23 remote chains...] -- 5:09:49
      619000 -- [-2127.865] [...23 remote chains...] -- 5:10:06
      620000 -- (-2131.733) [...23 remote chains...] -- 5:10:23

      Average standard deviation of split frequencies: 0.025636

      621000 -- (-2152.565) [...23 remote chains...] -- 5:09:52
      622000 -- (-2143.114) [...23 remote chains...] -- 5:10:09
      623000 -- (-2138.274) [...23 remote chains...] -- 5:09:38
      624000 -- (-2154.678) [...23 remote chains...] -- 5:09:55
      625000 -- (-2145.629) [...23 remote chains...] -- 5:10:12

      Average standard deviation of split frequencies: 0.025629

      626000 -- (-2146.847) [...23 remote chains...] -- 5:09:41
      627000 -- (-2125.200) [...23 remote chains...] -- 5:09:58
      628000 -- (-2130.424) [...23 remote chains...] -- 5:10:14
      629000 -- [-2136.662] [...23 remote chains...] -- 5:09:44
      630000 -- (-2123.139) [...23 remote chains...] -- 5:10:01

      Average standard deviation of split frequencies: 0.025772

      631000 -- [-2113.625] [...23 remote chains...] -- 5:09:30
      632000 -- (-2120.900) [...23 remote chains...] -- 5:09:47
      633000 -- [-2118.970] [...23 remote chains...] -- 5:10:03
      634000 -- [-2132.143] [...23 remote chains...] -- 5:09:33
      635000 -- [-2129.683] [...23 remote chains...] -- 5:09:50

      Average standard deviation of split frequencies: 0.025918

      636000 -- (-2126.386) [...23 remote chains...] -- 5:09:20
      637000 -- [-2121.854] [...23 remote chains...] -- 5:09:36
      638000 -- [-2131.112] [...23 remote chains...] -- 5:09:52
      639000 -- (-2143.186) [...23 remote chains...] -- 5:09:23
      640000 -- (-2125.125) [...23 remote chains...] -- 5:09:39

      Average standard deviation of split frequencies: 0.025680

      641000 -- [-2116.743] [...23 remote chains...] -- 5:09:55
      642000 -- (-2126.804) [...23 remote chains...] -- 5:09:25
      643000 -- (-2122.392) [...23 remote chains...] -- 5:09:42
      644000 -- (-2115.336) [...23 remote chains...] -- 5:09:12
      645000 -- (-2122.933) [...23 remote chains...] -- 5:09:28

      Average standard deviation of split frequencies: 0.025911

      646000 -- (-2121.170) [...23 remote chains...] -- 5:09:44
      647000 -- (-2128.403) [...23 remote chains...] -- 5:09:15
      648000 -- (-2122.504) [...23 remote chains...] -- 5:09:31
      649000 -- (-2145.851) [...23 remote chains...] -- 5:09:47
      650000 -- (-2135.004) [...23 remote chains...] -- 5:09:18

      Average standard deviation of split frequencies: 0.025758

      651000 -- (-2133.574) [...23 remote chains...] -- 5:09:34
      652000 -- (-2145.141) [...23 remote chains...] -- 5:09:05
      653000 -- (-2139.187) [...23 remote chains...] -- 5:09:20
      654000 -- [-2139.092] [...23 remote chains...] -- 5:09:36
      655000 -- (-2135.848) [...23 remote chains...] -- 5:09:07

      Average standard deviation of split frequencies: 0.025450

      656000 -- (-2142.686) [...23 remote chains...] -- 5:09:23
      657000 -- (-2121.589) [...23 remote chains...] -- 5:09:39
      658000 -- (-2134.693) [...23 remote chains...] -- 5:09:10
      659000 -- [-2131.212] [...23 remote chains...] -- 5:09:26
      660000 -- (-2124.164) [...23 remote chains...] -- 5:08:57

      Average standard deviation of split frequencies: 0.025407

      661000 -- (-2126.410) [...23 remote chains...] -- 5:09:13
      662000 -- (-2130.343) [...23 remote chains...] -- 5:09:28
      663000 -- (-2132.386) [...23 remote chains...] -- 5:09:00
      664000 -- (-2140.559) [...23 remote chains...] -- 5:09:15
      665000 -- (-2158.199) [...23 remote chains...] -- 5:08:47

      Average standard deviation of split frequencies: 0.025599

      666000 -- (-2154.785) [...23 remote chains...] -- 5:09:02
      667000 -- (-2140.945) [...23 remote chains...] -- 5:09:18
      668000 -- (-2131.812) [...23 remote chains...] -- 5:08:50
      669000 -- (-2111.824) [...23 remote chains...] -- 5:09:05
      670000 -- (-2138.558) [...23 remote chains...] -- 5:09:21

      Average standard deviation of split frequencies: 0.025721

      671000 -- (-2120.972) [...23 remote chains...] -- 5:08:52
      672000 -- [-2118.268] [...23 remote chains...] -- 5:09:08
      673000 -- (-2136.352) [...23 remote chains...] -- 5:08:40
      674000 -- (-2139.665) [...23 remote chains...] -- 5:08:55
      675000 -- (-2133.738) [...23 remote chains...] -- 5:09:10

      Average standard deviation of split frequencies: 0.025904

      676000 -- (-2139.847) [...23 remote chains...] -- 5:08:42
      677000 -- (-2139.637) [...23 remote chains...] -- 5:08:58
      678000 -- (-2131.857) [...23 remote chains...] -- 5:09:13
      679000 -- [-2122.981] [...23 remote chains...] -- 5:08:45
      680000 -- [-2110.296] [...23 remote chains...] -- 5:09:00

      Average standard deviation of split frequencies: 0.025910

      681000 -- [-2125.980] [...23 remote chains...] -- 5:08:32
      682000 -- (-2142.467) [...23 remote chains...] -- 5:08:47
      683000 -- (-2134.245) [...23 remote chains...] -- 5:09:03
      684000 -- [-2121.230] [...23 remote chains...] -- 5:08:35
      685000 -- [-2130.505] [...23 remote chains...] -- 5:08:50

      Average standard deviation of split frequencies: 0.026383

      686000 -- (-2124.273) [...23 remote chains...] -- 5:08:22
      687000 -- [-2113.274] [...23 remote chains...] -- 5:08:37
      688000 -- (-2135.421) [...23 remote chains...] -- 5:08:53
      689000 -- (-2130.029) [...23 remote chains...] -- 5:08:25
      690000 -- [-2127.258] [...23 remote chains...] -- 5:08:40

      Average standard deviation of split frequencies: 0.026371

      691000 -- (-2142.577) [...23 remote chains...] -- 5:08:13
      692000 -- (-2153.305) [...23 remote chains...] -- 5:08:28
      693000 -- (-2152.353) [...23 remote chains...] -- 5:08:43
      694000 -- (-2127.360) [...23 remote chains...] -- 5:08:15
      695000 -- (-2141.986) [...23 remote chains...] -- 5:08:30

      Average standard deviation of split frequencies: 0.026183

      696000 -- (-2131.769) [...23 remote chains...] -- 5:08:03
      697000 -- (-2142.891) [...23 remote chains...] -- 5:08:18
      698000 -- (-2166.122) [...23 remote chains...] -- 5:08:33
      699000 -- (-2143.351) [...23 remote chains...] -- 5:08:06
      700000 -- (-2146.078) [...23 remote chains...] -- 5:08:20

      Average standard deviation of split frequencies: 0.026265

      701000 -- (-2136.260) [...23 remote chains...] -- 5:07:53
      702000 -- (-2147.720) [...23 remote chains...] -- 5:08:08
      703000 -- (-2144.489) [...23 remote chains...] -- 5:08:23
      704000 -- (-2149.421) [...23 remote chains...] -- 5:07:56
      705000 -- (-2142.658) [...23 remote chains...] -- 5:08:11

      Average standard deviation of split frequencies: 0.025938

      706000 -- (-2136.209) [...23 remote chains...] -- 5:07:44
      707000 -- (-2144.428) [...23 remote chains...] -- 5:07:59
      708000 -- (-2131.713) [...23 remote chains...] -- 5:08:13
      709000 -- (-2146.131) [...23 remote chains...] -- 5:07:46
      710000 -- [-2117.848] [...23 remote chains...] -- 5:08:01

      Average standard deviation of split frequencies: 0.025545

      711000 -- [-2140.508] [...23 remote chains...] -- 5:07:34
      712000 -- (-2131.943) [...23 remote chains...] -- 5:07:49
      713000 -- (-2123.569) [...23 remote chains...] -- 5:08:04
      714000 -- (-2099.649) [...23 remote chains...] -- 5:07:37
      715000 -- [-2132.470] [...23 remote chains...] -- 5:07:52

      Average standard deviation of split frequencies: 0.025303

      716000 -- (-2127.969) [...23 remote chains...] -- 5:08:06
      717000 -- (-2137.939) [...23 remote chains...] -- 5:07:40
      718000 -- (-2135.966) [...23 remote chains...] -- 5:07:54
      719000 -- (-2128.473) [...23 remote chains...] -- 5:07:28
      720000 -- (-2137.883) [...23 remote chains...] -- 5:07:42

      Average standard deviation of split frequencies: 0.025165

      721000 -- (-2138.143) [...23 remote chains...] -- 5:07:57
      722000 -- [-2130.496] [...23 remote chains...] -- 5:07:30
      723000 -- (-2156.149) [...23 remote chains...] -- 5:07:45
      724000 -- [-2138.949] [...23 remote chains...] -- 5:07:19
      725000 -- (-2148.635) [...23 remote chains...] -- 5:07:33

      Average standard deviation of split frequencies: 0.025081

      726000 -- (-2133.413) [...23 remote chains...] -- 5:07:47
      727000 -- (-2151.281) [...23 remote chains...] -- 5:07:21
      728000 -- (-2153.950) [...23 remote chains...] -- 5:07:35
      729000 -- (-2150.350) [...23 remote chains...] -- 5:07:09
      730000 -- (-2150.246) [...23 remote chains...] -- 5:07:24

      Average standard deviation of split frequencies: 0.025436

      731000 -- (-2127.733) [...23 remote chains...] -- 5:07:38
      732000 -- (-2151.047) [...23 remote chains...] -- 5:07:12
      733000 -- (-2157.476) [...23 remote chains...] -- 5:07:26
      734000 -- (-2146.841) [...23 remote chains...] -- 5:07:00
      735000 -- (-2134.135) [...23 remote chains...] -- 5:07:14

      Average standard deviation of split frequencies: 0.025149

      736000 -- (-2154.381) [...23 remote chains...] -- 5:07:29
      737000 -- (-2150.384) [...23 remote chains...] -- 5:07:03
      738000 -- (-2144.556) [...23 remote chains...] -- 5:07:17
      739000 -- (-2137.562) [...23 remote chains...] -- 5:06:51
      740000 -- [-2153.479] [...23 remote chains...] -- 5:07:05

      Average standard deviation of split frequencies: 0.025530

      741000 -- (-2155.328) [...23 remote chains...] -- 5:07:19
      742000 -- (-2157.180) [...23 remote chains...] -- 5:06:54
      743000 -- (-2153.572) [...23 remote chains...] -- 5:07:08
      744000 -- (-2150.411) [...23 remote chains...] -- 5:07:22
      745000 -- (-2122.651) [...23 remote chains...] -- 5:06:56

      Average standard deviation of split frequencies: 0.025578

      746000 -- (-2113.083) [...23 remote chains...] -- 5:07:10
      747000 -- (-2121.666) [...23 remote chains...] -- 5:07:24
      748000 -- (-2119.427) [...23 remote chains...] -- 5:06:59
      749000 -- (-2148.309) [...23 remote chains...] -- 5:07:13
      750000 -- (-2153.400) [...23 remote chains...] -- 5:07:27

      Average standard deviation of split frequencies: 0.025575

      751000 -- (-2135.904) [...23 remote chains...] -- 5:07:01
      752000 -- (-2145.605) [...23 remote chains...] -- 5:07:15
      753000 -- (-2135.891) [...23 remote chains...] -- 5:06:50
      754000 -- (-2134.694) [...23 remote chains...] -- 5:07:04
      755000 -- (-2129.948) [...23 remote chains...] -- 5:07:17

      Average standard deviation of split frequencies: 0.025304

      756000 -- (-2132.770) [...23 remote chains...] -- 5:06:52
      757000 -- [-2125.790] [...23 remote chains...] -- 5:07:06
      758000 -- (-2135.879) [...23 remote chains...] -- 5:06:41
      759000 -- (-2143.983) [...23 remote chains...] -- 5:06:55
      760000 -- (-2147.340) [...23 remote chains...] -- 5:07:08

      Average standard deviation of split frequencies: 0.025070

      761000 -- (-2124.606) [...23 remote chains...] -- 5:06:44
      762000 -- [-2106.705] [...23 remote chains...] -- 5:06:57
      763000 -- (-2113.759) [...23 remote chains...] -- 5:07:11
      764000 -- (-2143.725) [...23 remote chains...] -- 5:06:46
      765000 -- [-2144.717] [...23 remote chains...] -- 5:06:59

      Average standard deviation of split frequencies: 0.024752

      766000 -- (-2155.253) [...23 remote chains...] -- 5:06:35
      767000 -- (-2138.119) [...23 remote chains...] -- 5:06:48
      768000 -- [-2136.146] [...23 remote chains...] -- 5:07:02
      769000 -- (-2138.402) [...23 remote chains...] -- 5:06:37
      770000 -- (-2131.379) [...23 remote chains...] -- 5:06:51

      Average standard deviation of split frequencies: 0.024710

      771000 -- (-2142.804) [...23 remote chains...] -- 5:06:26
      772000 -- (-2140.977) [...23 remote chains...] -- 5:06:40
      773000 -- (-2121.300) [...23 remote chains...] -- 5:06:53
      774000 -- (-2120.529) [...23 remote chains...] -- 5:06:28
      775000 -- (-2128.077) [...23 remote chains...] -- 5:06:42

      Average standard deviation of split frequencies: 0.024705

      776000 -- (-2131.445) [...23 remote chains...] -- 5:06:55
      777000 -- (-2135.288) [...23 remote chains...] -- 5:06:31
      778000 -- (-2125.551) [...23 remote chains...] -- 5:06:44
      779000 -- [-2123.126] [...23 remote chains...] -- 5:06:20
      780000 -- (-2135.807) [...23 remote chains...] -- 5:06:33

      Average standard deviation of split frequencies: 0.024756

      781000 -- (-2146.171) [...23 remote chains...] -- 5:06:46
      782000 -- (-2136.429) [...23 remote chains...] -- 5:06:22
      783000 -- (-2139.631) [...23 remote chains...] -- 5:06:35
      784000 -- (-2131.348) [...23 remote chains...] -- 5:06:11
      785000 -- (-2135.915) [...23 remote chains...] -- 5:06:24

      Average standard deviation of split frequencies: 0.024632

      786000 -- (-2129.073) [...23 remote chains...] -- 5:06:38
      787000 -- (-2122.589) [...23 remote chains...] -- 5:06:14
      788000 -- [-2105.556] [...23 remote chains...] -- 5:06:27
      789000 -- (-2111.070) [...23 remote chains...] -- 5:06:40
      790000 -- (-2110.594) [...23 remote chains...] -- 5:06:16

      Average standard deviation of split frequencies: 0.024371

      791000 -- [-2109.997] [...23 remote chains...] -- 5:06:29
      792000 -- (-2119.207) [...23 remote chains...] -- 5:06:05
      793000 -- (-2134.745) [...23 remote chains...] -- 5:06:18
      794000 -- (-2147.236) [...23 remote chains...] -- 5:06:31
      795000 -- (-2135.770) [...23 remote chains...] -- 5:06:07

      Average standard deviation of split frequencies: 0.024457

      796000 -- (-2127.611) [...23 remote chains...] -- 5:06:20
      797000 -- (-2132.813) [...23 remote chains...] -- 5:05:57
      798000 -- (-2127.802) [...23 remote chains...] -- 5:06:10
      799000 -- (-2120.475) [...23 remote chains...] -- 5:06:23
      800000 -- (-2134.892) [...23 remote chains...] -- 5:05:59

      Average standard deviation of split frequencies: 0.024460

      801000 -- (-2131.105) [...23 remote chains...] -- 5:06:12
      802000 -- [-2135.405] [...23 remote chains...] -- 5:06:25
      803000 -- [-2132.740] [...23 remote chains...] -- 5:06:01
      804000 -- (-2135.291) [...23 remote chains...] -- 5:06:14
      805000 -- (-2108.922) [...23 remote chains...] -- 5:05:51

      Average standard deviation of split frequencies: 0.024526

      806000 -- [-2102.531] [...23 remote chains...] -- 5:06:03
      807000 -- [-2108.358] [...23 remote chains...] -- 5:06:16
      808000 -- (-2132.770) [...23 remote chains...] -- 5:05:53
      809000 -- [-2121.900] [...23 remote chains...] -- 5:06:06
      810000 -- (-2133.444) [...23 remote chains...] -- 5:05:42

      Average standard deviation of split frequencies: 0.024732

      811000 -- (-2143.016) [...23 remote chains...] -- 5:05:55
      812000 -- (-2148.126) [...23 remote chains...] -- 5:06:08
      813000 -- (-2158.298) [...23 remote chains...] -- 5:05:45
      814000 -- [-2155.693] [...23 remote chains...] -- 5:05:57
      815000 -- (-2145.346) [...23 remote chains...] -- 5:06:10

      Average standard deviation of split frequencies: 0.024933

      816000 -- (-2137.955) [...23 remote chains...] -- 5:05:47
      817000 -- (-2140.517) [...23 remote chains...] -- 5:05:59
      818000 -- [-2130.518] [...23 remote chains...] -- 5:05:36
      819000 -- (-2132.905) [...23 remote chains...] -- 5:05:49
      820000 -- (-2147.011) [...23 remote chains...] -- 5:06:02

      Average standard deviation of split frequencies: 0.024953

      821000 -- (-2149.400) [...23 remote chains...] -- 5:05:39
      822000 -- [-2138.563] [...23 remote chains...] -- 5:05:51
      823000 -- (-2158.405) [...23 remote chains...] -- 5:06:04
      824000 -- (-2156.538) [...23 remote chains...] -- 5:05:41
      825000 -- (-2167.452) [...23 remote chains...] -- 5:05:53

      Average standard deviation of split frequencies: 0.024932

      826000 -- (-2161.767) [...23 remote chains...] -- 5:05:30
      827000 -- (-2149.701) [...23 remote chains...] -- 5:05:43
      828000 -- (-2147.511) [...23 remote chains...] -- 5:05:55
      829000 -- (-2154.011) [...23 remote chains...] -- 5:05:33
      830000 -- (-2168.118) [...23 remote chains...] -- 5:05:45

      Average standard deviation of split frequencies: 0.025147

      831000 -- (-2159.325) [...23 remote chains...] -- 5:05:22
      832000 -- (-2131.599) [...23 remote chains...] -- 5:05:35
      833000 -- (-2141.631) [...23 remote chains...] -- 5:05:47
      834000 -- (-2140.242) [...23 remote chains...] -- 5:05:24
      835000 -- (-2136.038) [...23 remote chains...] -- 5:05:37

      Average standard deviation of split frequencies: 0.025067

      836000 -- (-2149.342) [...23 remote chains...] -- 5:05:14
      837000 -- (-2161.517) [...23 remote chains...] -- 5:05:27
      838000 -- (-2149.923) [...23 remote chains...] -- 5:05:39
      839000 -- (-2134.153) [...23 remote chains...] -- 5:05:16
      840000 -- (-2169.545) [...23 remote chains...] -- 5:05:29

      Average standard deviation of split frequencies: 0.024849

      841000 -- (-2165.067) [...23 remote chains...] -- 5:05:41
      842000 -- (-2134.994) [...23 remote chains...] -- 5:05:18
      843000 -- (-2141.487) [...23 remote chains...] -- 5:05:31
      844000 -- (-2139.515) [...23 remote chains...] -- 5:05:08
      845000 -- (-2121.942) [...23 remote chains...] -- 5:05:21

      Average standard deviation of split frequencies: 0.024812

      846000 -- (-2138.275) [...23 remote chains...] -- 5:05:33
      847000 -- (-2131.849) [...23 remote chains...] -- 5:05:10
      848000 -- (-2149.331) [...23 remote chains...] -- 5:05:23
      849000 -- (-2142.207) [...23 remote chains...] -- 5:05:35
      850000 -- (-2148.559) [...23 remote chains...] -- 5:05:13

      Average standard deviation of split frequencies: 0.024703

      851000 -- (-2147.461) [...23 remote chains...] -- 5:05:25
      852000 -- (-2163.783) [...23 remote chains...] -- 5:05:03
      853000 -- (-2123.912) [...23 remote chains...] -- 5:05:15
      854000 -- (-2141.276) [...23 remote chains...] -- 5:05:27
      855000 -- (-2146.220) [...23 remote chains...] -- 5:05:05

      Average standard deviation of split frequencies: 0.024702

      856000 -- (-2151.281) [...23 remote chains...] -- 5:05:17
      857000 -- (-2152.979) [...23 remote chains...] -- 5:04:55
      858000 -- (-2138.863) [...23 remote chains...] -- 5:05:07
      859000 -- (-2143.264) [...23 remote chains...] -- 5:05:19
      860000 -- (-2143.542) [...23 remote chains...] -- 5:04:57

      Average standard deviation of split frequencies: 0.024747

      861000 -- (-2127.160) [...23 remote chains...] -- 5:05:09
      862000 -- (-2124.760) [...23 remote chains...] -- 5:05:21
      863000 -- (-2118.063) [...23 remote chains...] -- 5:04:59
      864000 -- (-2135.909) [...23 remote chains...] -- 5:05:11
      865000 -- (-2132.810) [...23 remote chains...] -- 5:04:49

      Average standard deviation of split frequencies: 0.024580

      866000 -- (-2151.484) [...23 remote chains...] -- 5:05:01
      867000 -- (-2163.081) [...23 remote chains...] -- 5:05:13
      868000 -- (-2148.245) [...23 remote chains...] -- 5:04:51
      869000 -- (-2156.798) [...23 remote chains...] -- 5:05:03
      870000 -- (-2151.558) [...23 remote chains...] -- 5:05:15

      Average standard deviation of split frequencies: 0.024642

      871000 -- (-2143.563) [...23 remote chains...] -- 5:04:53
      872000 -- (-2158.497) [...23 remote chains...] -- 5:05:05
      873000 -- (-2152.872) [...23 remote chains...] -- 5:04:43
      874000 -- (-2141.971) [...23 remote chains...] -- 5:04:55
      875000 -- (-2145.135) [...23 remote chains...] -- 5:05:07

      Average standard deviation of split frequencies: 0.024699

      876000 -- (-2138.294) [...23 remote chains...] -- 5:04:45
      877000 -- (-2148.470) [...23 remote chains...] -- 5:04:57
      878000 -- (-2149.783) [...23 remote chains...] -- 5:05:09
      879000 -- (-2132.294) [...23 remote chains...] -- 5:04:47
      880000 -- (-2145.123) [...23 remote chains...] -- 5:04:59

      Average standard deviation of split frequencies: 0.024547

      881000 -- (-2132.768) [...23 remote chains...] -- 5:04:37
      882000 -- (-2149.731) [...23 remote chains...] -- 5:04:49
      883000 -- (-2139.787) [...23 remote chains...] -- 5:05:01
      884000 -- (-2126.941) [...23 remote chains...] -- 5:04:39
      885000 -- [-2135.651] [...23 remote chains...] -- 5:04:51

      Average standard deviation of split frequencies: 0.024606

      886000 -- (-2131.157) [...23 remote chains...] -- 5:04:30
      887000 -- (-2139.767) [...23 remote chains...] -- 5:04:41
      888000 -- (-2150.627) [...23 remote chains...] -- 5:04:53
      889000 -- (-2158.477) [...23 remote chains...] -- 5:04:32
      890000 -- (-2144.021) [...23 remote chains...] -- 5:04:43

      Average standard deviation of split frequencies: 0.024862

      891000 -- (-2155.937) [...23 remote chains...] -- 5:04:55
      892000 -- (-2172.173) [...23 remote chains...] -- 5:04:34
      893000 -- (-2128.086) [...23 remote chains...] -- 5:04:45
      894000 -- (-2135.079) [...23 remote chains...] -- 5:04:24
      895000 -- (-2154.986) [...23 remote chains...] -- 5:04:35

      Average standard deviation of split frequencies: 0.024834

      896000 -- (-2140.310) [...23 remote chains...] -- 5:04:47
      897000 -- (-2127.659) [...23 remote chains...] -- 5:04:26
      898000 -- (-2136.782) [...23 remote chains...] -- 5:04:37
      899000 -- (-2147.177) [...23 remote chains...] -- 5:04:16
      900000 -- (-2133.962) [...23 remote chains...] -- 5:04:28

      Average standard deviation of split frequencies: 0.024836

      901000 -- (-2144.322) [...23 remote chains...] -- 5:04:39
      902000 -- (-2146.807) [...23 remote chains...] -- 5:04:18
      903000 -- (-2147.937) [...23 remote chains...] -- 5:04:30
      904000 -- (-2136.280) [...23 remote chains...] -- 5:04:41
      905000 -- (-2139.773) [...23 remote chains...] -- 5:04:20

      Average standard deviation of split frequencies: 0.024842

      906000 -- (-2141.530) [...23 remote chains...] -- 5:04:32
      907000 -- (-2130.707) [...23 remote chains...] -- 5:04:11
      908000 -- (-2121.315) [...23 remote chains...] -- 5:04:22
      909000 -- (-2130.503) [...23 remote chains...] -- 5:04:33
      910000 -- (-2152.101) [...23 remote chains...] -- 5:04:13

      Average standard deviation of split frequencies: 0.024857

      911000 -- [-2140.300] [...23 remote chains...] -- 5:04:24
      912000 -- (-2142.936) [...23 remote chains...] -- 5:04:35
      913000 -- (-2137.892) [...23 remote chains...] -- 5:04:15
      914000 -- (-2149.773) [...23 remote chains...] -- 5:04:26
      915000 -- [-2147.183] [...23 remote chains...] -- 5:04:05

      Average standard deviation of split frequencies: 0.024687

      916000 -- (-2137.309) [...23 remote chains...] -- 5:04:16
      917000 -- [-2126.330] [...23 remote chains...] -- 5:04:28
      918000 -- (-2134.904) [...23 remote chains...] -- 5:04:07
      919000 -- (-2154.628) [...23 remote chains...] -- 5:04:18
      920000 -- (-2141.703) [...23 remote chains...] -- 5:03:58

      Average standard deviation of split frequencies: 0.024464

      921000 -- [-2134.287] [...23 remote chains...] -- 5:04:09
      922000 -- (-2137.356) [...23 remote chains...] -- 5:04:20
      923000 -- (-2123.919) [...23 remote chains...] -- 5:04:00
      924000 -- [-2124.009] [...23 remote chains...] -- 5:04:11
      925000 -- (-2155.116) [...23 remote chains...] -- 5:03:50

      Average standard deviation of split frequencies: 0.024296

      926000 -- (-2169.872) [...23 remote chains...] -- 5:04:01
      927000 -- (-2174.436) [...23 remote chains...] -- 5:04:12
      928000 -- (-2143.165) [...23 remote chains...] -- 5:03:52
      929000 -- [-2138.803] [...23 remote chains...] -- 5:04:03
      930000 -- [-2130.879] [...23 remote chains...] -- 5:04:14

      Average standard deviation of split frequencies: 0.023913

      931000 -- (-2141.092) [...23 remote chains...] -- 5:03:54
      932000 -- (-2141.610) [...23 remote chains...] -- 5:04:05
      933000 -- (-2151.464) [...23 remote chains...] -- 5:03:45
      934000 -- (-2128.320) [...23 remote chains...] -- 5:03:56
      935000 -- (-2130.456) [...23 remote chains...] -- 5:04:07

      Average standard deviation of split frequencies: 0.023861

      936000 -- (-2130.594) [...23 remote chains...] -- 5:03:47
      937000 -- (-2142.281) [...23 remote chains...] -- 5:03:58
      938000 -- (-2138.470) [...23 remote chains...] -- 5:04:08
      939000 -- (-2131.096) [...23 remote chains...] -- 5:03:48
      940000 -- (-2110.766) [...23 remote chains...] -- 5:03:59

      Average standard deviation of split frequencies: 0.023605

      941000 -- (-2116.227) [...23 remote chains...] -- 5:04:10
      942000 -- (-2131.213) [...23 remote chains...] -- 5:03:50
      943000 -- (-2129.995) [...23 remote chains...] -- 5:04:01
      944000 -- (-2118.623) [...23 remote chains...] -- 5:03:41
      945000 -- [-2117.199] [...23 remote chains...] -- 5:03:52

      Average standard deviation of split frequencies: 0.023395

      946000 -- (-2115.432) [...23 remote chains...] -- 5:04:03
      947000 -- [-2118.269] [...23 remote chains...] -- 5:03:43
      948000 -- (-2115.837) [...23 remote chains...] -- 5:03:54
      949000 -- (-2121.745) [...23 remote chains...] -- 5:04:04
      950000 -- (-2128.785) [...23 remote chains...] -- 5:03:45

      Average standard deviation of split frequencies: 0.023184

      951000 -- (-2149.523) [...23 remote chains...] -- 5:03:55
      952000 -- (-2127.687) [...23 remote chains...] -- 5:03:36
      953000 -- (-2138.601) [...23 remote chains...] -- 5:03:46
      954000 -- (-2157.417) [...23 remote chains...] -- 5:03:57
      955000 -- (-2142.787) [...23 remote chains...] -- 5:03:37

      Average standard deviation of split frequencies: 0.023163

      956000 -- [-2127.225] [...23 remote chains...] -- 5:03:48
      957000 -- [-2120.038] [...23 remote chains...] -- 5:03:59
      958000 -- (-2128.651) [...23 remote chains...] -- 5:03:39
      959000 -- (-2136.466) [...23 remote chains...] -- 5:03:50
      960000 -- (-2140.846) [...23 remote chains...] -- 5:03:30

      Average standard deviation of split frequencies: 0.023278

      961000 -- (-2145.234) [...23 remote chains...] -- 5:03:41
      962000 -- (-2140.548) [...23 remote chains...] -- 5:03:51
      963000 -- (-2135.423) [...23 remote chains...] -- 5:03:32
      964000 -- [-2139.524] [...23 remote chains...] -- 5:03:42
      965000 -- (-2124.894) [...23 remote chains...] -- 5:03:23

      Average standard deviation of split frequencies: 0.023427

      966000 -- [-2126.025] [...23 remote chains...] -- 5:03:33
      967000 -- (-2135.001) [...23 remote chains...] -- 5:03:44
      968000 -- (-2152.620) [...23 remote chains...] -- 5:03:24
      969000 -- (-2135.951) [...23 remote chains...] -- 5:03:35
      970000 -- [-2130.962] [...23 remote chains...] -- 5:03:16

      Average standard deviation of split frequencies: 0.023401

      971000 -- [-2120.820] [...23 remote chains...] -- 5:03:26
      972000 -- (-2140.587) [...23 remote chains...] -- 5:03:37
      973000 -- (-2132.433) [...23 remote chains...] -- 5:03:17
      974000 -- [-2137.775] [...23 remote chains...] -- 5:03:28
      975000 -- [-2133.709] [...23 remote chains...] -- 5:03:38

      Average standard deviation of split frequencies: 0.023446

      976000 -- [-2133.486] [...23 remote chains...] -- 5:03:19
      977000 -- [-2132.673] [...23 remote chains...] -- 5:03:29
      978000 -- (-2127.869) [...23 remote chains...] -- 5:03:10
      979000 -- (-2147.089) [...23 remote chains...] -- 5:03:21
      980000 -- [-2135.484] [...23 remote chains...] -- 5:03:31

      Average standard deviation of split frequencies: 0.023405

      981000 -- (-2120.597) [...23 remote chains...] -- 5:03:12
      982000 -- (-2141.786) [...23 remote chains...] -- 5:03:22
      983000 -- (-2143.363) [...23 remote chains...] -- 5:03:33
      984000 -- (-2144.412) [...23 remote chains...] -- 5:03:13
      985000 -- (-2124.176) [...23 remote chains...] -- 5:03:24

      Average standard deviation of split frequencies: 0.023531

      986000 -- (-2127.058) [...23 remote chains...] -- 5:03:05
      987000 -- (-2133.514) [...23 remote chains...] -- 5:03:15
      988000 -- (-2133.572) [...23 remote chains...] -- 5:03:25
      989000 -- (-2135.406) [...23 remote chains...] -- 5:03:06
      990000 -- [-2135.246] [...23 remote chains...] -- 5:03:17

      Average standard deviation of split frequencies: 0.023345

      991000 -- (-2145.646) [...23 remote chains...] -- 5:02:58
      992000 -- (-2135.965) [...23 remote chains...] -- 5:03:08
      993000 -- (-2116.848) [...23 remote chains...] -- 5:03:18
      994000 -- [-2123.447] [...23 remote chains...] -- 5:02:59
      995000 -- (-2121.220) [...23 remote chains...] -- 5:03:10

      Average standard deviation of split frequencies: 0.023316

      996000 -- (-2130.432) [...23 remote chains...] -- 5:02:51
      997000 -- [-2130.256] [...23 remote chains...] -- 5:03:01
      998000 -- (-2135.136) [...23 remote chains...] -- 5:03:11
      999000 -- (-2134.164) [...23 remote chains...] -- 5:02:52
      1000000 -- (-2126.606) [...23 remote chains...] -- 5:03:03

      Average standard deviation of split frequencies: 0.023525

      1001000 -- [-2136.984] [...23 remote chains...] -- 5:03:13
      1002000 -- (-2147.481) [...23 remote chains...] -- 5:02:54
      1003000 -- [-2132.667] [...23 remote chains...] -- 5:03:04
      1004000 -- [-2129.228] [...23 remote chains...] -- 5:02:45
      1005000 -- [-2124.972] [...23 remote chains...] -- 5:02:55

      Average standard deviation of split frequencies: 0.023351

      1006000 -- (-2113.558) [...23 remote chains...] -- 5:03:06
      1007000 -- (-2119.673) [...23 remote chains...] -- 5:02:47
      1008000 -- [-2125.608] [...23 remote chains...] -- 5:02:57
      1009000 -- [-2113.490] [...23 remote chains...] -- 5:03:07
      1010000 -- (-2114.544) [...23 remote chains...] -- 5:02:48

      Average standard deviation of split frequencies: 0.023269

      1011000 -- (-2119.652) [...23 remote chains...] -- 5:02:59
      1012000 -- [-2130.345] [...23 remote chains...] -- 5:02:40
      1013000 -- (-2158.999) [...23 remote chains...] -- 5:02:50
      1014000 -- (-2151.920) [...23 remote chains...] -- 5:03:00
      1015000 -- (-2154.388) [...23 remote chains...] -- 5:02:42

      Average standard deviation of split frequencies: 0.023157

      1016000 -- [-2127.416] [...23 remote chains...] -- 5:02:52
      1017000 -- (-2135.859) [...23 remote chains...] -- 5:02:33
      1018000 -- (-2119.729) [...23 remote chains...] -- 5:02:43
      1019000 -- [-2119.732] [...23 remote chains...] -- 5:02:53
      1020000 -- [-2115.057] [...23 remote chains...] -- 5:02:35

      Average standard deviation of split frequencies: 0.023030

      1021000 -- [-2123.374] [...23 remote chains...] -- 5:02:45
      1022000 -- (-2133.245) [...23 remote chains...] -- 5:02:26
      1023000 -- (-2136.487) [...23 remote chains...] -- 5:02:36
      1024000 -- (-2140.031) [...23 remote chains...] -- 5:02:46
      1025000 -- (-2133.472) [...23 remote chains...] -- 5:02:28

      Average standard deviation of split frequencies: 0.022902

      1026000 -- (-2127.999) [...23 remote chains...] -- 5:02:38
      1027000 -- (-2130.328) [...23 remote chains...] -- 5:02:48
      1028000 -- (-2139.708) [...23 remote chains...] -- 5:02:29
      1029000 -- (-2145.103) [...23 remote chains...] -- 5:02:39
      1030000 -- (-2157.312) [...23 remote chains...] -- 5:02:21

      Average standard deviation of split frequencies: 0.022864

      1031000 -- (-2146.539) [...23 remote chains...] -- 5:02:31
      1032000 -- (-2162.010) [...23 remote chains...] -- 5:02:41
      1033000 -- (-2149.238) [...23 remote chains...] -- 5:02:22
      1034000 -- (-2149.588) [...23 remote chains...] -- 5:02:32
      1035000 -- (-2139.286) [...23 remote chains...] -- 5:02:14

      Average standard deviation of split frequencies: 0.022881

      1036000 -- (-2154.957) [...23 remote chains...] -- 5:02:24
      1037000 -- (-2131.882) [...23 remote chains...] -- 5:02:34
      1038000 -- (-2140.586) [...23 remote chains...] -- 5:02:16
      1039000 -- (-2140.333) [...23 remote chains...] -- 5:02:25
      1040000 -- [-2128.500] [...23 remote chains...] -- 5:02:07

      Average standard deviation of split frequencies: 0.022819

      1041000 -- [-2134.059] [...23 remote chains...] -- 5:02:17
      1042000 -- (-2136.069) [...23 remote chains...] -- 5:02:27
      1043000 -- (-2143.286) [...23 remote chains...] -- 5:02:09
      1044000 -- (-2149.050) [...23 remote chains...] -- 5:02:19
      1045000 -- (-2143.770) [...23 remote chains...] -- 5:02:28

      Average standard deviation of split frequencies: 0.022778

      1046000 -- [-2149.322] [...23 remote chains...] -- 5:02:10
      1047000 -- (-2153.201) [...23 remote chains...] -- 5:02:20
      1048000 -- (-2148.240) [...23 remote chains...] -- 5:02:02
      1049000 -- (-2134.926) [...23 remote chains...] -- 5:02:12
      1050000 -- (-2136.826) [...23 remote chains...] -- 5:02:22

      Average standard deviation of split frequencies: 0.022707

      1051000 -- (-2164.972) [...23 remote chains...] -- 5:02:04
      1052000 -- (-2163.353) [...23 remote chains...] -- 5:02:13
      1053000 -- (-2161.708) [...23 remote chains...] -- 5:01:55
      1054000 -- (-2149.446) [...23 remote chains...] -- 5:02:05
      1055000 -- (-2130.482) [...23 remote chains...] -- 5:02:15

      Average standard deviation of split frequencies: 0.022689

      1056000 -- (-2140.572) [...23 remote chains...] -- 5:01:57
      1057000 -- (-2133.053) [...23 remote chains...] -- 5:02:07
      1058000 -- (-2152.131) [...23 remote chains...] -- 5:02:16
      1059000 -- (-2141.740) [...23 remote chains...] -- 5:01:58
      1060000 -- (-2140.282) [...23 remote chains...] -- 5:02:08

      Average standard deviation of split frequencies: 0.022700

      1061000 -- (-2144.944) [...23 remote chains...] -- 5:02:18
      1062000 -- (-2128.779) [...23 remote chains...] -- 5:02:00
      1063000 -- (-2144.192) [...23 remote chains...] -- 5:02:09
      1064000 -- (-2157.906) [...23 remote chains...] -- 5:01:52
      1065000 -- (-2141.931) [...23 remote chains...] -- 5:02:01

      Average standard deviation of split frequencies: 0.022667

      1066000 -- [-2132.331] [...23 remote chains...] -- 5:02:11
      1067000 -- (-2146.575) [...23 remote chains...] -- 5:01:53
      1068000 -- [-2140.314] [...23 remote chains...] -- 5:02:03
      1069000 -- [-2135.412] [...23 remote chains...] -- 5:02:12
      1070000 -- (-2137.265) [...23 remote chains...] -- 5:01:55

      Average standard deviation of split frequencies: 0.022541

      1071000 -- (-2148.237) [...23 remote chains...] -- 5:02:04
      1072000 -- (-2129.615) [...23 remote chains...] -- 5:01:46
      1073000 -- (-2135.536) [...23 remote chains...] -- 5:01:56
      1074000 -- [-2128.479] [...23 remote chains...] -- 5:02:05
      1075000 -- (-2140.020) [...23 remote chains...] -- 5:01:48

      Average standard deviation of split frequencies: 0.022417

      1076000 -- (-2156.386) [...23 remote chains...] -- 5:01:57
      1077000 -- (-2162.352) [...23 remote chains...] -- 5:01:40
      1078000 -- (-2153.885) [...23 remote chains...] -- 5:01:49
      1079000 -- (-2147.216) [...23 remote chains...] -- 5:01:59
      1080000 -- (-2126.182) [...23 remote chains...] -- 5:01:41

      Average standard deviation of split frequencies: 0.022430

      1081000 -- (-2120.696) [...23 remote chains...] -- 5:01:51
      1082000 -- [-2106.556] [...23 remote chains...] -- 5:01:33
      1083000 -- (-2113.772) [...23 remote chains...] -- 5:01:43
      1084000 -- [-2109.070] [...23 remote chains...] -- 5:01:52
      1085000 -- (-2132.069) [...23 remote chains...] -- 5:01:35

      Average standard deviation of split frequencies: 0.022097

      1086000 -- [-2139.589] [...23 remote chains...] -- 5:01:44
      1087000 -- (-2125.258) [...23 remote chains...] -- 5:01:53
      1088000 -- (-2143.699) [...23 remote chains...] -- 5:01:36
      1089000 -- (-2132.638) [...23 remote chains...] -- 5:01:45
      1090000 -- [-2130.026] [...23 remote chains...] -- 5:01:28

      Average standard deviation of split frequencies: 0.021968

      1091000 -- (-2133.434) [...23 remote chains...] -- 5:01:37
      1092000 -- (-2151.969) [...23 remote chains...] -- 5:01:47
      1093000 -- [-2115.782] [...23 remote chains...] -- 5:01:30
      1094000 -- [-2117.598] [...23 remote chains...] -- 5:01:39
      1095000 -- (-2122.349) [...23 remote chains...] -- 5:01:22

      Average standard deviation of split frequencies: 0.021695

      1096000 -- [-2127.462] [...23 remote chains...] -- 5:01:31
      1097000 -- (-2143.925) [...23 remote chains...] -- 5:01:40
      1098000 -- (-2125.949) [...23 remote chains...] -- 5:01:23
      1099000 -- (-2145.192) [...23 remote chains...] -- 5:01:32
      1100000 -- (-2132.999) [...23 remote chains...] -- 5:01:15

      Average standard deviation of split frequencies: 0.021546

      1101000 -- [-2126.810] [...23 remote chains...] -- 5:01:24
      1102000 -- (-2133.964) [...23 remote chains...] -- 5:01:34
      1103000 -- (-2137.700) [...23 remote chains...] -- 5:01:16
      1104000 -- (-2128.105) [...23 remote chains...] -- 5:01:26
      1105000 -- (-2129.532) [...23 remote chains...] -- 5:01:35

      Average standard deviation of split frequencies: 0.021412

      1106000 -- (-2137.444) [...23 remote chains...] -- 5:01:18
      1107000 -- (-2144.264) [...23 remote chains...] -- 5:01:27
      1108000 -- (-2157.358) [...23 remote chains...] -- 5:01:10
      1109000 -- (-2169.334) [...23 remote chains...] -- 5:01:19
      1110000 -- (-2145.543) [...23 remote chains...] -- 5:01:28

      Average standard deviation of split frequencies: 0.021480

      1111000 -- (-2144.110) [...23 remote chains...] -- 5:01:11
      1112000 -- (-2123.187) [...23 remote chains...] -- 5:01:20
      1113000 -- (-2123.384) [...23 remote chains...] -- 5:01:30
      1114000 -- (-2132.295) [...23 remote chains...] -- 5:01:13
      1115000 -- (-2124.775) [...23 remote chains...] -- 5:01:22

      Average standard deviation of split frequencies: 0.021431

      1116000 -- (-2138.167) [...23 remote chains...] -- 5:01:05
      1117000 -- (-2134.737) [...23 remote chains...] -- 5:01:14
      1118000 -- (-2169.055) [...23 remote chains...] -- 5:01:23
      1119000 -- (-2160.467) [...23 remote chains...] -- 5:01:06
      1120000 -- (-2145.465) [...23 remote chains...] -- 5:01:15

      Average standard deviation of split frequencies: 0.021371

      1121000 -- (-2146.480) [...23 remote chains...] -- 5:00:59
      1122000 -- (-2129.808) [...23 remote chains...] -- 5:01:08
      1123000 -- (-2125.038) [...23 remote chains...] -- 5:01:17
      1124000 -- (-2134.399) [...23 remote chains...] -- 5:01:00
      1125000 -- (-2131.642) [...23 remote chains...] -- 5:01:09

      Average standard deviation of split frequencies: 0.021364

      1126000 -- (-2138.999) [...23 remote chains...] -- 5:01:18
      1127000 -- (-2139.013) [...23 remote chains...] -- 5:01:01
      1128000 -- (-2149.144) [...23 remote chains...] -- 5:01:10
      1129000 -- (-2145.824) [...23 remote chains...] -- 5:00:53
      1130000 -- (-2139.474) [...23 remote chains...] -- 5:01:02

      Average standard deviation of split frequencies: 0.021463

      1131000 -- (-2150.129) [...23 remote chains...] -- 5:01:11
      1132000 -- (-2129.054) [...23 remote chains...] -- 5:00:55
      1133000 -- (-2137.040) [...23 remote chains...] -- 5:01:04
      1134000 -- (-2137.970) [...23 remote chains...] -- 5:00:47
      1135000 -- (-2158.224) [...23 remote chains...] -- 5:00:56

      Average standard deviation of split frequencies: 0.021318

      1136000 -- (-2179.587) [...23 remote chains...] -- 5:01:05
      1137000 -- (-2157.485) [...23 remote chains...] -- 5:00:48
      1138000 -- (-2133.013) [...23 remote chains...] -- 5:00:57
      1139000 -- (-2142.256) [...23 remote chains...] -- 5:00:41
      1140000 -- (-2141.259) [...23 remote chains...] -- 5:00:50

      Average standard deviation of split frequencies: 0.021464

      1141000 -- (-2133.721) [...23 remote chains...] -- 5:00:59
      1142000 -- (-2127.075) [...23 remote chains...] -- 5:00:42
      1143000 -- (-2140.594) [...23 remote chains...] -- 5:00:51
      1144000 -- (-2129.366) [...23 remote chains...] -- 5:00:35
      1145000 -- (-2135.659) [...23 remote chains...] -- 5:00:43

      Average standard deviation of split frequencies: 0.021330

      1146000 -- [-2132.067] [...23 remote chains...] -- 5:00:52
      1147000 -- (-2147.566) [...23 remote chains...] -- 5:00:36
      1148000 -- (-2135.015) [...23 remote chains...] -- 5:00:45
      1149000 -- (-2127.330) [...23 remote chains...] -- 5:00:53
      1150000 -- (-2134.796) [...23 remote chains...] -- 5:00:37

      Average standard deviation of split frequencies: 0.021424

      1151000 -- (-2130.434) [...23 remote chains...] -- 5:00:46
      1152000 -- [-2122.907] [...23 remote chains...] -- 5:00:30
      1153000 -- (-2125.322) [...23 remote chains...] -- 5:00:38
      1154000 -- (-2121.395) [...23 remote chains...] -- 5:00:47
      1155000 -- [-2118.997] [...23 remote chains...] -- 5:00:31

      Average standard deviation of split frequencies: 0.021187

      1156000 -- (-2120.982) [...23 remote chains...] -- 5:00:39
      1157000 -- (-2135.974) [...23 remote chains...] -- 5:00:23
      1158000 -- [-2147.166] [...23 remote chains...] -- 5:00:32
      1159000 -- (-2140.793) [...23 remote chains...] -- 5:00:41
      1160000 -- [-2129.726] [...23 remote chains...] -- 5:00:25

      Average standard deviation of split frequencies: 0.021225

      1161000 -- (-2134.467) [...23 remote chains...] -- 5:00:33
      1162000 -- [-2107.459] [...23 remote chains...] -- 5:00:42
      1163000 -- [-2114.678] [...23 remote chains...] -- 5:00:26
      1164000 -- [-2127.063] [...23 remote chains...] -- 5:00:34
      1165000 -- (-2133.344) [...23 remote chains...] -- 5:00:18

      Average standard deviation of split frequencies: 0.020920

      1166000 -- (-2133.174) [...23 remote chains...] -- 5:00:27
      1167000 -- (-2130.889) [...23 remote chains...] -- 5:00:36
      1168000 -- (-2131.549) [...23 remote chains...] -- 5:00:20
      1169000 -- [-2131.234] [...23 remote chains...] -- 5:00:28
      1170000 -- (-2158.031) [...23 remote chains...] -- 5:00:12

      Average standard deviation of split frequencies: 0.020875

      1171000 -- (-2131.131) [...23 remote chains...] -- 5:00:21
      1172000 -- (-2140.201) [...23 remote chains...] -- 5:00:29
      1173000 -- (-2126.476) [...23 remote chains...] -- 5:00:13
      1174000 -- (-2150.597) [...23 remote chains...] -- 5:00:22
      1175000 -- (-2142.898) [...23 remote chains...] -- 5:00:06

      Average standard deviation of split frequencies: 0.020939

      1176000 -- (-2125.520) [...23 remote chains...] -- 5:00:15
      1177000 -- (-2129.684) [...23 remote chains...] -- 5:00:23
      1178000 -- (-2148.484) [...23 remote chains...] -- 5:00:07
      1179000 -- (-2155.381) [...23 remote chains...] -- 5:00:16
      1180000 -- (-2155.967) [...23 remote chains...] -- 5:00:24

      Average standard deviation of split frequencies: 0.020808

      1181000 -- (-2158.978) [...23 remote chains...] -- 5:00:08
      1182000 -- (-2145.837) [...23 remote chains...] -- 5:00:17
      1183000 -- (-2138.067) [...23 remote chains...] -- 5:00:01
      1184000 -- (-2152.626) [...23 remote chains...] -- 5:00:10
      1185000 -- (-2134.821) [...23 remote chains...] -- 5:00:18

      Average standard deviation of split frequencies: 0.020929

      1186000 -- (-2137.726) [...23 remote chains...] -- 5:00:02
      1187000 -- (-2163.204) [...23 remote chains...] -- 5:00:11
      1188000 -- (-2156.496) [...23 remote chains...] -- 5:00:19
      1189000 -- (-2146.841) [...23 remote chains...] -- 5:00:03
      1190000 -- (-2143.685) [...23 remote chains...] -- 5:00:12

      Average standard deviation of split frequencies: 0.020863

      1191000 -- (-2154.345) [...23 remote chains...] -- 4:59:56
      1192000 -- (-2152.876) [...23 remote chains...] -- 5:00:05
      1193000 -- (-2150.524) [...23 remote chains...] -- 5:00:13
      1194000 -- (-2128.200) [...23 remote chains...] -- 4:59:57
      1195000 -- (-2139.774) [...23 remote chains...] -- 5:00:06

      Average standard deviation of split frequencies: 0.020795

      1196000 -- (-2143.161) [...23 remote chains...] -- 4:59:50
      1197000 -- (-2154.781) [...23 remote chains...] -- 4:59:58
      1198000 -- (-2167.562) [...23 remote chains...] -- 5:00:07
      1199000 -- (-2147.209) [...23 remote chains...] -- 4:59:51
      1200000 -- (-2140.713) [...23 remote chains...] -- 5:00:00

      Average standard deviation of split frequencies: 0.020837

      1201000 -- (-2140.683) [...23 remote chains...] -- 5:00:08
      1202000 -- (-2140.868) [...23 remote chains...] -- 4:59:52
      1203000 -- (-2129.379) [...23 remote chains...] -- 5:00:01
      1204000 -- (-2145.412) [...23 remote chains...] -- 4:59:45
      1205000 -- (-2160.029) [...23 remote chains...] -- 4:59:53

      Average standard deviation of split frequencies: 0.020816

      1206000 -- (-2139.953) [...23 remote chains...] -- 5:00:02
      1207000 -- (-2154.654) [...23 remote chains...] -- 4:59:46
      1208000 -- (-2142.824) [...23 remote chains...] -- 4:59:55
      1209000 -- (-2152.141) [...23 remote chains...] -- 4:59:39
      1210000 -- (-2134.638) [...23 remote chains...] -- 4:59:47

      Average standard deviation of split frequencies: 0.020708

      1211000 -- (-2133.433) [...23 remote chains...] -- 4:59:56
      1212000 -- (-2146.110) [...23 remote chains...] -- 4:59:40
      1213000 -- (-2149.755) [...23 remote chains...] -- 4:59:48
      1214000 -- (-2157.400) [...23 remote chains...] -- 4:59:33
      1215000 -- (-2137.577) [...23 remote chains...] -- 4:59:41

      Average standard deviation of split frequencies: 0.020663

      1216000 -- (-2136.506) [...23 remote chains...] -- 4:59:50
      1217000 -- (-2140.518) [...23 remote chains...] -- 4:59:34
      1218000 -- (-2152.445) [...23 remote chains...] -- 4:59:42
      1219000 -- (-2149.864) [...23 remote chains...] -- 4:59:27
      1220000 -- (-2157.544) [...23 remote chains...] -- 4:59:35

      Average standard deviation of split frequencies: 0.020682

      1221000 -- (-2157.944) [...23 remote chains...] -- 4:59:43
      1222000 -- (-2148.595) [...23 remote chains...] -- 4:59:28
      1223000 -- (-2152.812) [...23 remote chains...] -- 4:59:36
      1224000 -- (-2145.141) [...23 remote chains...] -- 4:59:21
      1225000 -- (-2151.868) [...23 remote chains...] -- 4:59:29

      Average standard deviation of split frequencies: 0.020762

      1226000 -- (-2138.374) [...23 remote chains...] -- 4:59:37
      1227000 -- (-2119.575) [...23 remote chains...] -- 4:59:22
      1228000 -- (-2138.885) [...23 remote chains...] -- 4:59:30
      1229000 -- (-2140.818) [...23 remote chains...] -- 4:59:38
      1230000 -- [-2115.834] [...23 remote chains...] -- 4:59:23

      Average standard deviation of split frequencies: 0.020620

      1231000 -- (-2121.124) [...23 remote chains...] -- 4:59:31
      1232000 -- (-2113.985) [...23 remote chains...] -- 4:59:16
      1233000 -- (-2123.630) [...23 remote chains...] -- 4:59:24
      1234000 -- (-2122.013) [...23 remote chains...] -- 4:59:32
      1235000 -- (-2140.247) [...23 remote chains...] -- 4:59:17

      Average standard deviation of split frequencies: 0.020588

      1236000 -- (-2129.025) [...23 remote chains...] -- 4:59:25
      1237000 -- (-2141.879) [...23 remote chains...] -- 4:59:33
      1238000 -- (-2143.899) [...23 remote chains...] -- 4:59:18
      1239000 -- (-2164.199) [...23 remote chains...] -- 4:59:26
      1240000 -- (-2149.272) [...23 remote chains...] -- 4:59:11

      Average standard deviation of split frequencies: 0.020567

      1241000 -- (-2153.159) [...23 remote chains...] -- 4:59:19
      1242000 -- (-2152.194) [...23 remote chains...] -- 4:59:27
      1243000 -- (-2176.247) [...23 remote chains...] -- 4:59:12
      1244000 -- (-2170.896) [...23 remote chains...] -- 4:59:20
      1245000 -- (-2144.716) [...23 remote chains...] -- 4:59:05

      Average standard deviation of split frequencies: 0.020509

      1246000 -- (-2152.280) [...23 remote chains...] -- 4:59:13
      1247000 -- (-2143.590) [...23 remote chains...] -- 4:59:21
      1248000 -- (-2150.241) [...23 remote chains...] -- 4:59:06
      1249000 -- (-2134.256) [...23 remote chains...] -- 4:59:14
      1250000 -- [-2144.430] [...23 remote chains...] -- 4:59:00

      Average standard deviation of split frequencies: 0.020331

      1251000 -- (-2136.973) [...23 remote chains...] -- 4:59:08
      1252000 -- (-2141.505) [...23 remote chains...] -- 4:59:16
      1253000 -- (-2147.373) [...23 remote chains...] -- 4:59:01
      1254000 -- (-2141.973) [...23 remote chains...] -- 4:59:09
      1255000 -- (-2118.620) [...23 remote chains...] -- 4:59:17

      Average standard deviation of split frequencies: 0.020200

      1256000 -- (-2122.824) [...23 remote chains...] -- 4:59:02
      1257000 -- (-2124.702) [...23 remote chains...] -- 4:59:10
      1258000 -- (-2132.147) [...23 remote chains...] -- 4:58:55
      1259000 -- (-2124.440) [...23 remote chains...] -- 4:59:03
      1260000 -- (-2117.375) [...23 remote chains...] -- 4:59:11

      Average standard deviation of split frequencies: 0.020261

      1261000 -- (-2121.504) [...23 remote chains...] -- 4:58:56
      1262000 -- [-2122.135] [...23 remote chains...] -- 4:59:04
      1263000 -- (-2129.270) [...23 remote chains...] -- 4:59:12
      1264000 -- (-2129.433) [...23 remote chains...] -- 4:58:57
      1265000 -- (-2130.668) [...23 remote chains...] -- 4:59:05

      Average standard deviation of split frequencies: 0.020321

      1266000 -- (-2128.029) [...23 remote chains...] -- 4:58:50
      1267000 -- (-2150.564) [...23 remote chains...] -- 4:58:58
      1268000 -- (-2144.056) [...23 remote chains...] -- 4:59:06
      1269000 -- [-2134.935] [...23 remote chains...] -- 4:58:51
      1270000 -- (-2141.742) [...23 remote chains...] -- 4:58:59

      Average standard deviation of split frequencies: 0.020262

      1271000 -- (-2130.196) [...23 remote chains...] -- 4:59:07
      1272000 -- (-2142.519) [...23 remote chains...] -- 4:58:52
      1273000 -- (-2132.769) [...23 remote chains...] -- 4:59:00
      1274000 -- (-2139.763) [...23 remote chains...] -- 4:58:45
      1275000 -- (-2134.891) [...23 remote chains...] -- 4:58:53

      Average standard deviation of split frequencies: 0.020257

      1276000 -- (-2126.311) [...23 remote chains...] -- 4:59:01
      1277000 -- (-2156.883) [...23 remote chains...] -- 4:58:46
      1278000 -- (-2149.981) [...23 remote chains...] -- 4:58:54
      1279000 -- (-2145.337) [...23 remote chains...] -- 4:58:39
      1280000 -- (-2132.854) [...23 remote chains...] -- 4:58:47

      Average standard deviation of split frequencies: 0.020342

      1281000 -- (-2125.585) [...23 remote chains...] -- 4:58:55
      1282000 -- (-2139.301) [...23 remote chains...] -- 4:58:40
      1283000 -- (-2130.099) [...23 remote chains...] -- 4:58:48
      1284000 -- (-2133.957) [...23 remote chains...] -- 4:58:33
      1285000 -- (-2142.189) [...23 remote chains...] -- 4:58:41

      Average standard deviation of split frequencies: 0.020389

      1286000 -- (-2147.641) [...23 remote chains...] -- 4:58:49
      1287000 -- [-2138.467] [...23 remote chains...] -- 4:58:34
      1288000 -- (-2139.665) [...23 remote chains...] -- 4:58:42
      1289000 -- (-2164.483) [...23 remote chains...] -- 4:58:50
      1290000 -- (-2153.322) [...23 remote chains...] -- 4:58:35

      Average standard deviation of split frequencies: 0.020458

      1291000 -- [-2141.574] [...23 remote chains...] -- 4:58:43
      1292000 -- (-2147.885) [...23 remote chains...] -- 4:58:51
      1293000 -- (-2146.253) [...23 remote chains...] -- 4:58:36
      1294000 -- (-2138.603) [...23 remote chains...] -- 4:58:44
      1295000 -- [-2128.420] [...23 remote chains...] -- 4:58:30

      Average standard deviation of split frequencies: 0.020426

      1296000 -- (-2129.144) [...23 remote chains...] -- 4:58:37
      1297000 -- (-2132.621) [...23 remote chains...] -- 4:58:45
      1298000 -- [-2127.078] [...23 remote chains...] -- 4:58:31
      1299000 -- [-2133.495] [...23 remote chains...] -- 4:58:38
      1300000 -- (-2141.197) [...23 remote chains...] -- 4:58:24

      Average standard deviation of split frequencies: 0.020422

      1301000 -- (-2140.751) [...23 remote chains...] -- 4:58:32
      1302000 -- (-2144.684) [...23 remote chains...] -- 4:58:39
      1303000 -- (-2130.147) [...23 remote chains...] -- 4:58:25
      1304000 -- (-2149.081) [...23 remote chains...] -- 4:58:32
      1305000 -- (-2147.125) [...23 remote chains...] -- 4:58:40

      Average standard deviation of split frequencies: 0.020317

      1306000 -- [-2133.103] [...23 remote chains...] -- 4:58:26
      1307000 -- (-2146.313) [...23 remote chains...] -- 4:58:33
      1308000 -- (-2145.577) [...23 remote chains...] -- 4:58:19
      1309000 -- (-2144.275) [...23 remote chains...] -- 4:58:27
      1310000 -- (-2145.876) [...23 remote chains...] -- 4:58:34

      Average standard deviation of split frequencies: 0.020211

      1311000 -- (-2146.195) [...23 remote chains...] -- 4:58:20
      1312000 -- (-2146.829) [...23 remote chains...] -- 4:58:28
      1313000 -- (-2147.972) [...23 remote chains...] -- 4:58:35
      1314000 -- (-2125.909) [...23 remote chains...] -- 4:58:21
      1315000 -- (-2124.073) [...23 remote chains...] -- 4:58:29

      Average standard deviation of split frequencies: 0.020305

      1316000 -- (-2109.907) [...23 remote chains...] -- 4:58:36
      1317000 -- (-2144.522) [...23 remote chains...] -- 4:58:22
      1318000 -- (-2148.269) [...23 remote chains...] -- 4:58:29
      1319000 -- (-2141.295) [...23 remote chains...] -- 4:58:15
      1320000 -- (-2124.635) [...23 remote chains...] -- 4:58:23

      Average standard deviation of split frequencies: 0.020324

      1321000 -- [-2111.594] [...23 remote chains...] -- 4:58:30
      1322000 -- (-2114.568) [...23 remote chains...] -- 4:58:16
      1323000 -- (-2142.961) [...23 remote chains...] -- 4:58:24
      1324000 -- (-2134.899) [...23 remote chains...] -- 4:58:31
      1325000 -- (-2139.209) [...23 remote chains...] -- 4:58:17

      Average standard deviation of split frequencies: 0.020161

      1326000 -- (-2122.015) [...23 remote chains...] -- 4:58:25
      1327000 -- (-2123.983) [...23 remote chains...] -- 4:58:10
      1328000 -- [-2114.689] [...23 remote chains...] -- 4:58:18
      1329000 -- (-2127.440) [...23 remote chains...] -- 4:58:25
      1330000 -- (-2146.132) [...23 remote chains...] -- 4:58:11

      Average standard deviation of split frequencies: 0.020257

      1331000 -- (-2148.307) [...23 remote chains...] -- 4:58:19
      1332000 -- (-2165.218) [...23 remote chains...] -- 4:58:05
      1333000 -- (-2158.367) [...23 remote chains...] -- 4:58:12
      1334000 -- [-2152.069] [...23 remote chains...] -- 4:58:20
      1335000 -- (-2166.592) [...23 remote chains...] -- 4:58:06

      Average standard deviation of split frequencies: 0.020365

      1336000 -- [-2134.565] [...23 remote chains...] -- 4:58:13
      1337000 -- (-2149.022) [...23 remote chains...] -- 4:58:20
      1338000 -- (-2140.200) [...23 remote chains...] -- 4:58:06
      1339000 -- (-2132.958) [...23 remote chains...] -- 4:58:14
      1340000 -- (-2133.083) [...23 remote chains...] -- 4:58:00

      Average standard deviation of split frequencies: 0.020229

      1341000 -- [-2134.401] [...23 remote chains...] -- 4:58:07
      1342000 -- (-2146.307) [...23 remote chains...] -- 4:58:15
      1343000 -- (-2124.775) [...23 remote chains...] -- 4:58:01
      1344000 -- (-2120.152) [...23 remote chains...] -- 4:58:08
      1345000 -- [-2114.008] [...23 remote chains...] -- 4:57:54

      Average standard deviation of split frequencies: 0.020329

      1346000 -- [-2114.792] [...23 remote chains...] -- 4:58:02
      1347000 -- [-2119.927] [...23 remote chains...] -- 4:58:09
      1348000 -- [-2137.000] [...23 remote chains...] -- 4:57:55
      1349000 -- (-2131.397) [...23 remote chains...] -- 4:58:02
      1350000 -- [-2136.732] [...23 remote chains...] -- 4:58:10

      Average standard deviation of split frequencies: 0.020107

      1351000 -- (-2123.347) [...23 remote chains...] -- 4:57:56
      1352000 -- (-2123.054) [...23 remote chains...] -- 4:58:03
      1353000 -- (-2112.008) [...23 remote chains...] -- 4:57:49
      1354000 -- [-2117.882] [...23 remote chains...] -- 4:57:57
      1355000 -- [-2108.129] [...23 remote chains...] -- 4:58:04

      Average standard deviation of split frequencies: 0.019973

      1356000 -- (-2137.443) [...23 remote chains...] -- 4:57:50
      1357000 -- [-2140.040] [...23 remote chains...] -- 4:57:58
      1358000 -- (-2155.964) [...23 remote chains...] -- 4:57:44
      1359000 -- (-2145.711) [...23 remote chains...] -- 4:57:51
      1360000 -- (-2118.386) [...23 remote chains...] -- 4:57:58

      Average standard deviation of split frequencies: 0.019955

      1361000 -- (-2124.792) [...23 remote chains...] -- 4:58:06
      1362000 -- (-2125.539) [...23 remote chains...] -- 4:57:52
      1363000 -- [-2130.614] [...23 remote chains...] -- 4:57:59
      1364000 -- (-2135.601) [...23 remote chains...] -- 4:57:46
      1365000 -- (-2144.929) [...23 remote chains...] -- 4:57:53

      Average standard deviation of split frequencies: 0.019888

      1366000 -- (-2139.331) [...23 remote chains...] -- 4:58:00
      1367000 -- [-2150.642] [...23 remote chains...] -- 4:57:46
      1368000 -- (-2144.407) [...23 remote chains...] -- 4:57:54
      1369000 -- [-2124.268] [...23 remote chains...] -- 4:57:40
      1370000 -- (-2132.029) [...23 remote chains...] -- 4:57:47

      Average standard deviation of split frequencies: 0.019768

      1371000 -- (-2142.493) [...23 remote chains...] -- 4:57:54
      1372000 -- (-2137.204) [...23 remote chains...] -- 4:57:41
      1373000 -- (-2125.115) [...23 remote chains...] -- 4:57:48
      1374000 -- (-2129.984) [...23 remote chains...] -- 4:57:55
      1375000 -- (-2139.513) [...23 remote chains...] -- 4:57:42

      Average standard deviation of split frequencies: 0.019831

      1376000 -- (-2125.695) [...23 remote chains...] -- 4:57:49
      1377000 -- (-2135.000) [...23 remote chains...] -- 4:57:35
      1378000 -- (-2138.449) [...23 remote chains...] -- 4:57:42
      1379000 -- (-2142.012) [...23 remote chains...] -- 4:57:49
      1380000 -- (-2164.958) [...23 remote chains...] -- 4:57:36

      Average standard deviation of split frequencies: 0.019735

      1381000 -- (-2144.817) [...23 remote chains...] -- 4:57:43
      1382000 -- (-2151.404) [...23 remote chains...] -- 4:57:30
      1383000 -- (-2154.376) [...23 remote chains...] -- 4:57:37
      1384000 -- [-2163.891] [...23 remote chains...] -- 4:57:44
      1385000 -- [-2140.814] [...23 remote chains...] -- 4:57:30

      Average standard deviation of split frequencies: 0.019724

      1386000 -- (-2153.787) [...23 remote chains...] -- 4:57:37
      1387000 -- [-2128.173] [...23 remote chains...] -- 4:57:45
      1388000 -- (-2139.340) [...23 remote chains...] -- 4:57:31
      1389000 -- (-2139.587) [...23 remote chains...] -- 4:57:38
      1390000 -- [-2132.514] [...23 remote chains...] -- 4:57:45

      Average standard deviation of split frequencies: 0.019744

      1391000 -- (-2135.805) [...23 remote chains...] -- 4:57:32
      1392000 -- (-2126.142) [...23 remote chains...] -- 4:57:39
      1393000 -- (-2128.487) [...23 remote chains...] -- 4:57:26
      1394000 -- (-2123.886) [...23 remote chains...] -- 4:57:33
      1395000 -- (-2110.288) [...23 remote chains...] -- 4:57:40

      Average standard deviation of split frequencies: 0.019780

      1396000 -- (-2109.156) [...23 remote chains...] -- 4:57:26
      1397000 -- [-2132.342] [...23 remote chains...] -- 4:57:33
      1398000 -- [-2135.846] [...23 remote chains...] -- 4:57:40
      1399000 -- (-2126.773) [...23 remote chains...] -- 4:57:27
      1400000 -- (-2126.524) [...23 remote chains...] -- 4:57:34

      Average standard deviation of split frequencies: 0.019868

      1401000 -- [-2136.022] [...23 remote chains...] -- 4:57:21
      1402000 -- [-2132.181] [...23 remote chains...] -- 4:57:28
      1403000 -- (-2152.109) [...23 remote chains...] -- 4:57:35
      1404000 -- (-2139.198) [...23 remote chains...] -- 4:57:21
      1405000 -- (-2144.012) [...23 remote chains...] -- 4:57:28

      Average standard deviation of split frequencies: 0.019625

      1406000 -- (-2155.668) [...23 remote chains...] -- 4:57:15
      1407000 -- (-2151.047) [...23 remote chains...] -- 4:57:22
      1408000 -- (-2136.133) [...23 remote chains...] -- 4:57:29
      1409000 -- [-2132.797] [...23 remote chains...] -- 4:57:16
      1410000 -- (-2132.802) [...23 remote chains...] -- 4:57:23

      Average standard deviation of split frequencies: 0.019609

      1411000 -- (-2152.426) [...23 remote chains...] -- 4:57:10
      1412000 -- (-2139.312) [...23 remote chains...] -- 4:57:17
      1413000 -- (-2126.641) [...23 remote chains...] -- 4:57:24
      1414000 -- (-2123.243) [...23 remote chains...] -- 4:57:10
      1415000 -- (-2115.037) [...23 remote chains...] -- 4:57:17

      Average standard deviation of split frequencies: 0.019714

      1416000 -- (-2136.296) [...23 remote chains...] -- 4:57:04
      1417000 -- (-2130.215) [...23 remote chains...] -- 4:57:11
      1418000 -- (-2147.186) [...23 remote chains...] -- 4:57:18
      1419000 -- (-2142.905) [...23 remote chains...] -- 4:57:05
      1420000 -- (-2124.590) [...23 remote chains...] -- 4:57:12

      Average standard deviation of split frequencies: 0.019523

      1421000 -- (-2142.590) [...23 remote chains...] -- 4:57:19
      1422000 -- (-2138.656) [...23 remote chains...] -- 4:57:06
      1423000 -- (-2118.502) [...23 remote chains...] -- 4:57:13
      1424000 -- (-2122.910) [...23 remote chains...] -- 4:56:59
      1425000 -- (-2142.218) [...23 remote chains...] -- 4:57:06

      Average standard deviation of split frequencies: 0.019506

      1426000 -- [-2128.416] [...23 remote chains...] -- 4:57:13
      1427000 -- [-2122.162] [...23 remote chains...] -- 4:57:00
      1428000 -- [-2128.961] [...23 remote chains...] -- 4:57:07
      1429000 -- (-2151.070) [...23 remote chains...] -- 4:56:54
      1430000 -- (-2145.438) [...23 remote chains...] -- 4:57:01

      Average standard deviation of split frequencies: 0.019525

      1431000 -- (-2141.356) [...23 remote chains...] -- 4:57:08
      1432000 -- (-2150.120) [...23 remote chains...] -- 4:56:55
      1433000 -- (-2142.572) [...23 remote chains...] -- 4:57:01
      1434000 -- (-2133.768) [...23 remote chains...] -- 4:57:08
      1435000 -- (-2135.977) [...23 remote chains...] -- 4:56:55

      Average standard deviation of split frequencies: 0.019468

      1436000 -- (-2119.506) [...23 remote chains...] -- 4:57:02
      1437000 -- (-2130.877) [...23 remote chains...] -- 4:56:49
      1438000 -- [-2138.920] [...23 remote chains...] -- 4:56:56
      1439000 -- (-2148.030) [...23 remote chains...] -- 4:57:03
      1440000 -- (-2171.392) [...23 remote chains...] -- 4:56:50

      Average standard deviation of split frequencies: 0.019371

      1441000 -- [-2143.602] [...23 remote chains...] -- 4:56:57
      1442000 -- (-2148.612) [...23 remote chains...] -- 4:56:44
      1443000 -- (-2127.567) [...23 remote chains...] -- 4:56:51
      1444000 -- (-2140.321) [...23 remote chains...] -- 4:56:57
      1445000 -- (-2135.632) [...23 remote chains...] -- 4:56:44

      Average standard deviation of split frequencies: 0.019389

      1446000 -- (-2135.622) [...23 remote chains...] -- 4:56:51
      1447000 -- (-2134.213) [...23 remote chains...] -- 4:56:38
      1448000 -- (-2122.947) [...23 remote chains...] -- 4:56:45
      1449000 -- (-2135.684) [...23 remote chains...] -- 4:56:52
      1450000 -- (-2136.321) [...23 remote chains...] -- 4:56:39

      Average standard deviation of split frequencies: 0.019394

      1451000 -- (-2122.733) [...23 remote chains...] -- 4:56:46
      1452000 -- (-2135.451) [...23 remote chains...] -- 4:56:53
      1453000 -- [-2142.815] [...23 remote chains...] -- 4:56:40
      1454000 -- (-2150.115) [...23 remote chains...] -- 4:56:46
      1455000 -- (-2156.574) [...23 remote chains...] -- 4:56:34

      Average standard deviation of split frequencies: 0.019285

      1456000 -- (-2156.697) [...23 remote chains...] -- 4:56:40
      1457000 -- (-2155.300) [...23 remote chains...] -- 4:56:47
      1458000 -- (-2159.451) [...23 remote chains...] -- 4:56:34
      1459000 -- (-2138.956) [...23 remote chains...] -- 4:56:41
      1460000 -- (-2133.504) [...23 remote chains...] -- 4:56:28

      Average standard deviation of split frequencies: 0.019351

      1461000 -- [-2129.045] [...23 remote chains...] -- 4:56:35
      1462000 -- (-2122.385) [...23 remote chains...] -- 4:56:42
      1463000 -- [-2109.890] [...23 remote chains...] -- 4:56:29
      1464000 -- [-2114.692] [...23 remote chains...] -- 4:56:36
      1465000 -- (-2116.751) [...23 remote chains...] -- 4:56:42

      Average standard deviation of split frequencies: 0.019118

      1466000 -- [-2138.839] [...23 remote chains...] -- 4:56:29
      1467000 -- (-2112.473) [...23 remote chains...] -- 4:56:36
      1468000 -- (-2113.609) [...23 remote chains...] -- 4:56:43
      1469000 -- (-2115.266) [...23 remote chains...] -- 4:56:30
      1470000 -- [-2130.575] [...23 remote chains...] -- 4:56:37

      Average standard deviation of split frequencies: 0.019014

      1471000 -- (-2140.623) [...23 remote chains...] -- 4:56:24
      1472000 -- (-2133.655) [...23 remote chains...] -- 4:56:31
      1473000 -- (-2128.972) [...23 remote chains...] -- 4:56:37
      1474000 -- (-2134.665) [...23 remote chains...] -- 4:56:25
      1475000 -- (-2144.007) [...23 remote chains...] -- 4:56:31

      Average standard deviation of split frequencies: 0.018952

      1476000 -- [-2157.340] [...23 remote chains...] -- 4:56:19
      1477000 -- (-2150.775) [...23 remote chains...] -- 4:56:25
      1478000 -- (-2145.972) [...23 remote chains...] -- 4:56:32
      1479000 -- (-2160.262) [...23 remote chains...] -- 4:56:19
      1480000 -- (-2151.312) [...23 remote chains...] -- 4:56:26

      Average standard deviation of split frequencies: 0.018853

      1481000 -- (-2138.493) [...23 remote chains...] -- 4:56:13
      1482000 -- (-2159.062) [...23 remote chains...] -- 4:56:20
      1483000 -- (-2170.595) [...23 remote chains...] -- 4:56:27
      1484000 -- [-2140.762] [...23 remote chains...] -- 4:56:14
      1485000 -- [-2147.484] [...23 remote chains...] -- 4:56:21

      Average standard deviation of split frequencies: 0.018787

      1486000 -- (-2132.775) [...23 remote chains...] -- 4:56:08
      1487000 -- (-2142.926) [...23 remote chains...] -- 4:56:15
      1488000 -- [-2140.957] [...23 remote chains...] -- 4:56:21
      1489000 -- (-2152.604) [...23 remote chains...] -- 4:56:09
      1490000 -- (-2136.778) [...23 remote chains...] -- 4:56:15

      Average standard deviation of split frequencies: 0.018727

      1491000 -- (-2151.008) [...23 remote chains...] -- 4:56:22
      1492000 -- (-2158.014) [...23 remote chains...] -- 4:56:09
      1493000 -- (-2126.286) [...23 remote chains...] -- 4:56:16
      1494000 -- (-2122.696) [...23 remote chains...] -- 4:56:03
      1495000 -- (-2125.514) [...23 remote chains...] -- 4:56:10

      Average standard deviation of split frequencies: 0.018478

      1496000 -- (-2131.727) [...23 remote chains...] -- 4:56:16
      1497000 -- (-2135.205) [...23 remote chains...] -- 4:56:04
      1498000 -- [-2132.668] [...23 remote chains...] -- 4:56:10
      1499000 -- (-2127.550) [...23 remote chains...] -- 4:56:17
      1500000 -- [-2127.134] [...23 remote chains...] -- 4:56:05

      Average standard deviation of split frequencies: 0.018462

      1501000 -- (-2124.397) [...23 remote chains...] -- 4:56:11
      1502000 -- (-2122.813) [...23 remote chains...] -- 4:55:59
      1503000 -- [-2129.303] [...23 remote chains...] -- 4:56:05
      1504000 -- [-2133.261] [...23 remote chains...] -- 4:56:12
      1505000 -- (-2127.177) [...23 remote chains...] -- 4:55:59

      Average standard deviation of split frequencies: 0.018316

      1506000 -- (-2114.280) [...23 remote chains...] -- 4:56:06
      1507000 -- (-2133.700) [...23 remote chains...] -- 4:55:53
      1508000 -- [-2134.197] [...23 remote chains...] -- 4:56:00
      1509000 -- (-2136.005) [...23 remote chains...] -- 4:56:06
      1510000 -- (-2142.766) [...23 remote chains...] -- 4:55:54

      Average standard deviation of split frequencies: 0.018236

      1511000 -- (-2127.855) [...23 remote chains...] -- 4:56:00
      1512000 -- (-2130.309) [...23 remote chains...] -- 4:56:07
      1513000 -- (-2132.259) [...23 remote chains...] -- 4:55:54
      1514000 -- (-2140.636) [...23 remote chains...] -- 4:56:01
      1515000 -- (-2136.720) [...23 remote chains...] -- 4:55:49

      Average standard deviation of split frequencies: 0.018191

      1516000 -- (-2139.412) [...23 remote chains...] -- 4:55:55
      1517000 -- (-2140.274) [...23 remote chains...] -- 4:56:01
      1518000 -- (-2127.015) [...23 remote chains...] -- 4:55:49
      1519000 -- (-2120.516) [...23 remote chains...] -- 4:55:56
      1520000 -- (-2130.235) [...23 remote chains...] -- 4:56:02

      Average standard deviation of split frequencies: 0.018200

      1521000 -- (-2135.419) [...23 remote chains...] -- 4:55:50
      1522000 -- [-2140.487] [...23 remote chains...] -- 4:55:56
      1523000 -- (-2137.298) [...23 remote chains...] -- 4:55:44
      1524000 -- (-2150.731) [...23 remote chains...] -- 4:55:50
      1525000 -- (-2154.572) [...23 remote chains...] -- 4:55:57

      Average standard deviation of split frequencies: 0.018320

      1526000 -- (-2140.096) [...23 remote chains...] -- 4:55:44
      1527000 -- (-2130.511) [...23 remote chains...] -- 4:55:51
      1528000 -- (-2136.720) [...23 remote chains...] -- 4:55:39
      1529000 -- (-2160.904) [...23 remote chains...] -- 4:55:45
      1530000 -- (-2146.596) [...23 remote chains...] -- 4:55:51

      Average standard deviation of split frequencies: 0.018399

      1531000 -- [-2136.762] [...23 remote chains...] -- 4:55:39
      1532000 -- [-2141.711] [...23 remote chains...] -- 4:55:46
      1533000 -- [-2123.441] [...23 remote chains...] -- 4:55:52
      1534000 -- [-2126.641] [...23 remote chains...] -- 4:55:40
      1535000 -- [-2116.618] [...23 remote chains...] -- 4:55:46

      Average standard deviation of split frequencies: 0.018437

      1536000 -- [-2137.771] [...23 remote chains...] -- 4:55:34
      1537000 -- [-2110.141] [...23 remote chains...] -- 4:55:40
      1538000 -- [-2113.802] [...23 remote chains...] -- 4:55:47
      1539000 -- (-2126.446) [...23 remote chains...] -- 4:55:34
      1540000 -- [-2124.658] [...23 remote chains...] -- 4:55:41

      Average standard deviation of split frequencies: 0.018446

      1541000 -- (-2126.256) [...23 remote chains...] -- 4:55:29
      1542000 -- (-2123.791) [...23 remote chains...] -- 4:55:35
      1543000 -- (-2146.081) [...23 remote chains...] -- 4:55:41
      1544000 -- (-2142.365) [...23 remote chains...] -- 4:55:29
      1545000 -- (-2165.133) [...23 remote chains...] -- 4:55:36

      Average standard deviation of split frequencies: 0.018392

      1546000 -- (-2157.735) [...23 remote chains...] -- 4:55:42
      1547000 -- (-2145.764) [...23 remote chains...] -- 4:55:30
      1548000 -- (-2150.665) [...23 remote chains...] -- 4:55:36
      1549000 -- (-2143.968) [...23 remote chains...] -- 4:55:42
      1550000 -- [-2140.753] [...23 remote chains...] -- 4:55:30

      Average standard deviation of split frequencies: 0.018368

      1551000 -- (-2140.030) [...23 remote chains...] -- 4:55:37
      1552000 -- (-2134.766) [...23 remote chains...] -- 4:55:25
      1553000 -- (-2133.603) [...23 remote chains...] -- 4:55:31
      1554000 -- (-2143.706) [...23 remote chains...] -- 4:55:37
      1555000 -- (-2143.949) [...23 remote chains...] -- 4:55:25

      Average standard deviation of split frequencies: 0.018308

      1556000 -- (-2145.614) [...23 remote chains...] -- 4:55:31
      1557000 -- (-2158.271) [...23 remote chains...] -- 4:55:19
      1558000 -- (-2170.914) [...23 remote chains...] -- 4:55:26
      1559000 -- (-2157.780) [...23 remote chains...] -- 4:55:32
      1560000 -- (-2142.553) [...23 remote chains...] -- 4:55:20

      Average standard deviation of split frequencies: 0.018284

      1561000 -- (-2149.196) [...23 remote chains...] -- 4:55:26
      1562000 -- (-2154.459) [...23 remote chains...] -- 4:55:32
      1563000 -- (-2157.236) [...23 remote chains...] -- 4:55:20
      1564000 -- (-2127.909) [...23 remote chains...] -- 4:55:27
      1565000 -- (-2136.466) [...23 remote chains...] -- 4:55:33

      Average standard deviation of split frequencies: 0.018170

      1566000 -- (-2140.328) [...23 remote chains...] -- 4:55:21
      1567000 -- (-2135.371) [...23 remote chains...] -- 4:55:27
      1568000 -- (-2130.159) [...23 remote chains...] -- 4:55:33
      1569000 -- (-2133.197) [...23 remote chains...] -- 4:55:21
      1570000 -- (-2146.236) [...23 remote chains...] -- 4:55:28

      Average standard deviation of split frequencies: 0.017899

      1571000 -- (-2157.375) [...23 remote chains...] -- 4:55:16
      1572000 -- (-2157.982) [...23 remote chains...] -- 4:55:22
      1573000 -- (-2154.239) [...23 remote chains...] -- 4:55:28
      1574000 -- (-2162.778) [...23 remote chains...] -- 4:55:16
      1575000 -- (-2144.192) [...23 remote chains...] -- 4:55:22

      Average standard deviation of split frequencies: 0.017769

      1576000 -- (-2139.110) [...23 remote chains...] -- 4:55:28
      1577000 -- (-2133.614) [...23 remote chains...] -- 4:55:17
      1578000 -- (-2135.588) [...23 remote chains...] -- 4:55:23
      1579000 -- (-2120.449) [...23 remote chains...] -- 4:55:11
      1580000 -- (-2153.762) [...23 remote chains...] -- 4:55:17

      Average standard deviation of split frequencies: 0.017584

      1581000 -- (-2124.923) [...23 remote chains...] -- 4:55:23
      1582000 -- (-2129.147) [...23 remote chains...] -- 4:55:11
      1583000 -- [-2119.171] [...23 remote chains...] -- 4:55:17
      1584000 -- (-2110.415) [...23 remote chains...] -- 4:55:06
      1585000 -- (-2134.717) [...23 remote chains...] -- 4:55:12

      Average standard deviation of split frequencies: 0.017477

      1586000 -- (-2128.837) [...23 remote chains...] -- 4:55:18
      1587000 -- (-2151.950) [...23 remote chains...] -- 4:55:06
      1588000 -- (-2141.105) [...23 remote chains...] -- 4:55:12
      1589000 -- (-2150.513) [...23 remote chains...] -- 4:55:01
      1590000 -- (-2137.285) [...23 remote chains...] -- 4:55:07

      Average standard deviation of split frequencies: 0.017421

      1591000 -- (-2154.989) [...23 remote chains...] -- 4:55:13
      1592000 -- (-2145.040) [...23 remote chains...] -- 4:55:01
      1593000 -- (-2139.194) [...23 remote chains...] -- 4:55:07
      1594000 -- (-2137.348) [...23 remote chains...] -- 4:54:55
      1595000 -- [-2144.693] [...23 remote chains...] -- 4:55:01

      Average standard deviation of split frequencies: 0.017140

      1596000 -- (-2148.936) [...23 remote chains...] -- 4:55:08
      1597000 -- (-2146.930) [...23 remote chains...] -- 4:54:56
      1598000 -- (-2151.563) [...23 remote chains...] -- 4:55:02
      1599000 -- (-2152.252) [...23 remote chains...] -- 4:55:08
      1600000 -- (-2154.267) [...23 remote chains...] -- 4:54:56

      Average standard deviation of split frequencies: 0.017054

      1601000 -- (-2134.282) [...23 remote chains...] -- 4:55:02
      1602000 -- (-2142.979) [...23 remote chains...] -- 4:55:08
      1603000 -- (-2152.152) [...23 remote chains...] -- 4:54:57
      1604000 -- (-2153.648) [...23 remote chains...] -- 4:55:03
      1605000 -- [-2137.225] [...23 remote chains...] -- 4:54:51

      Average standard deviation of split frequencies: 0.016901

      1606000 -- [-2148.638] [...23 remote chains...] -- 4:54:57
      1607000 -- (-2148.574) [...23 remote chains...] -- 4:55:03
      1608000 -- (-2144.014) [...23 remote chains...] -- 4:54:52
      1609000 -- (-2147.004) [...23 remote chains...] -- 4:54:58
      1610000 -- (-2169.010) [...23 remote chains...] -- 4:55:04

      Average standard deviation of split frequencies: 0.016837

      1611000 -- (-2146.056) [...23 remote chains...] -- 4:54:52
      1612000 -- (-2156.390) [...23 remote chains...] -- 4:54:58
      1613000 -- (-2163.505) [...23 remote chains...] -- 4:54:46
      1614000 -- (-2148.276) [...23 remote chains...] -- 4:54:52
      1615000 -- (-2163.017) [...23 remote chains...] -- 4:54:58

      Average standard deviation of split frequencies: 0.016759

      1616000 -- (-2139.371) [...23 remote chains...] -- 4:54:47
      1617000 -- (-2150.629) [...23 remote chains...] -- 4:54:53
      1618000 -- (-2144.486) [...23 remote chains...] -- 4:54:59
      1619000 -- (-2146.170) [...23 remote chains...] -- 4:54:47
      1620000 -- (-2149.078) [...23 remote chains...] -- 4:54:53

      Average standard deviation of split frequencies: 0.016737

      1621000 -- (-2153.390) [...23 remote chains...] -- 4:54:59
      1622000 -- (-2175.801) [...23 remote chains...] -- 4:54:48
      1623000 -- (-2149.270) [...23 remote chains...] -- 4:54:54
      1624000 -- (-2134.289) [...23 remote chains...] -- 4:54:42
      1625000 -- (-2137.690) [...23 remote chains...] -- 4:54:48

      Average standard deviation of split frequencies: 0.016758

      1626000 -- (-2133.490) [...23 remote chains...] -- 4:54:54
      1627000 -- (-2130.957) [...23 remote chains...] -- 4:54:42
      1628000 -- [-2123.436] [...23 remote chains...] -- 4:54:48
      1629000 -- [-2132.798] [...23 remote chains...] -- 4:54:54
      1630000 -- (-2128.264) [...23 remote chains...] -- 4:54:43

      Average standard deviation of split frequencies: 0.016732

      1631000 -- (-2140.201) [...23 remote chains...] -- 4:54:49
      1632000 -- (-2150.846) [...23 remote chains...] -- 4:54:37
      1633000 -- (-2149.500) [...23 remote chains...] -- 4:54:43
      1634000 -- (-2127.678) [...23 remote chains...] -- 4:54:49
      1635000 -- [-2124.459] [...23 remote chains...] -- 4:54:38

      Average standard deviation of split frequencies: 0.016675

      1636000 -- (-2122.045) [...23 remote chains...] -- 4:54:44
      1637000 -- (-2122.923) [...23 remote chains...] -- 4:54:50
      1638000 -- (-2122.696) [...23 remote chains...] -- 4:54:38
      1639000 -- (-2126.689) [...23 remote chains...] -- 4:54:44
      1640000 -- (-2126.209) [...23 remote chains...] -- 4:54:33

      Average standard deviation of split frequencies: 0.016626

      1641000 -- (-2108.716) [...23 remote chains...] -- 4:54:39
      1642000 -- (-2118.925) [...23 remote chains...] -- 4:54:44
      1643000 -- (-2119.367) [...23 remote chains...] -- 4:54:33
      1644000 -- (-2135.749) [...23 remote chains...] -- 4:54:39
      1645000 -- (-2130.199) [...23 remote chains...] -- 4:54:45

      Average standard deviation of split frequencies: 0.016543

      1646000 -- (-2139.919) [...23 remote chains...] -- 4:54:33
      1647000 -- (-2139.573) [...23 remote chains...] -- 4:54:39
      1648000 -- (-2153.668) [...23 remote chains...] -- 4:54:28
      1649000 -- (-2146.945) [...23 remote chains...] -- 4:54:34
      1650000 -- (-2168.703) [...23 remote chains...] -- 4:54:40

      Average standard deviation of split frequencies: 0.016555

      1651000 -- (-2173.963) [...23 remote chains...] -- 4:54:28
      1652000 -- (-2161.914) [...23 remote chains...] -- 4:54:34
      1653000 -- (-2154.235) [...23 remote chains...] -- 4:54:40
      1654000 -- (-2161.677) [...23 remote chains...] -- 4:54:29
      1655000 -- (-2161.891) [...23 remote chains...] -- 4:54:34

      Average standard deviation of split frequencies: 0.016442

      1656000 -- (-2154.364) [...23 remote chains...] -- 4:54:23
      1657000 -- (-2155.987) [...23 remote chains...] -- 4:54:29
      1658000 -- (-2143.587) [...23 remote chains...] -- 4:54:35
      1659000 -- (-2135.053) [...23 remote chains...] -- 4:54:24
      1660000 -- (-2170.990) [...23 remote chains...] -- 4:54:29

      Average standard deviation of split frequencies: 0.016509

      1661000 -- (-2168.153) [...23 remote chains...] -- 4:54:35
      1662000 -- (-2144.189) [...23 remote chains...] -- 4:54:24
      1663000 -- (-2131.037) [...23 remote chains...] -- 4:54:30
      1664000 -- [-2136.701] [...23 remote chains...] -- 4:54:35
      1665000 -- (-2152.651) [...23 remote chains...] -- 4:54:24

      Average standard deviation of split frequencies: 0.016507

      1666000 -- (-2158.991) [...23 remote chains...] -- 4:54:30
      1667000 -- (-2157.212) [...23 remote chains...] -- 4:54:19
      1668000 -- (-2134.711) [...23 remote chains...] -- 4:54:25
      1669000 -- (-2146.988) [...23 remote chains...] -- 4:54:30
      1670000 -- (-2137.961) [...23 remote chains...] -- 4:54:19

      Average standard deviation of split frequencies: 0.016520

      1671000 -- (-2141.642) [...23 remote chains...] -- 4:54:25
      1672000 -- (-2144.486) [...23 remote chains...] -- 4:54:14
      1673000 -- (-2144.060) [...23 remote chains...] -- 4:54:19
      1674000 -- (-2138.420) [...23 remote chains...] -- 4:54:25
      1675000 -- (-2139.572) [...23 remote chains...] -- 4:54:14

      Average standard deviation of split frequencies: 0.016400

      1676000 -- (-2135.833) [...23 remote chains...] -- 4:54:20
      1677000 -- (-2115.414) [...23 remote chains...] -- 4:54:25
      1678000 -- (-2131.705) [...23 remote chains...] -- 4:54:14
      1679000 -- (-2121.164) [...23 remote chains...] -- 4:54:20
      1680000 -- (-2118.154) [...23 remote chains...] -- 4:54:26

      Average standard deviation of split frequencies: 0.016390

      1681000 -- [-2142.949] [...23 remote chains...] -- 4:54:15
      1682000 -- (-2137.137) [...23 remote chains...] -- 4:54:20
      1683000 -- (-2139.349) [...23 remote chains...] -- 4:54:09
      1684000 -- (-2161.721) [...23 remote chains...] -- 4:54:15
      1685000 -- (-2145.177) [...23 remote chains...] -- 4:54:21

      Average standard deviation of split frequencies: 0.016210

      1686000 -- (-2146.921) [...23 remote chains...] -- 4:54:10
      1687000 -- (-2147.333) [...23 remote chains...] -- 4:54:15
      1688000 -- (-2147.813) [...23 remote chains...] -- 4:54:04
      1689000 -- (-2132.892) [...23 remote chains...] -- 4:54:10
      1690000 -- (-2153.801) [...23 remote chains...] -- 4:54:16

      Average standard deviation of split frequencies: 0.016088

      1691000 -- (-2152.848) [...23 remote chains...] -- 4:54:04
      1692000 -- (-2154.113) [...23 remote chains...] -- 4:54:10
      1693000 -- (-2148.219) [...23 remote chains...] -- 4:53:59
      1694000 -- (-2143.065) [...23 remote chains...] -- 4:54:05
      1695000 -- (-2133.491) [...23 remote chains...] -- 4:54:10

      Average standard deviation of split frequencies: 0.015963

      1696000 -- (-2140.556) [...23 remote chains...] -- 4:53:59
      1697000 -- (-2164.702) [...23 remote chains...] -- 4:54:05
      1698000 -- (-2188.263) [...23 remote chains...] -- 4:54:11
      1699000 -- (-2174.694) [...23 remote chains...] -- 4:54:00
      1700000 -- (-2158.638) [...23 remote chains...] -- 4:54:05

      Average standard deviation of split frequencies: 0.015894

      1701000 -- [-2133.260] [...23 remote chains...] -- 4:53:54
      1702000 -- (-2141.517) [...23 remote chains...] -- 4:54:00
      1703000 -- (-2146.084) [...23 remote chains...] -- 4:54:06
      1704000 -- (-2157.532) [...23 remote chains...] -- 4:53:55
      1705000 -- (-2151.184) [...23 remote chains...] -- 4:54:00

      Average standard deviation of split frequencies: 0.015858

      1706000 -- (-2143.370) [...23 remote chains...] -- 4:53:49
      1707000 -- (-2117.105) [...23 remote chains...] -- 4:53:55
      1708000 -- (-2127.782) [...23 remote chains...] -- 4:54:01
      1709000 -- [-2128.738] [...23 remote chains...] -- 4:53:50
      1710000 -- (-2124.108) [...23 remote chains...] -- 4:53:55

      Average standard deviation of split frequencies: 0.015736

      1711000 -- (-2139.713) [...23 remote chains...] -- 4:54:01
      1712000 -- (-2148.105) [...23 remote chains...] -- 4:53:50
      1713000 -- (-2149.586) [...23 remote chains...] -- 4:53:56
      1714000 -- (-2135.533) [...23 remote chains...] -- 4:54:01
      1715000 -- (-2123.931) [...23 remote chains...] -- 4:53:50

      Average standard deviation of split frequencies: 0.015796

      1716000 -- (-2134.892) [...23 remote chains...] -- 4:53:56
      1717000 -- (-2140.306) [...23 remote chains...] -- 4:53:45
      1718000 -- (-2133.324) [...23 remote chains...] -- 4:53:50
      1719000 -- (-2124.157) [...23 remote chains...] -- 4:53:56
      1720000 -- (-2122.393) [...23 remote chains...] -- 4:53:45

      Average standard deviation of split frequencies: 0.015732

      1721000 -- [-2124.224] [...23 remote chains...] -- 4:53:51
      1722000 -- (-2132.028) [...23 remote chains...] -- 4:53:56
      1723000 -- (-2129.229) [...23 remote chains...] -- 4:53:45
      1724000 -- (-2127.579) [...23 remote chains...] -- 4:53:51
      1725000 -- (-2126.949) [...23 remote chains...] -- 4:53:57

      Average standard deviation of split frequencies: 0.015635

      1726000 -- (-2133.752) [...23 remote chains...] -- 4:53:46
      1727000 -- (-2126.326) [...23 remote chains...] -- 4:53:51
      1728000 -- (-2121.481) [...23 remote chains...] -- 4:53:40
      1729000 -- (-2119.988) [...23 remote chains...] -- 4:53:46
      1730000 -- (-2133.320) [...23 remote chains...] -- 4:53:51

      Average standard deviation of split frequencies: 0.015573

      1731000 -- (-2129.551) [...23 remote chains...] -- 4:53:41
      1732000 -- (-2117.886) [...23 remote chains...] -- 4:53:46
      1733000 -- (-2137.803) [...23 remote chains...] -- 4:53:35
      1734000 -- (-2138.986) [...23 remote chains...] -- 4:53:41
      1735000 -- (-2135.055) [...23 remote chains...] -- 4:53:46

      Average standard deviation of split frequencies: 0.015493

      1736000 -- [-2122.065] [...23 remote chains...] -- 4:53:36
      1737000 -- [-2110.639] [...23 remote chains...] -- 4:53:41
      1738000 -- (-2124.783) [...23 remote chains...] -- 4:53:30
      1739000 -- (-2119.064) [...23 remote chains...] -- 4:53:36
      1740000 -- [-2135.152] [...23 remote chains...] -- 4:53:41

      Average standard deviation of split frequencies: 0.015421

      1741000 -- (-2149.091) [...23 remote chains...] -- 4:53:31
      1742000 -- (-2131.833) [...23 remote chains...] -- 4:53:36
      1743000 -- (-2145.076) [...23 remote chains...] -- 4:53:42
      1744000 -- (-2122.299) [...23 remote chains...] -- 4:53:31
      1745000 -- (-2110.182) [...23 remote chains...] -- 4:53:36

      Average standard deviation of split frequencies: 0.015393

      1746000 -- [-2116.851] [...23 remote chains...] -- 4:53:26
      1747000 -- [-2117.435] [...23 remote chains...] -- 4:53:31
      1748000 -- [-2116.302] [...23 remote chains...] -- 4:53:37
      1749000 -- (-2128.649) [...23 remote chains...] -- 4:53:26
      1750000 -- (-2136.323) [...23 remote chains...] -- 4:53:31

      Average standard deviation of split frequencies: 0.015467

      1751000 -- (-2116.792) [...23 remote chains...] -- 4:53:21
      1752000 -- (-2116.118) [...23 remote chains...] -- 4:53:26
      1753000 -- (-2135.542) [...23 remote chains...] -- 4:53:32
      1754000 -- (-2134.839) [...23 remote chains...] -- 4:53:21
      1755000 -- (-2115.662) [...23 remote chains...] -- 4:53:26

      Average standard deviation of split frequencies: 0.015406

      1756000 -- (-2126.109) [...23 remote chains...] -- 4:53:16
      1757000 -- (-2135.122) [...23 remote chains...] -- 4:53:21
      1758000 -- (-2128.678) [...23 remote chains...] -- 4:53:27
      1759000 -- (-2129.139) [...23 remote chains...] -- 4:53:16
      1760000 -- (-2125.829) [...23 remote chains...] -- 4:53:21

      Average standard deviation of split frequencies: 0.015630

      1761000 -- (-2127.409) [...23 remote chains...] -- 4:53:27
      1762000 -- [-2117.323] [...23 remote chains...] -- 4:53:16
      1763000 -- [-2108.705] [...23 remote chains...] -- 4:53:22
      1764000 -- [-2114.904] [...23 remote chains...] -- 4:53:11
      1765000 -- (-2129.766) [...23 remote chains...] -- 4:53:16

      Average standard deviation of split frequencies: 0.015650

      1766000 -- (-2141.559) [...23 remote chains...] -- 4:53:22
      1767000 -- (-2128.205) [...23 remote chains...] -- 4:53:11
      1768000 -- (-2138.807) [...23 remote chains...] -- 4:53:17
      1769000 -- (-2140.941) [...23 remote chains...] -- 4:53:22
      1770000 -- (-2143.214) [...23 remote chains...] -- 4:53:11

      Average standard deviation of split frequencies: 0.015576

      1771000 -- (-2131.824) [...23 remote chains...] -- 4:53:17
      1772000 -- (-2142.082) [...23 remote chains...] -- 4:53:06
      1773000 -- (-2144.198) [...23 remote chains...] -- 4:53:12
      1774000 -- (-2137.986) [...23 remote chains...] -- 4:53:17
      1775000 -- (-2160.471) [...23 remote chains...] -- 4:53:06

      Average standard deviation of split frequencies: 0.015499

      1776000 -- (-2152.500) [...23 remote chains...] -- 4:53:12
      1777000 -- (-2150.376) [...23 remote chains...] -- 4:53:17
      1778000 -- (-2173.107) [...23 remote chains...] -- 4:53:07
      1779000 -- (-2165.769) [...23 remote chains...] -- 4:53:12
      1780000 -- (-2144.073) [...23 remote chains...] -- 4:53:17

      Average standard deviation of split frequencies: 0.015506

      1781000 -- (-2164.861) [...23 remote chains...] -- 4:53:07
      1782000 -- (-2178.011) [...23 remote chains...] -- 4:53:12
      1783000 -- (-2172.443) [...23 remote chains...] -- 4:53:02
      1784000 -- (-2158.357) [...23 remote chains...] -- 4:53:07
      1785000 -- (-2159.890) [...23 remote chains...] -- 4:53:12

      Average standard deviation of split frequencies: 0.015460

      1786000 -- (-2138.287) [...23 remote chains...] -- 4:53:02
      1787000 -- (-2150.192) [...23 remote chains...] -- 4:53:07
      1788000 -- (-2143.292) [...23 remote chains...] -- 4:53:13
      1789000 -- (-2133.601) [...23 remote chains...] -- 4:53:02
      1790000 -- (-2136.793) [...23 remote chains...] -- 4:53:07

      Average standard deviation of split frequencies: 0.015434

      1791000 -- (-2163.428) [...23 remote chains...] -- 4:52:57
      1792000 -- (-2148.207) [...23 remote chains...] -- 4:53:02
      1793000 -- (-2156.320) [...23 remote chains...] -- 4:53:08
      1794000 -- (-2154.937) [...23 remote chains...] -- 4:52:57
      1795000 -- (-2162.281) [...23 remote chains...] -- 4:53:02

      Average standard deviation of split frequencies: 0.015332

      1796000 -- (-2146.249) [...23 remote chains...] -- 4:53:08
      1797000 -- (-2135.032) [...23 remote chains...] -- 4:52:57
      1798000 -- [-2128.009] [...23 remote chains...] -- 4:53:03
      1799000 -- (-2126.129) [...23 remote chains...] -- 4:52:52
      1800000 -- (-2139.811) [...23 remote chains...] -- 4:52:58

      Average standard deviation of split frequencies: 0.015298

      1801000 -- (-2138.203) [...23 remote chains...] -- 4:53:03
      1802000 -- (-2145.639) [...23 remote chains...] -- 4:52:52
      1803000 -- (-2143.971) [...23 remote chains...] -- 4:52:58
      1804000 -- (-2147.969) [...23 remote chains...] -- 4:53:03
      1805000 -- (-2147.300) [...23 remote chains...] -- 4:52:53

      Average standard deviation of split frequencies: 0.015250

      1806000 -- (-2155.590) [...23 remote chains...] -- 4:52:58
      1807000 -- (-2154.299) [...23 remote chains...] -- 4:52:47
      1808000 -- (-2157.312) [...23 remote chains...] -- 4:52:53
      1809000 -- (-2171.280) [...23 remote chains...] -- 4:52:58
      1810000 -- (-2163.331) [...23 remote chains...] -- 4:52:48

      Average standard deviation of split frequencies: 0.015330

      1811000 -- (-2139.346) [...23 remote chains...] -- 4:52:53
      1812000 -- (-2141.618) [...23 remote chains...] -- 4:52:43
      1813000 -- (-2147.636) [...23 remote chains...] -- 4:52:48
      1814000 -- (-2143.491) [...23 remote chains...] -- 4:52:53
      1815000 -- (-2152.090) [...23 remote chains...] -- 4:52:43

      Average standard deviation of split frequencies: 0.015192

      1816000 -- (-2130.239) [...23 remote chains...] -- 4:52:48
      1817000 -- (-2124.161) [...23 remote chains...] -- 4:52:53
      1818000 -- (-2116.642) [...23 remote chains...] -- 4:52:43
      1819000 -- (-2133.680) [...23 remote chains...] -- 4:52:48
      1820000 -- [-2123.206] [...23 remote chains...] -- 4:52:38

      Average standard deviation of split frequencies: 0.015129

      1821000 -- (-2149.818) [...23 remote chains...] -- 4:52:43
      1822000 -- (-2156.919) [...23 remote chains...] -- 4:52:48
      1823000 -- (-2145.949) [...23 remote chains...] -- 4:52:38
      1824000 -- (-2154.232) [...23 remote chains...] -- 4:52:43
      1825000 -- (-2138.550) [...23 remote chains...] -- 4:52:33

      Average standard deviation of split frequencies: 0.014990

      1826000 -- (-2138.022) [...23 remote chains...] -- 4:52:38
      1827000 -- (-2152.822) [...23 remote chains...] -- 4:52:43
      1828000 -- (-2157.819) [...23 remote chains...] -- 4:52:33
      1829000 -- (-2168.794) [...23 remote chains...] -- 4:52:38
      1830000 -- (-2130.742) [...23 remote chains...] -- 4:52:43

      Average standard deviation of split frequencies: 0.014874

      1831000 -- (-2139.568) [...23 remote chains...] -- 4:52:33
      1832000 -- [-2123.052] [...23 remote chains...] -- 4:52:38
      1833000 -- (-2130.586) [...23 remote chains...] -- 4:52:44
      1834000 -- (-2148.241) [...23 remote chains...] -- 4:52:33
      1835000 -- (-2151.333) [...23 remote chains...] -- 4:52:38

      Average standard deviation of split frequencies: 0.014721

      1836000 -- (-2146.456) [...23 remote chains...] -- 4:52:28
      1837000 -- (-2146.782) [...23 remote chains...] -- 4:52:33
      1838000 -- (-2149.112) [...23 remote chains...] -- 4:52:39
      1839000 -- (-2140.551) [...23 remote chains...] -- 4:52:28
      1840000 -- (-2156.632) [...23 remote chains...] -- 4:52:34

      Average standard deviation of split frequencies: 0.014622

      1841000 -- (-2157.178) [...23 remote chains...] -- 4:52:39
      1842000 -- (-2162.213) [...23 remote chains...] -- 4:52:29
      1843000 -- (-2158.151) [...23 remote chains...] -- 4:52:34
      1844000 -- (-2150.569) [...23 remote chains...] -- 4:52:24
      1845000 -- (-2156.821) [...23 remote chains...] -- 4:52:29

      Average standard deviation of split frequencies: 0.014661

      1846000 -- (-2131.171) [...23 remote chains...] -- 4:52:34
      1847000 -- (-2136.085) [...23 remote chains...] -- 4:52:24
      1848000 -- [-2134.894] [...23 remote chains...] -- 4:52:29
      1849000 -- (-2123.464) [...23 remote chains...] -- 4:52:34
      1850000 -- (-2128.231) [...23 remote chains...] -- 4:52:24

      Average standard deviation of split frequencies: 0.014643

      1851000 -- (-2137.110) [...23 remote chains...] -- 4:52:29
      1852000 -- (-2129.858) [...23 remote chains...] -- 4:52:19
      1853000 -- (-2132.185) [...23 remote chains...] -- 4:52:24
      1854000 -- (-2122.729) [...23 remote chains...] -- 4:52:29
      1855000 -- (-2133.035) [...23 remote chains...] -- 4:52:19

      Average standard deviation of split frequencies: 0.014585

      1856000 -- (-2126.668) [...23 remote chains...] -- 4:52:24
      1857000 -- (-2135.028) [...23 remote chains...] -- 4:52:14
      1858000 -- (-2133.139) [...23 remote chains...] -- 4:52:19
      1859000 -- (-2127.415) [...23 remote chains...] -- 4:52:24
      1860000 -- (-2146.084) [...23 remote chains...] -- 4:52:14

      Average standard deviation of split frequencies: 0.014517

      1861000 -- [-2141.218] [...23 remote chains...] -- 4:52:19
      1862000 -- (-2134.970) [...23 remote chains...] -- 4:52:24
      1863000 -- (-2129.981) [...23 remote chains...] -- 4:52:14
      1864000 -- (-2126.972) [...23 remote chains...] -- 4:52:19
      1865000 -- (-2107.260) [...23 remote chains...] -- 4:52:24

      Average standard deviation of split frequencies: 0.014522

      1866000 -- (-2138.624) [...23 remote chains...] -- 4:52:14
      1867000 -- (-2130.937) [...23 remote chains...] -- 4:52:19
      1868000 -- (-2127.129) [...23 remote chains...] -- 4:52:09
      1869000 -- (-2126.200) [...23 remote chains...] -- 4:52:14
      1870000 -- [-2109.062] [...23 remote chains...] -- 4:52:19

      Average standard deviation of split frequencies: 0.014498

      1871000 -- (-2129.249) [...23 remote chains...] -- 4:52:09
      1872000 -- (-2138.602) [...23 remote chains...] -- 4:52:14
      1873000 -- (-2146.517) [...23 remote chains...] -- 4:52:19
      1874000 -- (-2167.811) [...23 remote chains...] -- 4:52:09
      1875000 -- (-2132.652) [...23 remote chains...] -- 4:52:15

      Average standard deviation of split frequencies: 0.014480

      1876000 -- (-2128.179) [...23 remote chains...] -- 4:52:05
      1877000 -- (-2135.684) [...23 remote chains...] -- 4:52:10
      1878000 -- [-2140.215] [...23 remote chains...] -- 4:52:15
      1879000 -- (-2141.924) [...23 remote chains...] -- 4:52:05
      1880000 -- [-2125.356] [...23 remote chains...] -- 4:52:10

      Average standard deviation of split frequencies: 0.014501

      1881000 -- (-2126.064) [...23 remote chains...] -- 4:52:15
      1882000 -- (-2132.625) [...23 remote chains...] -- 4:52:05
      1883000 -- (-2118.398) [...23 remote chains...] -- 4:52:10
      1884000 -- (-2124.308) [...23 remote chains...] -- 4:52:00
      1885000 -- (-2120.431) [...23 remote chains...] -- 4:52:05

      Average standard deviation of split frequencies: 0.014467

      1886000 -- (-2119.251) [...23 remote chains...] -- 4:52:10
      1887000 -- (-2145.455) [...23 remote chains...] -- 4:52:00
      1888000 -- (-2142.226) [...23 remote chains...] -- 4:52:05
      1889000 -- (-2128.943) [...23 remote chains...] -- 4:51:55
      1890000 -- (-2119.869) [...23 remote chains...] -- 4:52:00

      Average standard deviation of split frequencies: 0.014464

      1891000 -- (-2126.718) [...23 remote chains...] -- 4:52:05
      1892000 -- [-2141.693] [...23 remote chains...] -- 4:51:55
      1893000 -- (-2125.686) [...23 remote chains...] -- 4:52:00
      1894000 -- (-2133.767) [...23 remote chains...] -- 4:52:05
      1895000 -- (-2137.647) [...23 remote chains...] -- 4:51:55

      Average standard deviation of split frequencies: 0.014443

      1896000 -- (-2134.607) [...23 remote chains...] -- 4:52:00
      1897000 -- (-2126.456) [...23 remote chains...] -- 4:51:50
      1898000 -- (-2128.177) [...23 remote chains...] -- 4:51:55
      1899000 -- [-2133.203] [...23 remote chains...] -- 4:52:00
      1900000 -- (-2144.188) [...23 remote chains...] -- 4:51:50

      Average standard deviation of split frequencies: 0.014492

      1901000 -- (-2145.707) [...23 remote chains...] -- 4:51:55
      1902000 -- (-2131.166) [...23 remote chains...] -- 4:51:45
      1903000 -- (-2123.089) [...23 remote chains...] -- 4:51:50
      1904000 -- (-2120.601) [...23 remote chains...] -- 4:51:55
      1905000 -- (-2122.213) [...23 remote chains...] -- 4:51:45

      Average standard deviation of split frequencies: 0.014512

      1906000 -- (-2109.021) [...23 remote chains...] -- 4:51:50
      1907000 -- (-2120.633) [...23 remote chains...] -- 4:51:55
      1908000 -- (-2128.354) [...23 remote chains...] -- 4:51:45
      1909000 -- (-2133.207) [...23 remote chains...] -- 4:51:50
      1910000 -- (-2132.620) [...23 remote chains...] -- 4:51:41

      Average standard deviation of split frequencies: 0.014523

      1911000 -- (-2126.864) [...23 remote chains...] -- 4:51:46
      1912000 -- [-2128.138] [...23 remote chains...] -- 4:51:50
      1913000 -- (-2126.932) [...23 remote chains...] -- 4:51:41
      1914000 -- (-2156.083) [...23 remote chains...] -- 4:51:46
      1915000 -- (-2124.883) [...23 remote chains...] -- 4:51:50

      Average standard deviation of split frequencies: 0.014559

      1916000 -- (-2144.246) [...23 remote chains...] -- 4:51:41
      1917000 -- (-2137.782) [...23 remote chains...] -- 4:51:46
      1918000 -- (-2154.541) [...23 remote chains...] -- 4:51:36
      1919000 -- (-2140.399) [...23 remote chains...] -- 4:51:41
      1920000 -- (-2157.947) [...23 remote chains...] -- 4:51:46

      Average standard deviation of split frequencies: 0.014494

      1921000 -- (-2146.765) [...23 remote chains...] -- 4:51:36
      1922000 -- (-2141.055) [...23 remote chains...] -- 4:51:41
      1923000 -- (-2132.906) [...23 remote chains...] -- 4:51:46
      1924000 -- (-2132.617) [...23 remote chains...] -- 4:51:36
      1925000 -- [-2128.318] [...23 remote chains...] -- 4:51:41

      Average standard deviation of split frequencies: 0.014470

      1926000 -- (-2144.688) [...23 remote chains...] -- 4:51:31
      1927000 -- (-2144.793) [...23 remote chains...] -- 4:51:36
      1928000 -- (-2125.263) [...23 remote chains...] -- 4:51:41
      1929000 -- (-2141.331) [...23 remote chains...] -- 4:51:31
      1930000 -- (-2138.747) [...23 remote chains...] -- 4:51:36

      Average standard deviation of split frequencies: 0.014498

      1931000 -- [-2107.189] [...23 remote chains...] -- 4:51:26
      1932000 -- (-2104.364) [...23 remote chains...] -- 4:51:31
      1933000 -- [-2113.034] [...23 remote chains...] -- 4:51:36
      1934000 -- (-2126.134) [...23 remote chains...] -- 4:51:26
      1935000 -- [-2132.696] [...23 remote chains...] -- 4:51:31

      Average standard deviation of split frequencies: 0.014458

      1936000 -- (-2133.535) [...23 remote chains...] -- 4:51:36
      1937000 -- [-2137.525] [...23 remote chains...] -- 4:51:26
      1938000 -- (-2130.271) [...23 remote chains...] -- 4:51:31
      1939000 -- (-2140.569) [...23 remote chains...] -- 4:51:22
      1940000 -- [-2123.512] [...23 remote chains...] -- 4:51:26

      Average standard deviation of split frequencies: 0.014483

      1941000 -- (-2123.834) [...23 remote chains...] -- 4:51:31
      1942000 -- (-2132.682) [...23 remote chains...] -- 4:51:22
      1943000 -- (-2138.133) [...23 remote chains...] -- 4:51:26
      1944000 -- (-2150.414) [...23 remote chains...] -- 4:51:31
      1945000 -- (-2124.794) [...23 remote chains...] -- 4:51:22

      Average standard deviation of split frequencies: 0.014514

      1946000 -- (-2128.973) [...23 remote chains...] -- 4:51:26
      1947000 -- (-2132.815) [...23 remote chains...] -- 4:51:31
      1948000 -- (-2119.231) [...23 remote chains...] -- 4:51:22
      1949000 -- (-2143.499) [...23 remote chains...] -- 4:51:26
      1950000 -- (-2137.990) [...23 remote chains...] -- 4:51:17

      Average standard deviation of split frequencies: 0.014547

      1951000 -- (-2140.508) [...23 remote chains...] -- 4:51:22
      1952000 -- (-2140.191) [...23 remote chains...] -- 4:51:26
      1953000 -- (-2163.848) [...23 remote chains...] -- 4:51:17
      1954000 -- (-2152.877) [...23 remote chains...] -- 4:51:22
      1955000 -- (-2152.107) [...23 remote chains...] -- 4:51:26

      Average standard deviation of split frequencies: 0.014585

      1956000 -- (-2164.662) [...23 remote chains...] -- 4:51:17
      1957000 -- (-2131.267) [...23 remote chains...] -- 4:51:22
      1958000 -- (-2130.352) [...23 remote chains...] -- 4:51:26
      1959000 -- (-2131.515) [...23 remote chains...] -- 4:51:17
      1960000 -- (-2136.616) [...23 remote chains...] -- 4:51:22

      Average standard deviation of split frequencies: 0.014642

      1961000 -- (-2145.198) [...23 remote chains...] -- 4:51:12
      1962000 -- (-2147.844) [...23 remote chains...] -- 4:51:17
      1963000 -- (-2136.335) [...23 remote chains...] -- 4:51:22
      1964000 -- (-2136.409) [...23 remote chains...] -- 4:51:12
      1965000 -- (-2116.793) [...23 remote chains...] -- 4:51:17

      Average standard deviation of split frequencies: 0.014707

      1966000 -- [-2110.509] [...23 remote chains...] -- 4:51:22
      1967000 -- (-2129.305) [...23 remote chains...] -- 4:51:12
      1968000 -- [-2108.659] [...23 remote chains...] -- 4:51:17
      1969000 -- (-2137.730) [...23 remote chains...] -- 4:51:07
      1970000 -- [-2125.111] [...23 remote chains...] -- 4:51:12

      Average standard deviation of split frequencies: 0.014780

      1971000 -- (-2137.435) [...23 remote chains...] -- 4:51:17
      1972000 -- (-2131.906) [...23 remote chains...] -- 4:51:07
      1973000 -- (-2135.731) [...23 remote chains...] -- 4:51:12
      1974000 -- (-2151.668) [...23 remote chains...] -- 4:51:17
      1975000 -- (-2125.125) [...23 remote chains...] -- 4:51:07

      Average standard deviation of split frequencies: 0.014779

      1976000 -- (-2132.270) [...23 remote chains...] -- 4:51:12
      1977000 -- (-2134.089) [...23 remote chains...] -- 4:51:02
      1978000 -- (-2130.366) [...23 remote chains...] -- 4:51:07
      1979000 -- (-2122.314) [...23 remote chains...] -- 4:51:12
      1980000 -- (-2122.925) [...23 remote chains...] -- 4:51:02

      Average standard deviation of split frequencies: 0.014904

      1981000 -- (-2132.656) [...23 remote chains...] -- 4:51:07
      1982000 -- (-2128.012) [...23 remote chains...] -- 4:50:58
      1983000 -- (-2125.152) [...23 remote chains...] -- 4:51:02
      1984000 -- (-2152.857) [...23 remote chains...] -- 4:51:07
      1985000 -- (-2151.081) [...23 remote chains...] -- 4:50:58

      Average standard deviation of split frequencies: 0.014974

      1986000 -- [-2138.791] [...23 remote chains...] -- 4:51:02
      1987000 -- (-2133.174) [...23 remote chains...] -- 4:51:07
      1988000 -- (-2145.820) [...23 remote chains...] -- 4:50:58
      1989000 -- (-2149.336) [...23 remote chains...] -- 4:51:02
      1990000 -- (-2161.024) [...23 remote chains...] -- 4:50:53

      Average standard deviation of split frequencies: 0.015019

      1991000 -- (-2165.880) [...23 remote chains...] -- 4:50:58
      1992000 -- (-2132.247) [...23 remote chains...] -- 4:51:02
      1993000 -- (-2145.298) [...23 remote chains...] -- 4:50:53
      1994000 -- (-2146.283) [...23 remote chains...] -- 4:50:58
      1995000 -- (-2133.983) [...23 remote chains...] -- 4:50:48

      Average standard deviation of split frequencies: 0.015040

      1996000 -- (-2156.997) [...23 remote chains...] -- 4:50:53
      1997000 -- (-2159.409) [...23 remote chains...] -- 4:50:58
      1998000 -- (-2143.182) [...23 remote chains...] -- 4:50:48
      1999000 -- (-2137.290) [...23 remote chains...] -- 4:50:53
      2000000 -- (-2151.107) [...23 remote chains...] -- 4:50:44

      Average standard deviation of split frequencies: 0.015025

      2001000 -- (-2161.153) [...23 remote chains...] -- 4:50:48
      2002000 -- (-2166.566) [...23 remote chains...] -- 4:50:53
      2003000 -- (-2159.856) [...23 remote chains...] -- 4:50:43
      2004000 -- (-2156.012) [...23 remote chains...] -- 4:50:48
      2005000 -- (-2140.816) [...23 remote chains...] -- 4:50:53

      Average standard deviation of split frequencies: 0.014989

      2006000 -- (-2152.337) [...23 remote chains...] -- 4:50:43
      2007000 -- (-2135.677) [...23 remote chains...] -- 4:50:48
      2008000 -- (-2144.659) [...23 remote chains...] -- 4:50:39
      2009000 -- (-2153.813) [...23 remote chains...] -- 4:50:43
      2010000 -- (-2144.647) [...23 remote chains...] -- 4:50:48

      Average standard deviation of split frequencies: 0.015091

      2011000 -- (-2137.578) [...23 remote chains...] -- 4:50:39
      2012000 -- (-2133.296) [...23 remote chains...] -- 4:50:43
      2013000 -- (-2131.546) [...23 remote chains...] -- 4:50:48
      2014000 -- (-2143.882) [...23 remote chains...] -- 4:50:39
      2015000 -- (-2134.190) [...23 remote chains...] -- 4:50:43

      Average standard deviation of split frequencies: 0.015028

      2016000 -- (-2135.301) [...23 remote chains...] -- 4:50:34
      2017000 -- (-2132.667) [...23 remote chains...] -- 4:50:39
      2018000 -- (-2146.374) [...23 remote chains...] -- 4:50:43
      2019000 -- (-2155.186) [...23 remote chains...] -- 4:50:34
      2020000 -- (-2150.619) [...23 remote chains...] -- 4:50:39

      Average standard deviation of split frequencies: 0.015018

      2021000 -- (-2143.968) [...23 remote chains...] -- 4:50:29
      2022000 -- (-2140.911) [...23 remote chains...] -- 4:50:34
      2023000 -- (-2129.636) [...23 remote chains...] -- 4:50:38
      2024000 -- (-2135.544) [...23 remote chains...] -- 4:50:29
      2025000 -- (-2121.583) [...23 remote chains...] -- 4:50:34

      Average standard deviation of split frequencies: 0.015035

      2026000 -- (-2129.155) [...23 remote chains...] -- 4:50:38
      2027000 -- (-2123.847) [...23 remote chains...] -- 4:50:29
      2028000 -- (-2120.739) [...23 remote chains...] -- 4:50:34
      2029000 -- (-2144.820) [...23 remote chains...] -- 4:50:25
      2030000 -- [-2129.098] [...23 remote chains...] -- 4:50:29

      Average standard deviation of split frequencies: 0.015126

      2031000 -- (-2131.058) [...23 remote chains...] -- 4:50:34
      2032000 -- (-2136.237) [...23 remote chains...] -- 4:50:24
      2033000 -- (-2134.869) [...23 remote chains...] -- 4:50:29
      2034000 -- (-2139.856) [...23 remote chains...] -- 4:50:34
      2035000 -- (-2148.833) [...23 remote chains...] -- 4:50:24

      Average standard deviation of split frequencies: 0.015200

      2036000 -- (-2169.329) [...23 remote chains...] -- 4:50:29
      2037000 -- (-2169.835) [...23 remote chains...] -- 4:50:33
      2038000 -- (-2167.176) [...23 remote chains...] -- 4:50:24
      2039000 -- (-2167.020) [...23 remote chains...] -- 4:50:29
      2040000 -- (-2165.785) [...23 remote chains...] -- 4:50:20

      Average standard deviation of split frequencies: 0.015349

      2041000 -- (-2156.761) [...23 remote chains...] -- 4:50:24
      2042000 -- (-2148.197) [...23 remote chains...] -- 4:50:29
      2043000 -- (-2160.733) [...23 remote chains...] -- 4:50:20
      2044000 -- (-2143.371) [...23 remote chains...] -- 4:50:24
      2045000 -- (-2144.901) [...23 remote chains...] -- 4:50:29

      Average standard deviation of split frequencies: 0.015386

      2046000 -- (-2139.248) [...23 remote chains...] -- 4:50:20
      2047000 -- (-2138.795) [...23 remote chains...] -- 4:50:24
      2048000 -- [-2126.506] [...23 remote chains...] -- 4:50:15
      2049000 -- (-2140.140) [...23 remote chains...] -- 4:50:19
      2050000 -- (-2138.121) [...23 remote chains...] -- 4:50:24

      Average standard deviation of split frequencies: 0.015404

      2051000 -- (-2130.830) [...23 remote chains...] -- 4:50:15
      2052000 -- (-2132.358) [...23 remote chains...] -- 4:50:19
      2053000 -- (-2126.946) [...23 remote chains...] -- 4:50:10
      2054000 -- (-2121.393) [...23 remote chains...] -- 4:50:15
      2055000 -- (-2132.323) [...23 remote chains...] -- 4:50:19

      Average standard deviation of split frequencies: 0.015358

      2056000 -- [-2115.590] [...23 remote chains...] -- 4:50:10
      2057000 -- (-2139.163) [...23 remote chains...] -- 4:50:15
      2058000 -- (-2138.099) [...23 remote chains...] -- 4:50:19
      2059000 -- (-2129.091) [...23 remote chains...] -- 4:50:10
      2060000 -- (-2135.004) [...23 remote chains...] -- 4:50:15

      Average standard deviation of split frequencies: 0.015380

      2061000 -- (-2136.517) [...23 remote chains...] -- 4:50:19
      2062000 -- (-2130.584) [...23 remote chains...] -- 4:50:10
      2063000 -- [-2123.087] [...23 remote chains...] -- 4:50:14
      2064000 -- (-2138.860) [...23 remote chains...] -- 4:50:19
      2065000 -- (-2150.392) [...23 remote chains...] -- 4:50:10

      Average standard deviation of split frequencies: 0.015369

      2066000 -- (-2149.567) [...23 remote chains...] -- 4:50:14
      2067000 -- (-2133.831) [...23 remote chains...] -- 4:50:05
      2068000 -- (-2135.283) [...23 remote chains...] -- 4:50:10
      2069000 -- (-2140.799) [...23 remote chains...] -- 4:50:14
      2070000 -- (-2117.116) [...23 remote chains...] -- 4:50:05

      Average standard deviation of split frequencies: 0.015380

      2071000 -- (-2133.147) [...23 remote chains...] -- 4:50:10
      2072000 -- (-2126.279) [...23 remote chains...] -- 4:50:14
      2073000 -- [-2123.590] [...23 remote chains...] -- 4:50:05
      2074000 -- (-2124.578) [...23 remote chains...] -- 4:50:09
      2075000 -- (-2107.716) [...23 remote chains...] -- 4:50:00

      Average standard deviation of split frequencies: 0.015418

      2076000 -- (-2140.024) [...23 remote chains...] -- 4:50:05
      2077000 -- (-2145.484) [...23 remote chains...] -- 4:50:09
      2078000 -- (-2143.352) [...23 remote chains...] -- 4:50:00
      2079000 -- (-2151.596) [...23 remote chains...] -- 4:50:05
      2080000 -- (-2138.702) [...23 remote chains...] -- 4:50:09

      Average standard deviation of split frequencies: 0.015464

      2081000 -- (-2135.209) [...23 remote chains...] -- 4:50:00
      2082000 -- [-2119.466] [...23 remote chains...] -- 4:50:05
      2083000 -- (-2143.450) [...23 remote chains...] -- 4:49:56
      2084000 -- (-2151.760) [...23 remote chains...] -- 4:50:00
      2085000 -- (-2145.296) [...23 remote chains...] -- 4:50:05

      Average standard deviation of split frequencies: 0.015357

      2086000 -- (-2136.745) [...23 remote chains...] -- 4:49:56
      2087000 -- (-2135.194) [...23 remote chains...] -- 4:50:00
      2088000 -- (-2149.306) [...23 remote chains...] -- 4:49:51
      2089000 -- (-2151.673) [...23 remote chains...] -- 4:49:55
      2090000 -- (-2143.253) [...23 remote chains...] -- 4:50:00

      Average standard deviation of split frequencies: 0.015327

      2091000 -- (-2142.959) [...23 remote chains...] -- 4:49:51
      2092000 -- (-2144.776) [...23 remote chains...] -- 4:49:55
      2093000 -- (-2144.126) [...23 remote chains...] -- 4:50:00
      2094000 -- (-2136.991) [...23 remote chains...] -- 4:49:51
      2095000 -- (-2159.044) [...23 remote chains...] -- 4:49:55

      Average standard deviation of split frequencies: 0.015313

      2096000 -- (-2157.064) [...23 remote chains...] -- 4:49:46
      2097000 -- (-2163.399) [...23 remote chains...] -- 4:49:51
      2098000 -- (-2143.810) [...23 remote chains...] -- 4:49:55
      2099000 -- (-2151.152) [...23 remote chains...] -- 4:49:46
      2100000 -- (-2141.657) [...23 remote chains...] -- 4:49:51

      Average standard deviation of split frequencies: 0.015240

      2101000 -- (-2160.010) [...23 remote chains...] -- 4:49:55
      2102000 -- (-2153.632) [...23 remote chains...] -- 4:49:46
      2103000 -- (-2143.979) [...23 remote chains...] -- 4:49:50
      2104000 -- (-2131.917) [...23 remote chains...] -- 4:49:55
      2105000 -- (-2145.143) [...23 remote chains...] -- 4:49:46

      Average standard deviation of split frequencies: 0.015219

      2106000 -- (-2145.255) [...23 remote chains...] -- 4:49:50
      2107000 -- (-2138.228) [...23 remote chains...] -- 4:49:41
      2108000 -- (-2142.985) [...23 remote chains...] -- 4:49:46
      2109000 -- (-2137.399) [...23 remote chains...] -- 4:49:50
      2110000 -- (-2127.280) [...23 remote chains...] -- 4:49:41

      Average standard deviation of split frequencies: 0.015120

      2111000 -- (-2131.310) [...23 remote chains...] -- 4:49:46
      2112000 -- (-2122.082) [...23 remote chains...] -- 4:49:50
      2113000 -- (-2129.955) [...23 remote chains...] -- 4:49:41
      2114000 -- (-2126.438) [...23 remote chains...] -- 4:49:45
      2115000 -- (-2147.885) [...23 remote chains...] -- 4:49:37

      Average standard deviation of split frequencies: 0.015104

      2116000 -- (-2137.565) [...23 remote chains...] -- 4:49:41
      2117000 -- (-2130.041) [...23 remote chains...] -- 4:49:45
      2118000 -- (-2138.327) [...23 remote chains...] -- 4:49:36
      2119000 -- (-2148.960) [...23 remote chains...] -- 4:49:41
      2120000 -- (-2143.330) [...23 remote chains...] -- 4:49:32

      Average standard deviation of split frequencies: 0.015105

      2121000 -- (-2133.613) [...23 remote chains...] -- 4:49:36
      2122000 -- (-2115.615) [...23 remote chains...] -- 4:49:41
      2123000 -- (-2137.462) [...23 remote chains...] -- 4:49:32
      2124000 -- (-2141.567) [...23 remote chains...] -- 4:49:36
      2125000 -- (-2129.992) [...23 remote chains...] -- 4:49:40

      Average standard deviation of split frequencies: 0.015129

      2126000 -- (-2136.835) [...23 remote chains...] -- 4:49:32
      2127000 -- (-2139.029) [...23 remote chains...] -- 4:49:36
      2128000 -- [-2117.954] [...23 remote chains...] -- 4:49:27
      2129000 -- (-2145.322) [...23 remote chains...] -- 4:49:31
      2130000 -- [-2122.577] [...23 remote chains...] -- 4:49:36

      Average standard deviation of split frequencies: 0.015112

      2131000 -- (-2126.746) [...23 remote chains...] -- 4:49:27
      2132000 -- (-2154.336) [...23 remote chains...] -- 4:49:31
      2133000 -- (-2117.701) [...23 remote chains...] -- 4:49:22
      2134000 -- (-2142.174) [...23 remote chains...] -- 4:49:27
      2135000 -- (-2134.412) [...23 remote chains...] -- 4:49:31

      Average standard deviation of split frequencies: 0.015066

      2136000 -- (-2147.845) [...23 remote chains...] -- 4:49:22
      2137000 -- (-2153.940) [...23 remote chains...] -- 4:49:27
      2138000 -- (-2163.348) [...23 remote chains...] -- 4:49:31
      2139000 -- (-2136.643) [...23 remote chains...] -- 4:49:22
      2140000 -- (-2142.776) [...23 remote chains...] -- 4:49:26

      Average standard deviation of split frequencies: 0.014934

      2141000 -- (-2140.534) [...23 remote chains...] -- 4:49:18
      2142000 -- (-2156.013) [...23 remote chains...] -- 4:49:22
      2143000 -- (-2163.042) [...23 remote chains...] -- 4:49:26
      2144000 -- (-2143.022) [...23 remote chains...] -- 4:49:18
      2145000 -- (-2134.465) [...23 remote chains...] -- 4:49:22

      Average standard deviation of split frequencies: 0.014907

      2146000 -- (-2132.185) [...23 remote chains...] -- 4:49:13
      2147000 -- (-2140.184) [...23 remote chains...] -- 4:49:17
      2148000 -- [-2138.793] [...23 remote chains...] -- 4:49:22
      2149000 -- (-2143.005) [...23 remote chains...] -- 4:49:13
      2150000 -- (-2137.956) [...23 remote chains...] -- 4:49:17

      Average standard deviation of split frequencies: 0.014958

      2151000 -- (-2149.770) [...23 remote chains...] -- 4:49:08
      2152000 -- (-2147.276) [...23 remote chains...] -- 4:49:13
      2153000 -- (-2148.749) [...23 remote chains...] -- 4:49:17
      2154000 -- (-2129.761) [...23 remote chains...] -- 4:49:08
      2155000 -- (-2149.903) [...23 remote chains...] -- 4:49:13

      Average standard deviation of split frequencies: 0.014901

      2156000 -- (-2147.609) [...23 remote chains...] -- 4:49:17
      2157000 -- (-2175.417) [...23 remote chains...] -- 4:49:08
      2158000 -- (-2165.630) [...23 remote chains...] -- 4:49:12
      2159000 -- (-2147.218) [...23 remote chains...] -- 4:49:17
      2160000 -- (-2165.206) [...23 remote chains...] -- 4:49:08

      Average standard deviation of split frequencies: 0.014834

      2161000 -- (-2170.936) [...23 remote chains...] -- 4:49:12
      2162000 -- (-2181.498) [...23 remote chains...] -- 4:49:04
      2163000 -- (-2153.867) [...23 remote chains...] -- 4:49:08
      2164000 -- (-2170.020) [...23 remote chains...] -- 4:49:12
      2165000 -- (-2176.432) [...23 remote chains...] -- 4:49:03

      Average standard deviation of split frequencies: 0.014827

      2166000 -- (-2182.602) [...23 remote chains...] -- 4:49:08
      2167000 -- (-2189.948) [...23 remote chains...] -- 4:49:12
      2168000 -- (-2160.604) [...23 remote chains...] -- 4:49:03
      2169000 -- (-2153.672) [...23 remote chains...] -- 4:49:07
      2170000 -- (-2158.452) [...23 remote chains...] -- 4:48:59

      Average standard deviation of split frequencies: 0.014785

      2171000 -- (-2144.338) [...23 remote chains...] -- 4:49:03
      2172000 -- (-2148.526) [...23 remote chains...] -- 4:49:07
      2173000 -- (-2160.909) [...23 remote chains...] -- 4:48:59
      2174000 -- (-2163.046) [...23 remote chains...] -- 4:49:03
      2175000 -- (-2133.270) [...23 remote chains...] -- 4:48:54

      Average standard deviation of split frequencies: 0.014696

      2176000 -- (-2137.747) [...23 remote chains...] -- 4:48:58
      2177000 -- (-2132.830) [...23 remote chains...] -- 4:49:03
      2178000 -- (-2124.716) [...23 remote chains...] -- 4:48:54
      2179000 -- (-2125.388) [...23 remote chains...] -- 4:48:58
      2180000 -- (-2140.903) [...23 remote chains...] -- 4:49:02

      Average standard deviation of split frequencies: 0.014688

      2181000 -- (-2140.328) [...23 remote chains...] -- 4:48:54
      2182000 -- (-2151.891) [...23 remote chains...] -- 4:48:58
      2183000 -- (-2165.614) [...23 remote chains...] -- 4:48:49
      2184000 -- (-2155.751) [...23 remote chains...] -- 4:48:54
      2185000 -- (-2144.212) [...23 remote chains...] -- 4:48:58

      Average standard deviation of split frequencies: 0.014730

      2186000 -- (-2153.675) [...23 remote chains...] -- 4:48:49
      2187000 -- (-2137.233) [...23 remote chains...] -- 4:48:53
      2188000 -- (-2150.838) [...23 remote chains...] -- 4:48:45
      2189000 -- (-2152.852) [...23 remote chains...] -- 4:48:49
      2190000 -- (-2158.075) [...23 remote chains...] -- 4:48:53

      Average standard deviation of split frequencies: 0.014762

      2191000 -- (-2137.846) [...23 remote chains...] -- 4:48:45
      2192000 -- (-2162.768) [...23 remote chains...] -- 4:48:49
      2193000 -- (-2161.046) [...23 remote chains...] -- 4:48:40
      2194000 -- (-2133.105) [...23 remote chains...] -- 4:48:44
      2195000 -- (-2141.286) [...23 remote chains...] -- 4:48:49

      Average standard deviation of split frequencies: 0.014779

      2196000 -- (-2134.571) [...23 remote chains...] -- 4:48:40
      2197000 -- (-2154.052) [...23 remote chains...] -- 4:48:44
      2198000 -- (-2154.841) [...23 remote chains...] -- 4:48:48
      2199000 -- (-2166.580) [...23 remote chains...] -- 4:48:40
      2200000 -- (-2147.619) [...23 remote chains...] -- 4:48:44

      Average standard deviation of split frequencies: 0.014772

      2201000 -- (-2149.740) [...23 remote chains...] -- 4:48:35
      2202000 -- (-2129.909) [...23 remote chains...] -- 4:48:40
      2203000 -- (-2136.621) [...23 remote chains...] -- 4:48:44
      2204000 -- (-2112.731) [...23 remote chains...] -- 4:48:35
      2205000 -- (-2130.126) [...23 remote chains...] -- 4:48:39

      Average standard deviation of split frequencies: 0.014712

      2206000 -- (-2141.223) [...23 remote chains...] -- 4:48:31
      2207000 -- (-2130.552) [...23 remote chains...] -- 4:48:35
      2208000 -- (-2124.535) [...23 remote chains...] -- 4:48:39
      2209000 -- (-2133.417) [...23 remote chains...] -- 4:48:31
      2210000 -- (-2132.899) [...23 remote chains...] -- 4:48:35

      Average standard deviation of split frequencies: 0.014658

      2211000 -- (-2150.148) [...23 remote chains...] -- 4:48:39
      2212000 -- (-2150.719) [...23 remote chains...] -- 4:48:30
      2213000 -- (-2164.198) [...23 remote chains...] -- 4:48:35
      2214000 -- (-2159.252) [...23 remote chains...] -- 4:48:26
      2215000 -- (-2146.248) [...23 remote chains...] -- 4:48:30

      Average standard deviation of split frequencies: 0.014697

      2216000 -- (-2133.667) [...23 remote chains...] -- 4:48:34
      2217000 -- (-2146.960) [...23 remote chains...] -- 4:48:26
      2218000 -- (-2139.287) [...23 remote chains...] -- 4:48:30
      2219000 -- (-2148.650) [...23 remote chains...] -- 4:48:34
      2220000 -- (-2154.047) [...23 remote chains...] -- 4:48:26

      Average standard deviation of split frequencies: 0.014679

      2221000 -- (-2153.427) [...23 remote chains...] -- 4:48:30
      2222000 -- (-2148.635) [...23 remote chains...] -- 4:48:21
      2223000 -- (-2161.746) [...23 remote chains...] -- 4:48:25
      2224000 -- (-2157.610) [...23 remote chains...] -- 4:48:30
      2225000 -- (-2133.001) [...23 remote chains...] -- 4:48:21

      Average standard deviation of split frequencies: 0.014654

      2226000 -- (-2145.664) [...23 remote chains...] -- 4:48:25
      2227000 -- (-2140.455) [...23 remote chains...] -- 4:48:29
      2228000 -- (-2131.446) [...23 remote chains...] -- 4:48:21
      2229000 -- (-2152.229) [...23 remote chains...] -- 4:48:25
      2230000 -- (-2164.798) [...23 remote chains...] -- 4:48:17

      Average standard deviation of split frequencies: 0.014573

      2231000 -- (-2159.499) [...23 remote chains...] -- 4:48:21
      2232000 -- (-2155.831) [...23 remote chains...] -- 4:48:25
      2233000 -- (-2159.327) [...23 remote chains...] -- 4:48:16
      2234000 -- (-2143.860) [...23 remote chains...] -- 4:48:20
      2235000 -- [-2143.765] [...23 remote chains...] -- 4:48:12

      Average standard deviation of split frequencies: 0.014520

      2236000 -- (-2147.533) [...23 remote chains...] -- 4:48:16
      2237000 -- (-2128.151) [...23 remote chains...] -- 4:48:20
      2238000 -- (-2139.959) [...23 remote chains...] -- 4:48:12
      2239000 -- (-2150.552) [...23 remote chains...] -- 4:48:16
      2240000 -- (-2132.763) [...23 remote chains...] -- 4:48:08

      Average standard deviation of split frequencies: 0.014521

      2241000 -- (-2128.995) [...23 remote chains...] -- 4:48:12
      2242000 -- (-2147.129) [...23 remote chains...] -- 4:48:16
      2243000 -- (-2157.942) [...23 remote chains...] -- 4:48:07
      2244000 -- (-2142.638) [...23 remote chains...] -- 4:48:11
      2245000 -- (-2134.035) [...23 remote chains...] -- 4:48:03

      Average standard deviation of split frequencies: 0.014458

      2246000 -- (-2153.860) [...23 remote chains...] -- 4:48:07
      2247000 -- (-2141.064) [...23 remote chains...] -- 4:48:11
      2248000 -- (-2147.192) [...23 remote chains...] -- 4:48:03
      2249000 -- [-2123.537] [...23 remote chains...] -- 4:48:07
      2250000 -- (-2139.651) [...23 remote chains...] -- 4:47:59

      Average standard deviation of split frequencies: 0.014372

      2251000 -- (-2136.417) [...23 remote chains...] -- 4:48:03
      2252000 -- (-2134.526) [...23 remote chains...] -- 4:48:07
      2253000 -- (-2140.428) [...23 remote chains...] -- 4:47:58
      2254000 -- (-2135.801) [...23 remote chains...] -- 4:48:02
      2255000 -- (-2139.881) [...23 remote chains...] -- 4:48:06

      Average standard deviation of split frequencies: 0.014276

      2256000 -- (-2138.893) [...23 remote chains...] -- 4:47:58
      2257000 -- (-2136.206) [...23 remote chains...] -- 4:48:02
      2258000 -- (-2140.075) [...23 remote chains...] -- 4:48:06
      2259000 -- (-2140.563) [...23 remote chains...] -- 4:47:58
      2260000 -- (-2128.388) [...23 remote chains...] -- 4:48:02

      Average standard deviation of split frequencies: 0.014272

      2261000 -- (-2137.799) [...23 remote chains...] -- 4:48:06
      2262000 -- (-2144.024) [...23 remote chains...] -- 4:47:58
      2263000 -- (-2160.501) [...23 remote chains...] -- 4:48:02
      2264000 -- (-2147.748) [...23 remote chains...] -- 4:47:53
      2265000 -- (-2139.738) [...23 remote chains...] -- 4:47:57

      Average standard deviation of split frequencies: 0.014222

      2266000 -- (-2126.335) [...23 remote chains...] -- 4:48:01
      2267000 -- (-2135.186) [...23 remote chains...] -- 4:47:53
      2268000 -- (-2150.471) [...23 remote chains...] -- 4:47:57
      2269000 -- (-2143.286) [...23 remote chains...] -- 4:48:01
      2270000 -- (-2159.945) [...23 remote chains...] -- 4:47:53

      Average standard deviation of split frequencies: 0.014168

      2271000 -- (-2171.579) [...23 remote chains...] -- 4:47:57
      2272000 -- (-2142.056) [...23 remote chains...] -- 4:48:01
      2273000 -- (-2142.751) [...23 remote chains...] -- 4:47:52
      2274000 -- (-2149.015) [...23 remote chains...] -- 4:47:56
      2275000 -- (-2155.025) [...23 remote chains...] -- 4:47:48

      Average standard deviation of split frequencies: 0.014127

      2276000 -- (-2148.011) [...23 remote chains...] -- 4:47:52
      2277000 -- (-2145.398) [...23 remote chains...] -- 4:47:56
      2278000 -- (-2164.685) [...23 remote chains...] -- 4:47:48
      2279000 -- (-2160.318) [...23 remote chains...] -- 4:47:52
      2280000 -- (-2160.820) [...23 remote chains...] -- 4:47:44

      Average standard deviation of split frequencies: 0.014123

      2281000 -- (-2156.428) [...23 remote chains...] -- 4:47:48
      2282000 -- (-2165.800) [...23 remote chains...] -- 4:47:52
      2283000 -- (-2165.646) [...23 remote chains...] -- 4:47:43
      2284000 -- (-2144.385) [...23 remote chains...] -- 4:47:47
      2285000 -- (-2143.587) [...23 remote chains...] -- 4:47:51

      Average standard deviation of split frequencies: 0.014154

      2286000 -- (-2155.840) [...23 remote chains...] -- 4:47:43
      2287000 -- (-2152.840) [...23 remote chains...] -- 4:47:47
      2288000 -- (-2148.148) [...23 remote chains...] -- 4:47:39
      2289000 -- (-2167.062) [...23 remote chains...] -- 4:47:43
      2290000 -- (-2163.062) [...23 remote chains...] -- 4:47:47

      Average standard deviation of split frequencies: 0.014199

      2291000 -- (-2154.319) [...23 remote chains...] -- 4:47:39
      2292000 -- (-2151.133) [...23 remote chains...] -- 4:47:43
      2293000 -- (-2153.019) [...23 remote chains...] -- 4:47:34
      2294000 -- (-2149.163) [...23 remote chains...] -- 4:47:38
      2295000 -- [-2156.487] [...23 remote chains...] -- 4:47:42

      Average standard deviation of split frequencies: 0.014240

      2296000 -- (-2147.088) [...23 remote chains...] -- 4:47:34
      2297000 -- (-2147.292) [...23 remote chains...] -- 4:47:38
      2298000 -- (-2140.784) [...23 remote chains...] -- 4:47:42
      2299000 -- (-2121.954) [...23 remote chains...] -- 4:47:34
      2300000 -- (-2142.149) [...23 remote chains...] -- 4:47:38

      Average standard deviation of split frequencies: 0.014346

      2301000 -- (-2131.123) [...23 remote chains...] -- 4:47:30
      2302000 -- (-2135.448) [...23 remote chains...] -- 4:47:34
      2303000 -- (-2141.079) [...23 remote chains...] -- 4:47:38
      2304000 -- (-2128.771) [...23 remote chains...] -- 4:47:29
      2305000 -- (-2138.290) [...23 remote chains...] -- 4:47:33

      Average standard deviation of split frequencies: 0.014369

      2306000 -- (-2146.414) [...23 remote chains...] -- 4:47:37
      2307000 -- (-2127.138) [...23 remote chains...] -- 4:47:29
      2308000 -- (-2125.235) [...23 remote chains...] -- 4:47:33
      2309000 -- (-2149.917) [...23 remote chains...] -- 4:47:25
      2310000 -- (-2144.571) [...23 remote chains...] -- 4:47:29

      Average standard deviation of split frequencies: 0.014446

      2311000 -- (-2142.859) [...23 remote chains...] -- 4:47:33
      2312000 -- (-2151.843) [...23 remote chains...] -- 4:47:25
      2313000 -- (-2128.298) [...23 remote chains...] -- 4:47:29
      2314000 -- [-2145.299] [...23 remote chains...] -- 4:47:20
      2315000 -- (-2130.246) [...23 remote chains...] -- 4:47:24

      Average standard deviation of split frequencies: 0.014481

      2316000 -- (-2146.228) [...23 remote chains...] -- 4:47:28
      2317000 -- (-2139.501) [...23 remote chains...] -- 4:47:20
      2318000 -- (-2133.966) [...23 remote chains...] -- 4:47:24
      2319000 -- (-2133.562) [...23 remote chains...] -- 4:47:28
      2320000 -- (-2148.892) [...23 remote chains...] -- 4:47:20

      Average standard deviation of split frequencies: 0.014519

      2321000 -- (-2145.019) [...23 remote chains...] -- 4:47:24
      2322000 -- [-2148.778] [...23 remote chains...] -- 4:47:16
      2323000 -- (-2131.921) [...23 remote chains...] -- 4:47:20
      2324000 -- [-2120.899] [...23 remote chains...] -- 4:47:23
      2325000 -- (-2132.375) [...23 remote chains...] -- 4:47:15

      Average standard deviation of split frequencies: 0.014547

      2326000 -- [-2142.715] [...23 remote chains...] -- 4:47:19
      2327000 -- (-2155.794) [...23 remote chains...] -- 4:47:23
      2328000 -- (-2160.681) [...23 remote chains...] -- 4:47:15
      2329000 -- (-2156.293) [...23 remote chains...] -- 4:47:19
      2330000 -- (-2167.944) [...23 remote chains...] -- 4:47:11

      Average standard deviation of split frequencies: 0.014634

      2331000 -- (-2158.225) [...23 remote chains...] -- 4:47:15
      2332000 -- (-2161.143) [...23 remote chains...] -- 4:47:19
      2333000 -- (-2149.538) [...23 remote chains...] -- 4:47:11
      2334000 -- (-2149.823) [...23 remote chains...] -- 4:47:14
      2335000 -- (-2144.165) [...23 remote chains...] -- 4:47:18

      Average standard deviation of split frequencies: 0.014559

      2336000 -- (-2125.225) [...23 remote chains...] -- 4:47:10
      2337000 -- (-2134.175) [...23 remote chains...] -- 4:47:14
      2338000 -- (-2137.336) [...23 remote chains...] -- 4:47:06
      2339000 -- (-2140.574) [...23 remote chains...] -- 4:47:10
      2340000 -- (-2133.424) [...23 remote chains...] -- 4:47:14

      Average standard deviation of split frequencies: 0.014460

      2341000 -- (-2130.276) [...23 remote chains...] -- 4:47:06
      2342000 -- (-2128.959) [...23 remote chains...] -- 4:47:10
      2343000 -- (-2145.006) [...23 remote chains...] -- 4:47:13
      2344000 -- (-2136.262) [...23 remote chains...] -- 4:47:06
      2345000 -- (-2148.926) [...23 remote chains...] -- 4:47:09

      Average standard deviation of split frequencies: 0.014486

      2346000 -- (-2162.993) [...23 remote chains...] -- 4:47:01
      2347000 -- (-2162.846) [...23 remote chains...] -- 4:47:05
      2348000 -- (-2142.236) [...23 remote chains...] -- 4:47:09
      2349000 -- (-2136.159) [...23 remote chains...] -- 4:47:01
      2350000 -- (-2151.731) [...23 remote chains...] -- 4:47:05

      Average standard deviation of split frequencies: 0.014508

      2351000 -- (-2159.681) [...23 remote chains...] -- 4:46:57
      2352000 -- (-2157.703) [...23 remote chains...] -- 4:47:01
      2353000 -- (-2140.630) [...23 remote chains...] -- 4:47:05
      2354000 -- (-2142.900) [...23 remote chains...] -- 4:46:57
      2355000 -- (-2148.672) [...23 remote chains...] -- 4:47:00

      Average standard deviation of split frequencies: 0.014563

      2356000 -- (-2139.377) [...23 remote chains...] -- 4:47:04
      2357000 -- (-2151.216) [...23 remote chains...] -- 4:46:56
      2358000 -- (-2146.111) [...23 remote chains...] -- 4:47:00
      2359000 -- (-2137.042) [...23 remote chains...] -- 4:47:04
      2360000 -- (-2122.085) [...23 remote chains...] -- 4:46:56

      Average standard deviation of split frequencies: 0.014514

      2361000 -- (-2141.114) [...23 remote chains...] -- 4:47:00
      2362000 -- (-2130.011) [...23 remote chains...] -- 4:46:52
      2363000 -- (-2132.020) [...23 remote chains...] -- 4:46:56
      2364000 -- (-2126.752) [...23 remote chains...] -- 4:46:59
      2365000 -- (-2139.766) [...23 remote chains...] -- 4:46:51

      Average standard deviation of split frequencies: 0.014550

      2366000 -- (-2136.212) [...23 remote chains...] -- 4:46:55
      2367000 -- (-2133.212) [...23 remote chains...] -- 4:46:59
      2368000 -- (-2140.745) [...23 remote chains...] -- 4:46:51
      2369000 -- (-2125.611) [...23 remote chains...] -- 4:46:55
      2370000 -- (-2144.696) [...23 remote chains...] -- 4:46:47

      Average standard deviation of split frequencies: 0.014511

      2371000 -- (-2149.639) [...23 remote chains...] -- 4:46:51
      2372000 -- (-2142.184) [...23 remote chains...] -- 4:46:55
      2373000 -- (-2154.604) [...23 remote chains...] -- 4:46:47
      2374000 -- (-2143.242) [...23 remote chains...] -- 4:46:50
      2375000 -- (-2151.398) [...23 remote chains...] -- 4:46:54

      Average standard deviation of split frequencies: 0.014489

      2376000 -- (-2144.575) [...23 remote chains...] -- 4:46:46
      2377000 -- (-2129.407) [...23 remote chains...] -- 4:46:50
      2378000 -- (-2132.150) [...23 remote chains...] -- 4:46:42
      2379000 -- (-2140.009) [...23 remote chains...] -- 4:46:46
      2380000 -- (-2133.473) [...23 remote chains...] -- 4:46:50

      Average standard deviation of split frequencies: 0.014467

      2381000 -- (-2131.812) [...23 remote chains...] -- 4:46:42
      2382000 -- (-2145.232) [...23 remote chains...] -- 4:46:46
      2383000 -- (-2146.559) [...23 remote chains...] -- 4:46:38
      2384000 -- (-2133.159) [...23 remote chains...] -- 4:46:42
      2385000 -- (-2121.845) [...23 remote chains...] -- 4:46:45

      Average standard deviation of split frequencies: 0.014471

      2386000 -- (-2135.302) [...23 remote chains...] -- 4:46:37
      2387000 -- (-2133.671) [...23 remote chains...] -- 4:46:41
      2388000 -- (-2127.608) [...23 remote chains...] -- 4:46:45
      2389000 -- (-2135.196) [...23 remote chains...] -- 4:46:37
      2390000 -- (-2117.519) [...23 remote chains...] -- 4:46:41

      Average standard deviation of split frequencies: 0.014498

      2391000 -- (-2140.334) [...23 remote chains...] -- 4:46:33
      2392000 -- (-2138.420) [...23 remote chains...] -- 4:46:37
      2393000 -- (-2128.972) [...23 remote chains...] -- 4:46:41
      2394000 -- [-2118.904] [...23 remote chains...] -- 4:46:33
      2395000 -- (-2130.050) [...23 remote chains...] -- 4:46:36

      Average standard deviation of split frequencies: 0.014575

      2396000 -- (-2156.284) [...23 remote chains...] -- 4:46:29
      2397000 -- (-2147.404) [...23 remote chains...] -- 4:46:32
      2398000 -- (-2128.561) [...23 remote chains...] -- 4:46:36
      2399000 -- (-2142.513) [...23 remote chains...] -- 4:46:28
      2400000 -- (-2133.886) [...23 remote chains...] -- 4:46:32

      Average standard deviation of split frequencies: 0.014608

      2401000 -- (-2146.652) [...23 remote chains...] -- 4:46:36
      2402000 -- (-2149.659) [...23 remote chains...] -- 4:46:28
      2403000 -- (-2147.929) [...23 remote chains...] -- 4:46:32
      2404000 -- (-2131.880) [...23 remote chains...] -- 4:46:24
      2405000 -- (-2150.964) [...23 remote chains...] -- 4:46:28

      Average standard deviation of split frequencies: 0.014592

      2406000 -- (-2153.867) [...23 remote chains...] -- 4:46:31
      2407000 -- (-2157.799) [...23 remote chains...] -- 4:46:24
      2408000 -- (-2141.960) [...23 remote chains...] -- 4:46:27
      2409000 -- (-2132.767) [...23 remote chains...] -- 4:46:31
      2410000 -- (-2128.853) [...23 remote chains...] -- 4:46:23

      Average standard deviation of split frequencies: 0.014678

      2411000 -- (-2128.493) [...23 remote chains...] -- 4:46:27
      2412000 -- (-2126.509) [...23 remote chains...] -- 4:46:19
      2413000 -- (-2148.724) [...23 remote chains...] -- 4:46:23
      2414000 -- (-2147.154) [...23 remote chains...] -- 4:46:26
      2415000 -- (-2156.606) [...23 remote chains...] -- 4:46:19

      Average standard deviation of split frequencies: 0.014762

      2416000 -- (-2142.007) [...23 remote chains...] -- 4:46:22
      2417000 -- (-2131.403) [...23 remote chains...] -- 4:46:15
      2418000 -- [-2125.158] [...23 remote chains...] -- 4:46:18
      2419000 -- (-2133.444) [...23 remote chains...] -- 4:46:22
      2420000 -- (-2130.670) [...23 remote chains...] -- 4:46:14

      Average standard deviation of split frequencies: 0.014699

      2421000 -- (-2147.237) [...23 remote chains...] -- 4:46:18
      2422000 -- (-2136.231) [...23 remote chains...] -- 4:46:10
      2423000 -- (-2142.635) [...23 remote chains...] -- 4:46:14
      2424000 -- (-2143.318) [...23 remote chains...] -- 4:46:18
      2425000 -- (-2141.048) [...23 remote chains...] -- 4:46:10

      Average standard deviation of split frequencies: 0.014694

      2426000 -- (-2127.286) [...23 remote chains...] -- 4:46:14
      2427000 -- (-2139.868) [...23 remote chains...] -- 4:46:17
      2428000 -- (-2146.480) [...23 remote chains...] -- 4:46:10
      2429000 -- (-2144.083) [...23 remote chains...] -- 4:46:13
      2430000 -- (-2135.168) [...23 remote chains...] -- 4:46:06

      Average standard deviation of split frequencies: 0.014756

      2431000 -- (-2150.005) [...23 remote chains...] -- 4:46:09
      2432000 -- (-2139.525) [...23 remote chains...] -- 4:46:13
      2433000 -- (-2142.997) [...23 remote chains...] -- 4:46:05
      2434000 -- (-2140.540) [...23 remote chains...] -- 4:46:09
      2435000 -- [-2137.624] [...23 remote chains...] -- 4:46:01

      Average standard deviation of split frequencies: 0.014741

      2436000 -- (-2149.654) [...23 remote chains...] -- 4:46:05
      2437000 -- (-2147.683) [...23 remote chains...] -- 4:46:08
      2438000 -- (-2133.839) [...23 remote chains...] -- 4:46:01
      2439000 -- (-2147.271) [...23 remote chains...] -- 4:46:04
      2440000 -- (-2152.073) [...23 remote chains...] -- 4:46:08

      Average standard deviation of split frequencies: 0.014778

      2441000 -- (-2138.031) [...23 remote chains...] -- 4:46:00
      2442000 -- (-2139.616) [...23 remote chains...] -- 4:46:04
      2443000 -- (-2143.047) [...23 remote chains...] -- 4:45:56
      2444000 -- [-2143.113] [...23 remote chains...] -- 4:46:00
      2445000 -- [-2136.258] [...23 remote chains...] -- 4:46:04

      Average standard deviation of split frequencies: 0.014789

      2446000 -- [-2131.240] [...23 remote chains...] -- 4:45:56
      2447000 -- (-2133.567) [...23 remote chains...] -- 4:46:00
      2448000 -- (-2130.890) [...23 remote chains...] -- 4:46:03
      2449000 -- [-2120.388] [...23 remote chains...] -- 4:45:56
      2450000 -- [-2119.212] [...23 remote chains...] -- 4:45:59

      Average standard deviation of split frequencies: 0.014750

      2451000 -- [-2110.376] [...23 remote chains...] -- 4:45:52
      2452000 -- (-2133.362) [...23 remote chains...] -- 4:45:55
      2453000 -- (-2130.277) [...23 remote chains...] -- 4:45:59
      2454000 -- [-2115.624] [...23 remote chains...] -- 4:45:51
      2455000 -- (-2128.715) [...23 remote chains...] -- 4:45:55

      Average standard deviation of split frequencies: 0.014799

      2456000 -- (-2147.271) [...23 remote chains...] -- 4:45:58
      2457000 -- (-2127.105) [...23 remote chains...] -- 4:45:51
      2458000 -- (-2130.113) [...23 remote chains...] -- 4:45:54
      2459000 -- (-2134.538) [...23 remote chains...] -- 4:45:47
      2460000 -- (-2118.527) [...23 remote chains...] -- 4:45:50

      Average standard deviation of split frequencies: 0.014831

      2461000 -- (-2128.885) [...23 remote chains...] -- 4:45:54
      2462000 -- (-2132.248) [...23 remote chains...] -- 4:45:46
      2463000 -- (-2129.307) [...23 remote chains...] -- 4:45:50
      2464000 -- (-2147.026) [...23 remote chains...] -- 4:45:42
      2465000 -- (-2125.598) [...23 remote chains...] -- 4:45:46

      Average standard deviation of split frequencies: 0.014811

      2466000 -- (-2132.710) [...23 remote chains...] -- 4:45:50
      2467000 -- (-2126.210) [...23 remote chains...] -- 4:45:42
      2468000 -- (-2112.693) [...23 remote chains...] -- 4:45:46
      2469000 -- (-2127.190) [...23 remote chains...] -- 4:45:49
      2470000 -- (-2129.958) [...23 remote chains...] -- 4:45:42

      Average standard deviation of split frequencies: 0.014848

      2471000 -- (-2120.128) [...23 remote chains...] -- 4:45:45
      2472000 -- (-2136.377) [...23 remote chains...] -- 4:45:49
      2473000 -- (-2137.616) [...23 remote chains...] -- 4:45:41
      2474000 -- (-2122.449) [...23 remote chains...] -- 4:45:45
      2475000 -- (-2145.915) [...23 remote chains...] -- 4:45:37

      Average standard deviation of split frequencies: 0.014756

      2476000 -- (-2143.060) [...23 remote chains...] -- 4:45:41
      2477000 -- (-2134.911) [...23 remote chains...] -- 4:45:44
      2478000 -- [-2122.934] [...23 remote chains...] -- 4:45:37
      2479000 -- [-2128.439] [...23 remote chains...] -- 4:45:40
      2480000 -- (-2122.694) [...23 remote chains...] -- 4:45:33

      Average standard deviation of split frequencies: 0.014705

      2481000 -- (-2125.029) [...23 remote chains...] -- 4:45:36
      2482000 -- (-2154.178) [...23 remote chains...] -- 4:45:40
      2483000 -- (-2157.226) [...23 remote chains...] -- 4:45:33
      2484000 -- (-2145.321) [...23 remote chains...] -- 4:45:36
      2485000 -- [-2146.726] [...23 remote chains...] -- 4:45:40

      Average standard deviation of split frequencies: 0.014679

      2486000 -- (-2155.297) [...23 remote chains...] -- 4:45:32
      2487000 -- (-2148.621) [...23 remote chains...] -- 4:45:36
      2488000 -- [-2135.286] [...23 remote chains...] -- 4:45:39
      2489000 -- [-2134.705] [...23 remote chains...] -- 4:45:32
      2490000 -- (-2119.042) [...23 remote chains...] -- 4:45:35

      Average standard deviation of split frequencies: 0.014584

      2491000 -- (-2116.965) [...23 remote chains...] -- 4:45:28
      2492000 -- [-2112.026] [...23 remote chains...] -- 4:45:31
      2493000 -- [-2097.657] [...23 remote chains...] -- 4:45:35
      2494000 -- [-2117.817] [...23 remote chains...] -- 4:45:27
      2495000 -- (-2114.390) [...23 remote chains...] -- 4:45:31

      Average standard deviation of split frequencies: 0.014466

      2496000 -- (-2131.512) [...23 remote chains...] -- 4:45:34
      2497000 -- (-2141.748) [...23 remote chains...] -- 4:45:27
      2498000 -- (-2150.479) [...23 remote chains...] -- 4:45:30
      2499000 -- (-2149.723) [...23 remote chains...] -- 4:45:23
      2500000 -- (-2145.951) [...23 remote chains...] -- 4:45:27

      Average standard deviation of split frequencies: 0.014421

      2501000 -- (-2147.710) [...23 remote chains...] -- 4:45:30
      2502000 -- (-2135.574) [...23 remote chains...] -- 4:45:23
      2503000 -- (-2150.884) [...23 remote chains...] -- 4:45:26
      2504000 -- (-2138.781) [...23 remote chains...] -- 4:45:30
      2505000 -- (-2129.368) [...23 remote chains...] -- 4:45:22

      Average standard deviation of split frequencies: 0.014387

      2506000 -- (-2118.137) [...23 remote chains...] -- 4:45:26
      2507000 -- (-2132.534) [...23 remote chains...] -- 4:45:29
      2508000 -- (-2140.931) [...23 remote chains...] -- 4:45:22
      2509000 -- (-2124.731) [...23 remote chains...] -- 4:45:25
      2510000 -- (-2128.662) [...23 remote chains...] -- 4:45:18

      Average standard deviation of split frequencies: 0.014310

      2511000 -- (-2143.937) [...23 remote chains...] -- 4:45:21
      2512000 -- (-2157.114) [...23 remote chains...] -- 4:45:25
      2513000 -- (-2141.622) [...23 remote chains...] -- 4:45:17
      2514000 -- (-2148.237) [...23 remote chains...] -- 4:45:21
      2515000 -- (-2125.878) [...23 remote chains...] -- 4:45:24

      Average standard deviation of split frequencies: 0.014310

      2516000 -- (-2149.823) [...23 remote chains...] -- 4:45:17
      2517000 -- (-2160.910) [...23 remote chains...] -- 4:45:20
      2518000 -- (-2156.262) [...23 remote chains...] -- 4:45:13
      2519000 -- (-2148.783) [...23 remote chains...] -- 4:45:16
      2520000 -- [-2151.936] [...23 remote chains...] -- 4:45:20

      Average standard deviation of split frequencies: 0.014257

      2521000 -- (-2130.977) [...23 remote chains...] -- 4:45:13
      2522000 -- (-2140.043) [...23 remote chains...] -- 4:45:16
      2523000 -- [-2139.918] [...23 remote chains...] -- 4:45:20
      2524000 -- (-2136.510) [...23 remote chains...] -- 4:45:12
      2525000 -- (-2146.086) [...23 remote chains...] -- 4:45:16

      Average standard deviation of split frequencies: 0.014271

      2526000 -- (-2139.192) [...23 remote chains...] -- 4:45:08
      2527000 -- (-2153.750) [...23 remote chains...] -- 4:45:12
      2528000 -- (-2145.434) [...23 remote chains...] -- 4:45:15
      2529000 -- (-2145.964) [...23 remote chains...] -- 4:45:08
      2530000 -- (-2147.122) [...23 remote chains...] -- 4:45:11

      Average standard deviation of split frequencies: 0.014214

      2531000 -- (-2151.617) [...23 remote chains...] -- 4:45:04
      2532000 -- (-2160.977) [...23 remote chains...] -- 4:45:07
      2533000 -- (-2157.885) [...23 remote chains...] -- 4:45:11
      2534000 -- (-2151.891) [...23 remote chains...] -- 4:45:03
      2535000 -- (-2166.715) [...23 remote chains...] -- 4:45:07

      Average standard deviation of split frequencies: 0.014229

      2536000 -- (-2152.125) [...23 remote chains...] -- 4:45:10
      2537000 -- (-2152.605) [...23 remote chains...] -- 4:45:03
      2538000 -- (-2167.625) [...23 remote chains...] -- 4:45:06
      2539000 -- (-2155.417) [...23 remote chains...] -- 4:45:10
      2540000 -- (-2155.983) [...23 remote chains...] -- 4:45:03

      Average standard deviation of split frequencies: 0.014237

      2541000 -- [-2169.728] [...23 remote chains...] -- 4:45:06
      2542000 -- (-2169.255) [...23 remote chains...] -- 4:44:59
      2543000 -- (-2166.819) [...23 remote chains...] -- 4:45:02
      2544000 -- [-2154.719] [...23 remote chains...] -- 4:45:06
      2545000 -- (-2168.747) [...23 remote chains...] -- 4:44:58

      Average standard deviation of split frequencies: 0.014220

      2546000 -- (-2162.362) [...23 remote chains...] -- 4:45:02
      2547000 -- (-2143.884) [...23 remote chains...] -- 4:45:05
      2548000 -- (-2146.768) [...23 remote chains...] -- 4:44:58
      2549000 -- (-2158.838) [...23 remote chains...] -- 4:45:01
      2550000 -- (-2152.968) [...23 remote chains...] -- 4:44:54

      Average standard deviation of split frequencies: 0.014260

      2551000 -- (-2135.583) [...23 remote chains...] -- 4:44:57
      2552000 -- (-2164.310) [...23 remote chains...] -- 4:45:01
      2553000 -- (-2154.771) [...23 remote chains...] -- 4:44:53
      2554000 -- (-2157.289) [...23 remote chains...] -- 4:44:57
      2555000 -- (-2146.250) [...23 remote chains...] -- 4:45:00

      Average standard deviation of split frequencies: 0.014176

      2556000 -- (-2131.049) [...23 remote chains...] -- 4:44:53
      2557000 -- (-2148.974) [...23 remote chains...] -- 4:44:56
      2558000 -- (-2151.924) [...23 remote chains...] -- 4:44:49
      2559000 -- (-2144.622) [...23 remote chains...] -- 4:44:52
      2560000 -- (-2147.806) [...23 remote chains...] -- 4:44:56

      Average standard deviation of split frequencies: 0.014227

      2561000 -- (-2145.888) [...23 remote chains...] -- 4:44:49
      2562000 -- (-2144.201) [...23 remote chains...] -- 4:44:52
      2563000 -- [-2146.959] [...23 remote chains...] -- 4:44:55
      2564000 -- (-2150.570) [...23 remote chains...] -- 4:44:48
      2565000 -- (-2139.311) [...23 remote chains...] -- 4:44:52

      Average standard deviation of split frequencies: 0.014101

      2566000 -- (-2151.092) [...23 remote chains...] -- 4:44:44
      2567000 -- (-2132.040) [...23 remote chains...] -- 4:44:48
      2568000 -- (-2154.932) [...23 remote chains...] -- 4:44:51
      2569000 -- (-2149.779) [...23 remote chains...] -- 4:44:44
      2570000 -- (-2137.532) [...23 remote chains...] -- 4:44:47

      Average standard deviation of split frequencies: 0.014024

      2571000 -- (-2137.935) [...23 remote chains...] -- 4:44:40
      2572000 -- (-2147.618) [...23 remote chains...] -- 4:44:43
      2573000 -- (-2146.685) [...23 remote chains...] -- 4:44:47
      2574000 -- (-2131.239) [...23 remote chains...] -- 4:44:39
      2575000 -- (-2128.291) [...23 remote chains...] -- 4:44:43

      Average standard deviation of split frequencies: 0.014000

      2576000 -- (-2139.946) [...23 remote chains...] -- 4:44:46
      2577000 -- (-2151.732) [...23 remote chains...] -- 4:44:39
      2578000 -- (-2152.468) [...23 remote chains...] -- 4:44:42
      2579000 -- (-2150.883) [...23 remote chains...] -- 4:44:46
      2580000 -- (-2149.774) [...23 remote chains...] -- 4:44:39

      Average standard deviation of split frequencies: 0.014056

      2581000 -- (-2157.963) [...23 remote chains...] -- 4:44:42
      2582000 -- (-2169.278) [...23 remote chains...] -- 4:44:35
      2583000 -- (-2153.571) [...23 remote chains...] -- 4:44:38
      2584000 -- (-2160.708) [...23 remote chains...] -- 4:44:41
      2585000 -- (-2147.711) [...23 remote chains...] -- 4:44:34

      Average standard deviation of split frequencies: 0.014103

      2586000 -- (-2143.630) [...23 remote chains...] -- 4:44:38
      2587000 -- (-2164.745) [...23 remote chains...] -- 4:44:41
      2588000 -- (-2135.597) [...23 remote chains...] -- 4:44:34
      2589000 -- (-2139.093) [...23 remote chains...] -- 4:44:37
      2590000 -- [-2133.494] [...23 remote chains...] -- 4:44:30

      Average standard deviation of split frequencies: 0.014048

      2591000 -- (-2145.807) [...23 remote chains...] -- 4:44:33
      2592000 -- (-2150.945) [...23 remote chains...] -- 4:44:37
      2593000 -- (-2131.127) [...23 remote chains...] -- 4:44:29
      2594000 -- [-2130.156] [...23 remote chains...] -- 4:44:33
      2595000 -- (-2146.338) [...23 remote chains...] -- 4:44:36

      Average standard deviation of split frequencies: 0.013984

      2596000 -- (-2137.610) [...23 remote chains...] -- 4:44:29
      2597000 -- (-2128.561) [...23 remote chains...] -- 4:44:32
      2598000 -- (-2124.969) [...23 remote chains...] -- 4:44:25
      2599000 -- (-2134.882) [...23 remote chains...] -- 4:44:28
      2600000 -- (-2136.174) [...23 remote chains...] -- 4:44:32

      Average standard deviation of split frequencies: 0.013979

      2601000 -- [-2138.817] [...23 remote chains...] -- 4:44:25
      2602000 -- [-2139.715] [...23 remote chains...] -- 4:44:28
      2603000 -- (-2131.114) [...23 remote chains...] -- 4:44:21
      2604000 -- (-2142.168) [...23 remote chains...] -- 4:44:24
      2605000 -- (-2133.080) [...23 remote chains...] -- 4:44:27

      Average standard deviation of split frequencies: 0.013885

      2606000 -- (-2123.403) [...23 remote chains...] -- 4:44:20
      2607000 -- [-2134.002] [...23 remote chains...] -- 4:44:24
      2608000 -- (-2154.181) [...23 remote chains...] -- 4:44:27
      2609000 -- (-2130.422) [...23 remote chains...] -- 4:44:20
      2610000 -- (-2158.811) [...23 remote chains...] -- 4:44:23

      Average standard deviation of split frequencies: 0.013886

      2611000 -- (-2160.746) [...23 remote chains...] -- 4:44:16
      2612000 -- (-2142.950) [...23 remote chains...] -- 4:44:19
      2613000 -- (-2152.230) [...23 remote chains...] -- 4:44:23
      2614000 -- [-2141.111] [...23 remote chains...] -- 4:44:16
      2615000 -- (-2136.851) [...23 remote chains...] -- 4:44:19

      Average standard deviation of split frequencies: 0.013940

      2616000 -- [-2119.682] [...23 remote chains...] -- 4:44:22
      2617000 -- [-2146.471] [...23 remote chains...] -- 4:44:15
      2618000 -- (-2137.244) [...23 remote chains...] -- 4:44:18
      2619000 -- (-2121.346) [...23 remote chains...] -- 4:44:11
      2620000 -- [-2130.107] [...23 remote chains...] -- 4:44:15

      Average standard deviation of split frequencies: 0.013934

      2621000 -- (-2140.540) [...23 remote chains...] -- 4:44:18
      2622000 -- (-2143.754) [...23 remote chains...] -- 4:44:11
      2623000 -- (-2130.887) [...23 remote chains...] -- 4:44:14
      2624000 -- (-2118.116) [...23 remote chains...] -- 4:44:17
      2625000 -- (-2122.824) [...23 remote chains...] -- 4:44:10

      Average standard deviation of split frequencies: 0.013939

      2626000 -- [-2131.528] [...23 remote chains...] -- 4:44:14
      2627000 -- (-2148.620) [...23 remote chains...] -- 4:44:06
      2628000 -- (-2138.271) [...23 remote chains...] -- 4:44:10
      2629000 -- [-2141.803] [...23 remote chains...] -- 4:44:13
      2630000 -- (-2153.737) [...23 remote chains...] -- 4:44:06

      Average standard deviation of split frequencies: 0.014015

      2631000 -- (-2135.805) [...23 remote chains...] -- 4:44:09
      2632000 -- (-2134.369) [...23 remote chains...] -- 4:44:02
      2633000 -- [-2135.148] [...23 remote chains...] -- 4:44:05
      2634000 -- (-2132.573) [...23 remote chains...] -- 4:44:09
      2635000 -- (-2129.824) [...23 remote chains...] -- 4:44:02

      Average standard deviation of split frequencies: 0.014033

      2636000 -- (-2138.057) [...23 remote chains...] -- 4:44:05
      2637000 -- (-2139.234) [...23 remote chains...] -- 4:44:08
      2638000 -- (-2127.571) [...23 remote chains...] -- 4:44:01
      2639000 -- [-2129.294] [...23 remote chains...] -- 4:44:04
      2640000 -- (-2143.595) [...23 remote chains...] -- 4:43:57

      Average standard deviation of split frequencies: 0.014059

      2641000 -- (-2131.053) [...23 remote chains...] -- 4:44:01
      2642000 -- (-2136.825) [...23 remote chains...] -- 4:44:04
      2643000 -- (-2138.102) [...23 remote chains...] -- 4:43:57
      2644000 -- (-2159.679) [...23 remote chains...] -- 4:44:00
      2645000 -- (-2142.588) [...23 remote chains...] -- 4:44:03

      Average standard deviation of split frequencies: 0.014040

      2646000 -- (-2137.430) [...23 remote chains...] -- 4:43:56
      2647000 -- (-2123.438) [...23 remote chains...] -- 4:44:00
      2648000 -- (-2130.056) [...23 remote chains...] -- 4:44:03
      2649000 -- (-2132.285) [...23 remote chains...] -- 4:43:56
      2650000 -- (-2117.891) [...23 remote chains...] -- 4:43:59

      Average standard deviation of split frequencies: 0.014078

      2651000 -- (-2126.935) [...23 remote chains...] -- 4:43:52
      2652000 -- (-2135.279) [...23 remote chains...] -- 4:43:55
      2653000 -- (-2147.969) [...23 remote chains...] -- 4:43:59
      2654000 -- (-2130.169) [...23 remote chains...] -- 4:43:52
      2655000 -- (-2151.343) [...23 remote chains...] -- 4:43:55

      Average standard deviation of split frequencies: 0.014117

      2656000 -- (-2139.381) [...23 remote chains...] -- 4:43:58
      2657000 -- (-2159.266) [...23 remote chains...] -- 4:43:51
      2658000 -- (-2147.213) [...23 remote chains...] -- 4:43:54
      2659000 -- (-2132.483) [...23 remote chains...] -- 4:43:57
      2660000 -- (-2126.374) [...23 remote chains...] -- 4:43:50

      Average standard deviation of split frequencies: 0.014132

      2661000 -- (-2142.670) [...23 remote chains...] -- 4:43:54
      2662000 -- (-2137.783) [...23 remote chains...] -- 4:43:47
      2663000 -- (-2149.596) [...23 remote chains...] -- 4:43:50
      2664000 -- (-2142.742) [...23 remote chains...] -- 4:43:53
      2665000 -- (-2142.942) [...23 remote chains...] -- 4:43:46

      Average standard deviation of split frequencies: 0.014175

      2666000 -- (-2137.065) [...23 remote chains...] -- 4:43:49
      2667000 -- (-2148.536) [...23 remote chains...] -- 4:43:42
      2668000 -- (-2150.479) [...23 remote chains...] -- 4:43:46
      2669000 -- (-2144.162) [...23 remote chains...] -- 4:43:49
      2670000 -- (-2154.509) [...23 remote chains...] -- 4:43:42

      Average standard deviation of split frequencies: 0.014211

      2671000 -- (-2135.807) [...23 remote chains...] -- 4:43:45
      2672000 -- (-2139.030) [...23 remote chains...] -- 4:43:48
      2673000 -- [-2128.239] [...23 remote chains...] -- 4:43:41
      2674000 -- (-2149.030) [...23 remote chains...] -- 4:43:45
      2675000 -- (-2149.703) [...23 remote chains...] -- 4:43:48

      Average standard deviation of split frequencies: 0.014278

      2676000 -- (-2124.820) [...23 remote chains...] -- 4:43:41
      2677000 -- (-2121.741) [...23 remote chains...] -- 4:43:44
      2678000 -- (-2128.896) [...23 remote chains...] -- 4:43:37
      2679000 -- (-2130.812) [...23 remote chains...] -- 4:43:40
      2680000 -- [-2113.998] [...23 remote chains...] -- 4:43:44

      Average standard deviation of split frequencies: 0.014282

      2681000 -- (-2124.264) [...23 remote chains...] -- 4:43:37
      2682000 -- [-2122.714] [...23 remote chains...] -- 4:43:40
      2683000 -- (-2140.876) [...23 remote chains...] -- 4:43:43
      2684000 -- [-2123.560] [...23 remote chains...] -- 4:43:36
      2685000 -- (-2142.233) [...23 remote chains...] -- 4:43:39

      Average standard deviation of split frequencies: 0.014351

      2686000 -- (-2167.467) [...23 remote chains...] -- 4:43:32
      2687000 -- [-2127.546] [...23 remote chains...] -- 4:43:35
      2688000 -- [-2121.995] [...23 remote chains...] -- 4:43:39
      2689000 -- [-2127.654] [...23 remote chains...] -- 4:43:32
      2690000 -- (-2125.622) [...23 remote chains...] -- 4:43:35

      Average standard deviation of split frequencies: 0.014380

      2691000 -- [-2126.429] [...23 remote chains...] -- 4:43:28
      2692000 -- [-2127.032] [...23 remote chains...] -- 4:43:31
      2693000 -- (-2136.180) [...23 remote chains...] -- 4:43:34
      2694000 -- (-2125.026) [...23 remote chains...] -- 4:43:27
      2695000 -- [-2117.393] [...23 remote chains...] -- 4:43:31

      Average standard deviation of split frequencies: 0.014403

      2696000 -- (-2125.911) [...23 remote chains...] -- 4:43:24
      2697000 -- (-2131.138) [...23 remote chains...] -- 4:43:27
      2698000 -- (-2128.079) [...23 remote chains...] -- 4:43:30
      2699000 -- (-2133.894) [...23 remote chains...] -- 4:43:23
      2700000 -- [-2122.298] [...23 remote chains...] -- 4:43:26

      Average standard deviation of split frequencies: 0.014391

      2701000 -- (-2117.716) [...23 remote chains...] -- 4:43:30
      2702000 -- (-2124.742) [...23 remote chains...] -- 4:43:23
      2703000 -- [-2105.084] [...23 remote chains...] -- 4:43:26
      2704000 -- (-2128.111) [...23 remote chains...] -- 4:43:29
      2705000 -- (-2130.739) [...23 remote chains...] -- 4:43:22

      Average standard deviation of split frequencies: 0.014436

      2706000 -- (-2128.758) [...23 remote chains...] -- 4:43:25
      2707000 -- (-2131.975) [...23 remote chains...] -- 4:43:18
      2708000 -- (-2130.796) [...23 remote chains...] -- 4:43:22
      2709000 -- (-2136.549) [...23 remote chains...] -- 4:43:25
      2710000 -- (-2140.257) [...23 remote chains...] -- 4:43:18

      Average standard deviation of split frequencies: 0.014459

      2711000 -- (-2143.968) [...23 remote chains...] -- 4:43:21
      2712000 -- (-2142.934) [...23 remote chains...] -- 4:43:14
      2713000 -- (-2135.602) [...23 remote chains...] -- 4:43:17
      2714000 -- (-2139.705) [...23 remote chains...] -- 4:43:20
      2715000 -- (-2130.412) [...23 remote chains...] -- 4:43:14

      Average standard deviation of split frequencies: 0.014461

      2716000 -- (-2142.901) [...23 remote chains...] -- 4:43:17
      2717000 -- (-2139.365) [...23 remote chains...] -- 4:43:20
      2718000 -- (-2147.998) [...23 remote chains...] -- 4:43:13
      2719000 -- (-2142.882) [...23 remote chains...] -- 4:43:16
      2720000 -- (-2135.379) [...23 remote chains...] -- 4:43:09

      Average standard deviation of split frequencies: 0.014529

      2721000 -- [-2134.947] [...23 remote chains...] -- 4:43:12
      2722000 -- (-2147.359) [...23 remote chains...] -- 4:43:16
      2723000 -- (-2127.351) [...23 remote chains...] -- 4:43:09
      2724000 -- (-2140.648) [...23 remote chains...] -- 4:43:12
      2725000 -- (-2136.955) [...23 remote chains...] -- 4:43:05

      Average standard deviation of split frequencies: 0.014510

      2726000 -- (-2137.929) [...23 remote chains...] -- 4:43:08
      2727000 -- [-2129.961] [...23 remote chains...] -- 4:43:11
      2728000 -- (-2130.309) [...23 remote chains...] -- 4:43:05
      2729000 -- (-2127.822) [...23 remote chains...] -- 4:43:08
      2730000 -- (-2128.128) [...23 remote chains...] -- 4:43:01

      Average standard deviation of split frequencies: 0.014464

      2731000 -- (-2150.260) [...23 remote chains...] -- 4:43:04
      2732000 -- (-2130.575) [...23 remote chains...] -- 4:43:07
      2733000 -- (-2133.104) [...23 remote chains...] -- 4:43:00
      2734000 -- (-2137.019) [...23 remote chains...] -- 4:43:03
      2735000 -- (-2130.604) [...23 remote chains...] -- 4:43:07

      Average standard deviation of split frequencies: 0.014406

      2736000 -- (-2147.473) [...23 remote chains...] -- 4:43:00
      2737000 -- (-2106.744) [...23 remote chains...] -- 4:43:03
      2738000 -- (-2128.931) [...23 remote chains...] -- 4:43:06
      2739000 -- (-2136.041) [...23 remote chains...] -- 4:42:59
      2740000 -- (-2137.153) [...23 remote chains...] -- 4:43:02

      Average standard deviation of split frequencies: 0.014415

      2741000 -- [-2135.529] [...23 remote chains...] -- 4:42:55
      2742000 -- (-2135.470) [...23 remote chains...] -- 4:42:59
      2743000 -- (-2135.563) [...23 remote chains...] -- 4:43:02
      2744000 -- (-2121.020) [...23 remote chains...] -- 4:42:55
      2745000 -- (-2130.801) [...23 remote chains...] -- 4:42:58

      Average standard deviation of split frequencies: 0.014323

      2746000 -- [-2121.793] [...23 remote chains...] -- 4:42:51
      2747000 -- (-2119.183) [...23 remote chains...] -- 4:42:54
      2748000 -- [-2110.483] [...23 remote chains...] -- 4:42:57
      2749000 -- (-2144.087) [...23 remote chains...] -- 4:42:51
      2750000 -- [-2135.204] [...23 remote chains...] -- 4:42:54

      Average standard deviation of split frequencies: 0.014331

      2751000 -- (-2125.114) [...23 remote chains...] -- 4:42:57
      2752000 -- (-2147.420) [...23 remote chains...] -- 4:42:50
      2753000 -- (-2134.091) [...23 remote chains...] -- 4:42:53
      2754000 -- (-2148.321) [...23 remote chains...] -- 4:42:46
      2755000 -- (-2139.487) [...23 remote chains...] -- 4:42:50

      Average standard deviation of split frequencies: 0.014315

      2756000 -- (-2126.690) [...23 remote chains...] -- 4:42:53
      2757000 -- (-2133.204) [...23 remote chains...] -- 4:42:46
      2758000 -- (-2144.097) [...23 remote chains...] -- 4:42:49
      2759000 -- (-2138.254) [...23 remote chains...] -- 4:42:52
      2760000 -- (-2159.575) [...23 remote chains...] -- 4:42:45

      Average standard deviation of split frequencies: 0.014322

      2761000 -- (-2153.794) [...23 remote chains...] -- 4:42:48
      2762000 -- (-2164.870) [...23 remote chains...] -- 4:42:42
      2763000 -- (-2128.187) [...23 remote chains...] -- 4:42:45
      2764000 -- (-2148.245) [...23 remote chains...] -- 4:42:48
      2765000 -- (-2148.414) [...23 remote chains...] -- 4:42:41

      Average standard deviation of split frequencies: 0.014264

      2766000 -- (-2154.418) [...23 remote chains...] -- 4:42:44
      2767000 -- (-2140.984) [...23 remote chains...] -- 4:42:47
      2768000 -- (-2139.416) [...23 remote chains...] -- 4:42:40
      2769000 -- (-2152.792) [...23 remote chains...] -- 4:42:44
      2770000 -- (-2142.876) [...23 remote chains...] -- 4:42:37

      Average standard deviation of split frequencies: 0.014320

      2771000 -- (-2144.710) [...23 remote chains...] -- 4:42:40
      2772000 -- (-2134.905) [...23 remote chains...] -- 4:42:43
      2773000 -- [-2132.932] [...23 remote chains...] -- 4:42:36
      2774000 -- (-2139.233) [...23 remote chains...] -- 4:42:39
      2775000 -- (-2139.778) [...23 remote chains...] -- 4:42:42

      Average standard deviation of split frequencies: 0.014375

      2776000 -- (-2145.950) [...23 remote chains...] -- 4:42:36
      2777000 -- (-2159.357) [...23 remote chains...] -- 4:42:39
      2778000 -- (-2139.814) [...23 remote chains...] -- 4:42:42
      2779000 -- (-2144.116) [...23 remote chains...] -- 4:42:35
      2780000 -- (-2154.056) [...23 remote chains...] -- 4:42:38

      Average standard deviation of split frequencies: 0.014339

      2781000 -- (-2127.559) [...23 remote chains...] -- 4:42:31
      2782000 -- [-2132.201] [...23 remote chains...] -- 4:42:34
      2783000 -- (-2124.101) [...23 remote chains...] -- 4:42:38
      2784000 -- (-2137.029) [...23 remote chains...] -- 4:42:31
      2785000 -- (-2123.954) [...23 remote chains...] -- 4:42:34

      Average standard deviation of split frequencies: 0.014325

      2786000 -- (-2136.705) [...23 remote chains...] -- 4:42:37
      2787000 -- (-2138.137) [...23 remote chains...] -- 4:42:30
      2788000 -- (-2147.109) [...23 remote chains...] -- 4:42:33
      2789000 -- (-2156.553) [...23 remote chains...] -- 4:42:27
      2790000 -- [-2149.390] [...23 remote chains...] -- 4:42:30

      Average standard deviation of split frequencies: 0.014380

      2791000 -- [-2137.380] [...23 remote chains...] -- 4:42:33
      2792000 -- (-2142.394) [...23 remote chains...] -- 4:42:26
      2793000 -- (-2137.225) [...23 remote chains...] -- 4:42:29
      2794000 -- (-2140.211) [...23 remote chains...] -- 4:42:22
      2795000 -- (-2108.498) [...23 remote chains...] -- 4:42:25

      Average standard deviation of split frequencies: 0.014304

      2796000 -- (-2145.955) [...23 remote chains...] -- 4:42:28
      2797000 -- (-2137.123) [...23 remote chains...] -- 4:42:22
      2798000 -- (-2120.039) [...23 remote chains...] -- 4:42:25
      2799000 -- (-2150.014) [...23 remote chains...] -- 4:42:28
      2800000 -- (-2155.300) [...23 remote chains...] -- 4:42:21

      Average standard deviation of split frequencies: 0.014248

      2801000 -- (-2147.121) [...23 remote chains...] -- 4:42:24
      2802000 -- (-2146.746) [...23 remote chains...] -- 4:42:18
      2803000 -- (-2138.308) [...23 remote chains...] -- 4:42:21
      2804000 -- (-2139.894) [...23 remote chains...] -- 4:42:24
      2805000 -- (-2143.154) [...23 remote chains...] -- 4:42:17

      Average standard deviation of split frequencies: 0.014262

      2806000 -- (-2138.125) [...23 remote chains...] -- 4:42:20
      2807000 -- (-2139.878) [...23 remote chains...] -- 4:42:23
      2808000 -- (-2150.209) [...23 remote chains...] -- 4:42:16
      2809000 -- (-2178.779) [...23 remote chains...] -- 4:42:19
      2810000 -- (-2145.899) [...23 remote chains...] -- 4:42:13

      Average standard deviation of split frequencies: 0.014246

      2811000 -- (-2137.728) [...23 remote chains...] -- 4:42:16
      2812000 -- (-2124.794) [...23 remote chains...] -- 4:42:19
      2813000 -- (-2156.667) [...23 remote chains...] -- 4:42:12
      2814000 -- (-2144.692) [...23 remote chains...] -- 4:42:15
      2815000 -- (-2138.195) [...23 remote chains...] -- 4:42:09

      Average standard deviation of split frequencies: 0.014223

      2816000 -- (-2144.506) [...23 remote chains...] -- 4:42:12
      2817000 -- (-2149.873) [...23 remote chains...] -- 4:42:15
      2818000 -- (-2166.422) [...23 remote chains...] -- 4:42:08
      2819000 -- (-2156.285) [...23 remote chains...] -- 4:42:11
      2820000 -- (-2140.629) [...23 remote chains...] -- 4:42:04

      Average standard deviation of split frequencies: 0.014148

      2821000 -- (-2149.451) [...23 remote chains...] -- 4:42:07
      2822000 -- (-2130.794) [...23 remote chains...] -- 4:42:10
      2823000 -- (-2123.431) [...23 remote chains...] -- 4:42:04
      2824000 -- (-2133.478) [...23 remote chains...] -- 4:42:07
      2825000 -- (-2165.272) [...23 remote chains...] -- 4:42:10

      Average standard deviation of split frequencies: 0.014109

      2826000 -- (-2152.346) [...23 remote chains...] -- 4:42:03
      2827000 -- (-2134.522) [...23 remote chains...] -- 4:42:06
      2828000 -- (-2137.701) [...23 remote chains...] -- 4:42:09
      2829000 -- (-2124.447) [...23 remote chains...] -- 4:42:03
      2830000 -- (-2140.003) [...23 remote chains...] -- 4:42:06

      Average standard deviation of split frequencies: 0.014030

      2831000 -- [-2129.269] [...23 remote chains...] -- 4:41:59
      2832000 -- (-2142.858) [...23 remote chains...] -- 4:42:02
      2833000 -- (-2156.463) [...23 remote chains...] -- 4:42:05
      2834000 -- (-2144.077) [...23 remote chains...] -- 4:41:58
      2835000 -- (-2131.380) [...23 remote chains...] -- 4:42:01

      Average standard deviation of split frequencies: 0.013985

      2836000 -- (-2118.922) [...23 remote chains...] -- 4:42:04
      2837000 -- (-2150.248) [...23 remote chains...] -- 4:41:58
      2838000 -- (-2136.801) [...23 remote chains...] -- 4:42:01
      2839000 -- (-2151.085) [...23 remote chains...] -- 4:41:54
      2840000 -- (-2132.491) [...23 remote chains...] -- 4:41:57

      Average standard deviation of split frequencies: 0.013951

      2841000 -- (-2131.150) [...23 remote chains...] -- 4:42:00
      2842000 -- [-2133.572] [...23 remote chains...] -- 4:41:54
      2843000 -- (-2129.994) [...23 remote chains...] -- 4:41:57
      2844000 -- (-2137.676) [...23 remote chains...] -- 4:41:50
      2845000 -- (-2144.355) [...23 remote chains...] -- 4:41:53

      Average standard deviation of split frequencies: 0.013942

      2846000 -- (-2137.517) [...23 remote chains...] -- 4:41:56
      2847000 -- [-2127.205] [...23 remote chains...] -- 4:41:49
      2848000 -- (-2158.632) [...23 remote chains...] -- 4:41:52
      2849000 -- (-2145.309) [...23 remote chains...] -- 4:41:55
      2850000 -- (-2147.149) [...23 remote chains...] -- 4:41:49

      Average standard deviation of split frequencies: 0.013870

      2851000 -- (-2129.215) [...23 remote chains...] -- 4:41:52
      2852000 -- (-2125.450) [...23 remote chains...] -- 4:41:45
      2853000 -- (-2116.569) [...23 remote chains...] -- 4:41:48
      2854000 -- (-2144.968) [...23 remote chains...] -- 4:41:51
      2855000 -- (-2116.984) [...23 remote chains...] -- 4:41:45

      Average standard deviation of split frequencies: 0.013835

      2856000 -- (-2129.858) [...23 remote chains...] -- 4:41:47
      2857000 -- [-2137.176] [...23 remote chains...] -- 4:41:50
      2858000 -- (-2124.788) [...23 remote chains...] -- 4:41:44
      2859000 -- (-2138.517) [...23 remote chains...] -- 4:41:47
      2860000 -- (-2124.661) [...23 remote chains...] -- 4:41:40

      Average standard deviation of split frequencies: 0.013860

      2861000 -- (-2133.686) [...23 remote chains...] -- 4:41:43
      2862000 -- (-2132.650) [...23 remote chains...] -- 4:41:37
      2863000 -- (-2120.549) [...23 remote chains...] -- 4:41:40
      2864000 -- (-2127.586) [...23 remote chains...] -- 4:41:43
      2865000 -- (-2133.165) [...23 remote chains...] -- 4:41:36

      Average standard deviation of split frequencies: 0.013835

      2866000 -- [-2134.120] [...23 remote chains...] -- 4:41:39
      2867000 -- (-2165.796) [...23 remote chains...] -- 4:41:42
      2868000 -- (-2142.249) [...23 remote chains...] -- 4:41:36
      2869000 -- (-2157.617) [...23 remote chains...] -- 4:41:38
      2870000 -- (-2141.651) [...23 remote chains...] -- 4:41:32

      Average standard deviation of split frequencies: 0.013821

      2871000 -- (-2134.202) [...23 remote chains...] -- 4:41:35
      2872000 -- (-2118.014) [...23 remote chains...] -- 4:41:38
      2873000 -- [-2118.146] [...23 remote chains...] -- 4:41:31
      2874000 -- (-2114.201) [...23 remote chains...] -- 4:41:34
      2875000 -- (-2118.776) [...23 remote chains...] -- 4:41:37

      Average standard deviation of split frequencies: 0.013722

      2876000 -- (-2125.039) [...23 remote chains...] -- 4:41:31
      2877000 -- (-2133.254) [...23 remote chains...] -- 4:41:34
      2878000 -- (-2136.738) [...23 remote chains...] -- 4:41:27
      2879000 -- [-2133.611] [...23 remote chains...] -- 4:41:30
      2880000 -- [-2122.716] [...23 remote chains...] -- 4:41:33

      Average standard deviation of split frequencies: 0.013622

      2881000 -- (-2125.966) [...23 remote chains...] -- 4:41:27
      2882000 -- (-2126.067) [...23 remote chains...] -- 4:41:29
      2883000 -- (-2127.927) [...23 remote chains...] -- 4:41:32
      2884000 -- (-2134.033) [...23 remote chains...] -- 4:41:26
      2885000 -- (-2138.972) [...23 remote chains...] -- 4:41:29

      Average standard deviation of split frequencies: 0.013579

      2886000 -- (-2127.282) [...23 remote chains...] -- 4:41:22
      2887000 -- (-2115.976) [...23 remote chains...] -- 4:41:25
      2888000 -- (-2116.069) [...23 remote chains...] -- 4:41:28
      2889000 -- [-2114.652] [...23 remote chains...] -- 4:41:22
      2890000 -- [-2123.851] [...23 remote chains...] -- 4:41:25

      Average standard deviation of split frequencies: 0.013613

      2891000 -- (-2117.258) [...23 remote chains...] -- 4:41:18
      2892000 -- (-2123.384) [...23 remote chains...] -- 4:41:21
      2893000 -- (-2127.885) [...23 remote chains...] -- 4:41:24
      2894000 -- (-2112.475) [...23 remote chains...] -- 4:41:18
      2895000 -- [-2134.506] [...23 remote chains...] -- 4:41:20

      Average standard deviation of split frequencies: 0.013618

      2896000 -- [-2122.296] [...23 remote chains...] -- 4:41:23
      2897000 -- (-2140.439) [...23 remote chains...] -- 4:41:17
      2898000 -- (-2151.730) [...23 remote chains...] -- 4:41:20
      2899000 -- [-2142.906] [...23 remote chains...] -- 4:41:13
      2900000 -- (-2117.620) [...23 remote chains...] -- 4:41:16

      Average standard deviation of split frequencies: 0.013710

      2901000 -- [-2118.690] [...23 remote chains...] -- 4:41:19
      2902000 -- [-2124.279] [...23 remote chains...] -- 4:41:13
      2903000 -- [-2123.846] [...23 remote chains...] -- 4:41:16
      2904000 -- [-2125.542] [...23 remote chains...] -- 4:41:19
      2905000 -- (-2135.380) [...23 remote chains...] -- 4:41:12

      Average standard deviation of split frequencies: 0.013649

      2906000 -- (-2147.881) [...23 remote chains...] -- 4:41:15
      2907000 -- [-2133.274] [...23 remote chains...] -- 4:41:09
      2908000 -- (-2155.204) [...23 remote chains...] -- 4:41:11
      2909000 -- (-2152.202) [...23 remote chains...] -- 4:41:14
      2910000 -- (-2144.890) [...23 remote chains...] -- 4:41:08

      Average standard deviation of split frequencies: 0.013618

      2911000 -- [-2136.027] [...23 remote chains...] -- 4:41:11
      2912000 -- (-2136.714) [...23 remote chains...] -- 4:41:14
      2913000 -- (-2134.083) [...23 remote chains...] -- 4:41:07
      2914000 -- (-2148.457) [...23 remote chains...] -- 4:41:10
      2915000 -- (-2159.661) [...23 remote chains...] -- 4:41:04

      Average standard deviation of split frequencies: 0.013708

      2916000 -- [-2156.540] [...23 remote chains...] -- 4:41:07
      2917000 -- (-2146.404) [...23 remote chains...] -- 4:41:10
      2918000 -- (-2139.801) [...23 remote chains...] -- 4:41:03
      2919000 -- (-2143.852) [...23 remote chains...] -- 4:41:06
      2920000 -- (-2120.170) [...23 remote chains...] -- 4:41:00

      Average standard deviation of split frequencies: 0.013813

      2921000 -- (-2128.310) [...23 remote chains...] -- 4:41:02
      2922000 -- [-2127.885] [...23 remote chains...] -- 4:41:05
      2923000 -- (-2126.885) [...23 remote chains...] -- 4:40:59
      2924000 -- (-2144.286) [...23 remote chains...] -- 4:41:02
      2925000 -- (-2137.179) [...23 remote chains...] -- 4:40:55

      Average standard deviation of split frequencies: 0.013881

      2926000 -- (-2133.416) [...23 remote chains...] -- 4:40:58
      2927000 -- (-2144.820) [...23 remote chains...] -- 4:41:01
      2928000 -- [-2126.147] [...23 remote chains...] -- 4:40:55
      2929000 -- (-2127.445) [...23 remote chains...] -- 4:40:58
      2930000 -- (-2148.307) [...23 remote chains...] -- 4:40:51

      Average standard deviation of split frequencies: 0.013971

      2931000 -- (-2139.387) [...23 remote chains...] -- 4:40:54
      2932000 -- (-2157.179) [...23 remote chains...] -- 4:40:57
      2933000 -- (-2155.614) [...23 remote chains...] -- 4:40:51
      2934000 -- (-2164.249) [...23 remote chains...] -- 4:40:53
      2935000 -- (-2157.173) [...23 remote chains...] -- 4:40:56

      Average standard deviation of split frequencies: 0.013962

      2936000 -- [-2140.296] [...23 remote chains...] -- 4:40:50
      2937000 -- [-2121.896] [...23 remote chains...] -- 4:40:53
      2938000 -- (-2135.557) [...23 remote chains...] -- 4:40:46
      2939000 -- [-2135.107] [...23 remote chains...] -- 4:40:49
      2940000 -- (-2136.860) [...23 remote chains...] -- 4:40:52

      Average standard deviation of split frequencies: 0.013962

      2941000 -- (-2128.761) [...23 remote chains...] -- 4:40:46
      2942000 -- (-2140.681) [...23 remote chains...] -- 4:40:49
      2943000 -- (-2153.183) [...23 remote chains...] -- 4:40:42
      2944000 -- (-2134.583) [...23 remote chains...] -- 4:40:45
      2945000 -- (-2140.993) [...23 remote chains...] -- 4:40:48

      Average standard deviation of split frequencies: 0.014032

      2946000 -- (-2139.719) [...23 remote chains...] -- 4:40:42
      2947000 -- (-2135.517) [...23 remote chains...] -- 4:40:45
      2948000 -- (-2126.680) [...23 remote chains...] -- 4:40:47
      2949000 -- (-2129.937) [...23 remote chains...] -- 4:40:41
      2950000 -- (-2146.178) [...23 remote chains...] -- 4:40:44

      Average standard deviation of split frequencies: 0.014058

      2951000 -- (-2145.988) [...23 remote chains...] -- 4:40:38
      2952000 -- (-2148.543) [...23 remote chains...] -- 4:40:40
      2953000 -- (-2160.302) [...23 remote chains...] -- 4:40:43
      2954000 -- (-2148.364) [...23 remote chains...] -- 4:40:37
      2955000 -- (-2160.876) [...23 remote chains...] -- 4:40:40

      Average standard deviation of split frequencies: 0.014105

      2956000 -- (-2136.639) [...23 remote chains...] -- 4:40:33
      2957000 -- (-2143.964) [...23 remote chains...] -- 4:40:36
      2958000 -- (-2170.074) [...23 remote chains...] -- 4:40:39
      2959000 -- [-2159.247] [...23 remote chains...] -- 4:40:33
      2960000 -- (-2146.284) [...23 remote chains...] -- 4:40:36

      Average standard deviation of split frequencies: 0.014062

      2961000 -- (-2132.527) [...23 remote chains...] -- 4:40:38
      2962000 -- (-2137.699) [...23 remote chains...] -- 4:40:32
      2963000 -- (-2143.339) [...23 remote chains...] -- 4:40:35
      2964000 -- (-2145.533) [...23 remote chains...] -- 4:40:29
      2965000 -- (-2146.128) [...23 remote chains...] -- 4:40:31

      Average standard deviation of split frequencies: 0.014013

      2966000 -- (-2163.292) [...23 remote chains...] -- 4:40:34
      2967000 -- (-2146.582) [...23 remote chains...] -- 4:40:28
      2968000 -- (-2130.289) [...23 remote chains...] -- 4:40:31
      2969000 -- (-2134.332) [...23 remote chains...] -- 4:40:24
      2970000 -- (-2152.431) [...23 remote chains...] -- 4:40:27

      Average standard deviation of split frequencies: 0.013987

      2971000 -- [-2125.451] [...23 remote chains...] -- 4:40:30
      2972000 -- (-2117.162) [...23 remote chains...] -- 4:40:24
      2973000 -- (-2129.805) [...23 remote chains...] -- 4:40:27
      2974000 -- (-2124.868) [...23 remote chains...] -- 4:40:20
      2975000 -- (-2130.732) [...23 remote chains...] -- 4:40:23

      Average standard deviation of split frequencies: 0.013896

      2976000 -- (-2129.595) [...23 remote chains...] -- 4:40:26
      2977000 -- (-2148.426) [...23 remote chains...] -- 4:40:20
      2978000 -- (-2155.058) [...23 remote chains...] -- 4:40:22
      2979000 -- (-2147.632) [...23 remote chains...] -- 4:40:25
      2980000 -- (-2146.666) [...23 remote chains...] -- 4:40:19

      Average standard deviation of split frequencies: 0.013900

      2981000 -- (-2152.731) [...23 remote chains...] -- 4:40:22
      2982000 -- (-2147.972) [...23 remote chains...] -- 4:40:16
      2983000 -- (-2141.467) [...23 remote chains...] -- 4:40:18
      2984000 -- (-2147.762) [...23 remote chains...] -- 4:40:21
      2985000 -- [-2123.104] [...23 remote chains...] -- 4:40:15

      Average standard deviation of split frequencies: 0.013857

      2986000 -- (-2144.076) [...23 remote chains...] -- 4:40:18
      2987000 -- (-2136.841) [...23 remote chains...] -- 4:40:20
      2988000 -- [-2128.451] [...23 remote chains...] -- 4:40:14
      2989000 -- [-2143.244] [...23 remote chains...] -- 4:40:17
      2990000 -- (-2134.225) [...23 remote chains...] -- 4:40:11

      Average standard deviation of split frequencies: 0.013845

      2991000 -- (-2124.185) [...23 remote chains...] -- 4:40:14
      2992000 -- (-2125.862) [...23 remote chains...] -- 4:40:16
      2993000 -- (-2135.390) [...23 remote chains...] -- 4:40:10
      2994000 -- (-2154.131) [...23 remote chains...] -- 4:40:13
      2995000 -- (-2143.059) [...23 remote chains...] -- 4:40:16

      Average standard deviation of split frequencies: 0.013810

      2996000 -- (-2145.221) [...23 remote chains...] -- 4:40:09
      2997000 -- (-2139.215) [...23 remote chains...] -- 4:40:12
      2998000 -- (-2132.547) [...23 remote chains...] -- 4:40:06
      2999000 -- (-2136.323) [...23 remote chains...] -- 4:40:09
      3000000 -- (-2143.813) [...23 remote chains...] -- 4:40:12

      Average standard deviation of split frequencies: 0.013715

      3001000 -- (-2161.147) [...23 remote chains...] -- 4:40:05
      3002000 -- (-2146.725) [...23 remote chains...] -- 4:40:08
      3003000 -- (-2144.424) [...23 remote chains...] -- 4:40:11
      3004000 -- (-2129.849) [...23 remote chains...] -- 4:40:05
      3005000 -- (-2127.897) [...23 remote chains...] -- 4:40:07

      Average standard deviation of split frequencies: 0.013719

      3006000 -- (-2130.751) [...23 remote chains...] -- 4:40:01
      3007000 -- [-2103.817] [...23 remote chains...] -- 4:40:04
      3008000 -- (-2127.404) [...23 remote chains...] -- 4:40:07
      3009000 -- (-2134.740) [...23 remote chains...] -- 4:40:00
      3010000 -- (-2127.704) [...23 remote chains...] -- 4:40:03

      Average standard deviation of split frequencies: 0.013646

      3011000 -- (-2142.306) [...23 remote chains...] -- 4:39:57
      3012000 -- (-2121.217) [...23 remote chains...] -- 4:40:00
      3013000 -- [-2124.537] [...23 remote chains...] -- 4:40:03
      3014000 -- (-2143.186) [...23 remote chains...] -- 4:39:56
      3015000 -- (-2143.502) [...23 remote chains...] -- 4:39:59

      Average standard deviation of split frequencies: 0.013591

      3016000 -- (-2143.534) [...23 remote chains...] -- 4:40:02
      3017000 -- (-2125.356) [...23 remote chains...] -- 4:39:56
      3018000 -- (-2123.437) [...23 remote chains...] -- 4:39:58
      3019000 -- (-2145.606) [...23 remote chains...] -- 4:39:52
      3020000 -- (-2125.141) [...23 remote chains...] -- 4:39:55

      Average standard deviation of split frequencies: 0.013567

      3021000 -- (-2141.276) [...23 remote chains...] -- 4:39:58
      3022000 -- (-2144.787) [...23 remote chains...] -- 4:39:52
      3023000 -- (-2156.585) [...23 remote chains...] -- 4:39:54
      3024000 -- (-2149.960) [...23 remote chains...] -- 4:39:48
      3025000 -- (-2154.255) [...23 remote chains...] -- 4:39:51

      Average standard deviation of split frequencies: 0.013498

      3026000 -- (-2140.819) [...23 remote chains...] -- 4:39:54
      3027000 -- (-2123.088) [...23 remote chains...] -- 4:39:47
      3028000 -- (-2130.202) [...23 remote chains...] -- 4:39:50
      3029000 -- (-2128.918) [...23 remote chains...] -- 4:39:53
      3030000 -- (-2134.386) [...23 remote chains...] -- 4:39:47

      Average standard deviation of split frequencies: 0.013489

      3031000 -- (-2145.139) [...23 remote chains...] -- 4:39:50
      3032000 -- (-2153.796) [...23 remote chains...] -- 4:39:43
      3033000 -- (-2151.887) [...23 remote chains...] -- 4:39:46
      3034000 -- (-2138.350) [...23 remote chains...] -- 4:39:49
      3035000 -- (-2163.823) [...23 remote chains...] -- 4:39:43

      Average standard deviation of split frequencies: 0.013390

      3036000 -- (-2172.726) [...23 remote chains...] -- 4:39:45
      3037000 -- (-2157.704) [...23 remote chains...] -- 4:39:39
      3038000 -- (-2141.533) [...23 remote chains...] -- 4:39:42
      3039000 -- (-2141.869) [...23 remote chains...] -- 4:39:45
      3040000 -- (-2163.921) [...23 remote chains...] -- 4:39:39

      Average standard deviation of split frequencies: 0.013347

      3041000 -- (-2155.745) [...23 remote chains...] -- 4:39:41
      3042000 -- (-2157.998) [...23 remote chains...] -- 4:39:44
      3043000 -- (-2150.313) [...23 remote chains...] -- 4:39:38
      3044000 -- (-2175.934) [...23 remote chains...] -- 4:39:41
      3045000 -- (-2163.941) [...23 remote chains...] -- 4:39:34

      Average standard deviation of split frequencies: 0.013297

      3046000 -- (-2166.741) [...23 remote chains...] -- 4:39:37
      3047000 -- (-2164.268) [...23 remote chains...] -- 4:39:40
      3048000 -- [-2148.727] [...23 remote chains...] -- 4:39:34
      3049000 -- (-2121.189) [...23 remote chains...] -- 4:39:36
      3050000 -- (-2145.221) [...23 remote chains...] -- 4:39:30

      Average standard deviation of split frequencies: 0.013245

      3051000 -- (-2136.072) [...23 remote chains...] -- 4:39:33
      3052000 -- (-2138.037) [...23 remote chains...] -- 4:39:36
      3053000 -- (-2134.409) [...23 remote chains...] -- 4:39:30
      3054000 -- (-2122.752) [...23 remote chains...] -- 4:39:32
      3055000 -- (-2148.718) [...23 remote chains...] -- 4:39:26

      Average standard deviation of split frequencies: 0.013234

      3056000 -- (-2127.546) [...23 remote chains...] -- 4:39:29
      3057000 -- [-2124.395] [...23 remote chains...] -- 4:39:32
      3058000 -- (-2145.868) [...23 remote chains...] -- 4:39:26
      3059000 -- (-2144.823) [...23 remote chains...] -- 4:39:28
      3060000 -- (-2133.270) [...23 remote chains...] -- 4:39:31

      Average standard deviation of split frequencies: 0.013221

      3061000 -- (-2135.943) [...23 remote chains...] -- 4:39:25
      3062000 -- (-2132.519) [...23 remote chains...] -- 4:39:28
      3063000 -- [-2132.096] [...23 remote chains...] -- 4:39:21
      3064000 -- (-2152.118) [...23 remote chains...] -- 4:39:24
      3065000 -- (-2135.390) [...23 remote chains...] -- 4:39:27

      Average standard deviation of split frequencies: 0.013286

      3066000 -- (-2150.457) [...23 remote chains...] -- 4:39:21
      3067000 -- (-2145.693) [...23 remote chains...] -- 4:39:23
      3068000 -- (-2134.787) [...23 remote chains...] -- 4:39:26
      3069000 -- (-2140.819) [...23 remote chains...] -- 4:39:20
      3070000 -- (-2159.357) [...23 remote chains...] -- 4:39:23

      Average standard deviation of split frequencies: 0.013391

      3071000 -- (-2157.237) [...23 remote chains...] -- 4:39:17
      3072000 -- (-2155.570) [...23 remote chains...] -- 4:39:19
      3073000 -- (-2154.783) [...23 remote chains...] -- 4:39:22
      3074000 -- (-2135.985) [...23 remote chains...] -- 4:39:16
      3075000 -- (-2151.096) [...23 remote chains...] -- 4:39:19

      Average standard deviation of split frequencies: 0.013442

      3076000 -- (-2149.642) [...23 remote chains...] -- 4:39:21
      3077000 -- (-2150.466) [...23 remote chains...] -- 4:39:15
      3078000 -- (-2132.356) [...23 remote chains...] -- 4:39:18
      3079000 -- (-2130.188) [...23 remote chains...] -- 4:39:21
      3080000 -- (-2135.887) [...23 remote chains...] -- 4:39:15

      Average standard deviation of split frequencies: 0.013402

      3081000 -- (-2135.931) [...23 remote chains...] -- 4:39:17
      3082000 -- (-2123.821) [...23 remote chains...] -- 4:39:11
      3083000 -- (-2127.461) [...23 remote chains...] -- 4:39:14
      3084000 -- (-2144.133) [...23 remote chains...] -- 4:39:17
      3085000 -- (-2148.735) [...23 remote chains...] -- 4:39:10

      Average standard deviation of split frequencies: 0.013339

      3086000 -- (-2138.466) [...23 remote chains...] -- 4:39:13
      3087000 -- (-2136.377) [...23 remote chains...] -- 4:39:07
      3088000 -- [-2148.944] [...23 remote chains...] -- 4:39:10
      3089000 -- (-2142.539) [...23 remote chains...] -- 4:39:12
      3090000 -- (-2144.840) [...23 remote chains...] -- 4:39:06

      Average standard deviation of split frequencies: 0.013292

      3091000 -- (-2151.457) [...23 remote chains...] -- 4:39:09
      3092000 -- (-2167.853) [...23 remote chains...] -- 4:39:12
      3093000 -- (-2157.189) [...23 remote chains...] -- 4:39:06
      3094000 -- (-2157.355) [...23 remote chains...] -- 4:39:08
      3095000 -- (-2181.973) [...23 remote chains...] -- 4:39:02

      Average standard deviation of split frequencies: 0.013234

      3096000 -- (-2161.096) [...23 remote chains...] -- 4:39:05
      3097000 -- (-2182.624) [...23 remote chains...] -- 4:39:08
      3098000 -- (-2175.850) [...23 remote chains...] -- 4:39:02
      3099000 -- (-2152.016) [...23 remote chains...] -- 4:39:04
      3100000 -- (-2149.247) [...23 remote chains...] -- 4:38:58

      Average standard deviation of split frequencies: 0.013164

      3101000 -- (-2146.925) [...23 remote chains...] -- 4:39:01
      3102000 -- (-2137.185) [...23 remote chains...] -- 4:39:04
      3103000 -- (-2143.043) [...23 remote chains...] -- 4:38:58
      3104000 -- (-2130.921) [...23 remote chains...] -- 4:39:00
      3105000 -- (-2122.365) [...23 remote chains...] -- 4:38:54

      Average standard deviation of split frequencies: 0.013116

      3106000 -- (-2129.165) [...23 remote chains...] -- 4:38:57
      3107000 -- (-2128.624) [...23 remote chains...] -- 4:38:59
      3108000 -- (-2125.191) [...23 remote chains...] -- 4:38:53
      3109000 -- (-2145.036) [...23 remote chains...] -- 4:38:56
      3110000 -- (-2152.035) [...23 remote chains...] -- 4:38:50

      Average standard deviation of split frequencies: 0.013052

      3111000 -- (-2161.882) [...23 remote chains...] -- 4:38:53
      3112000 -- (-2135.791) [...23 remote chains...] -- 4:38:55
      3113000 -- (-2139.200) [...23 remote chains...] -- 4:38:49
      3114000 -- [-2116.292] [...23 remote chains...] -- 4:38:52
      3115000 -- (-2145.198) [...23 remote chains...] -- 4:38:55

      Average standard deviation of split frequencies: 0.013025

      3116000 -- (-2149.326) [...23 remote chains...] -- 4:38:49
      3117000 -- (-2150.828) [...23 remote chains...] -- 4:38:51
      3118000 -- [-2126.837] [...23 remote chains...] -- 4:38:45
      3119000 -- (-2135.961) [...23 remote chains...] -- 4:38:48
      3120000 -- (-2123.644) [...23 remote chains...] -- 4:38:51

      Average standard deviation of split frequencies: 0.013014

      3121000 -- (-2125.153) [...23 remote chains...] -- 4:38:45
      3122000 -- (-2127.359) [...23 remote chains...] -- 4:38:47
      3123000 -- (-2122.856) [...23 remote chains...] -- 4:38:41
      3124000 -- [-2125.184] [...23 remote chains...] -- 4:38:44
      3125000 -- [-2136.445] [...23 remote chains...] -- 4:38:47

      Average standard deviation of split frequencies: 0.013068

      3126000 -- (-2133.695) [...23 remote chains...] -- 4:38:41
      3127000 -- (-2124.327) [...23 remote chains...] -- 4:38:43
      3128000 -- (-2122.866) [...23 remote chains...] -- 4:38:46
      3129000 -- [-2143.453] [...23 remote chains...] -- 4:38:40
      3130000 -- (-2121.031) [...23 remote chains...] -- 4:38:42

      Average standard deviation of split frequencies: 0.013132

      3131000 -- (-2132.906) [...23 remote chains...] -- 4:38:36
      3132000 -- [-2136.254] [...23 remote chains...] -- 4:38:39
      3133000 -- (-2151.311) [...23 remote chains...] -- 4:38:42
      3134000 -- (-2126.762) [...23 remote chains...] -- 4:38:36
      3135000 -- (-2123.501) [...23 remote chains...] -- 4:38:38

      Average standard deviation of split frequencies: 0.013212

      3136000 -- (-2135.208) [...23 remote chains...] -- 4:38:32
      3137000 -- (-2149.801) [...23 remote chains...] -- 4:38:35
      3138000 -- (-2149.085) [...23 remote chains...] -- 4:38:38
      3139000 -- (-2141.877) [...23 remote chains...] -- 4:38:32
      3140000 -- (-2147.962) [...23 remote chains...] -- 4:38:34

      Average standard deviation of split frequencies: 0.013210

      3141000 -- (-2156.708) [...23 remote chains...] -- 4:38:37
      3142000 -- (-2147.635) [...23 remote chains...] -- 4:38:31
      3143000 -- (-2121.230) [...23 remote chains...] -- 4:38:34
      3144000 -- (-2150.442) [...23 remote chains...] -- 4:38:28
      3145000 -- (-2149.668) [...23 remote chains...] -- 4:38:30

      Average standard deviation of split frequencies: 0.013217

      3146000 -- (-2134.521) [...23 remote chains...] -- 4:38:33
      3147000 -- (-2132.946) [...23 remote chains...] -- 4:38:27
      3148000 -- (-2153.083) [...23 remote chains...] -- 4:38:29
      3149000 -- (-2131.334) [...23 remote chains...] -- 4:38:32
      3150000 -- (-2125.483) [...23 remote chains...] -- 4:38:26

      Average standard deviation of split frequencies: 0.013284

      3151000 -- (-2133.452) [...23 remote chains...] -- 4:38:29
      3152000 -- (-2146.837) [...23 remote chains...] -- 4:38:31
      3153000 -- (-2137.094) [...23 remote chains...] -- 4:38:25
      3154000 -- (-2137.274) [...23 remote chains...] -- 4:38:28
      3155000 -- (-2133.645) [...23 remote chains...] -- 4:38:22

      Average standard deviation of split frequencies: 0.013308

      3156000 -- (-2158.556) [...23 remote chains...] -- 4:38:25
      3157000 -- (-2156.924) [...23 remote chains...] -- 4:38:27
      3158000 -- (-2129.739) [...23 remote chains...] -- 4:38:21
      3159000 -- (-2125.911) [...23 remote chains...] -- 4:38:24
      3160000 -- (-2128.228) [...23 remote chains...] -- 4:38:27

      Average standard deviation of split frequencies: 0.013364

      3161000 -- (-2144.979) [...23 remote chains...] -- 4:38:21
      3162000 -- (-2155.372) [...23 remote chains...] -- 4:38:23
      3163000 -- (-2134.969) [...23 remote chains...] -- 4:38:26
      3164000 -- [-2115.217] [...23 remote chains...] -- 4:38:20
      3165000 -- (-2102.401) [...23 remote chains...] -- 4:38:22

      Average standard deviation of split frequencies: 0.013440

      3166000 -- [-2113.408] [...23 remote chains...] -- 4:38:17
      3167000 -- (-2115.592) [...23 remote chains...] -- 4:38:19
      3168000 -- (-2122.824) [...23 remote chains...] -- 4:38:22
      3169000 -- [-2128.459] [...23 remote chains...] -- 4:38:16
      3170000 -- [-2124.443] [...23 remote chains...] -- 4:38:18

      Average standard deviation of split frequencies: 0.013478

      3171000 -- [-2110.376] [...23 remote chains...] -- 4:38:13
      3172000 -- (-2106.097) [...23 remote chains...] -- 4:38:15
      3173000 -- (-2133.490) [...23 remote chains...] -- 4:38:18
      3174000 -- (-2149.900) [...23 remote chains...] -- 4:38:12
      3175000 -- (-2154.647) [...23 remote chains...] -- 4:38:14

      Average standard deviation of split frequencies: 0.013509

      3176000 -- (-2161.178) [...23 remote chains...] -- 4:38:17
      3177000 -- (-2172.686) [...23 remote chains...] -- 4:38:11
      3178000 -- (-2155.147) [...23 remote chains...] -- 4:38:14
      3179000 -- (-2146.664) [...23 remote chains...] -- 4:38:08
      3180000 -- (-2162.607) [...23 remote chains...] -- 4:38:10

      Average standard deviation of split frequencies: 0.013502

      3181000 -- (-2154.714) [...23 remote chains...] -- 4:38:13
      3182000 -- (-2165.397) [...23 remote chains...] -- 4:38:07
      3183000 -- (-2152.321) [...23 remote chains...] -- 4:38:10
      3184000 -- (-2158.996) [...23 remote chains...] -- 4:38:12
      3185000 -- (-2144.748) [...23 remote chains...] -- 4:38:06

      Average standard deviation of split frequencies: 0.013468

      3186000 -- (-2154.997) [...23 remote chains...] -- 4:38:09
      3187000 -- (-2153.792) [...23 remote chains...] -- 4:38:03
      3188000 -- (-2160.223) [...23 remote chains...] -- 4:38:06
      3189000 -- (-2163.845) [...23 remote chains...] -- 4:38:08
      3190000 -- (-2158.725) [...23 remote chains...] -- 4:38:02

      Average standard deviation of split frequencies: 0.013486

      3191000 -- (-2149.770) [...23 remote chains...] -- 4:38:05
      3192000 -- (-2152.990) [...23 remote chains...] -- 4:38:07
      3193000 -- (-2154.693) [...23 remote chains...] -- 4:38:01
      3194000 -- (-2140.854) [...23 remote chains...] -- 4:38:04
      3195000 -- (-2125.694) [...23 remote chains...] -- 4:37:58

      Average standard deviation of split frequencies: 0.013410

      3196000 -- (-2141.159) [...23 remote chains...] -- 4:38:01
      3197000 -- (-2130.881) [...23 remote chains...] -- 4:38:03
      3198000 -- (-2138.279) [...23 remote chains...] -- 4:37:57
      3199000 -- (-2154.270) [...23 remote chains...] -- 4:38:00
      3200000 -- [-2131.546] [...23 remote chains...] -- 4:37:54

      Average standard deviation of split frequencies: 0.013355

      3201000 -- (-2148.212) [...23 remote chains...] -- 4:37:57
      3202000 -- (-2153.122) [...23 remote chains...] -- 4:37:59
      3203000 -- (-2165.787) [...23 remote chains...] -- 4:37:53
      3204000 -- (-2140.433) [...23 remote chains...] -- 4:37:56
      3205000 -- (-2130.818) [...23 remote chains...] -- 4:37:58

      Average standard deviation of split frequencies: 0.013322

      3206000 -- (-2131.037) [...23 remote chains...] -- 4:37:53
      3207000 -- (-2138.276) [...23 remote chains...] -- 4:37:55
      3208000 -- (-2135.587) [...23 remote chains...] -- 4:37:49
      3209000 -- (-2121.576) [...23 remote chains...] -- 4:37:52
      3210000 -- (-2119.711) [...23 remote chains...] -- 4:37:54

      Average standard deviation of split frequencies: 0.013327

      3211000 -- (-2131.460) [...23 remote chains...] -- 4:37:49
      3212000 -- (-2147.042) [...23 remote chains...] -- 4:37:51
      3213000 -- (-2152.947) [...23 remote chains...] -- 4:37:54
      3214000 -- (-2149.692) [...23 remote chains...] -- 4:37:48
      3215000 -- (-2132.749) [...23 remote chains...] -- 4:37:50

      Average standard deviation of split frequencies: 0.013313

      3216000 -- (-2126.832) [...23 remote chains...] -- 4:37:45
      3217000 -- [-2131.579] [...23 remote chains...] -- 4:37:47
      3218000 -- (-2147.473) [...23 remote chains...] -- 4:37:50
      3219000 -- (-2133.069) [...23 remote chains...] -- 4:37:44
      3220000 -- (-2140.810) [...23 remote chains...] -- 4:37:46

      Average standard deviation of split frequencies: 0.013333

      3221000 -- (-2164.297) [...23 remote chains...] -- 4:37:49
      3222000 -- (-2160.292) [...23 remote chains...] -- 4:37:43
      3223000 -- (-2141.768) [...23 remote chains...] -- 4:37:46
      3224000 -- (-2149.237) [...23 remote chains...] -- 4:37:40
      3225000 -- (-2138.964) [...23 remote chains...] -- 4:37:42

      Average standard deviation of split frequencies: 0.013347

      3226000 -- (-2144.066) [...23 remote chains...] -- 4:37:45
      3227000 -- (-2145.359) [...23 remote chains...] -- 4:37:39
      3228000 -- (-2142.508) [...23 remote chains...] -- 4:37:42
      3229000 -- (-2143.733) [...23 remote chains...] -- 4:37:44
      3230000 -- (-2147.222) [...23 remote chains...] -- 4:37:38

      Average standard deviation of split frequencies: 0.013349

      3231000 -- (-2150.499) [...23 remote chains...] -- 4:37:41
      3232000 -- (-2173.254) [...23 remote chains...] -- 4:37:35
      3233000 -- (-2140.975) [...23 remote chains...] -- 4:37:37
      3234000 -- (-2124.261) [...23 remote chains...] -- 4:37:40
      3235000 -- (-2145.712) [...23 remote chains...] -- 4:37:34

      Average standard deviation of split frequencies: 0.013371

      3236000 -- (-2150.499) [...23 remote chains...] -- 4:37:37
      3237000 -- (-2137.879) [...23 remote chains...] -- 4:37:39
      3238000 -- (-2134.654) [...23 remote chains...] -- 4:37:33
      3239000 -- [-2119.178] [...23 remote chains...] -- 4:37:36
      3240000 -- (-2136.509) [...23 remote chains...] -- 4:37:30

      Average standard deviation of split frequencies: 0.013345

      3241000 -- (-2120.682) [...23 remote chains...] -- 4:37:33
      3242000 -- [-2128.961] [...23 remote chains...] -- 4:37:35
      3243000 -- [-2124.153] [...23 remote chains...] -- 4:37:29
      3244000 -- [-2132.450] [...23 remote chains...] -- 4:37:32
      3245000 -- [-2130.051] [...23 remote chains...] -- 4:37:34

      Average standard deviation of split frequencies: 0.013352

      3246000 -- (-2124.809) [...23 remote chains...] -- 4:37:29
      3247000 -- (-2140.868) [...23 remote chains...] -- 4:37:31
      3248000 -- (-2122.992) [...23 remote chains...] -- 4:37:25
      3249000 -- (-2116.732) [...23 remote chains...] -- 4:37:28
      3250000 -- [-2126.810] [...23 remote chains...] -- 4:37:30

      Average standard deviation of split frequencies: 0.013302

      3251000 -- (-2147.426) [...23 remote chains...] -- 4:37:25
      3252000 -- (-2144.066) [...23 remote chains...] -- 4:37:27
      3253000 -- [-2156.997] [...23 remote chains...] -- 4:37:21
      3254000 -- (-2152.614) [...23 remote chains...] -- 4:37:24
      3255000 -- (-2136.090) [...23 remote chains...] -- 4:37:26

      Average standard deviation of split frequencies: 0.013284

      3256000 -- (-2151.431) [...23 remote chains...] -- 4:37:21
      3257000 -- (-2139.026) [...23 remote chains...] -- 4:37:23
      3258000 -- (-2139.395) [...23 remote chains...] -- 4:37:26
      3259000 -- [-2143.671] [...23 remote chains...] -- 4:37:20
      3260000 -- (-2147.116) [...23 remote chains...] -- 4:37:22

      Average standard deviation of split frequencies: 0.013187

      3261000 -- (-2149.028) [...23 remote chains...] -- 4:37:17
      3262000 -- (-2121.416) [...23 remote chains...] -- 4:37:19
      3263000 -- [-2126.167] [...23 remote chains...] -- 4:37:22
      3264000 -- (-2144.251) [...23 remote chains...] -- 4:37:16
      3265000 -- [-2137.425] [...23 remote chains...] -- 4:37:18

      Average standard deviation of split frequencies: 0.013213

      3266000 -- (-2144.239) [...23 remote chains...] -- 4:37:21
      3267000 -- (-2134.306) [...23 remote chains...] -- 4:37:15
      3268000 -- (-2144.923) [...23 remote chains...] -- 4:37:17
      3269000 -- (-2148.324) [...23 remote chains...] -- 4:37:20
      3270000 -- (-2157.647) [...23 remote chains...] -- 4:37:14

      Average standard deviation of split frequencies: 0.013204

      3271000 -- (-2141.065) [...23 remote chains...] -- 4:37:17
      3272000 -- (-2159.131) [...23 remote chains...] -- 4:37:11
      3273000 -- (-2144.668) [...23 remote chains...] -- 4:37:13
      3274000 -- (-2139.062) [...23 remote chains...] -- 4:37:16
      3275000 -- (-2131.793) [...23 remote chains...] -- 4:37:10

      Average standard deviation of split frequencies: 0.013233

      3276000 -- [-2133.045] [...23 remote chains...] -- 4:37:13
      3277000 -- (-2148.090) [...23 remote chains...] -- 4:37:15
      3278000 -- (-2154.867) [...23 remote chains...] -- 4:37:09
      3279000 -- (-2158.048) [...23 remote chains...] -- 4:37:12
      3280000 -- [-2129.484] [...23 remote chains...] -- 4:37:14

      Average standard deviation of split frequencies: 0.013262

      3281000 -- (-2129.968) [...23 remote chains...] -- 4:37:09
      3282000 -- (-2126.789) [...23 remote chains...] -- 4:37:11
      3283000 -- (-2127.493) [...23 remote chains...] -- 4:37:14
      3284000 -- (-2135.241) [...23 remote chains...] -- 4:37:08
      3285000 -- (-2105.919) [...23 remote chains...] -- 4:37:10

      Average standard deviation of split frequencies: 0.013248

      3286000 -- [-2117.067] [...23 remote chains...] -- 4:37:05
      3287000 -- [-2136.321] [...23 remote chains...] -- 4:37:07
      3288000 -- (-2122.257) [...23 remote chains...] -- 4:37:10
      3289000 -- (-2129.993) [...23 remote chains...] -- 4:37:04
      3290000 -- [-2143.658] [...23 remote chains...] -- 4:37:06

      Average standard deviation of split frequencies: 0.013229

      3291000 -- [-2109.676] [...23 remote chains...] -- 4:37:09
      3292000 -- (-2131.210) [...23 remote chains...] -- 4:37:03
      3293000 -- [-2136.684] [...23 remote chains...] -- 4:37:05
      3294000 -- [-2129.247] [...23 remote chains...] -- 4:37:00
      3295000 -- (-2136.134) [...23 remote chains...] -- 4:37:02

      Average standard deviation of split frequencies: 0.013139

      3296000 -- [-2122.264] [...23 remote chains...] -- 4:37:05
      3297000 -- (-2132.626) [...23 remote chains...] -- 4:36:59
      3298000 -- (-2130.378) [...23 remote chains...] -- 4:37:01
      3299000 -- (-2138.237) [...23 remote chains...] -- 4:37:04
      3300000 -- (-2146.845) [...23 remote chains...] -- 4:36:58

      Average standard deviation of split frequencies: 0.013201

      3301000 -- (-2137.420) [...23 remote chains...] -- 4:37:01
      3302000 -- (-2131.311) [...23 remote chains...] -- 4:36:55
      3303000 -- (-2121.140) [...23 remote chains...] -- 4:36:57
      3304000 -- (-2122.030) [...23 remote chains...] -- 4:37:00
      3305000 -- (-2138.660) [...23 remote chains...] -- 4:36:54

      Average standard deviation of split frequencies: 0.013060

      3306000 -- (-2141.030) [...23 remote chains...] -- 4:36:57
      3307000 -- (-2126.243) [...23 remote chains...] -- 4:36:59
      3308000 -- [-2120.804] [...23 remote chains...] -- 4:36:53
      3309000 -- (-2128.030) [...23 remote chains...] -- 4:36:56
      3310000 -- (-2139.688) [...23 remote chains...] -- 4:36:50

      Average standard deviation of split frequencies: 0.013005

      3311000 -- [-2132.253] [...23 remote chains...] -- 4:36:53
      3312000 -- (-2129.350) [...23 remote chains...] -- 4:36:55
      3313000 -- (-2144.699) [...23 remote chains...] -- 4:36:49
      3314000 -- (-2140.544) [...23 remote chains...] -- 4:36:52
      3315000 -- (-2137.111) [...23 remote chains...] -- 4:36:46

      Average standard deviation of split frequencies: 0.013019

      3316000 -- (-2137.016) [...23 remote chains...] -- 4:36:49
      3317000 -- [-2130.280] [...23 remote chains...] -- 4:36:51
      3318000 -- [-2144.289] [...23 remote chains...] -- 4:36:45
      3319000 -- (-2133.073) [...23 remote chains...] -- 4:36:48
      3320000 -- [-2130.235] [...23 remote chains...] -- 4:36:50

      Average standard deviation of split frequencies: 0.012926

      3321000 -- (-2124.119) [...23 remote chains...] -- 4:36:45
      3322000 -- (-2145.039) [...23 remote chains...] -- 4:36:47
      3323000 -- (-2136.455) [...23 remote chains...] -- 4:36:41
      3324000 -- (-2149.969) [...23 remote chains...] -- 4:36:44
      3325000 -- [-2140.418] [...23 remote chains...] -- 4:36:46

      Average standard deviation of split frequencies: 0.012932

      3326000 -- (-2124.528) [...23 remote chains...] -- 4:36:41
      3327000 -- [-2118.086] [...23 remote chains...] -- 4:36:43
      3328000 -- [-2129.426] [...23 remote chains...] -- 4:36:37
      3329000 -- (-2102.297) [...23 remote chains...] -- 4:36:40
      3330000 -- [-2122.194] [...23 remote chains...] -- 4:36:42

      Average standard deviation of split frequencies: 0.012978

      3331000 -- [-2128.023] [...23 remote chains...] -- 4:36:37
      3332000 -- (-2136.412) [...23 remote chains...] -- 4:36:39
      3333000 -- (-2129.824) [...23 remote chains...] -- 4:36:41
      3334000 -- (-2137.074) [...23 remote chains...] -- 4:36:36
      3335000 -- [-2135.244] [...23 remote chains...] -- 4:36:38

      Average standard deviation of split frequencies: 0.012961

      3336000 -- [-2141.564] [...23 remote chains...] -- 4:36:33
      3337000 -- (-2144.979) [...23 remote chains...] -- 4:36:35
      3338000 -- [-2135.783] [...23 remote chains...] -- 4:36:37
      3339000 -- [-2133.878] [...23 remote chains...] -- 4:36:32
      3340000 -- [-2144.864] [...23 remote chains...] -- 4:36:34

      Average standard deviation of split frequencies: 0.012988

      3341000 -- [-2145.512] [...23 remote chains...] -- 4:36:37
      3342000 -- [-2136.841] [...23 remote chains...] -- 4:36:31
      3343000 -- (-2128.335) [...23 remote chains...] -- 4:36:33
      3344000 -- (-2117.964) [...23 remote chains...] -- 4:36:28
      3345000 -- (-2129.106) [...23 remote chains...] -- 4:36:30

      Average standard deviation of split frequencies: 0.012990

      3346000 -- (-2133.280) [...23 remote chains...] -- 4:36:33
      3347000 -- (-2151.341) [...23 remote chains...] -- 4:36:27
      3348000 -- (-2155.618) [...23 remote chains...] -- 4:36:29
      3349000 -- (-2170.666) [...23 remote chains...] -- 4:36:32
      3350000 -- (-2173.808) [...23 remote chains...] -- 4:36:26

      Average standard deviation of split frequencies: 0.012970

      3351000 -- (-2142.720) [...23 remote chains...] -- 4:36:29
      3352000 -- (-2131.100) [...23 remote chains...] -- 4:36:23
      3353000 -- [-2129.635] [...23 remote chains...] -- 4:36:25
      3354000 -- [-2114.334] [...23 remote chains...] -- 4:36:28
      3355000 -- [-2129.695] [...23 remote chains...] -- 4:36:22

      Average standard deviation of split frequencies: 0.012977

      3356000 -- (-2156.576) [...23 remote chains...] -- 4:36:25
      3357000 -- (-2140.167) [...23 remote chains...] -- 4:36:19
      3358000 -- (-2131.768) [...23 remote chains...] -- 4:36:21
      3359000 -- [-2127.827] [...23 remote chains...] -- 4:36:24
      3360000 -- (-2155.902) [...23 remote chains...] -- 4:36:18

      Average standard deviation of split frequencies: 0.012978

      3361000 -- (-2153.974) [...23 remote chains...] -- 4:36:21
      3362000 -- (-2147.089) [...23 remote chains...] -- 4:36:23
      3363000 -- (-2138.334) [...23 remote chains...] -- 4:36:17
      3364000 -- (-2133.022) [...23 remote chains...] -- 4:36:20
      3365000 -- (-2151.971) [...23 remote chains...] -- 4:36:14

      Average standard deviation of split frequencies: 0.012983

      3366000 -- [-2137.957] [...23 remote chains...] -- 4:36:17
      3367000 -- (-2139.486) [...23 remote chains...] -- 4:36:19
      3368000 -- (-2142.135) [...23 remote chains...] -- 4:36:13
      3369000 -- (-2150.612) [...23 remote chains...] -- 4:36:16
      3370000 -- (-2159.401) [...23 remote chains...] -- 4:36:18

      Average standard deviation of split frequencies: 0.012933

      3371000 -- (-2119.408) [...23 remote chains...] -- 4:36:13
      3372000 -- [-2121.229] [...23 remote chains...] -- 4:36:15
      3373000 -- [-2129.343] [...23 remote chains...] -- 4:36:09
      3374000 -- [-2130.731] [...23 remote chains...] -- 4:36:12
      3375000 -- (-2135.561) [...23 remote chains...] -- 4:36:14

      Average standard deviation of split frequencies: 0.012999

      3376000 -- (-2154.052) [...23 remote chains...] -- 4:36:09
      3377000 -- [-2154.709] [...23 remote chains...] -- 4:36:11
      3378000 -- (-2153.059) [...23 remote chains...] -- 4:36:13
      3379000 -- (-2145.408) [...23 remote chains...] -- 4:36:08
      3380000 -- [-2157.226] [...23 remote chains...] -- 4:36:10

      Average standard deviation of split frequencies: 0.013001

      3381000 -- (-2143.866) [...23 remote chains...] -- 4:36:12
      3382000 -- (-2140.476) [...23 remote chains...] -- 4:36:07
      3383000 -- (-2142.695) [...23 remote chains...] -- 4:36:09
      3384000 -- (-2155.076) [...23 remote chains...] -- 4:36:04
      3385000 -- [-2142.532] [...23 remote chains...] -- 4:36:06

      Average standard deviation of split frequencies: 0.012958

      3386000 -- (-2151.270) [...23 remote chains...] -- 4:36:08
      3387000 -- [-2129.821] [...23 remote chains...] -- 4:36:03
      3388000 -- [-2137.544] [...23 remote chains...] -- 4:36:05
      3389000 -- (-2135.652) [...23 remote chains...] -- 4:36:08
      3390000 -- [-2133.381] [...23 remote chains...] -- 4:36:02

      Average standard deviation of split frequencies: 0.012884

      3391000 -- (-2148.303) [...23 remote chains...] -- 4:36:04
      3392000 -- (-2140.024) [...23 remote chains...] -- 4:35:59
      3393000 -- (-2151.113) [...23 remote chains...] -- 4:36:01
      3394000 -- (-2143.961) [...23 remote chains...] -- 4:36:04
      3395000 -- [-2140.852] [...23 remote chains...] -- 4:35:58

      Average standard deviation of split frequencies: 0.012860

      3396000 -- (-2136.598) [...23 remote chains...] -- 4:36:00
      3397000 -- (-2132.139) [...23 remote chains...] -- 4:36:03
      3398000 -- (-2134.533) [...23 remote chains...] -- 4:35:57
      3399000 -- (-2132.773) [...23 remote chains...] -- 4:36:00
      3400000 -- (-2144.020) [...23 remote chains...] -- 4:35:54

      Average standard deviation of split frequencies: 0.012835

      3401000 -- [-2141.020] [...23 remote chains...] -- 4:35:56
      3402000 -- [-2144.731] [...23 remote chains...] -- 4:35:59
      3403000 -- (-2148.160) [...23 remote chains...] -- 4:35:53
      3404000 -- [-2134.508] [...23 remote chains...] -- 4:35:56
      3405000 -- [-2127.911] [...23 remote chains...] -- 4:35:58

      Average standard deviation of split frequencies: 0.012730

      3406000 -- [-2117.257] [...23 remote chains...] -- 4:35:52
      3407000 -- (-2126.190) [...23 remote chains...] -- 4:35:55
      3408000 -- [-2127.094] [...23 remote chains...] -- 4:35:49
      3409000 -- (-2135.382) [...23 remote chains...] -- 4:35:52
      3410000 -- [-2131.971] [...23 remote chains...] -- 4:35:54

      Average standard deviation of split frequencies: 0.012688

      3411000 -- [-2113.679] [...23 remote chains...] -- 4:35:48
      3412000 -- (-2118.891) [...23 remote chains...] -- 4:35:51
      3413000 -- (-2125.094) [...23 remote chains...] -- 4:35:53
      3414000 -- [-2123.600] [...23 remote chains...] -- 4:35:48
      3415000 -- [-2137.295] [...23 remote chains...] -- 4:35:50

      Average standard deviation of split frequencies: 0.012638

      3416000 -- [-2150.188] [...23 remote chains...] -- 4:35:44
      3417000 -- (-2137.806) [...23 remote chains...] -- 4:35:47
      3418000 -- [-2129.723] [...23 remote chains...] -- 4:35:49
      3419000 -- (-2130.598) [...23 remote chains...] -- 4:35:44
      3420000 -- [-2137.685] [...23 remote chains...] -- 4:35:46

      Average standard deviation of split frequencies: 0.012559

      3421000 -- [-2127.351] [...23 remote chains...] -- 4:35:48
      3422000 -- (-2117.967) [...23 remote chains...] -- 4:35:43
      3423000 -- [-2134.805] [...23 remote chains...] -- 4:35:45
      3424000 -- [-2129.333] [...23 remote chains...] -- 4:35:40
      3425000 -- (-2130.238) [...23 remote chains...] -- 4:35:42

      Average standard deviation of split frequencies: 0.012550

      3426000 -- (-2146.376) [...23 remote chains...] -- 4:35:44
      3427000 -- (-2154.360) [...23 remote chains...] -- 4:35:39
      3428000 -- (-2135.732) [...23 remote chains...] -- 4:35:41
      3429000 -- (-2123.477) [...23 remote chains...] -- 4:35:43
      3430000 -- [-2138.306] [...23 remote chains...] -- 4:35:38

      Average standard deviation of split frequencies: 0.012585

      3431000 -- (-2145.783) [...23 remote chains...] -- 4:35:40
      3432000 -- (-2134.368) [...23 remote chains...] -- 4:35:35
      3433000 -- [-2125.851] [...23 remote chains...] -- 4:35:37
      3434000 -- [-2121.827] [...23 remote chains...] -- 4:35:39
      3435000 -- [-2120.246] [...23 remote chains...] -- 4:35:34

      Average standard deviation of split frequencies: 0.012577

      3436000 -- (-2120.016) [...23 remote chains...] -- 4:35:36
      3437000 -- [-2116.491] [...23 remote chains...] -- 4:35:39
      3438000 -- [-2123.090] [...23 remote chains...] -- 4:35:33
      3439000 -- (-2123.208) [...23 remote chains...] -- 4:35:35
      3440000 -- (-2133.444) [...23 remote chains...] -- 4:35:30

      Average standard deviation of split frequencies: 0.012550

      3441000 -- (-2138.605) [...23 remote chains...] -- 4:35:32
      3442000 -- (-2127.251) [...23 remote chains...] -- 4:35:35
      3443000 -- [-2131.806] [...23 remote chains...] -- 4:35:29
      3444000 -- [-2157.224] [...23 remote chains...] -- 4:35:31
      3445000 -- (-2153.269) [...23 remote chains...] -- 4:35:34

      Average standard deviation of split frequencies: 0.012462

      3446000 -- (-2155.459) [...23 remote chains...] -- 4:35:28
      3447000 -- (-2147.753) [...23 remote chains...] -- 4:35:31
      3448000 -- (-2142.318) [...23 remote chains...] -- 4:35:25
      3449000 -- (-2142.288) [...23 remote chains...] -- 4:35:27
      3450000 -- (-2132.851) [...23 remote chains...] -- 4:35:30

      Average standard deviation of split frequencies: 0.012491

      3451000 -- (-2132.732) [...23 remote chains...] -- 4:35:24
      3452000 -- (-2132.534) [...23 remote chains...] -- 4:35:27
      3453000 -- [-2120.586] [...23 remote chains...] -- 4:35:21
      3454000 -- (-2122.681) [...23 remote chains...] -- 4:35:24
      3455000 -- (-2123.840) [...23 remote chains...] -- 4:35:26

      Average standard deviation of split frequencies: 0.012482

      3456000 -- (-2121.280) [...23 remote chains...] -- 4:35:20
      3457000 -- (-2125.106) [...23 remote chains...] -- 4:35:23
      3458000 -- [-2141.331] [...23 remote chains...] -- 4:35:17
      3459000 -- (-2154.202) [...23 remote chains...] -- 4:35:20
      3460000 -- [-2135.964] [...23 remote chains...] -- 4:35:22

      Average standard deviation of split frequencies: 0.012479

      3461000 -- (-2135.554) [...23 remote chains...] -- 4:35:16
      3462000 -- (-2139.663) [...23 remote chains...] -- 4:35:19
      3463000 -- [-2127.929] [...23 remote chains...] -- 4:35:21
      3464000 -- [-2124.753] [...23 remote chains...] -- 4:35:16
      3465000 -- (-2152.510) [...23 remote chains...] -- 4:35:18

      Average standard deviation of split frequencies: 0.012393

      3466000 -- (-2135.410) [...23 remote chains...] -- 4:35:12
      3467000 -- (-2138.296) [...23 remote chains...] -- 4:35:15
      3468000 -- (-2149.371) [...23 remote chains...] -- 4:35:17
      3469000 -- (-2134.561) [...23 remote chains...] -- 4:35:12
      3470000 -- (-2135.134) [...23 remote chains...] -- 4:35:14

      Average standard deviation of split frequencies: 0.012324

      3471000 -- (-2137.949) [...23 remote chains...] -- 4:35:08
      3472000 -- [-2122.904] [...23 remote chains...] -- 4:35:11
      3473000 -- (-2124.183) [...23 remote chains...] -- 4:35:13
      3474000 -- (-2116.400) [...23 remote chains...] -- 4:35:08
      3475000 -- (-2132.821) [...23 remote chains...] -- 4:35:10

      Average standard deviation of split frequencies: 0.012256

      3476000 -- [-2149.677] [...23 remote chains...] -- 4:35:12
      3477000 -- (-2126.212) [...23 remote chains...] -- 4:35:07
      3478000 -- (-2139.080) [...23 remote chains...] -- 4:35:09
      3479000 -- [-2129.326] [...23 remote chains...] -- 4:35:04
      3480000 -- (-2139.563) [...23 remote chains...] -- 4:35:06

      Average standard deviation of split frequencies: 0.012261

      3481000 -- (-2146.124) [...23 remote chains...] -- 4:35:08
      3482000 -- [-2148.114] [...23 remote chains...] -- 4:35:03
      3483000 -- (-2143.024) [...23 remote chains...] -- 4:35:05
      3484000 -- (-2146.320) [...23 remote chains...] -- 4:35:07
      3485000 -- (-2121.517) [...23 remote chains...] -- 4:35:02

      Average standard deviation of split frequencies: 0.012251

      3486000 -- (-2138.312) [...23 remote chains...] -- 4:35:04
      3487000 -- [-2138.948] [...23 remote chains...] -- 4:34:59
      3488000 -- (-2133.597) [...23 remote chains...] -- 4:35:01
      3489000 -- (-2133.078) [...23 remote chains...] -- 4:35:03
      3490000 -- (-2127.104) [...23 remote chains...] -- 4:34:58

      Average standard deviation of split frequencies: 0.012215

      3491000 -- (-2140.171) [...23 remote chains...] -- 4:35:00
      3492000 -- (-2140.105) [...23 remote chains...] -- 4:35:02
      3493000 -- (-2140.650) [...23 remote chains...] -- 4:34:57
      3494000 -- (-2144.692) [...23 remote chains...] -- 4:34:59
      3495000 -- (-2137.418) [...23 remote chains...] -- 4:34:54

      Average standard deviation of split frequencies: 0.012177

      3496000 -- [-2141.377] [...23 remote chains...] -- 4:34:56
      3497000 -- (-2144.225) [...23 remote chains...] -- 4:34:59
      3498000 -- (-2141.387) [...23 remote chains...] -- 4:34:53
      3499000 -- [-2136.250] [...23 remote chains...] -- 4:34:55
      3500000 -- (-2135.550) [...23 remote chains...] -- 4:34:58

      Average standard deviation of split frequencies: 0.012204

      3501000 -- (-2138.102) [...23 remote chains...] -- 4:34:52
      3502000 -- (-2133.062) [...23 remote chains...] -- 4:34:55
      3503000 -- (-2152.616) [...23 remote chains...] -- 4:34:49
      3504000 -- [-2134.211] [...23 remote chains...] -- 4:34:51
      3505000 -- (-2154.026) [...23 remote chains...] -- 4:34:54

      Average standard deviation of split frequencies: 0.012125

      3506000 -- (-2147.505) [...23 remote chains...] -- 4:34:48
      3507000 -- (-2141.101) [...23 remote chains...] -- 4:34:51
      3508000 -- (-2150.579) [...23 remote chains...] -- 4:34:53
      3509000 -- (-2131.116) [...23 remote chains...] -- 4:34:47
      3510000 -- (-2138.992) [...23 remote chains...] -- 4:34:50

      Average standard deviation of split frequencies: 0.012057

      3511000 -- (-2148.091) [...23 remote chains...] -- 4:34:44
      3512000 -- (-2143.639) [...23 remote chains...] -- 4:34:47
      3513000 -- (-2136.364) [...23 remote chains...] -- 4:34:49
      3514000 -- (-2147.853) [...23 remote chains...] -- 4:34:44
      3515000 -- (-2138.561) [...23 remote chains...] -- 4:34:46

      Average standard deviation of split frequencies: 0.012047

      3516000 -- [-2135.009] [...23 remote chains...] -- 4:34:48
      3517000 -- (-2131.862) [...23 remote chains...] -- 4:34:43
      3518000 -- [-2114.891] [...23 remote chains...] -- 4:34:45
      3519000 -- (-2137.976) [...23 remote chains...] -- 4:34:40
      3520000 -- (-2143.418) [...23 remote chains...] -- 4:34:42

      Average standard deviation of split frequencies: 0.012034

      3521000 -- (-2139.503) [...23 remote chains...] -- 4:34:44
      3522000 -- [-2128.751] [...23 remote chains...] -- 4:34:39
      3523000 -- [-2126.824] [...23 remote chains...] -- 4:34:41
      3524000 -- [-2135.692] [...23 remote chains...] -- 4:34:36
      3525000 -- (-2163.670) [...23 remote chains...] -- 4:34:38

      Average standard deviation of split frequencies: 0.011988

      3526000 -- (-2171.943) [...23 remote chains...] -- 4:34:40
      3527000 -- (-2154.554) [...23 remote chains...] -- 4:34:35
      3528000 -- (-2145.237) [...23 remote chains...] -- 4:34:37
      3529000 -- (-2139.191) [...23 remote chains...] -- 4:34:39
      3530000 -- [-2119.068] [...23 remote chains...] -- 4:34:34

      Average standard deviation of split frequencies: 0.012000

      3531000 -- [-2133.403] [...23 remote chains...] -- 4:34:36
      3532000 -- [-2117.814] [...23 remote chains...] -- 4:34:31
      3533000 -- (-2109.187) [...23 remote chains...] -- 4:34:33
      3534000 -- (-2117.906) [...23 remote chains...] -- 4:34:35
      3535000 -- [-2127.904] [...23 remote chains...] -- 4:34:30

      Average standard deviation of split frequencies: 0.011969

      3536000 -- (-2115.022) [...23 remote chains...] -- 4:34:32
      3537000 -- (-2131.244) [...23 remote chains...] -- 4:34:34
      3538000 -- [-2123.845] [...23 remote chains...] -- 4:34:29
      3539000 -- [-2129.986] [...23 remote chains...] -- 4:34:31
      3540000 -- (-2130.734) [...23 remote chains...] -- 4:34:26

      Average standard deviation of split frequencies: 0.011986

      3541000 -- [-2118.933] [...23 remote chains...] -- 4:34:28
      3542000 -- [-2122.054] [...23 remote chains...] -- 4:34:30
      3543000 -- [-2137.210] [...23 remote chains...] -- 4:34:25
      3544000 -- (-2119.545) [...23 remote chains...] -- 4:34:27
      3545000 -- (-2117.983) [...23 remote chains...] -- 4:34:22

      Average standard deviation of split frequencies: 0.011953

      3546000 -- (-2124.449) [...23 remote chains...] -- 4:34:24
      3547000 -- [-2117.921] [...23 remote chains...] -- 4:34:26
      3548000 -- (-2132.377) [...23 remote chains...] -- 4:34:21
      3549000 -- [-2122.230] [...23 remote chains...] -- 4:34:23
      3550000 -- (-2129.609) [...23 remote chains...] -- 4:34:26

      Average standard deviation of split frequencies: 0.011962

      3551000 -- [-2137.244] [...23 remote chains...] -- 4:34:20
      3552000 -- (-2117.572) [...23 remote chains...] -- 4:34:22
      3553000 -- [-2130.932] [...23 remote chains...] -- 4:34:17
      3554000 -- [-2127.843] [...23 remote chains...] -- 4:34:19
      3555000 -- (-2130.476) [...23 remote chains...] -- 4:34:22

      Average standard deviation of split frequencies: 0.012005

      3556000 -- [-2134.011] [...23 remote chains...] -- 4:34:16
      3557000 -- (-2144.777) [...23 remote chains...] -- 4:34:19
      3558000 -- (-2130.779) [...23 remote chains...] -- 4:34:13
      3559000 -- (-2117.618) [...23 remote chains...] -- 4:34:15
      3560000 -- (-2121.566) [...23 remote chains...] -- 4:34:18

      Average standard deviation of split frequencies: 0.012061

      3561000 -- (-2152.227) [...23 remote chains...] -- 4:34:12
      3562000 -- (-2143.326) [...23 remote chains...] -- 4:34:15
      3563000 -- (-2149.771) [...23 remote chains...] -- 4:34:17
      3564000 -- (-2155.134) [...23 remote chains...] -- 4:34:12
      3565000 -- (-2152.129) [...23 remote chains...] -- 4:34:14

      Average standard deviation of split frequencies: 0.012037

      3566000 -- (-2151.902) [...23 remote chains...] -- 4:34:08
      3567000 -- (-2130.518) [...23 remote chains...] -- 4:34:11
      3568000 -- (-2151.815) [...23 remote chains...] -- 4:34:13
      3569000 -- (-2164.562) [...23 remote chains...] -- 4:34:08
      3570000 -- (-2156.579) [...23 remote chains...] -- 4:34:10

      Average standard deviation of split frequencies: 0.011924

      3571000 -- (-2155.800) [...23 remote chains...] -- 4:34:12
      3572000 -- (-2166.361) [...23 remote chains...] -- 4:34:07
      3573000 -- (-2156.828) [...23 remote chains...] -- 4:34:09
      3574000 -- (-2162.708) [...23 remote chains...] -- 4:34:04
      3575000 -- (-2157.270) [...23 remote chains...] -- 4:34:06

      Average standard deviation of split frequencies: 0.011964

      3576000 -- (-2158.167) [...23 remote chains...] -- 4:34:08
      3577000 -- (-2160.238) [...23 remote chains...] -- 4:34:03
      3578000 -- (-2150.115) [...23 remote chains...] -- 4:34:05
      3579000 -- (-2157.486) [...23 remote chains...] -- 4:34:07
      3580000 -- (-2151.118) [...23 remote chains...] -- 4:34:02

      Average standard deviation of split frequencies: 0.011945

      3581000 -- (-2141.498) [...23 remote chains...] -- 4:34:04
      3582000 -- (-2135.657) [...23 remote chains...] -- 4:33:59
      3583000 -- (-2148.089) [...23 remote chains...] -- 4:34:01
      3584000 -- (-2165.507) [...23 remote chains...] -- 4:34:03
      3585000 -- (-2158.791) [...23 remote chains...] -- 4:33:58

      Average standard deviation of split frequencies: 0.011952

      3586000 -- (-2146.433) [...23 remote chains...] -- 4:34:00
      3587000 -- (-2141.800) [...23 remote chains...] -- 4:34:02
      3588000 -- (-2156.788) [...23 remote chains...] -- 4:33:57
      3589000 -- (-2141.412) [...23 remote chains...] -- 4:33:59
      3590000 -- (-2167.241) [...23 remote chains...] -- 4:34:01

      Average standard deviation of split frequencies: 0.011956

      3591000 -- (-2166.417) [...23 remote chains...] -- 4:33:56
      3592000 -- (-2163.939) [...23 remote chains...] -- 4:33:58
      3593000 -- (-2181.315) [...23 remote chains...] -- 4:33:53
      3594000 -- (-2173.954) [...23 remote chains...] -- 4:33:55
      3595000 -- (-2168.301) [...23 remote chains...] -- 4:33:57

      Average standard deviation of split frequencies: 0.011923

      3596000 -- (-2163.389) [...23 remote chains...] -- 4:33:52
      3597000 -- (-2151.463) [...23 remote chains...] -- 4:33:54
      3598000 -- (-2168.434) [...23 remote chains...] -- 4:33:57
      3599000 -- (-2189.093) [...23 remote chains...] -- 4:33:51
      3600000 -- (-2160.533) [...23 remote chains...] -- 4:33:54

      Average standard deviation of split frequencies: 0.011937

      3601000 -- (-2146.034) [...23 remote chains...] -- 4:33:56
      3602000 -- (-2158.434) [...23 remote chains...] -- 4:33:50
      3603000 -- (-2153.871) [...23 remote chains...] -- 4:33:53
      3604000 -- (-2163.921) [...23 remote chains...] -- 4:33:47
      3605000 -- (-2160.482) [...23 remote chains...] -- 4:33:50

      Average standard deviation of split frequencies: 0.011930

      3606000 -- (-2171.466) [...23 remote chains...] -- 4:33:52
      3607000 -- (-2144.400) [...23 remote chains...] -- 4:33:47
      3608000 -- [-2153.230] [...23 remote chains...] -- 4:33:49
      3609000 -- [-2150.497] [...23 remote chains...] -- 4:33:43
      3610000 -- (-2142.068) [...23 remote chains...] -- 4:33:46

      Average standard deviation of split frequencies: 0.011896

      3611000 -- (-2150.207) [...23 remote chains...] -- 4:33:48
      3612000 -- (-2135.170) [...23 remote chains...] -- 4:33:43
      3613000 -- (-2128.348) [...23 remote chains...] -- 4:33:45
      3614000 -- (-2139.933) [...23 remote chains...] -- 4:33:40
      3615000 -- (-2146.608) [...23 remote chains...] -- 4:33:42

      Average standard deviation of split frequencies: 0.011861

      3616000 -- (-2140.229) [...23 remote chains...] -- 4:33:44
      3617000 -- (-2163.384) [...23 remote chains...] -- 4:33:39
      3618000 -- [-2145.848] [...23 remote chains...] -- 4:33:41
      3619000 -- (-2152.005) [...23 remote chains...] -- 4:33:43
      3620000 -- (-2162.063) [...23 remote chains...] -- 4:33:38

      Average standard deviation of split frequencies: 0.011774

      3621000 -- [-2141.570] [...23 remote chains...] -- 4:33:40
      3622000 -- [-2149.260] [...23 remote chains...] -- 4:33:35
      3623000 -- [-2135.178] [...23 remote chains...] -- 4:33:37
      3624000 -- (-2131.267) [...23 remote chains...] -- 4:33:39
      3625000 -- (-2149.160) [...23 remote chains...] -- 4:33:34

      Average standard deviation of split frequencies: 0.011770

      3626000 -- (-2134.025) [...23 remote chains...] -- 4:33:36
      3627000 -- [-2127.006] [...23 remote chains...] -- 4:33:38
      3628000 -- [-2118.834] [...23 remote chains...] -- 4:33:33
      3629000 -- [-2111.401] [...23 remote chains...] -- 4:33:35
      3630000 -- [-2111.907] [...23 remote chains...] -- 4:33:30

      Average standard deviation of split frequencies: 0.011793

      3631000 -- [-2112.489] [...23 remote chains...] -- 4:33:32
      3632000 -- [-2137.136] [...23 remote chains...] -- 4:33:34
      3633000 -- (-2132.286) [...23 remote chains...] -- 4:33:29
      3634000 -- (-2144.839) [...23 remote chains...] -- 4:33:31
      3635000 -- (-2141.457) [...23 remote chains...] -- 4:33:33

      Average standard deviation of split frequencies: 0.011791

      3636000 -- (-2167.704) [...23 remote chains...] -- 4:33:28
      3637000 -- (-2158.147) [...23 remote chains...] -- 4:33:30
      3638000 -- (-2153.071) [...23 remote chains...] -- 4:33:25
      3639000 -- (-2146.724) [...23 remote chains...] -- 4:33:27
      3640000 -- (-2150.933) [...23 remote chains...] -- 4:33:29

      Average standard deviation of split frequencies: 0.011776

      3641000 -- (-2141.546) [...23 remote chains...] -- 4:33:24
      3642000 -- (-2136.186) [...23 remote chains...] -- 4:33:26
      3643000 -- (-2153.770) [...23 remote chains...] -- 4:33:21
      3644000 -- (-2136.531) [...23 remote chains...] -- 4:33:23
      3645000 -- (-2137.619) [...23 remote chains...] -- 4:33:25

      Average standard deviation of split frequencies: 0.011767

      3646000 -- (-2160.373) [...23 remote chains...] -- 4:33:20
      3647000 -- (-2156.377) [...23 remote chains...] -- 4:33:22
      3648000 -- (-2138.881) [...23 remote chains...] -- 4:33:24
      3649000 -- (-2146.740) [...23 remote chains...] -- 4:33:19
      3650000 -- (-2134.468) [...23 remote chains...] -- 4:33:21

      Average standard deviation of split frequencies: 0.011819

      3651000 -- [-2129.050] [...23 remote chains...] -- 4:33:16
      3652000 -- [-2135.382] [...23 remote chains...] -- 4:33:18
      3653000 -- (-2148.562) [...23 remote chains...] -- 4:33:21
      3654000 -- (-2139.153) [...23 remote chains...] -- 4:33:15
      3655000 -- (-2148.416) [...23 remote chains...] -- 4:33:18

      Average standard deviation of split frequencies: 0.011774

      3656000 -- (-2143.640) [...23 remote chains...] -- 4:33:20
      3657000 -- (-2148.054) [...23 remote chains...] -- 4:33:15
      3658000 -- (-2152.844) [...23 remote chains...] -- 4:33:17
      3659000 -- (-2154.258) [...23 remote chains...] -- 4:33:12
      3660000 -- (-2134.333) [...23 remote chains...] -- 4:33:14

      Average standard deviation of split frequencies: 0.011814

      3661000 -- (-2132.971) [...23 remote chains...] -- 4:33:16
      3662000 -- (-2137.464) [...23 remote chains...] -- 4:33:11
      3663000 -- (-2114.294) [...23 remote chains...] -- 4:33:13
      3664000 -- (-2129.980) [...23 remote chains...] -- 4:33:08
      3665000 -- [-2130.248] [...23 remote chains...] -- 4:33:10

      Average standard deviation of split frequencies: 0.011813

      3666000 -- (-2119.764) [...23 remote chains...] -- 4:33:12
      3667000 -- (-2157.746) [...23 remote chains...] -- 4:33:07
      3668000 -- [-2128.660] [...23 remote chains...] -- 4:33:09
      3669000 -- (-2129.588) [...23 remote chains...] -- 4:33:11
      3670000 -- (-2114.882) [...23 remote chains...] -- 4:33:06

      Average standard deviation of split frequencies: 0.011769

      3671000 -- (-2114.404) [...23 remote chains...] -- 4:33:08
      3672000 -- (-2138.204) [...23 remote chains...] -- 4:33:03
      3673000 -- [-2140.314] [...23 remote chains...] -- 4:33:05
      3674000 -- (-2122.091) [...23 remote chains...] -- 4:33:07
      3675000 -- (-2116.128) [...23 remote chains...] -- 4:33:02

      Average standard deviation of split frequencies: 0.011770

      3676000 -- (-2117.854) [...23 remote chains...] -- 4:33:04
      3677000 -- (-2133.208) [...23 remote chains...] -- 4:33:06
      3678000 -- (-2118.683) [...23 remote chains...] -- 4:33:01
      3679000 -- (-2154.496) [...23 remote chains...] -- 4:33:03
      3680000 -- (-2135.224) [...23 remote chains...] -- 4:32:58

      Average standard deviation of split frequencies: 0.011816

      3681000 -- [-2129.748] [...23 remote chains...] -- 4:33:00
      3682000 -- (-2128.341) [...23 remote chains...] -- 4:33:02
      3683000 -- (-2147.430) [...23 remote chains...] -- 4:32:57
      3684000 -- (-2163.491) [...23 remote chains...] -- 4:32:59
      3685000 -- (-2127.278) [...23 remote chains...] -- 4:33:01

      Average standard deviation of split frequencies: 0.011875

      3686000 -- (-2115.075) [...23 remote chains...] -- 4:32:56
      3687000 -- [-2130.573] [...23 remote chains...] -- 4:32:58
      3688000 -- (-2155.389) [...23 remote chains...] -- 4:33:00
      3689000 -- (-2124.012) [...23 remote chains...] -- 4:32:55
      3690000 -- [-2146.577] [...23 remote chains...] -- 4:32:57

      Average standard deviation of split frequencies: 0.011796

      3691000 -- (-2121.788) [...23 remote chains...] -- 4:32:52
      3692000 -- (-2146.519) [...23 remote chains...] -- 4:32:54
      3693000 -- (-2154.657) [...23 remote chains...] -- 4:32:56
      3694000 -- (-2151.126) [...23 remote chains...] -- 4:32:51
      3695000 -- (-2128.248) [...23 remote chains...] -- 4:32:53

      Average standard deviation of split frequencies: 0.011835

      3696000 -- (-2127.275) [...23 remote chains...] -- 4:32:55
      3697000 -- [-2133.781] [...23 remote chains...] -- 4:32:50
      3698000 -- [-2129.333] [...23 remote chains...] -- 4:32:52
      3699000 -- [-2138.552] [...23 remote chains...] -- 4:32:47
      3700000 -- [-2139.716] [...23 remote chains...] -- 4:32:49

      Average standard deviation of split frequencies: 0.011872

      3701000 -- (-2145.078) [...23 remote chains...] -- 4:32:52
      3702000 -- (-2155.675) [...23 remote chains...] -- 4:32:46
      3703000 -- (-2143.137) [...23 remote chains...] -- 4:32:49
      3704000 -- (-2121.492) [...23 remote chains...] -- 4:32:51
      3705000 -- [-2117.819] [...23 remote chains...] -- 4:32:46

      Average standard deviation of split frequencies: 0.011891

      3706000 -- (-2123.211) [...23 remote chains...] -- 4:32:48
      3707000 -- (-2124.030) [...23 remote chains...] -- 4:32:43
      3708000 -- (-2119.105) [...23 remote chains...] -- 4:32:45
      3709000 -- (-2118.169) [...23 remote chains...] -- 4:32:47
      3710000 -- (-2105.633) [...23 remote chains...] -- 4:32:42

      Average standard deviation of split frequencies: 0.011904

      3711000 -- (-2119.978) [...23 remote chains...] -- 4:32:44
      3712000 -- (-2132.552) [...23 remote chains...] -- 4:32:39
      3713000 -- (-2128.434) [...23 remote chains...] -- 4:32:41
      3714000 -- (-2127.080) [...23 remote chains...] -- 4:32:43
      3715000 -- (-2142.070) [...23 remote chains...] -- 4:32:38

      Average standard deviation of split frequencies: 0.011877

      3716000 -- (-2119.649) [...23 remote chains...] -- 4:32:40
      3717000 -- (-2131.906) [...23 remote chains...] -- 4:32:42
      3718000 -- (-2123.233) [...23 remote chains...] -- 4:32:37
      3719000 -- [-2136.568] [...23 remote chains...] -- 4:32:39
      3720000 -- (-2121.699) [...23 remote chains...] -- 4:32:34

      Average standard deviation of split frequencies: 0.011865

      3721000 -- (-2132.390) [...23 remote chains...] -- 4:32:36
      3722000 -- (-2141.859) [...23 remote chains...] -- 4:32:38
      3723000 -- [-2123.494] [...23 remote chains...] -- 4:32:33
      3724000 -- (-2125.266) [...23 remote chains...] -- 4:32:35
      3725000 -- (-2115.813) [...23 remote chains...] -- 4:32:30

      Average standard deviation of split frequencies: 0.011818

      3726000 -- (-2126.998) [...23 remote chains...] -- 4:32:32
      3727000 -- [-2136.284] [...23 remote chains...] -- 4:32:34
      3728000 -- (-2165.565) [...23 remote chains...] -- 4:32:29
      3729000 -- (-2137.851) [...23 remote chains...] -- 4:32:31
      3730000 -- (-2138.469) [...23 remote chains...] -- 4:32:26

      Average standard deviation of split frequencies: 0.011933

      3731000 -- (-2155.461) [...23 remote chains...] -- 4:32:28
      3732000 -- (-2142.439) [...23 remote chains...] -- 4:32:30
      3733000 -- (-2151.426) [...23 remote chains...] -- 4:32:25
      3734000 -- (-2155.026) [...23 remote chains...] -- 4:32:27
      3735000 -- (-2140.917) [...23 remote chains...] -- 4:32:29

      Average standard deviation of split frequencies: 0.011931

      3736000 -- (-2143.116) [...23 remote chains...] -- 4:32:24
      3737000 -- (-2132.902) [...23 remote chains...] -- 4:32:26
      3738000 -- (-2131.701) [...23 remote chains...] -- 4:32:21
      3739000 -- (-2132.457) [...23 remote chains...] -- 4:32:23
      3740000 -- (-2133.487) [...23 remote chains...] -- 4:32:25

      Average standard deviation of split frequencies: 0.011979

      3741000 -- (-2143.517) [...23 remote chains...] -- 4:32:20
      3742000 -- (-2131.841) [...23 remote chains...] -- 4:32:22
      3743000 -- (-2131.274) [...23 remote chains...] -- 4:32:24
      3744000 -- (-2161.559) [...23 remote chains...] -- 4:32:19
      3745000 -- (-2136.894) [...23 remote chains...] -- 4:32:21

      Average standard deviation of split frequencies: 0.012071

      3746000 -- (-2135.273) [...23 remote chains...] -- 4:32:16
      3747000 -- (-2141.839) [...23 remote chains...] -- 4:32:18
      3748000 -- (-2138.484) [...23 remote chains...] -- 4:32:20
      3749000 -- (-2156.647) [...23 remote chains...] -- 4:32:15
      3750000 -- (-2154.053) [...23 remote chains...] -- 4:32:17

      Average standard deviation of split frequencies: 0.012132

      3751000 -- (-2134.269) [...23 remote chains...] -- 4:32:20
      3752000 -- (-2129.501) [...23 remote chains...] -- 4:32:15
      3753000 -- (-2129.960) [...23 remote chains...] -- 4:32:17
      3754000 -- (-2131.390) [...23 remote chains...] -- 4:32:12
      3755000 -- (-2135.083) [...23 remote chains...] -- 4:32:14

      Average standard deviation of split frequencies: 0.012154

      3756000 -- (-2133.222) [...23 remote chains...] -- 4:32:16
      3757000 -- (-2144.706) [...23 remote chains...] -- 4:32:11
      3758000 -- (-2137.718) [...23 remote chains...] -- 4:32:13
      3759000 -- (-2118.766) [...23 remote chains...] -- 4:32:15
      3760000 -- (-2125.618) [...23 remote chains...] -- 4:32:10

      Average standard deviation of split frequencies: 0.012188

      3761000 -- (-2131.879) [...23 remote chains...] -- 4:32:12
      3762000 -- (-2128.147) [...23 remote chains...] -- 4:32:07
      3763000 -- (-2126.719) [...23 remote chains...] -- 4:32:09
      3764000 -- (-2119.804) [...23 remote chains...] -- 4:32:11
      3765000 -- (-2139.659) [...23 remote chains...] -- 4:32:06

      Average standard deviation of split frequencies: 0.012204

      3766000 -- (-2132.245) [...23 remote chains...] -- 4:32:08
      3767000 -- (-2141.877) [...23 remote chains...] -- 4:32:10
      3768000 -- (-2131.550) [...23 remote chains...] -- 4:32:05
      3769000 -- (-2136.216) [...23 remote chains...] -- 4:32:07
      3770000 -- (-2149.848) [...23 remote chains...] -- 4:32:02

      Average standard deviation of split frequencies: 0.012175

      3771000 -- (-2149.641) [...23 remote chains...] -- 4:32:04
      3772000 -- (-2141.583) [...23 remote chains...] -- 4:32:06
      3773000 -- (-2152.958) [...23 remote chains...] -- 4:32:01
      3774000 -- (-2162.029) [...23 remote chains...] -- 4:32:03
      3775000 -- (-2170.509) [...23 remote chains...] -- 4:32:05

      Average standard deviation of split frequencies: 0.012157

      3776000 -- (-2169.884) [...23 remote chains...] -- 4:32:00
      3777000 -- (-2144.558) [...23 remote chains...] -- 4:32:02
      3778000 -- (-2149.778) [...23 remote chains...] -- 4:31:57
      3779000 -- (-2142.976) [...23 remote chains...] -- 4:31:59
      3780000 -- (-2133.862) [...23 remote chains...] -- 4:32:01

      Average standard deviation of split frequencies: 0.012126

      3781000 -- (-2147.641) [...23 remote chains...] -- 4:31:56
      3782000 -- [-2123.753] [...23 remote chains...] -- 4:31:58
      3783000 -- (-2128.454) [...23 remote chains...] -- 4:32:00
      3784000 -- (-2126.931) [...23 remote chains...] -- 4:31:55
      3785000 -- (-2144.907) [...23 remote chains...] -- 4:31:57

      Average standard deviation of split frequencies: 0.012169

      3786000 -- (-2140.724) [...23 remote chains...] -- 4:31:52
      3787000 -- (-2141.705) [...23 remote chains...] -- 4:31:54
      3788000 -- (-2151.722) [...23 remote chains...] -- 4:31:56
      3789000 -- (-2134.659) [...23 remote chains...] -- 4:31:51
      3790000 -- (-2147.250) [...23 remote chains...] -- 4:31:53

      Average standard deviation of split frequencies: 0.012207

      3791000 -- (-2130.120) [...23 remote chains...] -- 4:31:48
      3792000 -- (-2144.431) [...23 remote chains...] -- 4:31:50
      3793000 -- (-2157.180) [...23 remote chains...] -- 4:31:52
      3794000 -- (-2161.839) [...23 remote chains...] -- 4:31:47
      3795000 -- (-2147.794) [...23 remote chains...] -- 4:31:49

      Average standard deviation of split frequencies: 0.012240

      3796000 -- (-2140.904) [...23 remote chains...] -- 4:31:45
      3797000 -- (-2142.185) [...23 remote chains...] -- 4:31:47
      3798000 -- (-2156.700) [...23 remote chains...] -- 4:31:48
      3799000 -- (-2146.319) [...23 remote chains...] -- 4:31:44
      3800000 -- (-2153.150) [...23 remote chains...] -- 4:31:46

      Average standard deviation of split frequencies: 0.012331

      3801000 -- (-2143.349) [...23 remote chains...] -- 4:31:48
      3802000 -- (-2161.377) [...23 remote chains...] -- 4:31:43
      3803000 -- (-2153.215) [...23 remote chains...] -- 4:31:45
      3804000 -- (-2144.867) [...23 remote chains...] -- 4:31:47
      3805000 -- (-2132.394) [...23 remote chains...] -- 4:31:42

      Average standard deviation of split frequencies: 0.012341

      3806000 -- (-2119.738) [...23 remote chains...] -- 4:31:44
      3807000 -- (-2127.501) [...23 remote chains...] -- 4:31:39
      3808000 -- (-2125.796) [...23 remote chains...] -- 4:31:41
      3809000 -- (-2126.885) [...23 remote chains...] -- 4:31:43
      3810000 -- (-2136.661) [...23 remote chains...] -- 4:31:38

      Average standard deviation of split frequencies: 0.012301

      3811000 -- (-2149.090) [...23 remote chains...] -- 4:31:40
      3812000 -- (-2161.750) [...23 remote chains...] -- 4:31:35
      3813000 -- (-2157.827) [...23 remote chains...] -- 4:31:37
      3814000 -- (-2167.858) [...23 remote chains...] -- 4:31:39
      3815000 -- (-2137.550) [...23 remote chains...] -- 4:31:34

      Average standard deviation of split frequencies: 0.012271

      3816000 -- (-2149.298) [...23 remote chains...] -- 4:31:36
      3817000 -- (-2156.803) [...23 remote chains...] -- 4:31:38
      3818000 -- (-2155.724) [...23 remote chains...] -- 4:31:33
      3819000 -- (-2154.453) [...23 remote chains...] -- 4:31:35
      3820000 -- (-2136.972) [...23 remote chains...] -- 4:31:30

      Average standard deviation of split frequencies: 0.012255

      3821000 -- (-2136.627) [...23 remote chains...] -- 4:31:32
      3822000 -- (-2129.531) [...23 remote chains...] -- 4:31:34
      3823000 -- (-2128.631) [...23 remote chains...] -- 4:31:29
      3824000 -- (-2120.757) [...23 remote chains...] -- 4:31:31
      3825000 -- (-2130.496) [...23 remote chains...] -- 4:31:26

      Average standard deviation of split frequencies: 0.012210

      3826000 -- (-2153.594) [...23 remote chains...] -- 4:31:28
      3827000 -- (-2146.302) [...23 remote chains...] -- 4:31:30
      3828000 -- (-2145.733) [...23 remote chains...] -- 4:31:25
      3829000 -- (-2125.893) [...23 remote chains...] -- 4:31:27
      3830000 -- [-2127.423] [...23 remote chains...] -- 4:31:22

      Average standard deviation of split frequencies: 0.012254

      3831000 -- [-2123.105] [...23 remote chains...] -- 4:31:24
      3832000 -- (-2130.902) [...23 remote chains...] -- 4:31:26
      3833000 -- (-2156.892) [...23 remote chains...] -- 4:31:21
      3834000 -- (-2131.650) [...23 remote chains...] -- 4:31:23
      3835000 -- (-2129.699) [...23 remote chains...] -- 4:31:25

      Average standard deviation of split frequencies: 0.012243

      3836000 -- [-2120.120] [...23 remote chains...] -- 4:31:20
      3837000 -- (-2133.328) [...23 remote chains...] -- 4:31:22
      3838000 -- (-2135.563) [...23 remote chains...] -- 4:31:17
      3839000 -- (-2135.930) [...23 remote chains...] -- 4:31:19
      3840000 -- (-2141.668) [...23 remote chains...] -- 4:31:21

      Average standard deviation of split frequencies: 0.012226

      3841000 -- (-2150.414) [...23 remote chains...] -- 4:31:17
      3842000 -- (-2149.975) [...23 remote chains...] -- 4:31:18
      3843000 -- [-2135.480] [...23 remote chains...] -- 4:31:14
      3844000 -- (-2141.173) [...23 remote chains...] -- 4:31:16
      3845000 -- (-2140.277) [...23 remote chains...] -- 4:31:18

      Average standard deviation of split frequencies: 0.012215

      3846000 -- (-2151.526) [...23 remote chains...] -- 4:31:13
      3847000 -- (-2145.825) [...23 remote chains...] -- 4:31:15
      3848000 -- (-2143.923) [...23 remote chains...] -- 4:31:10
      3849000 -- (-2137.452) [...23 remote chains...] -- 4:31:12
      3850000 -- (-2140.969) [...23 remote chains...] -- 4:31:14

      Average standard deviation of split frequencies: 0.012215

      3851000 -- (-2144.421) [...23 remote chains...] -- 4:31:09
      3852000 -- (-2139.889) [...23 remote chains...] -- 4:31:11
      3853000 -- (-2133.153) [...23 remote chains...] -- 4:31:13
      3854000 -- (-2134.222) [...23 remote chains...] -- 4:31:08
      3855000 -- (-2139.258) [...23 remote chains...] -- 4:31:10

      Average standard deviation of split frequencies: 0.012211

      3856000 -- (-2134.239) [...23 remote chains...] -- 4:31:05
      3857000 -- [-2123.648] [...23 remote chains...] -- 4:31:07
      3858000 -- (-2133.372) [...23 remote chains...] -- 4:31:09
      3859000 -- [-2125.716] [...23 remote chains...] -- 4:31:04
      3860000 -- (-2134.947) [...23 remote chains...] -- 4:31:06

      Average standard deviation of split frequencies: 0.012262

      3861000 -- (-2132.474) [...23 remote chains...] -- 4:31:01
      3862000 -- (-2136.982) [...23 remote chains...] -- 4:31:03
      3863000 -- (-2138.511) [...23 remote chains...] -- 4:31:05
      3864000 -- (-2124.631) [...23 remote chains...] -- 4:31:00
      3865000 -- (-2124.290) [...23 remote chains...] -- 4:31:02

      Average standard deviation of split frequencies: 0.012288

      3866000 -- (-2131.832) [...23 remote chains...] -- 4:30:57
      3867000 -- (-2136.611) [...23 remote chains...] -- 4:30:59
      3868000 -- (-2138.378) [...23 remote chains...] -- 4:31:01
      3869000 -- (-2133.315) [...23 remote chains...] -- 4:30:56
      3870000 -- (-2136.380) [...23 remote chains...] -- 4:30:58

      Average standard deviation of split frequencies: 0.012268

      3871000 -- (-2150.690) [...23 remote chains...] -- 4:31:00
      3872000 -- (-2143.354) [...23 remote chains...] -- 4:30:55
      3873000 -- (-2143.919) [...23 remote chains...] -- 4:30:57
      3874000 -- (-2127.170) [...23 remote chains...] -- 4:30:52
      3875000 -- (-2124.837) [...23 remote chains...] -- 4:30:54

      Average standard deviation of split frequencies: 0.012206

      3876000 -- (-2125.155) [...23 remote chains...] -- 4:30:56
      3877000 -- (-2145.563) [...23 remote chains...] -- 4:30:51
      3878000 -- (-2124.272) [...23 remote chains...] -- 4:30:53
      3879000 -- (-2144.013) [...23 remote chains...] -- 4:30:49
      3880000 -- (-2132.866) [...23 remote chains...] -- 4:30:50

      Average standard deviation of split frequencies: 0.012146

      3881000 -- (-2141.374) [...23 remote chains...] -- 4:30:52
      3882000 -- (-2141.235) [...23 remote chains...] -- 4:30:48
      3883000 -- (-2147.554) [...23 remote chains...] -- 4:30:49
      3884000 -- (-2157.629) [...23 remote chains...] -- 4:30:45
      3885000 -- (-2148.726) [...23 remote chains...] -- 4:30:47

      Average standard deviation of split frequencies: 0.012060

      3886000 -- (-2145.190) [...23 remote chains...] -- 4:30:49
      3887000 -- (-2150.415) [...23 remote chains...] -- 4:30:44
      3888000 -- [-2126.480] [...23 remote chains...] -- 4:30:46
      3889000 -- (-2139.225) [...23 remote chains...] -- 4:30:48
      3890000 -- (-2128.380) [...23 remote chains...] -- 4:30:43

      Average standard deviation of split frequencies: 0.012018

      3891000 -- (-2128.080) [...23 remote chains...] -- 4:30:45
      3892000 -- (-2135.134) [...23 remote chains...] -- 4:30:40
      3893000 -- (-2126.600) [...23 remote chains...] -- 4:30:42
      3894000 -- [-2113.506] [...23 remote chains...] -- 4:30:44
      3895000 -- (-2121.368) [...23 remote chains...] -- 4:30:39

      Average standard deviation of split frequencies: 0.011975

      3896000 -- (-2133.994) [...23 remote chains...] -- 4:30:41
      3897000 -- (-2132.116) [...23 remote chains...] -- 4:30:43
      3898000 -- [-2126.195] [...23 remote chains...] -- 4:30:38
      3899000 -- (-2134.303) [...23 remote chains...] -- 4:30:40
      3900000 -- (-2141.969) [...23 remote chains...] -- 4:30:42

      Average standard deviation of split frequencies: 0.011895

      3901000 -- (-2131.281) [...23 remote chains...] -- 4:30:37
      3902000 -- (-2131.362) [...23 remote chains...] -- 4:30:39
      3903000 -- (-2134.759) [...23 remote chains...] -- 4:30:34
      3904000 -- (-2143.166) [...23 remote chains...] -- 4:30:36
      3905000 -- [-2135.640] [...23 remote chains...] -- 4:30:38

      Average standard deviation of split frequencies: 0.011887

      3906000 -- (-2154.106) [...23 remote chains...] -- 4:30:33
      3907000 -- (-2152.373) [...23 remote chains...] -- 4:30:35
      3908000 -- (-2150.992) [...23 remote chains...] -- 4:30:30
      3909000 -- (-2153.249) [...23 remote chains...] -- 4:30:32
      3910000 -- (-2151.647) [...23 remote chains...] -- 4:30:34

      Average standard deviation of split frequencies: 0.011879

      3911000 -- (-2124.292) [...23 remote chains...] -- 4:30:29
      3912000 -- (-2130.424) [...23 remote chains...] -- 4:30:31
      3913000 -- (-2131.564) [...23 remote chains...] -- 4:30:33
      3914000 -- (-2147.340) [...23 remote chains...] -- 4:30:28
      3915000 -- (-2150.276) [...23 remote chains...] -- 4:30:30

      Average standard deviation of split frequencies: 0.011836

      3916000 -- (-2152.340) [...23 remote chains...] -- 4:30:25
      3917000 -- (-2147.507) [...23 remote chains...] -- 4:30:27
      3918000 -- (-2122.627) [...23 remote chains...] -- 4:30:29
      3919000 -- (-2122.319) [...23 remote chains...] -- 4:30:24
      3920000 -- (-2116.925) [...23 remote chains...] -- 4:30:26

      Average standard deviation of split frequencies: 0.011824

      3921000 -- (-2121.949) [...23 remote chains...] -- 4:30:22
      3922000 -- (-2116.314) [...23 remote chains...] -- 4:30:23
      3923000 -- (-2132.989) [...23 remote chains...] -- 4:30:25
      3924000 -- (-2140.988) [...23 remote chains...] -- 4:30:21
      3925000 -- (-2161.401) [...23 remote chains...] -- 4:30:22

      Average standard deviation of split frequencies: 0.011785

      3926000 -- (-2142.787) [...23 remote chains...] -- 4:30:18
      3927000 -- (-2148.029) [...23 remote chains...] -- 4:30:20
      3928000 -- (-2134.554) [...23 remote chains...] -- 4:30:21
      3929000 -- (-2128.447) [...23 remote chains...] -- 4:30:17
      3930000 -- (-2125.742) [...23 remote chains...] -- 4:30:19

      Average standard deviation of split frequencies: 0.011781

      3931000 -- (-2122.437) [...23 remote chains...] -- 4:30:14
      3932000 -- (-2128.014) [...23 remote chains...] -- 4:30:16
      3933000 -- (-2136.603) [...23 remote chains...] -- 4:30:18
      3934000 -- (-2139.809) [...23 remote chains...] -- 4:30:13
      3935000 -- (-2138.370) [...23 remote chains...] -- 4:30:15

      Average standard deviation of split frequencies: 0.011819

      3936000 -- (-2128.347) [...23 remote chains...] -- 4:30:17
      3937000 -- (-2123.735) [...23 remote chains...] -- 4:30:12
      3938000 -- (-2136.115) [...23 remote chains...] -- 4:30:14
      3939000 -- (-2133.669) [...23 remote chains...] -- 4:30:09
      3940000 -- (-2140.848) [...23 remote chains...] -- 4:30:11

      Average standard deviation of split frequencies: 0.011832

      3941000 -- (-2124.395) [...23 remote chains...] -- 4:30:13
      3942000 -- (-2124.874) [...23 remote chains...] -- 4:30:08
      3943000 -- (-2135.234) [...23 remote chains...] -- 4:30:10
      3944000 -- (-2139.436) [...23 remote chains...] -- 4:30:05
      3945000 -- (-2145.251) [...23 remote chains...] -- 4:30:07

      Average standard deviation of split frequencies: 0.011849

      3946000 -- (-2137.185) [...23 remote chains...] -- 4:30:09
      3947000 -- (-2129.890) [...23 remote chains...] -- 4:30:04
      3948000 -- (-2137.424) [...23 remote chains...] -- 4:30:06
      3949000 -- (-2126.146) [...23 remote chains...] -- 4:30:08
      3950000 -- (-2137.830) [...23 remote chains...] -- 4:30:03

      Average standard deviation of split frequencies: 0.011913

      3951000 -- (-2153.746) [...23 remote chains...] -- 4:30:05
      3952000 -- (-2131.493) [...23 remote chains...] -- 4:30:00
      3953000 -- (-2135.074) [...23 remote chains...] -- 4:30:02
      3954000 -- (-2132.551) [...23 remote chains...] -- 4:30:04
      3955000 -- (-2145.254) [...23 remote chains...] -- 4:29:59

      Average standard deviation of split frequencies: 0.011938

      3956000 -- (-2144.904) [...23 remote chains...] -- 4:30:01
      3957000 -- (-2144.518) [...23 remote chains...] -- 4:29:57
      3958000 -- [-2140.831] [...23 remote chains...] -- 4:29:58
      3959000 -- (-2130.140) [...23 remote chains...] -- 4:30:00
      3960000 -- (-2127.813) [...23 remote chains...] -- 4:29:56

      Average standard deviation of split frequencies: 0.011985

      3961000 -- [-2126.695] [...23 remote chains...] -- 4:29:57
      3962000 -- [-2119.762] [...23 remote chains...] -- 4:29:59
      3963000 -- (-2117.617) [...23 remote chains...] -- 4:29:55
      3964000 -- (-2136.816) [...23 remote chains...] -- 4:29:56
      3965000 -- (-2141.969) [...23 remote chains...] -- 4:29:52

      Average standard deviation of split frequencies: 0.011978

      3966000 -- (-2138.978) [...23 remote chains...] -- 4:29:54
      3967000 -- (-2130.696) [...23 remote chains...] -- 4:29:55
      3968000 -- (-2144.306) [...23 remote chains...] -- 4:29:51
      3969000 -- (-2143.005) [...23 remote chains...] -- 4:29:53
      3970000 -- (-2133.033) [...23 remote chains...] -- 4:29:48

      Average standard deviation of split frequencies: 0.011922

      3971000 -- (-2155.279) [...23 remote chains...] -- 4:29:50
      3972000 -- (-2149.160) [...23 remote chains...] -- 4:29:52
      3973000 -- (-2129.064) [...23 remote chains...] -- 4:29:47
      3974000 -- (-2136.313) [...23 remote chains...] -- 4:29:49
      3975000 -- (-2138.160) [...23 remote chains...] -- 4:29:51

      Average standard deviation of split frequencies: 0.011890

      3976000 -- (-2129.050) [...23 remote chains...] -- 4:29:46
      3977000 -- (-2138.725) [...23 remote chains...] -- 4:29:48
      3978000 -- (-2140.582) [...23 remote chains...] -- 4:29:43
      3979000 -- (-2148.205) [...23 remote chains...] -- 4:29:45
      3980000 -- (-2154.069) [...23 remote chains...] -- 4:29:47

      Average standard deviation of split frequencies: 0.011816

      3981000 -- (-2143.433) [...23 remote chains...] -- 4:29:42
      3982000 -- (-2129.719) [...23 remote chains...] -- 4:29:44
      3983000 -- (-2150.413) [...23 remote chains...] -- 4:29:39
      3984000 -- (-2160.338) [...23 remote chains...] -- 4:29:41
      3985000 -- (-2149.910) [...23 remote chains...] -- 4:29:43

      Average standard deviation of split frequencies: 0.011804

      3986000 -- (-2144.879) [...23 remote chains...] -- 4:29:38
      3987000 -- (-2141.849) [...23 remote chains...] -- 4:29:40
      3988000 -- (-2153.927) [...23 remote chains...] -- 4:29:35
      3989000 -- (-2137.530) [...23 remote chains...] -- 4:29:37
      3990000 -- (-2148.211) [...23 remote chains...] -- 4:29:39

      Average standard deviation of split frequencies: 0.011777

      3991000 -- (-2162.397) [...23 remote chains...] -- 4:29:34
      3992000 -- (-2150.963) [...23 remote chains...] -- 4:29:36
      3993000 -- (-2138.599) [...23 remote chains...] -- 4:29:38
      3994000 -- (-2144.237) [...23 remote chains...] -- 4:29:33
      3995000 -- (-2152.941) [...23 remote chains...] -- 4:29:35

      Average standard deviation of split frequencies: 0.011743

      3996000 -- (-2152.314) [...23 remote chains...] -- 4:29:31
      3997000 -- (-2163.065) [...23 remote chains...] -- 4:29:32
      3998000 -- (-2163.821) [...23 remote chains...] -- 4:29:34
      3999000 -- (-2164.589) [...23 remote chains...] -- 4:29:30
      4000000 -- (-2130.645) [...23 remote chains...] -- 4:29:32

      Average standard deviation of split frequencies: 0.011684

      4001000 -- (-2145.814) [...23 remote chains...] -- 4:29:27
      4002000 -- (-2157.460) [...23 remote chains...] -- 4:29:29
      4003000 -- (-2146.739) [...23 remote chains...] -- 4:29:31
      4004000 -- (-2146.974) [...23 remote chains...] -- 4:29:26
      4005000 -- (-2139.115) [...23 remote chains...] -- 4:29:28

      Average standard deviation of split frequencies: 0.011643

      4006000 -- (-2145.949) [...23 remote chains...] -- 4:29:30
      4007000 -- (-2151.080) [...23 remote chains...] -- 4:29:25
      4008000 -- (-2148.941) [...23 remote chains...] -- 4:29:27
      4009000 -- (-2145.271) [...23 remote chains...] -- 4:29:22
      4010000 -- (-2164.852) [...23 remote chains...] -- 4:29:24

      Average standard deviation of split frequencies: 0.011663

      4011000 -- (-2149.552) [...23 remote chains...] -- 4:29:26
      4012000 -- (-2144.442) [...23 remote chains...] -- 4:29:21
      4013000 -- (-2163.927) [...23 remote chains...] -- 4:29:23
      4014000 -- (-2169.742) [...23 remote chains...] -- 4:29:18
      4015000 -- (-2158.946) [...23 remote chains...] -- 4:29:20

      Average standard deviation of split frequencies: 0.011686

      4016000 -- (-2151.643) [...23 remote chains...] -- 4:29:22
      4017000 -- (-2150.554) [...23 remote chains...] -- 4:29:17
      4018000 -- (-2154.814) [...23 remote chains...] -- 4:29:19
      4019000 -- (-2152.143) [...23 remote chains...] -- 4:29:21
      4020000 -- (-2160.959) [...23 remote chains...] -- 4:29:16

      Average standard deviation of split frequencies: 0.011612

      4021000 -- [-2145.326] [...23 remote chains...] -- 4:29:18
      4022000 -- (-2164.010) [...23 remote chains...] -- 4:29:13
      4023000 -- (-2174.524) [...23 remote chains...] -- 4:29:15
      4024000 -- (-2181.334) [...23 remote chains...] -- 4:29:17
      4025000 -- (-2145.673) [...23 remote chains...] -- 4:29:12

      Average standard deviation of split frequencies: 0.011639

      4026000 -- (-2134.255) [...23 remote chains...] -- 4:29:14
      4027000 -- (-2137.101) [...23 remote chains...] -- 4:29:10
      4028000 -- (-2140.290) [...23 remote chains...] -- 4:29:11
      4029000 -- (-2139.106) [...23 remote chains...] -- 4:29:13
      4030000 -- (-2139.046) [...23 remote chains...] -- 4:29:09

      Average standard deviation of split frequencies: 0.011673

      4031000 -- (-2139.405) [...23 remote chains...] -- 4:29:10
      4032000 -- (-2138.408) [...23 remote chains...] -- 4:29:06
      4033000 -- (-2147.334) [...23 remote chains...] -- 4:29:08
      4034000 -- (-2147.507) [...23 remote chains...] -- 4:29:09
      4035000 -- (-2145.003) [...23 remote chains...] -- 4:29:05

      Average standard deviation of split frequencies: 0.011632

      4036000 -- (-2141.931) [...23 remote chains...] -- 4:29:07
      4037000 -- (-2138.979) [...23 remote chains...] -- 4:29:08
      4038000 -- (-2131.655) [...23 remote chains...] -- 4:29:04
      4039000 -- (-2124.511) [...23 remote chains...] -- 4:29:06
      4040000 -- (-2126.957) [...23 remote chains...] -- 4:29:01

      Average standard deviation of split frequencies: 0.011600

      4041000 -- (-2150.276) [...23 remote chains...] -- 4:29:03
      4042000 -- (-2141.804) [...23 remote chains...] -- 4:29:05
      4043000 -- (-2133.334) [...23 remote chains...] -- 4:29:00
      4044000 -- (-2132.415) [...23 remote chains...] -- 4:29:02
      4045000 -- (-2147.489) [...23 remote chains...] -- 4:28:57

      Average standard deviation of split frequencies: 0.011573

      4046000 -- (-2156.174) [...23 remote chains...] -- 4:28:59
      4047000 -- (-2145.437) [...23 remote chains...] -- 4:29:01
      4048000 -- (-2146.951) [...23 remote chains...] -- 4:28:56
      4049000 -- [-2147.975] [...23 remote chains...] -- 4:28:58
      4050000 -- (-2140.986) [...23 remote chains...] -- 4:29:00

      Average standard deviation of split frequencies: 0.011558

      4051000 -- (-2152.992) [...23 remote chains...] -- 4:28:55
      4052000 -- (-2164.715) [...23 remote chains...] -- 4:28:57
      4053000 -- (-2159.536) [...23 remote chains...] -- 4:28:52
      4054000 -- (-2166.582) [...23 remote chains...] -- 4:28:54
      4055000 -- (-2156.414) [...23 remote chains...] -- 4:28:56

      Average standard deviation of split frequencies: 0.011555

      4056000 -- (-2163.727) [...23 remote chains...] -- 4:28:51
      4057000 -- (-2159.096) [...23 remote chains...] -- 4:28:53
      4058000 -- (-2152.688) [...23 remote chains...] -- 4:28:49
      4059000 -- (-2142.977) [...23 remote chains...] -- 4:28:50
      4060000 -- (-2156.666) [...23 remote chains...] -- 4:28:52

      Average standard deviation of split frequencies: 0.011582

      4061000 -- (-2145.484) [...23 remote chains...] -- 4:28:48
      4062000 -- (-2133.782) [...23 remote chains...] -- 4:28:49
      4063000 -- (-2145.135) [...23 remote chains...] -- 4:28:51
      4064000 -- (-2139.847) [...23 remote chains...] -- 4:28:47
      4065000 -- (-2135.569) [...23 remote chains...] -- 4:28:48

      Average standard deviation of split frequencies: 0.011576

      4066000 -- (-2127.286) [...23 remote chains...] -- 4:28:44
      4067000 -- (-2136.703) [...23 remote chains...] -- 4:28:46
      4068000 -- (-2123.571) [...23 remote chains...] -- 4:28:47
      4069000 -- (-2154.524) [...23 remote chains...] -- 4:28:43
      4070000 -- (-2167.990) [...23 remote chains...] -- 4:28:45

      Average standard deviation of split frequencies: 0.011579

      4071000 -- (-2141.616) [...23 remote chains...] -- 4:28:46
      4072000 -- (-2151.482) [...23 remote chains...] -- 4:28:42
      4073000 -- (-2143.723) [...23 remote chains...] -- 4:28:44
      4074000 -- (-2148.373) [...23 remote chains...] -- 4:28:39
      4075000 -- (-2133.456) [...23 remote chains...] -- 4:28:41

      Average standard deviation of split frequencies: 0.011549

      4076000 -- (-2132.241) [...23 remote chains...] -- 4:28:42
      4077000 -- (-2143.882) [...23 remote chains...] -- 4:28:38
      4078000 -- (-2147.556) [...23 remote chains...] -- 4:28:40
      4079000 -- (-2142.799) [...23 remote chains...] -- 4:28:35
      4080000 -- (-2135.314) [...23 remote chains...] -- 4:28:37

      Average standard deviation of split frequencies: 0.011539

      4081000 -- (-2145.857) [...23 remote chains...] -- 4:28:39
      4082000 -- (-2145.333) [...23 remote chains...] -- 4:28:34
      4083000 -- (-2145.826) [...23 remote chains...] -- 4:28:36
      4084000 -- (-2123.647) [...23 remote chains...] -- 4:28:31
      4085000 -- (-2128.786) [...23 remote chains...] -- 4:28:33

      Average standard deviation of split frequencies: 0.011543

      4086000 -- (-2131.047) [...23 remote chains...] -- 4:28:35
      4087000 -- [-2135.413] [...23 remote chains...] -- 4:28:30
      4088000 -- (-2129.864) [...23 remote chains...] -- 4:28:32
      4089000 -- (-2160.421) [...23 remote chains...] -- 4:28:34
      4090000 -- (-2143.005) [...23 remote chains...] -- 4:28:29

      Average standard deviation of split frequencies: 0.011499

      4091000 -- (-2126.417) [...23 remote chains...] -- 4:28:31
      4092000 -- (-2123.092) [...23 remote chains...] -- 4:28:27
      4093000 -- (-2141.547) [...23 remote chains...] -- 4:28:28
      4094000 -- (-2147.889) [...23 remote chains...] -- 4:28:30
      4095000 -- (-2139.903) [...23 remote chains...] -- 4:28:26

      Average standard deviation of split frequencies: 0.011501

      4096000 -- (-2127.285) [...23 remote chains...] -- 4:28:27
      4097000 -- (-2130.723) [...23 remote chains...] -- 4:28:29
      4098000 -- (-2146.732) [...23 remote chains...] -- 4:28:25
      4099000 -- (-2146.948) [...23 remote chains...] -- 4:28:26
      4100000 -- (-2136.743) [...23 remote chains...] -- 4:28:22

      Average standard deviation of split frequencies: 0.011560

      4101000 -- (-2126.988) [...23 remote chains...] -- 4:28:23
      4102000 -- (-2136.396) [...23 remote chains...] -- 4:28:25
      4103000 -- (-2129.459) [...23 remote chains...] -- 4:28:21
      4104000 -- (-2143.881) [...23 remote chains...] -- 4:28:22
      4105000 -- (-2149.966) [...23 remote chains...] -- 4:28:24

      Average standard deviation of split frequencies: 0.011491

      4106000 -- (-2129.040) [...23 remote chains...] -- 4:28:20
      4107000 -- (-2147.244) [...23 remote chains...] -- 4:28:21
      4108000 -- (-2134.560) [...23 remote chains...] -- 4:28:17
      4109000 -- (-2137.874) [...23 remote chains...] -- 4:28:19
      4110000 -- (-2124.917) [...23 remote chains...] -- 4:28:20

      Average standard deviation of split frequencies: 0.011448

      4111000 -- (-2127.460) [...23 remote chains...] -- 4:28:16
      4112000 -- (-2130.125) [...23 remote chains...] -- 4:28:18
      4113000 -- (-2141.790) [...23 remote chains...] -- 4:28:13
      4114000 -- (-2158.956) [...23 remote chains...] -- 4:28:15
      4115000 -- (-2141.977) [...23 remote chains...] -- 4:28:17

      Average standard deviation of split frequencies: 0.011460

      4116000 -- (-2139.339) [...23 remote chains...] -- 4:28:12
      4117000 -- (-2147.961) [...23 remote chains...] -- 4:28:14
      4118000 -- (-2162.525) [...23 remote chains...] -- 4:28:16
      4119000 -- (-2149.450) [...23 remote chains...] -- 4:28:11
      4120000 -- (-2141.348) [...23 remote chains...] -- 4:28:13

      Average standard deviation of split frequencies: 0.011407

      4121000 -- (-2142.264) [...23 remote chains...] -- 4:28:08
      4122000 -- (-2132.182) [...23 remote chains...] -- 4:28:10
      4123000 -- (-2131.135) [...23 remote chains...] -- 4:28:12
      4124000 -- (-2113.833) [...23 remote chains...] -- 4:28:07
      4125000 -- [-2097.410] [...23 remote chains...] -- 4:28:09

      Average standard deviation of split frequencies: 0.011376

      4126000 -- (-2115.164) [...23 remote chains...] -- 4:28:05
      4127000 -- (-2124.326) [...23 remote chains...] -- 4:28:06
      4128000 -- (-2142.236) [...23 remote chains...] -- 4:28:08
      4129000 -- (-2145.786) [...23 remote chains...] -- 4:28:04
      4130000 -- (-2145.425) [...23 remote chains...] -- 4:28:05

      Average standard deviation of split frequencies: 0.011339

      4131000 -- (-2136.445) [...23 remote chains...] -- 4:28:07
      4132000 -- (-2140.224) [...23 remote chains...] -- 4:28:02
      4133000 -- (-2143.666) [...23 remote chains...] -- 4:28:04
      4134000 -- (-2139.611) [...23 remote chains...] -- 4:28:00
      4135000 -- (-2146.016) [...23 remote chains...] -- 4:28:01

      Average standard deviation of split frequencies: 0.011325

      4136000 -- (-2151.483) [...23 remote chains...] -- 4:28:03
      4137000 -- (-2134.504) [...23 remote chains...] -- 4:27:59
      4138000 -- (-2149.455) [...23 remote chains...] -- 4:28:00
      4139000 -- (-2146.563) [...23 remote chains...] -- 4:27:56
      4140000 -- (-2145.376) [...23 remote chains...] -- 4:27:58

      Average standard deviation of split frequencies: 0.011326

      4141000 -- (-2141.442) [...23 remote chains...] -- 4:27:59
      4142000 -- (-2148.023) [...23 remote chains...] -- 4:27:55
      4143000 -- (-2128.587) [...23 remote chains...] -- 4:27:57
      4144000 -- (-2137.768) [...23 remote chains...] -- 4:27:58
      4145000 -- [-2121.441] [...23 remote chains...] -- 4:27:54

      Average standard deviation of split frequencies: 0.011323

      4146000 -- (-2121.518) [...23 remote chains...] -- 4:27:56
      4147000 -- (-2126.900) [...23 remote chains...] -- 4:27:51
      4148000 -- (-2125.718) [...23 remote chains...] -- 4:27:53
      4149000 -- (-2152.787) [...23 remote chains...] -- 4:27:55
      4150000 -- (-2132.856) [...23 remote chains...] -- 4:27:50

      Average standard deviation of split frequencies: 0.011337

      4151000 -- (-2122.711) [...23 remote chains...] -- 4:27:52
      4152000 -- (-2137.995) [...23 remote chains...] -- 4:27:54
      4153000 -- (-2130.668) [...23 remote chains...] -- 4:27:49
      4154000 -- (-2113.044) [...23 remote chains...] -- 4:27:51
      4155000 -- (-2097.901) [...23 remote chains...] -- 4:27:46

      Average standard deviation of split frequencies: 0.011255

      4156000 -- (-2108.452) [...23 remote chains...] -- 4:27:48
      4157000 -- (-2122.577) [...23 remote chains...] -- 4:27:50
      4158000 -- [-2122.320] [...23 remote chains...] -- 4:27:45
      4159000 -- (-2137.267) [...23 remote chains...] -- 4:27:47
      4160000 -- (-2142.760) [...23 remote chains...] -- 4:27:43

      Average standard deviation of split frequencies: 0.011229

      4161000 -- (-2161.055) [...23 remote chains...] -- 4:27:44
      4162000 -- (-2156.595) [...23 remote chains...] -- 4:27:46
      4163000 -- (-2157.197) [...23 remote chains...] -- 4:27:42
      4164000 -- (-2156.687) [...23 remote chains...] -- 4:27:43
      4165000 -- (-2155.826) [...23 remote chains...] -- 4:27:45

      Average standard deviation of split frequencies: 0.011162

      4166000 -- (-2153.768) [...23 remote chains...] -- 4:27:40
      4167000 -- (-2166.174) [...23 remote chains...] -- 4:27:42
      4168000 -- (-2164.230) [...23 remote chains...] -- 4:27:38
      4169000 -- (-2143.115) [...23 remote chains...] -- 4:27:39
      4170000 -- (-2160.050) [...23 remote chains...] -- 4:27:41

      Average standard deviation of split frequencies: 0.011131

      4171000 -- (-2153.859) [...23 remote chains...] -- 4:27:37
      4172000 -- (-2151.340) [...23 remote chains...] -- 4:27:38
      4173000 -- (-2157.582) [...23 remote chains...] -- 4:27:34
      4174000 -- (-2135.286) [...23 remote chains...] -- 4:27:36
      4175000 -- (-2139.537) [...23 remote chains...] -- 4:27:37

      Average standard deviation of split frequencies: 0.011155

      4176000 -- (-2140.707) [...23 remote chains...] -- 4:27:33
      4177000 -- (-2140.110) [...23 remote chains...] -- 4:27:35
      4178000 -- (-2136.298) [...23 remote chains...] -- 4:27:36
      4179000 -- (-2131.329) [...23 remote chains...] -- 4:27:32
      4180000 -- (-2144.504) [...23 remote chains...] -- 4:27:34

      Average standard deviation of split frequencies: 0.011138

      4181000 -- (-2137.868) [...23 remote chains...] -- 4:27:29
      4182000 -- (-2141.115) [...23 remote chains...] -- 4:27:31
      4183000 -- (-2131.238) [...23 remote chains...] -- 4:27:33
      4184000 -- (-2129.590) [...23 remote chains...] -- 4:27:28
      4185000 -- (-2128.629) [...23 remote chains...] -- 4:27:30

      Average standard deviation of split frequencies: 0.011229

      4186000 -- (-2134.280) [...23 remote chains...] -- 4:27:25
      4187000 -- (-2117.821) [...23 remote chains...] -- 4:27:27
      4188000 -- (-2124.231) [...23 remote chains...] -- 4:27:29
      4189000 -- [-2107.903] [...23 remote chains...] -- 4:27:24
      4190000 -- (-2133.659) [...23 remote chains...] -- 4:27:26

      Average standard deviation of split frequencies: 0.011245

      4191000 -- (-2137.702) [...23 remote chains...] -- 4:27:28
      4192000 -- (-2140.100) [...23 remote chains...] -- 4:27:23
      4193000 -- (-2139.339) [...23 remote chains...] -- 4:27:25
      4194000 -- (-2118.455) [...23 remote chains...] -- 4:27:21
      4195000 -- (-2134.247) [...23 remote chains...] -- 4:27:22

      Average standard deviation of split frequencies: 0.011242

      4196000 -- (-2137.729) [...23 remote chains...] -- 4:27:24
      4197000 -- (-2152.050) [...23 remote chains...] -- 4:27:20
      4198000 -- (-2145.051) [...23 remote chains...] -- 4:27:21
      4199000 -- (-2126.909) [...23 remote chains...] -- 4:27:23
      4200000 -- [-2116.775] [...23 remote chains...] -- 4:27:19

      Average standard deviation of split frequencies: 0.011275

      4201000 -- (-2113.824) [...23 remote chains...] -- 4:27:20
      4202000 -- [-2112.272] [...23 remote chains...] -- 4:27:16
      4203000 -- (-2113.774) [...23 remote chains...] -- 4:27:17
      4204000 -- (-2136.828) [...23 remote chains...] -- 4:27:19
      4205000 -- (-2143.563) [...23 remote chains...] -- 4:27:15

      Average standard deviation of split frequencies: 0.011286

      4206000 -- (-2141.806) [...23 remote chains...] -- 4:27:16
      4207000 -- (-2147.347) [...23 remote chains...] -- 4:27:18
      4208000 -- (-2144.467) [...23 remote chains...] -- 4:27:14
      4209000 -- (-2144.998) [...23 remote chains...] -- 4:27:15
      4210000 -- (-2134.293) [...23 remote chains...] -- 4:27:11

      Average standard deviation of split frequencies: 0.011299

      4211000 -- (-2133.366) [...23 remote chains...] -- 4:27:13
      4212000 -- (-2141.034) [...23 remote chains...] -- 4:27:14
      4213000 -- (-2120.742) [...23 remote chains...] -- 4:27:10
      4214000 -- (-2146.286) [...23 remote chains...] -- 4:27:12
      4215000 -- (-2149.101) [...23 remote chains...] -- 4:27:13

      Average standard deviation of split frequencies: 0.011309

      4216000 -- (-2148.612) [...23 remote chains...] -- 4:27:09
      4217000 -- (-2164.212) [...23 remote chains...] -- 4:27:11
      4218000 -- (-2161.613) [...23 remote chains...] -- 4:27:06
      4219000 -- (-2139.548) [...23 remote chains...] -- 4:27:08
      4220000 -- (-2144.616) [...23 remote chains...] -- 4:27:10

      Average standard deviation of split frequencies: 0.011257

      4221000 -- (-2152.312) [...23 remote chains...] -- 4:27:05
      4222000 -- (-2168.757) [...23 remote chains...] -- 4:27:07
      4223000 -- (-2154.852) [...23 remote chains...] -- 4:27:08
      4224000 -- (-2156.909) [...23 remote chains...] -- 4:27:04
      4225000 -- (-2139.059) [...23 remote chains...] -- 4:27:06

      Average standard deviation of split frequencies: 0.011265

      4226000 -- (-2144.172) [...23 remote chains...] -- 4:27:01
      4227000 -- (-2148.076) [...23 remote chains...] -- 4:27:03
      4228000 -- (-2132.914) [...23 remote chains...] -- 4:27:05
      4229000 -- (-2129.552) [...23 remote chains...] -- 4:27:00
      4230000 -- (-2157.399) [...23 remote chains...] -- 4:27:02

      Average standard deviation of split frequencies: 0.011336

      4231000 -- (-2146.470) [...23 remote chains...] -- 4:26:58
      4232000 -- (-2127.581) [...23 remote chains...] -- 4:26:59
      4233000 -- (-2137.741) [...23 remote chains...] -- 4:27:01
      4234000 -- [-2124.767] [...23 remote chains...] -- 4:26:57
      4235000 -- [-2118.801] [...23 remote chains...] -- 4:26:58

      Average standard deviation of split frequencies: 0.011394

      4236000 -- (-2122.416) [...23 remote chains...] -- 4:27:00
      4237000 -- (-2133.702) [...23 remote chains...] -- 4:26:55
      4238000 -- (-2125.304) [...23 remote chains...] -- 4:26:57
      4239000 -- [-2123.833] [...23 remote chains...] -- 4:26:53
      4240000 -- [-2124.543] [...23 remote chains...] -- 4:26:54

      Average standard deviation of split frequencies: 0.011403

      4241000 -- (-2129.237) [...23 remote chains...] -- 4:26:56
      4242000 -- [-2132.931] [...23 remote chains...] -- 4:26:52
      4243000 -- (-2120.791) [...23 remote chains...] -- 4:26:53
      4244000 -- (-2128.774) [...23 remote chains...] -- 4:26:49
      4245000 -- (-2127.298) [...23 remote chains...] -- 4:26:51

      Average standard deviation of split frequencies: 0.011448

      4246000 -- (-2136.651) [...23 remote chains...] -- 4:26:52
      4247000 -- (-2126.966) [...23 remote chains...] -- 4:26:48
      4248000 -- (-2136.191) [...23 remote chains...] -- 4:26:50
      4249000 -- (-2138.573) [...23 remote chains...] -- 4:26:51
      4250000 -- (-2143.646) [...23 remote chains...] -- 4:26:47

      Average standard deviation of split frequencies: 0.011466

      4251000 -- (-2158.370) [...23 remote chains...] -- 4:26:49
      4252000 -- (-2151.927) [...23 remote chains...] -- 4:26:44
      4253000 -- [-2116.734] [...23 remote chains...] -- 4:26:46
      4254000 -- (-2122.172) [...23 remote chains...] -- 4:26:48
      4255000 -- (-2117.873) [...23 remote chains...] -- 4:26:43

      Average standard deviation of split frequencies: 0.011469

      4256000 -- (-2133.347) [...23 remote chains...] -- 4:26:45
      4257000 -- (-2140.033) [...23 remote chains...] -- 4:26:46
      4258000 -- (-2149.073) [...23 remote chains...] -- 4:26:42
      4259000 -- (-2144.162) [...23 remote chains...] -- 4:26:44
      4260000 -- (-2139.607) [...23 remote chains...] -- 4:26:39

      Average standard deviation of split frequencies: 0.011475

      4261000 -- [-2126.807] [...23 remote chains...] -- 4:26:41
      4262000 -- (-2134.771) [...23 remote chains...] -- 4:26:43
      4263000 -- (-2181.988) [...23 remote chains...] -- 4:26:38
      4264000 -- (-2155.635) [...23 remote chains...] -- 4:26:40
      4265000 -- (-2147.084) [...23 remote chains...] -- 4:26:42

      Average standard deviation of split frequencies: 0.011494

      4266000 -- (-2146.572) [...23 remote chains...] -- 4:26:37
      4267000 -- (-2134.599) [...23 remote chains...] -- 4:26:39
      4268000 -- (-2131.921) [...23 remote chains...] -- 4:26:35
      4269000 -- (-2143.734) [...23 remote chains...] -- 4:26:36
      4270000 -- (-2133.897) [...23 remote chains...] -- 4:26:38

      Average standard deviation of split frequencies: 0.011501

      4271000 -- (-2157.041) [...23 remote chains...] -- 4:26:34
      4272000 -- (-2146.046) [...23 remote chains...] -- 4:26:35
      4273000 -- (-2145.958) [...23 remote chains...] -- 4:26:31
      4274000 -- (-2136.264) [...23 remote chains...] -- 4:26:32
      4275000 -- (-2134.624) [...23 remote chains...] -- 4:26:34

      Average standard deviation of split frequencies: 0.011523

      4276000 -- (-2127.254) [...23 remote chains...] -- 4:26:30
      4277000 -- (-2140.087) [...23 remote chains...] -- 4:26:31
      4278000 -- (-2132.606) [...23 remote chains...] -- 4:26:27
      4279000 -- (-2137.521) [...23 remote chains...] -- 4:26:29
      4280000 -- (-2151.988) [...23 remote chains...] -- 4:26:30

      Average standard deviation of split frequencies: 0.011545

      4281000 -- (-2144.021) [...23 remote chains...] -- 4:26:26
      4282000 -- (-2126.685) [...23 remote chains...] -- 4:26:28
      4283000 -- (-2158.937) [...23 remote chains...] -- 4:26:29
      4284000 -- (-2132.094) [...23 remote chains...] -- 4:26:25
      4285000 -- (-2136.753) [...23 remote chains...] -- 4:26:27

      Average standard deviation of split frequencies: 0.011570

      4286000 -- (-2127.953) [...23 remote chains...] -- 4:26:22
      4287000 -- (-2122.131) [...23 remote chains...] -- 4:26:24
      4288000 -- (-2137.622) [...23 remote chains...] -- 4:26:26
      4289000 -- (-2126.383) [...23 remote chains...] -- 4:26:21
      4290000 -- (-2127.825) [...23 remote chains...] -- 4:26:23

      Average standard deviation of split frequencies: 0.011613

      4291000 -- (-2132.909) [...23 remote chains...] -- 4:26:24
      4292000 -- (-2139.829) [...23 remote chains...] -- 4:26:20
      4293000 -- (-2120.497) [...23 remote chains...] -- 4:26:22
      4294000 -- (-2138.241) [...23 remote chains...] -- 4:26:17
      4295000 -- (-2164.944) [...23 remote chains...] -- 4:26:19

      Average standard deviation of split frequencies: 0.011636

      4296000 -- (-2161.147) [...23 remote chains...] -- 4:26:21
      4297000 -- (-2163.671) [...23 remote chains...] -- 4:26:16
      4298000 -- (-2151.913) [...23 remote chains...] -- 4:26:18
      4299000 -- (-2147.289) [...23 remote chains...] -- 4:26:20
      4300000 -- (-2137.882) [...23 remote chains...] -- 4:26:15

      Average standard deviation of split frequencies: 0.011716

      4301000 -- [-2151.268] [...23 remote chains...] -- 4:26:17
      4302000 -- (-2164.997) [...23 remote chains...] -- 4:26:13
      4303000 -- (-2159.317) [...23 remote chains...] -- 4:26:14
      4304000 -- (-2156.423) [...23 remote chains...] -- 4:26:16
      4305000 -- (-2147.330) [...23 remote chains...] -- 4:26:12

      Average standard deviation of split frequencies: 0.011775

      4306000 -- (-2152.493) [...23 remote chains...] -- 4:26:13
      4307000 -- (-2149.285) [...23 remote chains...] -- 4:26:15
      4308000 -- (-2149.550) [...23 remote chains...] -- 4:26:11
      4309000 -- (-2135.536) [...23 remote chains...] -- 4:26:12
      4310000 -- (-2135.354) [...23 remote chains...] -- 4:26:14

      Average standard deviation of split frequencies: 0.011791

      4311000 -- (-2136.249) [...23 remote chains...] -- 4:26:09
      4312000 -- (-2138.269) [...23 remote chains...] -- 4:26:11
      4313000 -- (-2141.696) [...23 remote chains...] -- 4:26:07
      4314000 -- (-2145.225) [...23 remote chains...] -- 4:26:08
      4315000 -- (-2164.985) [...23 remote chains...] -- 4:26:10

      Average standard deviation of split frequencies: 0.011813

      4316000 -- (-2160.675) [...23 remote chains...] -- 4:26:06
      4317000 -- (-2140.887) [...23 remote chains...] -- 4:26:07
      4318000 -- (-2135.760) [...23 remote chains...] -- 4:26:09
      4319000 -- (-2140.999) [...23 remote chains...] -- 4:26:05
      4320000 -- (-2159.084) [...23 remote chains...] -- 4:26:06

      Average standard deviation of split frequencies: 0.011784

      4321000 -- (-2150.596) [...23 remote chains...] -- 4:26:02
      4322000 -- (-2154.925) [...23 remote chains...] -- 4:26:04
      4323000 -- (-2152.184) [...23 remote chains...] -- 4:26:05
      4324000 -- (-2149.445) [...23 remote chains...] -- 4:26:01
      4325000 -- (-2157.913) [...23 remote chains...] -- 4:26:03

      Average standard deviation of split frequencies: 0.011745

      4326000 -- (-2149.338) [...23 remote chains...] -- 4:25:58
      4327000 -- (-2138.174) [...23 remote chains...] -- 4:26:00
      4328000 -- (-2144.523) [...23 remote chains...] -- 4:26:01
      4329000 -- (-2137.103) [...23 remote chains...] -- 4:25:57
      4330000 -- (-2133.929) [...23 remote chains...] -- 4:25:59

      Average standard deviation of split frequencies: 0.011725

      4331000 -- (-2143.493) [...23 remote chains...] -- 4:26:00
      4332000 -- [-2126.349] [...23 remote chains...] -- 4:25:56
      4333000 -- (-2136.152) [...23 remote chains...] -- 4:25:58
      4334000 -- (-2149.460) [...23 remote chains...] -- 4:25:53
      4335000 -- (-2144.725) [...23 remote chains...] -- 4:25:55

      Average standard deviation of split frequencies: 0.011711

      4336000 -- (-2146.321) [...23 remote chains...] -- 4:25:57
      4337000 -- (-2164.753) [...23 remote chains...] -- 4:25:52
      4338000 -- (-2156.847) [...23 remote chains...] -- 4:25:54
      4339000 -- (-2153.261) [...23 remote chains...] -- 4:25:56
      4340000 -- (-2130.426) [...23 remote chains...] -- 4:25:51

      Average standard deviation of split frequencies: 0.011668

      4341000 -- (-2150.891) [...23 remote chains...] -- 4:25:53
      4342000 -- (-2151.948) [...23 remote chains...] -- 4:25:49
      4343000 -- (-2139.209) [...23 remote chains...] -- 4:25:50
      4344000 -- (-2144.868) [...23 remote chains...] -- 4:25:52
      4345000 -- (-2141.544) [...23 remote chains...] -- 4:25:48

      Average standard deviation of split frequencies: 0.011594

      4346000 -- (-2161.583) [...23 remote chains...] -- 4:25:49
      4347000 -- (-2147.798) [...23 remote chains...] -- 4:25:45
      4348000 -- (-2155.386) [...23 remote chains...] -- 4:25:46
      4349000 -- (-2156.763) [...23 remote chains...] -- 4:25:48
      4350000 -- (-2163.314) [...23 remote chains...] -- 4:25:44

      Average standard deviation of split frequencies: 0.011559

      4351000 -- (-2169.580) [...23 remote chains...] -- 4:25:45
      4352000 -- [-2149.285] [...23 remote chains...] -- 4:25:47
      4353000 -- (-2171.823) [...23 remote chains...] -- 4:25:43
      4354000 -- (-2178.068) [...23 remote chains...] -- 4:25:44
      4355000 -- (-2170.093) [...23 remote chains...] -- 4:25:40

      Average standard deviation of split frequencies: 0.011631

      4356000 -- (-2159.772) [...23 remote chains...] -- 4:25:42
      4357000 -- (-2154.059) [...23 remote chains...] -- 4:25:43
      4358000 -- (-2152.906) [...23 remote chains...] -- 4:25:39
      4359000 -- (-2158.546) [...23 remote chains...] -- 4:25:41
      4360000 -- (-2157.350) [...23 remote chains...] -- 4:25:36

      Average standard deviation of split frequencies: 0.011656

      4361000 -- (-2146.290) [...23 remote chains...] -- 4:25:38
      4362000 -- (-2149.119) [...23 remote chains...] -- 4:25:39
      4363000 -- (-2152.009) [...23 remote chains...] -- 4:25:35
      4364000 -- (-2158.774) [...23 remote chains...] -- 4:25:37
      4365000 -- (-2151.494) [...23 remote chains...] -- 4:25:38

      Average standard deviation of split frequencies: 0.011681

      4366000 -- (-2139.034) [...23 remote chains...] -- 4:25:34
      4367000 -- (-2149.780) [...23 remote chains...] -- 4:25:36
      4368000 -- (-2147.299) [...23 remote chains...] -- 4:25:31
      4369000 -- (-2159.204) [...23 remote chains...] -- 4:25:33
      4370000 -- (-2162.028) [...23 remote chains...] -- 4:25:35

      Average standard deviation of split frequencies: 0.011727

      4371000 -- (-2164.655) [...23 remote chains...] -- 4:25:30
      4372000 -- (-2153.189) [...23 remote chains...] -- 4:25:32
      4373000 -- (-2137.172) [...23 remote chains...] -- 4:25:28
      4374000 -- (-2147.283) [...23 remote chains...] -- 4:25:29
      4375000 -- (-2164.322) [...23 remote chains...] -- 4:25:31

      Average standard deviation of split frequencies: 0.011721

      4376000 -- (-2136.712) [...23 remote chains...] -- 4:25:27
      4377000 -- (-2123.135) [...23 remote chains...] -- 4:25:28
      4378000 -- (-2133.247) [...23 remote chains...] -- 4:25:30
      4379000 -- (-2128.574) [...23 remote chains...] -- 4:25:26
      4380000 -- (-2143.060) [...23 remote chains...] -- 4:25:27

      Average standard deviation of split frequencies: 0.011726

      4381000 -- (-2131.992) [...23 remote chains...] -- 4:25:23
      4382000 -- (-2137.696) [...23 remote chains...] -- 4:25:25
      4383000 -- (-2133.694) [...23 remote chains...] -- 4:25:26
      4384000 -- (-2144.206) [...23 remote chains...] -- 4:25:22
      4385000 -- (-2143.406) [...23 remote chains...] -- 4:25:23

      Average standard deviation of split frequencies: 0.011786

      4386000 -- (-2132.902) [...23 remote chains...] -- 4:25:19
      4387000 -- (-2129.747) [...23 remote chains...] -- 4:25:21
      4388000 -- (-2129.647) [...23 remote chains...] -- 4:25:22
      4389000 -- (-2133.326) [...23 remote chains...] -- 4:25:18
      4390000 -- (-2144.132) [...23 remote chains...] -- 4:25:20

      Average standard deviation of split frequencies: 0.011758

      4391000 -- (-2131.578) [...23 remote chains...] -- 4:25:21
      4392000 -- (-2150.522) [...23 remote chains...] -- 4:25:17
      4393000 -- (-2139.830) [...23 remote chains...] -- 4:25:19
      4394000 -- (-2113.753) [...23 remote chains...] -- 4:25:14
      4395000 -- (-2124.941) [...23 remote chains...] -- 4:25:16

      Average standard deviation of split frequencies: 0.011768

      4396000 -- (-2115.966) [...23 remote chains...] -- 4:25:18
      4397000 -- (-2117.807) [...23 remote chains...] -- 4:25:13
      4398000 -- (-2131.994) [...23 remote chains...] -- 4:25:15
      4399000 -- (-2147.028) [...23 remote chains...] -- 4:25:16
      4400000 -- (-2132.971) [...23 remote chains...] -- 4:25:12

      Average standard deviation of split frequencies: 0.011826

      4401000 -- [-2135.626] [...23 remote chains...] -- 4:25:14
      4402000 -- (-2120.379) [...23 remote chains...] -- 4:25:10
      4403000 -- (-2137.897) [...23 remote chains...] -- 4:25:11
      4404000 -- (-2138.237) [...23 remote chains...] -- 4:25:13
      4405000 -- (-2156.961) [...23 remote chains...] -- 4:25:08

      Average standard deviation of split frequencies: 0.011882

      4406000 -- (-2143.620) [...23 remote chains...] -- 4:25:10
      4407000 -- (-2135.344) [...23 remote chains...] -- 4:25:06
      4408000 -- (-2129.472) [...23 remote chains...] -- 4:25:07
      4409000 -- (-2135.823) [...23 remote chains...] -- 4:25:09
      4410000 -- [-2116.600] [...23 remote chains...] -- 4:25:05

      Average standard deviation of split frequencies: 0.011899

      4411000 -- (-2136.113) [...23 remote chains...] -- 4:25:06
      4412000 -- (-2138.469) [...23 remote chains...] -- 4:25:02
      4413000 -- (-2104.947) [...23 remote chains...] -- 4:25:04
      4414000 -- (-2118.470) [...23 remote chains...] -- 4:25:05
      4415000 -- (-2114.498) [...23 remote chains...] -- 4:25:01

      Average standard deviation of split frequencies: 0.011875

      4416000 -- (-2132.360) [...23 remote chains...] -- 4:25:03
      4417000 -- (-2131.456) [...23 remote chains...] -- 4:25:04
      4418000 -- [-2139.883] [...23 remote chains...] -- 4:25:00
      4419000 -- (-2134.370) [...23 remote chains...] -- 4:25:02
      4420000 -- (-2129.006) [...23 remote chains...] -- 4:24:57

      Average standard deviation of split frequencies: 0.011836

      4421000 -- (-2133.746) [...23 remote chains...] -- 4:24:59
      4422000 -- (-2143.953) [...23 remote chains...] -- 4:25:00
      4423000 -- (-2146.305) [...23 remote chains...] -- 4:24:56
      4424000 -- (-2135.708) [...23 remote chains...] -- 4:24:58
      4425000 -- [-2144.389] [...23 remote chains...] -- 4:24:59

      Average standard deviation of split frequencies: 0.011786

      4426000 -- (-2133.641) [...23 remote chains...] -- 4:24:55
      4427000 -- (-2132.219) [...23 remote chains...] -- 4:24:57
      4428000 -- (-2121.068) [...23 remote chains...] -- 4:24:52
      4429000 -- (-2132.055) [...23 remote chains...] -- 4:24:54
      4430000 -- (-2139.320) [...23 remote chains...] -- 4:24:56

      Average standard deviation of split frequencies: 0.011763

      4431000 -- (-2139.212) [...23 remote chains...] -- 4:24:51
      4432000 -- (-2126.855) [...23 remote chains...] -- 4:24:53
      4433000 -- (-2143.735) [...23 remote chains...] -- 4:24:49
      4434000 -- (-2130.821) [...23 remote chains...] -- 4:24:50
      4435000 -- (-2126.309) [...23 remote chains...] -- 4:24:52

      Average standard deviation of split frequencies: 0.011730

      4436000 -- (-2120.652) [...23 remote chains...] -- 4:24:48
      4437000 -- (-2132.299) [...23 remote chains...] -- 4:24:49
      4438000 -- (-2148.032) [...23 remote chains...] -- 4:24:45
      4439000 -- (-2145.192) [...23 remote chains...] -- 4:24:47
      4440000 -- (-2139.237) [...23 remote chains...] -- 4:24:48

      Average standard deviation of split frequencies: 0.011735

      4441000 -- (-2139.740) [...23 remote chains...] -- 4:24:44
      4442000 -- (-2129.054) [...23 remote chains...] -- 4:24:46
      4443000 -- (-2140.210) [...23 remote chains...] -- 4:24:47
      4444000 -- (-2144.692) [...23 remote chains...] -- 4:24:43
      4445000 -- (-2151.455) [...23 remote chains...] -- 4:24:44

      Average standard deviation of split frequencies: 0.011749

      4446000 -- (-2155.833) [...23 remote chains...] -- 4:24:46
      4447000 -- (-2154.143) [...23 remote chains...] -- 4:24:42
      4448000 -- (-2148.579) [...23 remote chains...] -- 4:24:43
      4449000 -- (-2151.029) [...23 remote chains...] -- 4:24:39
      4450000 -- (-2143.343) [...23 remote chains...] -- 4:24:41

      Average standard deviation of split frequencies: 0.011774

      4451000 -- (-2154.655) [...23 remote chains...] -- 4:24:42
      4452000 -- (-2183.221) [...23 remote chains...] -- 4:24:38
      4453000 -- (-2165.681) [...23 remote chains...] -- 4:24:40
      4454000 -- (-2154.147) [...23 remote chains...] -- 4:24:35
      4455000 -- (-2169.232) [...23 remote chains...] -- 4:24:37

      Average standard deviation of split frequencies: 0.011787

      4456000 -- (-2167.760) [...23 remote chains...] -- 4:24:39
      4457000 -- (-2130.395) [...23 remote chains...] -- 4:24:34
      4458000 -- (-2132.499) [...23 remote chains...] -- 4:24:36
      4459000 -- (-2133.579) [...23 remote chains...] -- 4:24:37
      4460000 -- (-2130.712) [...23 remote chains...] -- 4:24:33

      Average standard deviation of split frequencies: 0.011729

      4461000 -- (-2131.808) [...23 remote chains...] -- 4:24:35
      4462000 -- (-2115.006) [...23 remote chains...] -- 4:24:31
      4463000 -- (-2124.877) [...23 remote chains...] -- 4:24:32
      4464000 -- (-2142.297) [...23 remote chains...] -- 4:24:34
      4465000 -- (-2126.470) [...23 remote chains...] -- 4:24:30

      Average standard deviation of split frequencies: 0.011707

      4466000 -- (-2149.478) [...23 remote chains...] -- 4:24:31
      4467000 -- (-2152.467) [...23 remote chains...] -- 4:24:27
      4468000 -- (-2157.156) [...23 remote chains...] -- 4:24:28
      4469000 -- (-2147.112) [...23 remote chains...] -- 4:24:30
      4470000 -- (-2148.002) [...23 remote chains...] -- 4:24:26

      Average standard deviation of split frequencies: 0.011723

      4471000 -- (-2150.878) [...23 remote chains...] -- 4:24:27
      4472000 -- (-2126.526) [...23 remote chains...] -- 4:24:29
      4473000 -- (-2132.103) [...23 remote chains...] -- 4:24:25
      4474000 -- (-2149.757) [...23 remote chains...] -- 4:24:26
      4475000 -- (-2168.507) [...23 remote chains...] -- 4:24:22

      Average standard deviation of split frequencies: 0.011747

      4476000 -- (-2139.532) [...23 remote chains...] -- 4:24:24
      4477000 -- (-2138.548) [...23 remote chains...] -- 4:24:25
      4478000 -- (-2145.885) [...23 remote chains...] -- 4:24:21
      4479000 -- (-2145.839) [...23 remote chains...] -- 4:24:23
      4480000 -- (-2139.507) [...23 remote chains...] -- 4:24:18

      Average standard deviation of split frequencies: 0.011733

      4481000 -- (-2142.519) [...23 remote chains...] -- 4:24:20
      4482000 -- (-2125.995) [...23 remote chains...] -- 4:24:21
      4483000 -- (-2119.788) [...23 remote chains...] -- 4:24:17
      4484000 -- (-2126.618) [...23 remote chains...] -- 4:24:19
      4485000 -- (-2133.637) [...23 remote chains...] -- 4:24:20

      Average standard deviation of split frequencies: 0.011720

      4486000 -- (-2132.506) [...23 remote chains...] -- 4:24:16
      4487000 -- [-2123.986] [...23 remote chains...] -- 4:24:18
      4488000 -- (-2128.401) [...23 remote chains...] -- 4:24:19
      4489000 -- [-2138.180] [...23 remote chains...] -- 4:24:15
      4490000 -- (-2138.400) [...23 remote chains...] -- 4:24:17

      Average standard deviation of split frequencies: 0.011704

      4491000 -- (-2139.484) [...23 remote chains...] -- 4:24:12
      4492000 -- (-2149.104) [...23 remote chains...] -- 4:24:14
      4493000 -- (-2147.829) [...23 remote chains...] -- 4:24:16
      4494000 -- (-2148.252) [...23 remote chains...] -- 4:24:11
      4495000 -- [-2131.961] [...23 remote chains...] -- 4:24:13

      Average standard deviation of split frequencies: 0.011631

      4496000 -- (-2147.267) [...23 remote chains...] -- 4:24:09
      4497000 -- [-2129.935] [...23 remote chains...] -- 4:24:10
      4498000 -- [-2142.776] [...23 remote chains...] -- 4:24:12
      4499000 -- (-2141.668) [...23 remote chains...] -- 4:24:08
      4500000 -- (-2136.960) [...23 remote chains...] -- 4:24:09

      Average standard deviation of split frequencies: 0.011580

      4501000 -- (-2149.196) [...23 remote chains...] -- 4:24:05
      4502000 -- (-2135.571) [...23 remote chains...] -- 4:24:07
      4503000 -- (-2125.985) [...23 remote chains...] -- 4:24:08
      4504000 -- (-2121.038) [...23 remote chains...] -- 4:24:04
      4505000 -- (-2121.000) [...23 remote chains...] -- 4:24:05

      Average standard deviation of split frequencies: 0.011551

      4506000 -- (-2124.921) [...23 remote chains...] -- 4:24:07
      4507000 -- [-2122.626] [...23 remote chains...] -- 4:24:03
      4508000 -- (-2123.790) [...23 remote chains...] -- 4:24:04
      4509000 -- [-2125.558] [...23 remote chains...] -- 4:24:00
      4510000 -- (-2131.106) [...23 remote chains...] -- 4:24:02

      Average standard deviation of split frequencies: 0.011484

      4511000 -- (-2136.373) [...23 remote chains...] -- 4:24:03
      4512000 -- [-2122.510] [...23 remote chains...] -- 4:23:59
      4513000 -- (-2140.577) [...23 remote chains...] -- 4:24:01
      4514000 -- (-2156.591) [...23 remote chains...] -- 4:23:57
      4515000 -- (-2144.092) [...23 remote chains...] -- 4:23:58

      Average standard deviation of split frequencies: 0.011414

      4516000 -- (-2148.786) [...23 remote chains...] -- 4:24:00
      4517000 -- (-2139.598) [...23 remote chains...] -- 4:23:55
      4518000 -- (-2138.333) [...23 remote chains...] -- 4:23:57
      4519000 -- (-2133.360) [...23 remote chains...] -- 4:23:58
      4520000 -- (-2125.298) [...23 remote chains...] -- 4:23:54

      Average standard deviation of split frequencies: 0.011348

      4521000 -- (-2123.521) [...23 remote chains...] -- 4:23:56
      4522000 -- (-2134.163) [...23 remote chains...] -- 4:23:52
      4523000 -- (-2137.457) [...23 remote chains...] -- 4:23:53
      4524000 -- [-2127.385] [...23 remote chains...] -- 4:23:55
      4525000 -- (-2137.558) [...23 remote chains...] -- 4:23:51

      Average standard deviation of split frequencies: 0.011267

      4526000 -- (-2160.233) [...23 remote chains...] -- 4:23:52
      4527000 -- (-2143.733) [...23 remote chains...] -- 4:23:54
      4528000 -- (-2146.691) [...23 remote chains...] -- 4:23:49
      4529000 -- (-2145.924) [...23 remote chains...] -- 4:23:51
      4530000 -- (-2125.986) [...23 remote chains...] -- 4:23:47

      Average standard deviation of split frequencies: 0.011269

      4531000 -- (-2127.442) [...23 remote chains...] -- 4:23:48
      4532000 -- (-2132.842) [...23 remote chains...] -- 4:23:50
      4533000 -- (-2145.494) [...23 remote chains...] -- 4:23:46
      4534000 -- (-2165.658) [...23 remote chains...] -- 4:23:47
      4535000 -- (-2156.618) [...23 remote chains...] -- 4:23:49

      Average standard deviation of split frequencies: 0.011234

      4536000 -- (-2135.822) [...23 remote chains...] -- 4:23:45
      4537000 -- (-2153.366) [...23 remote chains...] -- 4:23:46
      4538000 -- (-2134.393) [...23 remote chains...] -- 4:23:42
      4539000 -- (-2133.586) [...23 remote chains...] -- 4:23:44
      4540000 -- (-2156.474) [...23 remote chains...] -- 4:23:45

      Average standard deviation of split frequencies: 0.011229

      4541000 -- (-2129.935) [...23 remote chains...] -- 4:23:41
      4542000 -- [-2131.455] [...23 remote chains...] -- 4:23:42
      4543000 -- (-2135.337) [...23 remote chains...] -- 4:23:38
      4544000 -- (-2139.702) [...23 remote chains...] -- 4:23:40
      4545000 -- (-2154.882) [...23 remote chains...] -- 4:23:41

      Average standard deviation of split frequencies: 0.011241

      4546000 -- (-2149.162) [...23 remote chains...] -- 4:23:37
      4547000 -- (-2137.329) [...23 remote chains...] -- 4:23:39
      4548000 -- (-2131.038) [...23 remote chains...] -- 4:23:40
      4549000 -- (-2129.956) [...23 remote chains...] -- 4:23:36
      4550000 -- (-2135.005) [...23 remote chains...] -- 4:23:38

      Average standard deviation of split frequencies: 0.011214

      4551000 -- (-2139.514) [...23 remote chains...] -- 4:23:34
      4552000 -- (-2116.781) [...23 remote chains...] -- 4:23:35
      4553000 -- [-2124.076] [...23 remote chains...] -- 4:23:37
      4554000 -- (-2129.051) [...23 remote chains...] -- 4:23:32
      4555000 -- (-2140.104) [...23 remote chains...] -- 4:23:34

      Average standard deviation of split frequencies: 0.011115

      4556000 -- (-2131.188) [...23 remote chains...] -- 4:23:35
      4557000 -- (-2125.203) [...23 remote chains...] -- 4:23:31
      4558000 -- (-2142.692) [...23 remote chains...] -- 4:23:33
      4559000 -- (-2141.545) [...23 remote chains...] -- 4:23:29
      4560000 -- (-2131.466) [...23 remote chains...] -- 4:23:30

      Average standard deviation of split frequencies: 0.011097

      4561000 -- [-2138.480] [...23 remote chains...] -- 4:23:32
      4562000 -- (-2160.495) [...23 remote chains...] -- 4:23:28
      4563000 -- (-2140.029) [...23 remote chains...] -- 4:23:29
      4564000 -- [-2124.782] [...23 remote chains...] -- 4:23:25
      4565000 -- (-2133.975) [...23 remote chains...] -- 4:23:27

      Average standard deviation of split frequencies: 0.011083

      4566000 -- (-2128.642) [...23 remote chains...] -- 4:23:28
      4567000 -- (-2118.166) [...23 remote chains...] -- 4:23:24
      4568000 -- (-2124.486) [...23 remote chains...] -- 4:23:25
      4569000 -- (-2121.789) [...23 remote chains...] -- 4:23:21
      4570000 -- (-2114.903) [...23 remote chains...] -- 4:23:23

      Average standard deviation of split frequencies: 0.011081

      4571000 -- (-2147.272) [...23 remote chains...] -- 4:23:24
      4572000 -- [-2140.694] [...23 remote chains...] -- 4:23:20
      4573000 -- (-2136.408) [...23 remote chains...] -- 4:23:22
      4574000 -- (-2139.861) [...23 remote chains...] -- 4:23:18
      4575000 -- (-2140.207) [...23 remote chains...] -- 4:23:19

      Average standard deviation of split frequencies: 0.011065

      4576000 -- (-2131.838) [...23 remote chains...] -- 4:23:21
      4577000 -- (-2128.434) [...23 remote chains...] -- 4:23:17
      4578000 -- (-2124.249) [...23 remote chains...] -- 4:23:18
      4579000 -- (-2117.984) [...23 remote chains...] -- 4:23:19
      4580000 -- (-2119.917) [...23 remote chains...] -- 4:23:15

      Average standard deviation of split frequencies: 0.011013

      4581000 -- (-2122.493) [...23 remote chains...] -- 4:23:17
      4582000 -- [-2135.759] [...23 remote chains...] -- 4:23:13
      4583000 -- (-2130.125) [...23 remote chains...] -- 4:23:14
      4584000 -- (-2139.738) [...23 remote chains...] -- 4:23:16
      4585000 -- (-2137.397) [...23 remote chains...] -- 4:23:12

      Average standard deviation of split frequencies: 0.011022

      4586000 -- (-2141.731) [...23 remote chains...] -- 4:23:13
      4587000 -- (-2149.585) [...23 remote chains...] -- 4:23:15
      4588000 -- [-2125.991] [...23 remote chains...] -- 4:23:11
      4589000 -- [-2128.012] [...23 remote chains...] -- 4:23:12
      4590000 -- (-2130.368) [...23 remote chains...] -- 4:23:08

      Average standard deviation of split frequencies: 0.011020

      4591000 -- [-2133.716] [...23 remote chains...] -- 4:23:09
      4592000 -- (-2144.721) [...23 remote chains...] -- 4:23:11
      4593000 -- (-2154.790) [...23 remote chains...] -- 4:23:07
      4594000 -- (-2154.950) [...23 remote chains...] -- 4:23:08
      4595000 -- (-2129.910) [...23 remote chains...] -- 4:23:04

      Average standard deviation of split frequencies: 0.010983

      4596000 -- (-2146.187) [...23 remote chains...] -- 4:23:06
      4597000 -- (-2146.935) [...23 remote chains...] -- 4:23:07
      4598000 -- (-2140.603) [...23 remote chains...] -- 4:23:03
      4599000 -- (-2133.115) [...23 remote chains...] -- 4:23:05
      4600000 -- (-2139.923) [...23 remote chains...] -- 4:23:01

      Average standard deviation of split frequencies: 0.010991

      4601000 -- (-2142.284) [...23 remote chains...] -- 4:23:02
      4602000 -- (-2117.568) [...23 remote chains...] -- 4:23:04
      4603000 -- [-2123.520] [...23 remote chains...] -- 4:23:00
      4604000 -- (-2125.231) [...23 remote chains...] -- 4:23:01
      4605000 -- (-2123.618) [...23 remote chains...] -- 4:23:02

      Average standard deviation of split frequencies: 0.010948

      4606000 -- (-2144.036) [...23 remote chains...] -- 4:22:58
      4607000 -- (-2135.685) [...23 remote chains...] -- 4:23:00
      4608000 -- (-2131.770) [...23 remote chains...] -- 4:22:56
      4609000 -- (-2133.208) [...23 remote chains...] -- 4:22:57
      4610000 -- (-2141.273) [...23 remote chains...] -- 4:22:59

      Average standard deviation of split frequencies: 0.010965

      4611000 -- (-2142.944) [...23 remote chains...] -- 4:22:55
      4612000 -- (-2142.056) [...23 remote chains...] -- 4:22:56
      4613000 -- (-2136.483) [...23 remote chains...] -- 4:22:58
      4614000 -- (-2132.656) [...23 remote chains...] -- 4:22:54
      4615000 -- (-2151.582) [...23 remote chains...] -- 4:22:55

      Average standard deviation of split frequencies: 0.010930

      4616000 -- (-2154.292) [...23 remote chains...] -- 4:22:51
      4617000 -- [-2132.943] [...23 remote chains...] -- 4:22:52
      4618000 -- (-2143.824) [...23 remote chains...] -- 4:22:54
      4619000 -- (-2134.409) [...23 remote chains...] -- 4:22:50
      4620000 -- [-2133.277] [...23 remote chains...] -- 4:22:51

      Average standard deviation of split frequencies: 0.010887

      4621000 -- (-2140.746) [...23 remote chains...] -- 4:22:47
      4622000 -- (-2125.862) [...23 remote chains...] -- 4:22:49
      4623000 -- (-2131.596) [...23 remote chains...] -- 4:22:50
      4624000 -- [-2139.204] [...23 remote chains...] -- 4:22:46
      4625000 -- (-2128.901) [...23 remote chains...] -- 4:22:48

      Average standard deviation of split frequencies: 0.010833

      4626000 -- (-2121.504) [...23 remote chains...] -- 4:22:49
      4627000 -- [-2111.617] [...23 remote chains...] -- 4:22:45
      4628000 -- (-2135.566) [...23 remote chains...] -- 4:22:47
      4629000 -- [-2127.668] [...23 remote chains...] -- 4:22:43
      4630000 -- (-2121.216) [...23 remote chains...] -- 4:22:44

      Average standard deviation of split frequencies: 0.010789

      4631000 -- [-2140.164] [...23 remote chains...] -- 4:22:45
      4632000 -- (-2130.913) [...23 remote chains...] -- 4:22:41
      4633000 -- (-2135.845) [...23 remote chains...] -- 4:22:43
      4634000 -- [-2117.399] [...23 remote chains...] -- 4:22:39
      4635000 -- (-2133.086) [...23 remote chains...] -- 4:22:40

      Average standard deviation of split frequencies: 0.010779

      4636000 -- (-2150.110) [...23 remote chains...] -- 4:22:42
      4637000 -- (-2140.035) [...23 remote chains...] -- 4:22:38
      4638000 -- [-2130.717] [...23 remote chains...] -- 4:22:39
      4639000 -- [-2116.271] [...23 remote chains...] -- 4:22:41
      4640000 -- [-2145.682] [...23 remote chains...] -- 4:22:37

      Average standard deviation of split frequencies: 0.010744

      4641000 -- (-2133.909) [...23 remote chains...] -- 4:22:38
      4642000 -- (-2142.272) [...23 remote chains...] -- 4:22:34
      4643000 -- (-2139.895) [...23 remote chains...] -- 4:22:35
      4644000 -- (-2134.569) [...23 remote chains...] -- 4:22:37
      4645000 -- (-2132.218) [...23 remote chains...] -- 4:22:33

      Average standard deviation of split frequencies: 0.010768

      4646000 -- [-2113.873] [...23 remote chains...] -- 4:22:34
      4647000 -- (-2124.558) [...23 remote chains...] -- 4:22:30
      4648000 -- (-2125.850) [...23 remote chains...] -- 4:22:32
      4649000 -- (-2124.969) [...23 remote chains...] -- 4:22:33
      4650000 -- (-2149.559) [...23 remote chains...] -- 4:22:29

      Average standard deviation of split frequencies: 0.010775

      4651000 -- (-2151.106) [...23 remote chains...] -- 4:22:31
      4652000 -- (-2134.682) [...23 remote chains...] -- 4:22:27
      4653000 -- (-2141.874) [...23 remote chains...] -- 4:22:28
      4654000 -- (-2150.458) [...23 remote chains...] -- 4:22:30
      4655000 -- (-2164.595) [...23 remote chains...] -- 4:22:26

      Average standard deviation of split frequencies: 0.010758

      4656000 -- (-2149.309) [...23 remote chains...] -- 4:22:27
      4657000 -- [-2141.824] [...23 remote chains...] -- 4:22:28
      4658000 -- (-2152.917) [...23 remote chains...] -- 4:22:24
      4659000 -- (-2140.805) [...23 remote chains...] -- 4:22:26
      4660000 -- (-2127.404) [...23 remote chains...] -- 4:22:22

      Average standard deviation of split frequencies: 0.010775

      4661000 -- [-2133.616] [...23 remote chains...] -- 4:22:23
      4662000 -- [-2135.253] [...23 remote chains...] -- 4:22:25
      4663000 -- [-2145.033] [...23 remote chains...] -- 4:22:21
      4664000 -- (-2147.353) [...23 remote chains...] -- 4:22:22
      4665000 -- (-2146.482) [...23 remote chains...] -- 4:22:18

      Average standard deviation of split frequencies: 0.010807

      4666000 -- (-2147.572) [...23 remote chains...] -- 4:22:20
      4667000 -- (-2129.635) [...23 remote chains...] -- 4:22:21
      4668000 -- (-2134.616) [...23 remote chains...] -- 4:22:17
      4669000 -- (-2146.080) [...23 remote chains...] -- 4:22:18
      4670000 -- [-2127.437] [...23 remote chains...] -- 4:22:14

      Average standard deviation of split frequencies: 0.010856

      4671000 -- (-2131.904) [...23 remote chains...] -- 4:22:16
      4672000 -- (-2144.294) [...23 remote chains...] -- 4:22:17
      4673000 -- (-2134.033) [...23 remote chains...] -- 4:22:13
      4674000 -- (-2125.473) [...23 remote chains...] -- 4:22:15
      4675000 -- (-2126.578) [...23 remote chains...] -- 4:22:16

      Average standard deviation of split frequencies: 0.010900

      4676000 -- (-2149.015) [...23 remote chains...] -- 4:22:12
      4677000 -- [-2157.005] [...23 remote chains...] -- 4:22:14
      4678000 -- [-2145.240] [...23 remote chains...] -- 4:22:10
      4679000 -- (-2135.441) [...23 remote chains...] -- 4:22:11
      4680000 -- [-2147.475] [...23 remote chains...] -- 4:22:13

      Average standard deviation of split frequencies: 0.010855

      4681000 -- (-2135.424) [...23 remote chains...] -- 4:22:09
      4682000 -- [-2133.853] [...23 remote chains...] -- 4:22:10
      4683000 -- (-2135.015) [...23 remote chains...] -- 4:22:11
      4684000 -- (-2157.785) [...23 remote chains...] -- 4:22:07
      4685000 -- (-2157.906) [...23 remote chains...] -- 4:22:09

      Average standard deviation of split frequencies: 0.010840

      4686000 -- (-2143.434) [...23 remote chains...] -- 4:22:05
      4687000 -- (-2143.257) [...23 remote chains...] -- 4:22:06
      4688000 -- (-2126.879) [...23 remote chains...] -- 4:22:08
      4689000 -- (-2137.659) [...23 remote chains...] -- 4:22:04
      4690000 -- (-2136.502) [...23 remote chains...] -- 4:22:05

      Average standard deviation of split frequencies: 0.010817

      4691000 -- (-2146.228) [...23 remote chains...] -- 4:22:07
      4692000 -- (-2142.604) [...23 remote chains...] -- 4:22:03
      4693000 -- (-2161.755) [...23 remote chains...] -- 4:22:04
      4694000 -- (-2170.461) [...23 remote chains...] -- 4:22:00
      4695000 -- (-2159.485) [...23 remote chains...] -- 4:22:01

      Average standard deviation of split frequencies: 0.010810

      4696000 -- (-2150.435) [...23 remote chains...] -- 4:22:03
      4697000 -- (-2142.804) [...23 remote chains...] -- 4:21:59
      4698000 -- (-2130.525) [...23 remote chains...] -- 4:22:00
      4699000 -- (-2135.873) [...23 remote chains...] -- 4:21:56
      4700000 -- (-2142.310) [...23 remote chains...] -- 4:21:58

      Average standard deviation of split frequencies: 0.010820

      4701000 -- (-2132.576) [...23 remote chains...] -- 4:21:59
      4702000 -- (-2145.564) [...23 remote chains...] -- 4:21:55
      4703000 -- (-2140.629) [...23 remote chains...] -- 4:21:57
      4704000 -- (-2150.845) [...23 remote chains...] -- 4:21:53
      4705000 -- (-2135.577) [...23 remote chains...] -- 4:21:54

      Average standard deviation of split frequencies: 0.010792

      4706000 -- (-2129.521) [...23 remote chains...] -- 4:21:56
      4707000 -- [-2131.395] [...23 remote chains...] -- 4:21:52
      4708000 -- (-2128.086) [...23 remote chains...] -- 4:21:53
      4709000 -- (-2133.746) [...23 remote chains...] -- 4:21:54
      4710000 -- (-2137.166) [...23 remote chains...] -- 4:21:50

      Average standard deviation of split frequencies: 0.010766

      4711000 -- [-2113.558] [...23 remote chains...] -- 4:21:52
      4712000 -- (-2126.278) [...23 remote chains...] -- 4:21:48
      4713000 -- (-2135.599) [...23 remote chains...] -- 4:21:49
      4714000 -- [-2130.509] [...23 remote chains...] -- 4:21:51
      4715000 -- (-2123.928) [...23 remote chains...] -- 4:21:47

      Average standard deviation of split frequencies: 0.010777

      4716000 -- (-2121.736) [...23 remote chains...] -- 4:21:48
      4717000 -- (-2115.990) [...23 remote chains...] -- 4:21:44
      4718000 -- (-2114.689) [...23 remote chains...] -- 4:21:46
      4719000 -- (-2125.032) [...23 remote chains...] -- 4:21:47
      4720000 -- (-2131.312) [...23 remote chains...] -- 4:21:43

      Average standard deviation of split frequencies: 0.010762

      4721000 -- (-2145.947) [...23 remote chains...] -- 4:21:45
      4722000 -- (-2136.948) [...23 remote chains...] -- 4:21:46
      4723000 -- [-2115.105] [...23 remote chains...] -- 4:21:42
      4724000 -- (-2120.422) [...23 remote chains...] -- 4:21:43
      4725000 -- (-2146.144) [...23 remote chains...] -- 4:21:39

      Average standard deviation of split frequencies: 0.010709

      4726000 -- (-2152.479) [...23 remote chains...] -- 4:21:41
      4727000 -- (-2130.615) [...23 remote chains...] -- 4:21:42
      4728000 -- (-2142.568) [...23 remote chains...] -- 4:21:38
      4729000 -- (-2133.508) [...23 remote chains...] -- 4:21:40
      4730000 -- (-2109.688) [...23 remote chains...] -- 4:21:41

      Average standard deviation of split frequencies: 0.010768

      4731000 -- (-2134.422) [...23 remote chains...] -- 4:21:37
      4732000 -- (-2142.598) [...23 remote chains...] -- 4:21:39
      4733000 -- [-2131.819] [...23 remote chains...] -- 4:21:35
      4734000 -- (-2118.096) [...23 remote chains...] -- 4:21:36
      4735000 -- (-2147.901) [...23 remote chains...] -- 4:21:37

      Average standard deviation of split frequencies: 0.010795

      4736000 -- (-2129.047) [...23 remote chains...] -- 4:21:33
      4737000 -- (-2123.176) [...23 remote chains...] -- 4:21:35
      4738000 -- (-2126.702) [...23 remote chains...] -- 4:21:31
      4739000 -- (-2142.940) [...23 remote chains...] -- 4:21:32
      4740000 -- (-2147.917) [...23 remote chains...] -- 4:21:34

      Average standard deviation of split frequencies: 0.010772

      4741000 -- (-2156.139) [...23 remote chains...] -- 4:21:35
      4742000 -- (-2137.575) [...23 remote chains...] -- 4:21:31
      4743000 -- (-2142.506) [...23 remote chains...] -- 4:21:33
      4744000 -- (-2155.344) [...23 remote chains...] -- 4:21:29
      4745000 -- (-2170.754) [...23 remote chains...] -- 4:21:30

      Average standard deviation of split frequencies: 0.010756

      4746000 -- (-2148.698) [...23 remote chains...] -- 4:21:31
      4747000 -- (-2154.029) [...23 remote chains...] -- 4:21:28
      4748000 -- (-2151.011) [...23 remote chains...] -- 4:21:29
      4749000 -- (-2144.828) [...23 remote chains...] -- 4:21:25
      4750000 -- (-2137.426) [...23 remote chains...] -- 4:21:26

      Average standard deviation of split frequencies: 0.010735

      4751000 -- (-2138.333) [...23 remote chains...] -- 4:21:28
      4752000 -- (-2138.408) [...23 remote chains...] -- 4:21:24
      4753000 -- (-2128.501) [...23 remote chains...] -- 4:21:25
      4754000 -- (-2139.885) [...23 remote chains...] -- 4:21:21
      4755000 -- [-2129.899] [...23 remote chains...] -- 4:21:23

      Average standard deviation of split frequencies: 0.010776

      4756000 -- (-2144.135) [...23 remote chains...] -- 4:21:24
      4757000 -- (-2129.222) [...23 remote chains...] -- 4:21:20
      4758000 -- (-2126.543) [...23 remote chains...] -- 4:21:22
      4759000 -- [-2111.766] [...23 remote chains...] -- 4:21:23
      4760000 -- (-2132.705) [...23 remote chains...] -- 4:21:19

      Average standard deviation of split frequencies: 0.010812

      4761000 -- (-2129.397) [...23 remote chains...] -- 4:21:20
      4762000 -- (-2138.351) [...23 remote chains...] -- 4:21:17
      4763000 -- (-2127.857) [...23 remote chains...] -- 4:21:18
      4764000 -- (-2125.325) [...23 remote chains...] -- 4:21:19
      4765000 -- (-2143.423) [...23 remote chains...] -- 4:21:15

      Average standard deviation of split frequencies: 0.010858

      4766000 -- [-2131.525] [...23 remote chains...] -- 4:21:17
      4767000 -- (-2140.662) [...23 remote chains...] -- 4:21:18
      4768000 -- [-2119.213] [...23 remote chains...] -- 4:21:14
      4769000 -- (-2109.807) [...23 remote chains...] -- 4:21:16
      4770000 -- (-2130.459) [...23 remote chains...] -- 4:21:12

      Average standard deviation of split frequencies: 0.010869

      4771000 -- (-2144.085) [...23 remote chains...] -- 4:21:13
      4772000 -- (-2128.745) [...23 remote chains...] -- 4:21:14
      4773000 -- (-2149.191) [...23 remote chains...] -- 4:21:11
      4774000 -- (-2148.663) [...23 remote chains...] -- 4:21:12
      4775000 -- (-2125.215) [...23 remote chains...] -- 4:21:08

      Average standard deviation of split frequencies: 0.010832

      4776000 -- (-2130.607) [...23 remote chains...] -- 4:21:09
      4777000 -- (-2118.831) [...23 remote chains...] -- 4:21:11
      4778000 -- [-2114.877] [...23 remote chains...] -- 4:21:07
      4779000 -- [-2113.669] [...23 remote chains...] -- 4:21:08
      4780000 -- (-2125.194) [...23 remote chains...] -- 4:21:10

      Average standard deviation of split frequencies: 0.010807

      4781000 -- [-2133.871] [...23 remote chains...] -- 4:21:06
      4782000 -- (-2132.243) [...23 remote chains...] -- 4:21:07
      4783000 -- (-2129.171) [...23 remote chains...] -- 4:21:03
      4784000 -- (-2121.974) [...23 remote chains...] -- 4:21:05
      4785000 -- [-2128.047] [...23 remote chains...] -- 4:21:06

      Average standard deviation of split frequencies: 0.010778

      4786000 -- [-2115.921] [...23 remote chains...] -- 4:21:02
      4787000 -- (-2122.761) [...23 remote chains...] -- 4:21:03
      4788000 -- [-2119.540] [...23 remote chains...] -- 4:21:00
      4789000 -- (-2117.784) [...23 remote chains...] -- 4:21:01
      4790000 -- (-2123.589) [...23 remote chains...] -- 4:21:02

      Average standard deviation of split frequencies: 0.010800

      4791000 -- [-2129.492] [...23 remote chains...] -- 4:20:58
      4792000 -- (-2116.356) [...23 remote chains...] -- 4:21:00
      4793000 -- (-2153.643) [...23 remote chains...] -- 4:20:56
      4794000 -- (-2134.461) [...23 remote chains...] -- 4:20:57
      4795000 -- (-2138.536) [...23 remote chains...] -- 4:20:59

      Average standard deviation of split frequencies: 0.010767

      4796000 -- (-2123.141) [...23 remote chains...] -- 4:20:55
      4797000 -- [-2134.566] [...23 remote chains...] -- 4:20:56
      4798000 -- [-2121.112] [...23 remote chains...] -- 4:20:58
      4799000 -- [-2118.581] [...23 remote chains...] -- 4:20:54
      4800000 -- (-2133.179) [...23 remote chains...] -- 4:20:55

      Average standard deviation of split frequencies: 0.010818

      4801000 -- [-2125.998] [...23 remote chains...] -- 4:20:51
      4802000 -- [-2109.763] [...23 remote chains...] -- 4:20:52
      4803000 -- [-2125.935] [...23 remote chains...] -- 4:20:54
      4804000 -- [-2122.028] [...23 remote chains...] -- 4:20:50
      4805000 -- [-2141.477] [...23 remote chains...] -- 4:20:51

      Average standard deviation of split frequencies: 0.010801

      4806000 -- [-2141.921] [...23 remote chains...] -- 4:20:47
      4807000 -- (-2145.305) [...23 remote chains...] -- 4:20:49
      4808000 -- [-2139.131] [...23 remote chains...] -- 4:20:50
      4809000 -- (-2142.435) [...23 remote chains...] -- 4:20:46
      4810000 -- (-2122.657) [...23 remote chains...] -- 4:20:48

      Average standard deviation of split frequencies: 0.010760

      4811000 -- (-2127.766) [...23 remote chains...] -- 4:20:44
      4812000 -- [-2127.259] [...23 remote chains...] -- 4:20:45
      4813000 -- [-2144.444] [...23 remote chains...] -- 4:20:47
      4814000 -- (-2130.248) [...23 remote chains...] -- 4:20:43
      4815000 -- (-2124.850) [...23 remote chains...] -- 4:20:44

      Average standard deviation of split frequencies: 0.010786

      4816000 -- [-2113.328] [...23 remote chains...] -- 4:20:45
      4817000 -- (-2125.225) [...23 remote chains...] -- 4:20:42
      4818000 -- [-2123.704] [...23 remote chains...] -- 4:20:43
      4819000 -- [-2119.733] [...23 remote chains...] -- 4:20:39
      4820000 -- (-2122.655) [...23 remote chains...] -- 4:20:40

      Average standard deviation of split frequencies: 0.010753

      4821000 -- (-2118.338) [...23 remote chains...] -- 4:20:42
      4822000 -- (-2130.088) [...23 remote chains...] -- 4:20:38
      4823000 -- (-2125.259) [...23 remote chains...] -- 4:20:39
      4824000 -- (-2138.136) [...23 remote chains...] -- 4:20:35
      4825000 -- (-2143.403) [...23 remote chains...] -- 4:20:37

      Average standard deviation of split frequencies: 0.010757

      4826000 -- (-2149.139) [...23 remote chains...] -- 4:20:38
      4827000 -- (-2150.394) [...23 remote chains...] -- 4:20:34
      4828000 -- [-2138.775] [...23 remote chains...] -- 4:20:36
      4829000 -- (-2140.907) [...23 remote chains...] -- 4:20:37
      4830000 -- (-2140.005) [...23 remote chains...] -- 4:20:33

      Average standard deviation of split frequencies: 0.010792

      4831000 -- [-2133.702] [...23 remote chains...] -- 4:20:34
      4832000 -- (-2136.868) [...23 remote chains...] -- 4:20:31
      4833000 -- (-2116.698) [...23 remote chains...] -- 4:20:32
      4834000 -- (-2131.794) [...23 remote chains...] -- 4:20:33
      4835000 -- [-2153.050] [...23 remote chains...] -- 4:20:29

      Average standard deviation of split frequencies: 0.010789

      4836000 -- (-2136.056) [...23 remote chains...] -- 4:20:31
      4837000 -- (-2126.057) [...23 remote chains...] -- 4:20:32
      4838000 -- (-2143.635) [...23 remote chains...] -- 4:20:28
      4839000 -- (-2133.714) [...23 remote chains...] -- 4:20:30
      4840000 -- (-2137.009) [...23 remote chains...] -- 4:20:31

      Average standard deviation of split frequencies: 0.010759

      4841000 -- [-2126.789] [...23 remote chains...] -- 4:20:27
      4842000 -- (-2140.216) [...23 remote chains...] -- 4:20:28
      4843000 -- (-2151.413) [...23 remote chains...] -- 4:20:25
      4844000 -- (-2152.605) [...23 remote chains...] -- 4:20:26
      4845000 -- (-2145.809) [...23 remote chains...] -- 4:20:27

      Average standard deviation of split frequencies: 0.010724

      4846000 -- [-2142.486] [...23 remote chains...] -- 4:20:23
      4847000 -- [-2134.199] [...23 remote chains...] -- 4:20:25
      4848000 -- (-2126.180) [...23 remote chains...] -- 4:20:21
      4849000 -- (-2123.060) [...23 remote chains...] -- 4:20:22
      4850000 -- (-2119.754) [...23 remote chains...] -- 4:20:24

      Average standard deviation of split frequencies: 0.010680

      4851000 -- (-2133.670) [...23 remote chains...] -- 4:20:20
      4852000 -- [-2128.431] [...23 remote chains...] -- 4:20:21
      4853000 -- (-2153.770) [...23 remote chains...] -- 4:20:22
      4854000 -- [-2141.858] [...23 remote chains...] -- 4:20:19
      4855000 -- (-2150.195) [...23 remote chains...] -- 4:20:20

      Average standard deviation of split frequencies: 0.010665

      4856000 -- (-2140.582) [...23 remote chains...] -- 4:20:16
      4857000 -- (-2128.241) [...23 remote chains...] -- 4:20:17
      4858000 -- (-2137.601) [...23 remote chains...] -- 4:20:19
      4859000 -- (-2146.001) [...23 remote chains...] -- 4:20:15
      4860000 -- (-2139.633) [...23 remote chains...] -- 4:20:16

      Average standard deviation of split frequencies: 0.010654

      4861000 -- [-2131.300] [...23 remote chains...] -- 4:20:18
      4862000 -- (-2127.317) [...23 remote chains...] -- 4:20:14
      4863000 -- (-2130.701) [...23 remote chains...] -- 4:20:15
      4864000 -- (-2134.254) [...23 remote chains...] -- 4:20:11
      4865000 -- (-2138.955) [...23 remote chains...] -- 4:20:13

      Average standard deviation of split frequencies: 0.010628

      4866000 -- (-2157.033) [...23 remote chains...] -- 4:20:14
      4867000 -- (-2136.113) [...23 remote chains...] -- 4:20:10
      4868000 -- (-2138.258) [...23 remote chains...] -- 4:20:11
      4869000 -- (-2146.609) [...23 remote chains...] -- 4:20:13
      4870000 -- (-2143.353) [...23 remote chains...] -- 4:20:09

      Average standard deviation of split frequencies: 0.010607

      4871000 -- (-2133.152) [...23 remote chains...] -- 4:20:10
      4872000 -- (-2140.718) [...23 remote chains...] -- 4:20:07
      4873000 -- (-2127.276) [...23 remote chains...] -- 4:20:08
      4874000 -- (-2129.567) [...23 remote chains...] -- 4:20:09
      4875000 -- (-2148.122) [...23 remote chains...] -- 4:20:05

      Average standard deviation of split frequencies: 0.010543

      4876000 -- (-2156.088) [...23 remote chains...] -- 4:20:07
      4877000 -- (-2144.895) [...23 remote chains...] -- 4:20:08
      4878000 -- [-2131.499] [...23 remote chains...] -- 4:20:04
      4879000 -- (-2156.680) [...23 remote chains...] -- 4:20:06
      4880000 -- (-2164.738) [...23 remote chains...] -- 4:20:02

      Average standard deviation of split frequencies: 0.010476

      4881000 -- (-2160.066) [...23 remote chains...] -- 4:20:03
      4882000 -- (-2146.743) [...23 remote chains...] -- 4:20:04
      4883000 -- (-2165.160) [...23 remote chains...] -- 4:20:01
      4884000 -- (-2182.892) [...23 remote chains...] -- 4:20:02
      4885000 -- (-2176.803) [...23 remote chains...] -- 4:19:58

      Average standard deviation of split frequencies: 0.010448

      4886000 -- [-2172.352] [...23 remote chains...] -- 4:19:59
      4887000 -- (-2154.453) [...23 remote chains...] -- 4:20:01
      4888000 -- [-2145.142] [...23 remote chains...] -- 4:19:57
      4889000 -- (-2145.136) [...23 remote chains...] -- 4:19:58
      4890000 -- (-2142.268) [...23 remote chains...] -- 4:19:54

      Average standard deviation of split frequencies: 0.010411

      4891000 -- [-2149.305] [...23 remote chains...] -- 4:19:56
      4892000 -- (-2133.332) [...23 remote chains...] -- 4:19:57
      4893000 -- (-2119.251) [...23 remote chains...] -- 4:19:53
      4894000 -- [-2111.788] [...23 remote chains...] -- 4:19:55
      4895000 -- (-2105.876) [...23 remote chains...] -- 4:19:56

      Average standard deviation of split frequencies: 0.010405

      4896000 -- [-2108.077] [...23 remote chains...] -- 4:19:52
      4897000 -- (-2115.687) [...23 remote chains...] -- 4:19:53
      4898000 -- [-2118.206] [...23 remote chains...] -- 4:19:50
      4899000 -- (-2108.298) [...23 remote chains...] -- 4:19:51
      4900000 -- [-2117.576] [...23 remote chains...] -- 4:19:52

      Average standard deviation of split frequencies: 0.010395

      4901000 -- [-2133.087] [...23 remote chains...] -- 4:19:48
      4902000 -- (-2149.757) [...23 remote chains...] -- 4:19:50
      4903000 -- (-2124.208) [...23 remote chains...] -- 4:19:46
      4904000 -- (-2119.503) [...23 remote chains...] -- 4:19:47
      4905000 -- (-2133.032) [...23 remote chains...] -- 4:19:49

      Average standard deviation of split frequencies: 0.010353

      4906000 -- (-2139.974) [...23 remote chains...] -- 4:19:45
      4907000 -- (-2135.188) [...23 remote chains...] -- 4:19:46
      4908000 -- (-2140.771) [...23 remote chains...] -- 4:19:42
      4909000 -- [-2131.089] [...23 remote chains...] -- 4:19:44
      4910000 -- (-2142.577) [...23 remote chains...] -- 4:19:45

      Average standard deviation of split frequencies: 0.010307

      4911000 -- [-2121.273] [...23 remote chains...] -- 4:19:41
      4912000 -- (-2120.197) [...23 remote chains...] -- 4:19:42
      4913000 -- (-2121.339) [...23 remote chains...] -- 4:19:44
      4914000 -- (-2134.041) [...23 remote chains...] -- 4:19:40
      4915000 -- (-2128.955) [...23 remote chains...] -- 4:19:41

      Average standard deviation of split frequencies: 0.010285

      4916000 -- (-2132.104) [...23 remote chains...] -- 4:19:38
      4917000 -- (-2133.973) [...23 remote chains...] -- 4:19:39
      4918000 -- (-2142.576) [...23 remote chains...] -- 4:19:40
      4919000 -- (-2137.789) [...23 remote chains...] -- 4:19:36
      4920000 -- (-2135.441) [...23 remote chains...] -- 4:19:38

      Average standard deviation of split frequencies: 0.010268

      4921000 -- (-2127.297) [...23 remote chains...] -- 4:19:34
      4922000 -- (-2129.405) [...23 remote chains...] -- 4:19:35
      4923000 -- (-2133.671) [...23 remote chains...] -- 4:19:36
      4924000 -- [-2110.075] [...23 remote chains...] -- 4:19:33
      4925000 -- [-2106.633] [...23 remote chains...] -- 4:19:34

      Average standard deviation of split frequencies: 0.010266

      4926000 -- [-2123.227] [...23 remote chains...] -- 4:19:30
      4927000 -- (-2127.001) [...23 remote chains...] -- 4:19:32
      4928000 -- (-2118.790) [...23 remote chains...] -- 4:19:33
      4929000 -- (-2136.257) [...23 remote chains...] -- 4:19:29
      4930000 -- (-2152.424) [...23 remote chains...] -- 4:19:30

      Average standard deviation of split frequencies: 0.010252

      4931000 -- (-2139.408) [...23 remote chains...] -- 4:19:32
      4932000 -- (-2135.907) [...23 remote chains...] -- 4:19:28
      4933000 -- (-2123.001) [...23 remote chains...] -- 4:19:29
      4934000 -- [-2139.355] [...23 remote chains...] -- 4:19:30
      4935000 -- (-2129.275) [...23 remote chains...] -- 4:19:27

      Average standard deviation of split frequencies: 0.010268

      4936000 -- (-2140.913) [...23 remote chains...] -- 4:19:28
      4937000 -- [-2129.821] [...23 remote chains...] -- 4:19:24
      4938000 -- (-2122.881) [...23 remote chains...] -- 4:19:26
      4939000 -- (-2134.659) [...23 remote chains...] -- 4:19:27
      4940000 -- (-2117.127) [...23 remote chains...] -- 4:19:23

      Average standard deviation of split frequencies: 0.010274

      4941000 -- (-2141.055) [...23 remote chains...] -- 4:19:24
      4942000 -- (-2123.642) [...23 remote chains...] -- 4:19:26
      4943000 -- (-2135.352) [...23 remote chains...] -- 4:19:22
      4944000 -- (-2137.912) [...23 remote chains...] -- 4:19:23
      4945000 -- [-2129.373] [...23 remote chains...] -- 4:19:19

      Average standard deviation of split frequencies: 0.010266

      4946000 -- (-2135.605) [...23 remote chains...] -- 4:19:21
      4947000 -- (-2154.608) [...23 remote chains...] -- 4:19:22
      4948000 -- (-2146.829) [...23 remote chains...] -- 4:19:18
      4949000 -- [-2128.647] [...23 remote chains...] -- 4:19:20
      4950000 -- (-2145.159) [...23 remote chains...] -- 4:19:16

      Average standard deviation of split frequencies: 0.010185

      4951000 -- (-2150.118) [...23 remote chains...] -- 4:19:17
      4952000 -- (-2137.724) [...23 remote chains...] -- 4:19:18
      4953000 -- (-2137.545) [...23 remote chains...] -- 4:19:15
      4954000 -- (-2146.741) [...23 remote chains...] -- 4:19:16
      4955000 -- (-2133.886) [...23 remote chains...] -- 4:19:12

      Average standard deviation of split frequencies: 0.010222

      4956000 -- (-2131.945) [...23 remote chains...] -- 4:19:13
      4957000 -- (-2152.633) [...23 remote chains...] -- 4:19:15
      4958000 -- (-2155.100) [...23 remote chains...] -- 4:19:11
      4959000 -- (-2148.560) [...23 remote chains...] -- 4:19:12
      4960000 -- [-2132.335] [...23 remote chains...] -- 4:19:14

      Average standard deviation of split frequencies: 0.010214

      4961000 -- [-2136.901] [...23 remote chains...] -- 4:19:10
      4962000 -- (-2144.384) [...23 remote chains...] -- 4:19:11
      4963000 -- (-2129.441) [...23 remote chains...] -- 4:19:07
      4964000 -- (-2122.484) [...23 remote chains...] -- 4:19:09
      4965000 -- [-2131.753] [...23 remote chains...] -- 4:19:10

      Average standard deviation of split frequencies: 0.010218

      4966000 -- (-2146.088) [...23 remote chains...] -- 4:19:06
      4967000 -- [-2133.070] [...23 remote chains...] -- 4:19:07
      4968000 -- (-2145.569) [...23 remote chains...] -- 4:19:09
      4969000 -- (-2141.801) [...23 remote chains...] -- 4:19:05
      4970000 -- (-2132.880) [...23 remote chains...] -- 4:19:06

      Average standard deviation of split frequencies: 0.010199

      4971000 -- (-2152.496) [...23 remote chains...] -- 4:19:08
      4972000 -- [-2141.897] [...23 remote chains...] -- 4:19:04
      4973000 -- (-2141.654) [...23 remote chains...] -- 4:19:05
      4974000 -- (-2135.186) [...23 remote chains...] -- 4:19:01
      4975000 -- (-2140.619) [...23 remote chains...] -- 4:19:03

      Average standard deviation of split frequencies: 0.010293

      4976000 -- [-2128.732] [...23 remote chains...] -- 4:19:04
      4977000 -- [-2134.833] [...23 remote chains...] -- 4:19:00
      4978000 -- (-2130.231) [...23 remote chains...] -- 4:19:01
      4979000 -- [-2116.455] [...23 remote chains...] -- 4:18:58
      4980000 -- (-2143.298) [...23 remote chains...] -- 4:18:59

      Average standard deviation of split frequencies: 0.010307

      4981000 -- (-2136.374) [...23 remote chains...] -- 4:19:00
      4982000 -- (-2135.118) [...23 remote chains...] -- 4:18:57
      4983000 -- (-2141.616) [...23 remote chains...] -- 4:18:58
      4984000 -- [-2119.701] [...23 remote chains...] -- 4:18:59
      4985000 -- (-2136.587) [...23 remote chains...] -- 4:18:55

      Average standard deviation of split frequencies: 0.010317

      4986000 -- [-2137.457] [...23 remote chains...] -- 4:18:57
[truncated: 2,171,618 more chars]
