# Supplementary material for: Total-evidence phylogeny reveals recent crown group radiation and biogeographical history of hamsters
Source: BMC Biol. 2026 Apr 9;24:117. doi: 10.1186/s12915-026-02581-z (PMC13173810; doi:10.1186/s12915-026-02581-z)
Supplement: Supplementary file 6 — Additional file 6: Files S1–2. Files S1 – Input and output files of the IGR and WN total-evidence Bayesian inference analyses and the stepping-stone sampling, including all necessary information to reproduce the analyses, as well as resulting Bayes factors using marginal likelihoods from stepping-stone sampling and harmonic means. Files S2 – Input and output files of the additional phylogenetic and RoguePlot analyses described in Additional file 1, including all necessary information to reproduce the analyses. [file 12915_2026_2581_MOESM6_ESM.zip › FilesS2-AnalysesAdditionalFile1/RoguePlots.R]

### R code to read in tree files from a MrBayes output and create RoguePlots based on the maximum clade compatibility tree ###
# Moritz Dirnberger 
# ISEM, Univ Montpellier, CNRS, IRD, Montpellier, France, dirnberger.moritz@umontpellier.fr

library(rogue.plot)
library(ape)

# read in and subsample trees 
filename <- "infile"
burninfrac <- 0.25
samplesize <- 10000

run1 <- ape::read.nexus(paste0(filename,".nex.run1.t"))
run2 <- ape::read.nexus(paste0(filename,".nex.run2.t"))
run3 <- ape::read.nexus(paste0(filename,".nex.run3.t"))
run4 <- ape::read.nexus(paste0(filename,".nex.run4.t"))

burningens <- as.integer(length(run1)*burninfrac):length(run1)
trees <- c(run1[burningens], run2[burningens], run3[burningens], run4[burningens])
random.trees <- sample(trees,size=samplesize )


# create 'allcompat' tree (or read in)
tree <- phangorn::allCompat(trees, rooted = TRUE)
tree <- phangorn::add_edge_length(tree, trees)
tree <- ladderize(tree, right = FALSE)

# define rogue taxa
rogues <- c('Sinocricetus_zdanskyi', 'Nannocricetus_mongolicus')

# create rogue plots
pdf(file = "RoguePlots.pdf", width = 8, height = 10.5)
create.rogue.plot(tree, random.trees, rogues,  outgroup = 'Eucricetodon_wangae', type = 'Spectral', col = NULL,
                  outfile.table = 'Rogueplots.txt', outfile.plot = '', min.prob = 0.01, cex.tips = par('cex'), tip.color = 'black')
dev.off()
