# Supplementary material for: Total-evidence phylogeny reveals recent crown group radiation and biogeographical history of hamsters
Source: BMC Biol. 2026 Apr 9;24:117. doi: 10.1186/s12915-026-02581-z (PMC13173810; doi:10.1186/s12915-026-02581-z)
Supplement: Supplementary file 6 — Additional file 6: Files S1–2. Files S1 – Input and output files of the IGR and WN total-evidence Bayesian inference analyses and the stepping-stone sampling, including all necessary information to reproduce the analyses, as well as resulting Bayes factors using marginal likelihoods from stepping-stone sampling and harmonic means. Files S2 – Input and output files of the additional phylogenetic and RoguePlot analyses described in Additional file 1, including all necessary information to reproduce the analyses. [file 12915_2026_2581_MOESM6_ESM.zip › FilesS2-AnalysesAdditionalFile1/Rogueplots.txt]

rogue sister.group frequency present_in_tree containing.group.index
Sinocricetus_zdanskyi Cricetulodon_meini 0.0179 TRUE 33
Sinocricetus_zdanskyi Allocricetulus_eversmanni,Allocricetus_bursae,Allocricetus_ehiki,Allocricetus_jesreelicus,Allocricetus_teilhardi,Apocricetus_alberti,Apocricetus_angustidens,Apocricetus_barrierei,Apocricetus_darderi,Cricetulus_barabensis,Cricetulus_europaeus,Cricetulus_koufosi,Cricetulus_longicaudatus,Cricetus_cricetus,Cricetus_lophidens,Hattomys_beetsi,Hattomys_gargantua,Hattomys_nazarii,Hypsocricetus_strimonis,Mesocricetus_auratus,Mesocricetus_brandti,Mesocricetus_newtoni,Mesocricetus_primitivus,Nothocricetulus_migratorius,Odessamys_palatocristatus,Odessamys_simionescui,Phodopus_campbelli,Phodopus_roborovskii,Phodopus_sungorus,Pseudocricetus_kormosi,Pseudocricetus_orienteuropaeus,Stylocricetus_meoticus,Tragomys_macpheei,Tscherskia_triton,Urocricetus_kamensis 4e-04 FALSE 105
Sinocricetus_zdanskyi Allocricetulus_eversmanni,Allocricetus_bursae,Apocricetus_alberti,Apocricetus_angustidens,Apocricetus_barrierei,Apocricetus_darderi,Cricetulus_barabensis,Cricetulus_longicaudatus,Cricetus_cricetus,Cricetus_lophidens,Hattomys_beetsi,Hattomys_gargantua,Hattomys_nazarii,Hypsocricetus_strimonis,Mesocricetus_auratus,Mesocricetus_brandti,Mesocricetus_newtoni,Mesocricetus_primitivus,Nothocricetulus_migratorius,Odessamys_palatocristatus,Odessamys_simionescui,Phodopus_campbelli,Phodopus_roborovskii,Phodopus_sungorus,Tragomys_macpheei,Tscherskia_triton,Urocricetus_kamensis 0.0029 FALSE 117
Sinocricetus_zdanskyi Allocricetus_aylasevimae,Allocricetus_jesreelicus,Allocricetus_primitivus,Allocricetus_teilhardi,Cricetulus_koufosi,Nannocricetus_qiui 0.1475 TRUE 110
Sinocricetus_zdanskyi Allocricetulus_eversmanni,Allocricetus_bursae,Allocricetus_ehiki,Apocricetus_alberti,Apocricetus_angustidens,Apocricetus_barrierei,Apocricetus_darderi,Cricetulus_barabensis,Cricetulus_longicaudatus,Cricetus_cricetus,Cricetus_lophidens,Hattomys_beetsi,Hattomys_gargantua,Hattomys_nazarii,Hypsocricetus_strimonis,Mesocricetus_auratus,Mesocricetus_brandti,Mesocricetus_newtoni,Mesocricetus_primitivus,Nothocricetulus_migratorius,Odessamys_palatocristatus,Odessamys_simionescui,Phodopus_campbelli,Phodopus_roborovskii,Phodopus_sungorus,Tragomys_macpheei,Tscherskia_triton,Urocricetus_kamensis 0.2534 TRUE 117
Sinocricetus_zdanskyi Allocricetulus_eversmanni,Allocricetus_bursae,Allocricetus_jesreelicus,Allocricetus_teilhardi,Cricetulus_barabensis,Cricetulus_koufosi,Cricetulus_longicaudatus,Cricetus_cricetus,Mesocricetus_auratus,Mesocricetus_brandti,Mesocricetus_newtoni,Mesocricetus_primitivus,Nothocricetulus_migratorius,Odessamys_palatocristatus,Odessamys_simionescui,Phodopus_campbelli,Phodopus_roborovskii,Phodopus_sungorus,Tscherskia_triton,Urocricetus_kamensis 2e-04 FALSE 105
Sinocricetus_zdanskyi Cricetulodon_lucentensis 0.0123 TRUE 32
Sinocricetus_zdanskyi Allocricetulus_eversmanni,Allocricetus_bursae,Allocricetus_ehiki,Allocricetus_jesreelicus,Allocricetus_teilhardi,Apocricetus_alberti,Apocricetus_angustidens,Apocricetus_barrierei,Apocricetus_darderi,Cricetulus_barabensis,Cricetulus_koufosi,Cricetulus_longicaudatus,Cricetus_cricetus,Cricetus_lophidens,Hattomys_beetsi,Hattomys_gargantua,Hattomys_nazarii,Hypsocricetus_strimonis,Mesocricetus_auratus,Mesocricetus_brandti,Mesocricetus_newtoni,Mesocricetus_primitivus,Nothocricetulus_migratorius,Odessamys_palatocristatus,Odessamys_simionescui,Phodopus_campbelli,Phodopus_roborovskii,Phodopus_sungorus,Tragomys_macpheei,Tscherskia_triton,Urocricetus_kamensis 0.083 FALSE 105
Sinocricetus_zdanskyi Allocricetulus_eversmanni,Allocricetus_bursae,Allocricetus_ehiki,Apocricetus_alberti,Apocricetus_angustidens,Apocricetus_barrierei,Apocricetus_darderi,Cricetulus_barabensis,Cricetulus_longicaudatus,Cricetus_cricetus,Cricetus_lophidens,Hattomys_beetsi,Hattomys_gargantua,Hattomys_nazarii,Hypsocricetus_strimonis,Mesocricetus_auratus,Mesocricetus_brandti,Mesocricetus_newtoni,Mesocricetus_primitivus,Nothocricetulus_migratorius,Odessamys_palatocristatus,Odessamys_simionescui,Phodopus_campbelli,Phodopus_roborovskii,Phodopus_sungorus,Stylocricetus_meoticus,Tragomys_macpheei,Tscherskia_triton,Urocricetus_kamensis 7e-04 FALSE 105
Sinocricetus_zdanskyi Allocricetus_jesreelicus,Allocricetus_primitivus,Allocricetus_teilhardi,Cricetulus_koufosi,Nannocricetus_qiui 0.036 TRUE 111
Sinocricetus_zdanskyi Allocricetus_aylasevimae,Allocricetus_primitivus,Nannocricetus_qiui 0.0333 FALSE 110
Sinocricetus_zdanskyi Stylocricetus_meoticus 0.0021 TRUE 46
Sinocricetus_zdanskyi Allocricetus_aylasevimae 0.0182 TRUE 49
Sinocricetus_zdanskyi Allocricetulus_eversmanni,Allocricetus_bursae,Allocricetus_ehiki,Apocricetus_alberti,Apocricetus_angustidens,Apocricetus_barrierei,Apocricetus_darderi,Cricetulodon_lucentensis,Cricetulodon_meini,Cricetulus_barabensis,Cricetulus_europaeus,Cricetulus_longicaudatus,Cricetus_cricetus,Cricetus_lophidens,Hattomys_beetsi,Hattomys_gargantua,Hattomys_nazarii,Hypsocricetus_strimonis,Mesocricetus_auratus,Mesocricetus_brandti,Mesocricetus_newtoni,Mesocricetus_primitivus,Nothocricetulus_migratorius,Odessamys_palatocristatus,Odessamys_simionescui,Phodopus_campbelli,Phodopus_roborovskii,Phodopus_sungorus,Pseudocricetus_kormosi,Pseudocricetus_orienteuropaeus,Stylocricetus_meoticus,Tragomys_macpheei,Tscherskia_triton,Urocricetus_kamensis 0.0152 FALSE 105
Sinocricetus_zdanskyi Apocricetus_alberti,Apocricetus_angustidens,Apocricetus_barrierei,Apocricetus_darderi,Hattomys_beetsi,Hattomys_gargantua,Hattomys_nazarii,Hypsocricetus_strimonis,Tragomys_macpheei 0.0041 FALSE 117
Sinocricetus_zdanskyi Allocricetulus_eversmanni,Allocricetus_aylasevimae,Allocricetus_bursae,Allocricetus_ehiki,Allocricetus_jesreelicus,Allocricetus_primitivus,Allocricetus_teilhardi,Apocricetus_alberti,Apocricetus_angustidens,Apocricetus_barrierei,Apocricetus_darderi,Cricetulodon_lucentensis,Cricetulodon_meini,Cricetulus_barabensis,Cricetulus_koufosi,Cricetulus_longicaudatus,Cricetus_cricetus,Cricetus_lophidens,Hattomys_beetsi,Hattomys_gargantua,Hattomys_nazarii,Hypsocricetus_strimonis,Mesocricetus_auratus,Mesocricetus_brandti,Mesocricetus_newtoni,Mesocricetus_primitivus,Nannocricetus_qiui,Nothocricetulus_migratorius,Odessamys_palatocristatus,Odessamys_simionescui,Phodopus_campbelli,Phodopus_roborovskii,Phodopus_sungorus,Tragomys_macpheei,Tscherskia_triton,Urocricetus_kamensis 9e-04 FALSE 105
Sinocricetus_zdanskyi Allocricetus_jesreelicus,Allocricetus_primitivus,Allocricetus_teilhardi,Cricetulus_koufosi 0.0036 FALSE 111
Sinocricetus_zdanskyi Cricetulodon_lucentensis,Cricetulodon_meini,Cricetulus_europaeus,Pseudocricetus_kormosi,Pseudocricetus_orienteuropaeus,Stylocricetus_meoticus 0.0016 FALSE 105
Sinocricetus_zdanskyi Allocricetulus_eversmanni,Allocricetus_aylasevimae,Allocricetus_bursae,Allocricetus_ehiki,Allocricetus_jesreelicus,Allocricetus_primitivus,Allocricetus_teilhardi,Apocricetus_alberti,Apocricetus_angustidens,Apocricetus_barrierei,Apocricetus_darderi,Cricetulodon_lucentensis,Cricetulodon_meini,Cricetulus_barabensis,Cricetulus_europaeus,Cricetulus_koufosi,Cricetulus_longicaudatus,Cricetus_cricetus,Cricetus_lophidens,Hattomys_beetsi,Hattomys_gargantua,Hattomys_nazarii,Hypsocricetus_strimonis,Mesocricetus_auratus,Mesocricetus_brandti,Mesocricetus_newtoni,Mesocricetus_primitivus,Nannocricetus_qiui,Nothocricetulus_migratorius,Odessamys_palatocristatus,Odessamys_simionescui,Phodopus_campbelli,Phodopus_roborovskii,Phodopus_sungorus,Pseudocricetus_kormosi,Pseudocricetus_orienteuropaeus,Stylocricetus_meoticus,Tragomys_macpheei,Tscherskia_triton,Urocricetus_kamensis 0.0108 TRUE 105
Sinocricetus_zdanskyi Apocricetus_darderi,Hattomys_beetsi,Hattomys_gargantua,Hattomys_nazarii,Tragomys_macpheei 0.0723 TRUE 118
Sinocricetus_zdanskyi Odessamys_palatocristatus,Odessamys_simionescui 1e-04 TRUE 129
Sinocricetus_zdanskyi Allocricetus_jesreelicus,Allocricetus_teilhardi,Cricetulus_koufosi 0.0042 TRUE 113
Sinocricetus_zdanskyi Cricetulodon_lucentensis,Cricetulodon_meini 0.0747 TRUE 116
Sinocricetus_zdanskyi Allocricetus_primitivus,Nannocricetus_qiui 0.0082 TRUE 112
Sinocricetus_zdanskyi Cricetulodon_meini,Pseudocricetus_orienteuropaeus,Stylocricetus_meoticus 2e-04 FALSE 105
Sinocricetus_zdanskyi Allocricetulus_eversmanni,Allocricetus_bursae,Allocricetus_ehiki,Allocricetus_jesreelicus,Allocricetus_primitivus,Allocricetus_teilhardi,Cricetulus_barabensis,Cricetulus_koufosi,Cricetulus_longicaudatus,Cricetus_cricetus,Mesocricetus_auratus,Mesocricetus_brandti,Mesocricetus_newtoni,Mesocricetus_primitivus,Nannocricetus_qiui,Nothocricetulus_migratorius,Odessamys_palatocristatus,Odessamys_simionescui,Phodopus_campbelli,Phodopus_roborovskii,Phodopus_sungorus,Tscherskia_triton,Urocricetus_kamensis 2e-04 FALSE 105
Sinocricetus_zdanskyi Allocricetulus_eversmanni,Allocricetus_bursae,Allocricetus_ehiki,Apocricetus_alberti,Apocricetus_angustidens,Apocricetus_barrierei,Apocricetus_darderi,Cricetulodon_meini,Cricetulus_barabensis,Cricetulus_longicaudatus,Cricetus_cricetus,Cricetus_lophidens,Hattomys_beetsi,Hattomys_gargantua,Hattomys_nazarii,Hypsocricetus_strimonis,Mesocricetus_auratus,Mesocricetus_brandti,Mesocricetus_newtoni,Mesocricetus_primitivus,Nothocricetulus_migratorius,Odessamys_palatocristatus,Odessamys_simionescui,Phodopus_campbelli,Phodopus_roborovskii,Phodopus_sungorus,Tragomys_macpheei,Tscherskia_triton,Urocricetus_kamensis 0.0051 FALSE 115
Sinocricetus_zdanskyi Allocricetus_aylasevimae,Allocricetus_jesreelicus,Allocricetus_primitivus,Cricetulus_koufosi,Nannocricetus_qiui 2e-04 FALSE 110
Sinocricetus_zdanskyi Allocricetulus_eversmanni,Allocricetus_bursae,Allocricetus_ehiki,Allocricetus_jesreelicus,Allocricetus_teilhardi,Apocricetus_alberti,Apocricetus_angustidens,Apocricetus_barrierei,Apocricetus_darderi,Cricetulodon_lucentensis,Cricetulodon_meini,Cricetulus_barabensis,Cricetulus_koufosi,Cricetulus_longicaudatus,Cricetus_cricetus,Cricetus_lophidens,Hattomys_beetsi,Hattomys_gargantua,Hattomys_nazarii,Hypsocricetus_strimonis,Mesocricetus_auratus,Mesocricetus_brandti,Mesocricetus_newtoni,Mesocricetus_primitivus,Nothocricetulus_migratorius,Odessamys_palatocristatus,Odessamys_simionescui,Phodopus_campbelli,Phodopus_roborovskii,Phodopus_sungorus,Tragomys_macpheei,Tscherskia_triton,Urocricetus_kamensis 0.0132 FALSE 105
Sinocricetus_zdanskyi Allocricetulus_eversmanni,Allocricetus_bursae,Allocricetus_ehiki,Apocricetus_alberti,Apocricetus_angustidens,Apocricetus_barrierei,Cricetulus_barabensis,Cricetulus_longicaudatus,Cricetus_cricetus,Cricetus_lophidens,Hypsocricetus_strimonis,Mesocricetus_auratus,Mesocricetus_brandti,Mesocricetus_newtoni,Mesocricetus_primitivus,Nothocricetulus_migratorius,Odessamys_palatocristatus,Odessamys_simionescui,Phodopus_campbelli,Phodopus_roborovskii,Phodopus_sungorus,Tscherskia_triton,Urocricetus_kamensis 0.019 TRUE 122
Sinocricetus_zdanskyi Nannocricetus_qiui 0.0035 TRUE 44
Sinocricetus_zdanskyi Allocricetulus_eversmanni,Allocricetus_bursae,Allocricetus_ehiki,Apocricetus_alberti,Apocricetus_angustidens,Apocricetus_barrierei,Apocricetus_darderi,Cricetulodon_lucentensis,Cricetulodon_meini,Cricetulus_barabensis,Cricetulus_longicaudatus,Cricetus_cricetus,Cricetus_lophidens,Hattomys_beetsi,Hattomys_gargantua,Hattomys_nazarii,Hypsocricetus_strimonis,Mesocricetus_auratus,Mesocricetus_brandti,Mesocricetus_newtoni,Mesocricetus_primitivus,Nothocricetulus_migratorius,Odessamys_palatocristatus,Odessamys_simionescui,Phodopus_campbelli,Phodopus_roborovskii,Phodopus_sungorus,Tragomys_macpheei,Tscherskia_triton,Urocricetus_kamensis 0.0455 TRUE 115
Sinocricetus_zdanskyi Allocricetulus_eversmanni,Allocricetus_bursae,Allocricetus_jesreelicus,Allocricetus_primitivus,Allocricetus_teilhardi,Cricetulus_barabensis,Cricetulus_koufosi,Cricetulus_longicaudatus,Cricetus_cricetus,Mesocricetus_auratus,Mesocricetus_brandti,Mesocricetus_newtoni,Nannocricetus_qiui,Nothocricetulus_migratorius,Phodopus_campbelli,Phodopus_roborovskii,Phodopus_sungorus,Tscherskia_triton,Urocricetus_kamensis 2e-04 FALSE 105
Sinocricetus_zdanskyi Allocricetus_jesreelicus,Allocricetus_primitivus,Cricetulus_koufosi,Nannocricetus_qiui 1e-04 FALSE 111
Sinocricetus_zdanskyi Allocricetulus_eversmanni,Allocricetus_bursae,Allocricetus_ehiki,Allocricetus_jesreelicus,Allocricetus_teilhardi,Apocricetus_alberti,Apocricetus_angustidens,Apocricetus_barrierei,Cricetulus_barabensis,Cricetulus_koufosi,Cricetulus_longicaudatus,Cricetus_cricetus,Cricetus_lophidens,Hypsocricetus_strimonis,Mesocricetus_auratus,Mesocricetus_brandti,Mesocricetus_newtoni,Mesocricetus_primitivus,Nothocricetulus_migratorius,Odessamys_palatocristatus,Odessamys_simionescui,Phodopus_campbelli,Phodopus_roborovskii,Phodopus_sungorus,Tscherskia_triton,Urocricetus_kamensis 0.0059 FALSE 105
Sinocricetus_zdanskyi Apocricetus_darderi,Cricetulodon_lucentensis,Cricetulodon_meini,Hattomys_beetsi,Hattomys_gargantua,Hattomys_nazarii,Tragomys_macpheei 0.0044 FALSE 115
Sinocricetus_zdanskyi Allocricetulus_eversmanni,Allocricetus_bursae,Allocricetus_ehiki,Apocricetus_alberti,Apocricetus_angustidens,Apocricetus_barrierei,Apocricetus_darderi,Cricetulus_barabensis,Cricetulus_europaeus,Cricetulus_longicaudatus,Cricetus_cricetus,Cricetus_lophidens,Hattomys_beetsi,Hattomys_gargantua,Hattomys_nazarii,Hypsocricetus_strimonis,Mesocricetus_auratus,Mesocricetus_brandti,Mesocricetus_newtoni,Mesocricetus_primitivus,Nothocricetulus_migratorius,Odessamys_palatocristatus,Odessamys_simionescui,Phodopus_campbelli,Phodopus_roborovskii,Phodopus_sungorus,Pseudocricetus_kormosi,Pseudocricetus_orienteuropaeus,Tragomys_macpheei,Tscherskia_triton,Urocricetus_kamensis 7e-04 FALSE 105
Sinocricetus_zdanskyi Cricetulus_europaeus,Pseudocricetus_kormosi,Pseudocricetus_orienteuropaeus,Stylocricetus_meoticus 0.0033 TRUE 107
Sinocricetus_zdanskyi Apocricetus_alberti,Apocricetus_angustidens,Apocricetus_barrierei,Hypsocricetus_strimonis 0.0028 TRUE 123
Sinocricetus_zdanskyi Allocricetulus_eversmanni,Allocricetus_aylasevimae,Allocricetus_bursae,Allocricetus_ehiki,Allocricetus_jesreelicus,Allocricetus_primitivus,Allocricetus_teilhardi,Apocricetus_alberti,Apocricetus_angustidens,Apocricetus_barrierei,Cricetulus_barabensis,Cricetulus_europaeus,Cricetulus_koufosi,Cricetulus_longicaudatus,Cricetus_cricetus,Cricetus_lophidens,Hypsocricetus_strimonis,Mesocricetus_auratus,Mesocricetus_brandti,Mesocricetus_newtoni,Mesocricetus_primitivus,Nannocricetus_qiui,Nothocricetulus_migratorius,Odessamys_palatocristatus,Odessamys_simionescui,Phodopus_campbelli,Phodopus_roborovskii,Phodopus_sungorus,Pseudocricetus_kormosi,Pseudocricetus_orienteuropaeus,Stylocricetus_meoticus,Tscherskia_triton,Urocricetus_kamensis 0.0014 FALSE 105
Sinocricetus_zdanskyi Allocricetulus_eversmanni,Allocricetus_aylasevimae,Allocricetus_bursae,Allocricetus_ehiki,Allocricetus_jesreelicus,Allocricetus_primitivus,Allocricetus_teilhardi,Cricetulus_barabensis,Cricetulus_europaeus,Cricetulus_koufosi,Cricetulus_longicaudatus,Cricetus_cricetus,Mesocricetus_auratus,Mesocricetus_brandti,Mesocricetus_newtoni,Mesocricetus_primitivus,Nannocricetus_qiui,Nothocricetulus_migratorius,Odessamys_palatocristatus,Odessamys_simionescui,Phodopus_campbelli,Phodopus_roborovskii,Phodopus_sungorus,Pseudocricetus_kormosi,Pseudocricetus_orienteuropaeus,Tscherskia_triton,Urocricetus_kamensis 1e-04 FALSE 105
Sinocricetus_zdanskyi Allocricetulus_eversmanni,Allocricetus_aylasevimae,Allocricetus_bursae,Allocricetus_ehiki,Allocricetus_jesreelicus,Allocricetus_primitivus,Allocricetus_teilhardi,Cricetulus_barabensis,Cricetulus_koufosi,Cricetulus_longicaudatus,Cricetus_cricetus,Mesocricetus_auratus,Mesocricetus_brandti,Mesocricetus_newtoni,Nannocricetus_qiui,Nothocricetulus_migratorius,Phodopus_campbelli,Phodopus_roborovskii,Phodopus_sungorus,Tscherskia_triton,Urocricetus_kamensis 6e-04 FALSE 105
Sinocricetus_zdanskyi Allocricetulus_eversmanni,Allocricetus_bursae,Allocricetus_ehiki,Allocricetus_jesreelicus,Allocricetus_teilhardi,Apocricetus_alberti,Apocricetus_angustidens,Apocricetus_barrierei,Apocricetus_darderi,Cricetulodon_lucentensis,Cricetulodon_meini,Cricetulus_barabensis,Cricetulus_europaeus,Cricetulus_koufosi,Cricetulus_longicaudatus,Cricetus_cricetus,Cricetus_lophidens,Hattomys_beetsi,Hattomys_gargantua,Hattomys_nazarii,Hypsocricetus_strimonis,Mesocricetus_auratus,Mesocricetus_brandti,Mesocricetus_newtoni,Mesocricetus_primitivus,Nothocricetulus_migratorius,Odessamys_palatocristatus,Odessamys_simionescui,Phodopus_campbelli,Phodopus_roborovskii,Phodopus_sungorus,Pseudocricetus_kormosi,Pseudocricetus_orienteuropaeus,Stylocricetus_meoticus,Tragomys_macpheei,Tscherskia_triton,Urocricetus_kamensis 0.0038 FALSE 105
Sinocricetus_zdanskyi Pseudocricetus_orienteuropaeus,Stylocricetus_meoticus 4e-04 FALSE 107
Sinocricetus_zdanskyi Allocricetulus_eversmanni,Allocricetus_bursae,Allocricetus_ehiki,Cricetulus_barabensis,Cricetulus_europaeus,Cricetulus_longicaudatus,Cricetus_cricetus,Mesocricetus_auratus,Mesocricetus_brandti,Mesocricetus_newtoni,Mesocricetus_primitivus,Nothocricetulus_migratorius,Odessamys_palatocristatus,Odessamys_simionescui,Phodopus_campbelli,Phodopus_roborovskii,Phodopus_sungorus,Pseudocricetus_kormosi,Pseudocricetus_orienteuropaeus,Tscherskia_triton,Urocricetus_kamensis 1e-04 FALSE 105
Sinocricetus_zdanskyi Hypsocricetus_strimonis 0.001 TRUE 41
Sinocricetus_zdanskyi Allocricetus_aylasevimae,Allocricetus_primitivus,Cricetulus_europaeus,Nannocricetus_qiui,Pseudocricetus_kormosi,Pseudocricetus_orienteuropaeus,Stylocricetus_meoticus 0.0013 FALSE 106
Sinocricetus_zdanskyi Apocricetus_alberti,Apocricetus_angustidens,Apocricetus_barrierei,Apocricetus_darderi,Hattomys_beetsi,Hattomys_gargantua,Hattomys_nazarii,Hypsocricetus_strimonis,Mesocricetus_primitivus,Tragomys_macpheei 4e-04 FALSE 117
Sinocricetus_zdanskyi Allocricetus_ehiki,Hypsocricetus_strimonis 6e-04 FALSE 122
Sinocricetus_zdanskyi Allocricetus_aylasevimae,Allocricetus_primitivus,Cricetulus_europaeus,Nannocricetus_qiui,Pseudocricetus_kormosi 3e-04 FALSE 106
Sinocricetus_zdanskyi Allocricetulus_eversmanni,Allocricetus_bursae,Allocricetus_ehiki,Apocricetus_alberti,Apocricetus_angustidens,Apocricetus_barrierei,Apocricetus_darderi,Cricetulodon_meini,Cricetulus_barabensis,Cricetulus_europaeus,Cricetulus_longicaudatus,Cricetus_cricetus,Cricetus_lophidens,Hattomys_beetsi,Hattomys_gargantua,Hattomys_nazarii,Hypsocricetus_strimonis,Mesocricetus_auratus,Mesocricetus_brandti,Mesocricetus_newtoni,Mesocricetus_primitivus,Nothocricetulus_migratorius,Odessamys_palatocristatus,Odessamys_simionescui,Phodopus_campbelli,Phodopus_roborovskii,Phodopus_sungorus,Pseudocricetus_kormosi,Pseudocricetus_orienteuropaeus,Stylocricetus_meoticus,Tragomys_macpheei,Tscherskia_triton,Urocricetus_kamensis 0.0031 FALSE 105
Sinocricetus_zdanskyi Allocricetulus_eversmanni,Allocricetus_bursae,Allocricetus_ehiki,Allocricetus_jesreelicus,Allocricetus_teilhardi,Apocricetus_alberti,Apocricetus_angustidens,Apocricetus_barrierei,Apocricetus_darderi,Cricetulodon_meini,Cricetulus_barabensis,Cricetulus_koufosi,Cricetulus_longicaudatus,Cricetus_cricetus,Cricetus_lophidens,Hattomys_beetsi,Hattomys_gargantua,Hattomys_nazarii,Hypsocricetus_strimonis,Mesocricetus_auratus,Mesocricetus_brandti,Mesocricetus_newtoni,Mesocricetus_primitivus,Nothocricetulus_migratorius,Odessamys_palatocristatus,Odessamys_simionescui,Phodopus_campbelli,Phodopus_roborovskii,Phodopus_sungorus,Tragomys_macpheei,Tscherskia_triton,Urocricetus_kamensis 0.0025 FALSE 105
Sinocricetus_zdanskyi Apocricetus_darderi,Cricetulodon_meini,Hattomys_beetsi,Hattomys_gargantua,Hattomys_nazarii,Tragomys_macpheei 0.0014 FALSE 115
Sinocricetus_zdanskyi Allocricetulus_eversmanni,Allocricetus_bursae,Allocricetus_ehiki,Apocricetus_alberti,Apocricetus_angustidens,Apocricetus_barrierei,Apocricetus_darderi,Cricetulodon_lucentensis,Cricetulodon_meini,Cricetulus_barabensis,Cricetulus_europaeus,Cricetulus_longicaudatus,Cricetus_cricetus,Cricetus_lophidens,Hattomys_beetsi,Hattomys_gargantua,Hattomys_nazarii,Hypsocricetus_strimonis,Mesocricetus_auratus,Mesocricetus_brandti,Mesocricetus_newtoni,Mesocricetus_primitivus,Nothocricetulus_migratorius,Odessamys_palatocristatus,Odessamys_simionescui,Phodopus_campbelli,Phodopus_roborovskii,Phodopus_sungorus,Pseudocricetus_kormosi,Pseudocricetus_orienteuropaeus,Tragomys_macpheei,Tscherskia_triton,Urocricetus_kamensis 6e-04 FALSE 105
Sinocricetus_zdanskyi Allocricetus_aylasevimae,Allocricetus_jesreelicus,Allocricetus_primitivus,Allocricetus_teilhardi,Cricetulus_europaeus,Cricetulus_koufosi,Nannocricetus_qiui,Pseudocricetus_kormosi 3e-04 FALSE 106
Sinocricetus_zdanskyi Allocricetulus_eversmanni,Allocricetus_bursae,Allocricetus_ehiki,Cricetulus_barabensis,Cricetulus_longicaudatus,Cricetus_cricetus,Mesocricetus_auratus,Mesocricetus_brandti,Mesocricetus_newtoni,Mesocricetus_primitivus,Nothocricetulus_migratorius,Odessamys_palatocristatus,Odessamys_simionescui,Phodopus_campbelli,Phodopus_roborovskii,Phodopus_sungorus,Tscherskia_triton,Urocricetus_kamensis 4e-04 TRUE 127
Sinocricetus_zdanskyi Allocricetus_aylasevimae,Allocricetus_jesreelicus,Allocricetus_primitivus,Allocricetus_teilhardi,Cricetulus_europaeus,Cricetulus_koufosi,Nannocricetus_qiui,Pseudocricetus_kormosi,Pseudocricetus_orienteuropaeus,Stylocricetus_meoticus 0.0045 TRUE 106
Sinocricetus_zdanskyi Allocricetus_ehiki,Allocricetus_jesreelicus,Allocricetus_primitivus,Allocricetus_teilhardi,Cricetulus_koufosi,Nannocricetus_qiui 6e-04 FALSE 105
Sinocricetus_zdanskyi Cricetulus_europaeus,Pseudocricetus_kormosi,Pseudocricetus_orienteuropaeus 0.0044 TRUE 108
Sinocricetus_zdanskyi Allocricetus_aylasevimae,Allocricetus_jesreelicus,Allocricetus_primitivus,Allocricetus_teilhardi,Cricetulodon_lucentensis,Cricetulus_koufosi,Nannocricetus_qiui 7e-04 FALSE 105
Sinocricetus_zdanskyi Allocricetulus_eversmanni,Allocricetus_aylasevimae,Allocricetus_bursae,Allocricetus_ehiki,Allocricetus_jesreelicus,Allocricetus_primitivus,Allocricetus_teilhardi,Apocricetus_alberti,Apocricetus_angustidens,Apocricetus_barrierei,Apocricetus_darderi,Cricetulodon_lucentensis,Cricetulodon_meini,Cricetulus_barabensis,Cricetulus_koufosi,Cricetulus_longicaudatus,Cricetus_cricetus,Cricetus_lophidens,Hattomys_beetsi,Hattomys_gargantua,Hattomys_nazarii,Hypsocricetus_strimonis,Mesocricetus_auratus,Mesocricetus_brandti,Mesocricetus_newtoni,Mesocricetus_primitivus,Nannocricetus_qiui,Nothocricetulus_migratorius,Odessamys_palatocristatus,Odessamys_simionescui,Phodopus_campbelli,Phodopus_roborovskii,Phodopus_sungorus,Pseudocricetus_orienteuropaeus,Stylocricetus_meoticus,Tragomys_macpheei,Tscherskia_triton,Urocricetus_kamensis 7e-04 FALSE 105
Sinocricetus_zdanskyi Allocricetulus_eversmanni,Allocricetus_aylasevimae,Allocricetus_bursae,Allocricetus_ehiki,Allocricetus_jesreelicus,Allocricetus_primitivus,Allocricetus_teilhardi,Cricetulus_barabensis,Cricetulus_koufosi,Cricetulus_longicaudatus,Cricetus_cricetus,Mesocricetus_auratus,Mesocricetus_brandti,Mesocricetus_newtoni,Mesocricetus_primitivus,Nannocricetus_qiui,Nothocricetulus_migratorius,Odessamys_palatocristatus,Odessamys_simionescui,Phodopus_campbelli,Phodopus_roborovskii,Phodopus_sungorus,Tscherskia_triton,Urocricetus_kamensis 0.001 FALSE 105
Sinocricetus_zdanskyi Allocricetus_aylasevimae,Cricetulodon_lucentensis,Cricetulodon_meini,Pseudocricetus_orienteuropaeus,Stylocricetus_meoticus 1e-04 FALSE 105
Sinocricetus_zdanskyi Allocricetulus_eversmanni,Allocricetus_aylasevimae,Allocricetus_bursae,Allocricetus_ehiki,Allocricetus_jesreelicus,Allocricetus_primitivus,Allocricetus_teilhardi,Apocricetus_alberti,Apocricetus_angustidens,Apocricetus_barrierei,Apocricetus_darderi,Cricetulus_barabensis,Cricetulus_koufosi,Cricetulus_longicaudatus,Cricetus_cricetus,Cricetus_lophidens,Hattomys_beetsi,Hattomys_gargantua,Hattomys_nazarii,Hypsocricetus_strimonis,Mesocricetus_auratus,Mesocricetus_brandti,Mesocricetus_newtoni,Mesocricetus_primitivus,Nannocricetus_qiui,Nothocricetulus_migratorius,Odessamys_palatocristatus,Odessamys_simionescui,Phodopus_campbelli,Phodopus_roborovskii,Phodopus_sungorus,Tragomys_macpheei,Tscherskia_triton,Urocricetus_kamensis 0.0025 FALSE 105
Sinocricetus_zdanskyi Apocricetus_alberti,Apocricetus_angustidens,Apocricetus_barrierei,Apocricetus_darderi,Hattomys_beetsi,Hattomys_gargantua,Hattomys_nazarii,Tragomys_macpheei 8e-04 FALSE 117
Sinocricetus_zdanskyi Cricetulus_europaeus 0.0011 TRUE 56
Sinocricetus_zdanskyi Apocricetus_alberti,Apocricetus_angustidens,Apocricetus_barrierei,Apocricetus_darderi,Cricetulodon_lucentensis,Cricetulodon_meini,Cricetus_lophidens,Hattomys_beetsi,Hattomys_gargantua,Hattomys_nazarii,Tragomys_macpheei 1e-04 FALSE 115
Sinocricetus_zdanskyi Allocricetulus_eversmanni,Allocricetus_bursae,Allocricetus_ehiki,Apocricetus_alberti,Apocricetus_angustidens,Apocricetus_barrierei,Cricetulodon_meini,Cricetulus_barabensis,Cricetulus_longicaudatus,Cricetus_cricetus,Cricetus_lophidens,Hypsocricetus_strimonis,Mesocricetus_auratus,Mesocricetus_brandti,Mesocricetus_newtoni,Mesocricetus_primitivus,Nothocricetulus_migratorius,Odessamys_palatocristatus,Odessamys_simionescui,Phodopus_campbelli,Phodopus_roborovskii,Phodopus_sungorus,Tscherskia_triton,Urocricetus_kamensis 5e-04 FALSE 115
Sinocricetus_zdanskyi Allocricetus_aylasevimae,Allocricetus_primitivus,Cricetulus_koufosi,Nannocricetus_qiui 5e-04 FALSE 110
Sinocricetus_zdanskyi Allocricetulus_eversmanni,Allocricetus_bursae,Allocricetus_ehiki,Apocricetus_alberti,Apocricetus_angustidens,Apocricetus_barrierei,Apocricetus_darderi,Cricetulodon_meini,Cricetulus_barabensis,Cricetulus_europaeus,Cricetulus_longicaudatus,Cricetus_cricetus,Cricetus_lophidens,Hattomys_beetsi,Hattomys_gargantua,Hattomys_nazarii,Hypsocricetus_strimonis,Mesocricetus_auratus,Mesocricetus_brandti,Mesocricetus_newtoni,Mesocricetus_primitivus,Nothocricetulus_migratorius,Odessamys_palatocristatus,Odessamys_simionescui,Phodopus_campbelli,Phodopus_roborovskii,Phodopus_sungorus,Pseudocricetus_kormosi,Pseudocricetus_orienteuropaeus,Tragomys_macpheei,Tscherskia_triton,Urocricetus_kamensis 3e-04 FALSE 105
Sinocricetus_zdanskyi Cricetulodon_lucentensis,Cricetulodon_meini,Pseudocricetus_kormosi,Pseudocricetus_orienteuropaeus 1e-04 FALSE 105
Sinocricetus_zdanskyi Allocricetus_aylasevimae,Allocricetus_jesreelicus,Allocricetus_primitivus,Allocricetus_teilhardi,Cricetulus_europaeus,Cricetulus_koufosi,Nannocricetus_qiui,Pseudocricetus_kormosi,Pseudocricetus_orienteuropaeus 0.0016 FALSE 106
Sinocricetus_zdanskyi Allocricetulus_eversmanni,Allocricetus_aylasevimae,Allocricetus_bursae,Allocricetus_ehiki,Allocricetus_jesreelicus,Allocricetus_primitivus,Allocricetus_teilhardi,Apocricetus_alberti,Apocricetus_angustidens,Apocricetus_barrierei,Apocricetus_darderi,Cricetulus_barabensis,Cricetulus_europaeus,Cricetulus_koufosi,Cricetulus_longicaudatus,Cricetus_cricetus,Cricetus_lophidens,Hattomys_beetsi,Hattomys_gargantua,Hattomys_nazarii,Hypsocricetus_strimonis,Mesocricetus_auratus,Mesocricetus_brandti,Mesocricetus_newtoni,Mesocricetus_primitivus,Nannocricetus_qiui,Nothocricetulus_migratorius,Odessamys_palatocristatus,Odessamys_simionescui,Phodopus_campbelli,Phodopus_roborovskii,Phodopus_sungorus,Pseudocricetus_kormosi,Pseudocricetus_orienteuropaeus,Stylocricetus_meoticus,Tragomys_macpheei,Tscherskia_triton,Urocricetus_kamensis 7e-04 FALSE 105
Sinocricetus_zdanskyi Apocricetus_alberti,Apocricetus_angustidens,Apocricetus_barrierei 0.0011 TRUE 124
Sinocricetus_zdanskyi Allocricetulus_eversmanni,Allocricetus_bursae,Cricetulus_barabensis,Cricetulus_longicaudatus,Cricetus_cricetus,Mesocricetus_auratus,Mesocricetus_brandti,Mesocricetus_newtoni,Mesocricetus_primitivus,Nothocricetulus_migratorius,Odessamys_palatocristatus,Odessamys_simionescui,Phodopus_campbelli,Phodopus_roborovskii,Phodopus_sungorus,Tscherskia_triton,Urocricetus_kamensis 2e-04 FALSE 127
Sinocricetus_zdanskyi Allocricetulus_eversmanni,Allocricetus_bursae,Allocricetus_ehiki,Apocricetus_alberti,Apocricetus_angustidens,Apocricetus_barrierei,Cricetulus_barabensis,Cricetulus_europaeus,Cricetulus_longicaudatus,Cricetus_cricetus,Cricetus_lophidens,Hypsocricetus_strimonis,Mesocricetus_auratus,Mesocricetus_brandti,Mesocricetus_newtoni,Mesocricetus_primitivus,Nothocricetulus_migratorius,Odessamys_palatocristatus,Odessamys_simionescui,Phodopus_campbelli,Phodopus_roborovskii,Phodopus_sungorus,Pseudocricetus_kormosi,Pseudocricetus_orienteuropaeus,Stylocricetus_meoticus,Tscherskia_triton,Urocricetus_kamensis 3e-04 FALSE 105
Sinocricetus_zdanskyi Cricetulus_europaeus,Pseudocricetus_kormosi 5e-04 TRUE 109
Sinocricetus_zdanskyi Apocricetus_alberti,Apocricetus_angustidens,Apocricetus_barrierei,Apocricetus_darderi,Cricetus_lophidens,Hattomys_beetsi,Hattomys_gargantua,Hattomys_nazarii,Hypsocricetus_strimonis,Tragomys_macpheei 0.0055 FALSE 117
Sinocricetus_zdanskyi Allocricetulus_eversmanni,Allocricetus_bursae,Allocricetus_ehiki,Apocricetus_alberti,Apocricetus_angustidens,Apocricetus_barrierei,Apocricetus_darderi,Cricetulodon_lucentensis,Cricetulodon_meini,Cricetulus_barabensis,Cricetulus_longicaudatus,Cricetus_cricetus,Cricetus_lophidens,Hattomys_beetsi,Hattomys_gargantua,Hattomys_nazarii,Hypsocricetus_strimonis,Mesocricetus_auratus,Mesocricetus_brandti,Mesocricetus_newtoni,Mesocricetus_primitivus,Nothocricetulus_migratorius,Odessamys_palatocristatus,Odessamys_simionescui,Phodopus_campbelli,Phodopus_roborovskii,Phodopus_sungorus,Stylocricetus_meoticus,Tragomys_macpheei,Tscherskia_triton,Urocricetus_kamensis 8e-04 FALSE 105
Sinocricetus_zdanskyi Allocricetulus_eversmanni,Allocricetus_bursae,Allocricetus_ehiki,Allocricetus_jesreelicus,Allocricetus_teilhardi,Apocricetus_alberti,Apocricetus_angustidens,Apocricetus_barrierei,Apocricetus_darderi,Cricetulodon_lucentensis,Cricetulus_barabensis,Cricetulus_koufosi,Cricetulus_longicaudatus,Cricetus_cricetus,Cricetus_lophidens,Hattomys_beetsi,Hattomys_gargantua,Hattomys_nazarii,Hypsocricetus_strimonis,Mesocricetus_auratus,Mesocricetus_brandti,Mesocricetus_newtoni,Mesocricetus_primitivus,Nothocricetulus_migratorius,Odessamys_palatocristatus,Odessamys_simionescui,Phodopus_campbelli,Phodopus_roborovskii,Phodopus_sungorus,Tragomys_macpheei,Tscherskia_triton,Urocricetus_kamensis 4e-04 FALSE 105
Sinocricetus_zdanskyi Allocricetulus_eversmanni,Allocricetus_bursae,Allocricetus_ehiki,Apocricetus_alberti,Apocricetus_angustidens,Apocricetus_barrierei,Apocricetus_darderi,Cricetulus_barabensis,Cricetulus_longicaudatus,Cricetus_cricetus,Cricetus_lophidens,Hattomys_beetsi,Hattomys_gargantua,Hattomys_nazarii,Hypsocricetus_strimonis,Mesocricetus_auratus,Mesocricetus_brandti,Mesocricetus_newtoni,Mesocricetus_primitivus,Nothocricetulus_migratorius,Odessamys_palatocristatus,Odessamys_simionescui,Phodopus_campbelli,Phodopus_roborovskii,Phodopus_sungorus,Pseudocricetus_orienteuropaeus,Tragomys_macpheei,Tscherskia_triton,Urocricetus_kamensis 5e-04 FALSE 105
Sinocricetus_zdanskyi Allocricetus_aylasevimae,Allocricetus_jesreelicus,Allocricetus_primitivus,Allocricetus_teilhardi,Cricetulus_koufosi,Nannocricetus_qiui,Stylocricetus_meoticus 5e-04 FALSE 106
Sinocricetus_zdanskyi Allocricetulus_eversmanni,Allocricetus_bursae,Allocricetus_ehiki,Apocricetus_alberti,Apocricetus_angustidens,Apocricetus_barrierei,Apocricetus_darderi,Cricetulodon_lucentensis,Cricetulodon_meini,Cricetulus_barabensis,Cricetulus_longicaudatus,Cricetus_cricetus,Cricetus_lophidens,Hattomys_beetsi,Hattomys_gargantua,Hattomys_nazarii,Hypsocricetus_strimonis,Mesocricetus_auratus,Mesocricetus_brandti,Mesocricetus_newtoni,Mesocricetus_primitivus,Nothocricetulus_migratorius,Odessamys_palatocristatus,Odessamys_simionescui,Phodopus_campbelli,Phodopus_roborovskii,Phodopus_sungorus,Pseudocricetus_orienteuropaeus,Stylocricetus_meoticus,Tragomys_macpheei,Tscherskia_triton,Urocricetus_kamensis 0.0021 FALSE 105
Sinocricetus_zdanskyi Allocricetus_aylasevimae,Allocricetus_ehiki,Allocricetus_jesreelicus,Allocricetus_primitivus,Allocricetus_teilhardi,Cricetulus_koufosi,Nannocricetus_qiui 0.0025 FALSE 105
Sinocricetus_zdanskyi Allocricetus_primitivus 0.0015 TRUE 50
Sinocricetus_zdanskyi Allocricetulus_eversmanni,Allocricetus_bursae,Allocricetus_ehiki,Apocricetus_alberti,Apocricetus_angustidens,Apocricetus_barrierei,Apocricetus_darderi,Cricetulus_barabensis,Cricetulus_europaeus,Cricetulus_longicaudatus,Cricetus_cricetus,Cricetus_lophidens,Hattomys_beetsi,Hattomys_gargantua,Hattomys_nazarii,Hypsocricetus_strimonis,Mesocricetus_auratus,Mesocricetus_brandti,Mesocricetus_newtoni,Mesocricetus_primitivus,Nothocricetulus_migratorius,Odessamys_palatocristatus,Odessamys_simionescui,Phodopus_campbelli,Phodopus_roborovskii,Phodopus_sungorus,Tragomys_macpheei,Tscherskia_triton,Urocricetus_kamensis 9e-04 FALSE 105
Sinocricetus_zdanskyi Allocricetus_ehiki,Apocricetus_alberti,Apocricetus_angustidens,Apocricetus_barrierei,Hypsocricetus_strimonis 9e-04 FALSE 122
Sinocricetus_zdanskyi Allocricetulus_eversmanni,Allocricetus_aylasevimae,Allocricetus_bursae,Allocricetus_ehiki,Allocricetus_jesreelicus,Allocricetus_primitivus,Allocricetus_teilhardi,Apocricetus_alberti,Apocricetus_angustidens,Apocricetus_barrierei,Cricetulus_barabensis,Cricetulus_koufosi,Cricetulus_longicaudatus,Cricetus_cricetus,Cricetus_lophidens,Hypsocricetus_strimonis,Mesocricetus_auratus,Mesocricetus_brandti,Mesocricetus_newtoni,Mesocricetus_primitivus,Nannocricetus_qiui,Nothocricetulus_migratorius,Odessamys_palatocristatus,Odessamys_simionescui,Phodopus_campbelli,Phodopus_roborovskii,Phodopus_sungorus,Tscherskia_triton,Urocricetus_kamensis 0.001 FALSE 105
Sinocricetus_zdanskyi Allocricetus_aylasevimae,Allocricetus_jesreelicus,Allocricetus_primitivus,Allocricetus_teilhardi,Cricetulus_europaeus,Cricetulus_koufosi,Nannocricetus_qiui 6e-04 FALSE 106
Sinocricetus_zdanskyi Allocricetulus_eversmanni,Allocricetus_aylasevimae,Allocricetus_bursae,Allocricetus_ehiki,Allocricetus_jesreelicus,Allocricetus_primitivus,Allocricetus_teilhardi,Apocricetus_alberti,Apocricetus_angustidens,Apocricetus_barrierei,Apocricetus_darderi,Cricetulus_barabensis,Cricetulus_europaeus,Cricetulus_koufosi,Cricetulus_longicaudatus,Cricetus_cricetus,Cricetus_lophidens,Hypsocricetus_strimonis,Mesocricetus_auratus,Mesocricetus_brandti,Mesocricetus_newtoni,Mesocricetus_primitivus,Nannocricetus_qiui,Nothocricetulus_migratorius,Odessamys_palatocristatus,Odessamys_simionescui,Phodopus_campbelli,Phodopus_roborovskii,Phodopus_sungorus,Pseudocricetus_kormosi,Pseudocricetus_orienteuropaeus,Stylocricetus_meoticus,Tragomys_macpheei,Tscherskia_triton,Urocricetus_kamensis 1e-04 FALSE 105
Sinocricetus_zdanskyi Pseudocricetus_kormosi,Pseudocricetus_orienteuropaeus,Stylocricetus_meoticus 1e-04 FALSE 107
Sinocricetus_zdanskyi Hattomys_beetsi,Hattomys_gargantua,Hattomys_nazarii,Tragomys_macpheei 9e-04 FALSE 118
Sinocricetus_zdanskyi Allocricetulus_eversmanni,Allocricetus_bursae,Apocricetus_alberti,Apocricetus_angustidens,Apocricetus_barrierei,Apocricetus_darderi,Cricetulodon_lucentensis,Cricetulodon_meini,Cricetulus_barabensis,Cricetulus_europaeus,Cricetulus_longicaudatus,Cricetus_cricetus,Cricetus_lophidens,Hattomys_beetsi,Hattomys_gargantua,Hattomys_nazarii,Hypsocricetus_strimonis,Mesocricetus_auratus,Mesocricetus_brandti,Mesocricetus_newtoni,Mesocricetus_primitivus,Nothocricetulus_migratorius,Odessamys_palatocristatus,Odessamys_simionescui,Phodopus_campbelli,Phodopus_roborovskii,Phodopus_sungorus,Pseudocricetus_kormosi,Pseudocricetus_orienteuropaeus,Stylocricetus_meoticus,Tragomys_macpheei,Tscherskia_triton,Urocricetus_kamensis 2e-04 FALSE 105
Sinocricetus_zdanskyi Apocricetus_darderi,Cricetulodon_lucentensis,Hattomys_beetsi,Hattomys_gargantua,Hattomys_nazarii,Tragomys_macpheei 4e-04 FALSE 115
Sinocricetus_zdanskyi Allocricetus_aylasevimae,Allocricetus_jesreelicus,Allocricetus_primitivus,Allocricetus_teilhardi,Cricetulodon_lucentensis,Cricetulodon_meini,Cricetulus_europaeus,Cricetulus_koufosi,Nannocricetus_qiui,Pseudocricetus_kormosi,Pseudocricetus_orienteuropaeus,Stylocricetus_meoticus 3e-04 FALSE 105
Sinocricetus_zdanskyi Allocricetulus_eversmanni,Allocricetus_bursae,Allocricetus_ehiki,Allocricetus_jesreelicus,Allocricetus_teilhardi,Apocricetus_alberti,Apocricetus_angustidens,Apocricetus_barrierei,Cricetulodon_meini,Cricetulus_barabensis,Cricetulus_europaeus,Cricetulus_koufosi,Cricetulus_longicaudatus,Cricetus_cricetus,Cricetus_lophidens,Hypsocricetus_strimonis,Mesocricetus_auratus,Mesocricetus_brandti,Mesocricetus_newtoni,Mesocricetus_primitivus,Nothocricetulus_migratorius,Odessamys_palatocristatus,Odessamys_simionescui,Phodopus_campbelli,Phodopus_roborovskii,Phodopus_sungorus,Pseudocricetus_kormosi,Pseudocricetus_orienteuropaeus,Tscherskia_triton,Urocricetus_kamensis 1e-04 FALSE 105
Sinocricetus_zdanskyi Allocricetulus_eversmanni,Allocricetus_bursae,Allocricetus_ehiki,Apocricetus_alberti,Apocricetus_angustidens,Apocricetus_barrierei,Apocricetus_darderi,Cricetulus_barabensis,Cricetulus_longicaudatus,Cricetus_cricetus,Cricetus_lophidens,Hattomys_beetsi,Hattomys_gargantua,Hattomys_nazarii,Hypsocricetus_strimonis,Mesocricetus_auratus,Mesocricetus_brandti,Mesocricetus_newtoni,Nothocricetulus_migratorius,Phodopus_campbelli,Phodopus_roborovskii,Phodopus_sungorus,Tragomys_macpheei,Tscherskia_triton,Urocricetus_kamensis 4e-04 FALSE 117
Sinocricetus_zdanskyi Allocricetus_ehiki,Apocricetus_alberti,Apocricetus_angustidens,Apocricetus_barrierei,Apocricetus_darderi,Cricetus_lophidens,Hattomys_beetsi,Hattomys_gargantua,Hattomys_nazarii,Hypsocricetus_strimonis,Tragomys_macpheei 0.0017 FALSE 117
Sinocricetus_zdanskyi Allocricetulus_eversmanni,Allocricetus_bursae,Allocricetus_ehiki,Apocricetus_alberti,Apocricetus_angustidens,Apocricetus_barrierei,Cricetulodon_lucentensis,Cricetulodon_meini,Cricetulus_barabensis,Cricetulus_longicaudatus,Cricetus_cricetus,Cricetus_lophidens,Hypsocricetus_strimonis,Mesocricetus_auratus,Mesocricetus_brandti,Mesocricetus_newtoni,Mesocricetus_primitivus,Nothocricetulus_migratorius,Odessamys_palatocristatus,Odessamys_simionescui,Phodopus_campbelli,Phodopus_roborovskii,Phodopus_sungorus,Tscherskia_triton,Urocricetus_kamensis 5e-04 FALSE 115
Sinocricetus_zdanskyi Allocricetulus_eversmanni,Allocricetus_bursae,Allocricetus_ehiki,Apocricetus_alberti,Apocricetus_angustidens,Apocricetus_barrierei,Apocricetus_darderi,Cricetulodon_meini,Cricetulus_barabensis,Cricetulus_longicaudatus,Cricetus_cricetus,Cricetus_lophidens,Hattomys_beetsi,Hattomys_gargantua,Hattomys_nazarii,Hypsocricetus_strimonis,Mesocricetus_auratus,Mesocricetus_brandti,Mesocricetus_newtoni,Mesocricetus_primitivus,Nothocricetulus_migratorius,Odessamys_palatocristatus,Odessamys_simionescui,Phodopus_campbelli,Phodopus_roborovskii,Phodopus_sungorus,Pseudocricetus_orienteuropaeus,Tragomys_macpheei,Tscherskia_triton,Urocricetus_kamensis 1e-04 FALSE 105
Sinocricetus_zdanskyi Pseudocricetus_orienteuropaeus 0.0018 TRUE 6
Sinocricetus_zdanskyi Apocricetus_alberti,Apocricetus_angustidens,Apocricetus_barrierei,Apocricetus_darderi,Cricetulodon_lucentensis,Cricetulodon_meini,Cricetus_lophidens,Hattomys_beetsi,Hattomys_gargantua,Hattomys_nazarii,Hypsocricetus_strimonis,Tragomys_macpheei 5e-04 FALSE 115
Sinocricetus_zdanskyi Allocricetus_aylasevimae,Allocricetus_primitivus,Cricetulus_europaeus,Nannocricetus_qiui,Pseudocricetus_kormosi,Pseudocricetus_orienteuropaeus 0.0012 FALSE 106
Sinocricetus_zdanskyi Allocricetulus_eversmanni,Allocricetus_bursae,Allocricetus_ehiki,Allocricetus_jesreelicus,Allocricetus_teilhardi,Apocricetus_alberti,Apocricetus_angustidens,Apocricetus_barrierei,Apocricetus_darderi,Cricetulus_barabensis,Cricetulus_koufosi,Cricetulus_longicaudatus,Cricetus_cricetus,Hattomys_beetsi,Hattomys_gargantua,Hattomys_nazarii,Hypsocricetus_strimonis,Mesocricetus_auratus,Mesocricetus_brandti,Mesocricetus_newtoni,Mesocricetus_primitivus,Nothocricetulus_migratorius,Odessamys_palatocristatus,Odessamys_simionescui,Phodopus_campbelli,Phodopus_roborovskii,Phodopus_sungorus,Tragomys_macpheei,Tscherskia_triton,Urocricetus_kamensis 1e-04 FALSE 105
Sinocricetus_zdanskyi Apocricetus_darderi,Cricetus_lophidens,Hattomys_beetsi,Hattomys_gargantua,Hattomys_nazarii,Tragomys_macpheei 1e-04 FALSE 117
Sinocricetus_zdanskyi Allocricetulus_eversmanni,Allocricetus_bursae,Allocricetus_ehiki,Allocricetus_jesreelicus,Allocricetus_teilhardi,Apocricetus_alberti,Apocricetus_angustidens,Apocricetus_barrierei,Apocricetus_darderi,Cricetulus_barabensis,Cricetulus_longicaudatus,Cricetus_cricetus,Cricetus_lophidens,Hattomys_beetsi,Hattomys_gargantua,Hattomys_nazarii,Hypsocricetus_strimonis,Mesocricetus_auratus,Mesocricetus_brandti,Mesocricetus_newtoni,Mesocricetus_primitivus,Nothocricetulus_migratorius,Odessamys_palatocristatus,Odessamys_simionescui,Phodopus_campbelli,Phodopus_roborovskii,Phodopus_sungorus,Tragomys_macpheei,Tscherskia_triton,Urocricetus_kamensis 0.0013 FALSE 105
Sinocricetus_zdanskyi Allocricetulus_eversmanni,Allocricetus_bursae,Allocricetus_ehiki,Allocricetus_jesreelicus,Allocricetus_primitivus,Allocricetus_teilhardi,Apocricetus_alberti,Apocricetus_angustidens,Apocricetus_barrierei,Cricetulus_barabensis,Cricetulus_koufosi,Cricetulus_longicaudatus,Cricetus_cricetus,Cricetus_lophidens,Hypsocricetus_strimonis,Mesocricetus_auratus,Mesocricetus_brandti,Mesocricetus_newtoni,Mesocricetus_primitivus,Nannocricetus_qiui,Nothocricetulus_migratorius,Odessamys_palatocristatus,Odessamys_simionescui,Phodopus_campbelli,Phodopus_roborovskii,Phodopus_sungorus,Tscherskia_triton,Urocricetus_kamensis 1e-04 FALSE 105
Sinocricetus_zdanskyi Allocricetulus_eversmanni,Allocricetus_bursae,Allocricetus_ehiki,Allocricetus_jesreelicus,Allocricetus_teilhardi,Apocricetus_alberti,Apocricetus_angustidens,Apocricetus_barrierei,Cricetulodon_lucentensis,Cricetulodon_meini,Cricetulus_barabensis,Cricetulus_europaeus,Cricetulus_koufosi,Cricetulus_longicaudatus,Cricetus_cricetus,Cricetus_lophidens,Hypsocricetus_strimonis,Mesocricetus_auratus,Mesocricetus_brandti,Mesocricetus_newtoni,Mesocricetus_primitivus,Nothocricetulus_migratorius,Odessamys_palatocristatus,Odessamys_simionescui,Phodopus_campbelli,Phodopus_roborovskii,Phodopus_sungorus,Pseudocricetus_kormosi,Pseudocricetus_orienteuropaeus,Stylocricetus_meoticus,Tscherskia_triton,Urocricetus_kamensis 1e-04 FALSE 105
Sinocricetus_zdanskyi Allocricetus_jesreelicus,Allocricetus_primitivus,Allocricetus_teilhardi,Cricetulus_koufosi,Nannocricetus_qiui,Pseudocricetus_orienteuropaeus 1e-04 FALSE 106
Sinocricetus_zdanskyi Allocricetulus_eversmanni,Allocricetus_bursae,Allocricetus_ehiki,Allocricetus_jesreelicus,Allocricetus_primitivus,Allocricetus_teilhardi,Apocricetus_alberti,Apocricetus_angustidens,Apocricetus_barrierei,Apocricetus_darderi,Cricetulodon_meini,Cricetulus_barabensis,Cricetulus_europaeus,Cricetulus_koufosi,Cricetulus_longicaudatus,Cricetus_cricetus,Cricetus_lophidens,Hattomys_beetsi,Hattomys_gargantua,Hattomys_nazarii,Hypsocricetus_strimonis,Mesocricetus_auratus,Mesocricetus_brandti,Mesocricetus_newtoni,Mesocricetus_primitivus,Nannocricetus_qiui,Nothocricetulus_migratorius,Odessamys_palatocristatus,Odessamys_simionescui,Phodopus_campbelli,Phodopus_roborovskii,Phodopus_sungorus,Pseudocricetus_kormosi,Pseudocricetus_orienteuropaeus,Stylocricetus_meoticus,Tragomys_macpheei,Tscherskia_triton,Urocricetus_kamensis 4e-04 FALSE 105
Sinocricetus_zdanskyi Allocricetus_jesreelicus,Allocricetus_teilhardi,Apocricetus_alberti,Apocricetus_angustidens,Apocricetus_barrierei,Apocricetus_darderi,Cricetulus_koufosi,Cricetus_lophidens,Hattomys_beetsi,Hattomys_gargantua,Hattomys_nazarii,Hypsocricetus_strimonis,Tragomys_macpheei 1e-04 FALSE 105
Sinocricetus_zdanskyi Allocricetulus_eversmanni,Allocricetus_aylasevimae,Allocricetus_bursae,Allocricetus_ehiki,Allocricetus_jesreelicus,Allocricetus_primitivus,Allocricetus_teilhardi,Apocricetus_alberti,Apocricetus_angustidens,Apocricetus_barrierei,Apocricetus_darderi,Cricetulodon_lucentensis,Cricetulodon_meini,Cricetulus_barabensis,Cricetulus_koufosi,Cricetulus_longicaudatus,Cricetus_cricetus,Cricetus_lophidens,Hattomys_beetsi,Hattomys_gargantua,Hattomys_nazarii,Hypsocricetus_strimonis,Mesocricetus_auratus,Mesocricetus_brandti,Mesocricetus_newtoni,Mesocricetus_primitivus,Nannocricetus_qiui,Nothocricetulus_migratorius,Odessamys_palatocristatus,Odessamys_simionescui,Phodopus_campbelli,Phodopus_roborovskii,Phodopus_sungorus,Stylocricetus_meoticus,Tragomys_macpheei,Tscherskia_triton,Urocricetus_kamensis 2e-04 FALSE 105
Sinocricetus_zdanskyi Apocricetus_darderi,Cricetulus_europaeus,Hattomys_beetsi,Hattomys_gargantua,Hattomys_nazarii,Pseudocricetus_kormosi,Pseudocricetus_orienteuropaeus,Tragomys_macpheei 3e-04 FALSE 105
Sinocricetus_zdanskyi Allocricetulus_eversmanni,Allocricetus_bursae,Allocricetus_ehiki,Allocricetus_jesreelicus,Allocricetus_teilhardi,Apocricetus_alberti,Apocricetus_angustidens,Apocricetus_barrierei,Apocricetus_darderi,Cricetulodon_lucentensis,Cricetulodon_meini,Cricetulus_barabensis,Cricetulus_koufosi,Cricetulus_longicaudatus,Cricetus_cricetus,Cricetus_lophidens,Hattomys_beetsi,Hattomys_gargantua,Hattomys_nazarii,Hypsocricetus_strimonis,Mesocricetus_auratus,Mesocricetus_brandti,Mesocricetus_newtoni,Mesocricetus_primitivus,Nothocricetulus_migratorius,Odessamys_palatocristatus,Odessamys_simionescui,Phodopus_campbelli,Phodopus_roborovskii,Phodopus_sungorus,Pseudocricetus_orienteuropaeus,Stylocricetus_meoticus,Tragomys_macpheei,Tscherskia_triton,Urocricetus_kamensis 4e-04 FALSE 105
Sinocricetus_zdanskyi Allocricetulus_eversmanni,Allocricetus_bursae,Allocricetus_ehiki,Apocricetus_alberti,Apocricetus_angustidens,Apocricetus_barrierei,Cricetulodon_meini,Cricetulus_barabensis,Cricetulus_europaeus,Cricetulus_longicaudatus,Cricetus_cricetus,Cricetus_lophidens,Hypsocricetus_strimonis,Mesocricetus_auratus,Mesocricetus_brandti,Mesocricetus_newtoni,Mesocricetus_primitivus,Nothocricetulus_migratorius,Odessamys_palatocristatus,Odessamys_simionescui,Phodopus_campbelli,Phodopus_roborovskii,Phodopus_sungorus,Pseudocricetus_kormosi,Pseudocricetus_orienteuropaeus,Stylocricetus_meoticus,Tscherskia_triton,Urocricetus_kamensis 1e-04 FALSE 105
Sinocricetus_zdanskyi Allocricetulus_eversmanni,Allocricetus_bursae,Allocricetus_ehiki,Allocricetus_jesreelicus,Allocricetus_teilhardi,Apocricetus_alberti,Apocricetus_angustidens,Apocricetus_barrierei,Apocricetus_darderi,Cricetulodon_lucentensis,Cricetulodon_meini,Cricetulus_barabensis,Cricetulus_longicaudatus,Cricetus_cricetus,Cricetus_lophidens,Hattomys_beetsi,Hattomys_gargantua,Hattomys_nazarii,Hypsocricetus_strimonis,Mesocricetus_auratus,Mesocricetus_brandti,Mesocricetus_newtoni,Mesocricetus_primitivus,Nothocricetulus_migratorius,Odessamys_palatocristatus,Odessamys_simionescui,Phodopus_campbelli,Phodopus_roborovskii,Phodopus_sungorus,Tragomys_macpheei,Tscherskia_triton,Urocricetus_kamensis 1e-04 FALSE 105
Sinocricetus_zdanskyi Allocricetulus_eversmanni,Allocricetus_bursae,Allocricetus_ehiki,Apocricetus_alberti,Apocricetus_angustidens,Apocricetus_barrierei,Apocricetus_darderi,Cricetulus_barabensis,Cricetulus_europaeus,Cricetulus_longicaudatus,Cricetus_cricetus,Cricetus_lophidens,Hattomys_beetsi,Hattomys_gargantua,Hattomys_nazarii,Hypsocricetus_strimonis,Mesocricetus_auratus,Mesocricetus_brandti,Mesocricetus_newtoni,Mesocricetus_primitivus,Nothocricetulus_migratorius,Odessamys_palatocristatus,Odessamys_simionescui,Phodopus_campbelli,Phodopus_roborovskii,Phodopus_sungorus,Pseudocricetus_kormosi,Pseudocricetus_orienteuropaeus,Stylocricetus_meoticus,Tragomys_macpheei,Tscherskia_triton,Urocricetus_kamensis 9e-04 FALSE 105
Sinocricetus_zdanskyi Allocricetus_primitivus,Cricetulus_europaeus,Nannocricetus_qiui,Pseudocricetus_kormosi,Pseudocricetus_orienteuropaeus 2e-04 FALSE 106
Sinocricetus_zdanskyi Allocricetus_aylasevimae,Allocricetus_jesreelicus,Allocricetus_primitivus,Allocricetus_teilhardi,Cricetulodon_meini,Cricetulus_europaeus,Cricetulus_koufosi,Nannocricetus_qiui,Pseudocricetus_kormosi,Pseudocricetus_orienteuropaeus,Stylocricetus_meoticus 2e-04 FALSE 105
Sinocricetus_zdanskyi Allocricetus_aylasevimae,Allocricetus_jesreelicus,Allocricetus_primitivus,Allocricetus_teilhardi,Cricetulodon_lucentensis,Cricetulodon_meini,Cricetulus_koufosi,Nannocricetus_qiui 2e-04 FALSE 105
Sinocricetus_zdanskyi Cricetulodon_lucentensis,Cricetulodon_meini,Cricetulus_europaeus,Pseudocricetus_kormosi,Pseudocricetus_orienteuropaeus 5e-04 FALSE 105
Sinocricetus_zdanskyi Allocricetulus_eversmanni,Allocricetus_bursae,Allocricetus_ehiki,Cricetulus_barabensis,Cricetulus_longicaudatus,Cricetus_cricetus,Cricetus_lophidens,Hypsocricetus_strimonis,Mesocricetus_auratus,Mesocricetus_brandti,Mesocricetus_newtoni,Mesocricetus_primitivus,Nothocricetulus_migratorius,Odessamys_palatocristatus,Odessamys_simionescui,Phodopus_campbelli,Phodopus_roborovskii,Phodopus_sungorus,Tscherskia_triton,Urocricetus_kamensis 2e-04 FALSE 122
Sinocricetus_zdanskyi Allocricetulus_eversmanni,Allocricetus_bursae,Allocricetus_ehiki,Allocricetus_jesreelicus,Allocricetus_teilhardi,Apocricetus_alberti,Apocricetus_angustidens,Apocricetus_barrierei,Cricetulodon_meini,Cricetulus_barabensis,Cricetulus_koufosi,Cricetulus_longicaudatus,Cricetus_cricetus,Cricetus_lophidens,Hypsocricetus_strimonis,Mesocricetus_auratus,Mesocricetus_brandti,Mesocricetus_newtoni,Mesocricetus_primitivus,Nothocricetulus_migratorius,Odessamys_palatocristatus,Odessamys_simionescui,Phodopus_campbelli,Phodopus_roborovskii,Phodopus_sungorus,Stylocricetus_meoticus,Tscherskia_triton,Urocricetus_kamensis 1e-04 FALSE 105
Sinocricetus_zdanskyi Allocricetulus_eversmanni,Allocricetus_bursae,Apocricetus_alberti,Apocricetus_angustidens,Apocricetus_barrierei,Apocricetus_darderi,Cricetulodon_lucentensis,Cricetulodon_meini,Cricetulus_barabensis,Cricetulus_longicaudatus,Cricetus_cricetus,Cricetus_lophidens,Hattomys_beetsi,Hattomys_gargantua,Hattomys_nazarii,Hypsocricetus_strimonis,Mesocricetus_auratus,Mesocricetus_brandti,Mesocricetus_newtoni,Mesocricetus_primitivus,Nothocricetulus_migratorius,Odessamys_palatocristatus,Odessamys_simionescui,Phodopus_campbelli,Phodopus_roborovskii,Phodopus_sungorus,Tragomys_macpheei,Tscherskia_triton,Urocricetus_kamensis 3e-04 FALSE 115
Sinocricetus_zdanskyi Allocricetulus_eversmanni,Allocricetus_aylasevimae,Allocricetus_bursae,Allocricetus_ehiki,Allocricetus_jesreelicus,Allocricetus_primitivus,Allocricetus_teilhardi,Apocricetus_alberti,Apocricetus_angustidens,Apocricetus_barrierei,Apocricetus_darderi,Cricetulodon_meini,Cricetulus_barabensis,Cricetulus_europaeus,Cricetulus_koufosi,Cricetulus_longicaudatus,Cricetus_cricetus,Cricetus_lophidens,Hattomys_beetsi,Hattomys_gargantua,Hattomys_nazarii,Hypsocricetus_strimonis,Mesocricetus_auratus,Mesocricetus_brandti,Mesocricetus_newtoni,Mesocricetus_primitivus,Nannocricetus_qiui,Nothocricetulus_migratorius,Odessamys_palatocristatus,Odessamys_simionescui,Phodopus_campbelli,Phodopus_roborovskii,Phodopus_sungorus,Pseudocricetus_kormosi,Pseudocricetus_orienteuropaeus,Stylocricetus_meoticus,Tragomys_macpheei,Tscherskia_triton,Urocricetus_kamensis 7e-04 FALSE 105
Sinocricetus_zdanskyi Allocricetus_aylasevimae,Allocricetus_jesreelicus,Allocricetus_primitivus,Allocricetus_teilhardi,Cricetulus_koufosi 0.0011 FALSE 110
Sinocricetus_zdanskyi Allocricetus_ehiki,Apocricetus_alberti,Apocricetus_angustidens,Apocricetus_barrierei,Apocricetus_darderi,Cricetulodon_lucentensis,Cricetulodon_meini,Cricetus_lophidens,Hattomys_beetsi,Hattomys_gargantua,Hattomys_nazarii,Hypsocricetus_strimonis,Mesocricetus_primitivus,Odessamys_palatocristatus,Odessamys_simionescui,Tragomys_macpheei 1e-04 FALSE 115
Sinocricetus_zdanskyi Cricetulodon_meini,Cricetulus_europaeus,Pseudocricetus_kormosi,Pseudocricetus_orienteuropaeus,Stylocricetus_meoticus 4e-04 FALSE 105
Sinocricetus_zdanskyi Allocricetus_aylasevimae,Nannocricetus_qiui 1e-04 FALSE 110
Sinocricetus_zdanskyi Allocricetus_ehiki,Apocricetus_alberti,Apocricetus_angustidens,Apocricetus_barrierei,Apocricetus_darderi,Cricetulodon_lucentensis,Cricetulodon_meini,Cricetus_lophidens,Hattomys_beetsi,Hattomys_gargantua,Hattomys_nazarii,Hypsocricetus_strimonis,Tragomys_macpheei 5e-04 FALSE 115
Sinocricetus_zdanskyi Allocricetus_jesreelicus,Allocricetus_primitivus,Allocricetus_teilhardi,Cricetulus_europaeus,Cricetulus_koufosi,Nannocricetus_qiui 1e-04 FALSE 106
Sinocricetus_zdanskyi Allocricetulus_eversmanni,Allocricetus_bursae,Allocricetus_ehiki,Cricetulus_barabensis,Cricetulus_longicaudatus,Cricetus_cricetus,Hypsocricetus_strimonis,Mesocricetus_auratus,Mesocricetus_brandti,Mesocricetus_newtoni,Mesocricetus_primitivus,Nothocricetulus_migratorius,Odessamys_palatocristatus,Odessamys_simionescui,Phodopus_campbelli,Phodopus_roborovskii,Phodopus_sungorus,Tscherskia_triton,Urocricetus_kamensis 3e-04 FALSE 122
Sinocricetus_zdanskyi Allocricetulus_eversmanni,Allocricetus_aylasevimae,Allocricetus_bursae,Allocricetus_ehiki,Allocricetus_jesreelicus,Allocricetus_primitivus,Allocricetus_teilhardi,Apocricetus_alberti,Apocricetus_angustidens,Apocricetus_barrierei,Cricetulodon_lucentensis,Cricetulodon_meini,Cricetulus_barabensis,Cricetulus_europaeus,Cricetulus_koufosi,Cricetulus_longicaudatus,Cricetus_cricetus,Cricetus_lophidens,Hypsocricetus_strimonis,Mesocricetus_auratus,Mesocricetus_brandti,Mesocricetus_newtoni,Mesocricetus_primitivus,Nannocricetus_qiui,Nothocricetulus_migratorius,Odessamys_palatocristatus,Odessamys_simionescui,Phodopus_campbelli,Phodopus_roborovskii,Phodopus_sungorus,Pseudocricetus_kormosi,Pseudocricetus_orienteuropaeus,Stylocricetus_meoticus,Tscherskia_triton,Urocricetus_kamensis 5e-04 FALSE 105
Sinocricetus_zdanskyi Allocricetulus_eversmanni,Allocricetus_bursae,Allocricetus_ehiki,Apocricetus_alberti,Apocricetus_angustidens,Apocricetus_barrierei,Apocricetus_darderi,Cricetulodon_lucentensis,Cricetulus_barabensis,Cricetulus_longicaudatus,Cricetus_cricetus,Cricetus_lophidens,Hattomys_beetsi,Hattomys_gargantua,Hattomys_nazarii,Hypsocricetus_strimonis,Mesocricetus_auratus,Mesocricetus_brandti,Mesocricetus_newtoni,Mesocricetus_primitivus,Nothocricetulus_migratorius,Odessamys_palatocristatus,Odessamys_simionescui,Phodopus_campbelli,Phodopus_roborovskii,Phodopus_sungorus,Tragomys_macpheei,Tscherskia_triton,Urocricetus_kamensis 9e-04 FALSE 115
Sinocricetus_zdanskyi Cricetulodon_meini,Cricetulus_europaeus,Pseudocricetus_kormosi,Pseudocricetus_orienteuropaeus 2e-04 FALSE 105
Sinocricetus_zdanskyi Hattomys_beetsi,Hattomys_gargantua,Hattomys_nazarii 1e-04 TRUE 120
Sinocricetus_zdanskyi Allocricetus_aylasevimae,Cricetulodon_lucentensis 1e-04 FALSE 105
Sinocricetus_zdanskyi Apocricetus_alberti,Apocricetus_angustidens,Apocricetus_barrierei,Apocricetus_darderi,Cricetulodon_meini,Cricetus_lophidens,Hattomys_beetsi,Hattomys_gargantua,Hattomys_nazarii,Hypsocricetus_strimonis,Tragomys_macpheei 2e-04 FALSE 115
Sinocricetus_zdanskyi Cricetulodon_lucentensis,Cricetulodon_meini,Pseudocricetus_orienteuropaeus,Stylocricetus_meoticus 6e-04 FALSE 105
Sinocricetus_zdanskyi Allocricetulus_eversmanni,Allocricetus_bursae,Allocricetus_ehiki,Allocricetus_jesreelicus,Allocricetus_teilhardi,Apocricetus_alberti,Apocricetus_angustidens,Apocricetus_barrierei,Apocricetus_darderi,Cricetulodon_meini,Cricetulus_barabensis,Cricetulus_europaeus,Cricetulus_koufosi,Cricetulus_longicaudatus,Cricetus_cricetus,Cricetus_lophidens,Hattomys_beetsi,Hattomys_gargantua,Hattomys_nazarii,Hypsocricetus_strimonis,Mesocricetus_auratus,Mesocricetus_brandti,Mesocricetus_newtoni,Mesocricetus_primitivus,Nothocricetulus_migratorius,Odessamys_palatocristatus,Odessamys_simionescui,Phodopus_campbelli,Phodopus_roborovskii,Phodopus_sungorus,Pseudocricetus_kormosi,Pseudocricetus_orienteuropaeus,Tragomys_macpheei,Tscherskia_triton,Urocricetus_kamensis 2e-04 FALSE 105
Sinocricetus_zdanskyi Allocricetulus_eversmanni,Allocricetus_bursae,Allocricetus_ehiki,Allocricetus_jesreelicus,Allocricetus_teilhardi,Apocricetus_alberti,Apocricetus_angustidens,Apocricetus_barrierei,Apocricetus_darderi,Cricetulodon_lucentensis,Cricetulodon_meini,Cricetulus_barabensis,Cricetulus_europaeus,Cricetulus_koufosi,Cricetulus_longicaudatus,Cricetus_cricetus,Cricetus_lophidens,Hypsocricetus_strimonis,Mesocricetus_auratus,Mesocricetus_brandti,Mesocricetus_newtoni,Mesocricetus_primitivus,Nothocricetulus_migratorius,Odessamys_palatocristatus,Odessamys_simionescui,Phodopus_campbelli,Phodopus_roborovskii,Phodopus_sungorus,Pseudocricetus_kormosi,Pseudocricetus_orienteuropaeus,Stylocricetus_meoticus,Tragomys_macpheei,Tscherskia_triton,Urocricetus_kamensis 1e-04 FALSE 105
Sinocricetus_zdanskyi Allocricetulus_eversmanni,Allocricetus_bursae,Allocricetus_ehiki,Allocricetus_jesreelicus,Allocricetus_teilhardi,Apocricetus_alberti,Apocricetus_angustidens,Apocricetus_barrierei,Apocricetus_darderi,Cricetulodon_lucentensis,Cricetulodon_meini,Cricetulus_barabensis,Cricetulus_koufosi,Cricetulus_longicaudatus,Cricetus_cricetus,Cricetus_lophidens,Hattomys_beetsi,Hattomys_gargantua,Hattomys_nazarii,Hypsocricetus_strimonis,Mesocricetus_auratus,Mesocricetus_brandti,Mesocricetus_newtoni,Mesocricetus_primitivus,Nothocricetulus_migratorius,Odessamys_palatocristatus,Odessamys_simionescui,Phodopus_campbelli,Phodopus_roborovskii,Phodopus_sungorus,Stylocricetus_meoticus,Tragomys_macpheei,Tscherskia_triton,Urocricetus_kamensis 8e-04 FALSE 105
Sinocricetus_zdanskyi Allocricetus_jesreelicus,Allocricetus_primitivus,Allocricetus_teilhardi,Cricetulus_europaeus,Cricetulus_koufosi,Nannocricetus_qiui,Pseudocricetus_kormosi 3e-04 FALSE 106
Sinocricetus_zdanskyi Allocricetus_aylasevimae,Stylocricetus_meoticus 1e-04 FALSE 106
Sinocricetus_zdanskyi Allocricetus_aylasevimae,Allocricetus_primitivus 3e-04 FALSE 110
Sinocricetus_zdanskyi Cricetus_lophidens,Hypsocricetus_strimonis 3e-04 FALSE 122
Sinocricetus_zdanskyi Apocricetus_alberti,Apocricetus_angustidens,Apocricetus_barrierei,Apocricetus_darderi,Cricetus_lophidens,Hattomys_beetsi,Hattomys_gargantua,Hattomys_nazarii,Hypsocricetus_strimonis,Mesocricetus_primitivus,Odessamys_palatocristatus,Odessamys_simionescui,Tragomys_macpheei 2e-04 FALSE 117
Sinocricetus_zdanskyi Allocricetus_aylasevimae,Allocricetus_primitivus,Cricetulodon_lucentensis,Cricetulodon_meini,Cricetulus_europaeus,Nannocricetus_qiui,Pseudocricetus_kormosi,Pseudocricetus_orienteuropaeus,Stylocricetus_meoticus 2e-04 FALSE 105
Sinocricetus_zdanskyi Mesocricetus_primitivus,Odessamys_palatocristatus,Odessamys_simionescui 1e-04 TRUE 128
Sinocricetus_zdanskyi Apocricetus_darderi,Cricetulus_europaeus,Hattomys_beetsi,Hattomys_gargantua,Hattomys_nazarii,Pseudocricetus_kormosi,Pseudocricetus_orienteuropaeus,Stylocricetus_meoticus,Tragomys_macpheei 1e-04 FALSE 105
Sinocricetus_zdanskyi Allocricetulus_eversmanni,Allocricetus_aylasevimae,Allocricetus_bursae,Allocricetus_ehiki,Allocricetus_jesreelicus,Allocricetus_primitivus,Allocricetus_teilhardi,Apocricetus_alberti,Apocricetus_angustidens,Apocricetus_barrierei,Apocricetus_darderi,Cricetulus_barabensis,Cricetulus_europaeus,Cricetulus_koufosi,Cricetulus_longicaudatus,Cricetus_cricetus,Cricetus_lophidens,Hattomys_beetsi,Hattomys_gargantua,Hattomys_nazarii,Hypsocricetus_strimonis,Mesocricetus_auratus,Mesocricetus_brandti,Mesocricetus_newtoni,Mesocricetus_primitivus,Nannocricetus_qiui,Nothocricetulus_migratorius,Odessamys_palatocristatus,Odessamys_simionescui,Phodopus_campbelli,Phodopus_roborovskii,Phodopus_sungorus,Pseudocricetus_kormosi,Pseudocricetus_orienteuropaeus,Tragomys_macpheei,Tscherskia_triton,Urocricetus_kamensis 3e-04 FALSE 105
Sinocricetus_zdanskyi Allocricetus_ehiki,Apocricetus_alberti,Apocricetus_angustidens,Apocricetus_barrierei,Apocricetus_darderi,Cricetulodon_lucentensis,Cricetulodon_meini,Cricetus_lophidens,Hattomys_beetsi,Hattomys_gargantua,Hattomys_nazarii,Hypsocricetus_strimonis,Mesocricetus_primitivus,Odessamys_palatocristatus,Odessamys_simionescui,Pseudocricetus_orienteuropaeus,Stylocricetus_meoticus,Tragomys_macpheei 1e-04 FALSE 105
Sinocricetus_zdanskyi Allocricetulus_eversmanni,Allocricetus_bursae,Allocricetus_ehiki,Allocricetus_jesreelicus,Allocricetus_teilhardi,Cricetulus_barabensis,Cricetulus_koufosi,Cricetulus_longicaudatus,Cricetus_cricetus,Cricetus_lophidens,Hypsocricetus_strimonis,Mesocricetus_auratus,Mesocricetus_brandti,Mesocricetus_newtoni,Mesocricetus_primitivus,Nothocricetulus_migratorius,Odessamys_palatocristatus,Odessamys_simionescui,Phodopus_campbelli,Phodopus_roborovskii,Phodopus_sungorus,Tscherskia_triton,Urocricetus_kamensis 1e-04 FALSE 105
Sinocricetus_zdanskyi Allocricetulus_eversmanni,Allocricetus_bursae,Allocricetus_ehiki,Apocricetus_alberti,Apocricetus_angustidens,Apocricetus_barrierei,Apocricetus_darderi,Cricetulodon_lucentensis,Cricetulodon_meini,Cricetulus_barabensis,Cricetulus_europaeus,Cricetulus_longicaudatus,Cricetus_cricetus,Cricetus_lophidens,Hattomys_beetsi,Hattomys_gargantua,Hattomys_nazarii,Hypsocricetus_strimonis,Mesocricetus_auratus,Mesocricetus_brandti,Mesocricetus_newtoni,Mesocricetus_primitivus,Nothocricetulus_migratorius,Odessamys_palatocristatus,Odessamys_simionescui,Phodopus_campbelli,Phodopus_roborovskii,Phodopus_sungorus,Tragomys_macpheei,Tscherskia_triton,Urocricetus_kamensis 1e-04 FALSE 105
Sinocricetus_zdanskyi Allocricetulus_eversmanni,Allocricetus_aylasevimae,Allocricetus_bursae,Allocricetus_primitivus,Cricetulus_barabensis,Cricetulus_longicaudatus,Cricetus_cricetus,Mesocricetus_auratus,Mesocricetus_brandti,Mesocricetus_newtoni,Mesocricetus_primitivus,Nannocricetus_qiui,Nothocricetulus_migratorius,Odessamys_palatocristatus,Odessamys_simionescui,Phodopus_campbelli,Phodopus_roborovskii,Phodopus_sungorus,Tscherskia_triton,Urocricetus_kamensis 1e-04 FALSE 105
Sinocricetus_zdanskyi Allocricetulus_eversmanni,Allocricetus_bursae,Allocricetus_ehiki,Apocricetus_alberti,Apocricetus_angustidens,Apocricetus_barrierei,Apocricetus_darderi,Cricetulus_barabensis,Cricetulus_longicaudatus,Cricetus_cricetus,Hattomys_beetsi,Hattomys_gargantua,Hattomys_nazarii,Hypsocricetus_strimonis,Mesocricetus_auratus,Mesocricetus_brandti,Mesocricetus_newtoni,Mesocricetus_primitivus,Nothocricetulus_migratorius,Odessamys_palatocristatus,Odessamys_simionescui,Phodopus_campbelli,Phodopus_roborovskii,Phodopus_sungorus,Tragomys_macpheei,Tscherskia_triton,Urocricetus_kamensis 4e-04 FALSE 117
Sinocricetus_zdanskyi Allocricetulus_eversmanni,Allocricetus_bursae,Allocricetus_ehiki,Apocricetus_alberti,Apocricetus_angustidens,Apocricetus_barrierei,Cricetulus_barabensis,Cricetulus_longicaudatus,Cricetus_cricetus,Cricetus_lophidens,Mesocricetus_auratus,Mesocricetus_brandti,Mesocricetus_newtoni,Mesocricetus_primitivus,Nothocricetulus_migratorius,Odessamys_palatocristatus,Odessamys_simionescui,Phodopus_campbelli,Phodopus_roborovskii,Phodopus_sungorus,Tscherskia_triton,Urocricetus_kamensis 1e-04 FALSE 122
Sinocricetus_zdanskyi Allocricetulus_eversmanni,Allocricetus_bursae,Allocricetus_ehiki,Allocricetus_jesreelicus,Allocricetus_teilhardi,Apocricetus_alberti,Apocricetus_angustidens,Apocricetus_barrierei,Apocricetus_darderi,Cricetulus_barabensis,Cricetulus_europaeus,Cricetulus_koufosi,Cricetulus_longicaudatus,Cricetus_cricetus,Cricetus_lophidens,Hattomys_beetsi,Hattomys_gargantua,Hattomys_nazarii,Hypsocricetus_strimonis,Mesocricetus_auratus,Mesocricetus_brandti,Mesocricetus_newtoni,Mesocricetus_primitivus,Nannocricetus_qiui,Nothocricetulus_migratorius,Odessamys_palatocristatus,Odessamys_simionescui,Phodopus_campbelli,Phodopus_roborovskii,Phodopus_sungorus,Pseudocricetus_kormosi,Pseudocricetus_orienteuropaeus,Tragomys_macpheei,Tscherskia_triton,Urocricetus_kamensis 1e-04 FALSE 105
Sinocricetus_zdanskyi Allocricetus_primitivus,Cricetulus_koufosi 1e-04 FALSE 111
Sinocricetus_zdanskyi Allocricetulus_eversmanni,Allocricetus_bursae,Allocricetus_ehiki,Cricetulus_barabensis,Cricetulus_longicaudatus,Cricetus_cricetus,Cricetus_lophidens,Mesocricetus_auratus,Mesocricetus_brandti,Mesocricetus_newtoni,Mesocricetus_primitivus,Nothocricetulus_migratorius,Odessamys_palatocristatus,Odessamys_simionescui,Phodopus_campbelli,Phodopus_roborovskii,Phodopus_sungorus,Tscherskia_triton,Urocricetus_kamensis 3e-04 TRUE 126
Sinocricetus_zdanskyi Allocricetulus_eversmanni,Allocricetus_bursae,Allocricetus_ehiki,Apocricetus_alberti,Apocricetus_angustidens,Apocricetus_barrierei,Cricetulodon_lucentensis,Cricetulodon_meini,Cricetulus_barabensis,Cricetulus_europaeus,Cricetulus_longicaudatus,Cricetus_cricetus,Cricetus_lophidens,Hypsocricetus_strimonis,Mesocricetus_auratus,Mesocricetus_brandti,Mesocricetus_newtoni,Mesocricetus_primitivus,Nothocricetulus_migratorius,Odessamys_palatocristatus,Odessamys_simionescui,Phodopus_campbelli,Phodopus_roborovskii,Phodopus_sungorus,Pseudocricetus_kormosi,Pseudocricetus_orienteuropaeus,Stylocricetus_meoticus,Tscherskia_triton,Urocricetus_kamensis 3e-04 FALSE 105
Sinocricetus_zdanskyi Allocricetulus_eversmanni,Allocricetus_bursae,Allocricetus_ehiki,Allocricetus_jesreelicus,Allocricetus_teilhardi,Apocricetus_alberti,Apocricetus_angustidens,Apocricetus_barrierei,Apocricetus_darderi,Cricetulodon_meini,Cricetulus_barabensis,Cricetulus_koufosi,Cricetulus_longicaudatus,Cricetus_cricetus,Cricetus_lophidens,Hattomys_beetsi,Hattomys_gargantua,Hattomys_nazarii,Hypsocricetus_strimonis,Mesocricetus_auratus,Mesocricetus_brandti,Mesocricetus_newtoni,Mesocricetus_primitivus,Nothocricetulus_migratorius,Odessamys_palatocristatus,Odessamys_simionescui,Phodopus_campbelli,Phodopus_roborovskii,Phodopus_sungorus,Pseudocricetus_orienteuropaeus,Stylocricetus_meoticus,Tragomys_macpheei,Tscherskia_triton,Urocricetus_kamensis 2e-04 FALSE 105
Sinocricetus_zdanskyi Apocricetus_alberti,Apocricetus_angustidens,Apocricetus_barrierei,Apocricetus_darderi,Cricetulodon_lucentensis,Cricetulodon_meini,Hattomys_beetsi,Hattomys_gargantua,Hattomys_nazarii,Hypsocricetus_strimonis,Tragomys_macpheei 4e-04 FALSE 115
Sinocricetus_zdanskyi Allocricetulus_eversmanni,Allocricetus_aylasevimae,Allocricetus_bursae,Allocricetus_ehiki,Allocricetus_jesreelicus,Allocricetus_primitivus,Allocricetus_teilhardi,Cricetulus_barabensis,Cricetulus_koufosi,Cricetulus_longicaudatus,Cricetus_cricetus,Mesocricetus_auratus,Mesocricetus_brandti,Mesocricetus_newtoni,Mesocricetus_primitivus,Nannocricetus_qiui,Nothocricetulus_migratorius,Phodopus_campbelli,Phodopus_roborovskii,Phodopus_sungorus,Tscherskia_triton,Urocricetus_kamensis 1e-04 FALSE 105
Sinocricetus_zdanskyi Allocricetus_primitivus,Cricetulus_europaeus,Nannocricetus_qiui,Pseudocricetus_kormosi 2e-04 FALSE 106
Sinocricetus_zdanskyi Allocricetulus_eversmanni,Allocricetus_bursae,Apocricetus_alberti,Apocricetus_angustidens,Apocricetus_barrierei,Cricetulus_barabensis,Cricetulus_europaeus,Cricetulus_longicaudatus,Cricetus_cricetus,Cricetus_lophidens,Hypsocricetus_strimonis,Mesocricetus_auratus,Mesocricetus_brandti,Mesocricetus_newtoni,Mesocricetus_primitivus,Nothocricetulus_migratorius,Odessamys_palatocristatus,Odessamys_simionescui,Phodopus_campbelli,Phodopus_roborovskii,Phodopus_sungorus,Tscherskia_triton,Urocricetus_kamensis 1e-04 FALSE 105
Sinocricetus_zdanskyi Allocricetus_ehiki,Apocricetus_alberti,Apocricetus_angustidens,Apocricetus_barrierei,Apocricetus_darderi,Hattomys_beetsi,Hattomys_gargantua,Hattomys_nazarii,Hypsocricetus_strimonis,Tragomys_macpheei 3e-04 FALSE 117
Sinocricetus_zdanskyi Allocricetulus_eversmanni,Allocricetus_bursae,Allocricetus_ehiki,Cricetulodon_meini,Cricetulus_barabensis,Cricetulus_longicaudatus,Cricetus_cricetus,Mesocricetus_auratus,Mesocricetus_brandti,Mesocricetus_newtoni,Nothocricetulus_migratorius,Phodopus_campbelli,Phodopus_roborovskii,Phodopus_sungorus,Tscherskia_triton,Urocricetus_kamensis 1e-04 FALSE 115
Sinocricetus_zdanskyi Allocricetulus_eversmanni,Allocricetus_bursae,Allocricetus_ehiki,Apocricetus_alberti,Apocricetus_angustidens,Apocricetus_barrierei,Apocricetus_darderi,Cricetulus_barabensis,Cricetulus_longicaudatus,Cricetus_cricetus,Cricetus_lophidens,Hypsocricetus_strimonis,Mesocricetus_auratus,Mesocricetus_brandti,Mesocricetus_newtoni,Mesocricetus_primitivus,Nothocricetulus_migratorius,Odessamys_palatocristatus,Odessamys_simionescui,Phodopus_campbelli,Phodopus_roborovskii,Phodopus_sungorus,Tscherskia_triton,Urocricetus_kamensis 2e-04 FALSE 117
Sinocricetus_zdanskyi Allocricetulus_eversmanni,Allocricetus_bursae,Allocricetus_ehiki,Allocricetus_jesreelicus,Allocricetus_teilhardi,Apocricetus_alberti,Apocricetus_angustidens,Apocricetus_barrierei,Apocricetus_darderi,Cricetulus_barabensis,Cricetulus_europaeus,Cricetulus_koufosi,Cricetulus_longicaudatus,Cricetus_cricetus,Cricetus_lophidens,Hattomys_beetsi,Hattomys_gargantua,Hattomys_nazarii,Hypsocricetus_strimonis,Mesocricetus_auratus,Mesocricetus_brandti,Mesocricetus_newtoni,Mesocricetus_primitivus,Nothocricetulus_migratorius,Odessamys_palatocristatus,Odessamys_simionescui,Phodopus_campbelli,Phodopus_roborovskii,Phodopus_sungorus,Tragomys_macpheei,Tscherskia_triton,Urocricetus_kamensis 2e-04 FALSE 105
Sinocricetus_zdanskyi Allocricetulus_eversmanni,Allocricetus_bursae,Allocricetus_ehiki,Allocricetus_jesreelicus,Allocricetus_teilhardi,Apocricetus_alberti,Apocricetus_angustidens,Apocricetus_barrierei,Apocricetus_darderi,Cricetulus_barabensis,Cricetulus_koufosi,Cricetulus_longicaudatus,Cricetus_cricetus,Cricetus_lophidens,Hattomys_beetsi,Hattomys_gargantua,Hattomys_nazarii,Hypsocricetus_strimonis,Mesocricetus_auratus,Mesocricetus_brandti,Mesocricetus_newtoni,Mesocricetus_primitivus,Nothocricetulus_migratorius,Odessamys_palatocristatus,Odessamys_simionescui,Phodopus_campbelli,Phodopus_roborovskii,Phodopus_sungorus,Stylocricetus_meoticus,Tragomys_macpheei,Tscherskia_triton,Urocricetus_kamensis 2e-04 FALSE 105
Sinocricetus_zdanskyi Apocricetus_alberti,Apocricetus_angustidens,Apocricetus_barrierei,Apocricetus_darderi,Cricetulodon_lucentensis,Hattomys_beetsi,Hattomys_gargantua,Hattomys_nazarii,Hypsocricetus_strimonis,Mesocricetus_primitivus,Tragomys_macpheei 1e-04 FALSE 115
Sinocricetus_zdanskyi Allocricetulus_eversmanni,Allocricetus_aylasevimae,Allocricetus_bursae,Allocricetus_ehiki,Allocricetus_jesreelicus,Allocricetus_primitivus,Allocricetus_teilhardi,Apocricetus_alberti,Apocricetus_angustidens,Apocricetus_barrierei,Apocricetus_darderi,Cricetulus_barabensis,Cricetulus_koufosi,Cricetulus_longicaudatus,Cricetus_cricetus,Cricetus_lophidens,Hattomys_beetsi,Hattomys_gargantua,Hattomys_nazarii,Hypsocricetus_strimonis,Mesocricetus_auratus,Mesocricetus_brandti,Mesocricetus_newtoni,Mesocricetus_primitivus,Nannocricetus_qiui,Nothocricetulus_migratorius,Odessamys_palatocristatus,Odessamys_simionescui,Phodopus_campbelli,Phodopus_roborovskii,Phodopus_sungorus,Stylocricetus_meoticus,Tragomys_macpheei,Tscherskia_triton,Urocricetus_kamensis 1e-04 FALSE 105
Sinocricetus_zdanskyi Allocricetus_jesreelicus,Allocricetus_teilhardi,Cricetulus_koufosi,Nannocricetus_qiui 2e-04 FALSE 111
Sinocricetus_zdanskyi Cricetulodon_lucentensis,Stylocricetus_meoticus 1e-04 FALSE 105
Sinocricetus_zdanskyi Allocricetulus_eversmanni,Allocricetus_bursae,Allocricetus_ehiki,Apocricetus_alberti,Apocricetus_angustidens,Apocricetus_barrierei,Apocricetus_darderi,Cricetulus_barabensis,Cricetulus_longicaudatus,Cricetus_cricetus,Cricetus_lophidens,Hypsocricetus_strimonis,Mesocricetus_auratus,Mesocricetus_brandti,Mesocricetus_newtoni,Mesocricetus_primitivus,Nothocricetulus_migratorius,Odessamys_palatocristatus,Odessamys_simionescui,Phodopus_campbelli,Phodopus_roborovskii,Phodopus_sungorus,Tragomys_macpheei,Tscherskia_triton,Urocricetus_kamensis 2e-04 FALSE 117
Sinocricetus_zdanskyi Allocricetus_primitivus,Nannocricetus_qiui,Neocricetodon_intermedius,Neocricetodon_magnus,Neocricetodon_polonicus 1e-04 FALSE 89
Sinocricetus_zdanskyi Allocricetulus_eversmanni,Allocricetus_bursae,Allocricetus_ehiki,Allocricetus_jesreelicus,Allocricetus_teilhardi,Apocricetus_alberti,Apocricetus_angustidens,Apocricetus_barrierei,Apocricetus_darderi,Cricetulodon_meini,Cricetulus_barabensis,Cricetulus_europaeus,Cricetulus_koufosi,Cricetulus_longicaudatus,Cricetus_cricetus,Cricetus_lophidens,Hattomys_beetsi,Hattomys_gargantua,Hattomys_nazarii,Hypsocricetus_strimonis,Mesocricetus_auratus,Mesocricetus_brandti,Mesocricetus_newtoni,Mesocricetus_primitivus,Nothocricetulus_migratorius,Odessamys_palatocristatus,Odessamys_simionescui,Phodopus_campbelli,Phodopus_roborovskii,Phodopus_sungorus,Pseudocricetus_kormosi,Pseudocricetus_orienteuropaeus,Stylocricetus_meoticus,Tragomys_macpheei,Tscherskia_triton,Urocricetus_kamensis 4e-04 FALSE 105
Sinocricetus_zdanskyi Apocricetus_alberti,Apocricetus_angustidens,Apocricetus_barrierei,Apocricetus_darderi,Cricetulodon_lucentensis,Cricetulodon_meini,Hattomys_beetsi,Hattomys_gargantua,Hattomys_nazarii,Hypsocricetus_strimonis,Mesocricetus_primitivus,Tragomys_macpheei 1e-04 FALSE 115
Sinocricetus_zdanskyi Allocricetulus_eversmanni,Allocricetus_bursae,Allocricetus_ehiki,Apocricetus_alberti,Apocricetus_angustidens,Apocricetus_barrierei,Cricetulodon_lucentensis,Cricetulus_barabensis,Cricetulus_longicaudatus,Cricetus_cricetus,Cricetus_lophidens,Hypsocricetus_strimonis,Mesocricetus_auratus,Mesocricetus_brandti,Mesocricetus_newtoni,Mesocricetus_primitivus,Nothocricetulus_migratorius,Odessamys_palatocristatus,Odessamys_simionescui,Phodopus_campbelli,Phodopus_roborovskii,Phodopus_sungorus,Tscherskia_triton,Urocricetus_kamensis 2e-04 FALSE 115
Sinocricetus_zdanskyi Allocricetulus_eversmanni,Allocricetus_bursae,Allocricetus_ehiki,Allocricetus_jesreelicus,Allocricetus_teilhardi,Apocricetus_alberti,Apocricetus_angustidens,Apocricetus_barrierei,Cricetulodon_lucentensis,Cricetulodon_meini,Cricetulus_barabensis,Cricetulus_koufosi,Cricetulus_longicaudatus,Cricetus_cricetus,Cricetus_lophidens,Hypsocricetus_strimonis,Mesocricetus_auratus,Mesocricetus_brandti,Mesocricetus_newtoni,Mesocricetus_primitivus,Nothocricetulus_migratorius,Odessamys_palatocristatus,Odessamys_simionescui,Phodopus_campbelli,Phodopus_roborovskii,Phodopus_sungorus,Tscherskia_triton,Urocricetus_kamensis 1e-04 FALSE 105
Sinocricetus_zdanskyi Allocricetulus_eversmanni,Allocricetus_bursae,Allocricetus_ehiki,Allocricetus_jesreelicus,Allocricetus_teilhardi,Apocricetus_alberti,Apocricetus_angustidens,Apocricetus_barrierei,Cricetulodon_meini,Cricetulus_barabensis,Cricetulus_koufosi,Cricetulus_longicaudatus,Cricetus_cricetus,Cricetus_lophidens,Hypsocricetus_strimonis,Mesocricetus_auratus,Mesocricetus_brandti,Mesocricetus_newtoni,Mesocricetus_primitivus,Nothocricetulus_migratorius,Odessamys_palatocristatus,Odessamys_simionescui,Phodopus_campbelli,Phodopus_roborovskii,Phodopus_sungorus,Tscherskia_triton,Urocricetus_kamensis 1e-04 FALSE 105
Sinocricetus_zdanskyi Allocricetulus_eversmanni,Allocricetus_bursae,Allocricetus_ehiki,Apocricetus_alberti,Apocricetus_angustidens,Apocricetus_barrierei,Cricetulodon_lucentensis,Cricetulodon_meini,Cricetulus_barabensis,Cricetulus_longicaudatus,Cricetus_cricetus,Cricetus_lophidens,Hypsocricetus_strimonis,Mesocricetus_auratus,Mesocricetus_brandti,Mesocricetus_newtoni,Mesocricetus_primitivus,Nothocricetulus_migratorius,Odessamys_palatocristatus,Odessamys_simionescui,Phodopus_campbelli,Phodopus_roborovskii,Phodopus_sungorus,Stylocricetus_meoticus,Tscherskia_triton,Urocricetus_kamensis 1e-04 FALSE 105
Sinocricetus_zdanskyi Allocricetulus_eversmanni,Allocricetus_bursae,Allocricetus_ehiki,Apocricetus_alberti,Apocricetus_angustidens,Apocricetus_barrierei,Apocricetus_darderi,Cricetulodon_meini,Cricetulus_barabensis,Cricetulus_longicaudatus,Cricetus_cricetus,Cricetus_lophidens,Hattomys_beetsi,Hattomys_gargantua,Hattomys_nazarii,Hypsocricetus_strimonis,Mesocricetus_auratus,Mesocricetus_brandti,Mesocricetus_newtoni,Mesocricetus_primitivus,Nothocricetulus_migratorius,Odessamys_palatocristatus,Odessamys_simionescui,Phodopus_campbelli,Phodopus_roborovskii,Phodopus_sungorus,Pseudocricetus_orienteuropaeus,Stylocricetus_meoticus,Tragomys_macpheei,Tscherskia_triton,Urocricetus_kamensis 1e-04 FALSE 105
Sinocricetus_zdanskyi Allocricetus_aylasevimae,Allocricetus_ehiki,Allocricetus_primitivus,Cricetulus_koufosi,Nannocricetus_qiui 1e-04 FALSE 105
Sinocricetus_zdanskyi Allocricetulus_eversmanni,Allocricetus_aylasevimae,Allocricetus_bursae,Allocricetus_ehiki,Allocricetus_jesreelicus,Allocricetus_primitivus,Allocricetus_teilhardi,Apocricetus_alberti,Apocricetus_angustidens,Apocricetus_barrierei,Apocricetus_darderi,Cricetulodon_meini,Cricetulus_barabensis,Cricetulus_koufosi,Cricetulus_longicaudatus,Cricetus_cricetus,Cricetus_lophidens,Hattomys_beetsi,Hattomys_gargantua,Hattomys_nazarii,Hypsocricetus_strimonis,Mesocricetus_auratus,Mesocricetus_brandti,Mesocricetus_newtoni,Mesocricetus_primitivus,Nannocricetus_qiui,Nothocricetulus_migratorius,Odessamys_palatocristatus,Odessamys_simionescui,Phodopus_campbelli,Phodopus_roborovskii,Phodopus_sungorus,Pseudocricetus_orienteuropaeus,Stylocricetus_meoticus,Tragomys_macpheei,Tscherskia_triton,Urocricetus_kamensis 1e-04 FALSE 105
Sinocricetus_zdanskyi Allocricetus_aylasevimae,Allocricetus_ehiki,Allocricetus_jesreelicus,Allocricetus_primitivus,Allocricetus_teilhardi,Cricetulus_koufosi,Nannocricetus_qiui,Stylocricetus_meoticus 1e-04 FALSE 105
Sinocricetus_zdanskyi Allocricetulus_eversmanni,Allocricetus_bursae,Allocricetus_ehiki,Allocricetus_jesreelicus,Allocricetus_teilhardi,Apocricetus_alberti,Apocricetus_angustidens,Apocricetus_barrierei,Apocricetus_darderi,Cricetulus_barabensis,Cricetulus_koufosi,Cricetulus_longicaudatus,Cricetus_cricetus,Hattomys_beetsi,Hattomys_gargantua,Hattomys_nazarii,Hypsocricetus_strimonis,Mesocricetus_auratus,Mesocricetus_brandti,Mesocricetus_newtoni,Mesocricetus_primitivus,Nothocricetulus_migratorius,Phodopus_campbelli,Phodopus_roborovskii,Phodopus_sungorus,Tragomys_macpheei,Tscherskia_triton,Urocricetus_kamensis 1e-04 FALSE 105
Sinocricetus_zdanskyi Allocricetus_ehiki,Apocricetus_alberti,Apocricetus_angustidens,Apocricetus_barrierei,Cricetulodon_lucentensis,Cricetulodon_meini,Cricetus_lophidens,Hypsocricetus_strimonis 1e-04 FALSE 115
Sinocricetus_zdanskyi Allocricetulus_eversmanni,Allocricetus_bursae,Apocricetus_alberti,Apocricetus_angustidens,Apocricetus_barrierei,Apocricetus_darderi,Cricetulus_barabensis,Cricetulus_longicaudatus,Cricetus_cricetus,Cricetus_lophidens,Hattomys_beetsi,Hattomys_gargantua,Hattomys_nazarii,Mesocricetus_auratus,Mesocricetus_brandti,Mesocricetus_newtoni,Mesocricetus_primitivus,Nothocricetulus_migratorius,Odessamys_palatocristatus,Odessamys_simionescui,Phodopus_campbelli,Phodopus_roborovskii,Phodopus_sungorus,Tragomys_macpheei,Tscherskia_triton,Urocricetus_kamensis 1e-04 FALSE 117
Sinocricetus_zdanskyi Allocricetulus_eversmanni,Allocricetus_bursae,Apocricetus_alberti,Apocricetus_angustidens,Apocricetus_barrierei,Apocricetus_darderi,Cricetulodon_lucentensis,Cricetulodon_meini,Cricetulus_barabensis,Cricetulus_longicaudatus,Cricetus_cricetus,Cricetus_lophidens,Hattomys_beetsi,Hattomys_gargantua,Hattomys_nazarii,Mesocricetus_auratus,Mesocricetus_brandti,Mesocricetus_newtoni,Mesocricetus_primitivus,Nothocricetulus_migratorius,Odessamys_palatocristatus,Odessamys_simionescui,Phodopus_campbelli,Phodopus_roborovskii,Phodopus_sungorus,Tragomys_macpheei,Tscherskia_triton,Urocricetus_kamensis 1e-04 FALSE 115
Sinocricetus_zdanskyi Allocricetulus_eversmanni,Allocricetus_bursae,Allocricetus_ehiki,Allocricetus_jesreelicus,Allocricetus_teilhardi,Apocricetus_alberti,Apocricetus_angustidens,Apocricetus_barrierei,Apocricetus_darderi,Cricetulodon_lucentensis,Cricetulodon_meini,Cricetulus_barabensis,Cricetulus_europaeus,Cricetulus_longicaudatus,Cricetus_cricetus,Cricetus_lophidens,Hattomys_beetsi,Hattomys_gargantua,Hattomys_nazarii,Hypsocricetus_strimonis,Mesocricetus_auratus,Mesocricetus_brandti,Mesocricetus_newtoni,Mesocricetus_primitivus,Nothocricetulus_migratorius,Odessamys_palatocristatus,Odessamys_simionescui,Phodopus_campbelli,Phodopus_roborovskii,Phodopus_sungorus,Pseudocricetus_kormosi,Pseudocricetus_orienteuropaeus,Stylocricetus_meoticus,Tragomys_macpheei,Tscherskia_triton,Urocricetus_kamensis 1e-04 FALSE 105
Sinocricetus_zdanskyi Allocricetulus_eversmanni,Allocricetus_aylasevimae,Allocricetus_bursae,Allocricetus_jesreelicus,Allocricetus_primitivus,Allocricetus_teilhardi,Cricetulus_barabensis,Cricetulus_koufosi,Cricetulus_longicaudatus,Cricetus_cricetus,Mesocricetus_auratus,Mesocricetus_brandti,Mesocricetus_newtoni,Nannocricetus_qiui,Nothocricetulus_migratorius,Phodopus_campbelli,Phodopus_roborovskii,Phodopus_sungorus,Tscherskia_triton,Urocricetus_kamensis 1e-04 FALSE 105
Sinocricetus_zdanskyi Allocricetulus_eversmanni,Allocricetus_bursae,Apocricetus_alberti,Apocricetus_angustidens,Apocricetus_barrierei,Apocricetus_darderi,Cricetulus_barabensis,Cricetulus_europaeus,Cricetulus_longicaudatus,Cricetus_cricetus,Cricetus_lophidens,Hattomys_beetsi,Hattomys_gargantua,Hattomys_nazarii,Hypsocricetus_strimonis,Mesocricetus_auratus,Mesocricetus_brandti,Mesocricetus_newtoni,Mesocricetus_primitivus,Nothocricetulus_migratorius,Odessamys_palatocristatus,Odessamys_simionescui,Phodopus_campbelli,Phodopus_roborovskii,Phodopus_sungorus,Pseudocricetus_kormosi,Pseudocricetus_orienteuropaeus,Stylocricetus_meoticus,Tragomys_macpheei,Tscherskia_triton,Urocricetus_kamensis 1e-04 FALSE 105
Sinocricetus_zdanskyi Cricetulodon_lucentensis,Cricetulodon_meini,Stylocricetus_meoticus 3e-04 FALSE 105
Sinocricetus_zdanskyi Allocricetulus_eversmanni,Allocricetus_bursae,Allocricetus_ehiki,Apocricetus_darderi,Cricetulus_barabensis,Cricetulus_longicaudatus,Cricetus_cricetus,Hattomys_beetsi,Hattomys_gargantua,Hattomys_nazarii,Hypsocricetus_strimonis,Mesocricetus_auratus,Mesocricetus_brandti,Mesocricetus_newtoni,Mesocricetus_primitivus,Nothocricetulus_migratorius,Odessamys_palatocristatus,Odessamys_simionescui,Phodopus_campbelli,Phodopus_roborovskii,Phodopus_sungorus,Tragomys_macpheei,Tscherskia_triton,Urocricetus_kamensis 1e-04 FALSE 117
Sinocricetus_zdanskyi Allocricetus_jesreelicus,Allocricetus_teilhardi,Cricetulus_europaeus,Cricetulus_koufosi,Pseudocricetus_kormosi,Pseudocricetus_orienteuropaeus 1e-04 FALSE 106
Sinocricetus_zdanskyi Allocricetulus_eversmanni,Allocricetus_bursae,Allocricetus_ehiki,Apocricetus_alberti,Apocricetus_angustidens,Apocricetus_barrierei,Apocricetus_darderi,Cricetulodon_lucentensis,Cricetulodon_meini,Cricetulus_barabensis,Cricetulus_longicaudatus,Cricetus_cricetus,Cricetus_lophidens,Hattomys_beetsi,Hattomys_gargantua,Hattomys_nazarii,Hypsocricetus_strimonis,Mesocricetus_auratus,Mesocricetus_brandti,Mesocricetus_newtoni,Mesocricetus_primitivus,Nothocricetulus_migratorius,Odessamys_palatocristatus,Odessamys_simionescui,Phodopus_campbelli,Phodopus_roborovskii,Phodopus_sungorus,Pseudocricetus_orienteuropaeus,Tragomys_macpheei,Tscherskia_triton,Urocricetus_kamensis 4e-04 FALSE 105
Sinocricetus_zdanskyi Allocricetulus_eversmanni,Allocricetus_bursae,Allocricetus_ehiki,Allocricetus_teilhardi,Apocricetus_alberti,Apocricetus_angustidens,Apocricetus_barrierei,Apocricetus_darderi,Cricetulus_barabensis,Cricetulus_longicaudatus,Cricetus_cricetus,Cricetus_lophidens,Hattomys_beetsi,Hattomys_gargantua,Hattomys_nazarii,Hypsocricetus_strimonis,Mesocricetus_auratus,Mesocricetus_brandti,Mesocricetus_newtoni,Mesocricetus_primitivus,Nothocricetulus_migratorius,Odessamys_palatocristatus,Odessamys_simionescui,Phodopus_campbelli,Phodopus_roborovskii,Phodopus_sungorus,Tragomys_macpheei,Tscherskia_triton,Urocricetus_kamensis 1e-04 FALSE 105
Sinocricetus_zdanskyi Allocricetulus_eversmanni,Allocricetus_bursae,Allocricetus_ehiki,Allocricetus_jesreelicus,Allocricetus_teilhardi,Apocricetus_alberti,Apocricetus_angustidens,Apocricetus_barrierei,Cricetulus_barabensis,Cricetulus_europaeus,Cricetulus_koufosi,Cricetulus_longicaudatus,Cricetus_cricetus,Cricetus_lophidens,Hypsocricetus_strimonis,Mesocricetus_auratus,Mesocricetus_brandti,Mesocricetus_newtoni,Mesocricetus_primitivus,Nothocricetulus_migratorius,Odessamys_palatocristatus,Odessamys_simionescui,Phodopus_campbelli,Phodopus_roborovskii,Phodopus_sungorus,Pseudocricetus_kormosi,Pseudocricetus_orienteuropaeus,Stylocricetus_meoticus,Tscherskia_triton,Urocricetus_kamensis 1e-04 FALSE 105
Sinocricetus_zdanskyi Allocricetulus_eversmanni,Allocricetus_aylasevimae,Allocricetus_bursae,Allocricetus_ehiki,Allocricetus_jesreelicus,Allocricetus_primitivus,Allocricetus_teilhardi,Apocricetus_alberti,Apocricetus_angustidens,Apocricetus_barrierei,Cricetulus_barabensis,Cricetulus_koufosi,Cricetulus_longicaudatus,Cricetus_cricetus,Cricetus_lophidens,Hypsocricetus_strimonis,Mesocricetus_auratus,Mesocricetus_brandti,Mesocricetus_newtoni,Mesocricetus_primitivus,Nannocricetus_qiui,Nothocricetulus_migratorius,Odessamys_palatocristatus,Odessamys_simionescui,Phodopus_campbelli,Phodopus_roborovskii,Phodopus_sungorus,Pseudocricetus_orienteuropaeus,Stylocricetus_meoticus,Tscherskia_triton,Urocricetus_kamensis 1e-04 FALSE 105
Sinocricetus_zdanskyi Allocricetulus_eversmanni,Allocricetus_aylasevimae,Allocricetus_bursae,Allocricetus_ehiki,Allocricetus_jesreelicus,Allocricetus_primitivus,Allocricetus_teilhardi,Apocricetus_alberti,Apocricetus_angustidens,Apocricetus_barrierei,Apocricetus_darderi,Cricetulus_barabensis,Cricetulus_koufosi,Cricetulus_longicaudatus,Cricetus_cricetus,Cricetus_lophidens,Hypsocricetus_strimonis,Mesocricetus_auratus,Mesocricetus_brandti,Mesocricetus_newtoni,Mesocricetus_primitivus,Nannocricetus_qiui,Nothocricetulus_migratorius,Odessamys_palatocristatus,Odessamys_simionescui,Phodopus_campbelli,Phodopus_roborovskii,Phodopus_sungorus,Tscherskia_triton,Urocricetus_kamensis 1e-04 FALSE 105
Sinocricetus_zdanskyi Allocricetulus_eversmanni,Allocricetus_aylasevimae,Allocricetus_bursae,Allocricetus_ehiki,Allocricetus_jesreelicus,Allocricetus_primitivus,Allocricetus_teilhardi,Apocricetus_alberti,Apocricetus_angustidens,Apocricetus_barrierei,Cricetulus_barabensis,Cricetulus_europaeus,Cricetulus_koufosi,Cricetulus_longicaudatus,Cricetus_cricetus,Cricetus_lophidens,Hypsocricetus_strimonis,Mesocricetus_auratus,Mesocricetus_brandti,Mesocricetus_newtoni,Mesocricetus_primitivus,Nannocricetus_qiui,Nothocricetulus_migratorius,Odessamys_palatocristatus,Odessamys_simionescui,Phodopus_campbelli,Phodopus_roborovskii,Phodopus_sungorus,Pseudocricetus_kormosi,Pseudocricetus_orienteuropaeus,Tscherskia_triton,Urocricetus_kamensis 1e-04 FALSE 105
Sinocricetus_zdanskyi Allocricetulus_eversmanni,Allocricetus_bursae,Allocricetus_ehiki,Allocricetus_jesreelicus,Allocricetus_teilhardi,Cricetulus_barabensis,Cricetulus_koufosi,Cricetulus_longicaudatus,Cricetus_cricetus,Mesocricetus_auratus,Mesocricetus_brandti,Mesocricetus_newtoni,Mesocricetus_primitivus,Nothocricetulus_migratorius,Odessamys_palatocristatus,Odessamys_simionescui,Phodopus_campbelli,Phodopus_roborovskii,Phodopus_sungorus,Tscherskia_triton,Urocricetus_kamensis 1e-04 FALSE 105
Sinocricetus_zdanskyi Cricetulodon_lucentensis,Cricetulodon_meini,Pseudocricetus_orienteuropaeus 1e-04 FALSE 105
Sinocricetus_zdanskyi Allocricetulus_eversmanni,Allocricetus_bursae,Allocricetus_ehiki,Allocricetus_jesreelicus,Allocricetus_teilhardi,Apocricetus_alberti,Apocricetus_angustidens,Apocricetus_barrierei,Apocricetus_darderi,Cricetulus_barabensis,Cricetulus_koufosi,Cricetulus_longicaudatus,Cricetus_cricetus,Cricetus_lophidens,Hattomys_beetsi,Hattomys_gargantua,Hattomys_nazarii,Hypsocricetus_strimonis,Mesocricetus_auratus,Mesocricetus_brandti,Mesocricetus_newtoni,Mesocricetus_primitivus,Nothocricetulus_migratorius,Odessamys_palatocristatus,Odessamys_simionescui,Phodopus_campbelli,Phodopus_roborovskii,Phodopus_sungorus,Pseudocricetus_orienteuropaeus,Stylocricetus_meoticus,Tragomys_macpheei,Tscherskia_triton,Urocricetus_kamensis 1e-04 FALSE 105
Sinocricetus_zdanskyi Allocricetulus_eversmanni,Allocricetus_bursae,Allocricetus_ehiki,Allocricetus_jesreelicus,Allocricetus_teilhardi,Apocricetus_alberti,Apocricetus_angustidens,Apocricetus_barrierei,Apocricetus_darderi,Cricetulodon_lucentensis,Cricetulodon_meini,Cricetulus_barabensis,Cricetulus_koufosi,Cricetulus_longicaudatus,Cricetus_cricetus,Cricetus_lophidens,Hattomys_beetsi,Hattomys_gargantua,Hattomys_nazarii,Hypsocricetus_strimonis,Mesocricetus_auratus,Mesocricetus_brandti,Mesocricetus_newtoni,Mesocricetus_primitivus,Nothocricetulus_migratorius,Odessamys_palatocristatus,Odessamys_simionescui,Phodopus_campbelli,Phodopus_roborovskii,Phodopus_sungorus,Pseudocricetus_orienteuropaeus,Tragomys_macpheei,Tscherskia_triton,Urocricetus_kamensis 1e-04 FALSE 105
Sinocricetus_zdanskyi Allocricetulus_eversmanni,Allocricetus_bursae,Allocricetus_ehiki,Apocricetus_alberti,Apocricetus_angustidens,Apocricetus_barrierei,Cricetulodon_lucentensis,Cricetulodon_meini,Cricetulus_barabensis,Cricetulus_longicaudatus,Cricetus_cricetus,Cricetus_lophidens,Hypsocricetus_strimonis,Mesocricetus_auratus,Mesocricetus_brandti,Mesocricetus_newtoni,Mesocricetus_primitivus,Nothocricetulus_migratorius,Odessamys_palatocristatus,Odessamys_simionescui,Phodopus_campbelli,Phodopus_roborovskii,Phodopus_sungorus,Pseudocricetus_orienteuropaeus,Stylocricetus_meoticus,Tscherskia_triton,Urocricetus_kamensis 1e-04 FALSE 105
Sinocricetus_zdanskyi Allocricetulus_eversmanni,Allocricetus_bursae,Allocricetus_ehiki,Allocricetus_jesreelicus,Allocricetus_teilhardi,Apocricetus_alberti,Apocricetus_angustidens,Apocricetus_barrierei,Cricetulus_barabensis,Cricetulus_longicaudatus,Cricetus_cricetus,Cricetus_lophidens,Hypsocricetus_strimonis,Mesocricetus_auratus,Mesocricetus_brandti,Mesocricetus_newtoni,Mesocricetus_primitivus,Nothocricetulus_migratorius,Odessamys_palatocristatus,Odessamys_simionescui,Phodopus_campbelli,Phodopus_roborovskii,Phodopus_sungorus,Tscherskia_triton,Urocricetus_kamensis 2e-04 FALSE 105
Sinocricetus_zdanskyi Allocricetus_aylasevimae,Allocricetus_primitivus,Cricetulus_europaeus,Pseudocricetus_kormosi,Pseudocricetus_orienteuropaeus,Stylocricetus_meoticus 1e-04 FALSE 106
Sinocricetus_zdanskyi Allocricetulus_eversmanni,Allocricetus_bursae,Allocricetus_ehiki,Apocricetus_alberti,Apocricetus_angustidens,Apocricetus_barrierei,Apocricetus_darderi,Cricetulus_barabensis,Cricetulus_longicaudatus,Cricetus_cricetus,Cricetus_lophidens,Hattomys_gargantua,Hattomys_nazarii,Hypsocricetus_strimonis,Mesocricetus_auratus,Mesocricetus_brandti,Mesocricetus_newtoni,Mesocricetus_primitivus,Nothocricetulus_migratorius,Odessamys_palatocristatus,Odessamys_simionescui,Phodopus_campbelli,Phodopus_roborovskii,Phodopus_sungorus,Tragomys_macpheei,Tscherskia_triton,Urocricetus_kamensis 1e-04 FALSE 117
Sinocricetus_zdanskyi Allocricetulus_eversmanni,Allocricetus_aylasevimae,Allocricetus_bursae,Allocricetus_ehiki,Allocricetus_jesreelicus,Allocricetus_primitivus,Allocricetus_teilhardi,Apocricetus_alberti,Apocricetus_angustidens,Apocricetus_barrierei,Cricetulodon_meini,Cricetulus_barabensis,Cricetulus_europaeus,Cricetulus_koufosi,Cricetulus_longicaudatus,Cricetus_cricetus,Cricetus_lophidens,Hypsocricetus_strimonis,Mesocricetus_auratus,Mesocricetus_brandti,Mesocricetus_newtoni,Mesocricetus_primitivus,Nannocricetus_qiui,Nothocricetulus_migratorius,Odessamys_palatocristatus,Odessamys_simionescui,Phodopus_campbelli,Phodopus_roborovskii,Phodopus_sungorus,Pseudocricetus_kormosi,Pseudocricetus_orienteuropaeus,Stylocricetus_meoticus,Tscherskia_triton,Urocricetus_kamensis 1e-04 FALSE 105
Sinocricetus_zdanskyi Allocricetulus_eversmanni,Allocricetus_bursae,Allocricetus_ehiki,Apocricetus_alberti,Apocricetus_angustidens,Apocricetus_barrierei,Apocricetus_darderi,Cricetulus_barabensis,Cricetulus_longicaudatus,Cricetus_cricetus,Cricetus_lophidens,Hattomys_beetsi,Hattomys_gargantua,Hattomys_nazarii,Hypsocricetus_strimonis,Mesocricetus_auratus,Mesocricetus_brandti,Mesocricetus_newtoni,Mesocricetus_primitivus,Nothocricetulus_migratorius,Odessamys_palatocristatus,Odessamys_simionescui,Phodopus_campbelli,Phodopus_roborovskii,Phodopus_sungorus,Pseudocricetus_orienteuropaeus,Stylocricetus_meoticus,Tragomys_macpheei,Tscherskia_triton,Urocricetus_kamensis 1e-04 FALSE 105
Sinocricetus_zdanskyi Allocricetus_jesreelicus,Allocricetus_primitivus,Allocricetus_teilhardi,Cricetulus_europaeus,Cricetulus_koufosi 1e-04 FALSE 106
Sinocricetus_zdanskyi Allocricetulus_eversmanni,Allocricetus_bursae,Allocricetus_ehiki,Apocricetus_alberti,Apocricetus_angustidens,Apocricetus_barrierei,Apocricetus_darderi,Cricetulodon_meini,Cricetulus_barabensis,Cricetulus_longicaudatus,Cricetus_cricetus,Cricetus_lophidens,Hattomys_beetsi,Hattomys_gargantua,Hattomys_nazarii,Hypsocricetus_strimonis,Mesocricetus_auratus,Mesocricetus_brandti,Mesocricetus_newtoni,Mesocricetus_primitivus,Nothocricetulus_migratorius,Odessamys_palatocristatus,Odessamys_simionescui,Phodopus_campbelli,Phodopus_roborovskii,Phodopus_sungorus,Stylocricetus_meoticus,Tragomys_macpheei,Tscherskia_triton,Urocricetus_kamensis 1e-04 FALSE 105
Sinocricetus_zdanskyi Allocricetulus_eversmanni,Allocricetus_bursae,Cricetulus_barabensis,Cricetulus_europaeus,Cricetulus_longicaudatus,Cricetus_cricetus,Mesocricetus_auratus,Mesocricetus_brandti,Mesocricetus_newtoni,Mesocricetus_primitivus,Nothocricetulus_migratorius,Odessamys_palatocristatus,Odessamys_simionescui,Phodopus_campbelli,Phodopus_roborovskii,Phodopus_sungorus,Pseudocricetus_kormosi,Pseudocricetus_orienteuropaeus,Tscherskia_triton,Urocricetus_kamensis 1e-04 FALSE 105
Sinocricetus_zdanskyi Allocricetulus_eversmanni,Allocricetus_aylasevimae,Allocricetus_bursae,Allocricetus_ehiki,Allocricetus_jesreelicus,Allocricetus_primitivus,Allocricetus_teilhardi,Apocricetus_alberti,Apocricetus_angustidens,Apocricetus_barrierei,Apocricetus_darderi,Cricetulus_barabensis,Cricetulus_koufosi,Cricetulus_longicaudatus,Cricetus_cricetus,Cricetus_lophidens,Hattomys_beetsi,Hattomys_gargantua,Hattomys_nazarii,Hypsocricetus_strimonis,Mesocricetus_auratus,Mesocricetus_brandti,Mesocricetus_newtoni,Mesocricetus_primitivus,Nannocricetus_qiui,Nothocricetulus_migratorius,Odessamys_palatocristatus,Odessamys_simionescui,Phodopus_campbelli,Phodopus_roborovskii,Phodopus_sungorus,Tscherskia_triton,Urocricetus_kamensis 1e-04 FALSE 105
Sinocricetus_zdanskyi Allocricetulus_eversmanni,Allocricetus_bursae,Apocricetus_alberti,Apocricetus_angustidens,Apocricetus_barrierei,Apocricetus_darderi,Cricetulodon_lucentensis,Cricetulodon_meini,Cricetulus_barabensis,Cricetulus_longicaudatus,Cricetus_cricetus,Cricetus_lophidens,Hattomys_beetsi,Hattomys_gargantua,Hattomys_nazarii,Hypsocricetus_strimonis,Mesocricetus_auratus,Mesocricetus_brandti,Mesocricetus_newtoni,Mesocricetus_primitivus,Nothocricetulus_migratorius,Odessamys_palatocristatus,Odessamys_simionescui,Phodopus_campbelli,Phodopus_roborovskii,Phodopus_sungorus,Stylocricetus_meoticus,Tragomys_macpheei,Tscherskia_triton,Urocricetus_kamensis 1e-04 FALSE 105
Sinocricetus_zdanskyi Allocricetus_ehiki,Apocricetus_alberti,Apocricetus_angustidens,Apocricetus_barrierei,Cricetus_lophidens,Hypsocricetus_strimonis 1e-04 FALSE 122
Sinocricetus_zdanskyi Allocricetulus_eversmanni,Allocricetus_bursae,Allocricetus_ehiki,Apocricetus_alberti,Apocricetus_angustidens,Apocricetus_barrierei,Apocricetus_darderi,Cricetulodon_lucentensis,Cricetulodon_meini,Cricetulus_barabensis,Cricetulus_longicaudatus,Cricetus_cricetus,Cricetus_lophidens,Hypsocricetus_strimonis,Mesocricetus_auratus,Mesocricetus_brandti,Mesocricetus_newtoni,Mesocricetus_primitivus,Nothocricetulus_migratorius,Odessamys_palatocristatus,Odessamys_simionescui,Phodopus_campbelli,Phodopus_roborovskii,Phodopus_sungorus,Tragomys_macpheei,Tscherskia_triton,Urocricetus_kamensis 1e-04 FALSE 115
Sinocricetus_zdanskyi Apocricetus_alberti,Apocricetus_angustidens,Apocricetus_barrierei,Cricetus_lophidens,Hypsocricetus_strimonis 1e-04 FALSE 122
Sinocricetus_zdanskyi Allocricetulus_eversmanni,Allocricetus_bursae,Allocricetus_ehiki,Allocricetus_jesreelicus,Allocricetus_teilhardi,Apocricetus_alberti,Apocricetus_angustidens,Apocricetus_barrierei,Cricetulus_barabensis,Cricetulus_koufosi,Cricetulus_longicaudatus,Cricetus_cricetus,Cricetus_lophidens,Hypsocricetus_strimonis,Mesocricetus_auratus,Mesocricetus_brandti,Mesocricetus_newtoni,Mesocricetus_primitivus,Nothocricetulus_migratorius,Odessamys_palatocristatus,Odessamys_simionescui,Phodopus_campbelli,Phodopus_roborovskii,Phodopus_sungorus,Tragomys_macpheei,Tscherskia_triton,Urocricetus_kamensis 1e-04 FALSE 105
Sinocricetus_zdanskyi Allocricetus_ehiki,Apocricetus_alberti,Apocricetus_angustidens,Apocricetus_barrierei,Apocricetus_darderi,Cricetus_lophidens,Hattomys_beetsi,Hattomys_gargantua,Hattomys_nazarii,Hypsocricetus_strimonis,Mesocricetus_primitivus,Odessamys_palatocristatus,Odessamys_simionescui,Tragomys_macpheei 1e-04 FALSE 117
Sinocricetus_zdanskyi Allocricetulus_eversmanni,Allocricetus_aylasevimae,Allocricetus_bursae,Allocricetus_ehiki,Allocricetus_jesreelicus,Allocricetus_primitivus,Allocricetus_teilhardi,Apocricetus_alberti,Apocricetus_angustidens,Apocricetus_barrierei,Apocricetus_darderi,Cricetulodon_lucentensis,Cricetulodon_meini,Cricetulus_barabensis,Cricetulus_europaeus,Cricetulus_koufosi,Cricetulus_longicaudatus,Cricetus_cricetus,Cricetus_lophidens,Hattomys_beetsi,Hattomys_gargantua,Hattomys_nazarii,Hypsocricetus_strimonis,Mesocricetus_auratus,Mesocricetus_brandti,Mesocricetus_newtoni,Mesocricetus_primitivus,Nannocricetus_qiui,Nothocricetulus_migratorius,Odessamys_palatocristatus,Odessamys_simionescui,Phodopus_campbelli,Phodopus_roborovskii,Phodopus_sungorus,Pseudocricetus_kormosi,Pseudocricetus_orienteuropaeus,Tragomys_macpheei,Tscherskia_triton,Urocricetus_kamensis 1e-04 FALSE 105
Sinocricetus_zdanskyi Allocricetus_ehiki,Allocricetus_jesreelicus,Allocricetus_primitivus,Allocricetus_teilhardi,Cricetulus_koufosi 1e-04 FALSE 105
Sinocricetus_zdanskyi Allocricetulus_eversmanni,Allocricetus_bursae,Apocricetus_alberti,Apocricetus_angustidens,Apocricetus_barrierei,Cricetulus_barabensis,Cricetulus_longicaudatus,Cricetus_cricetus,Cricetus_lophidens,Hypsocricetus_strimonis,Mesocricetus_auratus,Mesocricetus_brandti,Mesocricetus_newtoni,Mesocricetus_primitivus,Nothocricetulus_migratorius,Odessamys_palatocristatus,Odessamys_simionescui,Phodopus_campbelli,Phodopus_roborovskii,Phodopus_sungorus,Tscherskia_triton,Urocricetus_kamensis 1e-04 FALSE 122
Sinocricetus_zdanskyi Allocricetus_bursae,Allocricetus_ehiki,Apocricetus_alberti,Apocricetus_angustidens,Apocricetus_barrierei,Apocricetus_darderi,Cricetus_lophidens,Hattomys_beetsi,Hattomys_gargantua,Hattomys_nazarii,Hypsocricetus_strimonis,Tragomys_macpheei 1e-04 FALSE 117
Sinocricetus_zdanskyi Allocricetus_jesreelicus,Allocricetus_teilhardi,Apocricetus_alberti,Apocricetus_angustidens,Apocricetus_barrierei,Cricetulus_koufosi,Hypsocricetus_strimonis 1e-04 FALSE 105
Sinocricetus_zdanskyi Allocricetulus_eversmanni,Allocricetus_bursae,Allocricetus_ehiki,Apocricetus_alberti,Apocricetus_angustidens,Apocricetus_barrierei,Cricetulodon_meini,Cricetulus_barabensis,Cricetulus_longicaudatus,Cricetus_cricetus,Hypsocricetus_strimonis,Mesocricetus_auratus,Mesocricetus_brandti,Mesocricetus_newtoni,Mesocricetus_primitivus,Nothocricetulus_migratorius,Odessamys_palatocristatus,Odessamys_simionescui,Phodopus_campbelli,Phodopus_roborovskii,Phodopus_sungorus,Tscherskia_triton,Urocricetus_kamensis 1e-04 FALSE 115
Sinocricetus_zdanskyi Allocricetulus_eversmanni,Allocricetus_bursae,Allocricetus_ehiki,Allocricetus_jesreelicus,Allocricetus_teilhardi,Apocricetus_alberti,Apocricetus_angustidens,Apocricetus_barrierei,Apocricetus_darderi,Cricetulus_barabensis,Cricetulus_koufosi,Cricetulus_longicaudatus,Cricetus_cricetus,Cricetus_lophidens,Hattomys_beetsi,Hattomys_gargantua,Hattomys_nazarii,Hypsocricetus_strimonis,Mesocricetus_auratus,Mesocricetus_brandti,Mesocricetus_newtoni,Mesocricetus_primitivus,Nannocricetus_qiui,Nothocricetulus_migratorius,Odessamys_palatocristatus,Odessamys_simionescui,Phodopus_campbelli,Phodopus_roborovskii,Phodopus_sungorus,Tragomys_macpheei,Tscherskia_triton,Urocricetus_kamensis 1e-04 FALSE 105
Sinocricetus_zdanskyi Apocricetus_alberti,Apocricetus_angustidens,Apocricetus_barrierei,Cricetus_lophidens 1e-04 FALSE 122
Sinocricetus_zdanskyi Apocricetus_alberti,Apocricetus_angustidens,Apocricetus_barrierei,Apocricetus_darderi,Cricetulodon_meini,Cricetulus_europaeus,Cricetus_lophidens,Hattomys_beetsi,Hattomys_gargantua,Hattomys_nazarii,Hypsocricetus_strimonis,Mesocricetus_primitivus,Odessamys_palatocristatus,Odessamys_simionescui,Pseudocricetus_kormosi,Pseudocricetus_orienteuropaeus,Tragomys_macpheei 1e-04 FALSE 105
Sinocricetus_zdanskyi Apocricetus_alberti,Apocricetus_angustidens,Apocricetus_barrierei,Apocricetus_darderi,Cricetulodon_meini,Hattomys_beetsi,Hattomys_gargantua,Hattomys_nazarii,Hypsocricetus_strimonis,Tragomys_macpheei 1e-04 FALSE 115
Nannocricetus_mongolicus Allocricetus_jesreelicus,Allocricetus_primitivus,Allocricetus_teilhardi,Cricetulus_koufosi,Nannocricetus_qiui 0.1452 TRUE 111
Nannocricetus_mongolicus Cricetulus_europaeus,Pseudocricetus_kormosi,Pseudocricetus_orienteuropaeus 0.0239 TRUE 108
Nannocricetus_mongolicus Allocricetus_primitivus,Nannocricetus_qiui 0.079 TRUE 112
Nannocricetus_mongolicus Allocricetus_aylasevimae,Allocricetus_jesreelicus,Allocricetus_primitivus,Allocricetus_teilhardi,Cricetulus_koufosi,Nannocricetus_qiui 0.1411 TRUE 110
Nannocricetus_mongolicus Allocricetulus_eversmanni,Allocricetus_bursae,Allocricetus_ehiki,Apocricetus_alberti,Apocricetus_angustidens,Apocricetus_barrierei,Apocricetus_darderi,Cricetulus_barabensis,Cricetulus_longicaudatus,Cricetus_cricetus,Cricetus_lophidens,Hattomys_beetsi,Hattomys_gargantua,Hattomys_nazarii,Hypsocricetus_strimonis,Mesocricetus_auratus,Mesocricetus_brandti,Mesocricetus_newtoni,Mesocricetus_primitivus,Nothocricetulus_migratorius,Odessamys_palatocristatus,Odessamys_simionescui,Phodopus_campbelli,Phodopus_roborovskii,Phodopus_sungorus,Tragomys_macpheei,Tscherskia_triton,Urocricetus_kamensis 0.0053 TRUE 117
Nannocricetus_mongolicus Cricetulus_europaeus,Pseudocricetus_kormosi,Pseudocricetus_orienteuropaeus,Stylocricetus_meoticus 0.0211 TRUE 107
Nannocricetus_mongolicus Nannocricetus_qiui 0.2575 TRUE 44
Nannocricetus_mongolicus Allocricetus_aylasevimae 0.036 TRUE 49
Nannocricetus_mongolicus Cricetulus_europaeus,Pseudocricetus_kormosi 0.0157 TRUE 109
Nannocricetus_mongolicus Allocricetulus_eversmanni,Allocricetus_bursae,Cricetulus_barabensis,Cricetulus_longicaudatus,Cricetus_cricetus,Mesocricetus_auratus,Mesocricetus_brandti,Mesocricetus_newtoni,Mesocricetus_primitivus,Nothocricetulus_migratorius,Phodopus_campbelli,Phodopus_roborovskii,Phodopus_sungorus,Tscherskia_triton,Urocricetus_kamensis 0.005 FALSE 127
Nannocricetus_mongolicus Allocricetulus_eversmanni,Allocricetus_bursae,Allocricetus_ehiki,Cricetulus_barabensis,Cricetulus_longicaudatus,Cricetus_cricetus,Mesocricetus_auratus,Mesocricetus_brandti,Mesocricetus_newtoni,Mesocricetus_primitivus,Nothocricetulus_migratorius,Phodopus_campbelli,Phodopus_roborovskii,Phodopus_sungorus,Tscherskia_triton,Urocricetus_kamensis 0.0049 FALSE 127
Nannocricetus_mongolicus Allocricetus_aylasevimae,Allocricetus_primitivus,Nannocricetus_qiui 0.0295 FALSE 110
Nannocricetus_mongolicus Allocricetulus_eversmanni,Allocricetus_bursae,Allocricetus_ehiki,Cricetulus_barabensis,Cricetulus_longicaudatus,Cricetus_cricetus,Mesocricetus_auratus,Mesocricetus_brandti,Mesocricetus_newtoni,Nothocricetulus_migratorius,Phodopus_campbelli,Phodopus_roborovskii,Phodopus_sungorus,Tscherskia_triton,Urocricetus_kamensis 0.0167 TRUE 130
Nannocricetus_mongolicus Allocricetulus_eversmanni,Allocricetus_aylasevimae,Allocricetus_bursae,Allocricetus_ehiki,Allocricetus_jesreelicus,Allocricetus_primitivus,Allocricetus_teilhardi,Apocricetus_alberti,Apocricetus_angustidens,Apocricetus_barrierei,Apocricetus_darderi,Cricetulodon_lucentensis,Cricetulodon_meini,Cricetulus_barabensis,Cricetulus_europaeus,Cricetulus_koufosi,Cricetulus_longicaudatus,Cricetus_cricetus,Cricetus_lophidens,Hattomys_beetsi,Hattomys_gargantua,Hattomys_nazarii,Hypsocricetus_strimonis,Mesocricetus_auratus,Mesocricetus_brandti,Mesocricetus_newtoni,Mesocricetus_primitivus,Nannocricetus_qiui,Nothocricetulus_migratorius,Odessamys_palatocristatus,Odessamys_simionescui,Phodopus_campbelli,Phodopus_roborovskii,Phodopus_sungorus,Pseudocricetus_kormosi,Pseudocricetus_orienteuropaeus,Stylocricetus_meoticus,Tragomys_macpheei,Tscherskia_triton,Urocricetus_kamensis 5e-04 TRUE 105
Nannocricetus_mongolicus Allocricetus_bursae 0.0022 TRUE 51
Nannocricetus_mongolicus Allocricetus_primitivus 0.0041 TRUE 50
Nannocricetus_mongolicus Allocricetulus_eversmanni,Cricetulus_barabensis,Cricetulus_longicaudatus,Cricetus_cricetus,Nothocricetulus_migratorius,Tscherskia_triton 0.0031 FALSE 132
Nannocricetus_mongolicus Pseudocricetus_orienteuropaeus,Stylocricetus_meoticus 0.0027 FALSE 107
Nannocricetus_mongolicus Allocricetulus_eversmanni,Allocricetus_bursae,Allocricetus_ehiki,Allocricetus_jesreelicus,Allocricetus_primitivus,Allocricetus_teilhardi,Cricetulus_barabensis,Cricetulus_koufosi,Cricetulus_longicaudatus,Cricetus_cricetus,Mesocricetus_auratus,Mesocricetus_brandti,Mesocricetus_newtoni,Mesocricetus_primitivus,Nannocricetus_qiui,Nothocricetulus_migratorius,Odessamys_palatocristatus,Odessamys_simionescui,Phodopus_campbelli,Phodopus_roborovskii,Phodopus_sungorus,Tscherskia_triton,Urocricetus_kamensis 2e-04 FALSE 105
Nannocricetus_mongolicus Allocricetus_aylasevimae,Allocricetus_jesreelicus,Allocricetus_primitivus,Cricetulus_koufosi,Nannocricetus_qiui 1e-04 FALSE 110
Nannocricetus_mongolicus Allocricetus_jesreelicus,Allocricetus_teilhardi,Cricetulus_koufosi 0.0284 TRUE 113
Nannocricetus_mongolicus Allocricetulus_eversmanni,Allocricetus_bursae,Cricetulus_barabensis,Cricetulus_longicaudatus,Cricetus_cricetus,Mesocricetus_auratus,Mesocricetus_brandti,Mesocricetus_newtoni,Nothocricetulus_migratorius,Phodopus_campbelli,Phodopus_roborovskii,Phodopus_sungorus,Tscherskia_triton,Urocricetus_kamensis 0.0164 TRUE 131
Nannocricetus_mongolicus Allocricetulus_eversmanni,Allocricetus_bursae,Cricetulus_barabensis,Cricetulus_longicaudatus,Cricetus_cricetus,Nothocricetulus_migratorius,Tscherskia_triton 0.0091 TRUE 132
Nannocricetus_mongolicus Allocricetulus_eversmanni,Allocricetus_jesreelicus,Allocricetus_teilhardi,Cricetulus_barabensis,Cricetulus_koufosi,Cricetulus_longicaudatus,Cricetus_cricetus,Mesocricetus_auratus,Mesocricetus_brandti,Mesocricetus_newtoni,Nothocricetulus_migratorius,Phodopus_campbelli,Phodopus_roborovskii,Phodopus_sungorus,Tscherskia_triton,Urocricetus_kamensis 7e-04 FALSE 105
Nannocricetus_mongolicus Allocricetus_aylasevimae,Nannocricetus_qiui 3e-04 FALSE 110
Nannocricetus_mongolicus Tscherskia_triton 0.0143 TRUE 68
Nannocricetus_mongolicus Allocricetus_jesreelicus,Allocricetus_primitivus,Cricetulus_koufosi,Nannocricetus_qiui 4e-04 FALSE 111
Nannocricetus_mongolicus Allocricetus_aylasevimae,Allocricetus_primitivus,Cricetulus_europaeus,Nannocricetus_qiui 2e-04 FALSE 106
Nannocricetus_mongolicus Pseudocricetus_orienteuropaeus 0.009 TRUE 6
Nannocricetus_mongolicus Allocricetulus_eversmanni,Allocricetus_bursae,Cricetulus_barabensis,Cricetulus_longicaudatus,Cricetus_cricetus,Mesocricetus_auratus,Mesocricetus_brandti,Mesocricetus_newtoni,Mesocricetus_primitivus,Nothocricetulus_migratorius,Odessamys_palatocristatus,Odessamys_simionescui,Phodopus_campbelli,Phodopus_roborovskii,Phodopus_sungorus,Tscherskia_triton,Urocricetus_kamensis 0.0014 FALSE 127
Nannocricetus_mongolicus Allocricetulus_eversmanni,Allocricetus_bursae,Cricetulus_barabensis,Cricetulus_longicaudatus,Cricetus_cricetus,Nothocricetulus_migratorius 6e-04 TRUE 133
Nannocricetus_mongolicus Cricetulodon_lucentensis,Cricetulodon_meini 0.0028 TRUE 116
Nannocricetus_mongolicus Allocricetulus_eversmanni,Allocricetus_bursae,Allocricetus_ehiki,Cricetulus_barabensis,Cricetulus_longicaudatus,Cricetus_cricetus,Mesocricetus_auratus,Mesocricetus_brandti,Mesocricetus_newtoni,Mesocricetus_primitivus,Nothocricetulus_migratorius,Odessamys_palatocristatus,Odessamys_simionescui,Phodopus_campbelli,Phodopus_roborovskii,Phodopus_sungorus,Tscherskia_triton,Urocricetus_kamensis 0.0046 TRUE 127
Nannocricetus_mongolicus Allocricetulus_eversmanni,Allocricetus_bursae,Allocricetus_ehiki,Cricetulus_barabensis,Cricetulus_longicaudatus,Cricetus_cricetus,Nothocricetulus_migratorius,Tscherskia_triton 0.0034 FALSE 130
Nannocricetus_mongolicus Allocricetus_jesreelicus,Allocricetus_primitivus,Allocricetus_teilhardi,Cricetulus_koufosi 0.0065 FALSE 111
Nannocricetus_mongolicus Cricetus_lophidens 0.0012 TRUE 72
Nannocricetus_mongolicus Allocricetus_ehiki 0.0079 TRUE 52
Nannocricetus_mongolicus Allocricetulus_eversmanni,Allocricetus_bursae,Allocricetus_ehiki,Allocricetus_jesreelicus,Allocricetus_teilhardi,Cricetulus_barabensis,Cricetulus_koufosi,Cricetulus_longicaudatus,Cricetus_cricetus,Mesocricetus_auratus,Mesocricetus_brandti,Mesocricetus_newtoni,Mesocricetus_primitivus,Nothocricetulus_migratorius,Odessamys_palatocristatus,Odessamys_simionescui,Phodopus_campbelli,Phodopus_roborovskii,Phodopus_sungorus,Tscherskia_triton,Urocricetus_kamensis 5e-04 FALSE 105
Nannocricetus_mongolicus Allocricetus_aylasevimae,Allocricetus_jesreelicus,Allocricetus_primitivus,Allocricetus_teilhardi,Cricetulus_europaeus,Cricetulus_koufosi,Nannocricetus_qiui,Pseudocricetus_kormosi,Pseudocricetus_orienteuropaeus,Stylocricetus_meoticus 0.0022 TRUE 106
Nannocricetus_mongolicus Allocricetulus_eversmanni,Allocricetus_bursae,Allocricetus_ehiki,Allocricetus_jesreelicus,Allocricetus_teilhardi,Apocricetus_alberti,Apocricetus_angustidens,Apocricetus_barrierei,Apocricetus_darderi,Cricetulodon_lucentensis,Cricetulodon_meini,Cricetulus_barabensis,Cricetulus_koufosi,Cricetulus_longicaudatus,Cricetus_cricetus,Cricetus_lophidens,Hattomys_beetsi,Hattomys_gargantua,Hattomys_nazarii,Hypsocricetus_strimonis,Mesocricetus_auratus,Mesocricetus_brandti,Mesocricetus_newtoni,Mesocricetus_primitivus,Nothocricetulus_migratorius,Odessamys_palatocristatus,Odessamys_simionescui,Phodopus_campbelli,Phodopus_roborovskii,Phodopus_sungorus,Tragomys_macpheei,Tscherskia_triton,Urocricetus_kamensis 0.001 FALSE 105
Nannocricetus_mongolicus Allocricetulus_eversmanni,Cricetulus_barabensis,Cricetulus_longicaudatus,Cricetus_cricetus,Mesocricetus_auratus,Mesocricetus_brandti,Mesocricetus_newtoni,Mesocricetus_primitivus,Nothocricetulus_migratorius,Tscherskia_triton 2e-04 FALSE 127
Nannocricetus_mongolicus Allocricetus_jesreelicus,Allocricetus_teilhardi,Cricetulus_koufosi,Nannocricetus_qiui 0.003 FALSE 111
Nannocricetus_mongolicus Stylocricetus_meoticus 0.0042 TRUE 46
Nannocricetus_mongolicus Allocricetulus_eversmanni,Allocricetus_bursae,Allocricetus_ehiki,Cricetulus_barabensis,Cricetulus_longicaudatus,Cricetus_cricetus,Mesocricetus_auratus,Mesocricetus_brandti,Mesocricetus_newtoni,Nannocricetus_qiui,Nothocricetulus_migratorius,Phodopus_campbelli,Phodopus_roborovskii,Phodopus_sungorus,Tscherskia_triton,Urocricetus_kamensis 3e-04 FALSE 105
Nannocricetus_mongolicus Allocricetus_aylasevimae,Allocricetus_jesreelicus,Allocricetus_primitivus,Allocricetus_teilhardi,Cricetulus_europaeus,Cricetulus_koufosi,Nannocricetus_qiui,Pseudocricetus_kormosi,Pseudocricetus_orienteuropaeus 0.0011 FALSE 106
Nannocricetus_mongolicus Allocricetulus_eversmanni,Allocricetus_bursae,Allocricetus_ehiki,Allocricetus_jesreelicus,Allocricetus_teilhardi,Apocricetus_alberti,Apocricetus_angustidens,Apocricetus_barrierei,Cricetulodon_lucentensis,Cricetulodon_meini,Cricetulus_barabensis,Cricetulus_europaeus,Cricetulus_koufosi,Cricetulus_longicaudatus,Cricetus_cricetus,Cricetus_lophidens,Hypsocricetus_strimonis,Mesocricetus_auratus,Mesocricetus_brandti,Mesocricetus_newtoni,Mesocricetus_primitivus,Nothocricetulus_migratorius,Odessamys_palatocristatus,Odessamys_simionescui,Phodopus_campbelli,Phodopus_roborovskii,Phodopus_sungorus,Pseudocricetus_kormosi,Pseudocricetus_orienteuropaeus,Stylocricetus_meoticus,Tscherskia_triton,Urocricetus_kamensis 1e-04 FALSE 105
Nannocricetus_mongolicus Allocricetulus_eversmanni,Allocricetus_bursae,Allocricetus_ehiki,Apocricetus_alberti,Apocricetus_angustidens,Apocricetus_barrierei,Cricetulus_barabensis,Cricetulus_europaeus,Cricetulus_longicaudatus,Cricetus_cricetus,Cricetus_lophidens,Hypsocricetus_strimonis,Mesocricetus_auratus,Mesocricetus_brandti,Mesocricetus_newtoni,Mesocricetus_primitivus,Nothocricetulus_migratorius,Odessamys_palatocristatus,Odessamys_simionescui,Phodopus_campbelli,Phodopus_roborovskii,Phodopus_sungorus,Pseudocricetus_kormosi,Pseudocricetus_orienteuropaeus,Tscherskia_triton,Urocricetus_kamensis 3e-04 FALSE 105
Nannocricetus_mongolicus Allocricetulus_eversmanni,Allocricetus_bursae,Allocricetus_ehiki,Apocricetus_alberti,Apocricetus_angustidens,Apocricetus_barrierei,Apocricetus_darderi,Cricetulodon_lucentensis,Cricetulodon_meini,Cricetulus_barabensis,Cricetulus_europaeus,Cricetulus_longicaudatus,Cricetus_cricetus,Cricetus_lophidens,Hattomys_beetsi,Hattomys_gargantua,Hattomys_nazarii,Hypsocricetus_strimonis,Mesocricetus_auratus,Mesocricetus_brandti,Mesocricetus_newtoni,Mesocricetus_primitivus,Nothocricetulus_migratorius,Odessamys_palatocristatus,Odessamys_simionescui,Phodopus_campbelli,Phodopus_roborovskii,Phodopus_sungorus,Pseudocricetus_kormosi,Pseudocricetus_orienteuropaeus,Stylocricetus_meoticus,Tragomys_macpheei,Tscherskia_triton,Urocricetus_kamensis 0.0039 FALSE 105
Nannocricetus_mongolicus Cricetulus_europaeus 0.005 TRUE 56
Nannocricetus_mongolicus Allocricetulus_eversmanni,Allocricetus_bursae,Allocricetus_ehiki,Cricetulus_barabensis,Cricetulus_longicaudatus,Cricetus_cricetus,Cricetus_lophidens,Mesocricetus_auratus,Mesocricetus_brandti,Mesocricetus_newtoni,Mesocricetus_primitivus,Nothocricetulus_migratorius,Odessamys_palatocristatus,Odessamys_simionescui,Phodopus_campbelli,Phodopus_roborovskii,Phodopus_sungorus,Tscherskia_triton,Urocricetus_kamensis 0.0018 TRUE 126
Nannocricetus_mongolicus Allocricetulus_eversmanni,Allocricetus_bursae,Allocricetus_ehiki,Apocricetus_alberti,Apocricetus_angustidens,Apocricetus_barrierei,Cricetulus_barabensis,Cricetulus_longicaudatus,Cricetus_cricetus,Cricetus_lophidens,Hypsocricetus_strimonis,Mesocricetus_auratus,Mesocricetus_brandti,Mesocricetus_newtoni,Mesocricetus_primitivus,Nothocricetulus_migratorius,Odessamys_palatocristatus,Odessamys_simionescui,Phodopus_campbelli,Phodopus_roborovskii,Phodopus_sungorus,Tscherskia_triton,Urocricetus_kamensis 0.0047 TRUE 122
Nannocricetus_mongolicus Mesocricetus_auratus,Mesocricetus_brandti,Mesocricetus_newtoni,Phodopus_campbelli,Phodopus_roborovskii,Phodopus_sungorus,Urocricetus_kamensis 1e-04 TRUE 138
Nannocricetus_mongolicus Allocricetulus_eversmanni,Allocricetus_bursae,Allocricetus_ehiki,Allocricetus_jesreelicus,Allocricetus_teilhardi,Apocricetus_alberti,Apocricetus_angustidens,Apocricetus_barrierei,Cricetulus_barabensis,Cricetulus_europaeus,Cricetulus_koufosi,Cricetulus_longicaudatus,Cricetus_cricetus,Cricetus_lophidens,Hypsocricetus_strimonis,Mesocricetus_auratus,Mesocricetus_brandti,Mesocricetus_newtoni,Mesocricetus_primitivus,Nothocricetulus_migratorius,Odessamys_palatocristatus,Odessamys_simionescui,Phodopus_campbelli,Phodopus_roborovskii,Phodopus_sungorus,Pseudocricetus_kormosi,Pseudocricetus_orienteuropaeus,Stylocricetus_meoticus,Tscherskia_triton,Urocricetus_kamensis 3e-04 FALSE 105
Nannocricetus_mongolicus Allocricetulus_eversmanni,Allocricetus_bursae,Allocricetus_ehiki,Allocricetus_jesreelicus,Allocricetus_teilhardi,Apocricetus_alberti,Apocricetus_angustidens,Apocricetus_barrierei,Cricetulus_barabensis,Cricetulus_koufosi,Cricetulus_longicaudatus,Cricetus_cricetus,Cricetus_lophidens,Hypsocricetus_strimonis,Mesocricetus_auratus,Mesocricetus_brandti,Mesocricetus_newtoni,Mesocricetus_primitivus,Nothocricetulus_migratorius,Odessamys_palatocristatus,Odessamys_simionescui,Phodopus_campbelli,Phodopus_roborovskii,Phodopus_sungorus,Tscherskia_triton,Urocricetus_kamensis 0.0013 FALSE 105
Nannocricetus_mongolicus Allocricetulus_eversmanni,Allocricetus_bursae,Allocricetus_ehiki,Allocricetus_jesreelicus,Allocricetus_teilhardi,Cricetulus_barabensis,Cricetulus_koufosi,Cricetulus_longicaudatus,Cricetus_cricetus,Mesocricetus_auratus,Mesocricetus_brandti,Mesocricetus_newtoni,Mesocricetus_primitivus,Nothocricetulus_migratorius,Phodopus_campbelli,Phodopus_roborovskii,Phodopus_sungorus,Tscherskia_triton,Urocricetus_kamensis 0.0013 FALSE 105
Nannocricetus_mongolicus Cricetulus_europaeus,Pseudocricetus_orienteuropaeus 4e-04 FALSE 108
Nannocricetus_mongolicus Allocricetulus_eversmanni,Cricetulus_barabensis,Cricetulus_longicaudatus,Cricetus_cricetus,Mesocricetus_auratus,Mesocricetus_brandti,Mesocricetus_newtoni,Nothocricetulus_migratorius,Phodopus_campbelli,Phodopus_roborovskii,Phodopus_sungorus,Tscherskia_triton,Urocricetus_kamensis 0.0068 FALSE 131
Nannocricetus_mongolicus Mesocricetus_auratus,Mesocricetus_brandti,Mesocricetus_newtoni 0.0035 TRUE 139
Nannocricetus_mongolicus Allocricetulus_eversmanni,Allocricetus_bursae,Allocricetus_jesreelicus,Allocricetus_teilhardi,Cricetulus_barabensis,Cricetulus_koufosi,Cricetulus_longicaudatus,Cricetus_cricetus,Nothocricetulus_migratorius,Tscherskia_triton 0.001 FALSE 105
Nannocricetus_mongolicus Allocricetus_ehiki,Allocricetus_jesreelicus,Allocricetus_teilhardi,Cricetulus_koufosi 2e-04 FALSE 105
Nannocricetus_mongolicus Mesocricetus_primitivus 0.001 TRUE 67
Nannocricetus_mongolicus Allocricetulus_eversmanni,Allocricetus_bursae,Allocricetus_ehiki,Apocricetus_alberti,Apocricetus_angustidens,Apocricetus_barrierei,Apocricetus_darderi,Cricetulodon_lucentensis,Cricetulodon_meini,Cricetulus_barabensis,Cricetulus_longicaudatus,Cricetus_cricetus,Cricetus_lophidens,Hattomys_beetsi,Hattomys_gargantua,Hattomys_nazarii,Hypsocricetus_strimonis,Mesocricetus_auratus,Mesocricetus_brandti,Mesocricetus_newtoni,Mesocricetus_primitivus,Nothocricetulus_migratorius,Odessamys_palatocristatus,Odessamys_simionescui,Phodopus_campbelli,Phodopus_roborovskii,Phodopus_sungorus,Tragomys_macpheei,Tscherskia_triton,Urocricetus_kamensis 0.0031 TRUE 115
Nannocricetus_mongolicus Urocricetus_kamensis 3e-04 TRUE 63
Nannocricetus_mongolicus Allocricetus_jesreelicus,Allocricetus_primitivus,Allocricetus_teilhardi,Cricetulus_europaeus,Cricetulus_koufosi,Nannocricetus_qiui,Pseudocricetus_kormosi 4e-04 FALSE 106
Nannocricetus_mongolicus Allocricetulus_eversmanni,Allocricetus_bursae,Allocricetus_jesreelicus,Allocricetus_teilhardi,Cricetulus_barabensis,Cricetulus_koufosi,Cricetulus_longicaudatus,Cricetus_cricetus,Mesocricetus_auratus,Mesocricetus_brandti,Mesocricetus_newtoni,Mesocricetus_primitivus,Nothocricetulus_migratorius,Odessamys_palatocristatus,Odessamys_simionescui,Phodopus_campbelli,Phodopus_roborovskii,Phodopus_sungorus,Tscherskia_triton,Urocricetus_kamensis 5e-04 FALSE 105
Nannocricetus_mongolicus Allocricetus_ehiki,Mesocricetus_auratus,Mesocricetus_brandti,Mesocricetus_newtoni 2e-04 FALSE 130
Nannocricetus_mongolicus Cricetulus_koufosi 2e-04 TRUE 57
Nannocricetus_mongolicus Allocricetulus_eversmanni,Allocricetus_bursae,Allocricetus_ehiki,Allocricetus_jesreelicus,Allocricetus_teilhardi,Apocricetus_alberti,Apocricetus_angustidens,Apocricetus_barrierei,Apocricetus_darderi,Cricetulodon_lucentensis,Cricetulodon_meini,Cricetulus_barabensis,Cricetulus_europaeus,Cricetulus_koufosi,Cricetulus_longicaudatus,Cricetus_cricetus,Cricetus_lophidens,Hattomys_beetsi,Hattomys_gargantua,Hattomys_nazarii,Hypsocricetus_strimonis,Mesocricetus_auratus,Mesocricetus_brandti,Mesocricetus_newtoni,Mesocricetus_primitivus,Nothocricetulus_migratorius,Odessamys_palatocristatus,Odessamys_simionescui,Phodopus_campbelli,Phodopus_roborovskii,Phodopus_sungorus,Pseudocricetus_kormosi,Pseudocricetus_orienteuropaeus,Stylocricetus_meoticus,Tragomys_macpheei,Tscherskia_triton,Urocricetus_kamensis 0.0018 FALSE 105
Nannocricetus_mongolicus Allocricetus_ehiki,Allocricetus_jesreelicus,Allocricetus_primitivus,Allocricetus_teilhardi,Cricetulus_koufosi,Nannocricetus_qiui 0.0016 FALSE 105
Nannocricetus_mongolicus Allocricetus_jesreelicus,Allocricetus_teilhardi,Cricetulus_koufosi,Phodopus_campbelli,Phodopus_roborovskii,Phodopus_sungorus,Urocricetus_kamensis 1e-04 FALSE 105
Nannocricetus_mongolicus Allocricetulus_eversmanni,Allocricetus_bursae,Allocricetus_ehiki,Allocricetus_jesreelicus,Allocricetus_teilhardi,Cricetulus_barabensis,Cricetulus_koufosi,Cricetulus_longicaudatus,Cricetus_cricetus,Mesocricetus_auratus,Mesocricetus_brandti,Mesocricetus_newtoni,Nothocricetulus_migratorius,Phodopus_campbelli,Phodopus_roborovskii,Phodopus_sungorus,Tscherskia_triton,Urocricetus_kamensis 7e-04 FALSE 105
Nannocricetus_mongolicus Allocricetulus_eversmanni,Allocricetus_bursae,Allocricetus_jesreelicus,Allocricetus_teilhardi,Cricetulus_barabensis,Cricetulus_koufosi,Cricetulus_longicaudatus,Cricetus_cricetus,Mesocricetus_auratus,Mesocricetus_brandti,Mesocricetus_newtoni,Mesocricetus_primitivus,Nothocricetulus_migratorius,Phodopus_campbelli,Phodopus_roborovskii,Phodopus_sungorus,Tscherskia_triton,Urocricetus_kamensis 9e-04 FALSE 105
Nannocricetus_mongolicus Allocricetulus_eversmanni,Allocricetus_ehiki,Cricetulus_barabensis,Cricetulus_longicaudatus,Cricetus_cricetus,Mesocricetus_auratus,Mesocricetus_brandti,Mesocricetus_newtoni,Nothocricetulus_migratorius,Phodopus_campbelli,Phodopus_roborovskii,Phodopus_sungorus,Tscherskia_triton,Urocricetus_kamensis 8e-04 FALSE 130
Nannocricetus_mongolicus Allocricetus_primitivus,Cricetulus_koufosi,Nannocricetus_qiui 0.0012 FALSE 111
Nannocricetus_mongolicus Allocricetulus_eversmanni,Allocricetus_bursae,Allocricetus_ehiki,Allocricetus_jesreelicus,Allocricetus_teilhardi,Cricetulus_barabensis,Cricetulus_koufosi,Cricetulus_longicaudatus,Cricetus_cricetus,Cricetus_lophidens,Mesocricetus_auratus,Mesocricetus_brandti,Mesocricetus_newtoni,Mesocricetus_primitivus,Nothocricetulus_migratorius,Phodopus_campbelli,Phodopus_roborovskii,Phodopus_sungorus,Tscherskia_triton,Urocricetus_kamensis 1e-04 FALSE 105
Nannocricetus_mongolicus Phodopus_campbelli,Phodopus_roborovskii,Phodopus_sungorus,Urocricetus_kamensis 0.002 TRUE 141
Nannocricetus_mongolicus Apocricetus_darderi,Hattomys_beetsi,Hattomys_gargantua,Hattomys_nazarii,Tragomys_macpheei 4e-04 TRUE 118
Nannocricetus_mongolicus Allocricetus_aylasevimae,Allocricetus_primitivus,Cricetulus_europaeus,Nannocricetus_qiui,Pseudocricetus_kormosi,Pseudocricetus_orienteuropaeus,Stylocricetus_meoticus 0.0015 FALSE 106
Nannocricetus_mongolicus Cricetulus_europaeus,Pseudocricetus_kormosi,Stylocricetus_meoticus 3e-04 FALSE 107
Nannocricetus_mongolicus Allocricetulus_eversmanni,Allocricetus_aylasevimae,Allocricetus_bursae,Allocricetus_ehiki,Allocricetus_jesreelicus,Allocricetus_primitivus,Allocricetus_teilhardi,Apocricetus_alberti,Apocricetus_angustidens,Apocricetus_barrierei,Apocricetus_darderi,Cricetulodon_lucentensis,Cricetulodon_meini,Cricetulus_barabensis,Cricetulus_koufosi,Cricetulus_longicaudatus,Cricetus_cricetus,Cricetus_lophidens,Hattomys_beetsi,Hattomys_gargantua,Hattomys_nazarii,Hypsocricetus_strimonis,Mesocricetus_auratus,Mesocricetus_brandti,Mesocricetus_newtoni,Mesocricetus_primitivus,Nannocricetus_qiui,Nothocricetulus_migratorius,Odessamys_palatocristatus,Odessamys_simionescui,Phodopus_campbelli,Phodopus_roborovskii,Phodopus_sungorus,Tragomys_macpheei,Tscherskia_triton,Urocricetus_kamensis 2e-04 FALSE 105
Nannocricetus_mongolicus Allocricetus_primitivus,Nannocricetus_primitivus,Nannocricetus_qiui 1e-04 FALSE 86
Nannocricetus_mongolicus Allocricetus_aylasevimae,Allocricetus_ehiki,Allocricetus_jesreelicus,Allocricetus_primitivus,Allocricetus_teilhardi,Cricetulus_koufosi,Nannocricetus_qiui 0.0016 FALSE 105
Nannocricetus_mongolicus Odessamys_palatocristatus,Odessamys_simionescui 0.0035 TRUE 129
Nannocricetus_mongolicus Allocricetulus_eversmanni,Cricetulus_barabensis,Cricetulus_longicaudatus,Cricetus_cricetus,Mesocricetus_auratus,Mesocricetus_brandti,Mesocricetus_newtoni,Mesocricetus_primitivus,Nothocricetulus_migratorius,Odessamys_palatocristatus,Odessamys_simionescui,Phodopus_campbelli,Phodopus_roborovskii,Phodopus_sungorus,Tscherskia_triton,Urocricetus_kamensis 4e-04 FALSE 127
Nannocricetus_mongolicus Allocricetulus_eversmanni,Allocricetus_bursae,Allocricetus_ehiki,Cricetulus_barabensis,Cricetulus_longicaudatus,Cricetus_cricetus,Cricetus_lophidens,Mesocricetus_auratus,Mesocricetus_brandti,Mesocricetus_newtoni,Nothocricetulus_migratorius,Phodopus_campbelli,Phodopus_roborovskii,Phodopus_sungorus,Tscherskia_triton,Urocricetus_kamensis 1e-04 FALSE 126
Nannocricetus_mongolicus Cricetulodon_meini 5e-04 TRUE 33
Nannocricetus_mongolicus Pseudocricetus_kormosi,Pseudocricetus_orienteuropaeus,Stylocricetus_meoticus 3e-04 FALSE 107
Nannocricetus_mongolicus Allocricetulus_eversmanni,Allocricetus_bursae,Allocricetus_ehiki,Allocricetus_jesreelicus,Allocricetus_teilhardi,Apocricetus_alberti,Apocricetus_angustidens,Apocricetus_barrierei,Apocricetus_darderi,Cricetulus_barabensis,Cricetulus_koufosi,Cricetulus_longicaudatus,Cricetus_cricetus,Cricetus_lophidens,Hypsocricetus_strimonis,Mesocricetus_auratus,Mesocricetus_brandti,Mesocricetus_newtoni,Mesocricetus_primitivus,Nothocricetulus_migratorius,Odessamys_palatocristatus,Odessamys_simionescui,Phodopus_campbelli,Phodopus_roborovskii,Phodopus_sungorus,Tscherskia_triton,Urocricetus_kamensis 1e-04 FALSE 105
Nannocricetus_mongolicus Allocricetulus_eversmanni,Allocricetus_bursae,Allocricetus_ehiki,Cricetulus_barabensis,Cricetulus_longicaudatus,Cricetus_cricetus,Mesocricetus_auratus,Mesocricetus_brandti,Mesocricetus_newtoni,Nothocricetulus_migratorius,Odessamys_palatocristatus,Odessamys_simionescui,Phodopus_campbelli,Phodopus_roborovskii,Phodopus_sungorus,Tscherskia_triton,Urocricetus_kamensis 3e-04 FALSE 127
Nannocricetus_mongolicus Allocricetulus_eversmanni,Allocricetus_bursae,Apocricetus_alberti,Apocricetus_angustidens,Apocricetus_barrierei,Apocricetus_darderi,Cricetulodon_lucentensis,Cricetulodon_meini,Cricetulus_barabensis,Cricetulus_europaeus,Cricetulus_longicaudatus,Cricetus_cricetus,Cricetus_lophidens,Hattomys_beetsi,Hattomys_gargantua,Hattomys_nazarii,Hypsocricetus_strimonis,Mesocricetus_auratus,Mesocricetus_brandti,Mesocricetus_newtoni,Mesocricetus_primitivus,Nothocricetulus_migratorius,Odessamys_palatocristatus,Odessamys_simionescui,Phodopus_campbelli,Phodopus_roborovskii,Phodopus_sungorus,Pseudocricetus_kormosi,Pseudocricetus_orienteuropaeus,Stylocricetus_meoticus,Tragomys_macpheei,Tscherskia_triton,Urocricetus_kamensis 2e-04 FALSE 105
Nannocricetus_mongolicus Allocricetus_jesreelicus,Allocricetus_primitivus,Allocricetus_teilhardi,Cricetulus_europaeus,Cricetulus_koufosi,Nannocricetus_qiui,Pseudocricetus_kormosi,Pseudocricetus_orienteuropaeus 4e-04 FALSE 106
Nannocricetus_mongolicus Apocricetus_alberti,Apocricetus_angustidens,Apocricetus_barrierei 2e-04 TRUE 124
Nannocricetus_mongolicus Cricetulodon_lucentensis 0.001 TRUE 32
Nannocricetus_mongolicus Allocricetulus_eversmanni,Allocricetus_bursae,Allocricetus_ehiki,Cricetulus_barabensis,Cricetulus_longicaudatus,Cricetus_cricetus,Nothocricetulus_migratorius,Phodopus_campbelli,Phodopus_roborovskii,Phodopus_sungorus,Tscherskia_triton,Urocricetus_kamensis 0.0011 FALSE 130
Nannocricetus_mongolicus Allocricetus_jesreelicus,Allocricetus_teilhardi,Cricetulus_koufosi,Mesocricetus_primitivus 3e-04 FALSE 105
Nannocricetus_mongolicus Allocricetus_aylasevimae,Allocricetus_jesreelicus,Allocricetus_primitivus,Allocricetus_teilhardi,Cricetulus_koufosi 9e-04 FALSE 110
Nannocricetus_mongolicus Allocricetulus_eversmanni,Allocricetus_bursae,Allocricetus_ehiki,Apocricetus_alberti,Apocricetus_angustidens,Apocricetus_barrierei,Apocricetus_darderi,Cricetulodon_lucentensis,Cricetulodon_meini,Cricetulus_barabensis,Cricetulus_longicaudatus,Cricetus_cricetus,Cricetus_lophidens,Hattomys_beetsi,Hattomys_gargantua,Hattomys_nazarii,Hypsocricetus_strimonis,Mesocricetus_auratus,Mesocricetus_brandti,Mesocricetus_newtoni,Mesocricetus_primitivus,Nothocricetulus_migratorius,Odessamys_palatocristatus,Odessamys_simionescui,Phodopus_campbelli,Phodopus_roborovskii,Phodopus_sungorus,Pseudocricetus_orienteuropaeus,Stylocricetus_meoticus,Tragomys_macpheei,Tscherskia_triton,Urocricetus_kamensis 0.0011 FALSE 105
Nannocricetus_mongolicus Mesocricetus_primitivus,Odessamys_palatocristatus,Odessamys_simionescui 0.0018 TRUE 128
Nannocricetus_mongolicus Allocricetus_aylasevimae,Allocricetus_primitivus,Cricetulus_europaeus,Nannocricetus_qiui,Pseudocricetus_kormosi 3e-04 FALSE 106
Nannocricetus_mongolicus Allocricetulus_eversmanni,Allocricetus_bursae,Allocricetus_ehiki,Allocricetus_jesreelicus,Allocricetus_teilhardi,Cricetulus_barabensis,Cricetulus_koufosi,Cricetulus_longicaudatus,Cricetus_cricetus,Mesocricetus_auratus,Mesocricetus_brandti,Mesocricetus_newtoni,Nothocricetulus_migratorius,Odessamys_palatocristatus,Odessamys_simionescui,Phodopus_campbelli,Phodopus_roborovskii,Phodopus_sungorus,Tscherskia_triton,Urocricetus_kamensis 1e-04 FALSE 105
Nannocricetus_mongolicus Allocricetus_ehiki,Tscherskia_triton 2e-04 FALSE 130
Nannocricetus_mongolicus Allocricetus_aylasevimae,Allocricetus_primitivus,Cricetulus_europaeus,Nannocricetus_qiui,Pseudocricetus_kormosi,Pseudocricetus_orienteuropaeus 9e-04 FALSE 106
Nannocricetus_mongolicus Allocricetulus_eversmanni,Allocricetus_bursae,Allocricetus_jesreelicus,Allocricetus_primitivus,Allocricetus_teilhardi,Cricetulus_barabensis,Cricetulus_koufosi,Cricetulus_longicaudatus,Cricetus_cricetus,Mesocricetus_auratus,Mesocricetus_brandti,Mesocricetus_newtoni,Nannocricetus_qiui,Nothocricetulus_migratorius,Phodopus_campbelli,Phodopus_roborovskii,Phodopus_sungorus,Tscherskia_triton,Urocricetus_kamensis 2e-04 FALSE 105
Nannocricetus_mongolicus Allocricetulus_eversmanni,Allocricetus_bursae,Allocricetus_ehiki,Apocricetus_alberti,Apocricetus_angustidens,Apocricetus_barrierei,Apocricetus_darderi,Cricetulus_barabensis,Cricetulus_europaeus,Cricetulus_longicaudatus,Cricetus_cricetus,Cricetus_lophidens,Hattomys_beetsi,Hattomys_gargantua,Hattomys_nazarii,Hypsocricetus_strimonis,Mesocricetus_auratus,Mesocricetus_brandti,Mesocricetus_newtoni,Mesocricetus_primitivus,Nothocricetulus_migratorius,Odessamys_palatocristatus,Odessamys_simionescui,Phodopus_campbelli,Phodopus_roborovskii,Phodopus_sungorus,Pseudocricetus_kormosi,Pseudocricetus_orienteuropaeus,Stylocricetus_meoticus,Tragomys_macpheei,Tscherskia_triton,Urocricetus_kamensis 5e-04 FALSE 105
Nannocricetus_mongolicus Cricetulus_koufosi,Nannocricetus_qiui 1e-04 FALSE 111
Nannocricetus_mongolicus Allocricetus_bursae,Allocricetus_ehiki 0.001 FALSE 130
Nannocricetus_mongolicus Allocricetulus_eversmanni,Allocricetus_bursae,Allocricetus_ehiki,Apocricetus_alberti,Apocricetus_angustidens,Apocricetus_barrierei,Apocricetus_darderi,Cricetulodon_meini,Cricetulus_barabensis,Cricetulus_europaeus,Cricetulus_longicaudatus,Cricetus_cricetus,Cricetus_lophidens,Hattomys_beetsi,Hattomys_gargantua,Hattomys_nazarii,Hypsocricetus_strimonis,Mesocricetus_auratus,Mesocricetus_brandti,Mesocricetus_newtoni,Mesocricetus_primitivus,Nothocricetulus_migratorius,Odessamys_palatocristatus,Odessamys_simionescui,Phodopus_campbelli,Phodopus_roborovskii,Phodopus_sungorus,Pseudocricetus_kormosi,Pseudocricetus_orienteuropaeus,Stylocricetus_meoticus,Tragomys_macpheei,Tscherskia_triton,Urocricetus_kamensis 5e-04 FALSE 105
Nannocricetus_mongolicus Cricetulus_europaeus,Nannocricetus_qiui 1e-04 FALSE 106
Nannocricetus_mongolicus Allocricetus_jesreelicus,Allocricetus_teilhardi,Cricetulus_europaeus,Cricetulus_koufosi,Pseudocricetus_kormosi,Pseudocricetus_orienteuropaeus 2e-04 FALSE 106
Nannocricetus_mongolicus Allocricetulus_eversmanni,Allocricetus_bursae,Apocricetus_alberti,Apocricetus_angustidens,Apocricetus_barrierei,Cricetulus_barabensis,Cricetulus_longicaudatus,Cricetus_cricetus,Mesocricetus_auratus,Mesocricetus_brandti,Mesocricetus_newtoni,Mesocricetus_primitivus,Nothocricetulus_migratorius,Odessamys_palatocristatus,Odessamys_simionescui,Phodopus_campbelli,Phodopus_roborovskii,Phodopus_sungorus,Tscherskia_triton,Urocricetus_kamensis 1e-04 FALSE 122
Nannocricetus_mongolicus Allocricetus_jesreelicus,Allocricetus_primitivus,Allocricetus_teilhardi,Cricetulus_koufosi,Nannocricetus_qiui,Pseudocricetus_orienteuropaeus 1e-04 FALSE 106
Nannocricetus_mongolicus Cricetulus_europaeus,Cricetus_lophidens,Pseudocricetus_kormosi,Pseudocricetus_orienteuropaeus 1e-04 FALSE 105
Nannocricetus_mongolicus Allocricetulus_eversmanni,Allocricetus_bursae,Allocricetus_ehiki,Allocricetus_jesreelicus,Allocricetus_teilhardi,Apocricetus_alberti,Apocricetus_angustidens,Apocricetus_barrierei,Apocricetus_darderi,Cricetulodon_lucentensis,Cricetulodon_meini,Cricetulus_barabensis,Cricetulus_koufosi,Cricetulus_longicaudatus,Cricetus_cricetus,Cricetus_lophidens,Hattomys_beetsi,Hattomys_gargantua,Hattomys_nazarii,Hypsocricetus_strimonis,Mesocricetus_auratus,Mesocricetus_brandti,Mesocricetus_newtoni,Mesocricetus_primitivus,Nothocricetulus_migratorius,Odessamys_palatocristatus,Odessamys_simionescui,Phodopus_campbelli,Phodopus_roborovskii,Phodopus_sungorus,Pseudocricetus_orienteuropaeus,Stylocricetus_meoticus,Tragomys_macpheei,Tscherskia_triton,Urocricetus_kamensis 4e-04 FALSE 105
Nannocricetus_mongolicus Allocricetus_primitivus,Cricetulus_europaeus,Nannocricetus_qiui 4e-04 FALSE 106
Nannocricetus_mongolicus Allocricetulus_eversmanni,Allocricetus_bursae,Cricetulus_barabensis,Cricetulus_longicaudatus,Cricetus_cricetus,Nothocricetulus_migratorius,Phodopus_campbelli,Phodopus_roborovskii,Phodopus_sungorus,Tscherskia_triton,Urocricetus_kamensis 0.0012 FALSE 131
Nannocricetus_mongolicus Allocricetus_aylasevimae,Allocricetus_jesreelicus,Allocricetus_primitivus,Allocricetus_teilhardi,Cricetulus_europaeus,Cricetulus_koufosi,Nannocricetus_qiui 6e-04 FALSE 106
Nannocricetus_mongolicus Allocricetulus_eversmanni,Allocricetus_aylasevimae,Allocricetus_bursae,Allocricetus_ehiki,Allocricetus_jesreelicus,Allocricetus_primitivus,Allocricetus_teilhardi,Apocricetus_alberti,Apocricetus_angustidens,Apocricetus_barrierei,Apocricetus_darderi,Cricetulodon_meini,Cricetulus_barabensis,Cricetulus_europaeus,Cricetulus_koufosi,Cricetulus_longicaudatus,Cricetus_cricetus,Cricetus_lophidens,Hattomys_beetsi,Hattomys_gargantua,Hattomys_nazarii,Hypsocricetus_strimonis,Mesocricetus_auratus,Mesocricetus_brandti,Mesocricetus_newtoni,Mesocricetus_primitivus,Nannocricetus_qiui,Nothocricetulus_migratorius,Odessamys_palatocristatus,Odessamys_simionescui,Phodopus_campbelli,Phodopus_roborovskii,Phodopus_sungorus,Pseudocricetus_kormosi,Pseudocricetus_orienteuropaeus,Stylocricetus_meoticus,Tragomys_macpheei,Tscherskia_triton,Urocricetus_kamensis 2e-04 FALSE 105
Nannocricetus_mongolicus Allocricetulus_eversmanni,Allocricetus_bursae,Allocricetus_ehiki,Allocricetus_jesreelicus,Allocricetus_teilhardi,Cricetulus_barabensis,Cricetulus_koufosi,Cricetulus_longicaudatus,Cricetus_cricetus,Nothocricetulus_migratorius,Tscherskia_triton 1e-04 FALSE 105
Nannocricetus_mongolicus Allocricetulus_eversmanni,Allocricetus_aylasevimae,Allocricetus_bursae,Allocricetus_ehiki,Allocricetus_jesreelicus,Allocricetus_primitivus,Allocricetus_teilhardi,Apocricetus_alberti,Apocricetus_angustidens,Apocricetus_barrierei,Apocricetus_darderi,Cricetulus_barabensis,Cricetulus_europaeus,Cricetulus_koufosi,Cricetulus_longicaudatus,Cricetus_cricetus,Cricetus_lophidens,Hattomys_beetsi,Hattomys_gargantua,Hattomys_nazarii,Hypsocricetus_strimonis,Mesocricetus_auratus,Mesocricetus_brandti,Mesocricetus_newtoni,Mesocricetus_primitivus,Nannocricetus_qiui,Nothocricetulus_migratorius,Odessamys_palatocristatus,Odessamys_simionescui,Phodopus_campbelli,Phodopus_roborovskii,Phodopus_sungorus,Pseudocricetus_kormosi,Pseudocricetus_orienteuropaeus,Tragomys_macpheei,Tscherskia_triton,Urocricetus_kamensis 1e-04 FALSE 105
Nannocricetus_mongolicus Allocricetulus_eversmanni,Allocricetus_bursae,Allocricetus_ehiki,Allocricetus_jesreelicus,Allocricetus_teilhardi,Apocricetus_alberti,Apocricetus_angustidens,Apocricetus_barrierei,Apocricetus_darderi,Cricetulus_barabensis,Cricetulus_koufosi,Cricetulus_longicaudatus,Cricetus_cricetus,Cricetus_lophidens,Hattomys_beetsi,Hattomys_gargantua,Hattomys_nazarii,Hypsocricetus_strimonis,Mesocricetus_auratus,Mesocricetus_brandti,Mesocricetus_newtoni,Mesocricetus_primitivus,Nothocricetulus_migratorius,Odessamys_palatocristatus,Odessamys_simionescui,Phodopus_campbelli,Phodopus_roborovskii,Phodopus_sungorus,Tragomys_macpheei,Tscherskia_triton,Urocricetus_kamensis 9e-04 FALSE 105
Nannocricetus_mongolicus Allocricetus_jesreelicus,Allocricetus_teilhardi 5e-04 TRUE 114
Nannocricetus_mongolicus Allocricetulus_eversmanni,Allocricetus_bursae,Cricetulus_barabensis,Cricetulus_longicaudatus,Cricetus_cricetus,Mesocricetus_auratus,Mesocricetus_brandti,Mesocricetus_newtoni,Nothocricetulus_migratorius,Tscherskia_triton 1e-04 FALSE 131
Nannocricetus_mongolicus Allocricetulus_eversmanni,Allocricetus_bursae,Allocricetus_jesreelicus,Allocricetus_teilhardi,Cricetulus_barabensis,Cricetulus_koufosi,Cricetulus_longicaudatus,Cricetus_cricetus,Nothocricetulus_migratorius,Phodopus_campbelli,Phodopus_roborovskii,Phodopus_sungorus,Tscherskia_triton,Urocricetus_kamensis 6e-04 FALSE 105
Nannocricetus_mongolicus Allocricetus_primitivus,Cricetulus_europaeus,Nannocricetus_qiui,Pseudocricetus_kormosi,Pseudocricetus_orienteuropaeus 5e-04 FALSE 106
Nannocricetus_mongolicus Allocricetulus_eversmanni,Cricetulus_barabensis,Cricetulus_longicaudatus,Cricetus_cricetus,Mesocricetus_auratus,Mesocricetus_brandti,Mesocricetus_newtoni,Mesocricetus_primitivus,Nothocricetulus_migratorius,Phodopus_campbelli,Phodopus_roborovskii,Phodopus_sungorus,Tscherskia_triton,Urocricetus_kamensis 8e-04 FALSE 127
Nannocricetus_mongolicus Allocricetulus_eversmanni,Allocricetus_aylasevimae,Allocricetus_bursae,Allocricetus_ehiki,Allocricetus_jesreelicus,Allocricetus_primitivus,Allocricetus_teilhardi,Apocricetus_alberti,Apocricetus_angustidens,Apocricetus_barrierei,Apocricetus_darderi,Cricetulus_barabensis,Cricetulus_europaeus,Cricetulus_koufosi,Cricetulus_longicaudatus,Cricetus_cricetus,Cricetus_lophidens,Hattomys_beetsi,Hattomys_gargantua,Hattomys_nazarii,Hypsocricetus_strimonis,Mesocricetus_auratus,Mesocricetus_brandti,Mesocricetus_newtoni,Mesocricetus_primitivus,Nannocricetus_qiui,Nothocricetulus_migratorius,Odessamys_palatocristatus,Odessamys_simionescui,Phodopus_campbelli,Phodopus_roborovskii,Phodopus_sungorus,Pseudocricetus_kormosi,Pseudocricetus_orienteuropaeus,Stylocricetus_meoticus,Tragomys_macpheei,Tscherskia_triton,Urocricetus_kamensis 1e-04 FALSE 105
Nannocricetus_mongolicus Allocricetulus_eversmanni,Allocricetus_bursae,Allocricetus_ehiki,Cricetulus_barabensis,Cricetulus_longicaudatus,Cricetus_cricetus,Cricetus_lophidens,Mesocricetus_auratus,Mesocricetus_brandti,Mesocricetus_newtoni,Nothocricetulus_migratorius,Odessamys_palatocristatus,Odessamys_simionescui,Phodopus_campbelli,Phodopus_roborovskii,Phodopus_sungorus,Tscherskia_triton,Urocricetus_kamensis 3e-04 FALSE 126
Nannocricetus_mongolicus Pseudocricetus_kormosi 4e-04 TRUE 7
Nannocricetus_mongolicus Allocricetulus_eversmanni,Allocricetus_jesreelicus,Allocricetus_teilhardi,Cricetulus_barabensis,Cricetulus_koufosi,Cricetulus_longicaudatus,Cricetus_cricetus,Mesocricetus_auratus,Mesocricetus_brandti,Mesocricetus_newtoni,Mesocricetus_primitivus,Nothocricetulus_migratorius,Odessamys_palatocristatus,Odessamys_simionescui,Phodopus_campbelli,Phodopus_roborovskii,Phodopus_sungorus,Tscherskia_triton,Urocricetus_kamensis 1e-04 FALSE 105
Nannocricetus_mongolicus Allocricetus_jesreelicus,Allocricetus_primitivus,Allocricetus_teilhardi,Cricetulus_europaeus,Cricetulus_koufosi,Nannocricetus_qiui 4e-04 FALSE 106
Nannocricetus_mongolicus Allocricetulus_eversmanni,Allocricetus_bursae,Allocricetus_ehiki,Apocricetus_alberti,Apocricetus_angustidens,Apocricetus_barrierei,Cricetulus_barabensis,Cricetulus_europaeus,Cricetulus_longicaudatus,Cricetus_cricetus,Cricetus_lophidens,Hypsocricetus_strimonis,Mesocricetus_auratus,Mesocricetus_brandti,Mesocricetus_newtoni,Mesocricetus_primitivus,Nothocricetulus_migratorius,Odessamys_palatocristatus,Odessamys_simionescui,Phodopus_campbelli,Phodopus_roborovskii,Phodopus_sungorus,Pseudocricetus_kormosi,Pseudocricetus_orienteuropaeus,Stylocricetus_meoticus,Tscherskia_triton,Urocricetus_kamensis 4e-04 FALSE 105
Nannocricetus_mongolicus Allocricetulus_eversmanni,Allocricetus_bursae,Allocricetus_ehiki,Allocricetus_jesreelicus,Allocricetus_teilhardi,Apocricetus_alberti,Apocricetus_angustidens,Apocricetus_barrierei,Apocricetus_darderi,Cricetulus_barabensis,Cricetulus_europaeus,Cricetulus_koufosi,Cricetulus_longicaudatus,Cricetus_cricetus,Cricetus_lophidens,Hattomys_beetsi,Hattomys_gargantua,Hattomys_nazarii,Hypsocricetus_strimonis,Mesocricetus_auratus,Mesocricetus_brandti,Mesocricetus_newtoni,Mesocricetus_primitivus,Nothocricetulus_migratorius,Odessamys_palatocristatus,Odessamys_simionescui,Phodopus_campbelli,Phodopus_roborovskii,Phodopus_sungorus,Pseudocricetus_kormosi,Pseudocricetus_orienteuropaeus,Stylocricetus_meoticus,Tragomys_macpheei,Tscherskia_triton,Urocricetus_kamensis 1e-04 FALSE 105
Nannocricetus_mongolicus Allocricetulus_eversmanni,Allocricetus_bursae,Allocricetus_ehiki,Apocricetus_alberti,Apocricetus_angustidens,Apocricetus_barrierei,Cricetulus_barabensis,Cricetulus_longicaudatus,Cricetus_cricetus,Cricetus_lophidens,Hypsocricetus_strimonis,Mesocricetus_auratus,Mesocricetus_brandti,Mesocricetus_newtoni,Mesocricetus_primitivus,Nothocricetulus_migratorius,Odessamys_palatocristatus,Odessamys_simionescui,Phodopus_campbelli,Phodopus_roborovskii,Phodopus_sungorus,Pseudocricetus_orienteuropaeus,Tscherskia_triton,Urocricetus_kamensis 1e-04 FALSE 105
Nannocricetus_mongolicus Mesocricetus_auratus,Mesocricetus_brandti,Mesocricetus_newtoni,Mesocricetus_primitivus 1e-04 FALSE 127
Nannocricetus_mongolicus Apocricetus_alberti,Apocricetus_angustidens,Apocricetus_barrierei,Hypsocricetus_strimonis 1e-04 TRUE 123
Nannocricetus_mongolicus Cricetulodon_meini,Cricetulus_europaeus,Pseudocricetus_kormosi,Pseudocricetus_orienteuropaeus 1e-04 FALSE 105
Nannocricetus_mongolicus Allocricetulus_eversmanni,Allocricetus_bursae,Allocricetus_ehiki,Apocricetus_alberti,Apocricetus_angustidens,Apocricetus_barrierei,Cricetulus_barabensis,Cricetulus_longicaudatus,Cricetus_cricetus,Hypsocricetus_strimonis,Mesocricetus_auratus,Mesocricetus_brandti,Mesocricetus_newtoni,Mesocricetus_primitivus,Nothocricetulus_migratorius,Phodopus_campbelli,Phodopus_roborovskii,Phodopus_sungorus,Tscherskia_triton,Urocricetus_kamensis 1e-04 FALSE 122
Nannocricetus_mongolicus Allocricetulus_eversmanni,Allocricetus_jesreelicus,Allocricetus_teilhardi,Cricetulus_barabensis,Cricetulus_koufosi,Cricetulus_longicaudatus,Cricetus_cricetus,Nothocricetulus_migratorius,Tscherskia_triton 1e-04 FALSE 105
Nannocricetus_mongolicus Allocricetus_aylasevimae,Allocricetus_primitivus,Cricetulus_koufosi,Nannocricetus_qiui 3e-04 FALSE 110
Nannocricetus_mongolicus Allocricetulus_eversmanni,Allocricetus_bursae,Allocricetus_ehiki,Apocricetus_alberti,Apocricetus_angustidens,Apocricetus_barrierei,Apocricetus_darderi,Cricetulodon_lucentensis,Cricetulodon_meini,Cricetulus_barabensis,Cricetulus_longicaudatus,Cricetus_cricetus,Cricetus_lophidens,Hattomys_beetsi,Hattomys_gargantua,Hattomys_nazarii,Hypsocricetus_strimonis,Mesocricetus_auratus,Mesocricetus_brandti,Mesocricetus_newtoni,Mesocricetus_primitivus,Nothocricetulus_migratorius,Odessamys_palatocristatus,Odessamys_simionescui,Phodopus_campbelli,Phodopus_roborovskii,Phodopus_sungorus,Stylocricetus_meoticus,Tragomys_macpheei,Tscherskia_triton,Urocricetus_kamensis 3e-04 FALSE 105
Nannocricetus_mongolicus Allocricetulus_eversmanni,Allocricetus_bursae,Allocricetus_jesreelicus,Allocricetus_teilhardi,Cricetulus_barabensis,Cricetulus_koufosi,Cricetulus_longicaudatus,Cricetus_cricetus,Mesocricetus_auratus,Mesocricetus_brandti,Mesocricetus_newtoni,Mesocricetus_primitivus,Nothocricetulus_migratorius,Tscherskia_triton 2e-04 FALSE 105
Nannocricetus_mongolicus Allocricetulus_eversmanni,Allocricetus_bursae,Allocricetus_ehiki,Allocricetus_jesreelicus,Allocricetus_teilhardi,Apocricetus_alberti,Apocricetus_angustidens,Apocricetus_barrierei,Cricetulus_barabensis,Cricetulus_koufosi,Cricetulus_longicaudatus,Cricetus_cricetus,Cricetus_lophidens,Hypsocricetus_strimonis,Mesocricetus_auratus,Mesocricetus_brandti,Mesocricetus_newtoni,Mesocricetus_primitivus,Nothocricetulus_migratorius,Odessamys_palatocristatus,Odessamys_simionescui,Phodopus_campbelli,Phodopus_roborovskii,Phodopus_sungorus,Pseudocricetus_orienteuropaeus,Stylocricetus_meoticus,Tscherskia_triton,Urocricetus_kamensis 1e-04 FALSE 105
Nannocricetus_mongolicus Allocricetulus_eversmanni,Allocricetus_bursae,Allocricetus_ehiki,Allocricetus_jesreelicus,Allocricetus_teilhardi,Cricetulus_barabensis,Cricetulus_europaeus,Cricetulus_koufosi,Cricetulus_longicaudatus,Cricetus_cricetus,Cricetus_lophidens,Mesocricetus_auratus,Mesocricetus_brandti,Mesocricetus_newtoni,Mesocricetus_primitivus,Nothocricetulus_migratorius,Odessamys_palatocristatus,Odessamys_simionescui,Phodopus_campbelli,Phodopus_roborovskii,Phodopus_sungorus,Pseudocricetus_kormosi,Pseudocricetus_orienteuropaeus,Tscherskia_triton,Urocricetus_kamensis 2e-04 FALSE 105
Nannocricetus_mongolicus Allocricetulus_eversmanni,Allocricetus_bursae,Allocricetus_ehiki,Apocricetus_alberti,Apocricetus_angustidens,Apocricetus_barrierei,Cricetulus_barabensis,Cricetulus_longicaudatus,Cricetus_cricetus,Hypsocricetus_strimonis,Mesocricetus_auratus,Mesocricetus_brandti,Mesocricetus_newtoni,Mesocricetus_primitivus,Nothocricetulus_migratorius,Odessamys_palatocristatus,Odessamys_simionescui,Phodopus_campbelli,Phodopus_roborovskii,Phodopus_sungorus,Tscherskia_triton,Urocricetus_kamensis 1e-04 FALSE 122
Nannocricetus_mongolicus Allocricetus_aylasevimae,Allocricetus_jesreelicus,Allocricetus_primitivus,Allocricetus_teilhardi,Cricetulus_europaeus,Cricetulus_koufosi,Nannocricetus_qiui,Pseudocricetus_kormosi 4e-04 FALSE 106
Nannocricetus_mongolicus Allocricetulus_eversmanni,Allocricetus_bursae,Allocricetus_ehiki,Apocricetus_alberti,Apocricetus_angustidens,Apocricetus_barrierei,Cricetulodon_meini,Cricetulus_barabensis,Cricetulus_europaeus,Cricetulus_longicaudatus,Cricetus_cricetus,Cricetus_lophidens,Hypsocricetus_strimonis,Mesocricetus_auratus,Mesocricetus_brandti,Mesocricetus_newtoni,Mesocricetus_primitivus,Nothocricetulus_migratorius,Odessamys_palatocristatus,Odessamys_simionescui,Phodopus_campbelli,Phodopus_roborovskii,Phodopus_sungorus,Pseudocricetus_kormosi,Pseudocricetus_orienteuropaeus,Stylocricetus_meoticus,Tscherskia_triton,Urocricetus_kamensis 1e-04 FALSE 105
Nannocricetus_mongolicus Allocricetulus_eversmanni,Allocricetus_bursae,Allocricetus_ehiki,Allocricetus_jesreelicus,Allocricetus_teilhardi,Apocricetus_alberti,Apocricetus_angustidens,Apocricetus_barrierei,Apocricetus_darderi,Cricetulodon_meini,Cricetulus_barabensis,Cricetulus_europaeus,Cricetulus_koufosi,Cricetulus_longicaudatus,Cricetus_cricetus,Cricetus_lophidens,Hattomys_beetsi,Hattomys_gargantua,Hattomys_nazarii,Hypsocricetus_strimonis,Mesocricetus_auratus,Mesocricetus_brandti,Mesocricetus_newtoni,Mesocricetus_primitivus,Nothocricetulus_migratorius,Odessamys_palatocristatus,Odessamys_simionescui,Phodopus_campbelli,Phodopus_roborovskii,Phodopus_sungorus,Pseudocricetus_kormosi,Pseudocricetus_orienteuropaeus,Stylocricetus_meoticus,Tragomys_macpheei,Tscherskia_triton,Urocricetus_kamensis 1e-04 FALSE 105
Nannocricetus_mongolicus Allocricetus_ehiki,Hypsocricetus_strimonis 2e-04 FALSE 122
Nannocricetus_mongolicus Allocricetus_ehiki,Odessamys_palatocristatus,Odessamys_simionescui 2e-04 FALSE 127
Nannocricetus_mongolicus Allocricetus_primitivus,Cricetulus_europaeus,Nannocricetus_qiui,Pseudocricetus_kormosi 1e-04 FALSE 106
Nannocricetus_mongolicus Allocricetulus_eversmanni,Allocricetus_bursae,Allocricetus_ehiki,Cricetulus_barabensis,Cricetulus_longicaudatus,Cricetus_cricetus,Mesocricetus_auratus,Mesocricetus_brandti,Mesocricetus_newtoni,Nothocricetulus_migratorius,Tscherskia_triton 1e-04 FALSE 130
Nannocricetus_mongolicus Allocricetulus_eversmanni,Allocricetus_bursae,Allocricetus_ehiki,Allocricetus_jesreelicus,Allocricetus_teilhardi,Apocricetus_alberti,Apocricetus_angustidens,Apocricetus_barrierei,Apocricetus_darderi,Cricetulodon_lucentensis,Cricetulodon_meini,Cricetulus_barabensis,Cricetulus_koufosi,Cricetulus_longicaudatus,Cricetus_cricetus,Cricetus_lophidens,Hattomys_beetsi,Hattomys_gargantua,Hattomys_nazarii,Hypsocricetus_strimonis,Mesocricetus_auratus,Mesocricetus_brandti,Mesocricetus_newtoni,Mesocricetus_primitivus,Nothocricetulus_migratorius,Odessamys_palatocristatus,Odessamys_simionescui,Phodopus_campbelli,Phodopus_roborovskii,Phodopus_sungorus,Stylocricetus_meoticus,Tragomys_macpheei,Tscherskia_triton,Urocricetus_kamensis 1e-04 FALSE 105
Nannocricetus_mongolicus Allocricetulus_eversmanni,Allocricetus_bursae,Allocricetus_jesreelicus,Allocricetus_teilhardi,Cricetulus_barabensis,Cricetulus_longicaudatus,Cricetus_cricetus,Mesocricetus_auratus,Mesocricetus_brandti,Mesocricetus_newtoni,Mesocricetus_primitivus,Nothocricetulus_migratorius,Phodopus_campbelli,Phodopus_roborovskii,Phodopus_sungorus,Tscherskia_triton,Urocricetus_kamensis 4e-04 FALSE 105
Nannocricetus_mongolicus Allocricetulus_eversmanni,Allocricetus_bursae,Allocricetus_ehiki,Allocricetus_jesreelicus,Allocricetus_teilhardi,Apocricetus_alberti,Apocricetus_angustidens,Apocricetus_barrierei,Apocricetus_darderi,Cricetulus_barabensis,Cricetulus_koufosi,Cricetulus_longicaudatus,Cricetus_cricetus,Cricetus_lophidens,Hattomys_beetsi,Hattomys_gargantua,Hattomys_nazarii,Hypsocricetus_strimonis,Mesocricetus_auratus,Mesocricetus_brandti,Mesocricetus_newtoni,Mesocricetus_primitivus,Nothocricetulus_migratorius,Odessamys_palatocristatus,Odessamys_simionescui,Phodopus_campbelli,Phodopus_roborovskii,Phodopus_sungorus,Pseudocricetus_orienteuropaeus,Stylocricetus_meoticus,Tragomys_macpheei,Tscherskia_triton,Urocricetus_kamensis 2e-04 FALSE 105
Nannocricetus_mongolicus Allocricetulus_eversmanni,Allocricetus_bursae,Allocricetus_ehiki,Cricetulus_barabensis,Cricetulus_longicaudatus,Cricetus_cricetus,Mesocricetus_auratus,Mesocricetus_brandti,Mesocricetus_newtoni,Mesocricetus_primitivus,Nothocricetulus_migratorius,Tscherskia_triton 1e-04 FALSE 127
Nannocricetus_mongolicus Allocricetus_aylasevimae,Allocricetus_jesreelicus,Allocricetus_primitivus,Allocricetus_teilhardi,Cricetulodon_meini,Cricetulus_europaeus,Cricetulus_koufosi,Nannocricetus_qiui,Pseudocricetus_kormosi,Pseudocricetus_orienteuropaeus,Stylocricetus_meoticus 1e-04 FALSE 105
Nannocricetus_mongolicus Allocricetulus_eversmanni,Allocricetus_bursae,Allocricetus_ehiki,Allocricetus_jesreelicus,Allocricetus_teilhardi,Cricetulus_barabensis,Cricetulus_longicaudatus,Cricetus_cricetus,Mesocricetus_auratus,Mesocricetus_brandti,Mesocricetus_newtoni,Nothocricetulus_migratorius,Phodopus_campbelli,Phodopus_roborovskii,Phodopus_sungorus,Tscherskia_triton,Urocricetus_kamensis 1e-04 FALSE 105
Nannocricetus_mongolicus Allocricetulus_eversmanni,Allocricetus_bursae,Allocricetus_ehiki,Allocricetus_jesreelicus,Allocricetus_primitivus,Allocricetus_teilhardi,Apocricetus_alberti,Apocricetus_angustidens,Apocricetus_barrierei,Apocricetus_darderi,Cricetulodon_meini,Cricetulus_barabensis,Cricetulus_europaeus,Cricetulus_koufosi,Cricetulus_longicaudatus,Cricetus_cricetus,Cricetus_lophidens,Hattomys_beetsi,Hattomys_gargantua,Hattomys_nazarii,Hypsocricetus_strimonis,Mesocricetus_auratus,Mesocricetus_brandti,Mesocricetus_newtoni,Mesocricetus_primitivus,Nannocricetus_qiui,Nothocricetulus_migratorius,Odessamys_palatocristatus,Odessamys_simionescui,Phodopus_campbelli,Phodopus_roborovskii,Phodopus_sungorus,Pseudocricetus_kormosi,Pseudocricetus_orienteuropaeus,Stylocricetus_meoticus,Tragomys_macpheei,Tscherskia_triton,Urocricetus_kamensis 1e-04 FALSE 105
Nannocricetus_mongolicus Allocricetus_ehiki,Allocricetus_primitivus,Nannocricetus_qiui 1e-04 FALSE 105
Nannocricetus_mongolicus Allocricetulus_eversmanni,Allocricetus_bursae,Allocricetus_ehiki,Allocricetus_jesreelicus,Allocricetus_teilhardi,Cricetulus_barabensis,Cricetulus_koufosi,Cricetulus_longicaudatus,Cricetus_cricetus,Mesocricetus_auratus,Mesocricetus_brandti,Mesocricetus_newtoni,Mesocricetus_primitivus,Nothocricetulus_migratorius,Tscherskia_triton 1e-04 FALSE 105
Nannocricetus_mongolicus Pseudocricetus_kormosi,Pseudocricetus_orienteuropaeus 3e-04 FALSE 108
Nannocricetus_mongolicus Allocricetus_aylasevimae,Allocricetus_primitivus,Nannocricetus_qiui,Stylocricetus_meoticus 1e-04 FALSE 106
Nannocricetus_mongolicus Allocricetulus_eversmanni,Allocricetus_bursae,Cricetulus_barabensis,Cricetulus_longicaudatus,Cricetus_cricetus,Mesocricetus_auratus,Mesocricetus_brandti,Mesocricetus_newtoni,Mesocricetus_primitivus,Nothocricetulus_migratorius,Tscherskia_triton 1e-04 FALSE 127
Nannocricetus_mongolicus Phodopus_campbelli,Phodopus_roborovskii,Phodopus_sungorus 1e-04 TRUE 142
Nannocricetus_mongolicus Allocricetus_aylasevimae,Allocricetus_jesreelicus,Allocricetus_teilhardi,Cricetulus_koufosi 3e-04 FALSE 110
Nannocricetus_mongolicus Allocricetulus_eversmanni,Allocricetus_bursae,Allocricetus_ehiki,Allocricetus_jesreelicus,Allocricetus_teilhardi,Apocricetus_alberti,Apocricetus_angustidens,Apocricetus_barrierei,Apocricetus_darderi,Cricetulodon_meini,Cricetulus_barabensis,Cricetulus_koufosi,Cricetulus_longicaudatus,Cricetus_cricetus,Cricetus_lophidens,Hattomys_beetsi,Hattomys_gargantua,Hattomys_nazarii,Hypsocricetus_strimonis,Mesocricetus_auratus,Mesocricetus_brandti,Mesocricetus_newtoni,Mesocricetus_primitivus,Nothocricetulus_migratorius,Odessamys_palatocristatus,Odessamys_simionescui,Phodopus_campbelli,Phodopus_roborovskii,Phodopus_sungorus,Tragomys_macpheei,Tscherskia_triton,Urocricetus_kamensis 1e-04 FALSE 105
Nannocricetus_mongolicus Allocricetulus_eversmanni,Allocricetus_bursae,Allocricetus_ehiki,Cricetulus_barabensis,Cricetulus_europaeus,Cricetulus_longicaudatus,Cricetus_cricetus,Cricetus_lophidens,Mesocricetus_auratus,Mesocricetus_brandti,Mesocricetus_newtoni,Nothocricetulus_migratorius,Odessamys_palatocristatus,Odessamys_simionescui,Phodopus_campbelli,Phodopus_roborovskii,Phodopus_sungorus,Pseudocricetus_kormosi,Pseudocricetus_orienteuropaeus,Stylocricetus_meoticus,Tscherskia_triton,Urocricetus_kamensis 2e-04 FALSE 105
Nannocricetus_mongolicus Allocricetulus_eversmanni,Allocricetus_bursae,Allocricetus_ehiki,Allocricetus_jesreelicus,Allocricetus_teilhardi,Apocricetus_alberti,Apocricetus_angustidens,Apocricetus_barrierei,Apocricetus_darderi,Cricetulodon_meini,Cricetulus_barabensis,Cricetulus_koufosi,Cricetulus_longicaudatus,Cricetus_cricetus,Cricetus_lophidens,Hattomys_beetsi,Hattomys_gargantua,Hattomys_nazarii,Hypsocricetus_strimonis,Mesocricetus_auratus,Mesocricetus_brandti,Mesocricetus_newtoni,Mesocricetus_primitivus,Nothocricetulus_migratorius,Odessamys_palatocristatus,Odessamys_simionescui,Phodopus_campbelli,Phodopus_roborovskii,Phodopus_sungorus,Pseudocricetus_orienteuropaeus,Stylocricetus_meoticus,Tragomys_macpheei,Tscherskia_triton,Urocricetus_kamensis 2e-04 FALSE 105
Nannocricetus_mongolicus Allocricetulus_eversmanni,Allocricetus_bursae,Allocricetus_ehiki,Apocricetus_alberti,Apocricetus_angustidens,Apocricetus_barrierei,Apocricetus_darderi,Cricetulodon_lucentensis,Cricetulodon_meini,Cricetulus_barabensis,Cricetulus_europaeus,Cricetulus_longicaudatus,Cricetus_cricetus,Cricetus_lophidens,Hattomys_beetsi,Hattomys_gargantua,Hattomys_nazarii,Hypsocricetus_strimonis,Mesocricetus_auratus,Mesocricetus_brandti,Mesocricetus_newtoni,Mesocricetus_primitivus,Nothocricetulus_migratorius,Odessamys_palatocristatus,Odessamys_simionescui,Phodopus_campbelli,Phodopus_roborovskii,Phodopus_sungorus,Pseudocricetus_kormosi,Pseudocricetus_orienteuropaeus,Tragomys_macpheei,Tscherskia_triton,Urocricetus_kamensis 1e-04 FALSE 105
Nannocricetus_mongolicus Allocricetulus_eversmanni,Cricetulus_barabensis,Cricetulus_longicaudatus,Cricetus_cricetus,Nothocricetulus_migratorius 1e-04 TRUE 134
Nannocricetus_mongolicus Cricetulodon_lucentensis,Cricetulodon_meini,Cricetulus_europaeus,Pseudocricetus_kormosi,Pseudocricetus_orienteuropaeus,Stylocricetus_meoticus 1e-04 FALSE 105
Nannocricetus_mongolicus Allocricetulus_eversmanni,Allocricetus_bursae,Allocricetus_jesreelicus,Allocricetus_teilhardi,Cricetulus_barabensis,Cricetulus_koufosi,Cricetulus_longicaudatus,Cricetus_cricetus,Cricetus_lophidens,Mesocricetus_auratus,Mesocricetus_brandti,Mesocricetus_newtoni,Mesocricetus_primitivus,Nothocricetulus_migratorius,Odessamys_palatocristatus,Odessamys_simionescui,Phodopus_campbelli,Phodopus_roborovskii,Phodopus_sungorus,Tscherskia_triton,Urocricetus_kamensis 1e-04 FALSE 105
Nannocricetus_mongolicus Allocricetulus_eversmanni,Allocricetus_jesreelicus,Allocricetus_teilhardi,Cricetulus_barabensis,Cricetulus_koufosi,Cricetulus_longicaudatus,Cricetus_cricetus,Mesocricetus_auratus,Mesocricetus_brandti,Mesocricetus_newtoni,Mesocricetus_primitivus,Nothocricetulus_migratorius,Tscherskia_triton 1e-04 FALSE 105
Nannocricetus_mongolicus Allocricetulus_eversmanni,Allocricetus_bursae,Allocricetus_jesreelicus,Allocricetus_primitivus,Allocricetus_teilhardi,Cricetulus_barabensis,Cricetulus_koufosi,Cricetulus_longicaudatus,Cricetus_cricetus,Mesocricetus_auratus,Mesocricetus_brandti,Mesocricetus_newtoni,Mesocricetus_primitivus,Nannocricetus_qiui,Nothocricetulus_migratorius,Odessamys_palatocristatus,Odessamys_simionescui,Phodopus_campbelli,Phodopus_roborovskii,Phodopus_sungorus,Tscherskia_triton,Urocricetus_kamensis 1e-04 FALSE 105
Nannocricetus_mongolicus Allocricetulus_eversmanni,Allocricetus_bursae,Allocricetus_ehiki,Allocricetus_jesreelicus,Allocricetus_teilhardi,Apocricetus_alberti,Apocricetus_angustidens,Apocricetus_barrierei,Apocricetus_darderi,Cricetulus_barabensis,Cricetulus_koufosi,Cricetulus_longicaudatus,Cricetus_cricetus,Cricetus_lophidens,Hattomys_beetsi,Hattomys_gargantua,Hattomys_nazarii,Hypsocricetus_strimonis,Mesocricetus_auratus,Mesocricetus_brandti,Mesocricetus_newtoni,Mesocricetus_primitivus,Nothocricetulus_migratorius,Odessamys_palatocristatus,Odessamys_simionescui,Phodopus_campbelli,Phodopus_roborovskii,Phodopus_sungorus,Stylocricetus_meoticus,Tragomys_macpheei,Tscherskia_triton,Urocricetus_kamensis 1e-04 FALSE 105
Nannocricetus_mongolicus Allocricetus_ehiki,Nannocricetus_qiui 1e-04 FALSE 105
Nannocricetus_mongolicus Allocricetus_jesreelicus,Allocricetus_teilhardi,Cricetulus_koufosi,Tscherskia_triton 1e-04 FALSE 105
Nannocricetus_mongolicus Cricetulodon_lucentensis,Cricetulodon_meini,Pseudocricetus_orienteuropaeus,Stylocricetus_meoticus 1e-04 FALSE 105
Nannocricetus_mongolicus Allocricetus_aylasevimae,Allocricetus_primitivus 1e-04 FALSE 110
Nannocricetus_mongolicus Neocricetodon_intermedius,Neocricetodon_magnus,Neocricetodon_polonicus 1e-04 TRUE 103
Nannocricetus_mongolicus Allocricetus_aylasevimae,Cricetulus_europaeus,Pseudocricetus_kormosi,Pseudocricetus_orienteuropaeus 1e-04 FALSE 106
Nannocricetus_mongolicus Allocricetulus_eversmanni,Allocricetus_jesreelicus,Allocricetus_teilhardi,Cricetulus_barabensis,Cricetulus_koufosi,Cricetulus_longicaudatus,Cricetus_cricetus,Mesocricetus_auratus,Mesocricetus_brandti,Mesocricetus_newtoni,Mesocricetus_primitivus,Nothocricetulus_migratorius,Phodopus_campbelli,Phodopus_roborovskii,Phodopus_sungorus,Tscherskia_triton,Urocricetus_kamensis 3e-04 FALSE 105
Nannocricetus_mongolicus Allocricetulus_eversmanni,Allocricetus_bursae,Allocricetus_ehiki,Cricetulus_barabensis,Cricetulus_europaeus,Cricetulus_longicaudatus,Cricetus_cricetus,Mesocricetus_auratus,Mesocricetus_brandti,Mesocricetus_newtoni,Mesocricetus_primitivus,Nothocricetulus_migratorius,Odessamys_palatocristatus,Odessamys_simionescui,Phodopus_campbelli,Phodopus_roborovskii,Phodopus_sungorus,Pseudocricetus_kormosi,Tscherskia_triton,Urocricetus_kamensis 1e-04 FALSE 105
Nannocricetus_mongolicus Allocricetulus_eversmanni,Allocricetus_aylasevimae,Allocricetus_bursae,Allocricetus_ehiki,Allocricetus_jesreelicus,Allocricetus_primitivus,Allocricetus_teilhardi,Apocricetus_alberti,Apocricetus_angustidens,Apocricetus_barrierei,Apocricetus_darderi,Cricetulus_barabensis,Cricetulus_koufosi,Cricetulus_longicaudatus,Cricetus_cricetus,Cricetus_lophidens,Hattomys_beetsi,Hattomys_gargantua,Hattomys_nazarii,Hypsocricetus_strimonis,Mesocricetus_auratus,Mesocricetus_brandti,Mesocricetus_newtoni,Mesocricetus_primitivus,Nannocricetus_qiui,Nothocricetulus_migratorius,Odessamys_palatocristatus,Odessamys_simionescui,Phodopus_campbelli,Phodopus_roborovskii,Phodopus_sungorus,Tragomys_macpheei,Tscherskia_triton,Urocricetus_kamensis 1e-04 FALSE 105
Nannocricetus_mongolicus Cricetulus_europaeus,Pseudocricetus_orienteuropaeus,Stylocricetus_meoticus 1e-04 FALSE 107
Nannocricetus_mongolicus Allocricetus_aylasevimae,Allocricetus_ehiki,Allocricetus_primitivus,Cricetulus_koufosi,Nannocricetus_qiui 1e-04 FALSE 105
Nannocricetus_mongolicus Allocricetulus_eversmanni,Allocricetus_bursae,Cricetulus_barabensis,Cricetulus_europaeus,Cricetulus_longicaudatus,Cricetus_cricetus,Mesocricetus_auratus,Mesocricetus_brandti,Mesocricetus_newtoni,Mesocricetus_primitivus,Nothocricetulus_migratorius,Odessamys_palatocristatus,Odessamys_simionescui,Phodopus_campbelli,Phodopus_roborovskii,Phodopus_sungorus,Pseudocricetus_kormosi,Pseudocricetus_orienteuropaeus,Tscherskia_triton,Urocricetus_kamensis 2e-04 FALSE 105
Nannocricetus_mongolicus Allocricetus_ehiki,Apocricetus_alberti,Apocricetus_angustidens,Apocricetus_barrierei,Hypsocricetus_strimonis 2e-04 FALSE 122
Nannocricetus_mongolicus Allocricetulus_eversmanni,Allocricetus_bursae,Allocricetus_ehiki,Apocricetus_alberti,Apocricetus_angustidens,Apocricetus_barrierei,Cricetulus_barabensis,Cricetulus_longicaudatus,Cricetus_cricetus,Cricetus_lophidens,Hypsocricetus_strimonis,Mesocricetus_auratus,Mesocricetus_brandti,Mesocricetus_newtoni,Mesocricetus_primitivus,Nothocricetulus_migratorius,Odessamys_palatocristatus,Odessamys_simionescui,Phodopus_campbelli,Phodopus_roborovskii,Phodopus_sungorus,Stylocricetus_meoticus,Tscherskia_triton,Urocricetus_kamensis 1e-04 FALSE 105
Nannocricetus_mongolicus Allocricetulus_eversmanni,Allocricetus_aylasevimae,Allocricetus_bursae,Allocricetus_jesreelicus,Allocricetus_primitivus,Allocricetus_teilhardi,Cricetulus_barabensis,Cricetulus_koufosi,Cricetulus_longicaudatus,Cricetus_cricetus,Mesocricetus_auratus,Mesocricetus_brandti,Mesocricetus_newtoni,Nannocricetus_qiui,Nothocricetulus_migratorius,Phodopus_campbelli,Phodopus_roborovskii,Phodopus_sungorus,Tscherskia_triton,Urocricetus_kamensis 1e-04 FALSE 105
Nannocricetus_mongolicus Allocricetulus_eversmanni,Allocricetus_bursae,Allocricetus_jesreelicus,Allocricetus_teilhardi,Cricetulus_barabensis,Cricetulus_koufosi,Cricetulus_longicaudatus,Cricetus_cricetus,Mesocricetus_auratus,Mesocricetus_brandti,Mesocricetus_newtoni,Nothocricetulus_migratorius,Phodopus_campbelli,Phodopus_roborovskii,Phodopus_sungorus,Tscherskia_triton,Urocricetus_kamensis 4e-04 FALSE 105
Nannocricetus_mongolicus Allocricetulus_eversmanni,Allocricetus_aylasevimae,Allocricetus_bursae,Allocricetus_ehiki,Allocricetus_jesreelicus,Allocricetus_primitivus,Allocricetus_teilhardi,Cricetulus_barabensis,Cricetulus_europaeus,Cricetulus_koufosi,Cricetulus_longicaudatus,Cricetus_cricetus,Mesocricetus_auratus,Mesocricetus_brandti,Mesocricetus_newtoni,Mesocricetus_primitivus,Nannocricetus_qiui,Nothocricetulus_migratorius,Odessamys_palatocristatus,Odessamys_simionescui,Phodopus_campbelli,Phodopus_roborovskii,Phodopus_sungorus,Pseudocricetus_kormosi,Pseudocricetus_orienteuropaeus,Stylocricetus_meoticus,Tscherskia_triton,Urocricetus_kamensis 1e-04 FALSE 105
Nannocricetus_mongolicus Allocricetus_bursae,Allocricetus_jesreelicus,Allocricetus_teilhardi,Cricetulus_koufosi 2e-04 FALSE 105
Nannocricetus_mongolicus Allocricetus_aylasevimae,Allocricetus_ehiki,Allocricetus_jesreelicus,Allocricetus_primitivus,Allocricetus_teilhardi,Cricetulus_europaeus,Cricetulus_koufosi,Nannocricetus_qiui,Pseudocricetus_kormosi,Pseudocricetus_orienteuropaeus,Stylocricetus_meoticus 1e-04 FALSE 105
Nannocricetus_mongolicus Allocricetus_teilhardi,Cricetulus_koufosi 1e-04 FALSE 113
Nannocricetus_mongolicus Allocricetulus_eversmanni,Allocricetus_bursae,Allocricetus_ehiki,Apocricetus_alberti,Apocricetus_angustidens,Apocricetus_barrierei,Cricetulus_barabensis,Cricetulus_longicaudatus,Cricetus_cricetus,Cricetus_lophidens,Hypsocricetus_strimonis,Mesocricetus_auratus,Mesocricetus_brandti,Mesocricetus_newtoni,Mesocricetus_primitivus,Nothocricetulus_migratorius,Phodopus_campbelli,Phodopus_roborovskii,Phodopus_sungorus,Tscherskia_triton,Urocricetus_kamensis 2e-04 FALSE 122
Nannocricetus_mongolicus Allocricetulus_eversmanni,Allocricetus_bursae,Allocricetus_ehiki,Allocricetus_jesreelicus,Allocricetus_teilhardi,Cricetulus_barabensis,Cricetulus_koufosi,Cricetulus_longicaudatus,Cricetus_cricetus,Cricetus_lophidens,Hypsocricetus_strimonis,Mesocricetus_auratus,Mesocricetus_brandti,Mesocricetus_newtoni,Mesocricetus_primitivus,Nothocricetulus_migratorius,Odessamys_palatocristatus,Odessamys_simionescui,Phodopus_campbelli,Phodopus_roborovskii,Phodopus_sungorus,Tscherskia_triton,Urocricetus_kamensis 1e-04 FALSE 105
Nannocricetus_mongolicus Allocricetulus_eversmanni,Allocricetus_bursae,Allocricetus_ehiki,Allocricetus_jesreelicus,Allocricetus_teilhardi,Apocricetus_alberti,Apocricetus_angustidens,Apocricetus_barrierei,Apocricetus_darderi,Cricetulodon_lucentensis,Cricetulodon_meini,Cricetulus_barabensis,Cricetulus_koufosi,Cricetulus_longicaudatus,Cricetus_cricetus,Cricetus_lophidens,Hattomys_beetsi,Hattomys_gargantua,Hattomys_nazarii,Hypsocricetus_strimonis,Mesocricetus_auratus,Mesocricetus_brandti,Mesocricetus_newtoni,Mesocricetus_primitivus,Nothocricetulus_migratorius,Odessamys_palatocristatus,Odessamys_simionescui,Phodopus_campbelli,Phodopus_roborovskii,Phodopus_sungorus,Pseudocricetus_orienteuropaeus,Tragomys_macpheei,Tscherskia_triton,Urocricetus_kamensis 1e-04 FALSE 105
Nannocricetus_mongolicus Allocricetulus_eversmanni,Allocricetus_aylasevimae,Allocricetus_bursae,Allocricetus_ehiki,Allocricetus_jesreelicus,Allocricetus_primitivus,Allocricetus_teilhardi,Cricetulus_barabensis,Cricetulus_koufosi,Cricetulus_longicaudatus,Cricetus_cricetus,Mesocricetus_auratus,Mesocricetus_brandti,Mesocricetus_newtoni,Mesocricetus_primitivus,Nannocricetus_qiui,Nothocricetulus_migratorius,Odessamys_palatocristatus,Odessamys_simionescui,Phodopus_campbelli,Phodopus_roborovskii,Phodopus_sungorus,Tscherskia_triton,Urocricetus_kamensis 1e-04 FALSE 105
Nannocricetus_mongolicus Allocricetulus_eversmanni,Allocricetus_bursae,Allocricetus_ehiki,Cricetulus_barabensis,Cricetulus_europaeus,Cricetulus_longicaudatus,Cricetus_cricetus,Cricetus_lophidens,Mesocricetus_auratus,Mesocricetus_brandti,Mesocricetus_newtoni,Mesocricetus_primitivus,Nothocricetulus_migratorius,Odessamys_palatocristatus,Odessamys_simionescui,Phodopus_campbelli,Phodopus_roborovskii,Phodopus_sungorus,Pseudocricetus_kormosi,Pseudocricetus_orienteuropaeus,Stylocricetus_meoticus,Tscherskia_triton,Urocricetus_kamensis 1e-04 FALSE 105
Nannocricetus_mongolicus Allocricetulus_eversmanni,Allocricetus_bursae,Allocricetus_ehiki,Allocricetus_jesreelicus,Allocricetus_teilhardi,Cricetulus_barabensis,Cricetulus_longicaudatus,Cricetus_cricetus,Mesocricetus_auratus,Mesocricetus_brandti,Mesocricetus_newtoni,Mesocricetus_primitivus,Nothocricetulus_migratorius,Odessamys_palatocristatus,Odessamys_simionescui,Phodopus_campbelli,Phodopus_roborovskii,Phodopus_sungorus,Tscherskia_triton,Urocricetus_kamensis 1e-04 FALSE 105
Nannocricetus_mongolicus Allocricetulus_eversmanni,Allocricetus_bursae,Allocricetus_ehiki,Allocricetus_jesreelicus,Allocricetus_teilhardi,Apocricetus_alberti,Apocricetus_angustidens,Apocricetus_barrierei,Cricetulus_barabensis,Cricetulus_koufosi,Cricetulus_longicaudatus,Cricetus_cricetus,Hypsocricetus_strimonis,Mesocricetus_auratus,Mesocricetus_brandti,Mesocricetus_newtoni,Nothocricetulus_migratorius,Phodopus_campbelli,Phodopus_roborovskii,Phodopus_sungorus,Tscherskia_triton,Urocricetus_kamensis 1e-04 FALSE 105
Nannocricetus_mongolicus Allocricetus_jesreelicus,Allocricetus_primitivus,Allocricetus_teilhardi,Cricetulus_europaeus,Cricetulus_koufosi,Nannocricetus_qiui,Pseudocricetus_kormosi,Pseudocricetus_orienteuropaeus,Stylocricetus_meoticus 1e-04 FALSE 106
Nannocricetus_mongolicus Allocricetulus_eversmanni,Allocricetus_bursae,Cricetulus_barabensis,Cricetulus_longicaudatus,Cricetus_cricetus,Mesocricetus_auratus,Mesocricetus_brandti,Mesocricetus_newtoni,Mesocricetus_primitivus,Nothocricetulus_migratorius,Odessamys_palatocristatus,Odessamys_simionescui,Phodopus_campbelli,Phodopus_roborovskii,Phodopus_sungorus,Pseudocricetus_orienteuropaeus,Stylocricetus_meoticus,Tscherskia_triton,Urocricetus_kamensis 1e-04 FALSE 105
Nannocricetus_mongolicus Allocricetulus_eversmanni,Allocricetus_bursae,Allocricetus_ehiki,Allocricetus_jesreelicus,Allocricetus_primitivus,Allocricetus_teilhardi,Apocricetus_alberti,Apocricetus_angustidens,Apocricetus_barrierei,Apocricetus_darderi,Cricetulodon_lucentensis,Cricetulodon_meini,Cricetulus_barabensis,Cricetulus_europaeus,Cricetulus_koufosi,Cricetulus_longicaudatus,Cricetus_cricetus,Cricetus_lophidens,Hattomys_beetsi,Hattomys_gargantua,Hattomys_nazarii,Hypsocricetus_strimonis,Mesocricetus_auratus,Mesocricetus_brandti,Mesocricetus_newtoni,Mesocricetus_primitivus,Nannocricetus_qiui,Nothocricetulus_migratorius,Odessamys_palatocristatus,Odessamys_simionescui,Phodopus_campbelli,Phodopus_roborovskii,Phodopus_sungorus,Pseudocricetus_kormosi,Pseudocricetus_orienteuropaeus,Stylocricetus_meoticus,Tragomys_macpheei,Tscherskia_triton,Urocricetus_kamensis 1e-04 FALSE 105
Nannocricetus_mongolicus Allocricetulus_eversmanni,Allocricetus_bursae,Allocricetus_ehiki,Cricetulus_barabensis,Cricetulus_europaeus,Cricetulus_longicaudatus,Cricetus_cricetus,Mesocricetus_auratus,Mesocricetus_brandti,Mesocricetus_newtoni,Mesocricetus_primitivus,Nothocricetulus_migratorius,Odessamys_palatocristatus,Odessamys_simionescui,Phodopus_campbelli,Phodopus_roborovskii,Phodopus_sungorus,Pseudocricetus_kormosi,Pseudocricetus_orienteuropaeus,Tscherskia_triton,Urocricetus_kamensis 1e-04 FALSE 105
Nannocricetus_mongolicus Allocricetulus_eversmanni,Allocricetus_bursae,Apocricetus_alberti,Apocricetus_angustidens,Apocricetus_barrierei,Apocricetus_darderi,Cricetulodon_lucentensis,Cricetulodon_meini,Cricetulus_barabensis,Cricetulus_longicaudatus,Cricetus_cricetus,Cricetus_lophidens,Hattomys_beetsi,Hattomys_gargantua,Hattomys_nazarii,Hypsocricetus_strimonis,Mesocricetus_auratus,Mesocricetus_brandti,Mesocricetus_newtoni,Mesocricetus_primitivus,Nothocricetulus_migratorius,Odessamys_palatocristatus,Odessamys_simionescui,Phodopus_campbelli,Phodopus_roborovskii,Phodopus_sungorus,Stylocricetus_meoticus,Tragomys_macpheei,Tscherskia_triton,Urocricetus_kamensis 1e-04 FALSE 105
Nannocricetus_mongolicus Allocricetulus_eversmanni,Allocricetus_ehiki,Cricetulus_barabensis,Cricetulus_longicaudatus,Cricetus_cricetus,Mesocricetus_auratus,Mesocricetus_brandti,Mesocricetus_newtoni,Mesocricetus_primitivus,Nothocricetulus_migratorius,Phodopus_campbelli,Phodopus_roborovskii,Phodopus_sungorus,Tscherskia_triton,Urocricetus_kamensis 1e-04 FALSE 127
Nannocricetus_mongolicus Allocricetulus_eversmanni,Allocricetus_bursae,Allocricetus_ehiki,Apocricetus_alberti,Apocricetus_angustidens,Apocricetus_barrierei,Apocricetus_darderi,Cricetulodon_meini,Cricetulus_barabensis,Cricetulus_longicaudatus,Cricetus_cricetus,Cricetus_lophidens,Hattomys_beetsi,Hattomys_gargantua,Hattomys_nazarii,Hypsocricetus_strimonis,Mesocricetus_auratus,Mesocricetus_brandti,Mesocricetus_newtoni,Mesocricetus_primitivus,Nothocricetulus_migratorius,Odessamys_palatocristatus,Odessamys_simionescui,Phodopus_campbelli,Phodopus_roborovskii,Phodopus_sungorus,Tragomys_macpheei,Tscherskia_triton,Urocricetus_kamensis 1e-04 FALSE 115
Nannocricetus_mongolicus Allocricetulus_eversmanni,Allocricetus_bursae,Allocricetus_ehiki,Allocricetus_jesreelicus,Allocricetus_teilhardi,Apocricetus_alberti,Apocricetus_angustidens,Apocricetus_barrierei,Apocricetus_darderi,Cricetulus_barabensis,Cricetulus_europaeus,Cricetulus_koufosi,Cricetulus_longicaudatus,Cricetus_cricetus,Cricetus_lophidens,Hattomys_beetsi,Hattomys_gargantua,Hattomys_nazarii,Hypsocricetus_strimonis,Mesocricetus_auratus,Mesocricetus_brandti,Mesocricetus_newtoni,Mesocricetus_primitivus,Nothocricetulus_migratorius,Odessamys_palatocristatus,Odessamys_simionescui,Phodopus_campbelli,Phodopus_roborovskii,Phodopus_sungorus,Tragomys_macpheei,Tscherskia_triton,Urocricetus_kamensis 1e-04 FALSE 105
Nannocricetus_mongolicus Allocricetus_bursae,Allocricetus_ehiki,Allocricetus_jesreelicus,Allocricetus_teilhardi,Cricetulus_koufosi 1e-04 FALSE 105
Nannocricetus_mongolicus Allocricetulus_eversmanni,Allocricetus_bursae,Apocricetus_alberti,Apocricetus_angustidens,Apocricetus_barrierei,Apocricetus_darderi,Cricetulodon_lucentensis,Cricetulodon_meini,Cricetulus_barabensis,Cricetulus_longicaudatus,Cricetus_cricetus,Cricetus_lophidens,Hattomys_beetsi,Hattomys_gargantua,Hattomys_nazarii,Hypsocricetus_strimonis,Mesocricetus_auratus,Mesocricetus_brandti,Mesocricetus_newtoni,Mesocricetus_primitivus,Nothocricetulus_migratorius,Odessamys_palatocristatus,Odessamys_simionescui,Phodopus_campbelli,Phodopus_roborovskii,Phodopus_sungorus,Tragomys_macpheei,Tscherskia_triton,Urocricetus_kamensis 1e-04 FALSE 115
Nannocricetus_mongolicus Cricetus_lophidens,Odessamys_palatocristatus,Odessamys_simionescui 1e-04 FALSE 126
Nannocricetus_mongolicus Allocricetulus_eversmanni,Allocricetus_bursae,Allocricetus_jesreelicus,Allocricetus_teilhardi,Cricetulus_barabensis,Cricetulus_europaeus,Cricetulus_koufosi,Cricetulus_longicaudatus,Cricetus_cricetus,Mesocricetus_auratus,Mesocricetus_brandti,Mesocricetus_newtoni,Mesocricetus_primitivus,Nothocricetulus_migratorius,Odessamys_palatocristatus,Odessamys_simionescui,Phodopus_campbelli,Phodopus_roborovskii,Phodopus_sungorus,Pseudocricetus_kormosi,Pseudocricetus_orienteuropaeus,Stylocricetus_meoticus,Tscherskia_triton,Urocricetus_kamensis 1e-04 FALSE 105
Nannocricetus_mongolicus Allocricetulus_eversmanni,Allocricetus_bursae,Allocricetus_jesreelicus,Allocricetus_teilhardi,Cricetulus_barabensis,Cricetulus_longicaudatus,Cricetus_cricetus,Mesocricetus_auratus,Mesocricetus_brandti,Mesocricetus_newtoni,Nothocricetulus_migratorius,Phodopus_campbelli,Phodopus_roborovskii,Phodopus_sungorus,Tscherskia_triton,Urocricetus_kamensis 1e-04 FALSE 105
Nannocricetus_mongolicus Allocricetulus_eversmanni,Allocricetus_aylasevimae,Allocricetus_bursae,Allocricetus_ehiki,Allocricetus_jesreelicus,Allocricetus_primitivus,Allocricetus_teilhardi,Apocricetus_alberti,Apocricetus_angustidens,Apocricetus_barrierei,Cricetulus_barabensis,Cricetulus_koufosi,Cricetulus_longicaudatus,Cricetus_cricetus,Cricetus_lophidens,Hypsocricetus_strimonis,Mesocricetus_auratus,Mesocricetus_brandti,Mesocricetus_newtoni,Mesocricetus_primitivus,Nannocricetus_qiui,Nothocricetulus_migratorius,Odessamys_palatocristatus,Odessamys_simionescui,Phodopus_campbelli,Phodopus_roborovskii,Phodopus_sungorus,Tscherskia_triton,Urocricetus_kamensis 2e-04 FALSE 105
Nannocricetus_mongolicus Allocricetus_bursae,Phodopus_campbelli,Phodopus_roborovskii,Phodopus_sungorus,Urocricetus_kamensis 1e-04 FALSE 131
Nannocricetus_mongolicus Allocricetulus_eversmanni,Allocricetus_bursae,Cricetulus_barabensis,Cricetulus_longicaudatus,Cricetus_cricetus,Cricetus_lophidens,Mesocricetus_auratus,Mesocricetus_brandti,Mesocricetus_newtoni,Mesocricetus_primitivus,Nothocricetulus_migratorius,Odessamys_palatocristatus,Odessamys_simionescui,Phodopus_campbelli,Phodopus_roborovskii,Phodopus_sungorus,Tscherskia_triton,Urocricetus_kamensis 1e-04 FALSE 126
Nannocricetus_mongolicus Allocricetulus_eversmanni,Allocricetus_bursae,Allocricetus_ehiki,Allocricetus_jesreelicus,Allocricetus_teilhardi,Cricetulus_barabensis,Cricetulus_koufosi,Cricetulus_longicaudatus,Cricetus_cricetus,Cricetus_lophidens,Mesocricetus_auratus,Mesocricetus_brandti,Mesocricetus_newtoni,Mesocricetus_primitivus,Nothocricetulus_migratorius,Odessamys_palatocristatus,Odessamys_simionescui,Phodopus_campbelli,Phodopus_roborovskii,Phodopus_sungorus,Tscherskia_triton,Urocricetus_kamensis 1e-04 FALSE 105
Nannocricetus_mongolicus Allocricetulus_eversmanni,Allocricetus_bursae,Allocricetus_ehiki,Cricetulus_barabensis,Cricetulus_europaeus,Cricetulus_longicaudatus,Cricetus_cricetus,Mesocricetus_auratus,Mesocricetus_brandti,Mesocricetus_newtoni,Mesocricetus_primitivus,Nothocricetulus_migratorius,Phodopus_campbelli,Phodopus_roborovskii,Phodopus_sungorus,Tscherskia_triton,Urocricetus_kamensis 1e-04 FALSE 105
Nannocricetus_mongolicus Allocricetulus_eversmanni,Allocricetus_bursae,Allocricetus_jesreelicus,Allocricetus_teilhardi,Cricetulus_barabensis,Cricetulus_longicaudatus,Cricetus_cricetus,Mesocricetus_auratus,Mesocricetus_brandti,Mesocricetus_newtoni,Mesocricetus_primitivus,Nothocricetulus_migratorius,Odessamys_palatocristatus,Odessamys_simionescui,Phodopus_campbelli,Phodopus_roborovskii,Phodopus_sungorus,Tscherskia_triton,Urocricetus_kamensis 1e-04 FALSE 105
