# Supplementary material for: Total-evidence phylogeny reveals recent crown group radiation and biogeographical history of hamsters
Source: BMC Biol. 2026 Apr 9;24:117. doi: 10.1186/s12915-026-02581-z (PMC13173810; doi:10.1186/s12915-026-02581-z)
Supplement: Supplementary file 7 — Additional file 7: Output files of the BioGeoBEARS analyses, as well as the R script and the input files, that are necessary to reproduce the analyses. [file 12915_2026_2581_MOESM7_ESM.zip]

Archive with 11 entries (10 files):
- BioGeoBEARS/
- BioGeoBEARS/BioGeoBEARS_Script.R
- BioGeoBEARS/Comb_BayesCal_WN_MCT.newick
- BioGeoBEARS/Comb_BayesCal_WN_MCT_BAYAREALIKE+J_manual_adjacency+dispersal.Rdata
- BioGeoBEARS/Comb_BayesCal_WN_MCT_BAYAREALIKE_manual_adjacency+dispersal.Rdata
- BioGeoBEARS/Comb_BayesCal_WN_MCT_DEC+J_manual_adjacency+dispersal.Rdata
- BioGeoBEARS/Comb_BayesCal_WN_MCT_DEC_manual_adjacency+dispersal.Rdata
- BioGeoBEARS/Comb_BayesCal_WN_MCT_DIVALIKE+J_manual_adjacency+dispersal.Rdata
- BioGeoBEARS/Comb_BayesCal_WN_MCT_DIVALIKE_manual_adjacency+dispersal.Rdata
- BioGeoBEARS/Distribution.data
- BioGeoBEARS/Manual_dispersal_multipliers.txt
