# Supplementary material for: Total-evidence phylogeny reveals recent crown group radiation and biogeographical history of hamsters
Source: BMC Biol. 2026 Apr 9;24:117. doi: 10.1186/s12915-026-02581-z (PMC13173810; doi:10.1186/s12915-026-02581-z)
Supplement: Supplementary file 7 — Additional file 7: Output files of the BioGeoBEARS analyses, as well as the R script and the input files, that are necessary to reproduce the analyses. [file 12915_2026_2581_MOESM7_ESM.zip › BioGeoBEARS/BioGeoBEARS_Script.R]

# Total-evidence phylogeny reveals recent crown group radiation and biogeographical history of hamsters
# Moritz Dirnberger1, Pablo Peláez-Campomanes2, Tiago R. Simões3, Raquel López-Antoñanzas1
# 1ISEM, Univ Montpellier, CNRS, IRD, Montpellier, France
# 2Departamento de Paleobiología, Museo Nacional de Ciencias Naturales-CSIC, Madrid, Spain
# 3Department of Ecology and Evolutionary Biology, Princeton University, Briger Hall, Princeton-NJ, 08544, USA.

# This script is taken and adjusted from:
# BioGeoBears Example Script http://phylo.wikidot.com/biogeobears#script
# by Nicholas J. Matzke
# http://cran.r-project.org/web/licenses/GPL-3

library(ape)
library(optimx)
library(rexpokit)
library(cladoRcpp)
library(snow)
library(BioGeoBEARS)

extdata_dir = np(system.file("extdata", package="BioGeoBEARS"))

inputtree <- "Comb_BayesCal_WN_MCT"
inputgeo <- "Distribution.data"
inputdispersal <- "Manual_dispersal_multipliers.txt"

## open and look at tree
trfn = paste0(inputtree, ".newick")
moref(trfn)
tr = read.tree(trfn)
tr

## open and look at geography data
geogfn = inputgeo
moref(geogfn)

tipranges = getranges_from_LagrangePHYLIP(lgdata_fn=geogfn)
tipranges

max(rowSums(dfnums_to_numeric(tipranges@df)))

# Set the maximum number of areas any species may occupy; this cannot be larger 
# than the number of areas you set up, but it can be smaller.
max_range_size = 5

#################################################################################
# Manual modification of states list
# Manually modify the list of states (geographic ranges)
# to disallow some ranges that are disjunct
# (allow more complex scenarios than the area-adjacency file)
#
# from http://phylo.wikidot.com/example-biogeobears-scripts#manual_modify_states
#################################################################################
areas = getareas_from_tipranges_object(tipranges)
states_list_0based = rcpp_areas_list_to_states_list(areas=areas, maxareas=max_range_size, include_null_range=TRUE)
ranges_list = NULL
for (i in 1:length(states_list_0based))
{    
  if ( (length(states_list_0based[[i]]) == 1) && (is.na(states_list_0based[[i]])) )
  {
    tmprange = "_"
  } else {
    tmprange = paste(areas[states_list_0based[[i]]+1], collapse="")
  }
  ranges_list = c(ranges_list, tmprange)
}

#specify ranges to be excluded
nonadjacent=c("AC","AD","AE","BD", "ABD", "ACD", "ACE", "ADE", "ACDE")
keepTF = ranges_list %in% nonadjacent == FALSE
states_list_0based_NEW = states_list_0based[keepTF]


#######################################################
# DEC AND DEC+J ANALYSIS
#######################################################
#######################################################
# Run DEC
#######################################################
# Intitialize a default model (DEC model)
BioGeoBEARS_run_object = define_BioGeoBEARS_run()

# Give BioGeoBEARS the location of the phylogeny Newick file
BioGeoBEARS_run_object$trfn = trfn

# Give BioGeoBEARS the location of the geography text file
BioGeoBEARS_run_object$geogfn = geogfn

# Input the maximum range size
BioGeoBEARS_run_object$max_range_size = max_range_size

BioGeoBEARS_run_object$min_branchlength = 0.000001    # Min to treat tip as a direct ancestor (no speciation event)
BioGeoBEARS_run_object$include_null_range = TRUE    # set to FALSE for e.g. DEC* model, DEC*+J, etc.

# Inlcude manual dispersal multipliers file
BioGeoBEARS_run_object$dispersal_multipliers_fn = inputdispersal

BioGeoBEARS_run_object$on_NaN_error = -1e50    # returns very low lnL if parameters produce NaN error (underflow check)
BioGeoBEARS_run_object$speedup = TRUE          # shorcuts to speed ML search; use FALSE if worried (e.g. >3 params)
BioGeoBEARS_run_object$use_optimx = TRUE 
BioGeoBEARS_run_object$num_cores_to_use = 12
BioGeoBEARS_run_object$force_sparse = FALSE
BioGeoBEARS_run_object = readfiles_BioGeoBEARS_run(BioGeoBEARS_run_object)


# Good default settings to get ancestral states
BioGeoBEARS_run_object$return_condlikes_table = TRUE
BioGeoBEARS_run_object$calc_TTL_loglike_from_condlikes_table = TRUE
BioGeoBEARS_run_object$calc_ancprobs = TRUE    # get ancestral states from optim run

BioGeoBEARS_run_object$states_list = states_list_0based_NEW # use manually adjusted ranges list

# Run this to check inputs. Read the error messages if you get them!
BioGeoBEARS_run_object = fix_BioGeoBEARS_params_minmax(BioGeoBEARS_run_object=BioGeoBEARS_run_object)
check_BioGeoBEARS_run(BioGeoBEARS_run_object)

runslow = TRUE
resfn = paste0(inputtree,"_DEC_manual_adjacency+dispersal.Rdata")
if (runslow)
{
  res = bears_optim_run(BioGeoBEARS_run_object)
  res    
  
  save(res, file=resfn)
  resDEC = res
} else {
  # Loads to "res"
  load(resfn)
  resDEC = res
}

#######################################################
# Run DEC+J
#######################################################
BioGeoBEARS_run_object = define_BioGeoBEARS_run()
BioGeoBEARS_run_object$trfn = trfn
BioGeoBEARS_run_object$geogfn = geogfn
BioGeoBEARS_run_object$max_range_size = max_range_size
BioGeoBEARS_run_object$min_branchlength = 0.000001    # Min to treat tip as a direct ancestor (no speciation event)
BioGeoBEARS_run_object$include_null_range = TRUE    # set to FALSE for e.g. DEC* model, DEC*+J, etc.

# Inlcude manual dispersal multipliers file
BioGeoBEARS_run_object$dispersal_multipliers_fn = inputdispersal

BioGeoBEARS_run_object$on_NaN_error = -1e50    # returns very low lnL if parameters produce NaN error (underflow check)
BioGeoBEARS_run_object$speedup = TRUE          # shorcuts to speed ML search; use FALSE if worried (e.g. >3 params)
BioGeoBEARS_run_object$use_optimx = TRUE    # if FALSE, use optim() instead of optimx();
BioGeoBEARS_run_object$num_cores_to_use = 12
BioGeoBEARS_run_object$force_sparse = FALSE
BioGeoBEARS_run_object = readfiles_BioGeoBEARS_run(BioGeoBEARS_run_object)

# Good default settings to get ancestral states
BioGeoBEARS_run_object$return_condlikes_table = TRUE
BioGeoBEARS_run_object$calc_TTL_loglike_from_condlikes_table = TRUE
BioGeoBEARS_run_object$calc_ancprobs = TRUE    # get ancestral states from optim run

# Set up DEC+J model
# Get the ML parameter values from the 2-parameter nested model
# (this will ensure that the 3-parameter model always does at least as good)
dstart = resDEC$outputs@params_table["d","est"]
estart = resDEC$outputs@params_table["e","est"]
jstart = 0.0001

# Input starting values for d, e
BioGeoBEARS_run_object$BioGeoBEARS_model_object@params_table["d","init"] = dstart
BioGeoBEARS_run_object$BioGeoBEARS_model_object@params_table["d","est"] = dstart
BioGeoBEARS_run_object$BioGeoBEARS_model_object@params_table["e","init"] = estart
BioGeoBEARS_run_object$BioGeoBEARS_model_object@params_table["e","est"] = estart

# Add j as a free parameter
BioGeoBEARS_run_object$BioGeoBEARS_model_object@params_table["j","type"] = "free"
BioGeoBEARS_run_object$BioGeoBEARS_model_object@params_table["j","init"] = jstart
BioGeoBEARS_run_object$BioGeoBEARS_model_object@params_table["j","est"] = jstart

BioGeoBEARS_run_object$states_list = states_list_0based_NEW # use manually adjusted ranges list

BioGeoBEARS_run_object = fix_BioGeoBEARS_params_minmax(BioGeoBEARS_run_object=BioGeoBEARS_run_object)
check_BioGeoBEARS_run(BioGeoBEARS_run_object)

resfn = paste0(inputtree,"_DEC+J_manual_adjacency+dispersal.Rdata")
runslow = TRUE
if (runslow)
{
  #sourceall("/Dropbox/_njm/__packages/BioGeoBEARS_setup/")
  
  res = bears_optim_run(BioGeoBEARS_run_object)
  res    
  
  save(res, file=resfn)
  
  resDECj = res
} else {
  # Loads to "res"
  load(resfn)
  resDECj = res
}

#######################################################
# PDF plots
#######################################################
pdffn = paste0(inputtree, "_DEC_vs_DEC+J_manual_adjacency+dispersal.pdf")
pdf(pdffn, height=6, width=6)

### Plot ancestral states - DEC
analysis_titletxt = paste0("BioGeoBEARS DEC on ", inputtree)

# Setup
results_object = resDEC
scriptdir = np(system.file("extdata/a_scripts", package="BioGeoBEARS"))

# States
res2 = plot_BioGeoBEARS_results(results_object, analysis_titletxt, addl_params=list("j"), plotwhat="text", label.offset=0.45, tipcex=0.7, statecex=0.7, splitcex=0.6, titlecex=0.8, plotsplits=TRUE, cornercoords_loc=scriptdir, include_null_range=TRUE, tr=tr, tipranges=tipranges)

# Pie chart
plot_BioGeoBEARS_results(results_object, analysis_titletxt, addl_params=list("j"), plotwhat="pie", label.offset=0.45, tipcex=0.7, statecex=0.7, splitcex=0.6, titlecex=0.8, plotsplits=TRUE, cornercoords_loc=scriptdir, include_null_range=TRUE, tr=tr, tipranges=tipranges)


### Plot ancestral states - DECJ
analysis_titletxt = paste0("BioGeoBEARS DEC+J on ", inputtree)

# Setup
results_object = resDECj
scriptdir = np(system.file("extdata/a_scripts", package="BioGeoBEARS"))

# States
res1 = plot_BioGeoBEARS_results(results_object, analysis_titletxt, addl_params=list("j"), plotwhat="text", label.offset=0.45, tipcex=0.7, statecex=0.7, splitcex=0.6, titlecex=0.8, plotsplits=TRUE, cornercoords_loc=scriptdir, include_null_range=TRUE, tr=tr, tipranges=tipranges)

# Pie chart
plot_BioGeoBEARS_results(results_object, analysis_titletxt, addl_params=list("j"), plotwhat="pie", label.offset=0.45, tipcex=0.7, statecex=0.7, splitcex=0.6, titlecex=0.8, plotsplits=TRUE, cornercoords_loc=scriptdir, include_null_range=TRUE, tr=tr, tipranges=tipranges)

dev.off()  # Turn off PDF
cmdstr = paste("open ", pdffn, sep="")
system(cmdstr) # Plot it

#######################################################
# DIVALIKE AND DIVALIKE+J ANALYSIS
#######################################################
#######################################################
# Run DIVALIKE
#######################################################
BioGeoBEARS_run_object = define_BioGeoBEARS_run()
BioGeoBEARS_run_object$trfn = trfn
BioGeoBEARS_run_object$geogfn = geogfn
BioGeoBEARS_run_object$max_range_size = max_range_size
BioGeoBEARS_run_object$min_branchlength = 0.000001    # Min to treat tip as a direct ancestor (no speciation event)
BioGeoBEARS_run_object$include_null_range = TRUE    # set to FALSE for e.g. DEC* model, DEC*+J, etc.

# Inlcude manual dispersal multipliers file
BioGeoBEARS_run_object$dispersal_multipliers_fn = inputdispersal

BioGeoBEARS_run_object$on_NaN_error = -1e50    # returns very low lnL if parameters produce NaN error (underflow check)
BioGeoBEARS_run_object$speedup = TRUE          # shorcuts to speed ML search; use FALSE if worried (e.g. >3 params)
BioGeoBEARS_run_object$use_optimx = TRUE    
BioGeoBEARS_run_object$num_cores_to_use = 12
BioGeoBEARS_run_object$force_sparse = FALSE
BioGeoBEARS_run_object = readfiles_BioGeoBEARS_run(BioGeoBEARS_run_object)

# Good default settings to get ancestral states
BioGeoBEARS_run_object$return_condlikes_table = TRUE
BioGeoBEARS_run_object$calc_TTL_loglike_from_condlikes_table = TRUE
BioGeoBEARS_run_object$calc_ancprobs = TRUE    # get ancestral states from optim run

# Set up DIVALIKE model
# Remove subset-sympatry
BioGeoBEARS_run_object$BioGeoBEARS_model_object@params_table["s","type"] = "fixed"
BioGeoBEARS_run_object$BioGeoBEARS_model_object@params_table["s","init"] = 0.0
BioGeoBEARS_run_object$BioGeoBEARS_model_object@params_table["s","est"] = 0.0

BioGeoBEARS_run_object$BioGeoBEARS_model_object@params_table["ysv","type"] = "2-j"
BioGeoBEARS_run_object$BioGeoBEARS_model_object@params_table["ys","type"] = "ysv*1/2"
BioGeoBEARS_run_object$BioGeoBEARS_model_object@params_table["y","type"] = "ysv*1/2"
BioGeoBEARS_run_object$BioGeoBEARS_model_object@params_table["v","type"] = "ysv*1/2"

# Allow classic, widespread vicariance; all events equiprobable
BioGeoBEARS_run_object$BioGeoBEARS_model_object@params_table["mx01v","type"] = "fixed"
BioGeoBEARS_run_object$BioGeoBEARS_model_object@params_table["mx01v","init"] = 0.5
BioGeoBEARS_run_object$BioGeoBEARS_model_object@params_table["mx01v","est"] = 0.5

BioGeoBEARS_run_object$states_list = states_list_0based_NEW # use manually adjusted ranges list

BioGeoBEARS_run_object = fix_BioGeoBEARS_params_minmax(BioGeoBEARS_run_object=BioGeoBEARS_run_object)
check_BioGeoBEARS_run(BioGeoBEARS_run_object)

runslow = TRUE
resfn = paste0(inputtree, "_DIVALIKE_manual_adjacency+dispersal.Rdata")
if (runslow)
{
  res = bears_optim_run(BioGeoBEARS_run_object)
  res    
  
  save(res, file=resfn)
  resDIVALIKE = res
} else {
  # Loads to "res"
  load(resfn)
  resDIVALIKE = res
}

#######################################################
# Run DIVALIKE+J
#######################################################
BioGeoBEARS_run_object = define_BioGeoBEARS_run()
BioGeoBEARS_run_object$trfn = trfn
BioGeoBEARS_run_object$geogfn = geogfn
BioGeoBEARS_run_object$max_range_size = max_range_size
BioGeoBEARS_run_object$min_branchlength = 0.000001    # Min to treat tip as a direct ancestor (no speciation event)
BioGeoBEARS_run_object$include_null_range = TRUE    # set to FALSE for e.g. DEC* model, DEC*+J, etc.

# Inlcude manual dispersal multipliers file
BioGeoBEARS_run_object$dispersal_multipliers_fn = inputdispersal

# Speed options and multicore processing if desired
BioGeoBEARS_run_object$on_NaN_error = -1e50    # returns very low lnL if parameters produce NaN error (underflow check)
BioGeoBEARS_run_object$speedup = TRUE          # shorcuts to speed ML search; use FALSE if worried (e.g. >3 params)
BioGeoBEARS_run_object$use_optimx = TRUE    
BioGeoBEARS_run_object$num_cores_to_use = 12
BioGeoBEARS_run_object$force_sparse = FALSE    
BioGeoBEARS_run_object = readfiles_BioGeoBEARS_run(BioGeoBEARS_run_object)

# Good default settings to get ancestral states
BioGeoBEARS_run_object$return_condlikes_table = TRUE
BioGeoBEARS_run_object$calc_TTL_loglike_from_condlikes_table = TRUE
BioGeoBEARS_run_object$calc_ancprobs = TRUE    # get ancestral states from optim run

# Set up DIVALIKE+J model
# Get the ML parameter values from the 2-parameter nested model
# (this will ensure that the 3-parameter model always does at least as good)
dstart = resDIVALIKE$outputs@params_table["d","est"]
estart = resDIVALIKE$outputs@params_table["e","est"]
jstart = 0.0001

# Input starting values for d, e
BioGeoBEARS_run_object$BioGeoBEARS_model_object@params_table["d","init"] = dstart
BioGeoBEARS_run_object$BioGeoBEARS_model_object@params_table["d","est"] = dstart
BioGeoBEARS_run_object$BioGeoBEARS_model_object@params_table["e","init"] = estart
BioGeoBEARS_run_object$BioGeoBEARS_model_object@params_table["e","est"] = estart

# Remove subset-sympatry
BioGeoBEARS_run_object$BioGeoBEARS_model_object@params_table["s","type"] = "fixed"
BioGeoBEARS_run_object$BioGeoBEARS_model_object@params_table["s","init"] = 0.0
BioGeoBEARS_run_object$BioGeoBEARS_model_object@params_table["s","est"] = 0.0

BioGeoBEARS_run_object$BioGeoBEARS_model_object@params_table["ysv","type"] = "2-j"
BioGeoBEARS_run_object$BioGeoBEARS_model_object@params_table["ys","type"] = "ysv*1/2"
BioGeoBEARS_run_object$BioGeoBEARS_model_object@params_table["y","type"] = "ysv*1/2"
BioGeoBEARS_run_object$BioGeoBEARS_model_object@params_table["v","type"] = "ysv*1/2"

# Allow classic, widespread vicariance; all events equiprobable
BioGeoBEARS_run_object$BioGeoBEARS_model_object@params_table["mx01v","type"] = "fixed"
BioGeoBEARS_run_object$BioGeoBEARS_model_object@params_table["mx01v","init"] = 0.5
BioGeoBEARS_run_object$BioGeoBEARS_model_object@params_table["mx01v","est"] = 0.5

# Add jump dispersal/founder-event speciation
BioGeoBEARS_run_object$BioGeoBEARS_model_object@params_table["j","type"] = "free"
BioGeoBEARS_run_object$BioGeoBEARS_model_object@params_table["j","init"] = jstart
BioGeoBEARS_run_object$BioGeoBEARS_model_object@params_table["j","est"] = jstart

# Under DIVALIKE+J, the max of "j" should be 2, not 3 (as is default in DEC+J)
BioGeoBEARS_run_object$BioGeoBEARS_model_object@params_table["j","min"] = 0.00001
BioGeoBEARS_run_object$BioGeoBEARS_model_object@params_table["j","max"] = 1.99999

BioGeoBEARS_run_object$states_list = states_list_0based_NEW # use manually adjusted ranges list

BioGeoBEARS_run_object = fix_BioGeoBEARS_params_minmax(BioGeoBEARS_run_object=BioGeoBEARS_run_object)
check_BioGeoBEARS_run(BioGeoBEARS_run_object)

resfn = paste0(inputtree, "_DIVALIKE+J_manual_adjacency+dispersal.Rdata")
runslow = TRUE
if (runslow)
{
  #sourceall("/Dropbox/_njm/__packages/BioGeoBEARS_setup/")
  
  res = bears_optim_run(BioGeoBEARS_run_object)
  res    
  
  save(res, file=resfn)
  
  resDIVALIKEj = res
} else {
  # Loads to "res"
  load(resfn)
  resDIVALIKEj = res
}

#######################################################
# PDF plots
#######################################################

pdffn = paste0(inputtree, "_DIVALIKE_vs_DIVALIKE+J_manual_adjacency+dispersal.pdf")
pdf(pdffn, height=6, width=6)


### Plot ancestral states - DIVALIKE
analysis_titletxt =paste0("BioGeoBEARS DIVALIKE on ", inputtree)

# Setup
results_object = resDIVALIKE
scriptdir = np(system.file("extdata/a_scripts", package="BioGeoBEARS"))

# States
res2 = plot_BioGeoBEARS_results(results_object, analysis_titletxt, addl_params=list("j"), plotwhat="text", label.offset=0.45, tipcex=0.7, statecex=0.7, splitcex=0.6, titlecex=0.8, plotsplits=TRUE, cornercoords_loc=scriptdir, include_null_range=TRUE, tr=tr, tipranges=tipranges)

# Pie chart
plot_BioGeoBEARS_results(results_object, analysis_titletxt, addl_params=list("j"), plotwhat="pie", label.offset=0.45, tipcex=0.7, statecex=0.7, splitcex=0.6, titlecex=0.8, plotsplits=TRUE, cornercoords_loc=scriptdir, include_null_range=TRUE, tr=tr, tipranges=tipranges)

### Plot ancestral states - DIVALIKE+J
analysis_titletxt =paste0("BioGeoBEARS DIVALIKE+J on ", inputtree)

# Setup
results_object = resDIVALIKEj
scriptdir = np(system.file("extdata/a_scripts", package="BioGeoBEARS"))

# States
res1 = plot_BioGeoBEARS_results(results_object, analysis_titletxt, addl_params=list("j"), plotwhat="text", label.offset=0.45, tipcex=0.7, statecex=0.7, splitcex=0.6, titlecex=0.8, plotsplits=TRUE, cornercoords_loc=scriptdir, include_null_range=TRUE, tr=tr, tipranges=tipranges)

# Pie chart
plot_BioGeoBEARS_results(results_object, analysis_titletxt, addl_params=list("j"), plotwhat="pie", label.offset=0.45, tipcex=0.7, statecex=0.7, splitcex=0.6, titlecex=0.8, plotsplits=TRUE, cornercoords_loc=scriptdir, include_null_range=TRUE, tr=tr, tipranges=tipranges)

dev.off()
cmdstr = paste("open ", pdffn, sep="")
system(cmdstr)

#######################################################
# BAYAREALIKE AND BAYAREALIKE+J ANALYSIS
#######################################################
#######################################################
# Run BAYAREALIKE
#######################################################
BioGeoBEARS_run_object = define_BioGeoBEARS_run()
BioGeoBEARS_run_object$trfn = trfn
BioGeoBEARS_run_object$geogfn = geogfn
BioGeoBEARS_run_object$max_range_size = max_range_size
BioGeoBEARS_run_object$min_branchlength = 0.000001    # Min to treat tip as a direct ancestor (no speciation event)
BioGeoBEARS_run_object$include_null_range = TRUE

# Inlcude manual dispersal multipliers file
BioGeoBEARS_run_object$dispersal_multipliers_fn = inputdispersal

# Speed options and multicore processing if desired
BioGeoBEARS_run_object$on_NaN_error = -1e50    # returns very low lnL if parameters produce NaN error (underflow check)
BioGeoBEARS_run_object$speedup = TRUE          # shorcuts to speed ML search; use FALSE if worried (e.g. >3 params)
BioGeoBEARS_run_object$use_optimx = TRUE
BioGeoBEARS_run_object$num_cores_to_use = 12
BioGeoBEARS_run_object$force_sparse = FALSE
BioGeoBEARS_run_object = readfiles_BioGeoBEARS_run(BioGeoBEARS_run_object)

# Good default settings to get ancestral states
BioGeoBEARS_run_object$return_condlikes_table = TRUE
BioGeoBEARS_run_object$calc_TTL_loglike_from_condlikes_table = TRUE
BioGeoBEARS_run_object$calc_ancprobs = TRUE    # get ancestral states from optim run

# Set up BAYAREALIKE model
# No subset sympatry
BioGeoBEARS_run_object$BioGeoBEARS_model_object@params_table["s","type"] = "fixed"
BioGeoBEARS_run_object$BioGeoBEARS_model_object@params_table["s","init"] = 0.0
BioGeoBEARS_run_object$BioGeoBEARS_model_object@params_table["s","est"] = 0.0

# No vicariance
BioGeoBEARS_run_object$BioGeoBEARS_model_object@params_table["v","type"] = "fixed"
BioGeoBEARS_run_object$BioGeoBEARS_model_object@params_table["v","init"] = 0.0
BioGeoBEARS_run_object$BioGeoBEARS_model_object@params_table["v","est"] = 0.0

# No jump dispersal/founder-event speciation
# BioGeoBEARS_run_object$BioGeoBEARS_model_object@params_table["j","type"] = "free"
# BioGeoBEARS_run_object$BioGeoBEARS_model_object@params_table["j","init"] = 0.01
# BioGeoBEARS_run_object$BioGeoBEARS_model_object@params_table["j","est"] = 0.01

# Adjust linkage between parameters
BioGeoBEARS_run_object$BioGeoBEARS_model_object@params_table["ysv","type"] = "1-j"
BioGeoBEARS_run_object$BioGeoBEARS_model_object@params_table["ys","type"] = "ysv*1/1"
BioGeoBEARS_run_object$BioGeoBEARS_model_object@params_table["y","type"] = "1-j"

# Only sympatric/range-copying (y) events allowed, and with 
# exact copying (both descendants always the same size as the ancestor)
BioGeoBEARS_run_object$BioGeoBEARS_model_object@params_table["mx01y","type"] = "fixed"
BioGeoBEARS_run_object$BioGeoBEARS_model_object@params_table["mx01y","init"] = 0.9999
BioGeoBEARS_run_object$BioGeoBEARS_model_object@params_table["mx01y","est"] = 0.9999

BioGeoBEARS_run_object$states_list = states_list_0based_NEW # use manually adjusted ranges list

# Check the inputs; fixing any initial ("init") values outside min/max
BioGeoBEARS_run_object = fix_BioGeoBEARS_params_minmax(BioGeoBEARS_run_object=BioGeoBEARS_run_object)
check_BioGeoBEARS_run(BioGeoBEARS_run_object)

runslow = TRUE
resfn = paste0(inputtree, "_BAYAREALIKE_manual_adjacency+dispersal.Rdata")
if (runslow)
{
  res = bears_optim_run(BioGeoBEARS_run_object)
  res    
  
  save(res, file=resfn)
  resBAYAREALIKE = res
} else {
  # Loads to "res"
  load(resfn)
  resBAYAREALIKE = res
}

#######################################################
# Run BAYAREALIKE+J
#######################################################
BioGeoBEARS_run_object = define_BioGeoBEARS_run()
BioGeoBEARS_run_object$trfn = trfn
BioGeoBEARS_run_object$geogfn = geogfn
BioGeoBEARS_run_object$max_range_size = max_range_size
BioGeoBEARS_run_object$min_branchlength = 0.000001    # Min to treat tip as a direct ancestor (no speciation event)
BioGeoBEARS_run_object$include_null_range = TRUE


# Inlcude manual dispersal multipliers file
BioGeoBEARS_run_object$dispersal_multipliers_fn = inputdispersal

# Speed options and multicore processing if desired
BioGeoBEARS_run_object$on_NaN_error = -1e50    # returns very low lnL if parameters produce NaN error (underflow check)
BioGeoBEARS_run_object$speedup = TRUE          # shorcuts to speed ML search; use FALSE if worried (e.g. >3 params)
BioGeoBEARS_run_object$use_optimx = TRUE
BioGeoBEARS_run_object$num_cores_to_use = 12
BioGeoBEARS_run_object$force_sparse = FALSE
BioGeoBEARS_run_object = readfiles_BioGeoBEARS_run(BioGeoBEARS_run_object)

# Good default settings to get ancestral states
BioGeoBEARS_run_object$return_condlikes_table = TRUE
BioGeoBEARS_run_object$calc_TTL_loglike_from_condlikes_table = TRUE
BioGeoBEARS_run_object$calc_ancprobs = TRUE    # get ancestral states from optim run

# Set up BAYAREALIKE+J model
# Get the ML parameter values from the 2-parameter nested model
# (this will ensure that the 3-parameter model always does at least as good)
dstart = resBAYAREALIKE$outputs@params_table["d","est"]
estart = resBAYAREALIKE$outputs@params_table["e","est"]
jstart = 0.0001

# Input starting values for d, e
BioGeoBEARS_run_object$BioGeoBEARS_model_object@params_table["d","init"] = dstart
BioGeoBEARS_run_object$BioGeoBEARS_model_object@params_table["d","est"] = dstart
BioGeoBEARS_run_object$BioGeoBEARS_model_object@params_table["e","init"] = estart
BioGeoBEARS_run_object$BioGeoBEARS_model_object@params_table["e","est"] = estart

# No subset sympatry
BioGeoBEARS_run_object$BioGeoBEARS_model_object@params_table["s","type"] = "fixed"
BioGeoBEARS_run_object$BioGeoBEARS_model_object@params_table["s","init"] = 0.0
BioGeoBEARS_run_object$BioGeoBEARS_model_object@params_table["s","est"] = 0.0

# No vicariance
BioGeoBEARS_run_object$BioGeoBEARS_model_object@params_table["v","type"] = "fixed"
BioGeoBEARS_run_object$BioGeoBEARS_model_object@params_table["v","init"] = 0.0
BioGeoBEARS_run_object$BioGeoBEARS_model_object@params_table["v","est"] = 0.0

# *DO* allow jump dispersal/founder-event speciation (set the starting value close to 0)
BioGeoBEARS_run_object$BioGeoBEARS_model_object@params_table["j","type"] = "free"
BioGeoBEARS_run_object$BioGeoBEARS_model_object@params_table["j","init"] = jstart
BioGeoBEARS_run_object$BioGeoBEARS_model_object@params_table["j","est"] = jstart

# Under BAYAREALIKE+J, the max of "j" should be 1, not 3 (as is default in DEC+J) or 2 (as in DIVALIKE+J)
BioGeoBEARS_run_object$BioGeoBEARS_model_object@params_table["j","max"] = 0.99999

# Adjust linkage between parameters
BioGeoBEARS_run_object$BioGeoBEARS_model_object@params_table["ysv","type"] = "1-j"
BioGeoBEARS_run_object$BioGeoBEARS_model_object@params_table["ys","type"] = "ysv*1/1"
BioGeoBEARS_run_object$BioGeoBEARS_model_object@params_table["y","type"] = "1-j"

# Only sympatric/range-copying (y) events allowed, and with 
# exact copying (both descendants always the same size as the ancestor)
BioGeoBEARS_run_object$BioGeoBEARS_model_object@params_table["mx01y","type"] = "fixed"
BioGeoBEARS_run_object$BioGeoBEARS_model_object@params_table["mx01y","init"] = 0.9999
BioGeoBEARS_run_object$BioGeoBEARS_model_object@params_table["mx01y","est"] = 0.9999

BioGeoBEARS_run_object$states_list = states_list_0based_NEW # use manually adjusted ranges list

BioGeoBEARS_run_object = fix_BioGeoBEARS_params_minmax(BioGeoBEARS_run_object=BioGeoBEARS_run_object)
check_BioGeoBEARS_run(BioGeoBEARS_run_object)

resfn = paste0(inputtree, "_BAYAREALIKE+J_manual_adjacency+dispersal.Rdata")
runslow = TRUE
if (runslow)
{
  res = bears_optim_run(BioGeoBEARS_run_object)
  res    
  
  save(res, file=resfn)
  
  resBAYAREALIKEj = res
} else {
  # Loads to "res"
  load(resfn)
  resBAYAREALIKEj = res
}

#######################################################
# PDF plots
#######################################################
pdffn = paste0(inputtree, "_BAYAREALIKE_vs_BAYAREALIKE+J_manual_adjacency+dispersal.pdf")
pdf(pdffn, height=6, width=6)

### Plot ancestral states - BAYAREALIKE
analysis_titletxt =paste0("BioGeoBEARS BAYAREALIKE on ", inputtree)

# Setup
results_object = resBAYAREALIKE
scriptdir = np(system.file("extdata/a_scripts", package="BioGeoBEARS"))

# States
res2 = plot_BioGeoBEARS_results(results_object, analysis_titletxt, addl_params=list("j"), plotwhat="text", label.offset=0.45, tipcex=0.7, statecex=0.7, splitcex=0.6, titlecex=0.8, plotsplits=TRUE, cornercoords_loc=scriptdir, include_null_range=TRUE, tr=tr, tipranges=tipranges)

# Pie chart
plot_BioGeoBEARS_results(results_object, analysis_titletxt, addl_params=list("j"), plotwhat="pie", label.offset=0.45, tipcex=0.7, statecex=0.7, splitcex=0.6, titlecex=0.8, plotsplits=TRUE, cornercoords_loc=scriptdir, include_null_range=TRUE, tr=tr, tipranges=tipranges)

### Plot ancestral states - BAYAREALIKE+J
analysis_titletxt =paste0("BioGeoBEARS BAYAREALIKE+J on ", inputtree)

# Setup
results_object = resBAYAREALIKEj
scriptdir = np(system.file("extdata/a_scripts", package="BioGeoBEARS"))

# States
res1 = plot_BioGeoBEARS_results(results_object, analysis_titletxt, addl_params=list("j"), plotwhat="text", label.offset=0.45, tipcex=0.7, statecex=0.7, splitcex=0.6, titlecex=0.8, plotsplits=TRUE, cornercoords_loc=scriptdir, include_null_range=TRUE, tr=tr, tipranges=tipranges)

# Pie chart
plot_BioGeoBEARS_results(results_object, analysis_titletxt, addl_params=list("j"), plotwhat="pie", label.offset=0.45, tipcex=0.7, statecex=0.7, splitcex=0.6, titlecex=0.8, plotsplits=TRUE, cornercoords_loc=scriptdir, include_null_range=TRUE, tr=tr, tipranges=tipranges)

dev.off()
cmdstr = paste("open ", pdffn, sep="")
system(cmdstr)

#########################################################################
#########################################################################
# 
# CALCULATE SUMMARY STATISTICS TO COMPARE
# DEC, DEC+J, DIVALIKE, DIVALIKE+J, BAYAREALIKE, BAYAREALIKE+J
# 
#########################################################################
#########################################################################

# Set up empty tables to hold the statistical results
restable = NULL
teststable = NULL

# Statistics -- DEC vs. DEC+J
LnL_2 = get_LnL_from_BioGeoBEARS_results_object(resDEC)
LnL_1 = get_LnL_from_BioGeoBEARS_results_object(resDECj)

numparams1 = 3
numparams2 = 2
stats = AICstats_2models(LnL_1, LnL_2, numparams1, numparams2)
stats
# DEC, null model for Likelihood Ratio Test (LRT)
res2 = extract_params_from_BioGeoBEARS_results_object(results_object=resDEC, returnwhat="table", addl_params=c("j"), paramsstr_digits=4)
# DEC+J, alternative model for Likelihood Ratio Test (LRT)

res1 = extract_params_from_BioGeoBEARS_results_object(results_object=resDECj, returnwhat="table", addl_params=c("j"), paramsstr_digits=4)
rbind(res2, res1)
tmp_tests = conditional_format_table(stats)

restable = rbind(restable, res2, res1)
teststable = rbind(teststable, tmp_tests)

# Statistics -- DIVALIKE vs. DIVALIKE+J
LnL_2 = get_LnL_from_BioGeoBEARS_results_object(resDIVALIKE)
LnL_1 = get_LnL_from_BioGeoBEARS_results_object(resDIVALIKEj)

numparams1 = 3
numparams2 = 2
stats = AICstats_2models(LnL_1, LnL_2, numparams1, numparams2)
stats

# DIVALIKE, null model for Likelihood Ratio Test (LRT)
res2 = extract_params_from_BioGeoBEARS_results_object(results_object=resDIVALIKE, returnwhat="table", addl_params=c("j"), paramsstr_digits=4)
# DIVALIKE+J, alternative model for Likelihood Ratio Test (LRT)
res1 = extract_params_from_BioGeoBEARS_results_object(results_object=resDIVALIKEj, returnwhat="table", addl_params=c("j"), paramsstr_digits=4)

rbind(res2, res1)
conditional_format_table(stats)

tmp_tests = conditional_format_table(stats)

restable = rbind(restable, res2, res1)
teststable = rbind(teststable, tmp_tests)

# Statistics -- BAYAREALIKE vs. BAYAREALIKE+J
LnL_2 = get_LnL_from_BioGeoBEARS_results_object(resBAYAREALIKE)
LnL_1 = get_LnL_from_BioGeoBEARS_results_object(resBAYAREALIKEj)

numparams1 = 3
numparams2 = 2
stats = AICstats_2models(LnL_1, LnL_2, numparams1, numparams2)
stats

# BAYAREALIKE, null model for Likelihood Ratio Test (LRT)
res2 = extract_params_from_BioGeoBEARS_results_object(results_object=resBAYAREALIKE, returnwhat="table", addl_params=c("j"), paramsstr_digits=4)
# BAYAREALIKE+J, alternative model for Likelihood Ratio Test (LRT)
res1 = extract_params_from_BioGeoBEARS_results_object(results_object=resBAYAREALIKEj, returnwhat="table", addl_params=c("j"), paramsstr_digits=4)

rbind(res2, res1)
conditional_format_table(stats)

tmp_tests = conditional_format_table(stats)

restable = rbind(restable, res2, res1)
teststable = rbind(teststable, tmp_tests)

#########################################################################
# ASSEMBLE RESULTS TABLES: DEC, DEC+J, DIVALIKE, DIVALIKE+J, BAYAREALIKE, BAYAREALIKE+J
#########################################################################
teststable$alt = c("DEC+J", "DIVALIKE+J", "BAYAREALIKE+J")
teststable$null = c("DEC", "DIVALIKE", "BAYAREALIKE")
row.names(restable) = c("DEC", "DEC+J", "DIVALIKE", "DIVALIKE+J", "BAYAREALIKE", "BAYAREALIKE+J")
restable = put_jcol_after_ecol(restable)

# Look at the results!!
restable
teststable

#######################################################
# Save the results tables for later -- check for e.g.
# convergence issues
#######################################################

# Loads to "restable"
save(restable, file="restable_v1.Rdata")
load(file="restable_v1.Rdata")

# Loads to "teststable"
save(teststable, file="teststable_v1.Rdata")
load(file="teststable_v1.Rdata")

# Also save to text files
write.table(restable, file="restable.txt", quote=FALSE, sep="\t")
write.table(unlist_df(teststable), file="teststable.txt", quote=FALSE, sep="\t")

#######################################################
# Model weights of all six models
#######################################################
restable2 = restable

# With AICs:
AICtable = calc_AIC_column(LnL_vals=restable$LnL, nparam_vals=restable$numparams)
restable = cbind(restable, AICtable)
restable_AIC_rellike = AkaikeWeights_on_summary_table(restable=restable, colname_to_use="AIC")
restable_AIC_rellike = put_jcol_after_ecol(restable_AIC_rellike)
restable_AIC_rellike

# With AICcs -- factors in sample size
samplesize = length(tr$tip.label)
AICtable = calc_AICc_column(LnL_vals=restable$LnL, nparam_vals=restable$numparams, samplesize=samplesize)
restable2 = cbind(restable2, AICtable)
restable_AICc_rellike = AkaikeWeights_on_summary_table(restable=restable2, colname_to_use="AICc")
restable_AICc_rellike = put_jcol_after_ecol(restable_AICc_rellike)
restable_AICc_rellike

# Also save to text files
write.table(restable_AIC_rellike, file="restable_AIC_rellike.txt", quote=FALSE, sep="\t")
write.table(restable_AICc_rellike, file="restable_AICc_rellike.txt", quote=FALSE, sep="\t")

# Save with nice conditional formatting
write.table(conditional_format_table(restable_AIC_rellike), file="restable_AIC_rellike_formatted.txt", quote=FALSE, sep="\t")
write.table(conditional_format_table(restable_AICc_rellike), file="restable_AICc_rellike_formatted.txt", quote=FALSE, sep="\t")
