# Supplementary material for: Total-evidence phylogeny reveals recent crown group radiation and biogeographical history of hamsters
Source: BMC Biol. 2026 Apr 9;24:117. doi: 10.1186/s12915-026-02581-z (PMC13173810; doi:10.1186/s12915-026-02581-z)
Supplement: Supplementary file 7 — Additional file 7: Output files of the BioGeoBEARS analyses, as well as the R script and the input files, that are necessary to reproduce the analyses. [file 12915_2026_2581_MOESM7_ESM.zip › BioGeoBEARS/Comb_BayesCal_WN_MCT.newick]

((Collimys_transversus:0.894445,(Collimys_gudrunae:0.345765,(Collimys_dobosi:0.926394,(Collimys_hiri:0.896459,Collimys_longidens:0.72567):0.585186):1.269723):0.552873):1.950052,((Pseudocollimys_steiningeri:4.141671,(Colloides_xiaomingi:1.648889,(Rotundomys_freiriensis:1.197669,((Rotundomys_intimus:0.278667,Rotundomys_montisrotundi:0.31446):0.436279,(Rotundomys_sabatieri:0.152301,Rotundomys_bressanus:0.39194):0.376932):0.998123):1.30677):0.898065):1.63632,((Nannocricetus_primitivus:0.991473,(Cricetulodon_sabadellensis:0.629793,Cricetulodon_bugesiensis:0.837093):1.12729):1.479977,(((Neocricetodon_ambarrensis:1.489746,(Neocricetodon_moldavicus:0.589078,(Neocricetodon_fahlbuschi:1.156324,((Neocricetodon_nestori:1.236032,Neocricetodon_browni:0.649777):1.040098,(Neocricetodon_grangeri:1.168641,(Sinocricetus_major:1.193683,Cricetulus_mesolophidos:1.094112):1.417098):2.000528):0.62665):1.002199):0.514883):0.43729,(Cricetulodon_complicidens:0.543128,(Neocricetodon_shalaensis:0.492291,(Neocricetodon_hanae:1.581452,(Neocricetodon_similis:1.64404,(Neocricetodon_skofleki:0.571829,(Neocricetodon_intermedius:2.107252,(Neocricetodon_polonicus:0.85405,Neocricetodon_magnus:1.209819):0.448677):1.75403):0.175304):0.572293):0.78629):0.974349):1.175732):0.711079,((Allocricetus_aylasevimae:0.405186,((Nannocricetus_qiui:1.703697,Allocricetus_primitivus:1.534718):0.586675,(Cricetulus_koufosi:1.704908,(Allocricetus_teilhardi:0.732657,Allocricetus_jesreelicus:1.920089):0.981804):3.507886):1.722015):2.469572,((Stylocricetus_meoticus:3.158036,(Pseudocricetus_orienteuropaeus:1.057482,(Pseudocricetus_kormosi:0.630595,Cricetulus_europaeus:3.503143):1.152279):1.349999):1.115918,((Cricetulodon_lucentensis:2.060209,Cricetulodon_meini:1.503632):1.005039,(((Apocricetus_darderi:2.013685,Tragomys_macpheei:3.140105):0.80299,(Hattomys_beetsi:1.770616,(Hattomys_nazarii:0.552321,Hattomys_gargantua:0.600516):1.432452):1.013328):1.167233,((Hypsocricetus_strimonis:1.274796,(Apocricetus_alberti:0.382946,(Apocricetus_angustidens:0.54758,Apocricetus_barrierei:0.552454):1.491554):0.871575):1.131398,(Cricetus_lophidens:1.781232,((Mesocricetus_primitivus:1.147225,(Odessamys_palatocristatus:0.739718,Odessamys_simionescui:0.687118):0.935126):0.599104,(Allocricetus_ehiki:0.912447,((Allocricetus_bursae:0.230421,(Tscherskia_triton:1.904671,((Cricetulus_barabensis:0.480264,Cricetulus_longicaudatus:0.480264):1.154133,(Nothocricetulus_migratorius:1.43036,(Allocricetulus_eversmanni:1.168569,Cricetus_cricetus:1.168569):0.261791):0.204037):0.270274):0.277352):1.36501,((Mesocricetus_auratus:0.649581,(Mesocricetus_brandti:0.366733,Mesocricetus_newtoni:0.366733):0.282849):2.283129,(Urocricetus_kamensis:2.321119,(Phodopus_roborovskii:1.185615,(Phodopus_campbelli:0.239744,Phodopus_sungorus:0.239744):0.945871):1.135504):0.611592):0.614323):1.154701):1.34409):1.047866):0.861444):0.975441):1.133368):0.367699):0.470316):1.205894):0.793124):1.882322):1.911174);
