# Supplementary material for: Total-evidence phylogeny reveals recent crown group radiation and biogeographical history of hamsters
Source: BMC Biol. 2026 Apr 9;24:117. doi: 10.1186/s12915-026-02581-z (PMC13173810; doi:10.1186/s12915-026-02581-z)
Supplement: Supplementary file 7 — Additional file 7: Output files of the BioGeoBEARS analyses, as well as the R script and the input files, that are necessary to reproduce the analyses. [file 12915_2026_2581_MOESM7_ESM.zip › BioGeoBEARS/Distribution.data]

71 5 	 (A B C D E) 
Mesocricetus_brandti 00100
Cricetus_cricetus 11101
Nothocricetulus_migratorius 11111
Allocricetus_bursae 11110
Neocricetodon_fahlbuschi 11000
Neocricetodon_skofleki 11000
Pseudocollimys_steiningeri 01000
Allocricetus_ehiki 01110
Mesocricetus_newtoni 01100
Cricetulus_barabensis 00011
Neocricetodon_grangeri 00010
Neocricetodon_hanae 00010
Cricetulus_longicaudatus 00010
Sinocricetus_major 00010
Cricetulus_mesolophidos 00010
Nannocricetus_primitivus 00010
Allocricetus_primitivus 00010
Nannocricetus_qiui 00010
Neocricetodon_shalaensis 00010
Neocricetodon_similis 00010
Allocricetus_teilhardi 00010
Tscherskia_triton 00010
Colloides_xiaomingi 00010
Neocricetodon_ambarrensis 10000
Apocricetus_angustidens 10000
Apocricetus_barrierei 10000
Rotundomys_bressanus 10000
Cricetulodon_bugesiensis 10000
Rotundomys_montisrotundi 10000
Neocricetodon_polonicus 11000
Rotundomys_sabatieri 10000
Collimys_dobosi 01000
Collimys_gudrunae 01000
Collimys_hiri 01000
Collimys_transversus 01000
Neocricetodon_browni 01100
Cricetulus_koufosi 00100
Cricetus_lophidens 00100
Mesocricetus_primitivus 00100
Hypsocricetus_strimonis 00100
Cricetulus_europaeus 01000
Pseudocricetus_kormosi 01000
Neocricetodon_magnus 01000
Mesocricetus_auratus 00100
Allocricetus_jesreelicus 00100
Hattomys_beetsi 01000
Hattomys_gargantua 01000
Hattomys_nazarii 01000
Neocricetodon_nestori 01000
Stylocricetus_meoticus 01101
Allocricetulus_eversmanni 01001
Neocricetodon_moldavicus 01000
Odessamys_palatocristatus 01000
Odessamys_simionescui 01000
Rotundomys_freiriensis 10000
Neocricetodon_intermedius 01000
Apocricetus_alberti 10000
Apocricetus_darderi 10000
Rotundomys_intimus 10000
Cricetulodon_lucentensis 10000
Tragomys_macpheei 10000
Cricetulodon_meini 10000
Cricetulodon_sabadellensis 10000
Collimys_longidens 01000
Allocricetus_aylasevimae 00100
Cricetulodon_complicidens 01000
Pseudocricetus_orienteuropaeus 01000
Urocricetus_kamensis 00010
Phodopus_roborovskii 00010
Phodopus_sungorus 00001
Phodopus_campbelli 00010
