# Supplementary material for: Total-evidence phylogeny reveals recent crown group radiation and biogeographical history of hamsters
Source: BMC Biol. 2026 Apr 9;24:117. doi: 10.1186/s12915-026-02581-z (PMC13173810; doi:10.1186/s12915-026-02581-z)
Supplement: Supplementary file 7 — Additional file 7: Output files of the BioGeoBEARS analyses, as well as the R script and the input files, that are necessary to reproduce the analyses. [file 12915_2026_2581_MOESM7_ESM.zip › BioGeoBEARS/Manual_dispersal_multipliers.txt]

A	B	C	D	E
1	1	0	0	0
1	1	1	0	1
0	1	1	1	1
0	0	1	1	1
0	1	1	1	1

END
